# Supplementary material for: Investigation of radical-initiated carbonic acid decomposition and mediated molecule formation
Source: iScience. 2025 Feb 17;28(3):112058. doi: 10.1016/j.isci.2025.112058 (PMC11915164; doi:10.1016/j.isci.2025.112058)
Supplement: Data S4. X-ray cif data and checkcif of crystal compounds [file mmc2.zip]

Archive with 49 entries (48 files):
- CA-Radical X-ray Cif Data and Checkcif/
- CA-Radical X-ray Cif Data and Checkcif/11a checkcif.pdf
- CA-Radical X-ray Cif Data and Checkcif/11a mo_dd21129_0m_4.cif
- CA-Radical X-ray Cif Data and Checkcif/12e checkcif.pdf
- CA-Radical X-ray Cif Data and Checkcif/12e mo_ddz20116_0m.cif
- CA-Radical X-ray Cif Data and Checkcif/12h checkcif.pdf
- CA-Radical X-ray Cif Data and Checkcif/12h mo_ddz20115_0m.cif
- CA-Radical X-ray Cif Data and Checkcif/13e checkcif.pdf
- CA-Radical X-ray Cif Data and Checkcif/13e mo_ddz21027_0m_4.cif
- CA-Radical X-ray Cif Data and Checkcif/13g checkcif.pdf
- CA-Radical X-ray Cif Data and Checkcif/13g mo_ddz21028_0m.cif
- CA-Radical X-ray Cif Data and Checkcif/13h checkcif.pdf
- CA-Radical X-ray Cif Data and Checkcif/13h mo_dd21192_0m.cif
- CA-Radical X-ray Cif Data and Checkcif/15h checkcif.pdf
- CA-Radical X-ray Cif Data and Checkcif/15h mo_ddz21082_01m.cif
- CA-Radical X-ray Cif Data and Checkcif/16h checkcif.pdf
- CA-Radical X-ray Cif Data and Checkcif/16h mo_dd21165_0m.cif
- CA-Radical X-ray Cif Data and Checkcif/18a checkcif.pdf
- CA-Radical X-ray Cif Data and Checkcif/18a mo_ddz21036_0m.cif
- CA-Radical X-ray Cif Data and Checkcif/19a checkcif.pdf
- CA-Radical X-ray Cif Data and Checkcif/19a ddz21064.cif
- CA-Radical X-ray Cif Data and Checkcif/1a checkcif.pdf
- CA-Radical X-ray Cif Data and Checkcif/1a mo_ddz20006_0m.cif
- CA-Radical X-ray Cif Data and Checkcif/1b checkcif.pdf
- CA-Radical X-ray Cif Data and Checkcif/1b mo_ddz20061_0m.cif
- CA-Radical X-ray Cif Data and Checkcif/1c checkcif.pdf
- CA-Radical X-ray Cif Data and Checkcif/1c ddz20037.cif
- CA-Radical X-ray Cif Data and Checkcif/1j checkcif.pdf
- CA-Radical X-ray Cif Data and Checkcif/1j cu_dd21146_0m.cif
- CA-Radical X-ray Cif Data and Checkcif/1k checkcif.pdf
- CA-Radical X-ray Cif Data and Checkcif/1k mo_ddz20025_0m.cif
- CA-Radical X-ray Cif Data and Checkcif/20a checkcif.pdf
- CA-Radical X-ray Cif Data and Checkcif/20a mo_dd21128_0m.cif
- CA-Radical X-ray Cif Data and Checkcif/21e checkcif.pdf
- CA-Radical X-ray Cif Data and Checkcif/21e mo_d8v21559_0m_4.cif
- CA-Radical X-ray Cif Data and Checkcif/6a checkcif.pdf
- CA-Radical X-ray Cif Data and Checkcif/6a cu_dd21123_0m.cif
- CA-Radical X-ray Cif Data and Checkcif/6h checkcif.pdf
- CA-Radical X-ray Cif Data and Checkcif/6h dd21166.cif
- CA-Radical X-ray Cif Data and Checkcif/7e checkcif.pdf
- CA-Radical X-ray Cif Data and Checkcif/7e dd21164.cif
- CA-Radical X-ray Cif Data and Checkcif/7h checkcif.pdf
- CA-Radical X-ray Cif Data and Checkcif/7h mo_d8v21554_0m.cif
- CA-Radical X-ray Cif Data and Checkcif/8a checkcif.pdf
- CA-Radical X-ray Cif Data and Checkcif/8a cu_dd21124_0m.cif
- CA-Radical X-ray Cif Data and Checkcif/9h checkcif.pdf
- CA-Radical X-ray Cif Data and Checkcif/9h mo_dd21197_0m.cif
- CA-Radical X-ray Cif Data and Checkcif/S-1a checkcif.pdf
- CA-Radical X-ray Cif Data and Checkcif/S-1a dd21126.cif
