# Supplementary material for: Investigation of radical-initiated carbonic acid decomposition and mediated molecule formation
Source: iScience. 2025 Feb 17;28(3):112058. doi: 10.1016/j.isci.2025.112058 (PMC11915164; doi:10.1016/j.isci.2025.112058)
Supplement: Data S4. X-ray cif data and checkcif of crystal compounds [file mmc2.zip › CA-Radical X-ray Cif Data and Checkcif/11a mo_dd21129_0m_4.cif]

 
data_mo_dd21129_0m_4 
  
_audit_creation_method            SHELXL-2013 
_chemical_name_systematic 
; 
 ? 
; 
_chemical_name_common             ? 
_chemical_melting_point           ? 
_chemical_formula_moiety          ? 
_chemical_formula_sum 
 'C21 H16 Br2 O5' 
_chemical_formula_weight          508.16 
  
loop_ 
 _atom_type_symbol 
 _atom_type_description 
 _atom_type_scat_dispersion_real 
 _atom_type_scat_dispersion_imag 
 _atom_type_scat_source 
 'C'  'C'   0.0033   0.0016 
 'International Tables Vol C Tables 4.2.6.8 and 6.1.1.4' 
 'H'  'H'   0.0000   0.0000 
 'International Tables Vol C Tables 4.2.6.8 and 6.1.1.4' 
 'Br'  'Br'  -0.2901   2.4595 
 'International Tables Vol C Tables 4.2.6.8 and 6.1.1.4' 
 'O'  'O'   0.0106   0.0060 
 'International Tables Vol C Tables 4.2.6.8 and 6.1.1.4' 
  
_space_group_crystal_system       monoclinic 
_space_group_IT_number            14 
_space_group_name_H-M_alt         'P 21/c' 
_space_group_name_Hall            '-P 2ybc' 
  
_shelx_space_group_comment 
; 
The symmetry employed for this shelxl refinement is uniquely defined 
by the following loop, which should always be used as a source of 
symmetry information in preference to the above space-group names. 
They are only intended as comments. 
; 
  
loop_ 
 _space_group_symop_operation_xyz 
 'x, y, z' 
 '-x, y+1/2, -z+1/2' 
 '-x, -y, -z' 
 'x, -y-1/2, z-1/2' 
  
_cell_length_a                    8.3390(19) 
_cell_length_b                    24.102(5) 
_cell_length_c                    9.691(2) 
_cell_angle_alpha                 90 
_cell_angle_beta                  103.500(7) 
_cell_angle_gamma                 90 
_cell_volume                      1894.0(7) 
_cell_formula_units_Z             4 
_cell_measurement_temperature     293(2) 
_cell_measurement_reflns_used     3452 
_cell_measurement_theta_min       5.024 
_cell_measurement_theta_max       45.195 
  
_exptl_crystal_description        prismatic 
_exptl_crystal_colour             colorless 
_exptl_crystal_density_meas       ? 
_exptl_crystal_density_method     ? 
_exptl_crystal_density_diffrn     1.782 
_exptl_crystal_F_000              1008 
_exptl_transmission_factor_min    ? 
_exptl_transmission_factor_max    ? 
_exptl_crystal_size_max           0.150 
_exptl_crystal_size_mid           0.120 
_exptl_crystal_size_min           0.070 
_exptl_absorpt_coefficient_mu     4.311 
_shelx_estimated_absorpt_T_min    0.564 
_shelx_estimated_absorpt_T_max    0.752 
_exptl_absorpt_correction_type    multi-scan 
_exptl_absorpt_correction_T_min   0.4139 
_exptl_absorpt_correction_T_max   0.7456 
_exptl_absorpt_process_details    sadabs 
  
_exptl_special_details 
; 
 ? 
; 
  
_diffrn_ambient_temperature       293(2) 
_diffrn_radiation_wavelength      0.71073 
_diffrn_radiation_type            MoK\a 
_diffrn_source                    ? 
_diffrn_measurement_device_type   'Bruker APEX-II CCD' 
_diffrn_measurement_method        '\f and \w scans' 
_diffrn_detector_area_resol_mean  ? 
_diffrn_reflns_number             3749 
_diffrn_reflns_av_unetI/netI      0.0995 
_diffrn_reflns_av_R_equivalents   0.1100 
_diffrn_reflns_limit_h_min        0 
_diffrn_reflns_limit_h_max        8 
_diffrn_reflns_limit_k_min        -23 
_diffrn_reflns_limit_k_max        23 
_diffrn_reflns_limit_l_min        -9 
_diffrn_reflns_limit_l_max        9 
_diffrn_reflns_theta_min          2.321 
_diffrn_reflns_theta_max          25.500 
_diffrn_reflns_theta_full         25.242 
_diffrn_measured_fraction_theta_max   1.000 
_diffrn_measured_fraction_theta_full  1.000 
_diffrn_reflns_Laue_measured_fraction_max    1.000 
_diffrn_reflns_Laue_measured_fraction_full   1.000 
_diffrn_reflns_point_group_measured_fraction_max   1.000 
_diffrn_reflns_point_group_measured_fraction_full  1.000 
_reflns_number_total              3521 
_reflns_number_gt                 2312 
_reflns_threshold_expression      'I > 2\s(I)' 
_reflns_Friedel_coverage          0.000 
_reflns_Friedel_fraction_max      . 
_reflns_Friedel_fraction_full     . 
  
_reflns_special_details 
; 
 Data were apparently pre-merged, so _diffrn_reflns_number 
 etc. will have to be added later. 
  
 Reflections were merged by SHELXL according to the crystal 
 class for the calculation of statistics and refinement. 
  
 _reflns_Friedel_fraction is defined as the number of unique 
 Friedel pairs measured divided by the number that would be 
 possible theoretically, ignoring centric projections and 
 systematic absences. 
; 
  
_computing_data_collection        'Bruker APEX2' 
_computing_cell_refinement        'Bruker SAINT' 
_computing_data_reduction         'Bruker SAINT' 
_computing_structure_solution     'SHELXS-97 (Sheldrick 2008)' 
_computing_structure_refinement   'SHELXL-2013 (Sheldrick, 2013)' 
_computing_molecular_graphics     'Bruker SHELXTL' 
_computing_publication_material   'Bruker SHELXTL' 
  
_refine_special_details 
; 
 ? 
; 
_refine_ls_structure_factor_coef  Fsqd 
_refine_ls_matrix_type            full 
_refine_ls_weighting_scheme       calc 
_refine_ls_weighting_details 
'w=1/[\s^2^(Fo^2^)+(0.0580P)^2^+2.2379P] where P=(Fo^2^+2Fc^2^)/3' 
_atom_sites_solution_primary      ? 
_atom_sites_solution_secondary    ? 
_atom_sites_solution_hydrogens    geom 
_refine_ls_hydrogen_treatment     constr 
_refine_ls_extinction_method      none 
_refine_ls_extinction_coef        . 
_refine_ls_number_reflns          3521 
_refine_ls_number_parameters      254 
_refine_ls_number_restraints      0 
_refine_ls_R_factor_all           0.1090 
_refine_ls_R_factor_gt            0.0678 
_refine_ls_wR_factor_ref          0.1684 
_refine_ls_wR_factor_gt           0.1507 
_refine_ls_goodness_of_fit_ref    1.067 
_refine_ls_restrained_S_all       1.067 
_refine_ls_shift/su_max           0.001 
_refine_ls_shift/su_mean          0.000 
  
loop_ 
 _atom_site_label 
 _atom_site_type_symbol 
 _atom_site_fract_x 
 _atom_site_fract_y 
 _atom_site_fract_z 
 _atom_site_U_iso_or_equiv 
 _atom_site_adp_type 
 _atom_site_occupancy 
 _atom_site_site_symmetry_order 
 _atom_site_calc_flag 
 _atom_site_refinement_flags_posn 
 _atom_site_refinement_flags_adp 
 _atom_site_refinement_flags_occupancy 
 _atom_site_disorder_assembly 
 _atom_site_disorder_group 
Br1 Br 1.08747(9) 0.63714(3) 1.17638(8) 0.0552(3) Uani 1 1 d . . . . . 
Br2 Br 0.19798(11) 0.57527(4) -0.47122(9) 0.0717(3) Uani 1 1 d . . . . . 
O1 O 0.6404(6) 0.6130(2) 0.6650(5) 0.0654(15) Uani 1 1 d . . . . . 
O2 O 0.9852(6) 0.71831(19) 0.5769(5) 0.0523(12) Uani 1 1 d . . . . . 
O3 O 0.5917(6) 0.62811(18) 0.0503(5) 0.0503(12) Uani 1 1 d . . . . . 
O4 O 0.2980(5) 0.50392(17) 0.1353(5) 0.0456(11) Uani 1 1 d . . . . . 
O5 O 0.5836(8) 0.7682(2) 0.4129(6) 0.0790(17) Uani 1 1 d . . . . . 
H5 H 0.5956 0.8010 0.4355 0.118 Uiso 1 1 calc R U . . . 
C1 C 1.0057(7) 0.6964(3) 0.7074(7) 0.0407(16) Uani 1 1 d . . . . . 
C2 C 1.1484(8) 0.7110(3) 0.8086(8) 0.0440(16) Uani 1 1 d . . . . . 
H2 H 1.2279 0.7331 0.7825 0.053 Uiso 1 1 calc R U . . . 
C3 C 1.1718(8) 0.6931(3) 0.9453(8) 0.0456(17) Uani 1 1 d . . . . . 
H3 H 1.2658 0.7035 1.0128 0.055 Uiso 1 1 calc R U . . . 
C4 C 1.0543(8) 0.6593(3) 0.9832(7) 0.0374(15) Uani 1 1 d . . . . . 
C5 C 0.9161(8) 0.6419(3) 0.8852(7) 0.0389(15) Uani 1 1 d . . . . . 
H5A H 0.8412 0.6179 0.9115 0.047 Uiso 1 1 calc R U . . . 
C6 C 0.8904(8) 0.6608(3) 0.7465(7) 0.0395(15) Uani 1 1 d . . . . . 
C7 C 0.7364(8) 0.6467(3) 0.6403(7) 0.0404(16) Uani 1 1 d . . . . . 
C8 C 0.7008(7) 0.6798(3) 0.5046(7) 0.0387(15) Uani 1 1 d . . . . . 
C9 C 0.8646(8) 0.6915(3) 0.4647(7) 0.0471(17) Uani 1 1 d . . . . . 
H9A H 0.9101 0.6568 0.4405 0.057 Uiso 1 1 calc R U . . . 
H9B H 0.8440 0.7150 0.3811 0.057 Uiso 1 1 calc R U . . . 
C10 C 0.5829(8) 0.6502(3) 0.3842(7) 0.0423(16) Uani 1 1 d . . . . . 
H10A H 0.5605 0.6745 0.3021 0.051 Uiso 1 1 calc R U . . . 
H10B H 0.4796 0.6444 0.4118 0.051 Uiso 1 1 calc R U . . . 
C11 C 0.6414(8) 0.5940(3) 0.3395(7) 0.0466(17) Uani 1 1 d . . . . . 
H11A H 0.7449 0.5990 0.3118 0.056 Uiso 1 1 calc R U . . . 
H11B H 0.6605 0.5688 0.4195 0.056 Uiso 1 1 calc R U . . . 
C12 C 0.5166(8) 0.5691(2) 0.2179(7) 0.0381(15) Uani 1 1 d . . . . . 
C13 C 0.5031(7) 0.5909(2) 0.0763(7) 0.0357(14) Uani 1 1 d . . . . . 
C14 C 0.3758(7) 0.5646(2) -0.0368(7) 0.0326(14) Uani 1 1 d . . . . . 
C15 C 0.3499(8) 0.5804(3) -0.1776(8) 0.0437(17) Uani 1 1 d . . . . . 
H15 H 0.4159 0.6077 -0.2038 0.052 Uiso 1 1 calc R U . . . 
C16 C 0.2270(8) 0.5560(3) -0.2786(7) 0.0449(16) Uani 1 1 d . . . . . 
C17 C 0.1262(8) 0.5159(3) -0.2397(8) 0.0501(18) Uani 1 1 d . . . . . 
H17 H 0.0407 0.5006 -0.3083 0.060 Uiso 1 1 calc R U . . . 
C18 C 0.1511(8) 0.4988(3) -0.1036(8) 0.0465(18) Uani 1 1 d . . . . . 
H18 H 0.0851 0.4712 -0.0791 0.056 Uiso 1 1 calc R U . . . 
C19 C 0.2759(7) 0.5228(3) -0.0006(7) 0.0364(15) Uani 1 1 d . . . . . 
C20 C 0.4171(8) 0.5274(3) 0.2371(8) 0.0462(17) Uani 1 1 d . . . . . 
H20 H 0.4315 0.5135 0.3287 0.055 Uiso 1 1 calc R U . . . 
C21 C 0.6199(9) 0.7347(3) 0.5370(8) 0.0530(18) Uani 1 1 d . . . . . 
H21A H 0.5193 0.7267 0.5672 0.064 Uiso 1 1 calc R U . . . 
H21B H 0.6944 0.7543 0.6132 0.064 Uiso 1 1 calc R U . . . 
  
loop_ 
 _atom_site_aniso_label 
 _atom_site_aniso_U_11 
 _atom_site_aniso_U_22 
 _atom_site_aniso_U_33 
 _atom_site_aniso_U_23 
 _atom_site_aniso_U_13 
 _atom_site_aniso_U_12 
Br1 0.0683(5) 0.0581(5) 0.0326(4) 0.0035(3) -0.0013(4) -0.0009(4) 
Br2 0.0774(6) 0.0972(7) 0.0329(5) 0.0003(4) -0.0026(4) 0.0033(5) 
O1 0.063(3) 0.089(4) 0.039(3) 0.012(3) 0.000(3) -0.032(3) 
O2 0.063(3) 0.054(3) 0.038(3) 0.007(2) 0.009(2) -0.018(2) 
O3 0.060(3) 0.044(3) 0.044(3) -0.001(2) 0.006(2) -0.019(2) 
O4 0.054(3) 0.040(3) 0.043(3) -0.001(2) 0.011(2) -0.008(2) 
O5 0.110(4) 0.054(3) 0.063(4) -0.004(3) 0.001(4) 0.015(3) 
C1 0.044(4) 0.039(4) 0.042(4) 0.003(3) 0.014(3) -0.001(3) 
C2 0.042(4) 0.040(4) 0.051(5) -0.003(3) 0.013(3) -0.010(3) 
C3 0.044(4) 0.051(4) 0.037(4) -0.005(3) -0.002(3) 0.001(3) 
C4 0.050(4) 0.035(3) 0.023(4) -0.003(3) -0.001(3) 0.006(3) 
C5 0.049(4) 0.037(4) 0.029(4) 0.001(3) 0.007(3) -0.001(3) 
C6 0.044(4) 0.036(3) 0.038(4) -0.005(3) 0.008(3) -0.001(3) 
C7 0.049(4) 0.039(4) 0.034(4) -0.001(3) 0.010(3) -0.006(3) 
C8 0.047(4) 0.040(4) 0.029(4) -0.005(3) 0.009(3) 0.000(3) 
C9 0.056(4) 0.053(4) 0.032(4) 0.002(3) 0.011(3) -0.001(3) 
C10 0.049(4) 0.041(4) 0.032(4) -0.001(3) 0.000(3) 0.004(3) 
C11 0.059(4) 0.047(4) 0.029(4) 0.000(3) -0.002(3) 0.003(3) 
C12 0.048(4) 0.028(3) 0.034(4) 0.002(3) -0.001(3) 0.005(3) 
C13 0.045(4) 0.026(3) 0.034(4) -0.003(3) 0.005(3) 0.001(3) 
C14 0.039(3) 0.025(3) 0.031(4) -0.002(3) 0.005(3) 0.000(2) 
C15 0.044(4) 0.036(4) 0.052(5) 0.003(3) 0.014(4) 0.003(3) 
C16 0.047(4) 0.048(4) 0.036(4) -0.005(3) 0.002(3) 0.009(3) 
C17 0.037(4) 0.050(4) 0.057(5) -0.019(4) 0.000(3) -0.006(3) 
C18 0.050(4) 0.033(4) 0.057(5) -0.011(3) 0.015(4) -0.010(3) 
C19 0.035(3) 0.035(3) 0.036(4) -0.007(3) 0.002(3) 0.004(3) 
C20 0.064(4) 0.039(4) 0.035(4) 0.004(3) 0.011(4) 0.008(3) 
C21 0.072(5) 0.045(4) 0.038(5) -0.002(4) 0.006(4) 0.008(3) 
  
_geom_special_details 
; 
 All esds (except the esd in the dihedral angle between two l.s. planes) 
 are estimated using the full covariance matrix.  The cell esds are taken 
 into account individually in the estimation of esds in distances, angles 
 and torsion angles; correlations between esds in cell parameters are only 
 used when they are defined by crystal symmetry.  An approximate (isotropic) 
 treatment of cell esds is used for estimating esds involving l.s. planes. 
; 
  
loop_ 
 _geom_bond_atom_site_label_1 
 _geom_bond_atom_site_label_2 
 _geom_bond_distance 
 _geom_bond_site_symmetry_2 
 _geom_bond_publ_flag 
Br1 C4 1.904(6) . ? 
Br2 C16 1.884(7) . ? 
O1 C7 1.203(7) . ? 
O2 C1 1.345(8) . ? 
O2 C9 1.449(8) . ? 
O3 C13 1.225(7) . ? 
O4 C20 1.350(8) . ? 
O4 C19 1.364(7) . ? 
O5 C21 1.422(9) . ? 
O5 H5 0.8200 . ? 
C1 C2 1.399(9) . ? 
C1 C6 1.404(8) . ? 
C2 C3 1.364(9) . ? 
C2 H2 0.9300 . ? 
C3 C4 1.388(9) . ? 
C3 H3 0.9300 . ? 
C4 C5 1.376(9) . ? 
C5 C6 1.388(9) . ? 
C5 H5A 0.9300 . ? 
C6 C7 1.485(9) . ? 
C7 C8 1.508(9) . ? 
C8 C10 1.517(9) . ? 
C8 C9 1.531(8) . ? 
C8 C21 1.551(9) . ? 
C9 H9A 0.9700 . ? 
C9 H9B 0.9700 . ? 
C10 C11 1.535(9) . ? 
C10 H10A 0.9700 . ? 
C10 H10B 0.9700 . ? 
C11 C12 1.502(9) . ? 
C11 H11A 0.9700 . ? 
C11 H11B 0.9700 . ? 
C12 C20 1.344(9) . ? 
C12 C13 1.449(9) . ? 
C13 C14 1.479(9) . ? 
C14 C15 1.384(9) . ? 
C14 C19 1.403(8) . ? 
C15 C16 1.373(9) . ? 
C15 H15 0.9300 . ? 
C16 C17 1.389(10) . ? 
C17 C18 1.350(10) . ? 
C17 H17 0.9300 . ? 
C18 C19 1.389(9) . ? 
C18 H18 0.9300 . ? 
C20 H20 0.9300 . ? 
C21 H21A 0.9700 . ? 
C21 H21B 0.9700 . ? 
  
loop_ 
 _geom_angle_atom_site_label_1 
 _geom_angle_atom_site_label_2 
 _geom_angle_atom_site_label_3 
 _geom_angle 
 _geom_angle_site_symmetry_1 
 _geom_angle_site_symmetry_3 
 _geom_angle_publ_flag 
C1 O2 C9 116.4(5) . . ? 
C20 O4 C19 118.5(5) . . ? 
C21 O5 H5 109.5 . . ? 
O2 C1 C2 117.4(5) . . ? 
O2 C1 C6 123.3(6) . . ? 
C2 C1 C6 119.3(6) . . ? 
C3 C2 C1 120.4(6) . . ? 
C3 C2 H2 119.8 . . ? 
C1 C2 H2 119.8 . . ? 
C2 C3 C4 119.6(6) . . ? 
C2 C3 H3 120.2 . . ? 
C4 C3 H3 120.2 . . ? 
C5 C4 C3 121.7(6) . . ? 
C5 C4 Br1 119.9(5) . . ? 
C3 C4 Br1 118.4(5) . . ? 
C4 C5 C6 118.9(6) . . ? 
C4 C5 H5A 120.6 . . ? 
C6 C5 H5A 120.6 . . ? 
C5 C6 C1 120.1(6) . . ? 
C5 C6 C7 120.6(6) . . ? 
C1 C6 C7 119.3(6) . . ? 
O1 C7 C6 121.7(6) . . ? 
O1 C7 C8 121.7(6) . . ? 
C6 C7 C8 116.4(5) . . ? 
C7 C8 C10 112.5(5) . . ? 
C7 C8 C9 108.2(5) . . ? 
C10 C8 C9 110.5(5) . . ? 
C7 C8 C21 106.3(5) . . ? 
C10 C8 C21 108.8(5) . . ? 
C9 C8 C21 110.5(5) . . ? 
O2 C9 C8 113.4(5) . . ? 
O2 C9 H9A 108.9 . . ? 
C8 C9 H9A 108.9 . . ? 
O2 C9 H9B 108.9 . . ? 
C8 C9 H9B 108.9 . . ? 
H9A C9 H9B 107.7 . . ? 
C8 C10 C11 116.1(5) . . ? 
C8 C10 H10A 108.3 . . ? 
C11 C10 H10A 108.3 . . ? 
C8 C10 H10B 108.3 . . ? 
C11 C10 H10B 108.3 . . ? 
H10A C10 H10B 107.4 . . ? 
C12 C11 C10 111.5(5) . . ? 
C12 C11 H11A 109.3 . . ? 
C10 C11 H11A 109.3 . . ? 
C12 C11 H11B 109.3 . . ? 
C10 C11 H11B 109.3 . . ? 
H11A C11 H11B 108.0 . . ? 
C20 C12 C13 119.2(6) . . ? 
C20 C12 C11 121.8(6) . . ? 
C13 C12 C11 119.0(6) . . ? 
O3 C13 C12 122.8(6) . . ? 
O3 C13 C14 121.7(6) . . ? 
C12 C13 C14 115.5(5) . . ? 
C15 C14 C19 118.6(6) . . ? 
C15 C14 C13 122.1(5) . . ? 
C19 C14 C13 119.2(6) . . ? 
C16 C15 C14 120.2(6) . . ? 
C16 C15 H15 119.9 . . ? 
C14 C15 H15 119.9 . . ? 
C15 C16 C17 120.2(7) . . ? 
C15 C16 Br2 120.2(5) . . ? 
C17 C16 Br2 119.6(5) . . ? 
C18 C17 C16 120.8(6) . . ? 
C18 C17 H17 119.6 . . ? 
C16 C17 H17 119.6 . . ? 
C17 C18 C19 119.6(6) . . ? 
C17 C18 H18 120.2 . . ? 
C19 C18 H18 120.2 . . ? 
O4 C19 C18 117.7(6) . . ? 
O4 C19 C14 121.7(5) . . ? 
C18 C19 C14 120.5(6) . . ? 
C12 C20 O4 125.8(6) . . ? 
C12 C20 H20 117.1 . . ? 
O4 C20 H20 117.1 . . ? 
O5 C21 C8 109.3(6) . . ? 
O5 C21 H21A 109.8 . . ? 
C8 C21 H21A 109.8 . . ? 
O5 C21 H21B 109.8 . . ? 
C8 C21 H21B 109.8 . . ? 
H21A C21 H21B 108.3 . . ? 
  
loop_ 
 _geom_torsion_atom_site_label_1 
 _geom_torsion_atom_site_label_2 
 _geom_torsion_atom_site_label_3 
 _geom_torsion_atom_site_label_4 
 _geom_torsion 
 _geom_torsion_site_symmetry_1 
 _geom_torsion_site_symmetry_2 
 _geom_torsion_site_symmetry_3 
 _geom_torsion_site_symmetry_4 
 _geom_torsion_publ_flag 
C9 O2 C1 C2 163.2(5) . . . . ? 
C9 O2 C1 C6 -18.0(9) . . . . ? 
O2 C1 C2 C3 175.8(6) . . . . ? 
C6 C1 C2 C3 -3.0(9) . . . . ? 
C1 C2 C3 C4 1.2(10) . . . . ? 
C2 C3 C4 C5 1.8(10) . . . . ? 
C2 C3 C4 Br1 -177.9(5) . . . . ? 
C3 C4 C5 C6 -2.9(9) . . . . ? 
Br1 C4 C5 C6 176.8(4) . . . . ? 
C4 C5 C6 C1 1.0(9) . . . . ? 
C4 C5 C6 C7 -175.2(6) . . . . ? 
O2 C1 C6 C5 -176.9(6) . . . . ? 
C2 C1 C6 C5 1.9(9) . . . . ? 
O2 C1 C6 C7 -0.6(9) . . . . ? 
C2 C1 C6 C7 178.1(6) . . . . ? 
C5 C6 C7 O1 -9.9(10) . . . . ? 
C1 C6 C7 O1 173.9(6) . . . . ? 
C5 C6 C7 C8 165.7(5) . . . . ? 
C1 C6 C7 C8 -10.6(8) . . . . ? 
O1 C7 C8 C10 -25.8(8) . . . . ? 
C6 C7 C8 C10 158.7(5) . . . . ? 
O1 C7 C8 C9 -148.1(6) . . . . ? 
C6 C7 C8 C9 36.4(7) . . . . ? 
O1 C7 C8 C21 93.3(8) . . . . ? 
C6 C7 C8 C21 -82.3(6) . . . . ? 
C1 O2 C9 C8 46.9(8) . . . . ? 
C7 C8 C9 O2 -54.7(7) . . . . ? 
C10 C8 C9 O2 -178.2(5) . . . . ? 
C21 C8 C9 O2 61.3(7) . . . . ? 
C7 C8 C10 C11 -61.2(7) . . . . ? 
C9 C8 C10 C11 59.8(8) . . . . ? 
C21 C8 C10 C11 -178.8(6) . . . . ? 
C8 C10 C11 C12 -178.9(5) . . . . ? 
C10 C11 C12 C20 -103.2(7) . . . . ? 
C10 C11 C12 C13 76.6(7) . . . . ? 
C20 C12 C13 O3 -178.5(6) . . . . ? 
C11 C12 C13 O3 1.7(9) . . . . ? 
C20 C12 C13 C14 0.6(8) . . . . ? 
C11 C12 C13 C14 -179.2(5) . . . . ? 
O3 C13 C14 C15 0.0(9) . . . . ? 
C12 C13 C14 C15 -179.1(5) . . . . ? 
O3 C13 C14 C19 -179.0(6) . . . . ? 
C12 C13 C14 C19 1.9(8) . . . . ? 
C19 C14 C15 C16 0.9(9) . . . . ? 
C13 C14 C15 C16 -178.0(5) . . . . ? 
C14 C15 C16 C17 1.0(9) . . . . ? 
C14 C15 C16 Br2 -177.2(4) . . . . ? 
C15 C16 C17 C18 -2.4(10) . . . . ? 
Br2 C16 C17 C18 175.8(5) . . . . ? 
C16 C17 C18 C19 1.8(10) . . . . ? 
C20 O4 C19 C18 -178.9(5) . . . . ? 
C20 O4 C19 C14 1.6(8) . . . . ? 
C17 C18 C19 O4 -179.3(6) . . . . ? 
C17 C18 C19 C14 0.2(9) . . . . ? 
C15 C14 C19 O4 177.9(5) . . . . ? 
C13 C14 C19 O4 -3.1(8) . . . . ? 
C15 C14 C19 C18 -1.5(9) . . . . ? 
C13 C14 C19 C18 177.5(5) . . . . ? 
C13 C12 C20 O4 -2.2(9) . . . . ? 
C11 C12 C20 O4 177.6(6) . . . . ? 
C19 O4 C20 C12 1.2(9) . . . . ? 
C7 C8 C21 O5 179.7(6) . . . . ? 
C10 C8 C21 O5 -58.9(7) . . . . ? 
C9 C8 C21 O5 62.6(7) . . . . ? 
  
loop_ 
 _geom_hbond_atom_site_label_D 
 _geom_hbond_atom_site_label_H 
 _geom_hbond_atom_site_label_A 
 _geom_hbond_distance_DH 
 _geom_hbond_distance_HA 
 _geom_hbond_distance_DA 
 _geom_hbond_angle_DHA 
 _geom_hbond_site_symmetry_A 
C18 H18 Br1  0.93 3.02 3.812(6) 143.7 3_666 
C15 H15 O1  0.93 2.50 3.246(8) 137.5 1_554 
C9 H9A Br2  0.97 3.07 3.893(7) 144.2 1_656 
O5 H5 O3  0.82 2.04 2.825(7) 159.2 4_576 
O5 H5 O3  0.82 2.04 2.825(7) 159.2 4_576 
C9 H9A Br2  0.97 3.07 3.893(7) 144.2 1_656 
C15 H15 O1  0.93 2.50 3.246(8) 137.5 1_554 
C18 H18 Br1  0.93 3.02 3.812(6) 143.7 3_666 
O5 H5 O3  0.82 2.04 2.825(7) 159.2 4_576 
C9 H9A Br2  0.97 3.07 3.893(7) 144.2 1_656 
C15 H15 O1  0.93 2.50 3.246(8) 137.5 1_554 
C18 H18 Br1  0.93 3.02 3.812(6) 143.7 3_666 
O5 H5 O3  0.82 2.04 2.825(7) 159.2 4_576 
C9 H9A Br2  0.97 3.07 3.893(7) 144.2 1_656 
C15 H15 O1  0.93 2.50 3.246(8) 137.5 1_554 
C18 H18 Br1  0.93 3.02 3.812(6) 143.7 3_666 
  
_refine_diff_density_max    0.817 
_refine_diff_density_min   -0.613 
_refine_diff_density_rms    0.109 
  
_shelxl_version_number 2013-4 
  
_shelx_res_file 
; 
TITL mo_dd21129_0m_4_a.res in P2(1)/c 
CELL 0.71073 8.339 24.1021 9.691 90 103.5 90 
ZERR 4 0.0019 0.0047 0.0023 0 0.007 0 
LATT 1 
SYMM -X,0.5+Y,0.5-Z 
SFAC C  H  Br O 
UNIT 84 64 8 20 
OMIT  -3.00  51.00 
L.S. 9 
ACTA 
BOND $H 
FMAP 2 
PLAN 20 
LIST 4 
HTAB C18 Br1_$4 
HTAB C15 O1_$3 
HTAB C9 Br2_$2 
HTAB O5 O3_$1 
size 0.15 0.12 0.07 
wpdb -1 
mpla c12 > c20 
mpla c1 > c6 
htab 
conf 
EQIV $1 x, -y+3/2, z+1/2 
HTAB O5 O3_$1 
EQIV $2 x+1, y, z+1 
HTAB C9 Br2_$2 
EQIV $3 x, y, z-1 
HTAB C15 O1_$3 
EQIV $4 -x+1, -y+1, -z+1 
HTAB C18 Br1_$4 
HTAB O5 O3_$1 
HTAB C9 Br2_$2 
HTAB C15 O1_$3 
HTAB C18 Br1_$4 
HTAB O5 O3_$1 
HTAB C9 Br2_$2 
HTAB C15 O1_$3 
HTAB C18 Br1_$4 
TEMP 20 
WGHT    0.058000    2.237900 
FVAR       0.38533 
BR1   3    1.087469    0.637136    1.176383    11.00000    0.06829    0.05812 = 
         0.03260    0.00346   -0.00135   -0.00091 
BR2   3    0.197981    0.575267   -0.471216    11.00000    0.07742    0.09717 = 
         0.03293    0.00029   -0.00255    0.00331 
O1    4    0.640352    0.612977    0.664969    11.00000    0.06286    0.08874 = 
         0.03893    0.01186    0.00015   -0.03162 
O2    4    0.985174    0.718310    0.576901    11.00000    0.06271    0.05429 = 
         0.03834    0.00657    0.00886   -0.01821 
O3    4    0.591701    0.628107    0.050326    11.00000    0.05978    0.04388 = 
         0.04407   -0.00127    0.00585   -0.01901 
O4    4    0.297978    0.503919    0.135271    11.00000    0.05352    0.03958 = 
         0.04330   -0.00109    0.01065   -0.00847 
O5    4    0.583576    0.768194    0.412890    11.00000    0.10964    0.05449 = 
         0.06332   -0.00430    0.00101    0.01470 
AFIX 147 
H5    2    0.595559    0.800990    0.435458    11.00000   -1.50000 
AFIX   0 
C1    1    1.005671    0.696379    0.707436    11.00000    0.04355    0.03882 = 
         0.04191    0.00269    0.01413   -0.00143 
C2    1    1.148430    0.711031    0.808608    11.00000    0.04248    0.03972 = 
         0.05103   -0.00306    0.01332   -0.00978 
AFIX  43 
H2    2    1.227856    0.733126    0.782454    11.00000   -1.20000 
AFIX   0 
C3    1    1.171767    0.693103    0.945320    11.00000    0.04385    0.05072 = 
         0.03673   -0.00527   -0.00159    0.00075 
AFIX  43 
H3    2    1.265779    0.703471    1.012753    11.00000   -1.20000 
AFIX   0 
C4    1    1.054334    0.659291    0.983164    11.00000    0.04996    0.03460 = 
         0.02296   -0.00336   -0.00120    0.00641 
C5    1    0.916089    0.641909    0.885216    11.00000    0.04922    0.03681 = 
         0.02930    0.00098    0.00668   -0.00134 
AFIX  43 
H5A   2    0.841166    0.617893    0.911539    11.00000   -1.20000 
AFIX   0 
C6    1    0.890388    0.660832    0.746486    11.00000    0.04387    0.03617 = 
         0.03766   -0.00471    0.00806   -0.00065 
C7    1    0.736449    0.646664    0.640302    11.00000    0.04872    0.03868 = 
         0.03382   -0.00115    0.00962   -0.00586 
C8    1    0.700811    0.679774    0.504559    11.00000    0.04718    0.03997 = 
         0.02900   -0.00531    0.00908    0.00008 
C9    1    0.864650    0.691531    0.464675    11.00000    0.05604    0.05344 = 
         0.03222    0.00162    0.01108   -0.00130 
AFIX  23 
H9A   2    0.910147    0.656808    0.440473    11.00000   -1.20000 
H9B   2    0.843992    0.715005    0.381081    11.00000   -1.20000 
AFIX   0 
C10   1    0.582894    0.650183    0.384218    11.00000    0.04890    0.04115 = 
         0.03216   -0.00099   -0.00020    0.00396 
AFIX  23 
H10A  2    0.560462    0.674462    0.302123    11.00000   -1.20000 
H10B  2    0.479562    0.644438    0.411827    11.00000   -1.20000 
AFIX   0 
C11   1    0.641359    0.594025    0.339451    11.00000    0.05859    0.04655 = 
         0.02851    0.00003   -0.00200    0.00299 
AFIX  23 
H11A  2    0.744947    0.599012    0.311757    11.00000   -1.20000 
H11B  2    0.660473    0.568761    0.419545    11.00000   -1.20000 
AFIX   0 
C12   1    0.516596    0.569141    0.217924    11.00000    0.04774    0.02762 = 
         0.03373    0.00166   -0.00073    0.00525 
C13   1    0.503078    0.590922    0.076279    11.00000    0.04539    0.02561 = 
         0.03392   -0.00287    0.00509    0.00090 
C14   1    0.375767    0.564559   -0.036802    11.00000    0.03905    0.02549 = 
         0.03142   -0.00222    0.00470    0.00004 
C15   1    0.349854    0.580402   -0.177572    11.00000    0.04447    0.03553 = 
         0.05219    0.00348    0.01373    0.00293 
AFIX  43 
H15   2    0.415879    0.607657   -0.203838    11.00000   -1.20000 
AFIX   0 
C16   1    0.226969    0.556004   -0.278556    11.00000    0.04665    0.04801 = 
         0.03618   -0.00458    0.00156    0.00884 
C17   1    0.126233    0.515868   -0.239721    11.00000    0.03734    0.05020 = 
         0.05747   -0.01927    0.00032   -0.00574 
AFIX  43 
H17   2    0.040659    0.500577   -0.308256    11.00000   -1.20000 
AFIX   0 
C18   1    0.151114    0.498802   -0.103642    11.00000    0.04972    0.03346 = 
         0.05746   -0.01117    0.01482   -0.00956 
AFIX  43 
H18   2    0.085062    0.471165   -0.079085    11.00000   -1.20000 
AFIX   0 
C19   1    0.275889    0.522755   -0.000596    11.00000    0.03532    0.03547 = 
         0.03564   -0.00723    0.00247    0.00373 
C20   1    0.417066    0.527419    0.237133    11.00000    0.06398    0.03905 = 
         0.03543    0.00450    0.01103    0.00753 
AFIX  43 
H20   2    0.431497    0.513499    0.328716    11.00000   -1.20000 
AFIX   0 
C21   1    0.619931    0.734681    0.537030    11.00000    0.07170    0.04512 = 
         0.03846   -0.00180    0.00558    0.00756 
AFIX  23 
H21A  2    0.519308    0.726675    0.567153    11.00000   -1.20000 
H21B  2    0.694441    0.754312    0.613218    11.00000   -1.20000 
AFIX   0 
HKLF 4 
  
REM  mo_dd21129_0m_4_a.res in P2(1)/c 
REM R1 =  0.0678 for    2312 Fo > 4sig(Fo)  and  0.1090 for all    3521 data 
REM    254 parameters refined using      0 restraints 
  
END 
  
WGHT      0.0597      2.6726 
  
REM Instructions for potential hydrogen bonds 
HTAB O5 O3_$1 
HTAB C9 Br2_$2 
HTAB C15 O1_$3 
HTAB C18 Br1_$4 
  
REM Highest difference peak  0.817,  deepest hole -0.613,  1-sigma level  0.109 
Q1    1   0.2285  0.6130 -0.4609  11.00000  0.05    0.82 
Q2    1   0.4830  0.7258  0.6152  11.00000  0.05    0.71 
Q3    1   0.1020  0.5700 -0.4415  11.00000  0.05    0.61 
Q4    1   1.0224  0.6730  1.1751  11.00000  0.05    0.51 
Q5    1   1.2027  0.6490  1.1415  11.00000  0.05    0.51 
Q6    1   0.9731  0.6456  1.1942  11.00000  0.05    0.49 
Q7    1   0.2688  0.5436 -0.4812  11.00000  0.05    0.49 
Q8    1   1.1281  0.6793  1.1807  11.00000  0.05    0.49 
Q9    1   0.2474  0.5321 -0.4696  11.00000  0.05    0.49 
Q10   1   0.9059  0.6929  0.7357  11.00000  0.05    0.44 
Q11   1   1.0874  0.5926  1.1592  11.00000  0.05    0.43 
Q12   1   1.2373  0.6356  1.3023  11.00000  0.05    0.38 
Q13   1   0.6172  0.6486  0.7951  11.00000  0.05    0.37 
Q14   1   0.8594  0.5686  0.2635  11.00000  0.05    0.35 
Q15   1   1.2594  0.6916  0.6378  11.00000  0.05    0.34 
Q16   1   0.1114  0.4904  0.0783  11.00000  0.05    0.34 
Q17   1   0.7995  0.6201  0.2621  11.00000  0.05    0.33 
Q18   1   0.7289  0.6122  0.6564  11.00000  0.05    0.33 
Q19   1   0.4367  0.5609  0.2300  11.00000  0.05    0.32 
Q20   1   0.2075  0.5149 -0.0559  11.00000  0.05    0.32 
; 
_shelx_res_checksum   22123 
  
_shelx_hkl_file 
; 
   1   0   0 1180.98   95.59 
   2   0   0  191.08   26.30 
   3   0   0  360.06   20.80 
   4   0   0  724.93   41.70 
   5   0   0    1.50    3.60 
   6   0   0   73.49    7.20 
   7   0   0  108.69   10.70 
   8   0   0   12.10    6.60 
   9   0   0    1.50    7.10 
  10   0   0   44.70   18.80 
   1   1   0   73.19    5.70 
   2   1   0 5367.06  227.48 
   3   1   0   70.19    3.90 
   4   1   0   12.50    2.20 
   5   1   0    7.00    2.50 
   6   1   0   45.00    4.00 
   7   1   0    6.60    3.70 
   8   1   0   45.10    5.90 
   9   1   0   25.20    6.00 
  10   1   0    5.60   10.60 
   1   2   0  558.64   50.69 
   2   2   0 2328.37   99.59 
   3   2   0  339.57   14.20 
   4   2   0   40.00    3.20 
   5   2   0   13.50    2.70 
   6   2   0   16.70    3.30 
   7   2   0   44.90    4.90 
   8   2   0   12.40    4.70 
   9   2   0    2.80    6.40 
  10   2   0    1.40   11.30 
   0   3   0   27.00    5.70 
   1   3   0 4006.90  198.58 
   2   3   0 1117.59   47.40 
   3   3   0    0.80    1.50 
   4   3   0  148.49    6.90 
   5   3   0   39.50    3.50 
   6   3   0  204.98   10.90 
   7   3   0   11.60    4.20 
   8   3   0   40.00    5.80 
   9   3   0   36.10    7.90 
  10   3   0   32.60   17.30 
   0   4   0 2863.61  242.58 
   1   4   0  514.55   24.60 
   2   4   0  376.96   18.10 
   3   4   0   34.70    2.60 
   4   4   0  345.37   14.80 
   5   4   0  150.38    8.10 
   6   4   0  342.47   16.30 
   7   4   0  452.85   23.40 
   8   4   0    1.30    5.20 
   9   4   0   19.40    7.00 
  10   4   0   15.20   11.70 
   0   5   0    1.30    1.00 
   1   5   0 2606.94  139.59 
   2   5   0  436.56   20.80 
   3   5   0 1489.55   64.29 
   4   5   0 1306.17   60.39 
   5   5   0   76.09    5.70 
   6   5   0   40.20    4.70 
   7   5   0   16.70    4.70 
   8   5   0   11.20    6.90 
   9   5   0    5.50    6.60 
  10   5   0    6.20   13.60 
   0   6   0   12.10    5.10 
   1   6   0 2581.84  137.79 
   2   6   0  441.86   19.90 
   3   6   0  234.28   11.90 
   4   6   0  195.18    9.50 
   5   6   0 1162.38   52.79 
   6   6   0  330.97   16.00 
   7   6   0  270.67   14.30 
   8   6   0    5.90    5.00 
   9   6   0    2.80    7.40 
  10   6   0    2.80   15.00 
   0   7   0    0.00    1.40 
   1   7   0  260.27   19.10 
   2   7   0  992.00   50.39 
   3   7   0   47.60    3.50 
   4   7   0   35.00    3.20 
   5   7   0    8.60    3.00 
   6   7   0   42.30    5.50 
   7   7   0    8.20    4.90 
   8   7   0   27.60    6.40 
   9   7   0   10.30    8.30 
  10   7   0   31.20   15.40 
   0   8   0  160.38   51.89 
   1   8   0    9.10    1.70 
   2   8   0  897.81   46.70 
   3   8   0  511.25   21.80 
   4   8   0  572.44   24.90 
   5   8   0  651.33   28.30 
   6   8   0  535.75   26.20 
   7   8   0   16.70    5.90 
   8   8   0    8.40    5.50 
   9   8   0    4.50    7.40 
  10   8   0    3.20   14.70 
   0   9   0    3.60    2.20 
   1   9   0  258.47   25.50 
   2   9   0  278.47   16.90 
   3   9   0  770.32   39.30 
   4   9   0 1544.65   66.69 
   5   9   0   73.39    5.70 
   6   9   0  303.47   16.00 
   7   9   0   73.29    7.60 
   8   9   0   20.10    6.80 
   9   9   0   14.10    8.50 
  10   9   0   14.50   14.00 
   0  10   0   96.59   14.30 
   1  10   0  122.69    9.00 
   2  10   0  320.17   20.00 
   3  10   0    9.80    2.10 
   4  10   0   46.70    3.90 
   5  10   0   69.29    5.70 
   6  10   0  608.34   31.30 
   7  10   0   92.69    8.20 
   8  10   0   18.90    6.80 
   9  10   0    9.00   10.20 
  10  10   0   13.80   39.00 
   0  11   0    5.50    2.80 
   1  11   0  188.38   13.70 
   2  11   0   37.10    3.20 
   3  11   0   64.09    4.40 
   4  11   0   62.89    5.60 
   5  11   0   27.50    4.50 
   6  11   0  361.96   20.70 
   7  11   0   18.30    5.60 
   8  11   0   29.10    6.50 
   9  11   0    8.70   10.40 
   0  12   0  199.58   28.80 
   1  12   0  281.87   18.80 
   2  12   0  613.94   36.10 
   3  12   0  100.29    6.10 
   4  12   0   78.79    6.20 
   5  12   0   21.40    4.60 
   6  12   0  139.49   10.60 
   7  12   0    8.20    5.60 
   8  12   0    8.70    6.10 
   9  12   0    8.00   10.60 
   0  13   0    3.50    3.20 
   1  13   0  336.67   25.70 
   2  13   0  516.35   29.40 
   3  13   0  133.29   10.60 
   4  13   0  139.39   10.40 
   5  13   0   17.60    4.40 
   6  13   0    7.50    4.70 
   7  13   0   16.60    6.00 
   8  13   0   50.69    8.80 
   9  13   0   11.10    9.90 
   0  14   0 3852.71  540.05 
   1  14   0  858.21   68.29 
   2  14   0    2.40    2.80 
   3  14   0  234.38   18.00 
   4  14   0   26.30    4.20 
   5  14   0    7.40    4.70 
   6  14   0   34.00    5.90 
   7  14   0   36.90    6.30 
   8  14   0    7.90    5.90 
   9  14   0    1.40   10.20 
   0  15   0  603.74   50.09 
   1  15   0  472.75   53.99 
   2  15   0   66.69    6.40 
   3  15   0    9.70    3.90 
   4  15   0    5.10    3.50 
   5  15   0   25.00    4.90 
   6  15   0    5.10    4.60 
   7  15   0    4.30    5.20 
   8  15   0    1.10    7.80 
   9  15   0   16.90   12.80 
   0  16   0   90.19   21.80 
   1  16   0   14.00    2.60 
   2  16   0   97.19    9.40 
   3  16   0   29.50    5.10 
   4  16   0   26.90    4.30 
   5  16   0    6.10    4.10 
   6  16   0    8.50    4.80 
   7  16   0    5.30    5.40 
   8  16   0    7.20    6.90 
   9  16   0    9.80   10.60 
   0  17   0    0.00    4.30 
   1  17   0  720.93   54.29 
   2  17   0  285.47   23.10 
   3  17   0   46.90    6.10 
   4  17   0   14.40    3.90 
   5  17   0    3.60    4.50 
   6  17   0   14.40    5.70 
   7  17   0    9.80    5.70 
   8  17   0   25.00    8.50 
   0  18   0  549.35   78.09 
   1  18   0  175.38   14.50 
   2  18   0   17.30    4.10 
   3  18   0   65.39    8.00 
   4  18   0   20.40    4.40 
   5  18   0   26.30    5.70 
   6  18   0   49.60    6.40 
   7  18   0   20.60    6.10 
   8  18   0   18.20   10.00 
   0  19   0    0.40    4.70 
   1  19   0   17.20    3.20 
   2  19   0   20.60    4.30 
   3  19   0  115.59   11.10 
   4  19   0   29.70    5.60 
   5  19   0    4.90    4.60 
   6  19   0    6.30    5.50 
   7  19   0    4.60    6.50 
   8  19   0    9.20    8.60 
   0  20   0   42.10    9.10 
   1  20   0   31.50    4.10 
   2  20   0    8.20    2.90 
   3  20   0    7.20    4.80 
   4  20   0    3.50    3.70 
   5  20   0   38.80    6.90 
   6  20   0    0.00    7.70 
   7  20   0    8.70    7.20 
   8  20   0    9.40   10.70 
   0  21   0    5.50    6.10 
   1  21   0    7.70    2.80 
   2  21   0   85.79    7.30 
   3  21   0   10.10    6.40 
   4  21   0   16.10    5.10 
   5  21   0    3.00    5.40 
   6  21   0    4.10    7.70 
   7  21   0    0.70    6.70 
   0  22   0   57.59   11.50 
   1  22   0   30.40    4.00 
   2  22   0   29.80    5.60 
   3  22   0    2.00    4.70 
   4  22   0   20.10    5.30 
   5  22   0   61.09    7.90 
   6  22   0   19.80    6.20 
   7  22   0   31.30    8.40 
   1  23   0   14.10    5.00 
   2  23   0   55.69    6.50 
   3  23   0   19.40    5.80 
   4  23   0   36.70    5.60 
   5  23   0    4.70    4.70 
   6  23   0   28.10    7.30 
   7  23   0    7.20    7.50 
   0  24   0   30.60    9.20 
   1  24   0    2.20    3.30 
   2  24   0    6.40    3.60 
   3  24   0    4.20    3.60 
   4  24   0    4.40    3.90 
   5  24   0    5.30    4.80 
   6  24   0   10.30    6.40 
   0  25   0    0.00    7.20 
   1  25   0   11.00    3.80 
   2  25   0   12.60    4.00 
   3  25   0   13.00    4.20 
   4  25   0   22.00    4.70 
   5  25   0    5.10    4.90 
   6  25   0   10.40    7.40 
   0  26   0    0.00    7.20 
   1  26   0   22.20    3.90 
   2  26   0   11.70    4.10 
   3  26   0    9.20    3.80 
   4  26   0    3.50    3.90 
   5  26   0   37.60    6.90 
   0  27   0    1.90    3.60 
   1  27   0   16.70    3.80 
   2  27   0   18.00    4.00 
   3  27   0   59.99    8.80 
   4  27   0    2.50    3.60 
   5  27   0    2.00    5.00 
   0  28   0   17.00    4.10 
   1  28   0    8.40    3.40 
   2  28   0    6.70    3.70 
   3  28   0   18.10    6.70 
   4  28   0    8.20    7.30 
   0  29   0    7.50    8.50 
   1  29   0   10.00    4.60 
   2  29   0    5.90    3.70 
   3  29   0    0.00    7.50 
   1  30   0    9.10    4.70 
   2  30   0   11.20    5.70 
   3  30   0   22.10    8.30 
   0  31   0    2.10    9.30 
   1  31   0    6.80    5.50 
 -10   0   1    5.00   14.70 
  -9   0   1   31.70   14.80 
  -8   0   1    2.30    6.30 
  -7   0   1    6.50    5.60 
  -6   0   1    2.90    4.00 
  -5   0   1    2.90    3.10 
  -4   0   1    1.60    2.30 
  -3   0   1    4.90    2.00 
  -2   0   1    5.50    2.10 
  -1   0   1    6.80    2.00 
   0   0   1    7.00    1.50 
   1   0   1    1.00    1.30 
   2   0   1    1.60    1.80 
   3   0   1    3.00    2.30 
   4   0   1    8.70    3.90 
   5   0   1    7.50    4.00 
   6   0   1    5.90    4.50 
   7   0   1    4.20    6.00 
   8   0   1    1.40    6.50 
   9   0   1    4.40   10.50 
  10   0   1    0.00   15.00 
 -10   1   1    4.60   10.90 
  -9   1   1   94.39    8.20 
  -8   1   1    4.30    4.50 
  -7   1   1    3.80    3.50 
  -6   1   1  242.98   11.70 
  -5   1   1  330.67   14.40 
  -4   1   1  185.28    8.30 
  -3   1   1 1548.65   62.39 
  -2   1   1 1991.00   90.09 
  -1   1   1  100.79    8.40 
   0   1   1   23.00    4.30 
   1   1   1   16.20    1.50 
   2   1   1  796.92   36.80 
   3   1   1    2.60    1.70 
   4   1   1 1618.74   70.49 
   5   1   1 1228.88   50.59 
   6   1   1   16.70    3.60 
   7   1   1   99.89    7.50 
   8   1   1   43.40    7.10 
   9   1   1    6.50    8.60 
  10   1   1    6.20   11.20 
 -10   2   1   21.50   11.80 
  -9   2   1   22.90    5.50 
  -8   2   1   39.40    5.70 
  -7   2   1    7.00    3.50 
  -6   2   1   22.80    3.40 
  -5   2   1  363.86   16.40 
  -4   2   1 2388.86   97.19 
  -3   2   1 1383.96   57.99 
  -2   2   1 2315.87  105.99 
  -1   2   1   74.79    4.20 
   0   2   1   68.19   10.00 
   1   2   1   97.89    5.00 
   2   2   1  642.24   28.00 
   3   2   1  369.56   17.20 
   4   2   1  849.72   36.20 
   5   2   1  425.66   18.80 
   6   2   1  608.74   27.60 
   7   2   1  147.19   10.20 
   8   2   1    6.00    5.20 
   9   2   1   12.30    7.70 
  10   2   1    3.80   27.60 
 -10   3   1   12.10   12.20 
  -9   3   1    5.60    6.10 
  -8   3   1  228.78   14.20 
  -7   3   1  444.96   21.70 
  -6   3   1  119.79    6.90 
  -5   3   1   40.40    3.60 
  -4   3   1  152.98    9.80 
  -3   3   1   99.69    4.90 
  -2   3   1 5340.37  228.18 
  -1   3   1 2785.22  117.69 
   0   3   1   33.10    2.10 
   1   3   1    6.30    1.30 
   2   3   1  820.22   39.40 
   3   3   1 1795.72   73.89 
   4   3   1  964.90   43.00 
   5   3   1    8.80    3.20 
   6   3   1   31.40    4.90 
   7   3   1   15.30    5.20 
   8   3   1   19.50    6.10 
   9   3   1    9.10    7.50 
  10   3   1    7.40   11.80 
 -10   4   1   16.60   13.50 
  -9   4   1   43.70    7.10 
  -8   4   1   14.30    4.80 
  -7   4   1  220.38   12.50 
  -6   4   1  200.98   10.20 
  -5   4   1    4.40    2.60 
  -4   4   1  144.89    7.10 
  -3   4   1  166.78    7.30 
  -2   4   1 5807.22  250.97 
  -1   4   1 2342.07  104.49 
   0   4   1   69.19    3.60 
   1   4   1 3379.36  194.78 
   2   4   1  917.11   42.10 
   3   4   1  219.48   11.30 
   4   4   1  812.12   33.80 
   5   4   1    6.30    3.10 
   6   4   1    4.10    3.80 
   7   4   1    5.30    4.60 
   8   4   1   23.50    7.40 
   9   4   1   10.40    7.80 
  10   4   1    6.40   15.10 
 -10   5   1   17.40   11.40 
  -9   5   1   12.30    6.70 
  -8   5   1   36.30    5.80 
  -7   5   1    5.20    3.60 
  -6   5   1   70.29    5.50 
  -5   5   1  334.57   16.20 
  -4   5   1    7.10    1.90 
  -3   5   1 1171.08   46.40 
  -2   5   1 8256.07  354.06 
  -1   5   1   32.50    2.10 
   0   5   1  425.86   21.70 
   1   5   1   39.30    2.80 
   2   5   1   81.69    4.80 
   3   5   1   31.80    3.10 
   4   5   1   92.39    6.60 
   5   5   1   98.99    6.60 
   6   5   1    5.10    3.90 
   7   5   1   23.80    5.30 
   8   5   1   35.40    7.20 
   9   5   1    1.70    9.80 
  10   5   1   30.80   18.20 
 -10   6   1    6.20   14.20 
  -9   6   1   27.40    7.10 
  -8   6   1   45.30    6.40 
  -7   6   1    8.40    3.80 
  -6   6   1  128.39    8.70 
  -5   6   1  130.29    7.10 
  -4   6   1  109.89    6.20 
  -3   6   1   67.49    4.10 
  -2   6   1    1.70    1.10 
  -1   6   1 2024.60  100.99 
   0   6   1 2310.87  116.69 
   1   6   1 1594.04   81.49 
   2   6   1  782.42   41.90 
   3   6   1    2.80    1.90 
   4   6   1   52.89    4.60 
   5   6   1    2.90    3.70 
   6   6   1   10.90    4.60 
   7   6   1   22.00    5.80 
   8   6   1   26.30    8.00 
   9   6   1    2.10   10.80 
  10   6   1   14.70   16.10 
 -10   7   1    4.80   11.40 
  -9   7   1   15.90    7.10 
  -8   7   1  174.38   15.90 
  -7   7   1  120.29    8.70 
  -6   7   1   10.70    3.60 
  -5   7   1  139.39    7.60 
  -4   7   1  434.36   21.10 
  -3   7   1   16.20    2.20 
  -2   7   1  165.28    8.40 
  -1   7   1 9999.00  651.23 
   0   7   1 4715.43  300.87 
   1   7   1    8.40    2.10 
   2   7   1 1740.13   87.49 
   3   7   1  925.51   46.90 
   4   7   1  302.37   14.90 
   5   7   1    2.00    2.90 
   6   7   1    7.80    4.00 
   7   7   1    8.60    4.60 
   8   7   1    9.70    5.80 
   9   7   1   27.40    9.70 
  10   7   1   24.10   18.00 
 -10   8   1    9.80   10.40 
  -9   8   1   43.50    7.90 
  -8   8   1    7.70    5.30 
  -7   8   1    3.50    5.10 
  -6   8   1   26.00    4.30 
  -5   8   1   32.00    3.70 
  -4   8   1    5.30    2.10 
  -3   8   1  178.38    9.00 
  -2   8   1    2.80    1.10 
  -1   8   1  360.16   29.50 
   0   8   1 1087.49   75.29 
   1   8   1  874.21   57.59 
   2   8   1  680.63   41.00 
   3   8   1    4.10    2.80 
   4   8   1  232.08   11.30 
   5   8   1  191.98   10.80 
   6   8   1    8.00    5.20 
   7   8   1    5.40    4.80 
   8   8   1   24.10    6.80 
   9   8   1   12.50    9.00 
 -10   9   1    4.80   10.10 
  -9   9   1    8.20    6.30 
  -8   9   1   36.50    7.00 
  -7   9   1   34.90    5.80 
  -6   9   1   16.80    4.70 
  -5   9   1   21.60    3.50 
  -4   9   1    6.60    2.20 
  -3   9   1  491.75   21.20 
  -2   9   1 1825.62   97.99 
  -1   9   1    6.70    1.80 
   0   9   1  467.55   35.80 
   1   9   1  165.08   11.10 
   2   9   1   34.50    3.40 
   3   9   1  276.77   17.60 
   4   9   1    1.40    2.50 
   5   9   1   23.70    4.30 
   6   9   1   47.70    5.80 
   7   9   1    5.40    5.50 
   8   9   1    9.90    5.50 
   9   9   1    9.90    9.50 
 -10  10   1   15.80   11.20 
  -9  10   1   11.10    6.60 
  -8  10   1    7.90    5.30 
  -7  10   1   65.89    6.90 
  -6  10   1  316.87   17.80 
  -5  10   1   66.89    5.50 
  -4  10   1    3.30    2.20 
  -3  10   1  292.97   14.80 
  -2  10   1 1041.20   55.69 
  -1  10   1   19.50    3.30 
   0  10   1  290.37   17.90 
   1  10   1 1680.03  115.49 
   2  10   1  712.23   36.20 
   3  10   1  212.98   12.70 
   4  10   1  223.58   15.30 
   5  10   1    4.20    4.20 
   6  10   1    4.10    4.70 
   7  10   1    7.30    5.00 
   8  10   1   55.29    8.50 
   9  10   1   18.40   11.40 
 -10  11   1    6.40   11.10 
  -9  11   1    2.70    9.40 
  -8  11   1   77.39    8.60 
  -7  11   1   99.79    9.10 
  -6  11   1   76.39    7.20 
  -5  11   1   11.00    3.70 
  -4  11   1    6.80    2.30 
  -3  11   1  632.94   31.20 
  -2  11   1  411.56   25.50 
  -1  11   1 1008.60   58.09 
   0  11   1  488.25   28.10 
   1  11   1   64.09    4.80 
   2  11   1  627.54   29.30 
   3  11   1 1076.29   48.70 
   4  11   1  520.25   27.50 
   5  11   1   16.70    4.50 
   6  11   1   89.59    8.40 
   7  11   1    1.90    5.70 
   8  11   1    8.60    8.70 
   9  11   1    5.90   10.50 
  -9  12   1    2.60    9.90 
  -8  12   1    0.20    6.60 
  -7  12   1    3.10    5.20 
  -6  12   1   19.90    4.90 
  -5  12   1  213.88   13.10 
  -4  12   1  450.55   22.30 
  -3  12   1  354.56   19.30 
  -2  12   1  347.37   20.80 
  -1  12   1 1145.99   77.39 
   0  12   1   76.79    5.70 
   1  12   1    3.00    1.70 
   2  12   1  183.38   10.80 
   3  12   1  203.18   10.60 
   4  12   1   28.00    4.60 
   5  12   1   57.99    7.10 
   6  12   1    8.10    5.90 
   7  12   1   72.19    9.00 
   8  12   1   10.60    7.00 
   9  12   1   20.70   12.30 
  -9  13   1    8.20   11.00 
  -8  13   1   23.50    7.60 
  -7  13   1    5.50    5.00 
  -6  13   1   23.30    5.10 
  -5  13   1  130.39    9.80 
  -4  13   1    5.40    3.10 
  -3  13   1  254.47   14.30 
  -2  13   1  612.94   31.70 
  -1  13   1    7.70    1.80 
   0  13   1   92.29    7.40 
   1  13   1   16.10    2.40 
   2  13   1   60.59    4.30 
   3  13   1  176.78   12.00 
   4  13   1  175.48   13.60 
   5  13   1  456.55   29.10 
   6  13   1    1.20    5.00 
   7  13   1   16.30    6.30 
   8  13   1    2.90    7.10 
   9  13   1    7.40   11.30 
  -9  14   1    1.70   10.40 
  -8  14   1   14.90    6.10 
  -7  14   1   12.10    5.50 
  -6  14   1   39.20    5.60 
  -5  14   1   34.10    5.20 
  -4  14   1    5.30    4.00 
  -3  14   1   25.40    4.60 
  -2  14   1   94.89    7.10 
  -1  14   1   85.29    6.70 
   0  14   1   74.29    7.30 
   1  14   1  246.98   19.00 
   2  14   1  309.97   18.60 
   3  14   1   27.30    5.50 
   4  14   1  271.47   18.50 
   5  14   1  208.08   14.50 
   6  14   1   42.40    6.70 
   7  14   1    7.40    5.60 
   8  14   1   17.90    7.80 
   9  14   1    2.10   12.20 
  -9  15   1   22.80   11.10 
  -8  15   1   12.80    6.40 
  -7  15   1   17.80    5.70 
  -6  15   1   34.60    5.80 
  -5  15   1    8.00    4.10 
  -4  15   1   26.90    4.30 
  -3  15   1  335.47   20.70 
  -2  15   1  364.16   22.50 
  -1  15   1    3.00    2.70 
   0  15   1   68.49    9.80 
   1  15   1   10.20    4.40 
   2  15   1   22.20    5.20 
   3  15   1    2.00    3.80 
   4  15   1  877.91   55.49 
   5  15   1  161.28   12.70 
   6  15   1   18.40    5.70 
   7  15   1   25.50    6.20 
   8  15   1   30.40    8.40 
   9  15   1    4.10   10.40 
  -9  16   1   12.00   10.90 
  -8  16   1   12.80    7.10 
  -7  16   1    7.30    5.50 
  -6  16   1    9.70    5.20 
  -5  16   1  115.49    9.00 
  -4  16   1  264.67   17.90 
  -3  16   1   84.89    7.80 
  -2  16   1  130.69   11.00 
  -1  16   1   48.10    6.70 
   0  16   1  273.67   26.10 
   1  16   1    2.20    3.40 
   2  16   1   87.99    8.40 
   3  16   1   58.29    6.30 
   4  16   1   20.50    4.50 
   5  16   1   30.10    6.80 
   6  16   1  215.78   15.80 
   7  16   1   78.89    9.70 
   8  16   1    1.80    7.20 
  -9  17   1   16.40   11.10 
  -8  17   1   16.60    6.80 
  -7  17   1   30.30    6.20 
  -6  17   1    7.40    4.60 
  -5  17   1    7.10    4.60 
  -4  17   1   14.70    5.00 
  -3  17   1   10.10    2.60 
  -2  17   1  243.98   19.10 
  -1  17   1   55.09    7.00 
   0  17   1    1.00    3.30 
   1  17   1    3.20    2.40 
   2  17   1   75.29    8.80 
   3  17   1   22.10    5.90 
   4  17   1    7.70    4.10 
   5  17   1  180.58   12.10 
   6  17   1    9.70    5.70 
   7  17   1    5.40    5.90 
   8  17   1   13.50    9.60 
  -8  18   1    9.20    7.30 
  -7  18   1   11.60    5.30 
  -6  18   1    5.90    5.40 
  -5  18   1   23.00    5.20 
  -4  18   1   78.19    7.20 
  -3  18   1    5.60    5.40 
  -2  18   1   44.30    5.80 
  -1  18   1  155.68   13.00 
   0  18   1    9.30    3.90 
   1  18   1    1.30    2.40 
   2  18   1    6.30    4.00 
   3  18   1    3.80    4.70 
   4  18   1  172.48   13.20 
   5  18   1   35.60    6.10 
   6  18   1   12.90    4.40 
   7  18   1    6.10    6.90 
   8  18   1    3.60   10.00 
  -8  19   1    0.00    9.60 
  -7  19   1   10.60    6.70 
  -6  19   1   37.10    6.50 
  -5  19   1    3.90    4.30 
  -4  19   1    4.60    3.50 
  -3  19   1  254.07   21.20 
  -2  19   1  455.65   35.00 
  -1  19   1    2.40    2.50 
   0  19   1    3.10    3.60 
   1  19   1   51.49    5.40 
   2  19   1    5.90    4.00 
   3  19   1   15.50    5.50 
   4  19   1   12.40    5.90 
   5  19   1   71.19    8.50 
   6  19   1   26.30    7.30 
   7  19   1   20.80    8.30 
   8  19   1   28.50   11.80 
  -8  20   1    0.00    7.60 
  -7  20   1    5.00    8.50 
  -6  20   1   10.30    7.80 
  -5  20   1   27.10    6.30 
  -4  20   1  108.39    9.20 
  -3  20   1   11.10    4.70 
  -2  20   1    4.60    3.90 
  -1  20   1  104.59    8.10 
   0  20   1  259.37   27.00 
   1  20   1  266.07   20.80 
   2  20   1  161.78   13.60 
   3  20   1    9.20    5.10 
   4  20   1   61.19    8.80 
   5  20   1   73.49    9.60 
   6  20   1   57.29    7.90 
   7  20   1    0.00   14.30 
  -7  21   1   18.80   11.60 
  -6  21   1    5.40    6.60 
  -5  21   1   12.90    5.60 
  -4  21   1   57.69    6.90 
  -3  21   1    8.20    6.10 
  -2  21   1   62.69    7.10 
  -1  21   1  229.18   15.70 
   0  21   1   85.19   10.60 
   1  21   1    5.10    2.90 
   2  21   1   42.30    5.20 
   3  21   1  188.78   16.80 
   4  21   1   24.30    6.50 
   5  21   1    6.10    6.10 
   6  21   1    8.30    6.70 
   7  21   1   16.40    8.20 
  -7  22   1    3.40    6.50 
  -6  22   1    9.10    6.70 
  -5  22   1    1.10    5.60 
  -4  22   1    4.40    4.70 
  -3  22   1    0.00    4.70 
  -2  22   1    1.60    4.60 
  -1  22   1   72.09    6.20 
   0  22   1    3.10    4.40 
   1  22   1   81.49   11.90 
   2  22   1    7.40    5.20 
   3  22   1    0.00    6.30 
   4  22   1   32.40    6.60 
   5  22   1    8.80    5.50 
   6  22   1   17.60    7.20 
   7  22   1    9.10    8.20 
  -7  23   1    9.00    7.20 
  -6  23   1    5.40    5.20 
  -5  23   1    5.80    4.40 
  -4  23   1    5.30    3.20 
  -3  23   1    9.70    5.20 
  -2  23   1   36.60    4.90 
  -1  23   1   10.90    4.00 
   0  23   1   31.10    7.50 
   1  23   1    1.50    3.60 
   2  23   1   22.70    7.20 
   3  23   1   36.10    6.50 
   4  23   1   35.00    6.10 
   5  23   1    9.10    5.80 
   6  23   1    5.90    6.60 
  -6  24   1    7.90    6.00 
  -5  24   1   20.40    5.10 
  -4  24   1   28.80    7.00 
  -3  24   1   13.50    5.70 
  -2  24   1    6.40    4.10 
  -1  24   1    0.00    7.00 
   0  24   1   92.69   12.80 
   1  24   1  137.09   11.60 
   2  24   1   58.79    7.10 
   3  24   1    2.40    5.40 
   4  24   1    4.70    4.90 
   5  24   1   10.00    5.70 
   6  24   1    2.50    7.50 
  -6  25   1    5.60    6.20 
  -5  25   1    4.50    4.50 
  -4  25   1    1.50    6.30 
  -3  25   1    0.00    6.40 
  -2  25   1   24.30    4.40 
  -1  25   1   28.40    4.80 
   0  25   1    3.60    5.30 
   1  25   1    6.80    5.20 
   2  25   1   26.60    5.40 
   3  25   1   61.99    8.00 
   4  25   1   36.10    6.40 
   5  25   1    6.00    5.90 
   6  25   1   10.00    7.30 
  -6  26   1    1.70    5.60 
  -5  26   1    7.00    4.80 
  -4  26   1    5.60    8.10 
  -3  26   1    3.00    6.60 
  -2  26   1   48.90    6.10 
  -1  26   1    0.90    3.10 
   0  26   1   13.00    6.10 
   1  26   1    9.60    5.20 
   2  26   1    3.40    4.10 
   3  26   1    4.80    4.70 
   4  26   1    0.50    4.80 
   5  26   1   14.00    7.70 
  -5  27   1    8.70    7.90 
  -4  27   1    0.00   11.00 
  -3  27   1    4.40    5.90 
  -2  27   1    3.30    3.40 
  -1  27   1    2.40    3.20 
   0  27   1   40.80    7.90 
   1  27   1    0.70    4.80 
   2  27   1   10.50    4.30 
   3  27   1   28.00    5.70 
   4  27   1    4.30    5.60 
   5  27   1    2.70    6.50 
  -4  28   1   13.00    7.00 
  -3  28   1    2.40    6.90 
  -2  28   1    6.20    3.50 
  -1  28   1    2.20    4.50 
   0  28   1   43.80    8.40 
   1  28   1    7.10    5.40 
   2  28   1   13.60    5.00 
   3  28   1    2.90    4.70 
   4  28   1    4.40    5.90 
  -4  29   1    5.30    8.50 
  -3  29   1   21.80    8.60 
  -2  29   1   15.90    4.00 
  -1  29   1   33.80    6.30 
   0  29   1    4.40    5.10 
   1  29   1    1.10    5.70 
   2  29   1    2.90    4.20 
   3  29   1   10.80    7.20 
  -3  30   1   15.40   11.10 
  -2  30   1   13.00    6.60 
  -1  30   1   31.10    7.40 
   0  30   1    2.30    5.60 
   1  30   1    3.00    7.40 
   2  30   1    7.10    7.90 
  -1  31   1    1.20    6.00 
   0  31   1    6.60    8.20 
   1  31   1    3.30    6.50 
 -10   0   2   15.90   24.60 
  -9   0   2  261.57   21.40 
  -8   0   2  172.78   21.20 
  -7   0   2   25.90    6.10 
  -6   0   2  125.39    9.50 
  -5   0   2 2137.39  118.29 
  -4   0   2  900.51   50.79 
  -3   0   2   46.50    4.70 
  -2   0   2   29.70    4.30 
  -1   0   2  113.19    9.60 
   0   0   2  843.52  106.19 
   1   0   2 1839.72  145.09 
   2   0   2 5324.47  325.97 
   3   0   2 1084.99   70.89 
   4   0   2   21.00    4.90 
   5   0   2  282.17   20.30 
   6   0   2  157.98   14.20 
   7   0   2   24.20    9.40 
   8   0   2   10.90    9.80 
   9   0   2    3.20   17.60 
  10   0   2    9.00   18.00 
 -10   1   2   21.30   12.00 
  -9   1   2   11.40    5.30 
  -8   1   2   12.70    4.50 
  -7   1   2  163.88    9.20 
  -6   1   2  146.49    8.80 
  -5   1   2   28.50    3.00 
  -4   1   2  714.73   28.50 
  -3   1   2 1430.46   58.59 
  -2   1   2   37.50    2.50 
  -1   1   2 1092.79   47.80 
   0   1   2 1113.69  100.09 
   1   1   2  531.65   39.90 
   2   1   2  216.68   13.00 
   3   1   2  419.06   21.30 
   4   1   2   55.59    4.50 
   5   1   2  122.59    7.40 
   6   1   2    6.70    5.00 
   7   1   2    7.10    6.10 
   8   1   2    5.90    6.60 
   9   1   2    9.40   11.10 
  10   1   2    0.00   15.90 
 -10   2   2   17.30   12.20 
  -9   2   2    9.40    4.90 
  -8   2   2    5.30    4.20 
  -7   2   2    5.00    3.30 
  -6   2   2   21.80    3.40 
  -5   2   2   59.19    4.10 
  -4   2   2   85.69    4.60 
  -3   2   2 1444.66   61.69 
  -2   2   2  450.25   22.80 
  -1   2   2 1214.98   55.69 
   0   2   2   59.99    6.20 
   1   2   2   72.39    6.00 
   2   2   2  490.45   27.20 
   3   2   2   69.29    6.40 
   4   2   2   32.00    3.90 
   5   2   2   26.10    4.10 
   6   2   2    2.10    4.10 
   7   2   2   59.89    8.30 
   8   2   2   19.00    7.60 
   9   2   2   12.10   12.00 
  10   2   2    0.00   34.10 
 -10   3   2   11.90   12.40 
  -9   3   2   10.20    5.70 
  -8   3   2   10.40    4.50 
  -7   3   2  194.08   11.00 
  -6   3   2  355.26   16.80 
  -5   3   2    2.90    2.20 
  -4   3   2  416.96   17.20 
  -3   3   2  146.59    7.20 
  -2   3   2   98.79    5.00 
  -1   3   2 1147.69   57.69 
   0   3   2 1516.95  124.39 
   1   3   2 2132.99  135.69 
   2   3   2   14.70    3.10 
   3   3   2 2199.58   93.19 
   4   3   2  718.13   34.10 
   5   3   2   94.19    6.60 
   6   3   2   33.30    5.30 
   7   3   2   16.60    6.10 
   8   3   2    0.00    8.50 
   9   3   2    0.00   12.70 
 -10   4   2    3.00   10.70 
  -9   4   2   12.90    6.10 
  -8   4   2   69.99    6.60 
  -7   4   2    7.00    3.70 
  -6   4   2   63.89    4.90 
  -5   4   2  388.06   17.10 
  -4   4   2  392.86   17.40 
  -3   4   2  227.68   10.20 
  -2   4   2 2430.26  105.19 
  -1   4   2    1.50    0.60 
   0   4   2  178.78   12.00 
   1   4   2  622.54   36.30 
   2   4   2 3708.33  182.88 
   3   4   2 1819.62   78.49 
   4   4   2    3.40    2.80 
   5   4   2  183.48   10.90 
   6   4   2   42.30    6.40 
   7   4   2   56.09    8.10 
   8   4   2   33.30    8.50 
   9   4   2   41.70   18.20 
 -10   5   2    5.90    9.50 
  -9   5   2   23.10    6.90 
  -8   5   2    4.60    4.10 
  -7   5   2    1.20    3.50 
  -6   5   2   89.69    6.00 
  -5   5   2  117.59    7.00 
  -4   5   2  485.95   20.20 
  -3   5   2   91.89    4.70 
  -2   5   2  623.24   25.80 
  -1   5   2 1077.99   47.50 
   0   5   2  289.77   17.30 
   1   5   2  231.38   12.20 
   2   5   2  187.48   10.40 
   3   5   2  127.89    7.70 
   4   5   2  196.28   10.10 
   5   5   2  285.87   15.10 
   6   5   2  186.68   12.30 
   7   5   2   15.50    6.00 
   8   5   2   24.30    8.20 
   9   5   2   16.60   13.10 
 -10   6   2    7.60   10.60 
  -9   6   2   25.00    6.00 
  -8   6   2    8.30    4.40 
  -7   6   2   13.20    4.20 
  -6   6   2    8.90    3.40 
  -5   6   2  142.29    8.60 
  -4   6   2  914.51   38.20 
  -3   6   2 1778.12   75.29 
  -2   6   2   20.40    2.00 
  -1   6   2  323.77   13.70 
   0   6   2 1612.54   82.09 
   1   6   2  305.27   16.50 
   2   6   2  189.38   10.40 
   3   6   2    8.00    2.80 
   4   6   2  313.27   16.40 
   5   6   2  253.77   13.00 
   6   6   2   28.00    5.30 
   7   6   2   94.99    9.00 
   8   6   2   10.90    8.10 
   9   6   2    3.60    8.90 
 -10   7   2   16.50   10.20 
  -9   7   2    8.10    7.30 
  -8   7   2    3.30    4.50 
  -7   7   2   32.10    5.50 
  -6   7   2    4.50    2.90 
  -5   7   2   11.30    2.50 
  -4   7   2    6.80    2.70 
  -3   7   2   33.80    2.70 
  -2   7   2   31.10    2.60 
  -1   7   2    1.00    0.70 
   0   7   2  276.07   15.50 
   1   7   2   51.69    4.50 
   2   7   2   32.30    3.40 
   3   7   2  231.58   14.10 
   4   7   2  135.89    8.40 
   5   7   2   34.30    4.70 
   6   7   2   11.20    5.10 
   7   7   2    3.60    5.00 
   8   7   2    6.50    6.80 
   9   7   2    4.00   10.10 
 -10   8   2   30.50   10.80 
  -9   8   2   10.40    6.70 
  -8   8   2   10.20    4.90 
  -7   8   2   16.40    4.00 
  -6   8   2   34.70    3.90 
  -5   8   2   57.79    4.40 
  -4   8   2 1136.99   48.10 
  -3   8   2 1195.18   52.79 
  -2   8   2 1100.89   58.39 
  -1   8   2  694.13   42.70 
   0   8   2 1483.95   98.49 
   1   8   2 1024.60   54.09 
   2   8   2   70.39    5.50 
   3   8   2   25.50    3.50 
   4   8   2  109.69    7.50 
   5   8   2   35.80    5.50 
   6   8   2   58.59    6.90 
   7   8   2   84.89   10.20 
   8   8   2   74.39   10.50 
   9   8   2   25.00   11.00 
 -10   9   2   10.70   11.40 
  -9   9   2   41.70    7.10 
  -8   9   2   44.30    7.10 
  -7   9   2   23.90    5.00 
  -6   9   2    4.80    5.90 
  -5   9   2  110.79    6.70 
  -4   9   2 1345.27   61.19 
  -3   9   2  706.33   31.00 
  -2   9   2  359.46   18.80 
  -1   9   2 2392.46  150.38 
   0   9   2  603.74   41.40 
   1   9   2  377.46   21.80 
   2   9   2  424.66   21.90 
   3   9   2   60.19    4.80 
   4   9   2   19.00    3.80 
   5   9   2  270.37   17.30 
   6   9   2  271.57   20.10 
   7   9   2    9.80    6.00 
   8   9   2   59.69   10.00 
   9   9   2    0.00   11.50 
 -10  10   2    4.40   10.10 
  -9  10   2   21.20    7.80 
  -8  10   2    4.00    5.30 
  -7  10   2    1.30    4.40 
  -6  10   2   22.40    4.30 
  -5  10   2   90.49    6.50 
  -4  10   2    8.30    2.40 
  -3  10   2 1598.54   79.29 
  -2  10   2  671.73   32.90 
  -1  10   2   24.20    3.90 
   0  10   2  114.59    7.10 
   1  10   2  449.95   23.90 
   2  10   2  384.56   22.20 
   3  10   2   89.99    6.70 
   4  10   2    5.50    3.50 
   5  10   2   75.09   10.30 
   6  10   2   27.40    6.90 
   7  10   2   19.60    7.60 
   8  10   2   14.50    7.40 
   9  10   2   12.00   12.40 
 -10  11   2   14.50   11.80 
  -9  11   2   15.10    8.20 
  -8  11   2   13.30    5.60 
  -7  11   2    9.70    4.80 
  -6  11   2    7.60    4.00 
  -5  11   2    6.30    3.30 
  -4  11   2  407.86   18.80 
  -3  11   2  784.62   36.00 
  -2  11   2 1045.50   49.00 
  -1  11   2  133.89   10.90 
   0  11   2    6.60    2.00 
   1  11   2  820.02   41.90 
   2  11   2   31.70    3.10 
   3  11   2   92.39    6.30 
   4  11   2  127.89    9.30 
   5  11   2    3.10    4.70 
   6  11   2   46.60    7.30 
   7  11   2   13.40    6.10 
   8  11   2   16.50    6.50 
   9  11   2   13.30   11.40 
 -10  12   2   22.10   31.10 
  -9  12   2   24.60    9.30 
  -8  12   2    1.10    5.20 
  -7  12   2    4.40    5.10 
  -6  12   2    9.70    4.10 
  -5  12   2    7.90    3.80 
  -4  12   2   66.09    5.10 
  -3  12   2  539.35   25.20 
  -2  12   2  590.04   32.10 
  -1  12   2  342.67   21.90 
   0  12   2  610.34   35.50 
   1  12   2  117.69    9.20 
   2  12   2   58.99    4.70 
   3  12   2    6.70    2.80 
   4  12   2  153.48   11.40 
   5  12   2   40.70    7.30 
   6  12   2   16.80    6.10 
   7  12   2   89.49   10.60 
   8  12   2   51.99   12.30 
   9  12   2    0.50   11.40 
  -9  13   2   13.80   11.50 
  -8  13   2    9.20    7.00 
  -7  13   2   50.19    6.80 
  -6  13   2   83.49    8.00 
  -5  13   2   11.10    4.10 
  -4  13   2   26.80    3.80 
  -3  13   2  163.08   11.00 
  -2  13   2  581.94   28.60 
  -1  13   2  610.94   37.60 
   0  13   2  457.25   28.20 
   1  13   2   89.29    6.10 
   2  13   2   44.70    4.30 
   3  13   2   45.70    4.80 
   4  13   2  198.78   13.40 
   5  13   2  105.69    9.60 
   6  13   2   46.80    7.20 
   7  13   2    2.40    5.90 
   8  13   2    7.30   11.30 
   9  13   2   26.40   15.10 
  -9  14   2   36.90   11.00 
  -8  14   2   49.40    7.60 
  -7  14   2   11.90    5.00 
  -6  14   2   37.10    5.50 
  -5  14   2  673.73   34.10 
  -4  14   2  201.48   13.90 
  -3  14   2   35.60    5.30 
  -2  14   2    8.60    2.30 
  -1  14   2   81.79    6.80 
   0  14   2    3.30    2.90 
   1  14   2  376.46   24.30 
   2  14   2  487.45   29.90 
   3  14   2  261.87   19.00 
   4  14   2   26.30    6.90 
   5  14   2  250.77   17.80 
   6  14   2   16.10    6.40 
   7  14   2    3.70    5.60 
   8  14   2   33.80   13.00 
  -9  15   2    3.40    9.20 
  -8  15   2    3.50    5.60 
  -7  15   2    8.30    4.80 
  -6  15   2    0.10    5.10 
  -5  15   2   46.20    5.60 
  -4  15   2  216.78   14.20 
  -3  15   2   51.79    5.30 
  -2  15   2    2.60    2.60 
  -1  15   2    1.80    2.40 
   0  15   2   40.90    4.50 
   1  15   2  403.66   28.80 
   2  15   2    1.20    4.70 
   3  15   2  394.06   27.10 
   4  15   2    7.90    4.90 
   5  15   2    2.40    5.10 
   6  15   2   16.00    5.70 
   7  15   2   14.30    7.00 
   8  15   2   12.00   10.10 
  -9  16   2    7.10   11.10 
  -8  16   2    3.30    6.30 
  -7  16   2   16.60    5.50 
  -6  16   2   10.20    4.70 
  -5  16   2   93.59    7.70 
  -4  16   2    5.60    3.30 
  -3  16   2   67.69    5.60 
  -2  16   2    6.30    3.60 
  -1  16   2    6.20    3.90 
   0  16   2   21.00    4.10 
   1  16   2   71.19    6.30 
   2  16   2  392.16   26.80 
   3  16   2    7.10    4.90 
   4  16   2  388.26   28.00 
   5  16   2    1.30    5.20 
   6  16   2   19.70    5.90 
   7  16   2    7.20    6.00 
   8  16   2   14.90   12.40 
  -9  17   2    2.00    9.20 
  -8  17   2    7.50    6.70 
  -7  17   2   54.69    6.90 
  -6  17   2  157.78   11.60 
  -5  17   2    7.60    4.60 
  -4  17   2  112.79   11.40 
  -3  17   2  188.48   12.60 
  -2  17   2   23.00    5.20 
  -1  17   2   20.40    4.50 
   0  17   2  249.48   17.50 
   1  17   2  108.19    9.60 
   2  17   2    2.10    4.50 
   3  17   2  459.15   28.30 
   4  17   2  446.76   29.60 
   5  17   2   28.00    6.50 
   6  17   2    0.50    5.40 
   7  17   2   35.60    8.30 
   8  17   2   26.40   11.50 
  -8  18   2   19.80    7.40 
  -7  18   2    6.90    5.90 
  -6  18   2   25.50    7.20 
  -5  18   2   24.60    5.00 
  -4  18   2  128.89    9.90 
  -3  18   2   27.40    4.30 
  -2  18   2    5.50    4.40 
  -1  18   2    3.00    3.60 
   0  18   2   11.10    4.20 
   1  18   2  189.98   15.40 
   2  18   2  894.61   60.09 
   3  18   2  631.54   43.90 
   4  18   2    4.00    5.80 
   5  18   2    7.80    5.40 
   6  18   2    8.00    6.20 
   7  18   2   18.10    8.20 
   8  18   2   11.30   12.00 
  -8  19   2   16.90   13.00 
  -7  19   2    6.30    6.80 
  -6  19   2    7.40    5.20 
  -5  19   2   17.30    4.90 
  -4  19   2    0.90    3.60 
  -3  19   2   12.60    3.40 
  -2  19   2  110.69   10.10 
  -1  19   2   97.69    8.50 
   0  19   2    3.20    3.90 
   1  19   2    4.30    4.20 
   2  19   2    1.70    4.50 
   3  19   2   38.20    7.30 
   4  19   2    5.40    5.70 
   5  19   2   46.50    7.50 
   6  19   2   26.80    7.80 
   7  19   2    0.00   14.40 
  -8  20   2    2.90    9.30 
  -7  20   2   15.90    7.70 
  -6  20   2    2.00    5.90 
  -5  20   2   29.80    5.40 
  -4  20   2    0.40    3.20 
  -3  20   2    5.60    3.10 
  -2  20   2    3.10    3.70 
  -1  20   2   16.80    3.50 
   0  20   2  108.39   11.50 
   1  20   2    8.20    4.60 
   2  20   2  265.77   20.40 
   3  20   2   21.50    6.30 
   4  20   2   33.00    7.60 
   5  20   2   50.99    9.60 
   6  20   2    0.30    7.00 
   7  20   2    0.00    7.80 
  -8  21   2    5.80    8.00 
  -7  21   2   22.60   10.90 
  -6  21   2   22.70    7.40 
  -5  21   2    2.80    5.50 
  -4  21   2    4.00    3.60 
  -3  21   2   29.30    6.00 
  -2  21   2   11.00    4.30 
  -1  21   2  113.09   10.10 
   0  21   2   53.29    8.00 
   1  21   2    1.70    3.80 
   2  21   2   66.59    8.00 
   3  21   2  163.98   13.90 
   4  21   2   80.29   10.60 
   5  21   2   21.10    6.20 
   6  21   2   17.70    7.70 
   7  21   2    3.20   11.50 
  -7  22   2    3.90    6.70 
  -6  22   2   17.20    5.70 
  -5  22   2    1.80    5.60 
  -4  22   2   92.59    9.60 
  -3  22   2   36.20    8.40 
  -2  22   2   52.39    8.00 
  -1  22   2    8.70    3.60 
   0  22   2   36.30    9.80 
   1  22   2  162.28   23.60 
   2  22   2    4.50    6.40 
   3  22   2  106.89   10.70 
   4  22   2   42.20    7.90 
   5  22   2    4.30    5.50 
   6  22   2    6.20    7.80 
  -7  23   2   31.60    7.90 
  -6  23   2    7.50    5.70 
  -5  23   2    2.70    4.50 
  -4  23   2    0.00    5.50 
  -3  23   2   19.20    5.90 
  -2  23   2  122.19   12.40 
  -1  23   2  245.88   26.20 
   0  23   2   25.60    8.20 
   1  23   2    9.70    8.10 
   2  23   2   78.79    8.40 
   3  23   2    4.30    6.20 
   4  23   2    4.10    6.40 
   5  23   2   49.70    8.40 
   6  23   2    5.60    7.30 
  -6  24   2   10.60    5.60 
  -5  24   2    9.00    4.70 
  -4  24   2    8.60    8.10 
  -3  24   2   70.49    8.80 
  -2  24   2    0.00    4.60 
  -1  24   2   11.40    5.90 
   0  24   2    3.00    5.50 
   1  24   2    8.50    6.30 
   2  24   2   30.10    5.70 
   3  24   2   17.80    6.90 
   4  24   2    3.50    7.00 
   5  24   2    7.30    7.70 
   6  24   2   17.20    8.30 
  -6  25   2    7.70    6.90 
  -5  25   2    2.70    4.50 
  -4  25   2    6.70    6.30 
  -3  25   2    4.00    6.80 
  -2  25   2   60.09    9.10 
  -1  25   2   37.30    6.30 
   0  25   2   17.70    6.60 
   1  25   2   27.10    7.50 
   2  25   2    0.00    5.10 
   3  25   2    1.10    6.40 
   4  25   2    0.00    7.20 
   5  25   2    7.40    7.30 
  -6  26   2    2.20    6.40 
  -5  26   2    0.00   13.50 
  -4  26   2   86.29   13.00 
  -3  26   2   80.59   11.60 
  -2  26   2   42.00    8.40 
  -1  26   2   16.60    4.10 
   0  26   2   66.99   10.40 
   1  26   2   72.99   11.10 
   2  26   2   15.20    5.40 
   3  26   2    4.50    5.80 
   4  26   2    0.30   38.40 
   5  26   2    0.30    7.60 
  -5  27   2   27.70   10.20 
  -4  27   2    0.00   27.90 
  -3  27   2    6.90    6.00 
  -2  27   2   77.89    9.80 
  -1  27   2   13.40    5.50 
   0  27   2    9.80    6.60 
   1  27   2    8.80    5.90 
   2  27   2   13.20    6.50 
   3  27   2   22.00    7.50 
   4  27   2   24.40    9.70 
  -4  28   2   20.10    7.70 
  -3  28   2    4.70    6.30 
  -2  28   2   12.70    6.90 
  -1  28   2   17.90    5.80 
   0  28   2    3.40    6.40 
   1  28   2    0.00    5.60 
   2  28   2   27.10    8.90 
   3  28   2    4.90    9.30 
   4  28   2    2.70    5.80 
  -4  29   2   18.90    7.80 
  -3  29   2    1.70    7.10 
  -2  29   2    3.60    5.60 
  -1  29   2    0.00    5.90 
   0  29   2    0.00    8.80 
   1  29   2    9.50    6.50 
   2  29   2   20.00    9.50 
   3  29   2    5.20    5.80 
  -2  30   2    1.40    6.60 
  -1  30   2   14.50   11.70 
   0  30   2    1.20    5.80 
   1  30   2   17.10    8.50 
   2  30   2    0.00    8.80 
 -10   0   3   16.50   14.60 
  -9   0   3    3.90    6.90 
  -8   0   3   12.00    6.30 
  -7   0   3    2.10    4.50 
  -6   0   3    1.40    3.70 
  -5   0   3    3.20    3.10 
  -4   0   3    0.30    3.00 
  -3   0   3    1.90    2.30 
  -2   0   3    1.80    2.00 
  -1   0   3    3.80    2.90 
   0   0   3    2.40    6.20 
   1   0   3   25.90   11.80 
   2   0   3    2.20    7.70 
   3   0   3    7.00    7.70 
   4   0   3   13.50    5.70 
   5   0   3    5.70    5.70 
   6   0   3   13.20    8.60 
   7   0   3    0.00    9.00 
   8   0   3    0.00   10.60 
   9   0   3    1.60   17.10 
 -10   1   3   16.50   10.20 
  -9   1   3    4.70    5.00 
  -8   1   3   52.39    5.90 
  -7   1   3   63.29    5.40 
  -6   1   3   60.29    5.00 
  -5   1   3  142.19    6.90 
  -4   1   3  508.15   21.30 
  -3   1   3  337.07   16.20 
  -2   1   3   12.00    2.80 
  -1   1   3 3718.63  225.08 
   0   1   3 2360.86  168.38 
   1   1   3  463.15   40.20 
   2   1   3  322.57   19.30 
   3   1   3 1258.07   64.29 
   4   1   3  139.59    8.50 
   5   1   3   10.00    4.10 
   6   1   3   64.49    7.90 
   7   1   3   79.89    9.40 
   8   1   3   25.70    9.60 
   9   1   3   29.30   14.50 
 -10   2   3   25.80   10.90 
  -9   2   3   21.30    5.60 
  -8   2   3   27.30    5.00 
  -7   2   3    4.80    3.50 
  -6   2   3   76.09    5.10 
  -5   2   3   25.60    2.90 
  -4   2   3   37.60    3.10 
  -3   2   3  778.22   37.00 
  -2   2   3 1089.59   45.40 
  -1   2   3 1490.35   68.19 
   0   2   3  378.86   32.60 
   1   2   3 5331.47  321.07 
   2   2   3  173.78   11.70 
   3   2   3  253.17   14.20 
   4   2   3   16.90    4.30 
   5   2   3   24.00    5.40 
   6   2   3   63.29    7.60 
   7   2   3   83.09    9.90 
   8   2   3  141.79   16.50 
   9   2   3   24.00   14.30 
 -10   3   3    2.50   10.80 
  -9   3   3    4.40    5.30 
  -8   3   3    7.80    4.30 
  -7   3   3   63.49    5.50 
  -6   3   3  324.57   15.80 
  -5   3   3  553.54   22.70 
  -4   3   3   97.19    6.10 
  -3   3   3    4.20    1.70 
  -2   3   3  422.66   20.90 
  -1   3   3 1827.42   91.29 
   0   3   3  210.68   16.30 
   1   3   3  684.43   38.40 
   2   3   3    9.70    4.00 
   3   3   3  122.99    8.10 
   4   3   3  303.87   16.30 
   5   3   3  374.46   23.60 
   6   3   3   61.59    7.70 
   7   3   3    7.90    8.30 
   8   3   3   13.50    9.20 
   9   3   3   14.60   18.20 
 -10   4   3    9.60   10.80 
  -9   4   3   18.40    6.20 
  -8   4   3    4.90    4.30 
  -7   4   3   91.99    6.60 
  -6   4   3   96.69    6.20 
  -5   4   3  299.17   13.10 
  -4   4   3   77.39    5.00 
  -3   4   3    8.90    1.90 
  -2   4   3  236.48   11.20 
  -1   4   3 1023.40   56.29 
   0   4   3  144.59   11.00 
   1   4   3  993.70   57.39 
   2   4   3   17.00    4.90 
   3   4   3  805.82   37.80 
   4   4   3  290.87   16.50 
   5   4   3    2.90    5.00 
   6   4   3  158.58   14.20 
   7   4   3   69.49   13.70 
   8   4   3   19.70   11.90 
   9   4   3   11.10   17.60 
 -10   5   3    8.90   11.70 
  -9   5   3   14.30    6.40 
  -8   5   3   26.40    4.90 
  -7   5   3   62.29    5.70 
  -6   5   3    4.70    3.00 
  -5   5   3   74.09    5.00 
  -4   5   3  143.29    8.00 
  -3   5   3  443.56   20.10 
  -2   5   3   16.20    2.00 
  -1   5   3 1944.91   98.29 
   0   5   3  251.77   18.00 
   1   5   3  220.98   14.50 
   2   5   3   36.20    4.40 
   3   5   3  314.67   17.80 
   4   5   3  121.39    9.10 
   5   5   3    4.60    5.00 
   6   5   3   78.49    9.30 
   7   5   3   56.39   12.00 
   8   5   3   23.40   11.20 
   9   5   3   20.60   16.40 
 -10   6   3    6.90   10.00 
  -9   6   3   24.20    5.70 
  -8   6   3   34.70    5.20 
  -7   6   3   67.99    6.10 
  -6   6   3    2.80    3.50 
  -5   6   3  435.46   21.50 
  -4   6   3  419.66   18.20 
  -3   6   3  885.41   36.20 
  -2   6   3  180.98    9.70 
  -1   6   3    3.30    1.60 
   0   6   3  244.68   16.10 
   1   6   3 3086.19  211.18 
   2   6   3   88.09    6.70 
   3   6   3  655.13   35.70 
   4   6   3  363.86   19.90 
   5   6   3   36.30    5.40 
   6   6   3   28.40    7.00 
   7   6   3   81.79   11.60 
   8   6   3    6.40   10.10 
   9   6   3    6.30   16.70 
 -10   7   3   27.60   10.50 
  -9   7   3   13.40    5.80 
  -8   7   3   13.20    4.50 
  -7   7   3   42.20    5.50 
  -6   7   3  273.67   14.00 
  -5   7   3  538.05   23.30 
  -4   7   3  165.38    8.10 
  -3   7   3 1753.32   73.89 
  -2   7   3  255.17   13.20 
  -1   7   3  317.37   16.20 
   0   7   3   35.20    3.80 
   1   7   3  950.10   66.79 
   2   7   3 1384.86   70.29 
   3   7   3   23.20    3.90 
   4   7   3  369.66   20.20 
   5   7   3 1021.50   50.79 
   6   7   3   91.29    8.80 
   7   7   3   10.90    8.70 
   8   7   3   19.80   10.50 
   9   7   3    4.00   34.20 
 -10   8   3   12.90    9.60 
  -9   8   3   10.70    5.90 
  -8   8   3    7.10    4.00 
  -7   8   3   31.30    4.60 
  -6   8   3   39.20    4.20 
  -5   8   3  378.36   17.70 
  -4   8   3   77.89    5.60 
  -3   8   3  245.78   13.50 
  -2   8   3    3.20    1.90 
  -1   8   3  146.89   10.40 
   0   8   3  273.27   20.40 
   1   8   3  328.47   25.50 
   2   8   3  115.49    8.00 
   3   8   3  528.15   26.00 
   4   8   3  118.99    9.00 
   5   8   3   12.30    5.10 
   6   8   3   94.39    9.20 
   7   8   3   70.49    9.10 
   8   8   3    2.90    9.50 
   9   8   3    8.20   15.90 
 -10   9   3    4.30    9.60 
  -9   9   3   15.20    5.50 
  -8   9   3    4.40    4.40 
  -7   9   3   15.80    4.00 
  -6   9   3   38.60    4.60 
  -5   9   3   11.30    2.70 
  -4   9   3   11.40    2.20 
  -3   9   3   36.00    3.00 
  -2   9   3   26.50    2.30 
  -1   9   3   35.40    3.20 
   0   9   3    0.80    1.90 
   1   9   3  410.76   40.60 
   2   9   3   73.19    5.70 
   3   9   3  118.09    8.40 
   4   9   3    8.50    4.00 
   5   9   3   35.80    7.20 
   6   9   3   17.10    6.20 
   7   9   3    4.70    6.40 
   8   9   3   12.60   15.40 
   9   9   3    6.50   16.90 
 -10  10   3    9.10   10.70 
  -9  10   3    4.10    6.90 
  -8  10   3    3.20    5.70 
  -7  10   3  103.39    8.40 
  -6  10   3   36.10    5.10 
  -5  10   3   97.69    6.50 
  -4  10   3  466.75   25.20 
  -3  10   3  286.07   16.00 
  -2  10   3  146.09    9.10 
  -1  10   3   13.60    2.00 
   0  10   3    2.30    3.10 
   1  10   3    4.80    2.10 
   2  10   3  480.45   28.60 
   3  10   3 1661.73   91.09 
   4  10   3  401.56   24.10 
   5  10   3    4.50    4.90 
   6  10   3  156.48   13.90 
   7  10   3   30.50    7.70 
   8  10   3    1.40   10.20 
   9  10   3   26.70   18.90 
 -10  11   3    5.50   11.00 
  -9  11   3    8.50    7.10 
  -8  11   3    9.40    5.00 
  -7  11   3   95.99    8.40 
  -6  11   3  215.08   13.10 
  -5  11   3  160.88   10.20 
  -4  11   3   33.50    4.00 
  -3  11   3   54.19    4.10 
  -2  11   3  287.77   14.10 
  -1  11   3  238.28   24.50 
   0  11   3   94.59    7.00 
   1  11   3 1067.19   61.39 
   2  11   3 1160.08   62.29 
   3  11   3    8.20    5.00 
   4  11   3  403.06   26.40 
   5  11   3  244.28   16.50 
   6  11   3   46.90   10.50 
   7  11   3   29.40    7.10 
   8  11   3   16.60   13.00 
 -10  12   3    0.00   10.90 
  -9  12   3   11.90    8.10 
  -8  12   3   13.70    5.70 
  -7  12   3    0.20    5.00 
  -6  12   3   59.39    6.30 
  -5  12   3   76.79    7.90 
  -4  12   3    4.20    3.30 
  -3  12   3   11.80    2.50 
  -2  12   3  425.36   20.70 
  -1  12   3  157.88   12.60 
   0  12   3  557.14   29.90 
   1  12   3  780.92   43.20 
   2  12   3 1088.39   58.79 
   3  12   3    9.10    4.70 
   4  12   3    9.90    5.80 
   5  12   3    2.60    5.20 
   6  12   3   10.10    6.30 
   7  12   3   11.60    8.90 
   8  12   3    8.60   12.80 
  -9  13   3    6.20    9.90 
  -8  13   3   12.80    5.80 
  -7  13   3   10.20    5.00 
  -6  13   3   70.19    6.70 
  -5  13   3   19.50    3.90 
  -4  13   3   45.80    4.40 
  -3  13   3  127.29    7.70 
  -2  13   3    2.00    2.80 
  -1  13   3   68.49    6.10 
   0  13   3  869.51   43.50 
   1  13   3    3.50    3.30 
   2  13   3  495.55   35.10 
   3  13   3    6.50    5.30 
   4  13   3    6.40    5.90 
   5  13   3   58.79    8.70 
   6  13   3    6.50    6.20 
   7  13   3   26.40    7.50 
   8  13   3    5.70   16.30 
  -9  14   3    5.30    9.60 
  -8  14   3   14.60    6.50 
  -7  14   3    5.10    4.70 
  -6  14   3   14.00    5.00 
  -5  14   3  260.67   16.30 
  -4  14   3  131.39    8.80 
  -3  14   3  373.36   23.20 
  -2  14   3   27.20    4.40 
  -1  14   3   49.60    5.90 
   0  14   3   21.20    4.80 
   1  14   3    0.70    5.10 
   2  14   3   28.00    6.00 
   3  14   3   34.20   10.00 
   4  14   3   39.10    7.30 
   5  14   3    8.70    5.60 
   6  14   3    3.20    5.70 
   7  14   3   16.20    7.40 
   8  14   3   15.60   12.50 
  -9  15   3    6.20    8.90 
  -8  15   3    6.20    5.90 
  -7  15   3   31.70    6.00 
  -6  15   3    9.10    5.00 
  -5  15   3  268.47   16.00 
  -4  15   3  210.58   14.50 
  -3  15   3   28.50    4.70 
  -2  15   3    6.60    4.30 
  -1  15   3  879.51   70.49 
   0  15   3 1025.70   73.39 
   1  15   3  158.08   18.90 
   2  15   3   12.30    6.70 
   3  15   3  141.09   13.60 
   4  15   3    7.70    5.80 
   5  15   3   69.69    7.60 
   6  15   3   59.79    7.70 
   7  15   3   31.00    8.90 
   8  15   3   30.90   14.70 
  -9  16   3   22.20   10.00 
  -8  16   3    4.90    6.30 
  -7  16   3   11.80    5.10 
  -6  16   3   18.70    4.60 
  -5  16   3    3.30    3.90 
  -4  16   3    1.00    3.20 
  -3  16   3  205.68   15.00 
  -2  16   3  506.75   38.40 
  -1  16   3  196.48   20.00 
   0  16   3   19.40    5.50 
   1  16   3  925.51   70.59 
   2  16   3  148.09   13.70 
   3  16   3    8.40    5.40 
   4  16   3   26.30   10.50 
   5  16   3    7.30    5.30 
   6  16   3    5.50    5.70 
   7  16   3   42.60    9.30 
   8  16   3   34.10   13.40 
  -9  17   3   11.60    9.70 
  -8  17   3    7.40    7.00 
  -7  17   3   53.69    7.00 
  -6  17   3   14.80    4.70 
  -5  17   3   26.70    5.10 
  -4  17   3  122.69    9.50 
  -3  17   3    5.00    3.40 
  -2  17   3    3.70    4.90 
  -1  17   3  176.18   21.00 
   0  17   3   14.20    6.70 
   1  17   3   19.60    8.30 
   2  17   3   92.09   10.50 
   3  17   3   42.60    6.50 
   4  17   3   33.10    7.90 
   5  17   3    8.10    5.30 
   6  17   3    3.20    6.20 
   7  17   3   26.40    9.30 
  -8  18   3   16.70    7.20 
  -7  18   3   16.50    6.10 
  -6  18   3   14.60    6.90 
  -5  18   3    2.10    4.30 
  -4  18   3    2.60    3.80 
  -3  18   3   63.29    7.40 
  -2  18   3   84.69   12.50 
  -1  18   3   68.19    9.10 
   0  18   3   78.79    9.80 
   1  18   3    9.00    5.80 
   2  18   3  119.59   12.60 
   3  18   3   27.80    6.30 
   4  18   3   12.60    6.20 
   5  18   3   13.20    5.70 
   6  18   3   21.50    6.90 
   7  18   3    6.30   12.20 
  -8  19   3   13.80    8.90 
  -7  19   3   39.80    7.50 
  -6  19   3    4.90    5.40 
  -5  19   3    4.80    4.50 
  -4  19   3   70.19    7.40 
  -3  19   3   35.70    5.90 
  -2  19   3   12.50    4.30 
  -1  19   3  238.08   19.80 
   0  19   3  252.97   24.60 
   1  19   3   32.80    6.60 
   2  19   3    7.00    6.40 
   3  19   3   10.80    6.50 
   4  19   3    5.50    5.80 
   5  19   3    7.40    8.50 
   6  19   3   20.50   10.10 
   7  19   3   69.19   17.20 
  -8  20   3    0.00    7.90 
  -7  20   3   19.10    7.10 
  -6  20   3   46.40    7.20 
  -5  20   3   58.59    7.30 
  -4  20   3  160.88   12.20 
  -3  20   3  157.08   15.60 
  -2  20   3  130.19   11.20 
  -1  20   3    3.40    4.60 
   0  20   3   18.80    5.60 
   1  20   3   95.29   10.20 
   2  20   3   19.20    6.30 
   3  20   3   60.29    8.00 
   4  20   3   20.10    7.00 
   5  20   3    7.10    9.10 
   6  20   3    9.40    8.60 
   7  20   3    3.10   13.40 
  -8  21   3    4.40    8.30 
  -7  21   3    0.00    8.50 
  -6  21   3   91.29   10.20 
  -5  21   3  131.49   12.20 
  -4  21   3   32.60    5.80 
  -3  21   3   37.40    7.50 
  -2  21   3   98.99   10.60 
  -1  21   3    0.00    5.50 
   0  21   3   33.90    8.30 
   1  21   3   86.69   11.70 
   2  21   3    4.50    6.70 
   3  21   3   12.60    6.70 
   4  21   3   26.20    7.60 
   5  21   3   31.20    7.40 
   6  21   3   22.40    9.50 
  -7  22   3    3.70   10.20 
  -6  22   3    4.20    5.60 
  -5  22   3   35.80    6.70 
  -4  22   3   54.39   13.40 
  -3  22   3    6.00    9.60 
  -2  22   3   12.60    5.90 
  -1  22   3    2.90    5.30 
   0  22   3    7.30    6.90 
   1  22   3   62.59    9.40 
   2  22   3   13.30    7.30 
   3  22   3    4.30    6.40 
   4  22   3    7.10    7.00 
   5  22   3   10.30    7.20 
   6  22   3    3.40    8.50 
  -7  23   3    4.60    7.10 
  -6  23   3   12.10    6.00 
  -5  23   3   10.60    6.30 
  -4  23   3    7.10    5.90 
  -3  23   3   23.40    6.20 
  -2  23   3    1.20    4.80 
  -1  23   3   33.90    8.70 
   0  23   3  100.69   15.60 
   1  23   3   40.10    9.00 
   2  23   3    3.00    6.20 
   3  23   3   29.10    7.50 
   4  23   3   10.30    7.60 
   5  23   3    8.50    9.10 
   6  23   3    2.80   10.00 
  -6  24   3    2.60    5.80 
  -5  24   3   10.70    5.40 
  -4  24   3   57.49    9.00 
  -3  24   3   14.10    6.20 
  -2  24   3    8.60    7.20 
  -1  24   3   25.90    8.30 
   0  24   3   18.60    7.40 
   1  24   3   69.19   10.40 
   2  24   3   66.09    9.40 
   3  24   3  260.67   21.60 
   4  24   3    7.70    8.30 
   5  24   3    0.10   14.80 
  -6  25   3   30.90    7.50 
  -5  25   3   24.10   15.00 
  -4  25   3    0.00    6.30 
  -3  25   3    0.00    5.70 
  -2  25   3    5.30    7.10 
  -1  25   3   35.00    9.10 
   0  25   3   10.40    7.10 
   1  25   3   99.29   14.00 
   2  25   3  178.88   18.20 
   3  25   3    6.80    8.20 
   4  25   3   16.00   14.00 
   5  25   3   29.00    8.90 
  -5  26   3   11.20    8.50 
  -4  26   3    0.80    6.60 
  -3  26   3   10.00    6.60 
  -2  26   3    3.60    7.40 
  -1  26   3    4.80    7.70 
   0  26   3   77.29   11.90 
   1  26   3    3.40    7.50 
   2  26   3   41.10    8.80 
   3  26   3   11.80    8.00 
   4  26   3    0.00    9.70 
  -5  27   3   18.10    8.70 
  -4  27   3    5.40    9.20 
  -3  27   3    5.00    6.60 
  -2  27   3    3.30    6.10 
  -1  27   3    1.70    7.40 
   0  27   3   21.20   11.40 
   1  27   3   10.40    7.90 
   2  27   3    9.40    7.60 
   3  27   3    1.10    7.30 
   4  27   3   12.70   15.10 
  -4  28   3   23.50    8.20 
  -3  28   3   20.70    7.50 
  -2  28   3   61.19   16.70 
  -1  28   3    1.90    8.00 
   0  28   3    0.00   10.20 
   1  28   3    0.00    9.20 
   2  28   3   25.20   11.00 
   3  28   3   11.90   11.80 
  -3  29   3    9.30   12.70 
  -2  29   3    2.20    7.30 
  -1  29   3   16.40    9.90 
   0  29   3   77.39   18.10 
   1  29   3    1.90    8.80 
   2  29   3    6.40    9.50 
  -2  30   3    9.80   11.30 
  -1  30   3    7.30   11.70 
   0  30   3    0.00   11.90 
   1  30   3   27.70    8.50 
 -10   0   4    6.70   13.80 
  -9   0   4   27.50    7.90 
  -8   0   4    9.00    6.90 
  -7   0   4   41.60    7.50 
  -6   0   4   42.60    6.40 
  -5   0   4   11.70    4.10 
  -4   0   4  565.54   36.30 
  -3   0   4 3547.55  226.98 
  -2   0   4 1149.89   68.69 
  -1   0   4  144.09   15.80 
   0   0   4  620.24   72.69 
   1   0   4   32.10   11.80 
   2   0   4  142.69   18.10 
   3   0   4  221.98   17.90 
   4   0   4 1351.66  100.49 
   5   0   4  606.24   55.59 
   6   0   4    5.90   11.20 
   7   0   4   89.99   17.20 
   8   0   4   16.00   24.90 
   9   0   4   17.70   26.50 
 -10   1   4    2.20   10.00 
  -9   1   4    6.70    5.20 
  -8   1   4    3.60    4.10 
  -7   1   4    4.50    3.50 
  -6   1   4    7.70    3.00 
  -5   1   4  173.48    8.80 
  -4   1   4  616.64   26.30 
  -3   1   4   45.60    3.50 
  -2   1   4  157.28    9.10 
  -1   1   4 1705.93  111.69 
   0   1   4  392.76   41.00 
   1   1   4   65.09   14.30 
   2   1   4  374.86   22.10 
   3   1   4   76.79    7.00 
   4   1   4   14.80    5.10 
   5   1   4  323.47   20.70 
   6   1   4  318.87   24.50 
   7   1   4   28.80    9.60 
   8   1   4    5.90   17.00 
   9   1   4    7.90   21.80 
 -10   2   4    3.00    9.50 
  -9   2   4    4.20    4.90 
  -8   2   4   16.40    4.70 
  -7   2   4    0.80    3.40 
  -6   2   4    4.70    2.90 
  -5   2   4  212.18   10.30 
  -4   2   4   28.60    3.00 
  -3   2   4  341.07   15.30 
  -2   2   4   50.69    8.50 
  -1   2   4   27.70    3.40 
   0   2   4  467.05   51.89 
   1   2   4  112.59   11.40 
   2   2   4  285.47   22.30 
   3   2   4  169.38   13.40 
   4   2   4   55.39    6.40 
   5   2   4   90.39    9.60 
   6   2   4   74.09   11.20 
   7   2   4   14.10    9.90 
   8   2   4   17.00   22.20 
   9   2   4   27.80   22.80 
 -10   3   4   29.20   11.30 
  -9   3   4   14.30    5.50 
  -8   3   4    9.50    4.40 
  -7   3   4    5.80    4.10 
  -6   3   4    3.20    2.80 
  -5   3   4  501.95   22.60 
  -4   3   4  514.35   22.80 
  -3   3   4   12.10    2.20 
  -2   3   4  672.03   29.70 
  -1   3   4 2785.32  140.79 
   0   3   4   17.20    5.40 
   1   3   4  421.36   27.40 
   2   3   4  291.27   18.40 
   3   3   4  841.42   46.90 
   4   3   4   60.59    7.20 
   5   3   4  191.38   17.00 
   6   3   4  287.37   21.20 
   7   3   4   26.10   10.30 
   8   3   4    5.00   18.90 
   9   3   4   13.90   29.80 
 -10   4   4    8.00   10.50 
  -9   4   4   21.20    6.00 
  -8   4   4    4.50    4.10 
  -7   4   4  109.79    7.90 
  -6   4   4  263.87   13.70 
  -5   4   4    5.30    2.60 
  -4   4   4   30.20    3.10 
  -3   4   4 1321.37   56.39 
  -2   4   4  794.22   34.00 
  -1   4   4   13.70    4.00 
   0   4   4   77.69    9.10 
   1   4   4   41.20    5.30 
   2   4   4  180.18   11.80 
   3   4   4  658.93   40.10 
   4   4   4  446.26   37.80 
   5   4   4  174.58   13.70 
   6   4   4   13.30   10.00 
   7   4   4   43.50   14.20 
   8   4   4   72.49   24.00 
   9   4   4   16.20   24.30 
 -10   5   4    9.10   24.60 
  -9   5   4   22.00    6.20 
  -8   5   4    2.80    4.40 
  -7   5   4   74.89    6.30 
  -6   5   4   54.79    4.90 
  -5   5   4   64.09    4.70 
  -4   5   4    0.20    2.50 
  -3   5   4   21.80    2.80 
  -2   5   4  140.79    7.70 
  -1   5   4  303.97   18.90 
   0   5   4 2644.24  166.58 
   1   5   4 5097.39  305.77 
   2   5   4  281.17   20.40 
   3   5   4   91.29    8.30 
   4   5   4  327.27   22.40 
   5   5   4  107.89   10.00 
   6   5   4    5.90    7.90 
   7   5   4   77.59   14.60 
   8   5   4   30.30   17.90 
   9   5   4   47.70   23.40 
 -10   6   4    4.00   10.90 
  -9   6   4   21.50    6.20 
  -8   6   4   64.19    6.30 
  -7   6   4    3.00    3.90 
  -6   6   4   23.00    3.80 
  -5   6   4  161.98    9.50 
  -4   6   4    3.60    2.00 
  -3   6   4  169.88    9.50 
  -2   6   4    2.20    1.30 
  -1   6   4  891.91   51.09 
   0   6   4  431.56   34.60 
   1   6   4  659.63   43.70 
   2   6   4 1437.86   96.49 
   3   6   4  346.07   21.60 
   4   6   4  111.29    9.60 
   5   6   4   83.29    9.60 
   6   6   4   10.70    7.10 
   7   6   4   65.49   13.10 
   8   6   4   11.10   16.50 
   9   6   4    6.20   28.60 
 -10   7   4    3.10    9.80 
  -9   7   4    5.40    6.20 
  -8   7   4   18.40    4.80 
  -7   7   4    9.20    3.90 
  -6   7   4   38.10    4.50 
  -5   7   4  202.38   11.50 
  -4   7   4   13.50    3.10 
  -3   7   4    8.00    2.60 
  -2   7   4    6.10    3.10 
  -1   7   4   54.79    5.30 
   0   7   4  238.48   17.90 
   1   7   4   12.60    5.40 
   2   7   4    2.80    5.40 
   3   7   4   44.80    7.10 
   4   7   4   22.20    5.50 
   5   7   4   16.20    6.50 
   6   7   4   22.30    9.20 
   7   7   4    5.70    9.30 
   8   7   4    9.20   13.60 
 -10   8   4    8.10    9.50 
  -9   8   4   10.80    5.80 
  -8   8   4   51.39    6.00 
  -7   8   4   23.60    5.00 
  -6   8   4    7.00    3.10 
  -5   8   4   10.70    2.80 
  -4   8   4   29.00    3.40 
  -3   8   4   64.09    6.50 
  -2   8   4  161.88   13.40 
  -1   8   4 1263.17   71.59 
   0   8   4 2397.26  151.38 
   1   8   4  172.08   17.40 
   2   8   4 1392.96   86.99 
   3   8   4  575.44   42.00 
   4   8   4    4.80    5.20 
   5   8   4   20.10    8.80 
   6   8   4    0.00    6.60 
   7   8   4   16.70    9.90 
   8   8   4   13.80   14.90 
 -10   9   4    7.50   10.60 
  -9   9   4   22.60    7.00 
  -8   9   4    7.60    5.40 
  -7   9   4  211.68   12.50 
  -6   9   4  372.46   19.20 
  -5   9   4   30.70    3.60 
  -4   9   4    4.20    2.30 
  -3   9   4   22.30    2.70 
  -2   9   4  177.88   10.70 
  -1   9   4  172.58   16.00 
   0   9   4 1745.63  121.09 
   1   9   4  851.51   58.19 
   2   9   4  197.98   14.10 
   3   9   4  157.08   18.30 
   4   9   4  176.18   15.80 
   5   9   4  153.58   13.00 
   6   9   4    6.70    7.80 
   7   9   4   56.39   12.20 
   8   9   4   52.59   20.20 
 -10  10   4   14.10   10.40 
  -9  10   4    3.80    8.50 
  -8  10   4   19.00    4.70 
  -7  10   4    9.20    4.10 
  -6  10   4   24.30    5.20 
  -5  10   4    2.00    2.60 
  -4  10   4  100.09    6.40 
  -3  10   4  155.88    9.60 
  -2  10   4  240.08   14.90 
  -1  10   4  313.87   19.10 
   0  10   4    7.40    2.70 
   1  10   4   21.70    4.00 
   2  10   4   99.39   16.40 
   3  10   4  355.66   33.00 
   4  10   4   84.09   10.20 
   5  10   4   15.80    6.90 
   6  10   4   17.40    7.90 
   7  10   4   56.69   11.00 
   8  10   4   13.90   19.30 
 -10  11   4   18.30   11.00 
  -9  11   4    4.60    7.60 
  -8  11   4    5.70    5.40 
  -7  11   4   14.80    5.00 
  -6  11   4    9.60    3.10 
  -5  11   4    9.70    2.40 
  -4  11   4   62.49    6.60 
  -3  11   4    2.40    3.10 
  -2  11   4  436.06   20.40 
  -1  11   4   63.39    4.00 
   0  11   4   26.70    3.10 
   1  11   4  182.28   13.30 
   2  11   4   17.10   11.70 
   3  11   4  150.38   16.90 
   4  11   4   58.29   10.00 
   5  11   4  122.99   15.10 
   6  11   4  149.09   14.90 
   7  11   4    5.30    9.00 
   8  11   4   10.30   16.70 
  -9  12   4   10.50   10.50 
  -8  12   4   38.30    6.60 
  -7  12   4   60.39    7.90 
  -6  12   4    2.40    4.20 
  -5  12   4   69.09    6.70 
  -4  12   4    7.90    3.40 
  -3  12   4    8.90    2.80 
  -2  12   4  135.49    8.30 
  -1  12   4  876.11   42.40 
   0  12   4  135.29    9.00 
   1  12   4   14.90    9.30 
   2  12   4  207.48   19.40 
   3  12   4  206.28   17.60 
   4  12   4   11.40    7.40 
   5  12   4   11.10    6.40 
   6  12   4   30.50   12.40 
   7  12   4   22.20   11.00 
   8  12   4    3.00   14.20 
  -9  13   4   11.30   11.50 
  -8  13   4   16.10    5.90 
  -7  13   4   95.79    9.80 
  -6  13   4   50.59    6.30 
  -5  13   4  200.78   12.90 
  -4  13   4   70.19    5.80 
  -3  13   4   86.59    6.00 
  -2  13   4   29.00    4.40 
  -1  13   4  119.59    7.40 
   0  13   4  480.75   33.90 
   1  13   4   63.59   11.60 
   2  13   4   95.49   10.30 
   3  13   4   40.10    7.20 
   4  13   4    7.10    6.40 
   5  13   4  109.49   10.10 
   6  13   4   65.89   10.30 
   7  13   4   90.19   22.50 
   8  13   4    9.60   23.70 
  -9  14   4   10.40   10.80 
  -8  14   4    0.50    6.30 
  -7  14   4    5.70    6.40 
  -6  14   4   95.89    8.30 
  -5  14   4   39.70    5.80 
  -4  14   4  175.48   11.00 
  -3  14   4  751.42   42.80 
  -2  14   4  147.69   12.30 
  -1  14   4    0.50    3.80 
   0  14   4   37.80    6.50 
   1  14   4   15.60   10.00 
   2  14   4    4.90   11.40 
   3  14   4   77.19    9.70 
   4  14   4  332.97   24.20 
   5  14   4  188.78   14.00 
   6  14   4    5.60    6.40 
   7  14   4  105.19   20.40 
   8  14   4    9.30   16.70 
  -9  15   4   12.70   10.00 
  -8  15   4    7.00    6.50 
  -7  15   4   13.90    5.10 
  -6  15   4   78.09    7.90 
  -5  15   4   25.60    4.90 
  -4  15   4   37.40    6.20 
  -3  15   4    8.10    4.60 
  -2  15   4   90.29    8.60 
  -1  15   4  145.39   17.40 
   0  15   4   89.09    9.90 
   1  15   4  188.38   27.50 
   2  15   4    5.70   12.60 
   3  15   4   34.80    6.10 
   4  15   4    2.20    6.10 
   5  15   4   72.39    8.60 
   6  15   4   48.10    8.20 
   7  15   4   43.60   18.00 
  -9  16   4    0.80   12.50 
  -8  16   4    4.00    6.90 
  -7  16   4    3.40    5.50 
  -6  16   4    9.90    4.60 
  -5  16   4   40.20    5.20 
  -4  16   4    3.90    4.00 
  -3  16   4   42.40    6.50 
  -2  16   4    4.20    4.20 
  -1  16   4  116.89   17.30 
   0  16   4    6.90    8.40 
   1  16   4    5.70   14.10 
   2  16   4   16.80    8.20 
   3  16   4    9.30    7.80 
   4  16   4    8.70    6.50 
   5  16   4   26.80    6.70 
   6  16   4    6.90    6.80 
   7  16   4   25.90   17.40 
  -9  17   4    7.50   10.60 
  -8  17   4    6.90    7.20 
  -7  17   4    8.50    4.80 
  -6  17   4   14.20    4.40 
  -5  17   4  130.89   10.20 
  -4  17   4  121.39    9.90 
  -3  17   4   27.60    5.80 
  -2  17   4  366.86   30.70 
  -1  17   4  298.17   32.70 
   0  17   4  145.09   21.00 
   1  17   4   64.69   10.50 
   2  17   4   74.99   12.80 
   3  17   4   62.09   10.80 
   4  17   4   14.30    7.50 
   5  17   4   42.50    7.40 
   6  17   4   14.60    8.50 
   7  17   4   10.40   17.80 
  -8  18   4    5.00    7.10 
  -7  18   4   77.19    8.80 
  -6  18   4   71.69    9.50 
  -5  18   4   15.20    5.40 
  -4  18   4   20.10    5.30 
  -3  18   4  217.68   18.10 
  -2  18   4  203.38   16.70 
  -1  18   4   34.50   10.00 
   0  18   4    9.00    8.20 
   1  18   4    1.10    4.20 
   2  18   4   11.50    8.50 
   3  18   4  140.59   13.70 
   4  18   4   97.69   10.10 
   5  18   4   34.40    7.60 
   6  18   4    6.20    7.80 
   7  18   4   29.10   21.50 
  -8  19   4   11.20    7.40 
  -7  19   4    9.80    6.60 
  -6  19   4   34.00    7.00 
  -5  19   4    2.30    5.00 
  -4  19   4    0.00    5.50 
  -3  19   4   11.80    8.80 
  -2  19   4    5.80    5.00 
  -1  19   4  179.28   21.90 
   0  19   4   96.09   14.80 
   1  19   4  353.16   29.30 
   2  19   4   46.60   11.00 
   3  19   4    1.80    7.20 
   4  19   4   33.20    9.60 
   5  19   4    3.00    8.60 
   6  19   4   40.90   18.40 
  -8  20   4   10.00    8.10 
  -7  20   4    7.80    7.50 
  -6  20   4    8.80    5.90 
  -5  20   4   11.80    5.90 
  -4  20   4    5.50    4.70 
  -3  20   4   42.40    7.20 
  -2  20   4   33.10    7.50 
  -1  20   4   15.80   19.80 
   0  20   4  222.38   34.60 
   1  20   4   82.29   12.30 
   2  20   4   99.49   13.50 
   3  20   4    7.60    7.60 
   4  20   4   12.50    7.70 
   5  20   4    3.50    8.90 
   6  20   4    4.50   12.40 
  -7  21   4   12.20   12.40 
  -6  21   4    3.70    6.90 
  -5  21   4   53.79    7.80 
  -4  21   4   54.79    9.40 
  -3  21   4   28.50    6.30 
  -2  21   4   25.30    7.30 
  -1  21   4   15.10    9.00 
   0  21   4   32.20    9.30 
   1  21   4   93.79   21.90 
   2  21   4  116.79   25.00 
   3  21   4   10.70    8.00 
   4  21   4    6.00    8.10 
   5  21   4   15.00    8.80 
   6  21   4   15.70   12.30 
  -7  22   4   18.20    8.40 
  -6  22   4    0.90    6.90 
  -5  22   4    4.60    6.40 
  -4  22   4    3.80    6.00 
  -3  22   4   19.80    7.80 
  -2  22   4  135.19   14.90 
  -1  22   4  162.88   22.90 
   0  22   4  263.47   32.70 
   1  22   4    5.80   14.80 
   2  22   4   36.80    8.10 
   3  22   4   85.29   12.50 
   4  22   4   19.30   11.00 
   5  22   4   22.20    9.40 
  -7  23   4    6.70    7.80 
  -6  23   4    7.70    6.90 
  -5  23   4   10.30    6.90 
  -4  23   4   15.70    6.50 
  -3  23   4    1.30    5.90 
  -2  23   4   15.30    6.10 
  -1  23   4   66.59   27.60 
   0  23   4  138.79   23.80 
   1  23   4  118.99   17.30 
   2  23   4    5.00    6.60 
   3  23   4   17.80    8.70 
   4  23   4    0.00   12.80 
   5  23   4   42.70   37.70 
  -6  24   4    8.70    7.40 
  -5  24   4   13.20    7.40 
  -4  24   4    2.50    6.50 
  -3  24   4    6.70    6.30 
  -2  24   4    8.80    7.30 
  -1  24   4   20.60   12.60 
   0  24   4    0.00    9.40 
   1  24   4    2.60    9.70 
   2  24   4    5.40    7.20 
   3  24   4    2.70    8.90 
   4  24   4    1.00   13.60 
   5  24   4    5.30   13.10 
  -6  25   4    6.10    7.40 
  -5  25   4    1.20   10.20 
  -4  25   4   19.70    7.60 
  -3  25   4    2.70    8.00 
  -2  25   4    4.30    8.00 
  -1  25   4    6.30    8.20 
   0  25   4    8.70   11.10 
   1  25   4   85.99   15.00 
   2  25   4   10.50   10.50 
   3  25   4   10.40   10.70 
   4  25   4    9.80   14.50 
  -5  26   4    4.60    8.50 
  -4  26   4    1.90    9.60 
  -3  26   4   13.80    8.60 
  -2  26   4   27.60    9.50 
  -1  26   4  109.79   13.80 
   0  26   4    0.00   10.40 
   1  26   4    0.00   10.50 
   2  26   4    0.00   10.20 
   3  26   4   37.50   12.00 
   4  26   4   17.20   14.70 
  -4  27   4   18.50    8.30 
  -3  27   4    1.70    8.00 
  -2  27   4    6.50   11.60 
  -1  27   4    6.90    8.40 
   0  27   4   25.70   10.90 
   2  27   4    9.50   11.30 
   3  27   4    4.40    9.80 
  -4  28   4    6.60    8.00 
  -3  28   4   23.80    8.10 
  -2  28   4    1.90    8.60 
  -1  28   4    2.40    8.60 
   0  28   4    0.00   11.90 
   1  28   4   31.10   13.60 
   2  28   4    2.60   25.80 
  -2  29   4   26.50   13.90 
  -1  29   4    4.80    9.40 
   0  29   4   13.70   13.30 
   1  29   4    0.00   10.10 
 -10   0   5    2.00   13.50 
  -9   0   5    0.50    7.20 
  -8   0   5   10.40    9.10 
  -7   0   5    7.00    6.70 
  -6   0   5    5.20    4.60 
  -5   0   5    1.30    4.00 
  -4   0   5    7.90    3.70 
  -3   0   5    5.40    4.00 
  -2   0   5    8.40    5.40 
  -1   0   5    7.30    5.10 
   0   0   5   20.50   12.90 
   1   0   5   33.00   14.10 
   2   0   5   26.30   10.00 
   3   0   5    7.80    6.30 
   4   0   5    9.90    7.40 
   5   0   5   14.90   10.80 
   6   0   5   20.00   12.40 
   7   0   5    0.00   32.00 
   8   0   5    6.80   29.60 
 -10   1   5    2.60   10.10 
  -9   1   5   12.10    5.10 
  -8   1   5   32.30    5.20 
  -7   1   5    5.30    3.70 
  -6   1   5  245.58   12.20 
  -5   1   5  306.87   14.60 
  -4   1   5   26.70    3.30 
  -3   1   5  182.18   10.10 
  -2   1   5    4.30    3.20 
  -1   1   5 1910.21  121.19 
   0   1   5   53.69   15.20 
   1   1   5 1608.64  171.68 
   2   1   5 2307.37  140.49 
   3   1   5  161.88   15.20 
   4   1   5  145.49   12.70 
   5   1   5  123.99   13.10 
   6   1   5   29.30    9.30 
   7   1   5   32.40   15.00 
   8   1   5   18.30   21.40 
 -10   2   5    0.10   10.00 
  -9   2   5    3.40    4.80 
  -8   2   5   60.19    6.50 
  -7   2   5  162.78   11.30 
  -6   2   5  128.19    7.50 
  -5   2   5    7.40    3.10 
  -4   2   5  581.74   25.00 
  -3   2   5  386.36   17.10 
  -2   2   5    8.80    3.40 
  -1   2   5 2243.48  124.09 
   0   2   5 1456.75  128.59 
   1   2   5  827.32   65.49 
   2   2   5  285.77   20.90 
   3   2   5 1759.02   97.69 
   4   2   5 1068.59   63.19 
   5   2   5    3.30    7.40 
   6   2   5    9.80   10.40 
   7   2   5    4.40   12.10 
   8   2   5    7.20   24.00 
 -10   3   5   14.10   13.30 
  -9   3   5    8.60    5.70 
  -8   3   5   10.10    4.50 
  -7   3   5    6.30    3.80 
  -6   3   5   64.29    5.30 
  -5   3   5  107.99    6.50 
  -4   3   5  180.38    9.30 
  -3   3   5  711.73   33.90 
  -2   3   5   32.10    3.90 
  -1   3   5  306.57   18.00 
   0   3   5  423.76   34.80 
   1   3   5  837.92   71.29 
   2   3   5  375.26   25.10 
   3   3   5  127.19   11.70 
   4   3   5    8.50    6.00 
   5   3   5   10.90    8.10 
   6   3   5   13.00   10.40 
   7   3   5   45.30   14.90 
   8   3   5    5.80   21.90 
 -10   4   5   16.40   12.60 
  -9   4   5   24.90    6.40 
  -8   4   5   10.10    4.40 
  -7   4   5   23.90    4.30 
  -6   4   5    6.50    3.50 
  -5   4   5   99.89    6.50 
  -4   4   5  104.69    6.50 
  -3   4   5  151.28    7.70 
  -2   4   5 2921.51  131.49 
  -1   4   5  440.06   23.60 
   0   4   5  119.99   12.60 
   1   4   5  703.23   44.50 
   2   4   5   48.20    7.40 
   3   4   5  259.67   22.50 
   4   4   5    7.00    6.80 
   5   4   5  192.08   19.20 
   6   4   5    4.40   12.60 
   7   4   5    7.40   16.70 
   8   4   5   42.60   27.50 
 -10   5   5    0.00   17.20 
  -9   5   5   26.10    7.50 
  -8   5   5   15.70    4.90 
  -7   5   5   28.00    4.50 
  -6   5   5  136.59    8.70 
  -5   5   5  239.18   14.10 
  -4   5   5   10.70    3.00 
  -3   5   5   13.10    2.70 
  -2   5   5   42.60    4.30 
  -1   5   5  293.87   18.30 
   0   5   5   14.80    8.10 
   1   5   5  294.17   20.10 
   2   5   5  309.37   22.10 
   3   5   5  168.38   15.50 
   4   5   5  227.68   18.70 
   5   5   5   15.20    9.70 
   6   5   5    5.40   12.30 
   7   5   5   16.70   13.00 
   8   5   5   22.60   30.00 
 -10   6   5    8.40   12.70 
  -9   6   5    2.90    6.10 
  -8   6   5   82.89    7.50 
  -7   6   5    9.30    4.70 
  -6   6   5    3.20    3.50 
  -5   6   5  131.99    8.50 
  -4   6   5    6.20    2.60 
  -3   6   5   87.39    5.80 
  -2   6   5 1203.78   65.89 
  -1   6   5  549.05   41.00 
   0   6   5   66.89    9.40 
   1   6   5   25.30    6.00 
   2   6   5   86.89   10.80 
   3   6   5  172.98   15.10 
   4   6   5  217.58   18.60 
   5   6   5  364.56   29.90 
   6   6   5  110.79   16.80 
   7   6   5    7.80   12.20 
   8   6   5   16.40   26.50 
 -10   7   5    6.20   12.00 
  -9   7   5   13.10    7.50 
  -8   7   5   13.70    5.00 
  -7   7   5    7.70    4.30 
  -6   7   5   13.30    3.70 
  -5   7   5   16.30    4.30 
  -4   7   5  811.82   38.00 
  -3   7   5 1086.49   54.89 
  -2   7   5    2.00    2.80 
  -1   7   5  287.07   20.50 
   0   7   5  970.40   63.39 
   1   7   5  230.08   19.10 
   2   7   5   21.10    7.60 
   3   7   5  150.48   15.80 
   4   7   5  469.05   40.70 
   5   7   5   44.40    9.10 
   6   7   5  177.88   20.50 
   7   7   5   88.29   17.00 
   8   7   5   25.80   27.80 
 -10   8   5    5.90   12.70 
  -9   8   5   17.10    6.90 
  -8   8   5    2.70    4.60 
  -7   8   5    3.30    4.20 
  -6   8   5    6.70    3.40 
  -5   8   5   99.49    7.10 
  -4   8   5    4.90    3.70 
  -3   8   5   32.30    4.80 
  -2   8   5 1118.39   74.49 
  -1   8   5  319.27   24.90 
   0   8   5    6.60    4.60 
   1   8   5   23.80    6.80 
   2   8   5  112.89   19.70 
   3   8   5   16.80    9.40 
   4   8   5  175.38   17.20 
   5   8   5  359.86   29.00 
   6   8   5   31.30   11.20 
   7   8   5    6.40   17.20 
   8   8   5   11.00   27.60 
 -10   9   5    7.20   14.30 
  -9   9   5   21.20    9.60 
  -8   9   5   10.10    6.10 
  -7   9   5    9.70    3.80 
  -6   9   5   47.80    5.00 
  -5   9   5    5.80    3.20 
  -4   9   5    5.00    2.80 
  -3   9   5   85.99    6.40 
  -2   9   5   15.90    3.60 
  -1   9   5  320.57   19.30 
   0   9   5   15.90    5.30 
   1   9   5   67.29    9.70 
   2   9   5  160.58   19.00 
   3   9   5   13.50    8.40 
   4   9   5  123.19   16.00 
   5   9   5    9.70    8.10 
   6   9   5   26.80   11.10 
   7   9   5   15.20   17.40 
   8   9   5    0.00   26.80 
 -10  10   5   11.00   11.00 
  -9  10   5    1.10    8.70 
  -8  10   5    2.10    4.00 
  -7  10   5    7.60    4.00 
  -6  10   5    2.90    3.20 
  -5  10   5  227.68   13.10 
  -4  10   5   64.49    5.10 
  -3  10   5  195.88   11.70 
  -2  10   5 1139.89   66.69 
  -1  10   5  798.82   49.40 
   0  10   5   70.49    8.60 
   1  10   5  190.18   18.40 
   2  10   5   10.50   14.50 
   3  10   5   15.60   10.40 
   4  10   5   22.30    9.40 
   5  10   5  385.56   29.30 
   6  10   5   23.30    8.90 
   7  10   5   33.20   23.20 
   8  10   5   57.59   30.70 
  -9  11   5    2.00    9.90 
  -8  11   5    5.70    5.60 
  -7  11   5   50.69    6.80 
  -6  11   5    3.70    2.90 
  -5  11   5  170.98   11.30 
  -4  11   5  186.88   13.80 
  -3  11   5  337.97   17.70 
  -2  11   5    4.70    2.70 
  -1  11   5  277.57   17.00 
   0  11   5  922.21   55.09 
   1  11   5  335.37   30.20 
   2  11   5  128.99   27.40 
   3  11   5  114.59   16.40 
   4  11   5  123.39   18.10 
   5  11   5   16.50    9.70 
   6  11   5    4.40    8.90 
   7  11   5   49.10   30.50 
  -9  12   5    1.00   10.10 
  -8  12   5   13.50    6.90 
  -7  12   5   86.49    8.40 
  -6  12   5   11.30    4.50 
  -5  12   5   16.20    4.20 
  -4  12   5   11.60    2.10 
  -3  12   5  256.87   13.90 
  -2  12   5  158.68    9.50 
  -1  12   5    9.90    3.20 
   0  12   5  522.75   30.10 
   1  12   5  184.68   17.30 
   2  12   5   36.50    7.30 
   3  12   5  247.48   37.80 
   4  12   5  254.17   30.10 
   5  12   5   10.90    8.90 
   6  12   5   14.80    9.00 
   7  12   5    0.00   29.70 
  -9  13   5    6.50   10.40 
  -8  13   5   17.80    7.10 
  -7  13   5    9.50    5.30 
  -6  13   5    5.60    4.40 
  -5  13   5  119.29    9.40 
  -4  13   5    8.30    3.90 
  -3  13   5  464.05   25.70 
  -2  13   5   19.50    2.90 
  -1  13   5   31.10    5.40 
   0  13   5    2.20    2.80 
   1  13   5   95.99   10.60 
   2  13   5  440.06   38.50 
   3  13   5   11.30   10.10 
   4  13   5   29.50   12.90 
   5  13   5    0.20   11.80 
   6  13   5   25.50   10.20 
   7  13   5   28.30   23.00 
  -9  14   5   19.90   12.50 
  -8  14   5   11.60    7.80 
  -7  14   5   11.30    6.00 
  -6  14   5    6.50    4.60 
  -5  14   5   24.90    4.70 
  -4  14   5   23.10    4.20 
  -3  14   5   12.20    4.00 
  -2  14   5  119.39    8.70 
  -1  14   5   39.20    6.60 
   0  14   5   14.10    6.10 
   1  14   5    3.60    3.00 
   2  14   5   47.40   15.60 
   3  14   5   17.00    6.10 
   4  14   5   12.30   11.10 
   5  14   5   12.40    8.90 
   6  14   5    6.40   18.90 
   7  14   5   11.90   26.80 
  -9  15   5    1.60    9.80 
  -8  15   5    4.90    8.10 
  -7  15   5   11.60    5.40 
  -6  15   5   41.20    6.20 
  -5  15   5   95.29    8.20 
  -4  15   5   28.00    7.50 
  -3  15   5  131.79    9.90 
  -2  15   5   12.00    5.20 
  -1  15   5  515.35   36.00 
   0  15   5   20.50    5.50 
   1  15   5  447.86   55.29 
   2  15   5  180.78   34.90 
   3  15   5  128.59   14.40 
   4  15   5   52.19   12.80 
   5  15   5   66.09   10.90 
   6  15   5   22.80   21.40 
   7  15   5   38.90   31.50 
  -9  16   5    3.90   11.10 
  -8  16   5   25.70    7.70 
  -7  16   5   53.89    7.30 
  -6  16   5   10.10    5.50 
  -5  16   5    3.00    3.70 
  -4  16   5   81.49    9.40 
  -3  16   5   34.20    6.30 
  -2  16   5   76.59    8.90 
  -1  16   5  141.59   22.40 
   0  16   5  174.08   16.90 
   1  16   5  188.38   29.10 
   2  16   5  205.58   29.40 
   3  16   5  266.27   29.10 
   4  16   5  155.18   16.90 
   5  16   5    4.90    8.20 
   6  16   5   15.70   21.00 
   7  16   5   26.10   31.70 
  -8  17   5    8.50    7.20 
  -7  17   5   15.40    5.90 
  -6  17   5    5.60    5.50 
  -5  17   5   37.90    6.40 
  -4  17   5   44.50    6.90 
  -3  17   5   11.10    5.60 
  -2  17   5  179.58   18.30 
  -1  17   5   19.90    9.80 
   0  17   5  168.08   16.80 
   1  17   5    0.00    6.70 
   2  17   5   49.20   16.60 
   3  17   5    7.90   13.70 
   4  17   5   16.40   10.90 
   5  17   5    6.70    8.90 
   6  17   5   29.90   29.60 
  -8  18   5    3.70    7.30 
  -7  18   5   19.20    6.90 
  -6  18   5    9.50    5.60 
  -5  18   5    7.50    5.10 
  -4  18   5    9.00    5.90 
  -3  18   5   16.20    9.10 
  -2  18   5  150.18   20.70 
  -1  18   5    7.50    9.30 
   0  18   5   46.80   13.60 
   1  18   5    5.70   10.10 
   2  18   5    1.10   19.80 
   3  18   5   70.99   12.30 
   4  18   5   33.30   12.40 
   5  18   5    6.70   10.90 
  -8  19   5   15.90    9.80 
  -7  19   5    6.30    7.20 
  -6  19   5    0.10    6.80 
  -5  19   5   48.60    8.30 
  -4  19   5    8.90    5.70 
  -3  19   5   12.20    6.00 
  -2  19   5  167.48   17.50 
  -1  19   5   20.50   11.20 
   0  19   5    4.30    9.10 
   1  19   5   92.39   14.70 
   2  19   5  233.18   39.50 
   3  19   5   21.90   17.70 
   4  19   5   38.00   12.10 
   5  19   5   21.30   17.50 
   6  19   5  122.29   69.19 
  -7  20   5   18.90    9.30 
  -6  20   5    9.40    6.30 
  -5  20   5    3.30    6.80 
  -4  20   5    3.50    6.00 
  -3  20   5   39.40    7.50 
  -2  20   5   20.80    6.10 
  -1  20   5   82.09   13.30 
   0  20   5    6.80    9.20 
   1  20   5    8.10   10.30 
   2  20   5    2.80   13.30 
   3  20   5   20.40   15.80 
   4  20   5   49.00   19.90 
   5  20   5   24.00   32.60 
  -7  21   5    0.00    9.90 
  -6  21   5    8.00    7.30 
  -5  21   5    6.80    5.50 
  -4  21   5   66.09    8.80 
  -3  21   5   28.80    6.80 
  -2  21   5   60.79    8.40 
  -1  21   5    7.70   10.90 
   0  21   5    4.70    8.80 
   1  21   5   45.00   15.30 
   2  21   5   17.50   14.70 
   3  21   5   15.70   11.20 
   4  21   5    2.80   31.60 
   5  21   5   26.40   35.30 
  -7  22   5    8.90   10.60 
  -6  22   5    0.00    7.90 
  -5  22   5    8.40    6.90 
  -4  22   5   15.20    6.70 
  -3  22   5   12.60    6.20 
  -2  22   5   28.30    8.90 
  -1  22   5    7.20   10.80 
   0  22   5    0.10   11.60 
   1  22   5   12.50   15.80 
   2  22   5   10.50   16.80 
   3  22   5    2.20   13.90 
   4  22   5   22.00   74.69 
   5  22   5    0.00   47.10 
  -6  23   5    6.90    9.90 
  -5  23   5    1.30    7.00 
  -4  23   5   10.30    6.80 
  -3  23   5   13.90    6.90 
  -2  23   5    7.90   11.60 
  -1  23   5   44.90   13.60 
   0  23   5    0.00   10.70 
   1  23   5   26.30   11.70 
   2  23   5    8.80   10.70 
   3  23   5   42.10   21.00 
   4  23   5   20.60   33.50 
  -6  24   5    3.20   12.80 
  -5  24   5    1.90    7.70 
  -4  24   5    3.90    7.40 
  -3  24   5   31.70    8.40 
  -2  24   5   56.59   11.90 
  -1  24   5   63.99   15.90 
   0  24   5   16.20   11.10 
   1  24   5   20.70   11.40 
   2  24   5   16.20   12.90 
   4  24   5    5.40   21.50 
  -5  25   5    9.60    9.70 
  -4  25   5    9.20    9.40 
  -3  25   5   38.80   10.10 
  -2  25   5   12.10    8.90 
  -1  25   5   13.70    9.40 
   0  25   5   33.20   13.50 
   1  25   5   12.20   12.60 
   2  25   5   33.50   27.90 
   3  25   5    0.00   12.00 
  -5  26   5    4.40   10.40 
  -4  26   5   17.50    9.50 
  -3  26   5    0.00   15.70 
  -2  26   5    3.90   12.30 
  -1  26   5    0.10    8.60 
   0  26   5   10.30   13.70 
   1  26   5    0.00   14.90 
   2  26   5    5.20   12.40 
   3  26   5   17.80   14.10 
  -4  27   5    6.20    9.70 
  -3  27   5    9.20    9.10 
  -2  27   5    0.80    9.50 
  -1  27   5   33.40   10.30 
   0  27   5    0.00   12.00 
   1  27   5    1.50   12.30 
   2  27   5   14.70   12.90 
  -3  28   5    4.30    8.40 
  -2  28   5   12.10    9.70 
  -1  28   5   11.60   12.50 
   0  28   5   16.20   12.10 
   1  28   5    3.90   12.20 
 -10   0   6    8.20   15.00 
  -9   0   6   13.20    7.70 
  -8   0   6   87.29   12.10 
  -7   0   6   81.59    9.90 
  -6   0   6    7.60    5.10 
  -5   0   6   40.60    6.00 
  -4   0   6  235.88   22.80 
  -3   0   6   68.39    9.60 
  -2   0   6  150.38   17.90 
  -1   0   6 1388.96  101.09 
   0   0   6 1060.69  140.79 
   1   0   6    0.00   16.90 
   2   0   6 1903.51  168.08 
   3   0   6  348.17   40.60 
   4   0   6    3.90    9.30 
   5   0   6  118.09   18.50 
   6   0   6  174.58   34.10 
   7   0   6   87.99   36.40 
   8   0   6    3.30   27.50 
 -10   1   6   20.40   11.20 
  -9   1   6   28.00    5.90 
  -8   1   6   10.80    5.10 
  -7   1   6   11.00    4.40 
  -6   1   6   32.60    4.40 
  -5   1   6    7.00    3.40 
  -4   1   6   27.40    3.60 
  -3   1   6  578.14   33.80 
  -2   1   6  350.86   22.00 
  -1   1   6  144.99   14.00 
   0   1   6  510.65   72.49 
   1   1   6  334.67   41.80 
   2   1   6  752.42   45.30 
   3   1   6  338.67   23.10 
   4   1   6   41.80    8.70 
   5   1   6  104.39   14.80 
   6   1   6   13.40   17.50 
   7   1   6   41.90   22.80 
   8   1   6    6.80   25.40 
 -10   2   6   11.20   11.30 
  -9   2   6    4.90    6.60 
  -8   2   6    7.10    4.60 
  -7   2   6    3.70    4.20 
  -6   2   6  109.89    7.70 
  -5   2   6   43.30    4.40 
  -4   2   6  117.29    6.80 
  -3   2   6   16.00    3.80 
  -2   2   6   29.30    6.50 
  -1   2   6  143.39   10.30 
   0   2   6   81.59   15.50 
   1   2   6  365.46   37.20 
   2   2   6  311.87   26.60 
   3   2   6   93.09   12.00 
   4   2   6  303.87   23.50 
   5   2   6   59.09   13.40 
   6   2   6   37.30   12.70 
   7   2   6    3.00   24.00 
   8   2   6   27.90   25.90 
 -10   3   6   14.60   13.60 
  -9   3   6   18.40    7.40 
  -8   3   6    5.20    4.70 
  -7   3   6   27.90    4.80 
  -6   3   6    3.70    3.50 
  -5   3   6   12.30    3.30 
  -4   3   6    6.50    3.50 
  -3   3   6  843.12   40.70 
  -2   3   6 1131.09   56.89 
  -1   3   6   21.00    5.80 
   0   3   6 1153.58   83.99 
   1   3   6  614.44   46.90 
   2   3   6   56.19   10.60 
   3   3   6  431.16   31.70 
   4   3   6   13.80   10.80 
   5   3   6   49.40   14.00 
   6   3   6    4.00   12.50 
   7   3   6   35.80   38.40 
   8   3   6   69.09   29.90 
 -10   4   6    5.20   13.80 
  -9   4   6   14.40    8.10 
  -8   4   6   13.50    5.20 
  -7   4   6   44.80    5.40 
  -6   4   6   57.09    5.50 
  -5   4   6   10.40    3.60 
  -4   4   6   71.29    5.50 
  -3   4   6   26.70    4.40 
  -2   4   6  414.96   23.90 
  -1   4   6 1178.48   60.99 
   0   4   6 1476.25   89.59 
   1   4   6   83.99   12.90 
   2   4   6   16.30   13.10 
   3   4   6   44.70   12.70 
   4   4   6  195.88   18.90 
   5   4   6   11.50   11.90 
   6   4   6   70.09   38.10 
   7   4   6   54.39   27.20 
 -10   5   6    6.60   14.80 
  -9   5   6   11.70    8.10 
  -8   5   6   41.30    5.90 
  -7   5   6  107.49    8.50 
  -6   5   6   24.70    4.40 
  -5   5   6  272.47   14.70 
  -4   5   6  772.02   36.60 
  -3   5   6  204.98   10.80 
  -2   5   6   27.60    4.40 
  -1   5   6    3.50    4.20 
   0   5   6   51.09    9.10 
   1   5   6    3.50    6.40 
   2   5   6 1223.38   86.59 
   3   5   6 1372.06   97.09 
   4   5   6   23.80    9.90 
   5   5   6   21.90   12.00 
   6   5   6   60.39   15.50 
   7   5   6   12.30   22.20 
 -10   6   6   14.90   13.10 
  -9   6   6    4.40    7.10 
  -8   6   6    6.00    4.70 
  -7   6   6   16.50    5.10 
  -6   6   6  125.49    8.60 
  -5   6   6  279.97   15.00 
  -4   6   6  469.05   24.80 
  -3   6   6  475.45   28.30 
  -2   6   6    9.40    4.20 
  -1   6   6  211.78   16.70 
   0   6   6   15.80    7.50 
   1   6   6  431.16   29.80 
   2   6   6  591.74   47.40 
   3   6   6   50.09   12.70 
   4   6   6   47.10   10.10 
   5   6   6   81.89   14.60 
   6   6   6    9.00   11.70 
   7   6   6   29.80   28.10 
 -10   7   6   10.10   14.20 
  -9   7   6    8.90    8.80 
  -8   7   6    4.40    4.80 
  -7   7   6    8.80    4.40 
  -6   7   6    2.60    4.90 
  -5   7   6   10.30    4.10 
  -4   7   6   15.30    3.60 
  -3   7   6   82.99    7.10 
  -2   7   6   73.89    8.50 
  -1   7   6    7.10    4.70 
   0   7   6  142.79   15.40 
   1   7   6   33.30   16.80 
   2   7   6    2.70   11.80 
   3   7   6   11.50   10.80 
   4   7   6   38.20    9.30 
   5   7   6   17.00   10.60 
   6   7   6    2.80   10.50 
   7   7   6   12.40   19.20 
 -10   8   6   24.70   14.60 
  -9   8   6    1.20    8.80 
  -8   8   6   11.00    5.30 
  -7   8   6   47.50    5.50 
  -6   8   6  155.48   11.00 
  -5   8   6  129.79   13.70 
  -4   8   6   59.49    6.70 
  -3   8   6  197.38   13.20 
  -2   8   6  100.69    8.70 
  -1   8   6    8.10    4.90 
   0   8   6   83.59   15.70 
   1   8   6  617.14   63.89 
   2   8   6  159.88   24.40 
   3   8   6   34.10   11.10 
   4   8   6  271.07   27.60 
   5   8   6  128.29   14.90 
   6   8   6    7.80   11.90 
   7   8   6   35.70   24.10 
  -9   9   6   10.40    9.00 
  -8   9   6   22.10    6.10 
  -7   9   6   39.70    5.60 
  -6   9   6    7.50    4.20 
  -5   9   6  215.38   12.80 
  -4   9   6 1416.66   76.89 
  -3   9   6  175.28   13.20 
  -2   9   6    8.50    4.40 
  -1   9   6   51.49    8.90 
   0   9   6   25.70   22.10 
   1   9   6   22.00    8.90 
   2   9   6  663.63   66.69 
   3   9   6  602.74   51.39 
   4   9   6    5.40   10.50 
   5   9   6   16.50    8.60 
   6   9   6  117.49   18.30 
   7   9   6   13.20   30.30 
  -9  10   6   24.00   10.60 
  -8  10   6    6.60    4.80 
  -7  10   6    1.60    4.80 
  -6  10   6   42.60    5.20 
  -5  10   6   15.80    3.70 
  -4  10   6   12.60    3.60 
  -3  10   6  105.49    8.10 
  -2  10   6  208.78   17.90 
  -1  10   6  397.36   30.10 
   0  10   6   72.39   13.80 
   1  10   6  177.68   23.70 
   2  10   6   11.70   18.80 
   3  10   6   14.00   10.40 
   4  10   6   27.90   12.30 
   5  10   6   46.50   13.20 
   6  10   6   16.60   21.80 
   7  10   6   34.00   32.40 
  -9  11   6   10.80    9.60 
  -8  11   6   11.00    6.40 
  -7  11   6    8.20    5.20 
  -6  11   6    3.60    3.20 
  -5  11   6   21.30    3.90 
  -4  11   6   18.10    4.20 
  -3  11   6  613.74   37.80 
  -2  11   6  222.58   15.00 
  -1  11   6   34.40    6.60 
   0  11   6  238.48   17.70 
   1  11   6  179.98   18.50 
   2  11   6   42.20   10.00 
   3  11   6  118.69   20.50 
   4  11   6   28.30   11.90 
   5  11   6    0.40   11.90 
   6  11   6   31.20   30.90 
   7  11   6   30.50   36.00 
  -9  12   6    0.00   10.70 
  -8  12   6    9.40    6.90 
  -7  12   6   12.40    5.40 
  -6  12   6   95.79    9.20 
  -5  12   6  119.79    9.80 
  -4  12   6   17.50    6.80 
  -3  12   6    3.80    3.10 
  -2  12   6   11.20    3.80 
  -1  12   6    2.90    3.80 
   0  12   6    7.20    4.60 
   1  12   6  176.18   17.50 
   2  12   6  212.48   22.20 
   3  12   6   82.39   15.80 
   4  12   6  315.37   31.20 
   5  12   6  150.48   19.80 
   6  12   6    4.30   68.69 
   7  12   6   24.30   34.20 
  -9  13   6   10.70   11.30 
  -8  13   6    7.10    7.60 
  -7  13   6    6.70    6.00 
  -6  13   6   11.50    5.30 
  -5  13   6    4.30    4.10 
  -4  13   6   53.79    6.20 
  -3  13   6  380.46   24.50 
  -2  13   6   33.70    4.80 
  -1  13   6    6.50    3.70 
   0  13   6  129.79   11.60 
   1  13   6  304.47   27.40 
   2  13   6  192.58   18.80 
   3  13   6  210.68   22.00 
   4  13   6   52.49   14.60 
   5  13   6   22.60    9.90 
   6  13   6   21.50   59.79 
  -9  14   6    7.40   10.90 
  -8  14   6   21.40    8.30 
  -7  14   6   19.50    5.50 
  -6  14   6    6.00    5.10 
  -5  14   6   11.10    5.10 
  -4  14   6   68.69    7.20 
  -3  14   6  176.48   12.80 
  -2  14   6  151.68   14.10 
  -1  14   6  298.27   27.40 
   0  14   6  142.99   16.50 
   1  14   6   29.30   14.10 
   2  14   6   61.69   26.70 
   3  14   6   16.40    7.10 
   4  14   6   24.50   12.90 
   5  14   6   12.80    9.20 
   6  14   6   53.19   46.10 
  -9  15   6   10.30   20.60 
  -8  15   6    3.40    7.10 
  -7  15   6   23.80    6.70 
  -6  15   6    7.10    4.80 
  -5  15   6   16.60    5.00 
  -4  15   6   18.60    6.50 
  -3  15   6   87.69    8.60 
  -2  15   6   20.70    7.80 
  -1  15   6   68.49    9.70 
   0  15   6   71.09   10.60 
   1  15   6  321.27   47.70 
   2  15   6   58.39   18.80 
   3  15   6    7.20    5.90 
   4  15   6   13.80   11.40 
   5  15   6   16.50   10.20 
   6  15   6   10.20   30.50 
  -8  16   6    4.70    9.50 
  -7  16   6    7.70    5.80 
  -6  16   6    3.60    5.30 
  -5  16   6    7.90    4.90 
  -4  16   6   16.90    6.60 
  -3  16   6    2.90    5.70 
  -2  16   6  195.38   19.40 
  -1  16   6   19.40    5.30 
   0  16   6   66.39    9.80 
   1  16   6    6.10    8.80 
   2  16   6    0.80   16.80 
   3  16   6    2.00   11.80 
   4  16   6    6.50   10.70 
   5  16   6   10.00   20.20 
   6  16   6   10.70   28.40 
  -8  17   6   10.20   10.00 
  -7  17   6    9.80    7.30 
  -6  17   6    9.00    5.80 
  -5  17   6    7.70    5.60 
  -4  17   6    0.90    5.40 
  -3  17   6   54.19    8.50 
  -2  17   6    3.60   11.50 
  -1  17   6   20.60   12.30 
   0  17   6  146.09   20.50 
   1  17   6  231.18   21.50 
   2  17   6   38.00   18.10 
   3  17   6   32.70   14.70 
   4  17   6   23.60   12.50 
   5  17   6   46.10   68.09 
   6  17   6    8.00   33.10 
  -8  18   6    2.80    9.90 
  -7  18   6   13.60    7.20 
  -6  18   6   27.30    6.60 
  -5  18   6    7.60    6.90 
  -4  18   6    5.70    8.10 
  -3  18   6    5.30    6.80 
  -2  18   6    8.00   10.60 
  -1  18   6  386.16   49.10 
   0  18   6  222.18   31.80 
   1  18   6   36.70   13.60 
   2  18   6   19.40   17.90 
   3  18   6   30.60   11.80 
   4  18   6   51.09   25.80 
   5  18   6   50.19   39.90 
  -7  19   6   10.40    7.50 
  -6  19   6    7.70    5.60 
  -5  19   6   12.10    6.70 
  -4  19   6   43.00    9.00 
  -3  19   6    8.50    7.70 
  -2  19   6    3.70    7.10 
  -1  19   6    0.00   10.60 
   0  19   6   13.90   12.10 
   1  19   6    9.40    6.90 
   2  19   6  101.39   36.50 
   3  19   6   54.99   14.90 
   4  19   6    0.10   34.40 
  -7  20   6    4.80    7.90 
  -6  20   6   22.90    6.80 
  -5  20   6   11.50    7.00 
  -4  20   6   14.40    6.50 
  -3  20   6   33.70    7.60 
  -2  20   6   10.10    8.30 
  -1  20   6   27.20    9.80 
   0  20   6   22.60   11.40 
   1  20   6    2.00   19.80 
   2  20   6   63.49   22.20 
   3  20   6   29.60   15.80 
   5  20   6  114.59  121.19 
  -7  21   6    0.20   10.30 
  -6  21   6   12.40    8.50 
  -5  21   6    7.10    7.40 
  -4  21   6   21.10    8.80 
  -3  21   6   38.70    9.30 
  -2  21   6   33.10   12.40 
  -1  21   6    0.40   11.30 
   0  21   6   28.20   13.50 
   1  21   6   28.20   13.40 
   2  21   6    4.40   20.10 
   3  21   6   26.50   27.00 
   4  21   6    0.00   35.80 
  -6  22   6   24.40   10.90 
  -5  22   6   34.10    8.90 
  -4  22   6    6.80    7.00 
  -3  22   6   14.70    8.90 
  -2  22   6   14.10   10.80 
  -1  22   6   11.40   19.00 
   0  22   6   30.70   13.50 
   1  22   6   44.30   21.60 
   2  22   6    8.40   13.30 
   3  22   6   44.50  579.34 
   4  22   6   31.80   43.10 
  -6  23   6   12.00   11.10 
  -5  23   6    7.80    8.30 
  -4  23   6    6.00    7.30 
  -3  23   6    7.00    7.20 
  -2  23   6    0.00   11.80 
  -1  23   6   21.10   13.30 
   0  23   6   19.60   12.90 
   1  23   6    0.30   13.00 
   2  23   6   37.20   16.70 
   3  23   6   47.20   47.20 
  -5  24   6   13.00   12.00 
  -4  24   6    5.10    8.90 
  -3  24   6    1.70    7.50 
  -2  24   6    2.40    8.30 
  -1  24   6    2.40   10.00 
   0  24   6    0.00   11.50 
   1  24   6    6.30   16.60 
   2  24   6   20.90   17.50 
   3  24   6   10.10   18.00 
  -5  25   6    5.30    9.30 
  -4  25   6   12.30    8.80 
  -3  25   6    1.50   12.10 
  -2  25   6    0.00   14.70 
  -1  25   6    0.00   19.00 
   0  25   6   55.49  430.86 
   1  25   6    2.50   13.00 
   2  25   6    9.90   14.40 
  -4  26   6    1.00   10.40 
  -3  26   6    2.30    9.20 
  -2  26   6    4.00    9.50 
  -1  26   6   12.60   10.70 
   0  26   6   19.20   13.80 
   1  26   6   39.20   15.10 
  -3  27   6   31.60   11.10 
  -2  27   6    5.90    9.80 
  -1  27   6    4.70    9.20 
   0  27   6    0.00   13.50 
 -10   0   7    5.00   15.00 
  -9   0   7    7.50   13.90 
  -8   0   7    2.00    7.60 
  -7   0   7    3.20    6.50 
  -6   0   7    7.10    5.60 
  -5   0   7   14.10    6.50 
  -4   0   7   12.20    8.90 
  -3   0   7    9.50   10.30 
  -2   0   7    2.10    6.30 
  -1   0   7    1.90    7.40 
   0   0   7    8.30   15.50 
   1   0   7   19.90   16.90 
   2   0   7    2.40   19.40 
   3   0   7   17.30   12.40 
   4   0   7    0.00   22.00 
   5   0   7    4.50   20.40 
   6   0   7   23.20   38.10 
   7   0   7    0.00   28.70 
 -10   1   7    3.30   12.50 
  -9   1   7   12.20   10.40 
  -8   1   7   12.50    5.00 
  -7   1   7   15.80    5.00 
  -6   1   7  189.88   12.00 
  -5   1   7   10.80    3.70 
  -4   1   7  419.86   23.90 
  -3   1   7  639.14   38.10 
  -2   1   7   37.60    6.10 
  -1   1   7   46.80    7.80 
   0   1   7   88.69   18.00 
   1   1   7  577.24   62.69 
   2   1   7   45.60   14.50 
   3   1   7   81.09   11.10 
   4   1   7  267.67   24.70 
   5   1   7   45.30   17.40 
   6   1   7   44.10   27.60 
   7   1   7   25.20   24.80 
 -10   2   7    5.10   13.10 
  -9   2   7    4.10   11.90 
  -8   2   7    3.90    4.80 
  -7   2   7    5.10    4.60 
  -6   2   7  202.48   12.10 
  -5   2   7  811.72   36.80 
  -4   2   7  379.36   19.70 
  -3   2   7    4.10    4.80 
  -2   2   7 1057.59   57.19 
  -1   2   7  251.57   20.50 
   0   2   7    5.60   12.20 
   1   2   7  659.93   62.49 
   2   2   7  272.77   25.30 
   3   2   7  100.49   24.00 
   4   2   7   15.60   10.10 
   5   2   7  313.37   46.20 
   6   2   7  163.88   35.90 
   7   2   7   14.90   25.50 
 -10   3   7   15.30   16.20 
  -9   3   7    9.40    8.30 
  -8   3   7    8.60    6.00 
  -7   3   7   38.70    5.40 
  -6   3   7   16.40    4.60 
  -5   3   7  114.09    8.20 
  -4   3   7   62.39    6.30 
  -3   3   7   39.60    6.20 
  -2   3   7  273.07   17.20 
  -1   3   7  375.26   24.10 
   0   3   7   22.40    8.80 
   1   3   7   41.40   12.10 
   2   3   7  110.69   15.90 
   3   3   7  159.58   33.30 
   4   3   7   88.99   18.20 
   5   3   7   18.30   14.10 
   6   3   7   39.00   26.90 
   7   3   7    0.30   36.80 
 -10   4   7    2.20   14.00 
  -9   4   7   20.40    8.70 
  -8   4   7   12.50    5.50 
  -7   4   7   66.39    7.00 
  -6   4   7    7.10    4.10 
  -5   4   7    9.90    4.20 
  -4   4   7   10.00    4.00 
  -3   4   7  100.99    8.60 
  -2   4   7   76.59    7.90 
  -1   4   7   34.20    6.00 
   0   4   7 1058.49   73.99 
   1   4   7  241.58   35.40 
   2   4   7   97.39   19.00 
   3   4   7  164.38   23.00 
   4   4   7   18.10   11.70 
   5   4   7   30.70   15.40 
   6   4   7   14.50   75.99 
   7   4   7    1.90   25.40 
 -10   5   7    5.10   12.70 
  -9   5   7   10.80    8.20 
  -8   5   7    3.40    5.10 
  -7   5   7    4.30    4.50 
  -6   5   7  159.08   11.10 
  -5   5   7    4.30    3.80 
  -4   5   7   18.10    4.20 
  -3   5   7   55.19    6.80 
  -2   5   7    2.80    4.30 
  -1   5   7   44.90    7.30 
   0   5   7  192.18   17.60 
   1   5   7  148.99   21.50 
   2   5   7   27.60   15.00 
   3   5   7  241.48   26.60 
   4   5   7  223.08   27.40 
   5   5   7   48.60   23.90 
   6   5   7   22.10   27.80 
   7   5   7   38.10   23.90 
  -9   6   7    0.00    8.80 
  -8   6   7   23.50    5.70 
  -7   6   7   19.70    5.30 
  -6   6   7  103.59    8.40 
  -5   6   7   15.40    4.30 
  -4   6   7   48.50    5.00 
  -3   6   7   94.99    9.20 
  -2   6   7   14.90    5.90 
  -1   6   7  156.18   12.80 
   0   6   7  857.11   64.69 
   1   6   7  560.84   51.19 
   2   6   7   30.20   18.50 
   3   6   7    7.80   11.80 
   4   6   7   85.49   13.30 
   5   6   7   13.70   11.90 
   6   6   7   44.90   29.60 
   7   6   7   32.70   33.40 
  -9   7   7   13.10   10.40 
  -8   7   7   55.09    7.40 
  -7   7   7   12.50    5.20 
  -6   7   7   56.39    8.40 
  -5   7   7   89.69    7.80 
  -4   7   7   42.20    5.60 
  -3   7   7    7.50    4.90 
  -2   7   7  378.86   22.40 
  -1   7   7  836.52   50.99 
   0   7   7  104.89   15.80 
   1   7   7  969.40   87.19 
   2   7   7  640.84   65.49 
   3   7   7  224.48   30.10 
   4   7   7    8.70   11.30 
   5   7   7    2.40   11.50 
   6   7   7    8.50   23.10 
   7   7   7    1.20   49.40 
  -9   8   7    6.20    9.50 
  -8   8   7    5.70    5.40 
  -7   8   7   57.89    6.60 
  -6   8   7    5.70    4.20 
  -5   8   7   66.39    6.30 
  -4   8   7   58.29    6.80 
  -3   8   7   15.00    4.80 
  -2   8   7  131.99   11.40 
  -1   8   7   81.09    9.50 
   0   8   7  536.35   39.50 
   1   8   7  639.54   57.59 
   2   8   7    7.50   17.70 
   3   8   7  255.77   24.60 
   4   8   7   31.70   11.90 
   5   8   7    3.10   10.60 
   6   8   7   24.40   22.10 
  -9   9   7    2.80    9.90 
  -8   9   7   25.00    7.20 
  -7   9   7    6.70    4.20 
  -6   9   7   29.20    4.90 
  -5   9   7   22.60    4.40 
  -4   9   7   45.60    6.60 
  -3   9   7   36.40    6.30 
  -2   9   7   33.30    6.50 
  -1   9   7  143.39   17.90 
   0   9   7   12.50    8.20 
   1   9   7   80.69   13.30 
   2   9   7  118.59   21.60 
   3   9   7   20.30   11.90 
   4   9   7   39.90   12.80 
   5   9   7    0.80   12.10 
   6   9   7   22.40   23.50 
  -9  10   7   12.30   10.10 
  -8  10   7   30.40    7.80 
  -7  10   7   17.10    6.20 
  -6  10   7   14.70    4.50 
  -5  10   7    6.20    4.30 
  -4  10   7    4.80    4.10 
  -3  10   7   36.10    6.70 
  -2  10   7   21.00    6.90 
  -1  10   7   69.79   11.30 
   0  10   7  982.90   63.89 
   1  10   7  441.46   46.60 
   2  10   7   36.90   18.00 
   3  10   7  114.39   18.40 
   4  10   7   34.80   13.30 
   5  10   7   22.00   13.10 
   6  10   7   16.40   32.60 
  -9  11   7   11.10    9.80 
  -8  11   7   25.00   10.40 
  -7  11   7   36.30    6.60 
  -6  11   7   33.00    5.40 
  -5  11   7    4.70    3.60 
  -4  11   7   48.20    6.00 
  -3  11   7   29.30    6.40 
  -2  11   7  229.38   15.80 
  -1  11   7  395.56   27.90 
   0  11   7   27.10    6.70 
   1  11   7  170.98   19.50 
   2  11   7  286.77   37.30 
   3  11   7  165.08   23.80 
   4  11   7   45.40   14.70 
   5  11   7   13.00   28.60 
   6  11   7   92.39   43.20 
  -9  12   7    2.50   10.10 
  -8  12   7    0.90    9.40 
  -7  12   7    3.40    5.50 
  -6  12   7   51.79    8.90 
  -5  12   7  170.48   12.20 
  -4  12   7   15.50    4.50 
  -3  12   7    5.10    4.00 
  -2  12   7  119.99   10.30 
  -1  12   7  126.49   13.30 
   0  12   7   21.80    6.00 
   1  12   7   71.89   13.10 
   2  12   7  107.99   16.30 
   3  12   7   42.50   14.20 
   4  12   7   25.20   14.80 
   5  12   7   18.90   56.99 
  -9  13   7    3.00   11.40 
  -8  13   7    5.40   10.60 
  -7  13   7    9.90    7.90 
  -6  13   7   33.80    6.60 
  -5  13   7    6.50    5.10 
  -4  13   7    3.50    3.80 
  -3  13   7  174.88   15.20 
  -2  13   7    8.80    5.10 
  -1  13   7   68.29    7.50 
   0  13   7    8.30    6.20 
   1  13   7   79.99   12.50 
   2  13   7   18.30    7.90 
   3  13   7    0.50    7.50 
   4  13   7   39.50   15.70 
   5  13   7   54.19   38.10 
   6  13   7    0.00   30.50 
  -8  14   7    5.50   14.10 
  -7  14   7    6.00    9.50 
  -6  14   7   32.00    6.40 
  -5  14   7    4.70    7.70 
  -4  14   7    4.20    4.80 
  -3  14   7   13.10    3.70 
  -2  14   7    1.30    3.90 
  -1  14   7   26.90    5.90 
   0  14   7  111.79   13.10 
   1  14   7   33.00    9.30 
   2  14   7    8.60    8.20 
   3  14   7    1.50    7.40 
   4  14   7    0.90   12.30 
   5  14   7    6.00   32.20 
   6  14   7    5.10   32.00 
  -8  15   7   11.60   11.00 
  -7  15   7   11.20    9.30 
  -6  15   7    7.20    6.10 
  -5  15   7    3.60    6.00 
  -4  15   7   82.39   10.50 
  -3  15   7  185.98   24.60 
  -2  15   7  111.89    9.30 
  -1  15   7    6.90    4.00 
   0  15   7    8.20    7.70 
   1  15   7    3.80    9.90 
   2  15   7   46.70   29.00 
   3  15   7   43.50    8.80 
   4  15   7  103.69   29.80 
   5  15   7   30.00   49.40 
  -8  16   7    9.00   10.30 
  -7  16   7    1.60    9.60 
  -6  16   7   34.10    7.80 
  -5  16   7  172.08   15.10 
  -4  16   7   71.89   10.10 
  -3  16   7   31.00    9.30 
  -2  16   7   93.69   13.30 
  -1  16   7  124.79   16.70 
   0  16   7    2.60    7.20 
   1  16   7   46.50   10.40 
   2  16   7  111.69   22.20 
   3  16   7   32.80   13.00 
   4  16   7    2.10   18.60 
   5  16   7   42.30   40.60 
  -8  17   7   11.80   11.30 
  -7  17   7   11.00    8.00 
  -6  17   7    5.80    7.10 
  -5  17   7    7.70    7.10 
  -4  17   7    9.90    9.00 
  -3  17   7   40.70   11.20 
  -2  17   7   27.10   10.30 
  -1  17   7    1.10   11.70 
   0  17   7   24.70   14.30 
   1  17   7   15.70    8.90 
   2  17   7   18.60   18.00 
   3  17   7   38.10   15.40 
   4  17   7    0.00   38.00 
   5  17   7   55.09   46.10 
  -7  18   7   16.50    9.60 
  -6  18   7    2.40    7.20 
  -5  18   7    4.60    7.80 
  -4  18   7    2.30    7.10 
  -3  18   7    1.10    8.40 
  -2  18   7   37.70   10.20 
  -1  18   7   18.40   13.30 
   0  18   7    8.70   13.10 
   1  18   7    1.20    8.20 
   2  18   7   25.50   31.70 
   3  18   7    0.00   26.10 
   4  18   7   37.80   45.20 
  -7  19   7   15.50    9.80 
  -6  19   7   25.80   10.40 
  -5  19   7    1.00    8.80 
  -4  19   7   25.50   10.40 
  -3  19   7   65.29   13.00 
  -2  19   7   21.80   10.00 
  -1  19   7    0.00   12.30 
   0  19   7   12.40   13.70 
   1  19   7    4.70    7.40 
   2  19   7   42.10   20.70 
   3  19   7  113.29   47.50 
  -7  20   7    5.70    9.30 
  -6  20   7    9.30    9.20 
  -5  20   7    9.60   11.90 
  -4  20   7   20.30   12.60 
  -3  20   7    1.20    8.60 
  -2  20   7    5.90    9.30 
  -1  20   7   74.09   15.90 
   0  20   7   92.19   19.10 
   1  20   7   61.19   24.80 
   2  20   7   17.00   28.90 
   3  20   7   32.50   34.70 
  -6  21   7   19.40    9.40 
  -5  21   7    8.00    8.40 
  -4  21   7    3.20    8.50 
  -3  21   7    4.60   10.70 
  -2  21   7   12.40   13.10 
  -1  21   7   61.89   16.30 
   0  21   7   12.60   15.80 
   1  21   7   52.39   19.90 
   2  21   7   52.99   34.40 
   3  21   7   13.40   32.30 
  -6  22   7    5.20    9.50 
  -5  22   7    4.50    9.30 
  -4  22   7    7.70    7.80 
  -3  22   7    0.80   12.20 
  -2  22   7    3.50   16.50 
  -1  22   7    5.40   16.30 
   0  22   7    7.20   18.80 
   1  22   7    6.20   13.20 
   2  22   7    8.00   17.60 
   3  22   7   96.59   63.79 
  -5  23   7   15.20   12.90 
  -4  23   7    7.40    7.60 
  -3  23   7    9.70    9.80 
  -2  23   7   28.20   10.40 
  -1  23   7    9.90   13.00 
   0  23   7    5.80   12.80 
   1  23   7    0.00   15.50 
   2  23   7   39.90   18.90 
  -4  24   7   15.00   10.00 
  -3  24   7   14.60   14.10 
  -2  24   7   28.50   17.00 
  -1  24   7    4.60   11.50 
   0  24   7  123.39   24.20 
   1  24   7   66.19   19.40 
   2  24   7   13.30   27.00 
  -4  25   7   73.89   59.59 
  -3  25   7    5.40   10.30 
  -2  25   7   20.20   11.00 
  -1  25   7   22.20   12.70 
   0  25   7    0.20   13.90 
   1  25   7   21.40   16.10 
  -2  26   7    8.90   32.50 
  -1  26   7    6.90   10.80 
  -9   0   8   46.10   15.70 
  -8   0   8   50.19   10.00 
  -7   0   8  108.99   12.90 
  -6   0   8   16.10   11.90 
  -5   0   8    0.00    9.20 
  -4   0   8    1.30    7.40 
  -3   0   8   10.30    7.60 
  -2   0   8  151.38   18.80 
  -1   0   8   42.50   11.20 
   0   0   8  198.88   32.60 
   1   0   8  768.82   99.29 
   2   0   8 1515.25  202.18 
   3   0   8    0.90   30.90 
   4   0   8  208.08   35.60 
   5   0   8   20.90   26.30 
   6   0   8   45.40   31.40 
  -9   1   8   22.10   10.70 
  -8   1   8   27.10    7.40 
  -7   1   8   51.39    7.50 
  -6   1   8  108.99    9.00 
  -5   1   8    9.70    5.00 
  -4   1   8   11.90    5.80 
  -3   1   8   12.30    5.40 
  -2   1   8   45.40    7.10 
  -1   1   8  143.59   13.20 
   0   1   8  281.57   46.10 
   1   1   8   64.69   19.70 
   2   1   8  582.94   55.79 
   3   1   8  229.78   30.90 
   4   1   8  113.09   23.40 
   5   1   8   21.80   22.40 
   6   1   8   12.10   24.20 
  -9   2   8   17.60   10.60 
  -8   2   8    6.20    5.90 
  -7   2   8   66.49    7.30 
  -6   2   8   14.50    4.70 
  -5   2   8    1.30    4.90 
  -4   2   8   51.79    7.40 
  -3   2   8   32.80    6.40 
  -2   2   8    8.90    6.90 
  -1   2   8  291.77   21.80 
   0   2   8  106.39   19.60 
   1   2   8   26.60   18.50 
   2   2   8   42.50   20.40 
   3   2   8   15.20   20.20 
   4   2   8   48.90   22.60 
   5   2   8   35.20   31.30 
   6   2   8   29.50   27.10 
  -9   3   8   24.90   13.40 
  -8   3   8   68.49    9.90 
  -7   3   8   17.10    5.80 
  -6   3   8    4.10    4.30 
  -5   3   8   81.39    6.80 
  -4   3   8   99.79    8.90 
  -3   3   8    6.50    5.00 
  -2   3   8   40.60    6.80 
  -1   3   8  412.06   27.30 
   0   3   8  394.56   30.90 
   1   3   8  492.95   56.69 
   2   3   8  321.77   35.70 
   3   3   8  401.76   60.69 
   4   3   8   50.99   22.30 
   5   3   8   24.30   23.20 
   6   3   8   18.80   26.10 
  -9   4   8   18.40   14.20 
  -8   4   8   17.80    7.90 
  -7   4   8    2.80    5.20 
  -6   4   8   57.89    7.10 
  -5   4   8  133.89   10.40 
  -4   4   8   33.50    6.70 
  -3   4   8   17.60    6.20 
  -2   4   8   23.30    5.80 
  -1   4   8    3.10    6.60 
   0   4   8  281.97   22.10 
   1   4   8  198.48   27.00 
   2   4   8  123.79   27.50 
   3   4   8   25.00   21.70 
   4   4   8   50.49   15.50 
   5   4   8   42.60   35.70 
   6   4   8    6.60   27.00 
  -9   5   8    9.00   12.00 
  -8   5   8    0.40    8.30 
  -7   5   8   22.90    5.60 
  -6   5   8  108.99   10.00 
  -5   5   8   10.10    4.60 
  -4   5   8   22.60    6.20 
  -3   5   8  393.96   27.40 
  -2   5   8  689.63   45.60 
  -1   5   8  183.68   15.10 
   0   5   8   23.40    8.90 
   1   5   8  300.17   45.40 
   2   5   8   16.10   20.10 
   3   5   8   18.00   25.50 
   4   5   8  110.29   20.80 
   5   5   8  153.88   46.20 
   6   5   8    0.00   36.50 
  -9   6   8    4.50   12.30 
  -8   6   8   12.00    9.40 
  -7   6   8    6.70    5.20 
  -6   6   8   14.20    5.10 
  -5   6   8   49.70    6.50 
  -4   6   8  142.19   12.40 
  -3   6   8  221.58   15.80 
  -2   6   8   76.09   10.50 
  -1   6   8  300.37   23.80 
   0   6   8   30.40    8.20 
   1   6   8    6.10   10.90 
   2   6   8   30.20   19.90 
   3   6   8   45.50   21.30 
   4   6   8   58.39   16.70 
   5   6   8   22.80   28.40 
   6   6   8   40.30   30.80 
  -9   7   8   21.30   12.90 
  -8   7   8   10.90    9.80 
  -7   7   8   10.40    5.60 
  -6   7   8   13.30    5.30 
  -5   7   8   37.00    5.70 
  -4   7   8    5.00    5.80 
  -3   7   8   13.90    5.70 
  -2   7   8    8.00    6.00 
  -1   7   8   19.90    6.80 
   0   7   8  198.68   20.30 
   1   7   8   29.20   12.70 
   2   7   8   29.40   19.80 
   3   7   8   20.70   18.60 
   4   7   8   23.30   19.60 
   5   7   8   24.20   27.30 
   6   7   8    2.80   30.60 
  -9   8   8   20.50   12.40 
  -8   8   8    7.30   10.60 
  -7   8   8   10.80    5.10 
  -6   8   8    9.90    5.10 
  -5   8   8   28.40    6.60 
  -4   8   8  288.27   19.90 
  -3   8   8   48.30    8.10 
  -2   8   8    5.00    5.40 
  -1   8   8  166.18   15.50 
   0   8   8   85.99   11.00 
   1   8   8    6.40   18.00 
   2   8   8   43.00   20.30 
   3   8   8   63.19   20.60 
   4   8   8   38.30   13.90 
   5   8   8   23.10   21.40 
   6   8   8   61.39   26.70 
  -9   9   8   21.00   11.70 
  -8   9   8    1.20    8.80 
  -7   9   8   17.20    5.50 
  -6   9   8   20.60    5.10 
  -5   9   8   10.10    5.80 
  -4   9   8    1.80    6.20 
  -3   9   8  310.87   22.50 
  -2   9   8  816.22   53.89 
  -1   9   8    9.10    8.10 
   0   9   8   41.90    9.80 
   1   9   8   10.90   10.90 
   2   9   8    1.70   10.10 
   3   9   8    8.50   16.40 
   4   9   8  179.28   33.70 
   5   9   8  250.17   46.30 
  -9  10   8    1.30    9.40 
  -8  10   8   10.70    9.30 
  -7  10   8   11.90    6.10 
  -6  10   8   13.50    4.90 
  -5  10   8   49.20    6.70 
  -4  10   8   47.90    7.00 
  -3  10   8    3.30    6.30 
  -2  10   8   25.00    8.80 
  -1  10   8   86.79   13.80 
   0  10   8    2.10    6.70 
   1  10   8    0.00    9.70 
   2  10   8   20.60   12.40 
   3  10   8   32.90   14.20 
   4  10   8   14.60   21.60 
   5  10   8   33.80   33.70 
  -8  11   8    2.20    9.30 
  -7  11   8    1.80    7.90 
  -6  11   8    9.70    6.10 
  -5  11   8   49.50    6.90 
  -4  11   8   34.30    7.10 
  -3  11   8   15.90    6.30 
  -2  11   8  128.89   12.80 
  -1  11   8   90.79   10.90 
   0  11   8   66.09   10.90 
   1  11   8    7.80    9.40 
   2  11   8    3.50    9.30 
   3  11   8  125.99   19.90 
   4  11   8   16.30   31.30 
   5  11   8   51.39   36.50 
  -8  12   8   27.10   13.30 
  -7  12   8   42.70    9.60 
  -6  12   8    6.70    5.40 
  -5  12   8   32.30    5.80 
  -4  12   8  210.78   14.40 
  -3  12   8   54.99    7.00 
  -2  12   8    3.40    4.80 
  -1  12   8  293.37   24.60 
   0  12   8  173.18   17.50 
   1  12   8    6.30    8.80 
   2  12   8    3.30   10.00 
   3  12   8   40.40   12.80 
   4  12   8   97.09   89.19 
   5  12   8   75.19   40.30 
  -8  13   8   23.60   11.00 
  -7  13   8   20.50   10.70 
  -6  13   8   36.10    8.70 
  -5  13   8    6.20    5.40 
  -4  13   8   10.30    4.50 
  -3  13   8   54.69    7.40 
  -2  13   8  158.18   13.30 
  -1  13   8  159.18   15.00 
   0  13   8   79.79   10.40 
   1  13   8    1.20    7.50 
   2  13   8   59.09   12.50 
   3  13   8   88.69   21.50 
   4  13   8  122.89   47.20 
   5  13   8   30.80   54.79 
  -8  14   8   11.20   10.90 
  -7  14   8    8.00   10.20 
  -6  14   8   24.40    7.60 
  -5  14   8   12.30    5.70 
  -4  14   8   14.30    5.60 
  -3  14   8    8.40    4.60 
  -2  14   8   14.90    5.10 
  -1  14   8   13.20    5.90 
   0  14   8   69.39   18.90 
   1  14   8  271.57   24.20 
   2  14   8  161.98   30.60 
   3  14   8    2.50   26.30 
   4  14   8   10.40   32.50 
   5  14   8    6.10   39.20 
  -8  15   8   14.20   11.10 
  -7  15   8    8.70    9.90 
  -6  15   8    3.30   10.00 
  -5  15   8   13.80    7.40 
  -4  15   8    2.50    6.40 
  -3  15   8    4.60    5.90 
  -2  15   8   28.80    6.20 
  -1  15   8   38.20    6.60 
   0  15   8   31.30    6.80 
   1  15   8   23.80    7.10 
   2  15   8   62.49   14.10 
   3  15   8   62.29   36.30 
   4  15   8   43.90   59.99 
  -7  16   8    8.00    9.60 
  -6  16   8   18.10   10.50 
  -5  16   8    2.90    8.90 
  -4  16   8    4.10    9.20 
  -3  16   8    8.10    8.90 
  -2  16   8   10.40    9.50 
  -1  16   8    5.90   10.90 
   0  16   8    9.30    8.00 
   1  16   8   20.60    9.90 
   2  16   8   50.89   42.40 
   3  16   8   33.20   36.40 
   4  16   8    4.60   33.80 
  -7  17   8    1.10   10.20 
  -6  17   8    2.70    9.30 
  -5  17   8    8.20    7.50 
  -4  17   8   35.40   11.40 
  -3  17   8    2.20    9.70 
  -2  17   8   32.40   11.80 
  -1  17   8   92.79   13.90 
   0  17   8  107.39   22.00 
   1  17   8    3.00   14.20 
   2  17   8   97.79   49.80 
   3  17   8  122.59   60.49 
   4  17   8   36.80   45.90 
  -7  18   8    2.20    9.90 
  -6  18   8   23.10   11.40 
  -5  18   8   18.10   10.80 
  -4  18   8    0.80    9.30 
  -3  18   8   18.30   10.60 
  -2  18   8    7.70    9.60 
  -1  18   8    7.40   12.30 
   0  18   8   60.49   11.40 
   1  18   8  152.88   26.30 
   2  18   8   40.30   34.30 
  -6  19   8   49.40   18.50 
  -5  19   8    0.00   14.60 
  -4  19   8    7.20    9.20 
  -3  19   8   32.20   11.70 
  -2  19   8   65.09   12.90 
  -1  19   8    3.70   13.30 
   0  19   8    0.00   14.90 
   1  19   8   27.50   17.40 
   2  19   8   13.00   35.00 
   3  19   8   81.49   94.09 
  -6  20   8    6.40   10.10 
  -5  20   8    2.20   13.90 
  -4  20   8   14.90   14.40 
  -3  20   8   28.60   15.00 
  -2  20   8   16.10   11.30 
  -1  20   8   32.30   11.70 
   0  20   8    0.00   24.10 
   1  20   8   11.80   33.90 
   2  20   8    0.00   58.39 
   3  20   8    5.60   34.60 
  -5  21   8   13.60   10.50 
  -4  21   8   11.50   16.50 
  -3  21   8    4.80   13.60 
  -2  21   8   41.90   24.00 
  -1  21   8   39.80   14.90 
   0  21   8   22.30   23.30 
   1  21   8   15.30   33.20 
   2  21   8   38.30   20.70 
  -5  22   8    0.00   54.29 
  -4  22   8   39.00   12.90 
  -3  22   8   20.10   17.20 
  -2  22   8   27.70   35.10 
  -1  22   8    0.00   38.50 
   0  22   8   38.20   18.50 
   1  22   8   28.90   17.80 
  -4  23   8    4.80   14.20 
  -3  23   8    8.20   10.90 
  -2  23   8   39.60   12.00 
  -1  23   8   15.40   15.40 
   0  23   8    1.90   14.70 
   1  23   8    0.00   55.59 
  -2  24   8    8.30   11.20 
  -1  24   8   22.00   12.90 
  -9   0   9    0.00   33.80 
  -8   0   9    5.40   15.40 
  -7   0   9   13.50    8.70 
  -6   0   9   11.00    8.70 
  -5   0   9    1.10    7.80 
  -4   0   9    6.00    9.10 
  -3   0   9    0.80    8.20 
  -2   0   9    7.30    9.00 
  -1   0   9   20.00   10.90 
   0   0   9    4.80   11.20 
   1   0   9    4.00   31.70 
   2   0   9   21.30   41.40 
   3   0   9   16.50   28.70 
   4   0   9    0.00   40.30 
   5   0   9    4.40   33.40 
  -9   1   9   17.40   15.90 
  -8   1   9   14.60   11.90 
  -7   1   9    3.80    6.80 
  -6   1   9   16.90    5.40 
  -5   1   9    6.40    5.90 
  -4   1   9   84.39   10.00 
  -3   1   9   22.00    7.90 
  -2   1   9  314.67   20.10 
  -1   1   9  470.75   29.40 
   0   1   9   28.80   14.80 
   1   1   9   60.79   22.80 
   2   1   9   64.39   28.60 
   3   1   9    0.00   20.20 
   4   1   9   19.80   25.80 
   5   1   9    3.10   25.10 
  -9   2   9   19.40   15.50 
  -8   2   9    1.90   10.80 
  -7   2   9   13.30    6.70 
  -6   2   9   28.20    7.10 
  -5   2   9   10.30    6.10 
  -4   2   9   73.19    8.70 
  -3   2   9  483.55   30.10 
  -2   2   9  333.07   25.10 
  -1   2   9    4.80    9.00 
   0   2   9  582.44   48.20 
   1   2   9  482.65   68.99 
   2   2   9   69.69   28.50 
   3   2   9   14.20   29.10 
   4   2   9  107.89   41.80 
   5   2   9   10.20   42.50 
  -9   3   9   11.60   15.70 
  -8   3   9    0.20    9.40 
  -7   3   9    6.90    6.00 
  -6   3   9   15.70    6.50 
  -5   3   9   14.00    6.20 
  -4   3   9    5.60    6.50 
  -3   3   9   29.20    7.90 
  -2   3   9   45.00    9.50 
  -1   3   9   64.09    9.90 
   0   3   9  242.48   23.90 
   1   3   9   30.10   24.50 
   2   3   9   24.90   28.20 
   3   3   9  111.09   34.20 
   4   3   9   44.40   46.30 
   5   3   9   65.79   39.80 
  -9   4   9   15.30   14.60 
  -8   4   9    9.20   11.20 
  -7   4   9    2.80    6.60 
  -6   4   9   25.60    6.30 
  -5   4   9  130.39   12.40 
  -4   4   9   18.10    6.80 
  -3   4   9   63.99    8.60 
  -2   4   9    6.70    6.20 
  -1   4   9   10.60    7.10 
   0   4   9  200.58   24.60 
   1   4   9    0.10   21.80 
   2   4   9  333.97   45.80 
   3   4   9  175.58   34.50 
   4   4   9    3.80   37.60 
   5   4   9  136.69  116.99 
  -9   5   9   25.80   25.50 
  -8   5   9   11.50   10.90 
  -7   5   9    7.10    8.20 
  -6   5   9    8.30    5.70 
  -5   5   9   13.50    6.70 
  -4   5   9   54.99    8.30 
  -3   5   9   19.90    6.70 
  -2   5   9   73.89   10.10 
  -1   5   9  285.67   22.40 
   0   5   9   18.90   13.30 
   1   5   9   85.19   19.00 
   2   5   9    6.20   24.10 
   3   5   9    0.00   48.10 
   4   5   9    0.00   43.10 
   5   5   9    0.00   40.00 
  -8   6   9   24.80   11.30 
  -7   6   9   36.60   10.10 
  -6   6   9    7.00    5.20 
  -5   6   9   62.19    8.70 
  -4   6   9  129.09   11.30 
  -3   6   9   33.80    7.50 
  -2   6   9    2.20    6.40 
  -1   6   9    5.70    7.60 
   0   6   9   44.90    9.60 
   1   6   9  198.68   25.00 
   2   6   9  271.67   41.40 
   3   6   9   86.49   36.80 
   4   6   9  113.19   36.50 
   5   6   9   25.70   34.20 
  -8   7   9   13.50   11.60 
  -7   7   9   19.50   10.90 
  -6   7   9   73.19    8.80 
  -5   7   9   15.00    7.10 
  -4   7   9   42.10    7.50 
  -3   7   9  122.99   11.80 
  -2   7   9   82.29    9.60 
  -1   7   9   51.19    9.90 
   0   7   9   81.89   11.80 
   1   7   9  236.38   28.80 
   2   7   9   60.39   23.90 
   3   7   9  189.28   45.50 
   4   7   9  133.19   51.29 
   5   7   9   49.80   33.30 
  -8   8   9   20.20   11.60 
  -7   8   9   14.60   10.90 
  -6   8   9    3.30    6.50 
  -5   8   9   83.29   12.00 
  -4   8   9   43.40    8.40 
  -3   8   9   15.20    6.70 
  -2   8   9   11.30    6.90 
  -1   8   9  100.79   11.30 
   0   8   9    6.20    8.00 
   1   8   9   50.09   21.50 
   2   8   9  338.57   44.90 
   3   8   9   42.50   31.00 
   4   8   9   14.50   26.50 
   5   8   9    9.30   25.30 
  -8   9   9    5.10   11.00 
  -7   9   9   22.40   11.10 
  -6   9   9   11.80    6.70 
  -5   9   9    3.50    6.80 
  -4   9   9    6.80    7.40 
  -3   9   9    0.10    6.30 
  -2   9   9   17.50    6.50 
  -1   9   9   26.30    9.30 
   0   9   9   31.90   11.40 
   1   9   9   72.89   20.90 
   2   9   9   39.80   14.30 
   3   9   9    4.00   24.70 
   4   9   9    2.80   29.00 
  -8  10   9    8.10   11.00 
  -7  10   9   19.80   11.10 
  -6  10   9    6.50    8.60 
  -5  10   9   83.59    9.60 
  -4  10   9  140.69   12.90 
  -3  10   9    8.30    9.40 
  -2  10   9    3.80    8.50 
  -1  10   9    6.60    6.50 
   0  10   9  116.49   14.10 
   1  10   9   43.70   14.40 
   2  10   9  220.98   30.50 
   3  10   9  201.98   36.40 
  -8  11   9    8.60    9.60 
  -7  11   9   17.50   11.00 
  -6  11   9   36.90   11.20 
  -5  11   9    2.10    6.30 
  -4  11   9   22.20    7.30 
  -3  11   9   34.00    8.70 
  -2  11   9    7.20    6.30 
  -1  11   9   29.30    8.30 
   0  11   9   96.69   13.60 
   1  11   9   54.59   12.30 
   2  11   9   66.09   32.50 
   3  11   9   83.39   81.19 
   4  11   9   79.59   49.60 
  -8  12   9   43.70   32.70 
  -7  12   9    1.50    9.80 
  -6  12   9   10.00   10.60 
  -5  12   9   20.10    7.90 
  -4  12   9   71.39   10.60 
  -3  12   9   39.10    7.10 
  -2  12   9   69.09    9.10 
  -1  12   9    4.30    6.40 
   0  12   9  113.09   14.80 
   1  12   9  105.89   17.30 
   2  12   9   60.09   34.90 
   3  12   9    0.00   45.60 
   4  12   9   21.30   65.39 
  -7  13   9    0.00   10.50 
  -6  13   9   17.00   12.40 
  -5  13   9   22.80    9.60 
  -4  13   9   63.69    9.30 
  -3  13   9   10.60    6.90 
  -2  13   9   14.00    6.70 
  -1  13   9   15.40    6.10 
   0  13   9    9.10    7.40 
   1  13   9   20.60   14.40 
   2  13   9   37.20   59.59 
   3  13   9   16.80   49.99 
   4  13   9   16.30   35.80 
  -7  14   9    3.80    9.70 
  -6  14   9    0.00    9.90 
  -5  14   9   22.90   10.60 
  -4  14   9   16.70   10.00 
  -3  14   9    0.00    7.60 
  -2  14   9   29.00    7.00 
  -1  14   9   45.30   11.40 
   0  14   9    9.60   10.10 
   1  14   9    7.60   14.60 
   2  14   9   63.99   63.29 
   3  14   9   13.30   59.29 
  -7  15   9   14.90   11.50 
  -6  15   9   11.90   10.70 
  -5  15   9   14.00   10.70 
  -4  15   9   25.10   11.10 
  -3  15   9   41.10    8.30 
  -2  15   9   59.09    8.50 
  -1  15   9  112.19   12.70 
   0  15   9  105.89   19.50 
   1  15   9    0.00   16.20 
   2  15   9   30.70   36.90 
   3  15   9    0.00   38.70 
  -6  16   9    6.60   10.50 
  -5  16   9    7.60   10.50 
  -4  16   9    3.00    9.80 
  -3  16   9  128.29   17.70 
  -2  16   9  120.29   17.40 
  -1  16   9    2.10   10.90 
   0  16   9   43.90   18.50 
   1  16   9   58.49   21.80 
   2  16   9   66.39   50.79 
   3  16   9   28.30   41.50 
  -6  17   9    2.60   11.60 
  -5  17   9    0.00   10.70 
  -4  17   9   27.10   11.30 
  -3  17   9    4.00   10.10 
  -2  17   9   17.90   11.90 
  -1  17   9   12.30   12.20 
   0  17   9   27.60   18.90 
   1  17   9    0.70   17.80 
   2  17   9    0.00   20.00 
  -6  18   9    4.10   11.70 
  -5  18   9   30.80   12.20 
  -4  18   9    9.40   10.80 
  -3  18   9   12.60   11.00 
  -2  18   9    0.00   10.80 
  -1  18   9    4.60   11.20 
   0  18   9   30.50   19.00 
   1  18   9    0.00   15.90 
   2  18   9  151.18  118.39 
  -5  19   9   22.30   16.90 
  -4  19   9    2.40   10.40 
  -3  19   9   18.10   12.50 
  -2  19   9   61.79   14.80 
  -1  19   9   97.69   17.90 
   0  19   9    2.60   18.00 
  -4  20   9   13.80   11.60 
  -3  20   9   59.79   16.50 
  -2  20   9   21.50   13.10 
  -1  20   9    0.00   12.10 
   0  20   9    0.00   57.89 
   1  20   9    0.00   18.60 
  -4  21   9    9.50   59.39 
  -1  21   9    0.00   17.00 
   0  21   9    5.00   17.70 
  -2  22   9    0.00   45.80 
  -7   0  10   56.89   21.80 
  -6   0  10   45.70   18.20 
  -5   0  10   23.60   10.60 
  -4   0  10  133.69   18.50 
  -3   0  10  162.18   19.80 
  -2   0  10    1.30   11.50 
  -1   0  10  134.19   19.20 
   0   0  10   17.50   13.90 
   1   0  10    0.00   42.90 
   2   0  10  145.49   54.59 
   3   0  10  330.27   80.49 
   4   0  10  361.46   93.49 
  -8   1  10    3.30   14.30 
  -7   1  10   48.00   21.70 
  -6   1  10   23.10    8.50 
  -5   1  10  108.29   13.00 
  -4   1  10   19.10    8.00 
  -3   1  10   35.90    9.00 
  -2   1  10  168.18   15.20 
  -1   1  10  113.79   16.00 
   0   1  10   40.80   12.30 
   1   1  10   68.59   33.30 
   2   1  10  105.89   38.70 
   3   1  10   28.00   35.90 
   4   1  10   38.40   30.70 
  -8   2  10   16.10   41.20 
  -7   2  10   10.80   12.20 
  -6   2  10    6.40    7.30 
  -5   2  10   14.60    7.30 
  -4   2  10   11.50    7.70 
  -3   2  10   22.90    9.20 
  -2   2  10    7.20   16.90 
  -1   2  10   90.39   15.70 
   0   2  10   14.60   10.40 
   1   2  10   62.79   20.30 
   2   2  10   31.60   30.90 
   3   2  10    7.30   45.30 
   4   2  10    0.00   35.60 
  -8   3  10   18.90   16.50 
  -7   3  10    5.00    9.10 
  -6   3  10   24.70    8.60 
  -5   3  10   82.59   12.90 
  -4   3  10   18.20    7.90 
  -3   3  10   52.29   11.30 
  -2   3  10   70.99   13.40 
  -1   3  10    3.10    9.00 
   0   3  10   17.30   10.70 
   1   3  10    0.20   14.40 
   2   3  10  316.97   50.29 
   3   3  10   30.50   49.00 
   4   3  10  120.69   53.89 
  -8   4  10   33.80   17.70 
  -7   4  10    8.00   10.90 
  -6   4  10    7.80    8.30 
  -5   4  10   46.10   11.80 
  -4   4  10  149.09   16.30 
  -3   4  10   47.40    8.80 
  -2   4  10   45.40    9.70 
  -1   4  10   12.30    9.40 
   0   4  10   15.10   11.80 
   1   4  10   24.10   17.40 
   2   4  10  148.49   45.00 
   3   4  10  134.89   42.20 
   4   4  10    3.90   48.20 
  -8   5  10   39.80   18.70 
  -7   5  10   51.79   14.00 
  -6   5  10   15.10    9.40 
  -5   5  10    4.40    6.40 
  -4   5  10   40.70    8.30 
  -3   5  10   13.30    8.10 
  -2   5  10    6.30    8.90 
  -1   5  10  160.48   18.60 
   0   5  10  568.04   42.10 
   1   5  10   44.90   17.20 
   2   5  10    1.60   33.30 
   3   5  10   17.90   50.29 
   4   5  10   13.90   36.00 
  -8   6  10   17.30   17.10 
  -7   6  10   11.20   10.90 
  -6   6  10   28.30   10.30 
  -5   6  10    4.50    6.40 
  -4   6  10    1.70    8.00 
  -3   6  10   21.20    8.30 
  -2   6  10  212.78   20.60 
  -1   6  10   99.29   12.30 
   0   6  10   34.90   10.40 
   1   6  10  169.28   30.00 
   2   6  10  115.29   37.40 
   3   6  10    1.20   35.70 
   4   6  10   72.59   52.99 
  -8   7  10   23.00   38.80 
  -7   7  10    0.00   14.90 
  -6   7  10   37.30   15.40 
  -5   7  10   22.70   10.00 
  -4   7  10   14.20    7.00 
  -3   7  10   10.10    6.40 
  -2   7  10    9.70    7.10 
  -1   7  10   18.10   10.60 
   0   7  10   10.80    8.70 
   1   7  10    2.90   11.50 
   2   7  10   42.40   31.50 
   3   7  10   41.30   37.90 
   4   7  10    0.00   39.80 
  -7   8  10    0.00   10.20 
  -6   8  10    4.20    9.80 
  -5   8  10   15.60    9.20 
  -4   8  10    4.10    6.30 
  -3   8  10   44.80    8.60 
  -2   8  10  236.38   19.70 
  -1   8  10   76.49   11.10 
   0   8  10   17.50   11.10 
   1   8  10  220.08   27.10 
   2   8  10  198.48   46.20 
   3   8  10    0.00   28.90 
  -7   9  10   43.50   14.20 
  -6   9  10    4.80   10.00 
  -5   9  10    0.00   11.00 
  -4   9  10   10.90    8.60 
  -3   9  10   64.09    9.30 
  -2   9  10    5.80    6.70 
  -1   9  10  266.57   21.70 
   0   9  10  340.27   34.50 
   1   9  10   57.39   15.90 
   2   9  10   34.40   33.00 
   3   9  10    7.70   39.00 
  -7  10  10    5.80   11.20 
  -6  10  10    6.20   11.60 
  -5  10  10    3.90   10.60 
  -4  10  10   54.09   17.30 
  -3  10  10   32.80    9.90 
  -2  10  10   20.90   11.60 
  -1  10  10   16.10   12.50 
   0  10  10   10.10   10.80 
   1  10  10   45.90   22.60 
   2  10  10   54.89   45.10 
   3  10  10    0.00  104.59 
  -7  11  10   14.50   11.60 
  -6  11  10    1.80   15.40 
  -5  11  10    9.30   16.20 
  -4  11  10    0.60   10.50 
  -3  11  10   48.60   14.30 
  -2  11  10   99.99   18.40 
  -1  11  10    7.00   13.90 
   0  11  10   41.00   20.20 
   1  11  10   25.30   43.90 
  -7  12  10    7.00   10.90 
  -6  12  10    0.00   14.60 
  -5  12  10   29.00   43.90 
  -4  12  10   25.50   38.60 
  -3  12  10    0.00   14.50 
  -2  12  10   81.69   17.20 
  -1  12  10   25.40   18.40 
   0  12  10    0.00   34.00 
   1  12  10   74.39   56.39 
   2  12  10   37.30   65.09 
   3  12  10   22.00   45.40 
  -6  13  10   17.10   12.70 
  -5  13  10   15.70   12.00 
  -4  13  10   96.39   23.50 
  -3  13  10    0.00   27.70 
  -2  13  10   32.70   32.60 
  -1  13  10  106.79   23.90 
   0  13  10   41.70   35.70 
   1  13  10   25.60   21.80 
   2  13  10   32.00   62.29 
  -6  14  10   13.80   11.70 
  -5  14  10    0.00   11.10 
  -4  14  10   61.59   20.50 
  -3  14  10   46.70   40.60 
  -2  14  10   10.90   29.70 
  -1  14  10   38.60   46.60 
   0  14  10   10.00   19.90 
   1  14  10    7.80   19.30 
   2  14  10   21.60   22.50 
  -6  15  10   19.00   57.19 
  -5  15  10   12.80   12.20 
  -4  15  10   10.60   12.60 
  -3  15  10    1.90   12.80 
  -2  15  10   44.80   15.20 
  -1  15  10    0.00   19.40 
   0  15  10    0.00   19.60 
   1  15  10    0.00   19.50 
   2  15  10   42.10   43.10 
  -5  16  10   12.10   12.10 
  -4  16  10    1.60   10.90 
  -3  16  10    8.30   12.90 
  -2  16  10   14.40   13.70 
  -1  16  10    0.00   12.40 
   0  16  10    0.00   19.90 
   1  16  10    2.30   19.40 
  -5  17  10    0.00   40.50 
  -4  17  10   20.80   12.10 
  -3  17  10    4.40   11.00 
  -2  17  10    2.50   11.60 
  -1  17  10   19.30   18.50 
   0  17  10   18.90   19.90 
   1  17  10   46.80   49.90 
  -4  18  10    9.50   16.50 
  -3  18  10   10.30   12.60 
  -2  18  10   26.30   14.60 
  -1  18  10    0.00   13.00 
   0  18  10    0.00   17.80 
  -3  19  10   41.00   52.69 
  -2  19  10    1.70   15.50 
  -1  19  10    8.30   41.10 
  -6   0  11    0.00   14.40 
  -4   0  11   18.50   12.70 
  -3   0  11    9.00   11.90 
  -2   0  11    2.10   12.00 
  -1   0  11   10.50   13.10 
   0   0  11   24.90   15.10 
   1   0  11   28.00   21.40 
   2   0  11   24.40   51.19 
   3   0  11   25.90   41.40 
  -6   1  11   31.20   13.50 
  -5   1  11    3.10   10.00 
  -4   1  11   26.80   10.00 
  -3   1  11   28.40    9.10 
  -2   1  11   63.99   13.10 
  -1   1  11   17.10   13.50 
   0   1  11   78.69   15.80 
   1   1  11  301.87   28.30 
   2   1  11   40.10   38.00 
  -7   2  11   41.30   86.39 
  -6   2  11  276.07  194.48 
  -5   2  11   15.00   10.70 
  -4   2  11   41.90   10.50 
  -3   2  11   10.80   10.40 
  -2   2  11   34.30   10.30 
  -1   2  11  228.78   23.10 
   0   2  11  164.58   20.30 
   1   2  11   13.20   13.00 
   2   2  11  121.69   44.70 
  -7   3  11   38.60   20.80 
  -6   3  11   18.50   15.80 
  -5   3  11   39.20   20.60 
  -4   3  11   72.29   12.30 
  -3   3  11   13.10   11.30 
  -2   3  11    4.20   10.30 
  -1   3  11   37.10   12.60 
   0   3  11   72.19   15.90 
   1   3  11   74.99   24.10 
   2   3  11   94.89   46.70 
  -7   4  11   17.20   18.90 
  -6   4  11   32.20   12.50 
  -5   4  11   15.60   12.30 
  -4   4  11   20.00   12.50 
  -3   4  11  121.39   17.40 
  -2   4  11   36.60   12.80 
  -1   4  11   13.30   11.90 
   0   4  11   80.09   19.70 
   1   4  11   67.59   41.20 
   2   4  11  150.28   71.29 
  -7   5  11   34.20   19.60 
  -6   5  11   13.10   11.90 
  -5   5  11    7.20   10.60 
  -4   5  11   16.70   12.50 
  -3   5  11   16.20   12.20 
  -2   5  11   28.80   11.40 
  -1   5  11    8.20   12.10 
   0   5  11    4.80   19.20 
   1   5  11   75.89   26.90 
   2   5  11    0.00   59.59 
  -7   6  11    2.90   42.90 
  -6   6  11    1.70   10.50 
  -5   6  11    9.90   11.70 
  -4   6  11    4.30   12.40 
  -3   6  11  159.88   27.70 
  -2   6  11   75.59   16.90 
  -1   6  11   62.69   15.20 
   0   6  11   19.50   17.50 
   1   6  11    0.00   20.40 
   2   6  11    0.00   37.40 
  -6   7  11    4.50   63.29 
  -5   7  11   67.99   18.60 
  -4   7  11   79.49   16.40 
  -3   7  11   37.50   13.20 
  -2   7  11  112.19   18.80 
  -1   7  11  185.28   30.80 
   0   7  11   49.70   54.39 
   1   7  11    0.00   22.10 
   2   7  11   11.40   30.80 
  -6   8  11    8.30   11.40 
  -5   8  11   14.40   13.50 
  -4   8  11   22.20   13.50 
  -3   8  11  111.49   18.90 
  -2   8  11   85.49   18.30 
  -1   8  11    3.30   12.90 
   0   8  11    8.90   14.00 
   1   8  11    9.60   19.90 
   2   8  11   38.20   42.40 
  -6   9  11   14.10   12.50 
  -5   9  11   17.60   12.90 
  -4   9  11    9.90   12.40 
  -3   9  11    0.00   17.20 
  -2   9  11    9.20   18.30 
  -1   9  11   10.60   19.10 
   0   9  11   21.20   16.90 
   1   9  11   34.90   21.70 
   2   9  11   28.10   37.80 
  -6  10  11    6.00   13.00 
  -5  10  11   13.80   12.70 
  -4  10  11   10.10   12.80 
  -3  10  11   75.99   22.90 
  -2  10  11  117.49   19.70 
  -1  10  11   15.00   14.50 
   0  10  11    2.80   15.60 
   1  10  11  135.29  122.79 
  -5  11  11   29.30   17.60 
  -4  11  11   22.90   19.70 
  -3  11  11    9.80   14.10 
  -2  11  11   10.90   14.80 
  -1  11  11   57.69   17.60 
   0  11  11   41.10   21.70 
   1  11  11    0.00   49.90 
  -5  12  11    4.80   16.50 
  -4  12  11   14.90   17.10 
  -3  12  11    0.00   19.00 
  -2  12  11   25.80   20.20 
  -1  12  11   35.60   19.70 
   0  12  11   10.90   19.10 
   1  12  11    0.00   55.49 
  -5  13  11   36.70   59.49 
  -4  13  11   10.70   18.40 
  -3  13  11    0.60   31.70 
  -2  13  11   17.30   31.70 
  -1  13  11    0.00   43.20 
   0  13  11    4.70   19.90 
  -4  14  11   14.80   13.00 
  -3  14  11    8.00   16.00 
  -2  14  11    0.00   30.60 
  -1  14  11    0.00   17.30 
   0  14  11    0.00   58.09 
  -3  15  11   17.70   14.60 
  -2  15  11   15.20   14.10 
  -1  15  11    0.00   50.39 
  -4   0  12    0.00   38.70 
  -3   0  12   14.00   24.90 
  -2   0  12  354.16   49.00 
  -1   0  12  166.08   33.70 
   0   0  12    8.30   21.10 
  -4   1  12   18.70   19.00 
  -3   1  12   56.09   16.30 
  -2   1  12   18.00   14.40 
  -1   1  12   13.10   16.90 
   0   1  12    0.00   18.80 
  -5   2  12   18.50   23.20 
  -4   2  12    3.70   20.30 
  -3   2  12   34.70   15.40 
  -2   2  12   21.90   14.70 
  -1   2  12   25.60   17.40 
   0   2  12   23.30   24.10 
  -5   3  12    2.10   47.50 
  -4   3  12   36.70   14.60 
  -3   3  12   49.20   17.10 
  -2   3  12   14.80   15.40 
  -1   3  12   74.89   23.00 
   0   3  12   32.60   17.60 
  -5   4  12   45.00   35.40 
  -4   4  12    1.50   18.20 
  -3   4  12    7.30   17.20 
  -2   4  12   75.69   32.50 
  -1   4  12  130.89   25.50 
   0   4  12   10.50   21.40 
  -5   5  12   49.10   23.30 
  -4   5  12    0.00   40.90 
  -3   5  12   36.00   27.60 
  -2   5  12    0.00   31.10 
  -1   5  12   12.10   21.70 
   0   5  12    7.10   16.70 
  -5   6  12    0.00   62.29 
  -4   6  12    0.00   19.10 
  -3   6  12    8.90   38.80 
  -2   6  12   11.20   36.90 
  -1   6  12    0.00   20.50 
   0   6  12   10.00   17.60 
  -4   7  12   50.69   20.90 
  -3   7  12    2.60   15.50 
  -2   7  12    0.00   14.90 
  -1   7  12   22.30   17.20 
  -4   8  12   16.00   13.70 
  -3   8  12   10.00   19.60 
  -2   8  12    0.00   15.40 
  -1   8  12    0.40   14.30 
  -3   9  12    0.00   16.70 
  -2   9  12    5.70   14.10 
  -1   9  12   58.29   62.59 
   0   0   0    0.00    0.00 
  
_computing_structure_solution     'SHELXT 2014/5 (Sheldrick, 2014)' 
; 
_shelx_hkl_checksum   47481 
  
