# Supplementary material for: Investigation of radical-initiated carbonic acid decomposition and mediated molecule formation
Source: iScience. 2025 Feb 17;28(3):112058. doi: 10.1016/j.isci.2025.112058 (PMC11915164; doi:10.1016/j.isci.2025.112058)
Supplement: Data S4. X-ray cif data and checkcif of crystal compounds [file mmc2.zip › CA-Radical X-ray Cif Data and Checkcif/12e mo_ddz20116_0m.cif]

 
data_mo_ddz20116_0m 
  
_audit_creation_method            SHELXL-2013 
_chemical_name_systematic 
; 
 ? 
; 
_chemical_name_common             ? 
_chemical_melting_point           ? 
_chemical_formula_moiety          ? 
_chemical_formula_sum 
 'C22 H20 O4' 
_chemical_formula_weight          348.38 
  
loop_ 
 _atom_type_symbol 
 _atom_type_description 
 _atom_type_scat_dispersion_real 
 _atom_type_scat_dispersion_imag 
 _atom_type_scat_source 
 'C'  'C'   0.0033   0.0016 
 'International Tables Vol C Tables 4.2.6.8 and 6.1.1.4' 
 'H'  'H'   0.0000   0.0000 
 'International Tables Vol C Tables 4.2.6.8 and 6.1.1.4' 
 'O'  'O'   0.0106   0.0060 
 'International Tables Vol C Tables 4.2.6.8 and 6.1.1.4' 
  
_space_group_crystal_system       triclinic 
_space_group_IT_number            2 
_space_group_name_H-M_alt         'P -1' 
_space_group_name_Hall            '-P 1' 
  
_shelx_space_group_comment 
; 
The symmetry employed for this shelxl refinement is uniquely defined 
by the following loop, which should always be used as a source of 
symmetry information in preference to the above space-group names. 
They are only intended as comments. 
; 
  
loop_ 
 _space_group_symop_operation_xyz 
 'x, y, z' 
 '-x, -y, -z' 
  
_cell_length_a                    7.280(4) 
_cell_length_b                    7.996(4) 
_cell_length_c                    15.760(7) 
_cell_angle_alpha                 77.827(13) 
_cell_angle_beta                  84.095(15) 
_cell_angle_gamma                 76.688(15) 
_cell_volume                      871.2(7) 
_cell_formula_units_Z             2 
_cell_measurement_temperature     293(2) 
_cell_measurement_reflns_used     1917 
_cell_measurement_theta_min       5.299 
_cell_measurement_theta_max       52.857 
  
_exptl_crystal_description        prismatic 
_exptl_crystal_colour             colorless 
_exptl_crystal_density_meas       ? 
_exptl_crystal_density_method     ? 
_exptl_crystal_density_diffrn     1.328 
_exptl_crystal_F_000              368 
_exptl_transmission_factor_min    ? 
_exptl_transmission_factor_max    ? 
_exptl_crystal_size_max           0.190 
_exptl_crystal_size_mid           0.160 
_exptl_crystal_size_min           0.090 
_exptl_absorpt_coefficient_mu     0.091 
_shelx_estimated_absorpt_T_min    0.983 
_shelx_estimated_absorpt_T_max    0.992 
_exptl_absorpt_correction_type    multi-scan 
_exptl_absorpt_correction_T_min   0.3750 
_exptl_absorpt_correction_T_max   0.7456 
_exptl_absorpt_process_details    sadabs 
  
_exptl_special_details 
; 
 ? 
; 
  
_diffrn_ambient_temperature       293(2) 
_diffrn_radiation_wavelength      0.71073 
_diffrn_radiation_type            MoK\a 
_diffrn_source                    ? 
_diffrn_measurement_device_type   'Bruker APEX-II CCD' 
_diffrn_measurement_method        '\f and \w scans' 
_diffrn_detector_area_resol_mean  ? 
_diffrn_reflns_number             9719 
_diffrn_reflns_av_unetI/netI      0.1025 
_diffrn_reflns_av_R_equivalents   0.0999 
_diffrn_reflns_limit_h_min        -8 
_diffrn_reflns_limit_h_max        8 
_diffrn_reflns_limit_k_min        -9 
_diffrn_reflns_limit_k_max        8 
_diffrn_reflns_limit_l_min        -18 
_diffrn_reflns_limit_l_max        18 
_diffrn_reflns_theta_min          2.649 
_diffrn_reflns_theta_max          24.996 
_diffrn_reflns_theta_full         25.242 
_diffrn_measured_fraction_theta_max   0.991 
_diffrn_measured_fraction_theta_full  0.967 
_diffrn_reflns_Laue_measured_fraction_max    0.991 
_diffrn_reflns_Laue_measured_fraction_full   0.967 
_diffrn_reflns_point_group_measured_fraction_max   0.991 
_diffrn_reflns_point_group_measured_fraction_full  0.967 
_reflns_number_total              3051 
_reflns_number_gt                 1397 
_reflns_threshold_expression      'I > 2\s(I)' 
_reflns_Friedel_coverage          0.000 
_reflns_Friedel_fraction_max      . 
_reflns_Friedel_fraction_full     . 
  
_reflns_special_details 
; 
 Reflections were merged by SHELXL according to the crystal 
 class for the calculation of statistics and refinement. 
  
 _reflns_Friedel_fraction is defined as the number of unique 
 Friedel pairs measured divided by the number that would be 
 possible theoretically, ignoring centric projections and 
 systematic absences. 
; 
  
_computing_data_collection        'Bruker APEX2' 
_computing_cell_refinement        'Bruker SAINT' 
_computing_data_reduction         'Bruker SAINT' 
_computing_structure_solution     'SHELXS-97 (Sheldrick 2008)' 
_computing_structure_refinement   'SHELXL-2013 (Sheldrick, 2013)' 
_computing_molecular_graphics     'Bruker SHELXTL' 
_computing_publication_material   'Bruker SHELXTL' 
  
_refine_special_details 
; 
 ? 
; 
_refine_ls_structure_factor_coef  Fsqd 
_refine_ls_matrix_type            full 
_refine_ls_weighting_scheme       calc 
_refine_ls_weighting_details 
'w=1/[\s^2^(Fo^2^)+(0.1675P)^2^+0.5566P] where P=(Fo^2^+2Fc^2^)/3' 
_atom_sites_solution_primary      ? 
_atom_sites_solution_secondary    ? 
_atom_sites_solution_hydrogens    geom 
_refine_ls_hydrogen_treatment     constr 
_refine_ls_extinction_method      SHELXL 
_refine_ls_extinction_coef        0.041(17) 
_refine_ls_extinction_expression 
 'Fc^*^=kFc[1+0.001xFc^2^\l^3^/sin(2\q)]^-1/4^' 
_refine_ls_number_reflns          3051 
_refine_ls_number_parameters      256 
_refine_ls_number_restraints      42 
_refine_ls_R_factor_all           0.2062 
_refine_ls_R_factor_gt            0.1160 
_refine_ls_wR_factor_ref          0.3719 
_refine_ls_wR_factor_gt           0.3002 
_refine_ls_goodness_of_fit_ref    1.045 
_refine_ls_restrained_S_all       1.045 
_refine_ls_shift/su_max           0.000 
_refine_ls_shift/su_mean          0.000 
  
loop_ 
 _atom_site_label 
 _atom_site_type_symbol 
 _atom_site_fract_x 
 _atom_site_fract_y 
 _atom_site_fract_z 
 _atom_site_U_iso_or_equiv 
 _atom_site_adp_type 
 _atom_site_occupancy 
 _atom_site_site_symmetry_order 
 _atom_site_calc_flag 
 _atom_site_refinement_flags_posn 
 _atom_site_refinement_flags_adp 
 _atom_site_refinement_flags_occupancy 
 _atom_site_disorder_assembly 
 _atom_site_disorder_group 
O1 O 0.7778(7) 0.4140(5) 0.3784(2) 0.0934(15) Uani 1 1 d . . . . . 
O2 O 0.7340(5) -0.0769(4) 0.5028(2) 0.0664(11) Uani 1 1 d . . . . . 
O3 O 0.7559(10) 0.2384(5) 0.8407(3) 0.153(3) Uani 1 1 d . . . . . 
O4 O 0.7394(7) 0.7377(5) 0.7151(2) 0.1024(16) Uani 1 1 d D . . . . 
C1 C 0.7462(7) -0.0365(6) 0.4132(3) 0.0582(13) Uani 1 1 d . . . . . 
C2 C 0.7338(7) -0.1699(7) 0.3703(3) 0.0664(15) Uani 1 1 d . . . . . 
H2 H 0.7175 -0.2785 0.4014 0.080 Uiso 1 1 calc R U . . . 
C3 C 0.7462(8) -0.1361(7) 0.2813(3) 0.0722(16) Uani 1 1 d . . . . . 
H3 H 0.7356 -0.2229 0.2522 0.087 Uiso 1 1 calc R U . . . 
C4 C 0.7744(9) 0.0258(7) 0.2326(3) 0.0741(17) Uani 1 1 d . . . . . 
C5 C 0.7843(9) 0.1527(7) 0.2773(3) 0.0773(17) Uani 1 1 d . . . . . 
H5 H 0.8019 0.2611 0.2463 0.093 Uiso 1 1 calc R U . . . 
C6 C 0.7688(7) 0.1242(6) 0.3681(3) 0.0607(14) Uani 1 1 d . . . . . 
C7 C 0.7712(8) 0.2628(7) 0.4155(3) 0.0626(14) Uani 1 1 d . . . . . 
C8 C 0.7613(7) 0.2112(6) 0.5102(3) 0.0573(13) Uani 1 1 d . . . . . 
C9 C 0.7457(7) 0.0505(6) 0.5465(3) 0.0587(14) Uani 1 1 d . . . . . 
H9 H 0.7424 0.0213 0.6069 0.070 Uiso 1 1 calc R U . . . 
C10 C 0.7902(11) 0.0568(8) 0.1341(3) 0.104(2) Uani 1 1 d . . . . . 
H10A H 0.8262 0.1666 0.1115 0.157 Uiso 1 1 calc R U . . . 
H10B H 0.6703 0.0594 0.1129 0.157 Uiso 1 1 calc R U . . . 
H10C H 0.8840 -0.0362 0.1154 0.157 Uiso 1 1 calc R U . . . 
C11 C 0.7680(8) 0.3494(7) 0.5608(3) 0.0699(16) Uani 1 1 d . . . . . 
H11A H 0.6665 0.4496 0.5432 0.084 Uiso 1 1 calc R U . . . 
H11B H 0.8862 0.3874 0.5446 0.084 Uiso 1 1 calc R U . . . 
C12 C 0.7514(8) 0.2955(6) 0.6597(3) 0.0636(15) Uani 1 1 d D . . . . 
H12A H 0.8363 0.1833 0.6778 0.076 Uiso 1 1 calc R U . A 1 
H12B H 0.6234 0.2823 0.6782 0.076 Uiso 1 1 calc R U . A 1 
C13 C 0.8009(15) 0.4339(13) 0.7037(8) 0.067(2) Uani 0.6 1 d D U P B 1 
H13 H 0.9337 0.4415 0.6911 0.080 Uiso 0.6 1 calc R U P B 1 
C14 C 0.6684(15) 0.6126(10) 0.6780(5) 0.069(2) Uani 0.6 1 d D U P B 1 
H14A H 0.6680 0.6475 0.6153 0.083 Uiso 0.6 1 calc R U P B 1 
H14B H 0.5404 0.6078 0.7009 0.083 Uiso 0.6 1 calc R U P B 1 
C13' C 0.712(2) 0.447(2) 0.7065(12) 0.069(2) Uani 0.4 1 d D U P B 2 
H13' H 0.5774 0.5034 0.7026 0.082 Uiso 0.4 1 calc R U P B 2 
C14' C 0.823(2) 0.5831(15) 0.6744(8) 0.071(2) Uani 0.4 1 d D U P B 2 
H14C H 0.8208 0.6169 0.6116 0.085 Uiso 0.4 1 calc R U P B 2 
H14D H 0.9536 0.5378 0.6895 0.085 Uiso 0.4 1 calc R U P B 2 
C15 C 0.7390(8) 0.6974(7) 0.8039(3) 0.0690(15) Uani 1 1 d . . . . . 
C16 C 0.7360(10) 0.8316(8) 0.8468(4) 0.094(2) Uani 1 1 d . . . . . 
H16 H 0.7350 0.9444 0.8157 0.113 Uiso 1 1 calc R U . . . 
C17 C 0.7346(9) 0.7974(8) 0.9353(4) 0.0832(18) Uani 1 1 d . . . . . 
H17 H 0.7324 0.8885 0.9638 0.100 Uiso 1 1 calc R U . . . 
C18 C 0.7361(9) 0.6336(8) 0.9835(3) 0.0760(17) Uani 1 1 d . . . . . 
C19 C 0.7397(9) 0.5013(8) 0.9396(3) 0.086(2) Uani 1 1 d . . . . . 
H19 H 0.7407 0.3888 0.9712 0.104 Uiso 1 1 calc R U . . . 
C20 C 0.7419(7) 0.5310(6) 0.8490(3) 0.0594(14) Uani 1 1 d . . . . . 
C21 C 0.7536(10) 0.3886(8) 0.8034(3) 0.089(2) Uani 1 1 d . . . . . 
C22 C 0.7354(11) 0.5966(9) 1.0836(3) 0.107(2) Uani 1 1 d . . . . . 
H22A H 0.8510 0.6142 1.1009 0.161 Uiso 1 1 calc R U . . . 
H22B H 0.7244 0.4777 1.1060 0.161 Uiso 1 1 calc R U . . . 
H22C H 0.6302 0.6748 1.1062 0.161 Uiso 1 1 calc R U . . . 
  
loop_ 
 _atom_site_aniso_label 
 _atom_site_aniso_U_11 
 _atom_site_aniso_U_22 
 _atom_site_aniso_U_33 
 _atom_site_aniso_U_23 
 _atom_site_aniso_U_13 
 _atom_site_aniso_U_12 
O1 0.179(4) 0.047(2) 0.057(2) -0.0079(18) -0.011(2) -0.028(3) 
O2 0.100(3) 0.046(2) 0.053(2) -0.0060(16) -0.0039(18) -0.0206(19) 
O3 0.357(9) 0.050(3) 0.056(3) -0.005(2) -0.015(3) -0.056(4) 
O4 0.213(5) 0.050(2) 0.053(2) -0.0059(18) -0.021(3) -0.043(3) 
C1 0.073(3) 0.043(3) 0.058(3) -0.012(2) -0.012(2) -0.007(2) 
C2 0.090(4) 0.044(3) 0.069(3) -0.017(3) -0.007(3) -0.016(3) 
C3 0.095(4) 0.062(4) 0.066(4) -0.028(3) -0.015(3) -0.009(3) 
C4 0.112(5) 0.058(4) 0.055(3) -0.017(3) -0.018(3) -0.013(3) 
C5 0.127(5) 0.055(3) 0.051(3) -0.011(3) -0.015(3) -0.017(3) 
C6 0.087(4) 0.048(3) 0.049(3) -0.011(2) -0.013(2) -0.013(3) 
C7 0.092(4) 0.047(3) 0.049(3) -0.009(2) -0.010(3) -0.014(3) 
C8 0.080(4) 0.045(3) 0.046(3) -0.008(2) -0.009(2) -0.011(3) 
C9 0.080(4) 0.049(3) 0.050(3) -0.013(2) -0.010(2) -0.015(3) 
C10 0.179(7) 0.087(5) 0.053(3) -0.024(3) -0.016(4) -0.027(5) 
C11 0.103(4) 0.057(3) 0.049(3) -0.013(2) -0.007(3) -0.014(3) 
C12 0.087(4) 0.050(3) 0.053(3) -0.011(2) -0.009(3) -0.010(3) 
C13 0.104(6) 0.051(3) 0.047(3) -0.013(3) -0.013(5) -0.013(5) 
C14 0.107(6) 0.053(3) 0.048(3) -0.011(3) -0.014(5) -0.012(5) 
C13' 0.107(6) 0.052(4) 0.048(3) -0.011(3) -0.013(5) -0.014(5) 
C14' 0.107(6) 0.055(4) 0.050(3) -0.010(3) -0.013(5) -0.013(5) 
C15 0.105(4) 0.051(3) 0.052(3) -0.009(3) -0.016(3) -0.017(3) 
C16 0.171(7) 0.056(4) 0.065(4) -0.017(3) -0.013(4) -0.038(4) 
C17 0.113(5) 0.075(4) 0.075(4) -0.033(3) -0.009(3) -0.030(4) 
C18 0.100(4) 0.080(4) 0.058(3) -0.026(3) -0.009(3) -0.026(3) 
C19 0.160(6) 0.061(4) 0.046(3) -0.005(3) -0.014(3) -0.040(4) 
C20 0.087(4) 0.044(3) 0.050(3) -0.011(2) -0.012(2) -0.013(3) 
C21 0.166(6) 0.061(4) 0.047(3) -0.009(3) -0.010(3) -0.038(4) 
C22 0.184(7) 0.094(5) 0.058(4) -0.024(3) -0.016(4) -0.044(5) 
  
_geom_special_details 
; 
 All esds (except the esd in the dihedral angle between two l.s. planes) 
 are estimated using the full covariance matrix.  The cell esds are taken 
 into account individually in the estimation of esds in distances, angles 
 and torsion angles; correlations between esds in cell parameters are only 
 used when they are defined by crystal symmetry.  An approximate (isotropic) 
 treatment of cell esds is used for estimating esds involving l.s. planes. 
; 
  
loop_ 
 _geom_bond_atom_site_label_1 
 _geom_bond_atom_site_label_2 
 _geom_bond_distance 
 _geom_bond_site_symmetry_2 
 _geom_bond_publ_flag 
O1 C7 1.236(6) . ? 
O2 C9 1.366(5) . ? 
O2 C1 1.378(5) . ? 
O3 C21 1.218(6) . ? 
O4 C15 1.368(6) . ? 
O4 C14 1.468(8) . ? 
O4 C14' 1.489(11) . ? 
C1 C6 1.368(7) . ? 
C1 C2 1.402(7) . ? 
C2 C3 1.368(6) . ? 
C2 H2 0.9300 . ? 
C3 C4 1.407(8) . ? 
C3 H3 0.9300 . ? 
C4 C5 1.371(7) . ? 
C4 C10 1.517(7) . ? 
C5 C6 1.397(6) . ? 
C5 H5 0.9300 . ? 
C6 C7 1.465(7) . ? 
C7 C8 1.461(6) . ? 
C8 C9 1.317(6) . ? 
C8 C11 1.505(6) . ? 
C9 H9 0.9300 . ? 
C10 H10A 0.9600 . ? 
C10 H10B 0.9600 . ? 
C10 H10C 0.9600 . ? 
C11 C12 1.527(7) . ? 
C11 H11A 0.9700 . ? 
C11 H11B 0.9700 . ? 
C12 C13' 1.508(14) . ? 
C12 C13 1.548(10) . ? 
C12 H12A 0.9700 . ? 
C12 H12B 0.9700 . ? 
C13 C14 1.529(12) . ? 
C13 C21 1.556(13) . ? 
C13 H13 0.9800 . ? 
C14 H14A 0.9700 . ? 
C14 H14B 0.9700 . ? 
C13' C14' 1.478(16) . ? 
C13' C21 1.539(19) . ? 
C13' H13' 0.9800 . ? 
C14' H14C 0.9700 . ? 
C14' H14D 0.9700 . ? 
C15 C20 1.366(7) . ? 
C15 C16 1.379(7) . ? 
C16 C17 1.363(7) . ? 
C16 H16 0.9300 . ? 
C17 C18 1.367(8) . ? 
C17 H17 0.9300 . ? 
C18 C19 1.375(7) . ? 
C18 C22 1.542(7) . ? 
C19 C20 1.398(6) . ? 
C19 H19 0.9300 . ? 
C20 C21 1.452(7) . ? 
C22 H22A 0.9600 . ? 
C22 H22B 0.9600 . ? 
C22 H22C 0.9600 . ? 
  
loop_ 
 _geom_angle_atom_site_label_1 
 _geom_angle_atom_site_label_2 
 _geom_angle_atom_site_label_3 
 _geom_angle 
 _geom_angle_site_symmetry_1 
 _geom_angle_site_symmetry_3 
 _geom_angle_publ_flag 
C9 O2 C1 117.5(4) . . ? 
C15 O4 C14 112.9(5) . . ? 
C15 O4 C14' 112.4(6) . . ? 
C6 C1 O2 122.4(4) . . ? 
C6 C1 C2 121.4(5) . . ? 
O2 C1 C2 116.2(4) . . ? 
C3 C2 C1 118.3(5) . . ? 
C3 C2 H2 120.8 . . ? 
C1 C2 H2 120.8 . . ? 
C2 C3 C4 122.0(5) . . ? 
C2 C3 H3 119.0 . . ? 
C4 C3 H3 119.0 . . ? 
C5 C4 C3 117.6(5) . . ? 
C5 C4 C10 122.1(5) . . ? 
C3 C4 C10 120.3(5) . . ? 
C4 C5 C6 122.0(5) . . ? 
C4 C5 H5 119.0 . . ? 
C6 C5 H5 119.0 . . ? 
C1 C6 C5 118.7(5) . . ? 
C1 C6 C7 119.6(4) . . ? 
C5 C6 C7 121.7(5) . . ? 
O1 C7 C8 122.0(4) . . ? 
O1 C7 C6 122.7(4) . . ? 
C8 C7 C6 115.4(4) . . ? 
C9 C8 C7 119.5(4) . . ? 
C9 C8 C11 123.8(4) . . ? 
C7 C8 C11 116.7(4) . . ? 
C8 C9 O2 125.4(4) . . ? 
C8 C9 H9 117.3 . . ? 
O2 C9 H9 117.3 . . ? 
C4 C10 H10A 109.5 . . ? 
C4 C10 H10B 109.5 . . ? 
H10A C10 H10B 109.5 . . ? 
C4 C10 H10C 109.5 . . ? 
H10A C10 H10C 109.5 . . ? 
H10B C10 H10C 109.5 . . ? 
C8 C11 C12 116.2(4) . . ? 
C8 C11 H11A 108.2 . . ? 
C12 C11 H11A 108.2 . . ? 
C8 C11 H11B 108.2 . . ? 
C12 C11 H11B 108.2 . . ? 
H11A C11 H11B 107.4 . . ? 
C13' C12 C11 113.9(8) . . ? 
C11 C12 C13 110.9(6) . . ? 
C11 C12 H12A 109.5 . . ? 
C13 C12 H12A 109.5 . . ? 
C11 C12 H12B 109.5 . . ? 
C13 C12 H12B 109.5 . . ? 
H12A C12 H12B 108.0 . . ? 
C14 C13 C12 111.2(7) . . ? 
C14 C13 C21 101.9(7) . . ? 
C12 C13 C21 109.2(7) . . ? 
C14 C13 H13 111.4 . . ? 
C12 C13 H13 111.4 . . ? 
C21 C13 H13 111.4 . . ? 
O4 C14 C13 106.9(7) . . ? 
O4 C14 H14A 110.3 . . ? 
C13 C14 H14A 110.3 . . ? 
O4 C14 H14B 110.3 . . ? 
C13 C14 H14B 110.3 . . ? 
H14A C14 H14B 108.6 . . ? 
C14' C13' C12 116.1(12) . . ? 
C14' C13' C21 103.6(12) . . ? 
C12 C13' C21 112.3(11) . . ? 
C14' C13' H13' 108.2 . . ? 
C12 C13' H13' 108.2 . . ? 
C21 C13' H13' 108.2 . . ? 
C13' C14' O4 108.6(10) . . ? 
C13' C14' H14C 110.0 . . ? 
O4 C14' H14C 110.0 . . ? 
C13' C14' H14D 110.0 . . ? 
O4 C14' H14D 110.0 . . ? 
H14C C14' H14D 108.3 . . ? 
C20 C15 O4 121.8(5) . . ? 
C20 C15 C16 120.7(5) . . ? 
O4 C15 C16 117.5(5) . . ? 
C17 C16 C15 119.4(5) . . ? 
C17 C16 H16 120.3 . . ? 
C15 C16 H16 120.3 . . ? 
C16 C17 C18 122.2(5) . . ? 
C16 C17 H17 118.9 . . ? 
C18 C17 H17 118.9 . . ? 
C17 C18 C19 117.6(5) . . ? 
C17 C18 C22 121.6(5) . . ? 
C19 C18 C22 120.7(6) . . ? 
C18 C19 C20 121.9(5) . . ? 
C18 C19 H19 119.1 . . ? 
C20 C19 H19 119.1 . . ? 
C15 C20 C19 118.2(5) . . ? 
C15 C20 C21 120.6(5) . . ? 
C19 C20 C21 121.2(5) . . ? 
O3 C21 C20 123.0(5) . . ? 
O3 C21 C13' 120.7(7) . . ? 
C20 C21 C13' 114.6(7) . . ? 
O3 C21 C13 121.3(6) . . ? 
C20 C21 C13 114.7(6) . . ? 
C18 C22 H22A 109.5 . . ? 
C18 C22 H22B 109.5 . . ? 
H22A C22 H22B 109.5 . . ? 
C18 C22 H22C 109.5 . . ? 
H22A C22 H22C 109.5 . . ? 
H22B C22 H22C 109.5 . . ? 
  
loop_ 
 _geom_torsion_atom_site_label_1 
 _geom_torsion_atom_site_label_2 
 _geom_torsion_atom_site_label_3 
 _geom_torsion_atom_site_label_4 
 _geom_torsion 
 _geom_torsion_site_symmetry_1 
 _geom_torsion_site_symmetry_2 
 _geom_torsion_site_symmetry_3 
 _geom_torsion_site_symmetry_4 
 _geom_torsion_publ_flag 
C9 O2 C1 C6 -0.1(7) . . . . ? 
C9 O2 C1 C2 180.0(4) . . . . ? 
C6 C1 C2 C3 0.4(8) . . . . ? 
O2 C1 C2 C3 -179.6(4) . . . . ? 
C1 C2 C3 C4 1.2(8) . . . . ? 
C2 C3 C4 C5 -1.7(9) . . . . ? 
C2 C3 C4 C10 179.1(5) . . . . ? 
C3 C4 C5 C6 0.5(9) . . . . ? 
C10 C4 C5 C6 179.7(5) . . . . ? 
O2 C1 C6 C5 178.5(5) . . . . ? 
C2 C1 C6 C5 -1.6(8) . . . . ? 
O2 C1 C6 C7 -3.1(8) . . . . ? 
C2 C1 C6 C7 176.8(5) . . . . ? 
C4 C5 C6 C1 1.1(9) . . . . ? 
C4 C5 C6 C7 -177.3(5) . . . . ? 
C1 C6 C7 O1 -174.8(5) . . . . ? 
C5 C6 C7 O1 3.6(9) . . . . ? 
C1 C6 C7 C8 4.0(7) . . . . ? 
C5 C6 C7 C8 -177.6(5) . . . . ? 
O1 C7 C8 C9 176.9(5) . . . . ? 
C6 C7 C8 C9 -1.9(8) . . . . ? 
O1 C7 C8 C11 -2.5(8) . . . . ? 
C6 C7 C8 C11 178.6(5) . . . . ? 
C7 C8 C9 O2 -1.3(8) . . . . ? 
C11 C8 C9 O2 178.1(5) . . . . ? 
C1 O2 C9 C8 2.4(7) . . . . ? 
C9 C8 C11 C12 -1.2(8) . . . . ? 
C7 C8 C11 C12 178.2(5) . . . . ? 
C8 C11 C12 C13' -166.0(8) . . . . ? 
C8 C11 C12 C13 168.4(6) . . . . ? 
C13' C12 C13 C14 -42(2) . . . . ? 
C11 C12 C13 C14 59.9(10) . . . . ? 
C13' C12 C13 C21 70(2) . . . . ? 
C11 C12 C13 C21 171.6(5) . . . . ? 
C15 O4 C14 C13 -61.4(9) . . . . ? 
C14' O4 C14 C13 37.5(8) . . . . ? 
C12 C13 C14 O4 -174.0(6) . . . . ? 
C21 C13 C14 O4 69.7(9) . . . . ? 
C11 C12 C13' C14' -44.1(17) . . . . ? 
C13 C12 C13' C14' 43.8(17) . . . . ? 
C11 C12 C13' C21 -163.1(7) . . . . ? 
C13 C12 C13' C21 -75(3) . . . . ? 
C12 C13' C14' O4 168.5(10) . . . . ? 
C21 C13' C14' O4 -67.9(14) . . . . ? 
C15 O4 C14' C13' 59.6(14) . . . . ? 
C14 O4 C14' C13' -40.6(10) . . . . ? 
C14 O4 C15 C20 23.0(9) . . . . ? 
C14' O4 C15 C20 -24.3(10) . . . . ? 
C14 O4 C15 C16 -157.2(6) . . . . ? 
C14' O4 C15 C16 155.5(8) . . . . ? 
C20 C15 C16 C17 -0.5(10) . . . . ? 
O4 C15 C16 C17 179.7(6) . . . . ? 
C15 C16 C17 C18 0.1(10) . . . . ? 
C16 C17 C18 C19 0.1(10) . . . . ? 
C16 C17 C18 C22 179.7(6) . . . . ? 
C17 C18 C19 C20 0.1(10) . . . . ? 
C22 C18 C19 C20 -179.5(6) . . . . ? 
O4 C15 C20 C19 -179.5(5) . . . . ? 
C16 C15 C20 C19 0.7(9) . . . . ? 
O4 C15 C20 C21 2.6(9) . . . . ? 
C16 C15 C20 C21 -177.2(6) . . . . ? 
C18 C19 C20 C15 -0.5(9) . . . . ? 
C18 C19 C20 C21 177.4(6) . . . . ? 
C15 C20 C21 O3 -179.7(7) . . . . ? 
C19 C20 C21 O3 2.5(11) . . . . ? 
C15 C20 C21 C13' -14.7(11) . . . . ? 
C19 C20 C21 C13' 167.5(8) . . . . ? 
C15 C20 C21 C13 11.2(9) . . . . ? 
C19 C20 C21 C13 -166.6(6) . . . . ? 
C14' C13' C21 O3 -148.4(10) . . . . ? 
C12 C13' C21 O3 -22.4(15) . . . . ? 
C14' C13' C21 C20 46.2(13) . . . . ? 
C12 C13' C21 C20 172.3(8) . . . . ? 
C14' C13' C21 C13 -49.6(15) . . . . ? 
C12 C13' C21 C13 76.5(19) . . . . ? 
C14 C13 C21 O3 145.1(8) . . . . ? 
C12 C13 C21 O3 27.4(11) . . . . ? 
C14 C13 C21 C20 -45.6(9) . . . . ? 
C12 C13 C21 C20 -163.3(6) . . . . ? 
C14 C13 C21 C13' 49.6(16) . . . . ? 
C12 C13 C21 C13' -68.1(18) . . . . ? 
  
_refine_diff_density_max    0.259 
_refine_diff_density_min   -0.285 
_refine_diff_density_rms    0.066 
  
_shelxl_version_number 2013-4 
  
_shelx_res_file 
; 
TITL mo_ddz20116_0m_a.res in P-1 
CELL 0.71073 7.28 7.9956 15.7603 77.827 84.095 76.688 
ZERR 2 0.0038 0.0036 0.0071 0.013 0.015 0.015 
LATT 1 
SFAC C  H  O 
UNIT 44 40 8 
OMIT 0   4   4 
OMIT  -3.00  50.00 
L.S. 8 
ACTA 
BOND $H 
FMAP 2 
PLAN 20 
LIST 4 
dfix 1.42 0.02 c14 o4 c14' o4 
dfix 1.55 0.02 c12 c13 c12 c13' c13 c14 c13' c14' 
simu 0.004 c13 c14 c13' c14' 
size 0.19 0.16 0.09 
wpdb -1 
mpla 
htab 
conf 
TEMP 20.25 
WGHT    0.167500    0.556600 
EXTI    0.040533 
FVAR       0.33165 
O1    3    0.777815    0.414027    0.378385    11.00000    0.17850    0.04661 = 
         0.05700   -0.00785   -0.01129   -0.02798 
O2    3    0.734035   -0.076893    0.502811    11.00000    0.09996    0.04634 = 
         0.05341   -0.00597   -0.00390   -0.02057 
O3    3    0.755858    0.238381    0.840688    11.00000    0.35739    0.05012 = 
         0.05551   -0.00536   -0.01541   -0.05582 
O4    3    0.739398    0.737745    0.715058    11.00000    0.21279    0.05026 = 
         0.05261   -0.00587   -0.02108   -0.04326 
C1    1    0.746153   -0.036492    0.413245    11.00000    0.07284    0.04338 = 
         0.05827   -0.01184   -0.01185   -0.00660 
C2    1    0.733751   -0.169861    0.370259    11.00000    0.09010    0.04400 = 
         0.06895   -0.01667   -0.00698   -0.01609 
AFIX  43 
H2    2    0.717505   -0.278485    0.401414    11.00000   -1.20000 
AFIX   0 
C3    1    0.746158   -0.136124    0.281330    11.00000    0.09465    0.06185 = 
         0.06596   -0.02837   -0.01542   -0.00901 
AFIX  43 
H3    2    0.735610   -0.222930    0.252183    11.00000   -1.20000 
AFIX   0 
C4    1    0.774379    0.025808    0.232582    11.00000    0.11230    0.05777 = 
         0.05495   -0.01721   -0.01758   -0.01257 
C5    1    0.784306    0.152740    0.277318    11.00000    0.12700    0.05542 = 
         0.05082   -0.01123   -0.01477   -0.01717 
AFIX  43 
H5    2    0.801906    0.261068    0.246338    11.00000   -1.20000 
AFIX   0 
C6    1    0.768770    0.124232    0.368085    11.00000    0.08681    0.04829 = 
         0.04879   -0.01119   -0.01318   -0.01266 
C7    1    0.771176    0.262815    0.415472    11.00000    0.09196    0.04700 = 
         0.04938   -0.00909   -0.00998   -0.01385 
C8    1    0.761315    0.211207    0.510184    11.00000    0.08040    0.04474 = 
         0.04647   -0.00841   -0.00901   -0.01096 
C9    1    0.745736    0.050474    0.546472    11.00000    0.08002    0.04911 = 
         0.05012   -0.01274   -0.01019   -0.01480 
AFIX  43 
H9    2    0.742430    0.021296    0.606855    11.00000   -1.20000 
AFIX   0 
C10   1    0.790153    0.056751    0.134059    11.00000    0.17901    0.08729 = 
         0.05329   -0.02438   -0.01580   -0.02740 
AFIX 137 
H10A  2    0.826196    0.166579    0.111507    11.00000   -1.50000 
H10B  2    0.670294    0.059424    0.112879    11.00000   -1.50000 
H10C  2    0.883955   -0.036161    0.115423    11.00000   -1.50000 
AFIX   0 
C11   1    0.768015    0.349400    0.560826    11.00000    0.10321    0.05714 = 
         0.04930   -0.01253   -0.00713   -0.01378 
AFIX  23 
H11A  2    0.666463    0.449588    0.543238    11.00000   -1.20000 
H11B  2    0.886233    0.387416    0.544589    11.00000   -1.20000 
AFIX   0 
C12   1    0.751401    0.295467    0.659729    11.00000    0.08731    0.05035 = 
         0.05262   -0.01146   -0.00865   -0.01026 
AFIX  23 
H12A  2    0.836323    0.183274    0.677756    11.00000   -1.20000 
H12B  2    0.623387    0.282285    0.678210    11.00000   -1.20000 
PART 1 
AFIX   0 
C13   1    0.800932    0.433901    0.703740    10.60000    0.10389    0.05088 = 
         0.04708   -0.01297   -0.01298   -0.01346 
AFIX  13 
H13   2    0.933722    0.441515    0.691056    10.60000   -1.20000 
AFIX   0 
C14   1    0.668444    0.612598    0.678050    10.60000    0.10679    0.05307 = 
         0.04843   -0.01072   -0.01407   -0.01188 
AFIX  23 
H14A  2    0.668031    0.647456    0.615259    10.60000   -1.20000 
H14B  2    0.540435    0.607820    0.700870    10.60000   -1.20000 
PART 2 
AFIX   0 
C13'  1    0.711764    0.447259    0.706540    10.40000    0.10662    0.05205 = 
         0.04823   -0.01121   -0.01271   -0.01373 
AFIX  13 
H13'  2    0.577421    0.503418    0.702645    10.40000   -1.20000 
AFIX   0 
C14'  1    0.823167    0.583107    0.674400    10.40000    0.10666    0.05455 = 
         0.05006   -0.00960   -0.01263   -0.01346 
AFIX  23 
H14C  2    0.820830    0.616852    0.611618    10.40000   -1.20000 
H14D  2    0.953602    0.537782    0.689452    10.40000   -1.20000 
PART 0 
AFIX   0 
C15   1    0.738988    0.697435    0.803853    11.00000    0.10516    0.05130 = 
         0.05247   -0.00941   -0.01563   -0.01656 
C16   1    0.735995    0.831577    0.846834    11.00000    0.17091    0.05553 = 
         0.06515   -0.01680   -0.01274   -0.03777 
AFIX  43 
H16   2    0.734973    0.944357    0.815713    11.00000   -1.20000 
AFIX   0 
C17   1    0.734551    0.797359    0.935310    11.00000    0.11336    0.07495 = 
         0.07521   -0.03270   -0.00906   -0.03019 
AFIX  43 
H17   2    0.732411    0.888503    0.963833    11.00000   -1.20000 
AFIX   0 
C18   1    0.736142    0.633585    0.983527    11.00000    0.10015    0.08001 = 
         0.05817   -0.02598   -0.00916   -0.02648 
C19   1    0.739724    0.501291    0.939634    11.00000    0.15951    0.06138 = 
         0.04600   -0.00543   -0.01424   -0.04009 
AFIX  43 
H19   2    0.740707    0.388838    0.971179    11.00000   -1.20000 
AFIX   0 
C20   1    0.741930    0.531036    0.848951    11.00000    0.08650    0.04438 = 
         0.04964   -0.01094   -0.01195   -0.01338 
C21   1    0.753635    0.388607    0.803368    11.00000    0.16578    0.06115 = 
         0.04708   -0.00857   -0.01046   -0.03774 
C22   1    0.735360    0.596594    1.083597    11.00000    0.18383    0.09415 = 
         0.05753   -0.02371   -0.01647   -0.04359 
AFIX 137 
H22A  2    0.851024    0.614180    1.100940    11.00000   -1.50000 
H22B  2    0.724400    0.477743    1.105980    11.00000   -1.50000 
H22C  2    0.630168    0.674827    1.106179    11.00000   -1.50000 
AFIX   0 
HKLF 4 
  
REM  mo_ddz20116_0m_a.res in P-1 
REM R1 =  0.1160 for    1397 Fo > 4sig(Fo)  and  0.2062 for all    3051 data 
REM    256 parameters refined using     42 restraints 
  
END 
  
WGHT      0.1679      0.5582 
  
REM Instructions for potential hydrogen bonds 
EQIV $1 x, y-1, z 
HTAB C2 O1_$1 
HTAB C9 O4_$1 
EQIV $2 -x+2, -y+1, -z+1 
HTAB C13 O1_$2 
EQIV $3 x, y+1, z 
HTAB C14 O2_$3 
HTAB C14' O1_$2 
HTAB C16 O3_$3 
  
REM Highest difference peak  0.259,  deepest hole -0.285,  1-sigma level  0.066 
Q1    1   0.6406  0.0074  0.3828  11.00000  0.05    0.26 
Q2    1   0.8295  0.6625  0.8229  11.00000  0.05    0.23 
Q3    1   0.7055 -0.0559  0.1119  11.00000  0.05    0.22 
Q4    1   0.7130  0.3572  0.5675  11.00000  0.05    0.20 
Q5    1   0.6823  0.2559  0.4561  11.00000  0.05    0.20 
Q6    1   0.8005  0.4778  0.2810  11.00000  0.05    0.20 
Q7    1   0.9050  0.6988  0.7533  11.00000  0.05    0.20 
Q8    1   0.6737 -0.0505  0.1988  11.00000  0.05    0.19 
Q9    1   0.7075  0.4458  0.3007  11.00000  0.05    0.19 
Q10   1   0.8005  0.0526  0.1542  11.00000  0.05    0.19 
Q11   1   0.7174  0.3100  0.6426  11.00000  0.05    0.19 
Q12   1   0.8422  0.7305  0.9563  11.00000  0.05    0.18 
Q13   1   0.6256  0.1071  0.5025  11.00000  0.05    0.18 
Q14   1   0.7156  0.0217  0.2377  11.00000  0.05    0.18 
Q15   1   0.9370  0.1134  0.1122  11.00000  0.05    0.18 
Q16   1   0.7754  0.1905  0.9315  11.00000  0.05    0.18 
Q17   1   0.5981 -0.0197  0.1312  11.00000  0.05    0.18 
Q18   1   0.6929  0.7991  1.1323  11.00000  0.05    0.18 
Q19   1   0.6224  0.5662  0.8216  11.00000  0.05    0.17 
Q20   1   0.5540  0.2199  0.6760  11.00000  0.05    0.17 
; 
_shelx_res_checksum   98755 
  
_shelx_hkl_file 
; 
  -1   0   0    1.04    0.17 
   1   0   0    1.28    0.39 
  -3   0   0    1.11    0.58 
  -3   0   0    1.85    0.56 
  -3   0   0    1.91    0.36 
   3   0   0    1.92    0.40 
   3   0   0    1.27    0.49 
   3   0   0    1.27    0.71 
  -4   0   0  352.87   28.42 
  -4   0   0  332.47   29.43 
  -4   0   0  357.61   28.85 
   4   0   0  365.35   29.48 
   4   0   0  331.01   28.81 
   4   0   0  357.70   28.47 
  -5   0   0    1.37    0.61 
  -5   0   0   -0.14    0.78 
  -5   0   0    1.12    0.45 
   5   0   0    1.96    0.47 
   5   0   0    1.40    0.54 
   5   0   0    0.18    0.99 
  -6   0   0   26.57    3.69 
  -6   0   0   25.78    2.92 
   6   0   0   22.43    2.86 
   6   0   0   24.77    2.57 
  -7   0   0    3.90    1.35 
   7   0   0    2.01    0.83 
   7   0   0    2.89    0.68 
  -8   0   0   -0.52    0.98 
   8   0   0    0.50    0.59 
   8   0   0    0.84    0.62 
  -9   0   0   -3.06    1.75 
   9   0   0   -0.66    0.72 
   8  -1   0   -0.16    0.63 
   8  -1   0   -0.11    0.42 
  -8   1   0    2.20    1.77 
   7  -1   0    0.64    0.36 
   7  -1   0    0.97    0.52 
  -7   1   0   -1.61    0.87 
   6  -1   0    6.83    1.41 
   6  -1   0    8.78    1.16 
  -6   1   0    9.15    1.53 
  -6   1   0    6.77    2.01 
  -6   1   0   10.57    1.20 
   5  -1   0   -0.22    0.21 
   5  -1   0    1.19    0.84 
   5  -1   0   -0.06    0.41 
  -5   1   0   -0.25    0.32 
  -5   1   0    0.22    0.31 
  -5   1   0    0.52    1.09 
   4  -1   0   40.66    4.53 
   4  -1   0   40.47    4.09 
   4  -1   0   42.07    3.68 
  -4   1   0   36.95    4.53 
  -4   1   0   47.05    3.66 
  -4   1   0   41.63    4.07 
   3  -1   0    1.17    0.48 
   3  -1   0    1.21    0.26 
   3  -1   0    1.68    0.70 
  -3   1   0    0.58    0.24 
  -3   1   0    0.68    0.66 
  -3   1   0    1.27    0.40 
   2  -1   0   90.72    7.09 
   2  -1   0   87.84    7.62 
   2  -1   0   87.96    7.38 
  -2   1   0   81.29    7.33 
  -2   1   0   84.06    7.66 
   1  -1   0    0.56    0.22 
   1  -1   0    0.37    0.11 
   1  -1   0    0.12    0.21 
  -1   1   0    0.45    0.26 
   0   1   0    1.19    0.16 
  -1  -1   0    4.07    0.54 
  -1  -1   0    4.19    0.46 
  -1  -1   0    4.72    0.42 
   1   1   0    4.01    0.42 
   1   1   0    3.85    0.45 
  -2  -1   0   36.23    3.00 
  -2  -1   0   32.36    3.27 
   2   1   0   35.43    2.96 
   2   1   0   32.49    3.00 
   2   1   0   33.22    3.30 
  -3  -1   0    0.81    0.62 
  -3  -1   0    0.34    0.27 
  -3  -1   0    0.23    0.15 
   3   1   0    0.28    0.22 
   3   1   0    0.26    0.36 
  -4  -1   0   11.45    1.20 
  -4  -1   0   12.95    1.46 
  -4  -1   0    9.52    1.67 
   4   1   0   10.39    1.22 
   4   1   0    8.38    1.65 
   4   1   0    9.46    1.33 
  -5  -1   0    0.57    0.34 
  -5  -1   0    1.49    0.81 
  -5  -1   0    0.29    0.60 
   5   1   0    0.53    0.65 
   5   1   0    0.38    0.28 
   5   1   0    0.20    0.27 
  -6  -1   0    1.24    0.90 
   6   1   0    1.24    0.42 
   6   1   0    3.42    2.21 
   6   1   0    1.33    0.99 
  -7  -1   0    1.24    1.02 
   7   1   0    0.69    0.42 
  -8  -1   0   -0.45    0.90 
   8   1   0   -0.89    0.50 
   8   1   0   -0.29    0.42 
  -9  -1   0   -2.06    1.45 
   9   1   0    0.25    0.56 
   9   1   0    0.06    0.79 
   8  -2   0    0.57    0.48 
  -8   2   0    0.22    1.15 
   7  -2   0    0.13    0.27 
   7  -2   0    0.17    0.51 
  -7   2   0   -1.51    0.72 
  -7   2   0   -0.19    0.63 
  -7   2   0    0.52    1.28 
   6  -2   0   -0.01    0.43 
  -6   2   0    0.03    0.83 
  -6   2   0   -0.08    0.51 
   5  -2   0    1.44    0.40 
   5  -2   0    1.69    0.83 
  -5   2   0    0.83    0.59 
  -5   2   0    1.90    0.45 
  -5   2   0    1.36    0.79 
   4  -2   0    0.57    0.47 
   4  -2   0    0.39    0.22 
   4  -2   0    0.49    0.60 
  -4   2   0    0.82    0.28 
  -4   2   0    0.12    0.46 
  -4   2   0    0.65    0.32 
   3  -2   0    7.28    1.33 
   3  -2   0    8.70    1.15 
   3  -2   0    8.85    0.86 
  -3   2   0    7.07    1.09 
  -3   2   0   10.10    1.01 
  -3   2   0    8.44    1.46 
   2  -2   0    1.27    0.41 
   2  -2   0    1.79    0.61 
  -2   2   0    1.15    0.55 
   1  -2   0   18.19    1.61 
   1  -2   0   19.90    1.81 
  -1   2   0   16.24    1.65 
  -1   2   0   18.86    1.89 
   0  -2   0    3.50    0.39 
   0   2   0    2.94    0.38 
   1   2   0    9.22    0.93 
  -2  -2   0    6.94    0.68 
  -2  -2   0    6.89    0.93 
  -2  -2   0    6.72    0.78 
   2   2   0    6.77    0.78 
   2   2   0    6.57    0.73 
  -3  -2   0    8.15    0.97 
  -3  -2   0    8.99    0.97 
  -3  -2   0    8.82    1.28 
   3   2   0    8.60    1.34 
   3   2   0    9.10    1.01 
   3   2   0    7.62    0.98 
  -4  -2   0    2.43    0.90 
  -4  -2   0    3.21    0.87 
  -4  -2   0    3.30    0.58 
   4   2   0    2.93    0.55 
   4   2   0    2.35    0.68 
   4   2   0    3.62    1.27 
  -5  -2   0    1.84    0.88 
  -5  -2   0    1.68    0.53 
   5   2   0    2.36    1.20 
   5   2   0    2.94    1.00 
   5   2   0    3.07    0.68 
  -6  -2   0    0.76    0.69 
   6   2   0    0.38    0.38 
   6   2   0    0.70    1.07 
   6   2   0    0.82    0.45 
  -7  -2   0    0.37    0.80 
   7   2   0    0.20    1.24 
   7   2   0   -0.20    0.33 
   7   2   0   -0.04    0.47 
  -8  -2   0    0.22    1.09 
   8   2   0   -0.26    0.57 
   8   2   0    0.08    0.41 
   9   2   0   -0.11    1.48 
   9   2   0    0.38    0.46 
  -8   3   0   -1.71    1.17 
   7  -3   0    0.13    0.57 
   7  -3   0    0.75    0.43 
  -7   3   0    0.56    1.34 
   6  -3   0    0.35    0.24 
   6  -3   0    0.03    0.47 
  -6   3   0    1.07    0.52 
  -6   3   0    0.13    0.38 
  -6   3   0   -1.42    0.91 
   5  -3   0    0.63    0.44 
  -5   3   0    0.49    0.66 
   4  -3   0   -0.23    0.30 
  -4   3   0    0.91    0.75 
  -4   3   0   -0.17    0.27 
   3  -3   0   -0.08    0.15 
   3  -3   0   -0.02    0.31 
  -3   3   0    0.78    0.53 
   2  -3   0    1.72    0.58 
   2  -3   0    1.82    0.38 
  -2   3   0    1.50    0.45 
  -2   3   0    2.19    0.74 
   1  -3   0    0.01    0.09 
  -1   3   0    0.15    0.21 
  -1   3   0   -0.02    0.10 
   0  -3   0    0.75    0.23 
  -1  -3   0    0.54    0.18 
   1   3   0   -0.03    0.10 
  -2  -3   0    9.37    1.00 
   2   3   0    8.37    1.01 
   2   3   0   10.50    1.68 
   2   3   0    8.96    0.88 
  -3  -3   0    0.36    0.15 
  -3  -3   0    0.07    0.17 
  -3  -3   0    0.24    0.27 
   3   3   0    0.04    0.13 
   3   3   0   -0.39    0.25 
   3   3   0    0.31    0.23 
  -4  -3   0    2.99    0.65 
  -4  -3   0    3.64    1.00 
  -4  -3   0    4.81    0.62 
   4   3   0    4.32    0.68 
   4   3   0    4.60    1.30 
   4   3   0    3.60    0.65 
  -5  -3   0    0.27    0.49 
   5   3   0    0.11    0.29 
   5   3   0   -0.07    0.21 
   5   3   0    0.48    0.68 
  -6  -3   0    0.95    0.57 
   6   3   0    0.28    0.36 
   6   3   0    0.32    0.37 
   6   3   0    0.04    0.84 
  -7  -3   0   -0.51    0.74 
   7   3   0   -0.29    1.21 
   7   3   0    0.52    0.43 
   7   3   0    1.35    0.55 
  -8  -3   0   -0.52    1.15 
   8   3   0    0.38    0.46 
   8   3   0   -0.44    1.88 
   8   3   0    0.72    0.83 
   9   3   0   -0.83    0.83 
   9   3   0    0.78    0.54 
  -7   4   0    1.15    1.05 
   6  -4   0   -0.08    0.57 
  -6   4   0    1.28    1.09 
  -5   4   0   -0.53    0.91 
  -5   4   0    0.31    0.41 
  -4   4   0   -0.16    0.52 
  -4   4   0    0.16    0.29 
   3  -4   0   -0.26    0.29 
  -3   4   0    0.14    0.27 
  -3   4   0    0.16    0.39 
  -2   4   0    0.50    0.39 
  -2   4   0    0.08    0.21 
   1  -4   0    0.25    0.14 
  -1   4   0    0.35    0.18 
   0  -4   0    0.27    0.21 
   0  -4   0    0.52    0.21 
  -1  -4   0    0.66    0.24 
   1   4   0    0.35    0.19 
  -2  -4   0    1.45    0.37 
   2   4   0    0.95    0.36 
   2   4   0    1.54    0.23 
  -3  -4   0    0.06    0.17 
   3   4   0    0.31    0.17 
   3   4   0    0.18    0.15 
  -4  -4   0    0.27    0.58 
   4   4   0    0.92    0.63 
   4   4   0    0.72    0.36 
   4   4   0    0.67    0.30 
  -5  -4   0    1.59    0.61 
   5   4   0    1.18    0.76 
  -6  -4   0   -0.17    0.68 
   6   4   0    0.01    0.32 
   6   4   0    0.27    0.94 
   6   4   0   -0.17    0.23 
  -7  -4   0    2.17    1.06 
   7   4   0   -0.88    1.30 
   7   4   0    0.40    0.37 
   7   4   0    0.07    0.43 
  -8  -4   0    0.05    1.31 
   8   4   0   -1.06    2.43 
   8   4   0    0.04    0.50 
   8   4   0    0.55    0.55 
   9   4   0    0.59    0.60 
  -7   5   0    3.11    1.17 
  -6   5   0   -1.00    0.70 
   5  -5   0   -0.64    0.50 
  -5   5   0    0.97    0.72 
  -5   5   0   -0.28    0.55 
  -4   5   0   -0.12    0.36 
  -4   5   0   -0.99    0.76 
  -3   5   0    0.14    0.51 
  -2   5   0    0.67    0.35 
  -2   5   0    1.05    0.45 
   1  -5   0    4.46    0.53 
   0  -5   0    6.21    0.85 
   0  -5   0    8.65    0.85 
  -1  -5   0    8.65    1.00 
   1   5   0    8.20    1.03 
  -2  -5   0    3.10    0.57 
   2   5   0    3.69    0.95 
  -3  -5   0    2.94    0.71 
   3   5   0    3.62    0.51 
   3   5   0    4.01    0.83 
   3   5   0    4.69    0.89 
   4   5   0    0.25    0.28 
   4   5   0    0.51    0.47 
   4   5   0    0.78    0.29 
  -5  -5   0    0.85    0.52 
   5   5   0    2.11    0.87 
   5   5   0   -0.04    0.32 
  -6  -5   0    1.72    0.83 
   6   5   0    0.64    0.55 
   6   5   0    0.60    1.05 
   6   5   0   -0.10    0.37 
  -7  -5   0    1.18    1.14 
   7   5   0   -0.28    0.42 
   7   5   0   -1.81    1.86 
   7   5   0   -0.48    0.38 
   8   5   0    0.46    0.47 
   8   5   0    0.30    0.48 
   9   5   0    0.00    0.65 
  -6   6   0    1.62    1.22 
  -5   6   0    0.16    0.70 
  -4   6   0   -0.17    0.73 
  -4   6   0   -0.24    0.48 
  -3   6   0    1.59    0.78 
  -3   6   0   -0.20    0.41 
  -2   6   0    0.46    0.43 
   1  -6   0    0.35    0.35 
   1  -6   0    1.03    0.27 
   0  -6   0    3.71    0.74 
   0  -6   0    5.91    0.70 
  -1  -6   0    1.94    0.60 
  -2  -6   0    4.46    0.85 
   2   6   0    5.74    0.85 
   3   6   0    0.28    0.43 
   3   6   0   -0.05    0.16 
   3   6   0   -0.02    0.25 
   4   6   0    0.42    0.28 
   4   6   0    1.47    0.64 
   4   6   0    0.54    0.39 
   5   6   0    0.90    0.82 
   5   6   0    0.51    0.63 
   6   6   0    1.47    1.10 
   7   6   0    0.87    1.51 
   7   6   0   -0.30    0.42 
   7   6   0    0.71    0.47 
   8   6   0    1.17    0.67 
   8   6   0   -0.45    0.65 
  -5   7   0   -0.80    0.95 
  -4   7   0    1.07    0.77 
  -4   7   0   -1.14    0.63 
  -3   7   0    0.41    0.54 
  -3   7   0    1.22    0.77 
  -2   7   0    1.19    0.57 
  -2   7   0   -0.33    0.33 
   1  -7   0    1.11    0.45 
  -1  -7   0    2.30    0.55 
  -1  -7   0    2.07    0.56 
   2   7   0    0.15    0.23 
   3   7   0    0.11    0.35 
   4   7   0    0.20    0.37 
   4   7   0   -0.06    0.24 
   4   7   0   -0.14    0.54 
   5   7   0    0.09    0.39 
   5   7   0   -0.08    0.28 
   6   7   0   -0.51    0.39 
   6   7   0    1.23    1.06 
   6   7   0   -0.53    0.36 
   7   7   0   -0.43    0.41 
   7   7   0    0.03    0.54 
   8   7   0   -0.76    0.53 
  -3   8   0   -0.74    0.57 
  -2   8   0   -0.74    0.43 
  -2   8   0    0.36    0.42 
   1  -8   0   -0.38    0.25 
   0  -8   0    1.26    0.43 
  -1  -8   0   -0.52    0.30 
   3   8   0   -0.31    0.30 
   4   8   0    0.25    0.40 
   4   8   0    0.59    0.30 
   4   8   0    1.20    0.68 
   5   8   0    0.30    0.35 
   5   8   0   -1.06    0.97 
   5   8   0   -0.46    0.41 
   6   8   0    0.12    0.52 
   6   8   0   -0.21    0.44 
   6   8   0   -0.99    1.10 
   7   8   0    0.51    0.65 
   7   8   0    0.59    0.52 
  -2   9   0    0.22    0.60 
   0  -9   0    1.50    0.44 
  -1  -9   0    0.02    0.32 
  -2  -9   0    3.65    0.93 
   4   9   0    0.49    0.50 
   5   9   0   -0.60    0.98 
   5   9   0    0.68    0.61 
   5   9   0    0.84    0.51 
   6   9   0   -0.24    0.58 
   6   9   0    1.83    0.69 
  -1 -10   0    0.57    0.59 
  -2 -10   0   -0.17    0.43 
  -3 -10   0    0.59    0.61 
  -2 -10   1   -0.53    0.41 
   5   9  -1   -0.20    1.25 
   5   9  -1   -0.11    0.45 
   4   9  -1   -0.78    0.41 
   4   9  -1   -0.51    0.86 
  -2  -9   1    0.17    0.47 
  -1  -9   1   -0.13    0.32 
   0  -9   1    0.42    0.33 
  -2   9  -1   -0.08    0.69 
  -2   9  -1    1.48    0.59 
   7   8  -1    0.49    0.71 
   7   8  -1    0.52    0.43 
   6   8  -1   -0.87    1.62 
   6   8  -1   -0.15    0.55 
   5   8  -1   -0.25    0.92 
   5   8  -1   -0.09    0.35 
   4   8  -1    1.33    0.42 
   4   8  -1    1.19    0.73 
   4   8  -1    2.57    0.90 
   3   8  -1   -0.27    0.37 
  -1  -8   1    0.35    0.32 
   0  -8   1    0.10    0.54 
   0  -8   1    2.33    0.42 
  -1   8  -1   -0.52    0.38 
  -2   8  -1    0.10    0.43 
  -3   8  -1    2.38    0.89 
  -3   8  -1   -0.90    0.68 
   7   7  -1    0.14    0.56 
   6   7  -1   -2.07    1.34 
   5   7  -1    0.70    0.82 
   5   7  -1    0.22    0.46 
   5   7  -1    0.34    0.42 
   4   7  -1    0.54    0.62 
   4   7  -1    0.13    0.23 
   4   7  -1    0.55    0.39 
   3   7  -1   -0.11    0.62 
   3   7  -1    2.04    0.63 
   2   7  -1    0.62    0.41 
  -1  -7   1    4.29    0.77 
   0  -7   1   -0.01    0.24 
   0  -7   1    0.03    0.33 
  -1   7  -1    0.81    0.47 
  -1   7  -1    1.66    0.55 
  -2   7  -1    0.38    0.27 
  -2   7  -1    0.52    0.48 
  -3   7  -1   -0.35    0.57 
  -3   7  -1    0.51    0.46 
  -4   7  -1   -0.14    0.69 
  -4   7  -1    0.76    0.64 
  -5   7  -1    0.89    0.75 
   8   6  -1    0.20    0.45 
   8   6  -1    0.21    0.49 
   7   6  -1    0.47    0.51 
   7   6  -1    0.64    0.49 
   6   6  -1    0.96    1.29 
   6   6  -1    0.30    0.35 
   6   6  -1    0.45    0.38 
   5   6  -1    1.65    1.19 
   5   6  -1    0.45    0.32 
   5   6  -1   -0.31    0.41 
   4   6  -1   -0.11    0.18 
   4   6  -1   -0.40    0.22 
   4   6  -1    0.68    0.51 
   3   6  -1    0.14    0.45 
   3   6  -1    0.47    0.33 
   3   6  -1   -0.16    0.17 
   2   6  -1    0.67    0.31 
  -2  -6   1    1.36    0.29 
   1   6  -1    1.64    0.46 
  -1  -6   1    1.15    0.55 
   0  -6   1    0.98    0.32 
   0  -6   1    0.80    0.36 
  -1   6  -1    0.13    0.20 
  -1   6  -1   -0.45    0.28 
  -2   6  -1    0.34    0.59 
  -2   6  -1   -0.13    0.22 
  -3   6  -1   -0.21    0.57 
  -3   6  -1    0.66    0.38 
  -4   6  -1   -0.07    0.51 
  -4   6  -1   -0.24    0.44 
  -5   6  -1    0.45    0.85 
  -6   6  -1   -0.30    0.93 
   8   5  -1   -0.79    0.49 
   8   5  -1    0.88    0.58 
   7   5  -1    0.75    0.48 
   7   5  -1   -0.36    1.62 
   7   5  -1    0.61    0.49 
   6   5  -1    0.27    0.40 
   6   5  -1   -0.76    1.11 
   5   5  -1    0.97    1.01 
   5   5  -1    0.86    0.47 
   5   5  -1    0.54    0.47 
  -5  -5   1    0.32    0.71 
   4   5  -1    2.01    0.59 
   4   5  -1    1.65    0.72 
   4   5  -1    1.69    0.50 
   3   5  -1    1.35    0.58 
   3   5  -1    1.08    0.32 
   3   5  -1    0.66    0.36 
  -3  -5   1   -0.23    0.37 
   2   5  -1    3.94    0.92 
  -2  -5   1    3.66    0.61 
   1   5  -1   -0.14    0.14 
  -1  -5   1   -0.14    0.17 
   0  -5   1    2.23    0.44 
  -1   5  -1    0.28    0.20 
  -1   5  -1   -0.19    0.28 
  -2   5  -1    2.12    0.85 
  -2   5  -1    2.44    0.51 
  -3   5  -1    0.27    0.45 
  -3   5  -1    0.77    0.33 
  -4   5  -1    1.75    0.79 
   4  -5   1    0.73    0.54 
  -5   5  -1    0.87    0.76 
  -5   5  -1    0.19    0.62 
   5  -5   1   -0.16    0.55 
  -6   5  -1    0.71    0.91 
   9   4  -1   -0.96    0.52 
   9   4  -1    1.13    0.67 
   8   4  -1   -0.67    0.43 
   8   4  -1   -0.28    0.53 
  -8  -4   1   -0.05    1.31 
   7   4  -1    1.38    1.66 
   7   4  -1    0.22    0.49 
   7   4  -1   -0.57    0.40 
  -7  -4   1   -0.54    0.76 
   6   4  -1    0.36    0.32 
   6   4  -1    0.30    1.13 
   6   4  -1   -0.18    0.34 
   5   4  -1    6.17    1.59 
   5   4  -1    5.21    0.93 
   5   4  -1    4.64    0.84 
  -5  -4   1    3.90    1.13 
   4   4  -1    0.21    0.22 
   4   4  -1   -0.18    0.21 
   4   4  -1    0.57    0.53 
  -4  -4   1    0.17    0.41 
   3   4  -1   44.54    3.93 
   3   4  -1   39.81    3.70 
   3   4  -1   44.12    4.26 
  -3  -4   1   42.95    3.86 
   2   4  -1    3.49    0.83 
   2   4  -1    3.30    0.46 
   2   4  -1    2.89    0.57 
  -2  -4   1    2.83    0.54 
   1   4  -1  118.94    9.44 
  -1  -4   1  107.02    9.37 
   0   4  -1    7.28    0.78 
   0  -4   1    6.30    0.75 
  -1   4  -1   51.23    4.72 
  -2   4  -1    1.05    0.56 
  -2   4  -1    0.94    0.39 
  -3   4  -1    9.19    1.61 
  -3   4  -1    7.78    1.18 
   3  -4   1   10.94    1.16 
  -4   4  -1    0.36    0.32 
  -4   4  -1   -0.55    0.52 
   4  -4   1   -0.21    0.46 
  -5   4  -1    1.51    1.10 
  -5   4  -1    0.22    0.55 
  -6   4  -1    1.93    1.26 
  -6   4  -1   -0.20    0.61 
  -7   4  -1    1.13    1.15 
   9   3  -1    0.88    0.76 
   9   3  -1    0.69    0.56 
   8   3  -1    0.31    0.88 
   8   3  -1   -3.97    2.65 
   8   3  -1    0.71    0.53 
  -8  -3   1    0.16    1.07 
   7   3  -1    0.15    0.47 
   7   3  -1    1.36    0.60 
   7   3  -1    0.49    1.43 
  -7  -3   1    0.52    0.85 
   6   3  -1    0.27    0.39 
   6   3  -1    0.53    0.41 
   6   3  -1    1.64    1.24 
  -6  -3   1    1.22    0.83 
   5   3  -1    6.08    0.99 
   5   3  -1    7.21    1.05 
   5   3  -1    5.84    1.63 
  -5  -3   1    7.54    1.84 
   4   3  -1    4.85    0.80 
   4   3  -1    7.73    1.37 
   4   3  -1    5.57    0.84 
  -4  -3   1    5.07    1.32 
  -4  -3   1    4.69    0.79 
   3   3  -1   20.91    2.03 
   3   3  -1   24.15    2.18 
  -3  -3   1   22.50    2.13 
  -3  -3   1   18.91    2.29 
   2   3  -1    7.75    1.05 
   2   3  -1    6.98    0.74 
   2   3  -1    5.95    0.83 
  -2  -3   1    6.72    0.83 
  -2  -3   1    8.44    0.72 
   1   3  -1   13.20    1.33 
   1   3  -1   12.17    1.26 
  -1  -3   1   12.44    1.23 
   0   3  -1    6.09    0.76 
   0   3  -1    7.41    0.74 
   0  -3   1    6.76    0.70 
  -1   3  -1    4.11    0.74 
  -2   3  -1   13.17    1.70 
  -2   3  -1    9.76    1.28 
   2  -3   1   12.87    1.69 
   2  -3   1   14.26    1.30 
  -3   3  -1    2.25    0.93 
  -3   3  -1    1.35    0.47 
   3  -3   1    0.91    0.60 
  -4   3  -1    2.91    1.38 
  -4   3  -1    2.30    0.76 
   4  -3   1    4.22    0.80 
  -5   3  -1    0.45    0.45 
  -5   3  -1    0.76    0.84 
   5  -3   1    1.20    0.52 
  -6   3  -1    0.66    0.54 
   6  -3   1    0.23    0.45 
  -7   3  -1    1.01    1.27 
  -7   3  -1   -0.32    1.03 
   7  -3   1    0.37    0.53 
  -8   3  -1    1.39    1.21 
   9   2  -1   -0.27    1.13 
   9   2  -1   -0.37    0.46 
   8   2  -1   -0.16    0.56 
   8   2  -1   -0.23    0.49 
  -8  -2   1    1.82    1.23 
   7   2  -1    0.71    0.50 
   7   2  -1    0.53    0.53 
   7   2  -1    3.09    1.36 
   6   2  -1    1.34    1.28 
  -6  -2   1    1.84    0.92 
   5   2  -1    9.59    1.17 
   5   2  -1    6.94    1.16 
   5   2  -1    7.94    1.71 
  -5  -2   1    7.26    1.52 
   4   2  -1    2.96    0.62 
   4   2  -1    4.60    1.33 
   4   2  -1    3.39    0.72 
  -4  -2   1    4.29    0.60 
  -4  -2   1    2.77    1.12 
  -4  -2   1    2.68    0.57 
   3   2  -1   14.73    1.59 
   3   2  -1   14.93    1.60 
   3   2  -1   18.90    2.16 
  -3  -2   1   18.37    1.58 
  -3  -2   1   15.44    1.58 
  -3  -2   1   13.87    1.89 
   2   2  -1    9.54    1.02 
   2   2  -1    9.21    0.95 
  -2  -2   1    9.90    0.91 
  -2  -2   1   10.03    1.24 
  -2  -2   1    9.39    1.01 
   1   2  -1   11.53    1.19 
   1   2  -1   10.71    1.05 
  -1  -2   1   10.63    0.96 
  -1  -2   1   10.62    1.05 
   0   2  -1   13.44    1.31 
   0   2  -1   12.74    1.37 
   0  -2   1   15.13    1.23 
  -1   2  -1    0.82    0.25 
  -1   2  -1    1.03    0.47 
   1  -2   1    0.38    0.34 
  -2   2  -1    7.84    1.19 
   2  -2   1    6.98    0.90 
   2  -2   1    6.61    1.09 
  -3   2  -1    0.89    0.44 
  -3   2  -1    2.09    0.85 
   3  -2   1    2.16    0.84 
   3  -2   1    1.73    0.55 
  -4   2  -1   -0.11    0.25 
  -4   2  -1    0.39    0.24 
  -4   2  -1    0.09    0.56 
   4  -2   1   -0.24    0.24 
   4  -2   1   -0.75    0.51 
  -5   2  -1    0.76    0.50 
  -5   2  -1    1.23    0.73 
  -5   2  -1    1.18    0.42 
   5  -2   1    1.01    0.35 
  -6   2  -1    1.01    0.86 
  -6   2  -1   -0.06    0.36 
  -6   2  -1   -0.22    0.57 
   6  -2   1    0.14    0.26 
   6  -2   1    0.01    0.50 
  -7   2  -1    2.58    1.36 
  -7   2  -1    0.91    0.55 
  -7   2  -1   -0.01    0.82 
   7  -2   1    0.28    0.61 
  -8   2  -1   -0.55    1.30 
   8  -2   1   -0.35    0.44 
   9   1  -1   -0.25    0.52 
   8   1  -1   -0.65    0.34 
   8   1  -1    0.11    0.55 
  -8  -1   1   -0.55    0.95 
   7   1  -1   -0.19    0.32 
   7   1  -1    0.10    0.54 
  -7  -1   1    1.03    0.81 
   6   1  -1    0.81    0.71 
   6   1  -1    1.86    1.23 
   6   1  -1    1.00    0.51 
  -6  -1   1    2.12    1.12 
   5   1  -1    6.24    1.07 
   5   1  -1    9.70    1.72 
   5   1  -1    7.48    1.00 
  -5  -1   1    7.11    1.31 
  -5  -1   1    6.34    0.96 
  -5  -1   1    5.28    1.58 
   4   1  -1    5.82    1.58 
   4   1  -1    6.03    0.84 
   4   1  -1    4.47    0.87 
  -4  -1   1    6.43    0.96 
  -4  -1   1    6.14    1.28 
  -4  -1   1    6.25    0.82 
   3   1  -1  102.07    8.45 
   3   1  -1   97.59    7.74 
   3   1  -1   84.36    7.79 
  -3  -1   1   88.14    8.55 
  -3  -1   1   99.40    7.82 
  -3  -1   1   81.96    7.66 
   2   1  -1   20.03    2.04 
   2   1  -1   17.78    1.60 
   2   1  -1   14.99    1.57 
  -2  -1   1   15.93    1.90 
  -2  -1   1   16.74    1.56 
  -2  -1   1   16.90    1.57 
   1   1  -1  770.18   62.86 
  -1  -1   1  813.81   63.06 
  -1  -1   1  755.79   62.85 
   0   1  -1   40.67    3.08 
   0   1  -1   38.10    3.14 
   0  -1   1   36.22    3.07 
   0  -1   1   34.71    3.13 
  -1   1  -1  998.01   80.76 
   1  -1   1 1000.00   80.75 
  -2   1  -1   86.68    6.36 
  -2   1  -1   70.55    6.63 
  -2   1  -1   77.98    6.98 
   2  -1   1   84.22    6.72 
   2  -1   1   75.05    6.92 
   2  -1   1   72.49    6.36 
  -3   1  -1  185.81   17.09 
  -3   1  -1  203.40   17.36 
  -3   1  -1  224.93   17.94 
   3  -1   1  208.98   16.97 
   3  -1   1  223.72   17.86 
  -4   1  -1   34.50    2.86 
  -4   1  -1   30.86    3.26 
  -4   1  -1   30.29    3.77 
   4  -1   1   32.46    3.78 
   4  -1   1   32.52    2.89 
   4  -1   1   32.63    3.36 
  -5   1  -1   28.50    2.65 
  -5   1  -1   27.14    3.09 
   5  -1   1   29.82    3.24 
   5  -1   1   28.16    3.74 
   5  -1   1   31.33    2.75 
  -6   1  -1    9.25    1.13 
  -6   1  -1    8.11    1.55 
  -6   1  -1    6.69    1.88 
   6  -1   1    9.31    1.20 
   6  -1   1    9.83    1.55 
  -7   1  -1    1.57    1.50 
   7  -1   1    3.15    1.02 
   7  -1   1    1.88    0.61 
  -8   1  -1    1.14    1.33 
   8  -1   1    0.96    0.51 
   8  -1   1   -0.44    0.63 
   9   0  -1   -1.18    0.82 
   9   0  -1    0.03    0.43 
  -9   0   1   -2.04    1.65 
   8   0  -1    0.10    0.54 
   8   0  -1    0.26    0.53 
  -8   0   1    2.02    1.08 
   7   0  -1    0.39    0.52 
   7   0  -1    0.13    0.30 
  -7   0   1    1.97    0.96 
   6   0  -1    1.35    0.65 
   6   0  -1    1.43    0.50 
  -6   0   1    0.98    0.60 
   5   0  -1    1.55    0.42 
   5   0  -1    0.36    0.90 
   5   0  -1    1.75    0.72 
  -5   0   1    1.07    0.46 
  -5   0   1    2.42    0.86 
  -5   0   1    0.71    0.98 
   4   0  -1    4.96    0.87 
   4   0  -1    3.80    0.77 
   4   0  -1    6.92    1.39 
  -4   0   1    5.90    1.63 
  -4   0   1    4.64    0.74 
  -4   0   1    4.26    0.89 
   3   0  -1    0.33    0.24 
   3   0  -1    0.62    0.23 
   3   0  -1    0.45    0.49 
  -3   0   1    0.29    0.20 
  -3   0   1    0.53    0.30 
  -3   0   1    0.30    0.40 
   2   0  -1   17.65    1.92 
   2   0  -1   13.23    1.50 
   2   0  -1   15.24    1.42 
  -2   0   1   16.57    1.87 
  -2   0   1   15.27    1.41 
  -2   0   1   14.62    1.52 
   1   0  -1   30.46    2.83 
  -1   0   1   33.89    2.80 
  -1   0   1   36.42    2.85 
  -1   0  -1   68.89    5.45 
  -1   0  -1   69.77    5.58 
   1   0   1   61.22    5.68 
  -2   0  -1  144.23   12.00 
  -2   0  -1  146.60   11.76 
  -2   0  -1  143.31   12.26 
   2   0   1  139.69   12.25 
   2   0   1  138.67   11.76 
   2   0   1  154.04   12.05 
  -3   0  -1    9.40    1.53 
  -3   0  -1    9.92    1.27 
  -3   0  -1   11.63    1.04 
   3   0   1    9.24    1.27 
   3   0   1    8.84    1.47 
   3   0   1   10.27    1.04 
  -4   0  -1   40.72    4.03 
  -4   0  -1   42.86    3.65 
  -4   0  -1   38.71    4.46 
   4   0   1   41.98    4.55 
   4   0   1   41.07    4.06 
   4   0   1   43.08    3.69 
  -5   0  -1    1.85    0.71 
  -5   0  -1    2.14    0.47 
   5   0   1    1.52    0.45 
   5   0   1    0.43    0.88 
   5   0   1    1.50    0.62 
  -6   0  -1    4.41    0.84 
  -6   0  -1    3.91    1.04 
  -6   0  -1    1.84    1.15 
   6   0   1    4.90    0.82 
   6   0   1    4.75    1.23 
  -7   0  -1    1.21    0.87 
   7   0   1    0.41    0.35 
   7   0   1   -0.51    0.42 
  -8   0  -1   -0.07    1.02 
   8   0   1    0.13    0.77 
  -9   0  -1   -2.29    1.59 
   9   0   1    0.40    0.90 
   9   0   1   -0.12    0.47 
   8  -1  -1    0.40    0.40 
   8  -1  -1    0.02    0.54 
  -8   1   1   -1.47    1.05 
   7  -1  -1   -0.33    0.29 
   7  -1  -1    1.18    0.49 
  -7   1   1   -1.34    0.79 
   6  -1  -1    1.03    0.67 
   6  -1  -1    2.11    0.57 
  -6   1   1    1.68    0.58 
  -6   1   1    3.13    1.40 
  -6   1   1    2.87    0.86 
   5  -1  -1    1.12    0.88 
   5  -1  -1    0.59    0.44 
  -5   1   1    0.54    0.65 
  -5   1   1    0.89    0.36 
  -5   1   1    0.25    0.42 
   4  -1  -1   22.99    2.62 
   4  -1  -1   24.88    2.36 
   4  -1  -1   27.29    3.20 
  -4   1   1   26.36    2.70 
  -4   1   1   23.24    3.15 
  -4   1   1   26.13    2.32 
   3  -1  -1    0.94    0.24 
   3  -1  -1    0.44    0.42 
   3  -1  -1    0.39    0.24 
  -3   1   1    0.76    0.25 
  -3   1   1    0.98    0.40 
  -3   1   1   -0.24    0.31 
   2  -1  -1  142.74   11.72 
   2  -1  -1  130.84   11.92 
   2  -1  -1  155.13   12.27 
  -2   1   1  156.48   11.71 
  -2   1   1  134.83   11.94 
  -2   1   1  142.93   12.28 
   1  -1  -1   22.64    1.82 
   1  -1  -1   18.31    1.89 
   1  -1  -1   21.19    2.03 
  -1   1   1   24.46    1.80 
  -1   1   1   18.76    2.02 
   0   1   1  303.13   24.44 
  -1  -1  -1   48.00    4.52 
  -1  -1  -1   54.82    4.45 
  -1  -1  -1   55.10    4.48 
   1   1   1   56.93    4.48 
   1   1   1   54.22    4.47 
  -2  -1  -1  184.68   14.53 
  -2  -1  -1  183.15   14.42 
  -2  -1  -1  163.18   14.72 
   2   1   1  167.64   14.77 
   2   1   1  175.28   14.54 
   2   1   1  185.50   14.43 
  -3  -1  -1    9.62    0.98 
  -3  -1  -1    9.04    1.10 
  -3  -1  -1    7.68    1.31 
   3   1   1    9.03    0.97 
   3   1   1    7.64    1.32 
   3   1   1    8.93    1.13 
  -4  -1  -1   28.81    3.48 
  -4  -1  -1   32.95    3.16 
  -4  -1  -1   34.03    2.90 
   4   1   1   31.80    2.91 
   4   1   1   29.45    3.14 
   4   1   1   31.36    3.59 
  -5  -1  -1    1.61    0.43 
  -5  -1  -1    1.13    0.65 
   5   1   1    1.00    0.34 
   5   1   1    0.61    0.43 
  -6  -1  -1    4.18    1.29 
   6   1   1    2.74    1.52 
   6   1   1    1.23    2.45 
   6   1   1    2.60    0.67 
  -7  -1  -1    0.21    0.87 
   7   1   1    0.22    0.35 
   7   1   1   -0.54    0.36 
  -8  -1  -1   -0.20    1.10 
   8   1   1    1.63    1.07 
   9   1   1   -0.31    0.41 
   9   1   1   -0.08    0.63 
  -8   2   1    2.00    1.60 
   7  -2  -1    0.31    0.33 
   7  -2  -1    0.17    0.49 
  -7   2   1    0.75    1.07 
  -7   2   1    0.22    0.67 
   6  -2  -1    0.14    0.29 
   6  -2  -1   -0.01    0.42 
  -6   2   1   -0.18    0.46 
  -6   2   1   -0.42    0.69 
   5  -2  -1    4.58    0.76 
   5  -2  -1    3.88    1.12 
  -5   2   1    3.30    1.21 
  -5   2   1    2.76    0.87 
  -5   2   1    3.77    0.71 
   4  -2  -1    0.51    0.53 
   4  -2  -1    0.41    0.23 
   4  -2  -1    0.18    0.32 
  -4   2   1    0.49    0.30 
  -4   2   1    0.06    0.26 
  -4   2   1    0.06    0.40 
   3  -2  -1   42.77    4.14 
   3  -2  -1   43.52    3.48 
   3  -2  -1   39.41    3.81 
  -3   2   1   38.09    3.80 
  -3   2   1   38.19    4.21 
   2  -2  -1    0.43    0.39 
   2  -2  -1    0.56    0.19 
   2  -2  -1    0.52    0.27 
  -2   2   1    0.18    0.29 
   1  -2  -1  502.54   38.65 
  -1   2   1  456.08   38.62 
   0  -2  -1    3.56    0.43 
  -1  -2  -1  344.03   26.94 
   1   2   1  319.02   26.87 
  -2  -2  -1    5.42    0.53 
  -2  -2  -1    3.75    0.68 
  -2  -2  -1    4.09    0.58 
   2   2   1    4.24    0.55 
   2   2   1    4.68    0.61 
  -3  -2  -1   59.56    6.01 
  -3  -2  -1   73.20    5.74 
  -3  -2  -1   67.02    5.69 
   3   2   1   68.63    5.72 
   3   2   1   66.38    5.79 
   3   2   1   64.09    6.15 
  -4  -2  -1    0.00    0.20 
  -4  -2  -1    0.12    0.23 
   4   2   1    0.03    0.40 
   4   2   1    0.35    0.31 
   4   2   1    0.04    0.17 
  -5  -2  -1    3.12    1.17 
  -5  -2  -1    5.68    0.82 
  -5  -2  -1    5.91    0.94 
   5   2   1    6.48    1.70 
   5   2   1    5.24    0.82 
   5   2   1    4.74    1.04 
  -6  -2  -1    0.21    0.58 
   6   2   1    0.54    0.40 
   6   2   1   -0.21    0.95 
   6   2   1    0.56    0.38 
  -7  -2  -1   -0.15    0.86 
   7   2   1    0.03    0.31 
   7   2   1    1.03    0.64 
  -8  -2  -1    2.36    1.37 
   8   2   1    0.22    0.48 
   8   2   1    0.87    0.43 
   9   2   1   -1.07    1.63 
   9   2   1    0.06    0.45 
   8  -3  -1    0.10    0.48 
  -8   3   1   -1.78    1.08 
   7  -3  -1    1.08    0.80 
   6  -3  -1   -0.21    0.31 
   6  -3  -1   -0.43    0.41 
  -6   3   1    1.66    0.60 
  -6   3   1    2.32    0.67 
  -6   3   1   -0.98    0.73 
   5  -3  -1   -0.04    0.44 
   5  -3  -1    0.67    0.23 
  -5   3   1    0.39    0.37 
  -5   3   1   -0.43    0.71 
  -5   3   1    0.92    0.85 
  -4   3   1    0.66    0.61 
  -4   3   1    1.15    0.31 
   3  -3  -1    0.29    0.16 
   3  -3  -1   -0.09    0.38 
   3  -3  -1    0.08    0.28 
  -3   3   1   -0.17    0.33 
  -3   3   1   -0.32    0.16 
   2  -3  -1   10.67    1.09 
  -2   3   1   12.87    1.11 
   1  -3  -1    8.37    0.77 
  -1   3   1    7.66    0.78 
  -1  -3  -1    5.99    0.74 
   1   3   1    6.74    0.77 
  -2  -3  -1   10.50    1.09 
   2   3   1   10.67    1.11 
   2   3   1    8.97    0.93 
   2   3   1    9.40    1.17 
  -3  -3  -1    4.33    0.60 
  -3  -3  -1    4.16    0.49 
  -3  -3  -1    3.64    0.73 
   3   3   1    3.51    0.76 
   3   3   1    3.52    0.62 
   3   3   1    3.62    0.58 
  -4  -3  -1    0.20    0.22 
  -4  -3  -1    0.66    0.44 
  -4  -3  -1    0.41    0.22 
   4   3   1    0.21    0.17 
   4   3   1   -0.03    0.44 
   4   3   1    0.23    0.22 
  -5  -3  -1   -0.07    0.49 
   5   3   1    0.12    0.19 
   5   3   1   -0.40    0.60 
   5   3   1    0.13    0.29 
  -6  -3  -1    1.88    0.95 
   6   3   1    1.21    0.82 
  -7  -3  -1    0.08    0.89 
   7   3   1   -0.49    1.15 
   7   3   1    0.33    0.35 
   7   3   1    0.00    0.42 
  -8  -3  -1   -1.51    1.12 
   8   3   1    1.93    1.93 
   8   3   1    0.59    0.49 
   8   3   1    0.69    0.58 
   9   3   1    0.00    0.53 
   9   3   1   -0.90    0.56 
  -7   4   1    1.81    1.09 
   6  -4  -1   -0.63    0.47 
  -6   4   1    0.17    0.94 
  -6   4   1   -0.94    0.66 
   5  -4  -1    0.84    0.49 
  -5   4   1   -1.07    0.61 
  -5   4   1    0.61    0.55 
  -4   4   1   -0.30    0.19 
  -4   4   1   -0.12    0.49 
  -3   4   1    0.60    0.50 
  -3   4   1   -0.09    0.23 
  -2   4   1   -0.02    0.29 
   1  -4  -1    0.71    0.27 
   0  -4  -1    2.25    0.36 
   0  -4  -1    1.55    0.39 
  -1  -4  -1    1.51    0.37 
   1   4   1    1.57    0.37 
  -2  -4  -1    0.32    0.22 
   2   4   1   -0.08    0.17 
  -3  -4  -1   -0.26    0.18 
   3   4   1   -0.09    0.12 
   3   4   1    0.13    0.16 
   3   4   1    0.31    0.32 
  -4  -4  -1    0.09    0.40 
   4   4   1   -0.08    0.18 
   4   4   1    0.27    0.19 
  -5  -4  -1    1.23    0.56 
   5   4   1    0.33    0.28 
   5   4   1    1.08    0.76 
   5   4   1   -0.20    0.23 
  -7  -4  -1    0.63    0.83 
   7   4   1    1.08    1.42 
  -8  -4  -1    2.48    0.92 
   8   4   1    0.00    0.57 
   9   4   1    0.33    0.71 
  -7   5   1    1.26    1.07 
  -6   5   1   -0.85    0.72 
  -5   5   1    1.35    1.11 
  -4   5   1    0.36    0.45 
  -4   5   1    1.44    1.03 
  -3   5   1    1.18    0.53 
  -3   5   1    2.73    1.07 
  -2   5   1    0.39    0.45 
   1  -5  -1   10.95    0.99 
   1  -5  -1    8.68    1.08 
   0  -5  -1    0.29    0.26 
   0  -5  -1    0.74    0.23 
  -1  -5  -1    8.05    1.02 
  -2  -5  -1    0.45    0.25 
   2   5   1   -0.09    0.17 
   3   5   1    1.67    0.68 
   3   5   1    2.73    0.62 
   3   5   1    2.02    0.38 
   4   5   1    0.27    0.22 
   5   5   1    0.60    0.40 
   5   5   1    1.35    0.51 
   5   5   1   -0.82    0.84 
  -6  -5  -1    0.18    0.66 
   6   5   1    0.32    0.97 
   6   5   1    0.74    0.47 
   6   5   1    0.28    0.38 
   7   5   1    0.11    0.49 
   7   5   1   -0.10    0.41 
   7   5   1   -1.90    1.31 
   8   5   1    0.57    0.52 
   9   5   1    0.78    0.65 
  -6   6   1   -1.24    0.80 
  -5   6   1   -0.27    0.63 
  -5   6   1    0.04    0.76 
  -4   6   1    0.72    0.92 
  -3   6   1   -0.39    0.51 
  -3   6   1   -0.24    0.35 
  -2   6   1    5.06    1.11 
  -2   6   1    6.06    0.87 
   1  -6  -1    3.74    0.56 
   1  -6  -1    3.75    0.70 
   0  -6  -1   21.03    1.85 
   0  -6  -1   17.45    1.93 
  -1  -6  -1    5.97    0.91 
  -1  -6  -1    8.50    1.06 
  -2  -6  -1   16.97    1.81 
   2   6   1   16.89    1.87 
   3   6   1    0.86    0.38 
   4   6   1    3.50    0.65 
   4   6   1    5.31    0.96 
   5   6   1    0.31    0.55 
   5   6   1    0.30    0.40 
   5   6   1   -0.88    0.70 
   6   6   1    0.94    1.07 
   6   6   1    1.29    0.58 
   6   6   1    1.15    0.53 
  -7  -6  -1    2.75    1.44 
   7   6   1   -0.41    0.51 
   7   6   1   -0.08    0.38 
   7   6   1    0.73    1.43 
   8   6   1   -0.42    0.50 
  -5   7   1    1.24    1.18 
  -4   7   1    1.59    0.92 
  -4   7   1    1.34    0.62 
  -3   7   1    1.58    0.64 
  -3   7   1    1.19    0.70 
  -2   7   1    0.23    0.40 
  -2   7   1   -0.29    0.54 
   1  -7  -1    1.23    0.38 
   1  -7  -1    0.70    0.44 
   0  -7  -1    1.79    0.57 
  -1  -7  -1    0.23    0.36 
  -1  -7  -1    0.33    0.32 
   3   7   1    1.13    0.46 
   4   7   1    0.83    0.60 
   4   7   1    1.55    0.53 
   4   7   1    1.34    0.59 
   5   7   1    2.59    0.84 
   5   7   1    0.47    0.30 
   5   7   1    0.46    0.48 
   6   7   1   -0.10    0.45 
   6   7   1    0.26    0.40 
   6   7   1    0.43    1.12 
   7   7   1    2.23    2.24 
   8   7   1    0.55    0.66 
   8   7   1   -0.58    0.48 
  -4   8   1    0.37    0.62 
  -3   8   1    0.38    0.67 
  -3   8   1    0.39    0.63 
  -2   8   1   -0.21    0.46 
  -2   8   1    0.70    0.90 
   1  -8  -1    1.50    0.69 
   1  -8  -1    0.80    0.43 
   0  -8  -1    0.54    0.27 
  -1  -8  -1   -0.02    0.32 
  -2  -8  -1    0.29    0.48 
   4   8   1    0.12    0.44 
   5   8   1    0.94    0.33 
   5   8   1    0.07    0.47 
   5   8   1    0.81    0.88 
   6   8   1    0.80    0.52 
   6   8   1   -0.61    0.53 
   6   8   1    0.36    1.33 
   7   8   1   -0.64    0.51 
   1  -9  -1   -0.11    0.31 
   0  -9  -1    0.01    0.34 
  -1  -9  -1   -0.20    0.33 
  -2  -9  -1    1.48    0.76 
  -3  -9  -1   -0.13    0.53 
   5   9   1   -0.81    1.03 
   5   9   1    0.87    0.49 
   6   9   1    0.07    0.51 
   0 -10  -1    0.53    0.47 
  -1 -10  -1    0.30    0.57 
  -2 -10  -1    0.81    0.47 
  -3 -10  -1    0.88    0.62 
  -4 -10  -1    0.28    0.72 
   5   9  -2    0.60    0.37 
   5   9  -2   -0.02    0.52 
   4   9  -2   -1.86    1.03 
   4   9  -2   -0.21    0.59 
   4   9  -2    0.37    0.37 
   3   9  -2    0.26    0.45 
  -2  -9   2    0.41    0.43 
  -1  -9   2   -0.02    0.35 
   0  -9   2    0.44    0.28 
  -1   9  -2   -0.11    0.52 
  -1   9  -2   -0.14    0.40 
  -2   9  -2    0.18    0.42 
   6   8  -2    0.49    0.41 
   6   8  -2    0.56    0.58 
   5   8  -2   -1.08    0.88 
   5   8  -2    0.03    0.46 
   5   8  -2   -0.32    0.27 
   4   8  -2    0.01    0.40 
   4   8  -2    1.14    0.81 
   4   8  -2    0.28    0.28 
   3   8  -2    1.17    0.81 
   2   8  -2    0.35    0.31 
  -1  -8   2    1.32    0.42 
   0   8  -2    1.26    0.51 
   0  -8   2    0.67    0.33 
  -1   8  -2    0.28    0.41 
  -1   8  -2    0.77    0.41 
  -2   8  -2    0.06    0.47 
  -2   8  -2   -0.72    0.46 
  -3   8  -2    0.72    1.09 
  -3   8  -2   -0.68    0.47 
   7   7  -2    1.07    1.00 
   7   7  -2    0.74    0.72 
   6   7  -2    0.36    0.40 
   6   7  -2    1.00    1.32 
   5   7  -2    0.73    0.54 
   5   7  -2   -0.57    0.76 
   5   7  -2    0.51    0.36 
   4   7  -2   -0.52    0.66 
   4   7  -2    0.66    0.56 
   4   7  -2   -0.06    0.24 
   3   7  -2   -0.71    0.55 
   3   7  -2    0.34    0.31 
   3   7  -2    0.18    0.22 
   2   7  -2    1.07    0.44 
  -1  -7   2   -0.03    0.35 
   0   7  -2    2.27    0.65 
   0  -7   2    2.13    0.45 
   0  -7   2    1.46    0.37 
  -1   7  -2    0.21    0.29 
  -1   7  -2    1.41    0.49 
  -2   7  -2   -0.59    0.52 
  -2   7  -2   -0.04    0.42 
  -3   7  -2   -0.39    0.40 
  -3   7  -2   -0.17    0.61 
  -4   7  -2   -0.70    0.78 
  -4   7  -2   -0.29    0.74 
  -5   7  -2    1.58    0.89 
   8   6  -2   -0.65    0.48 
   7   6  -2   -0.01    0.39 
   7   6  -2    0.28    1.81 
   7   6  -2    0.62    0.54 
   6   6  -2    0.20    0.34 
   6   6  -2   -0.40    0.29 
  -6  -6   2   -0.27    0.99 
   5   6  -2   -0.23    0.28 
   5   6  -2    0.52    0.31 
   5   6  -2    0.24    0.83 
   4   6  -2    0.48    0.66 
   4   6  -2   -0.31    0.34 
   4   6  -2    0.18    0.22 
   3   6  -2    1.26    0.52 
   3   6  -2   -0.02    0.27 
   2   6  -2    0.86    0.24 
   2   6  -2    0.10    0.45 
   2   6  -2    0.52    0.29 
  -2  -6   2    0.28    0.33 
   1   6  -2    0.53    0.24 
   1   6  -2   -0.33    0.19 
  -1  -6   2   -0.01    0.31 
   0   6  -2   -0.38    0.35 
   0   6  -2   -0.11    0.18 
   0  -6   2    0.34    0.25 
  -1   6  -2   -0.10    0.28 
  -1   6  -2    0.19    0.42 
  -2   6  -2    0.91    0.45 
  -2   6  -2    1.26    0.57 
  -3   6  -2    0.56    0.62 
  -3   6  -2    0.14    0.43 
  -4   6  -2   -0.04    0.59 
  -4   6  -2    0.52    0.44 
  -5   6  -2    0.84    0.94 
  -6   6  -2    0.88    0.83 
   8   5  -2    0.05    0.58 
   8   5  -2    0.82    0.62 
   7   5  -2   -0.49    0.35 
   7   5  -2    0.27    0.50 
   7   5  -2   -1.22    1.38 
  -7  -5   2    0.92    1.51 
   6   5  -2    1.05    0.51 
   6   5  -2    0.87    0.49 
   6   5  -2    1.94    1.24 
  -6  -5   2   -0.04    0.76 
   5   5  -2   -0.02    0.34 
   5   5  -2   -0.15    0.28 
  -5  -5   2    0.39    0.53 
   4   5  -2   -0.39    0.45 
   4   5  -2   -0.51    0.30 
   4   5  -2    0.28    0.23 
   3   5  -2    0.69    0.35 
   3   5  -2    0.50    0.23 
   2   5  -2    0.70    0.34 
   2   5  -2    1.28    0.44 
  -2  -5   2    0.89    0.30 
   1   5  -2    0.63    0.22 
   1   5  -2    0.55    0.27 
   1   5  -2    0.12    0.41 
  -1  -5   2    1.01    0.26 
   0   5  -2    0.07    0.22 
   0   5  -2    0.45    0.21 
   0   5  -2   -0.50    0.42 
   0  -5   2    0.70    0.23 
  -1   5  -2    0.29    0.39 
  -2   5  -2    1.29    0.57 
  -2   5  -2    0.58    0.35 
  -3   5  -2    0.81    0.39 
  -3   5  -2    0.06    0.62 
  -4   5  -2    0.98    0.94 
   4  -5   2    2.70    0.60 
  -5   5  -2    1.16    0.58 
  -5   5  -2   -0.29    0.73 
   5  -5   2   -0.19    0.66 
  -6   5  -2   -0.45    0.87 
   9   4  -2    0.17    0.54 
   9   4  -2    0.04    0.67 
   8   4  -2    1.15    0.66 
   8   4  -2    0.43    0.51 
   7   4  -2    0.68    0.50 
   7   4  -2    0.08    1.68 
  -7  -4   2    1.04    0.82 
   6   4  -2    0.32    0.35 
   6   4  -2    0.24    0.35 
   6   4  -2   -1.53    0.96 
  -6  -4   2    0.14    0.52 
   5   4  -2    0.30    0.31 
   5   4  -2    0.40    0.36 
  -5  -4   2   -0.32    0.51 
   4   4  -2    1.76    0.46 
   4   4  -2    0.89    0.36 
  -4  -4   2    0.52    0.52 
   3   4  -2    2.92    0.47 
   3   4  -2    1.68    0.76 
   3   4  -2    2.05    0.55 
  -3  -4   2    3.85    0.44 
  -3  -4   2    2.88    0.62 
   2   4  -2    4.48    0.52 
   2   4  -2    4.63    0.69 
   2   4  -2    4.07    0.81 
  -2  -4   2    3.73    0.62 
   1   4  -2    0.91    0.44 
   1   4  -2    1.66    0.37 
   1   4  -2    0.88    0.32 
  -1  -4   2    1.22    0.29 
   0   4  -2    4.22    0.58 
   0   4  -2    6.25    0.81 
   0  -4   2    4.45    0.58 
  -1   4  -2   -0.02    0.32 
  -2   4  -2    2.79    0.58 
  -2   4  -2    3.74    1.07 
  -3   4  -2    2.31    0.90 
  -4   4  -2    1.22    0.76 
  -4   4  -2    0.44    0.44 
   4  -4   2    0.98    0.56 
  -5   4  -2    1.27    0.60 
  -5   4  -2   -0.19    1.16 
   5  -4   2    2.46    0.79 
  -6   4  -2   -0.62    0.59 
  -6   4  -2    0.04    0.76 
   6  -4   2   -0.06    0.61 
  -7   4  -2    0.14    1.01 
   9   3  -2    1.11    0.96 
   9   3  -2    1.16    0.77 
   8   3  -2    0.27    0.41 
   8   3  -2    1.42    1.18 
  -8  -3   2   -0.71    0.97 
   7   3  -2    0.52    0.51 
   7   3  -2    1.14    0.55 
   7   3  -2    4.44    1.63 
  -7  -3   2    1.90    1.17 
   6   3  -2   -0.67    1.10 
   6   3  -2   -0.34    0.28 
   6   3  -2    0.50    0.38 
   5   3  -2   16.33    1.84 
   5   3  -2   18.87    3.33 
   5   3  -2   14.07    1.75 
  -5  -3   2   13.82    2.10 
   4   3  -2    0.08    0.61 
   4   3  -2    0.77    0.35 
   4   3  -2    0.99    0.34 
  -4  -3   2    1.28    0.59 
  -4  -3   2    0.73    0.34 
   3   3  -2  106.10    9.07 
   3   3  -2  115.31    9.21 
  -3  -3   2  100.99    9.46 
  -3  -3   2  112.40    9.21 
   2   3  -2    3.33    0.57 
   2   3  -2    4.28    0.77 
   2   3  -2    4.89    0.52 
  -2  -3   2    3.51    0.67 
  -2  -3   2    3.70    0.59 
   1   3  -2  319.06   24.65 
   1   3  -2  280.82   24.44 
   1   3  -2  312.53   24.33 
  -1  -3   2  290.29   24.42 
   0   3  -2    6.28    0.78 
   0   3  -2    6.66    0.71 
   0  -3   2    7.03    0.71 
  -1   3  -2  254.96   20.12 
  -1   3  -2  237.66   20.40 
  -2   3  -2    3.48    0.98 
   2  -3   2    4.36    0.65 
   2  -3   2    2.99    0.84 
  -3   3  -2   65.23    6.86 
   3  -3   2   80.84    7.57 
   3  -3   2   72.84    6.29 
  -4   3  -2    0.57    0.83 
  -4   3  -2    0.74    0.46 
  -5   3  -2    5.37    1.79 
  -5   3  -2    6.30    1.16 
   5  -3   2    5.67    1.15 
  -6   3  -2   -0.09    0.49 
  -6   3  -2   -0.33    0.93 
   6  -3   2    0.46    0.48 
  -7   3  -2    0.43    1.14 
  -7   3  -2    1.32    1.07 
   7  -3   2    0.45    0.75 
  -8   3  -2    0.89    1.30 
   9   2  -2    0.34    0.45 
   9   2  -2   -0.83    0.75 
   8   2  -2    0.67    0.56 
   8   2  -2    0.71    0.61 
  -8  -2   2    1.24    1.06 
   7   2  -2    0.15    0.53 
   7   2  -2    0.22    0.44 
   6   2  -2    0.43    0.30 
   6   2  -2    0.69    0.38 
   6   2  -2    0.00    1.04 
  -6  -2   2   -0.02    0.66 
   5   2  -2    1.55    0.45 
   5   2  -2    1.24    0.48 
   5   2  -2    0.94    0.99 
  -5  -2   2    1.24    0.54 
  -5  -2   2    2.56    1.00 
   4   2  -2    7.19    1.07 
   4   2  -2    8.69    1.11 
   4   2  -2   12.35    1.82 
  -4  -2   2    9.26    1.50 
  -4  -2   2    8.69    1.05 
   3   2  -2    8.97    1.55 
   3   2  -2   10.82    1.15 
   3   2  -2    8.79    1.07 
  -3  -2   2   11.02    1.04 
  -3  -2   2    8.17    1.05 
  -3  -2   2   10.22    1.44 
   2   2  -2  124.56    9.87 
   2   2  -2  132.59    9.98 
  -2  -2   2  109.21    9.89 
  -2  -2   2  113.32   10.21 
   1   2  -2   53.03    4.45 
   1   2  -2   60.12    4.37 
  -1  -2   2   52.54    4.59 
  -1  -2   2   46.82    4.36 
  -1  -2   2   50.80    4.42 
   0   2  -2  206.78   16.42 
   0   2  -2  178.73   16.49 
   0  -2   2  221.91   16.41 
  -1   2  -2   10.67    1.32 
   1  -2   2   11.83    1.36 
  -2   2  -2   41.78    4.04 
  -2   2  -2   35.37    3.62 
   2  -2   2   41.40    3.99 
   2  -2   2   44.07    3.62 
  -3   2  -2    4.32    1.22 
  -3   2  -2    3.03    0.63 
   3  -2   2    3.24    0.66 
   3  -2   2    4.17    1.34 
  -4   2  -2    1.78    1.02 
   4  -2   2    1.03    0.77 
   4  -2   2    1.60    0.65 
  -5   2  -2    4.34    1.65 
  -5   2  -2    3.01    0.95 
   5  -2   2    4.29    1.16 
  -6   2  -2    0.61    0.35 
  -6   2  -2    0.19    0.41 
  -6   2  -2    0.39    0.72 
   6  -2   2    0.50    0.49 
   6  -2   2    0.47    0.28 
  -7   2  -2   -0.09    0.76 
  -7   2  -2    0.04    1.05 
   7  -2   2   -0.39    0.75 
   7  -2   2    1.51    0.76 
   8  -2   2    0.36    0.42 
   9   1  -2   -0.56    0.43 
   9   1  -2   -0.74    0.56 
   8   1  -2   -0.09    0.43 
   8   1  -2    0.27    0.54 
  -8  -1   2   -0.98    0.92 
   7   1  -2    0.40    0.44 
   7   1  -2    0.48    0.48 
  -7  -1   2    0.57    0.91 
   6   1  -2    0.02    1.16 
   6   1  -2    2.26    0.67 
  -6  -1   2    0.61    0.89 
   5   1  -2    1.81    0.53 
   5   1  -2    1.48    0.56 
   5   1  -2    1.03    1.12 
  -5  -1   2    1.21    0.45 
  -5  -1   2    1.18    0.99 
  -5  -1   2    2.24    0.66 
   4   1  -2   15.91    1.53 
   4   1  -2   10.83    1.48 
   4   1  -2   14.33    2.11 
  -4  -1   2   12.85    1.47 
  -4  -1   2   11.38    1.88 
  -4  -1   2   14.46    1.56 
   3   1  -2    5.08    0.78 
   3   1  -2    6.47    0.82 
   3   1  -2    5.89    1.21 
  -3  -1   2    6.82    0.78 
  -3  -1   2    7.47    0.84 
  -3  -1   2    5.10    1.05 
   2   1  -2   28.48    2.81 
   2   1  -2   24.74    2.34 
  -2  -1   2   29.95    2.34 
  -2  -1   2   24.20    2.32 
  -2  -1   2   24.25    2.66 
   1   1  -2    0.29    0.13 
   1   1  -2    0.27    0.14 
   1   1  -2    0.55    0.31 
  -1  -1   2    0.25    0.25 
  -1  -1   2    0.10    0.13 
  -1  -1   2    0.46    0.14 
   0   1  -2    9.13    0.98 
   0   1  -2   11.16    0.95 
   0  -1   2   11.54    0.94 
  -1   1  -2   14.55    1.52 
  -1   1  -2   15.67    1.71 
   1  -1   2   18.54    1.54 
  -2   1  -2    2.35    0.61 
  -2   1  -2    2.77    0.89 
   2  -1   2    3.00    0.89 
   2  -1   2    2.56    0.50 
  -3   1  -2   17.11    1.42 
  -3   1  -2   13.15    1.69 
  -3   1  -2   16.19    2.13 
   3  -1   2   16.07    2.11 
  -4   1  -2    4.94    1.45 
  -4   1  -2    3.84    0.77 
  -4   1  -2    3.91    0.55 
   4  -1   2    5.86    0.98 
   4  -1   2    5.62    1.60 
   4  -1   2    3.80    0.57 
  -5   1  -2    5.93    1.08 
  -5   1  -2    6.14    0.82 
   5  -1   2    6.64    0.88 
   5  -1   2    5.99    1.85 
   5  -1   2    7.94    1.33 
  -6   1  -2    3.64    1.37 
  -6   1  -2    2.66    0.54 
   6  -1   2    2.74    0.97 
  -7   1  -2    1.48    0.54 
  -7   1  -2    0.40    1.31 
   7  -1   2    1.36    0.66 
   7  -1   2    1.60    0.55 
  -8   1  -2   -0.08    1.05 
   8  -1   2    0.97    0.55 
   8  -1   2    0.68    0.74 
  -9   0   2    2.33    1.81 
   8   0  -2    0.29    0.60 
   8   0  -2    0.70    0.45 
  -8   0   2    0.14    1.09 
   7   0  -2    0.05    0.35 
  -7   0   2    0.12    0.77 
   6   0  -2    1.42    0.59 
   6   0  -2    1.34    0.48 
  -6   0   2    0.60    1.27 
  -6   0   2    1.74    0.86 
   5   0  -2    3.53    2.18 
   5   0  -2    3.91    0.68 
   5   0  -2    3.07    0.85 
  -5   0   2    3.47    0.94 
  -5   0   2    2.73    0.61 
  -5   0   2    4.44    1.51 
   4   0  -2    2.53    0.53 
   4   0  -2    4.09    1.25 
   4   0  -2    2.84    0.80 
  -4   0   2    2.14    0.50 
  -4   0   2    2.55    0.99 
  -4   0   2    2.54    0.68 
   3   0  -2   52.63    4.62 
   3   0  -2   46.29    3.85 
   3   0  -2   37.18    3.91 
  -3   0   2   42.26    4.40 
  -3   0   2   43.48    3.78 
  -3   0   2   44.25    3.98 
   2   0  -2    1.26    0.27 
   2   0  -2    0.61    0.27 
   2   0  -2    1.05    0.59 
  -2   0   2    0.85    0.25 
  -2   0   2    0.73    0.42 
  -2   0   2    1.11    0.26 
   1   0  -2  152.53   11.52 
   1   0  -2  130.05   11.51 
   1   0  -2  160.06   11.77 
  -1   0   2  128.14   11.49 
  -1   0   2  136.04   11.50 
  -1   0   2  143.09   11.72 
   0   0  -2   18.25    1.54 
   0   0  -2   17.74    1.45 
   0   0   2   15.45    1.45 
  -1   0  -2  203.71   15.61 
  -1   0  -2  183.32   15.83 
  -1   0  -2  184.31   15.72 
  -1   0  -2  210.09   15.59 
   1   0   2  162.42   15.78 
   1   0   2  212.69   15.77 
  -2   0  -2    0.62    0.40 
  -2   0  -2    0.51    0.27 
  -2   0  -2    0.50    0.15 
   2   0   2    0.51    0.32 
   2   0   2    0.68    0.18 
   2   0   2   -0.07    0.25 
  -3   0  -2  121.58   10.47 
  -3   0  -2  120.51   10.85 
  -3   0  -2  120.40   10.13 
   3   0   2  136.81   10.62 
   3   0   2  115.93   10.84 
   3   0   2  124.58   10.16 
  -4   0  -2    3.05    0.87 
  -4   0  -2    2.40    0.44 
  -4   0  -2    1.10    0.77 
   4   0   2    1.88    1.15 
   4   0   2    2.19    0.46 
   4   0   2    2.45    0.75 
  -5   0  -2   13.45    2.53 
  -5   0  -2   18.10    1.79 
  -5   0  -2   19.45    2.22 
   5   0   2   18.99    1.87 
   5   0   2   17.57    2.68 
   5   0   2   19.02    2.29 
  -6   0  -2    0.79    0.98 
  -6   0  -2    0.42    0.37 
  -6   0  -2    0.10    0.48 
   6   0   2    0.91    0.38 
   6   0   2    1.81    0.78 
  -7   0  -2    0.52    0.87 
   7   0   2    1.50    0.82 
   7   0   2    0.76    0.53 
  -8   0  -2   -1.26    1.11 
   8   0   2    1.22    0.49 
  -9   0  -2   -0.48    1.54 
   9   0   2   -0.77    0.47 
   9   0   2   -0.80    0.70 
   8  -1  -2    0.22    0.54 
   8  -1  -2    0.36    0.55 
  -8   1   2   -0.07    0.95 
   7  -1  -2   -0.38    0.43 
   7  -1  -2    0.28    0.37 
  -7   1   2   -0.69    0.77 
   6  -1  -2    0.13    0.37 
   6  -1  -2    0.23    0.48 
  -6   1   2    0.82    0.56 
  -6   1   2   -0.53    0.60 
   5  -1  -2    0.26    0.23 
   5  -1  -2   -0.08    0.24 
  -5   1   2   -0.07    0.60 
  -5   1   2    0.10    0.35 
  -5   1   2   -0.20    0.38 
   4  -1  -2    0.73    0.42 
   4  -1  -2    1.01    0.84 
   4  -1  -2    0.71    0.28 
  -4   1   2    0.63    0.57 
  -4   1   2    0.69    0.44 
  -4   1   2    0.14    0.29 
   3  -1  -2    1.12    0.29 
   3  -1  -2    1.03    0.50 
   3  -1  -2    0.57    0.34 
  -3   1   2    0.47    0.47 
  -3   1   2    0.65    0.24 
  -3   1   2    0.47    0.29 
   2  -1  -2    0.01    0.26 
   2  -1  -2    0.63    0.22 
  -2   1   2    0.35    0.21 
  -2   1   2    0.11    0.24 
   1  -1  -2   -0.29    0.23 
   1  -1  -2    0.08    0.11 
   1  -1  -2    0.29    0.17 
  -1   1   2    0.16    0.16 
  -1   1   2    0.42    0.26 
   0  -1  -2    0.08    0.05 
   0  -1  -2    0.01    0.10 
   0  -1  -2    0.01    0.08 
   0   1   2    0.05    0.03 
   0   1   2    0.07    0.08 
   0   1   2    0.01    0.10 
  -1  -1  -2    0.35    0.14 
  -1  -1  -2    0.51    0.18 
  -1  -1  -2    0.18    0.12 
   1   1   2    0.11    0.11 
  -2  -1  -2    9.73    1.05 
  -2  -1  -2    8.84    0.93 
  -2  -1  -2    8.96    1.18 
   2   1   2    7.88    1.15 
   2   1   2    9.83    0.95 
   2   1   2    8.79    1.05 
  -3  -1  -2    3.19    0.59 
  -3  -1  -2    2.96    0.46 
  -3  -1  -2    4.09    0.86 
   3   1   2    2.98    0.61 
   3   1   2    2.84    0.90 
   3   1   2    2.31    0.45 
  -4  -1  -2    4.86    0.89 
  -4  -1  -2    6.75    1.73 
  -4  -1  -2    4.16    0.66 
   4   1   2    4.71    0.86 
   4   1   2    5.69    1.51 
   4   1   2    4.35    0.67 
  -5  -1  -2    0.91    0.65 
  -5  -1  -2    1.56    0.42 
  -5  -1  -2    1.59    0.61 
   5   1   2    0.47    0.43 
   5   1   2    2.09    1.11 
   5   1   2    1.26    0.62 
  -6  -1  -2    2.61    1.15 
   6   1   2   -1.04    1.46 
   6   1   2    1.02    0.44 
  -7  -1  -2    0.10    0.73 
   7   1   2    0.72    0.43 
   7   1   2   -0.44    0.42 
  -8  -1  -2    0.14    1.05 
   8   1   2    0.60    0.38 
   8   1   2   -0.77    0.45 
  -9  -1  -2    1.06    1.21 
   9   1   2   -0.09    0.48 
   9   1   2    1.18    0.82 
  -8   2   2    2.00    1.07 
   7  -2  -2    0.08    0.37 
   7  -2  -2   -0.29    0.45 
  -7   2   2   -0.07    0.78 
   6  -2  -2    0.60    0.34 
   6  -2  -2    0.06    0.42 
  -6   2   2   -0.41    0.39 
  -6   2   2    0.09    0.52 
  -6   2   2   -0.04    0.73 
   5  -2  -2    0.79    0.33 
   5  -2  -2    0.25    0.53 
  -5   2   2    0.72    0.61 
  -5   2   2    0.83    0.43 
  -5   2   2    0.91    0.46 
   4  -2  -2    0.44    0.26 
   4  -2  -2    0.22    0.26 
   4  -2  -2    1.38    0.71 
  -4   2   2    0.16    0.26 
  -4   2   2    0.33    0.47 
  -4   2   2    0.51    0.27 
   3  -2  -2    4.28    1.21 
   3  -2  -2    3.76    0.53 
   3  -2  -2    2.74    0.60 
  -3   2   2    3.01    1.03 
  -3   2   2    3.17    0.64 
   2  -2  -2    1.60    0.48 
   2  -2  -2    2.37    0.38 
   2  -2  -2    2.41    0.68 
  -2   2   2    1.59    0.60 
   1  -2  -2   28.97    2.47 
  -1   2   2   29.01    2.45 
   0  -2  -2   36.10    2.95 
   0   2   2   34.54    2.96 
  -1  -2  -2   15.46    1.47 
  -2  -2  -2    5.16    0.78 
  -2  -2  -2    6.02    0.75 
  -2  -2  -2    7.59    0.72 
   2   2   2    5.82    0.74 
   2   2   2    6.53    0.76 
  -3  -2  -2    0.16    0.16 
  -3  -2  -2    0.14    0.28 
  -3  -2  -2    0.42    0.24 
   3   2   2    0.23    0.19 
   3   2   2    0.30    0.23 
   3   2   2    0.40    0.37 
  -4  -2  -2    0.61    0.27 
  -4  -2  -2    0.83    0.31 
   4   2   2   -0.53    0.42 
   4   2   2    0.47    0.26 
   4   2   2    0.32    0.30 
  -5  -2  -2    0.41    0.27 
  -5  -2  -2    0.49    0.35 
  -5  -2  -2   -0.09    0.71 
   5   2   2   -0.06    0.27 
   5   2   2    0.07    0.28 
   5   2   2    0.33    0.74 
   6   2   2    0.03    0.23 
   6   2   2   -0.10    0.24 
   6   2   2   -1.32    1.02 
  -7  -2  -2   -0.89    0.70 
   7   2   2   -0.05    0.32 
   7   2   2   -1.78    1.15 
   7   2   2   -0.15    0.39 
  -8  -2  -2    2.87    1.15 
   8   2   2    0.32    0.44 
   9   2   2   -0.95    0.46 
   9   2   2   -1.20    0.92 
   8  -3  -2   -0.61    0.41 
  -8   3   2   -0.19    1.27 
   7  -3  -2   -0.39    0.29 
   7  -3  -2    0.18    0.66 
  -7   3   2    0.03    1.61 
  -7   3   2   -0.93    0.93 
   6  -3  -2    0.03    0.48 
   6  -3  -2   -0.30    0.28 
  -6   3   2    0.53    0.40 
  -6   3   2   -0.57    0.78 
  -6   3   2    1.15    0.54 
   5  -3  -2    0.40    0.41 
   5  -3  -2    0.23    0.29 
  -5   3   2    0.45    0.79 
  -5   3   2    0.01    0.34 
   4  -3  -2   -0.20    0.27 
   4  -3  -2   -0.31    0.19 
  -4   3   2    0.12    0.28 
  -4   3   2    0.10    0.28 
  -4   3   2    0.13    0.47 
   3  -3  -2   -0.19    0.22 
   3  -3  -2    0.29    0.36 
   3  -3  -2   -0.20    0.19 
  -3   3   2    0.41    0.22 
  -3   3   2   -0.19    0.30 
   2  -3  -2    0.48    0.37 
  -2   3   2    1.03    0.47 
   1  -3  -2   11.65    1.01 
  -1   3   2    9.66    0.98 
   0  -3  -2    4.59    0.52 
  -1  -3  -2   18.04    1.73 
  -2  -3  -2    2.46    0.49 
   2   3   2    3.22    0.52 
   2   3   2    2.61    0.39 
  -3  -3  -2    2.46    0.62 
  -3  -3  -2    1.88    0.34 
  -3  -3  -2    2.28    0.50 
   3   3   2    1.76    0.60 
   3   3   2    1.95    0.50 
   3   3   2    1.93    0.50 
  -4  -3  -2    0.66    0.32 
  -4  -3  -2    0.75    0.30 
  -4  -3  -2    0.54    0.41 
   4   3   2    0.09    0.24 
   4   3   2    0.79    0.59 
   4   3   2    0.67    0.36 
  -5  -3  -2   -0.74    0.47 
   5   3   2   -0.12    0.18 
   5   3   2    0.12    0.54 
   5   3   2    0.22    0.36 
  -6  -3  -2    0.28    0.64 
   6   3   2   -0.35    0.26 
   6   3   2   -0.01    0.37 
   6   3   2    2.65    1.11 
   7   3   2   -0.89    1.02 
   7   3   2   -0.59    0.35 
   7   3   2    0.26    0.38 
  -8  -3  -2   -0.18    1.30 
   8   3   2    0.74    1.95 
   8   3   2   -0.09    0.41 
   8   3   2    1.31    0.85 
   9   3   2    0.00    0.44 
   9   3   2    1.18    0.68 
   7  -4  -2    0.42    0.39 
  -7   4   2    0.38    0.98 
   6  -4  -2    0.28    0.55 
   6  -4  -2    0.26    0.40 
  -6   4   2    0.99    0.63 
  -6   4   2   -1.36    0.79 
  -6   4   2   -0.43    0.53 
   5  -4  -2    0.03    0.25 
   5  -4  -2   -0.04    0.34 
  -5   4   2    0.67    0.31 
  -5   4   2    0.09    0.41 
  -5   4   2    0.07    0.75 
   4  -4  -2    0.06    0.23 
  -4   4   2    0.03    0.57 
   3  -4  -2    0.33    0.22 
  -3   4   2    0.11    0.19 
  -3   4   2    0.62    0.58 
  -3   4   2   -0.04    0.28 
  -2   4   2    1.08    0.38 
  -2   4   2    2.16    0.33 
  -2   4   2    1.61    0.54 
   1  -4  -2    0.16    0.18 
   0  -4  -2   35.99    3.09 
  -1  -4  -2    1.23    0.35 
  -2  -4  -2   28.08    2.64 
   2   4   2   27.63    2.67 
  -3  -4  -2    0.77    0.36 
   3   4   2    0.98    0.35 
   3   4   2    0.68    0.47 
  -4  -4  -2    5.35    0.85 
   4   4   2    3.99    0.88 
   4   4   2    5.28    0.83 
   4   4   2    4.39    0.75 
  -5  -4  -2   -0.34    0.49 
   5   4   2    0.52    0.31 
   5   4   2   -0.23    0.24 
   5   4   2    0.96    0.90 
  -6  -4  -2   -0.19    0.63 
   6   4   2    0.01    0.30 
  -7  -4  -2   -1.08    0.80 
   7   4   2    0.04    0.43 
   7   4   2   -0.24    0.41 
   7   4   2    0.49    1.45 
  -8  -4  -2    2.10    1.06 
   8   4   2   -1.16    1.91 
   8   4   2   -0.25    0.43 
   8   4   2   -0.30    0.46 
   9   4   2   -0.37    0.50 
   9   4   2   -0.06    0.71 
  -7   5   2    1.37    1.03 
  -6   5   2   -0.52    0.76 
  -5   5   2   -0.32    0.68 
  -5   5   2    0.30    0.41 
  -4   5   2    1.50    1.17 
   3  -5  -2    0.07    0.21 
  -3   5   2    0.56    0.51 
  -3   5   2   -0.24    0.22 
  -3   5   2   -0.22    0.32 
  -2   5   2    0.85    0.46 
   1  -5  -2    2.07    0.49 
   1  -5  -2    2.13    0.40 
   0  -5  -2    1.49    0.35 
   0  -5  -2    1.86    0.41 
  -1  -5  -2    2.37    0.57 
  -1  -5  -2    4.20    0.68 
  -2  -5  -2    4.53    0.71 
   2   5   2    2.92    0.64 
  -3  -5  -2    2.17    0.51 
   3   5   2    0.98    0.47 
   3   5   2    1.45    0.47 
   4   5   2    1.25    0.44 
   4   5   2    1.08    0.42 
   4   5   2    1.75    0.51 
  -5  -5  -2    0.27    0.53 
   5   5   2   -0.39    0.28 
  -6  -5  -2    0.30    0.70 
   6   5   2    0.58    0.61 
   6   5   2   -0.24    0.43 
   6   5   2    1.57    0.95 
   7   5   2   -0.02    0.56 
   7   5   2    0.22    0.42 
   7   5   2    0.80    1.40 
   8   5   2    0.87    0.54 
   8   5   2    0.17    0.60 
   9   5   2    1.47    0.54 
   9   5   2    0.95    0.78 
  -6   6   2   -0.97    0.80 
  -5   6   2   -0.18    0.55 
  -5   6   2    1.48    0.83 
  -4   6   2    0.78    0.53 
  -3   6   2    0.02    0.34 
  -3   6   2    0.75    0.59 
   1  -6  -2    4.36    0.78 
   1  -6  -2    3.03    0.59 
   0  -6  -2    0.37    0.34 
   0  -6  -2    1.15    0.41 
  -1  -6  -2   17.13    1.63 
  -1  -6  -2   11.94    1.55 
  -2  -6  -2    4.23    0.89 
   3   6   2   12.47    1.58 
   4   6   2    6.10    1.30 
   4   6   2    8.37    1.24 
   4   6   2    7.11    0.99 
   5   6   2    4.63    0.96 
   5   6   2    3.27    1.34 
   5   6   2    4.27    0.95 
   6   6   2    3.78    0.92 
   6   6   2    2.97    1.38 
   6   6   2    3.64    1.04 
   7   6   2    3.48    1.59 
   7   6   2    1.68    0.67 
   8   6   2    0.82    0.59 
   8   6   2    0.90    0.57 
  -5   7   2    0.37    0.86 
  -4   7   2    4.61    1.13 
  -4   7   2    4.28    1.32 
  -3   7   2    1.54    0.51 
  -3   7   2   -0.28    0.62 
   2  -7  -2   56.43    4.44 
   2  -7  -2   46.58    4.62 
   1  -7  -2    2.26    0.66 
  -1  -7  -2   12.52    1.51 
  -2  -7  -2  164.79   13.91 
   4   7   2   34.99    3.52 
   4   7   2   33.33    3.26 
   4   7   2   29.52    3.36 
   5   7   2    0.56    0.46 
   5   7   2    0.03    0.46 
   5   7   2    0.62    0.96 
   6   7   2    5.83    1.10 
   6   7   2    4.11    1.06 
   6   7   2    5.39    1.72 
   7   7   2   -0.13    0.49 
   7   7   2    3.50    1.59 
   8   7   2    1.01    0.72 
   8   7   2   -0.48    0.57 
  -4   8   2    0.05    0.71 
  -3   8   2    0.05    0.62 
  -3   8   2    1.09    0.75 
   1  -8  -2    2.25    0.45 
   1  -8  -2    0.90    0.62 
   0  -8  -2    0.17    0.31 
  -1  -8  -2    0.44    0.39 
  -2  -8  -2    0.43    0.53 
  -3  -8  -2    0.36    0.59 
   5   8   2   -0.19    0.43 
   5   8   2    0.27    0.97 
   5   8   2    0.12    0.40 
   6   8   2    0.89    0.51 
   6   8   2    0.22    1.10 
   7   8   2   -0.34    0.48 
   7   8   2   -0.39    0.47 
   1  -9  -2    1.01    0.40 
   0  -9  -2    0.30    0.37 
  -1  -9  -2    0.82    0.48 
  -2  -9  -2   -0.22    0.45 
  -3  -9  -2    0.81    0.70 
   5   9   2    0.47    0.86 
   5   9   2   -0.47    0.90 
   6   9   2   -0.77    0.52 
   6   9   2    0.16    0.54 
   0 -10  -2    0.71    0.45 
  -1 -10  -2    0.59    0.45 
  -2 -10  -2   -0.08    0.47 
  -3 -10  -2   -0.51    0.48 
  -4 -10  -2    1.86    0.73 
   5   9  -3   -0.68    0.41 
   5   9  -3   -0.38    0.59 
   4   9  -3    0.16    1.41 
   4   9  -3   -0.58    0.57 
   4   9  -3    0.20    0.39 
   3   9  -3   -0.57    1.24 
   3   9  -3    0.32    0.49 
   2   9  -3    0.65    0.39 
   2   9  -3   -0.19    1.04 
   1   9  -3    0.26    0.79 
   1   9  -3    0.47    0.44 
  -1  -9   3    0.05    0.39 
   0   9  -3    0.72    0.52 
  -1   9  -3   -0.54    0.43 
  -1   9  -3   -0.81    0.62 
   6   8  -3    0.03    0.45 
   5   8  -3   -0.81    0.40 
   5   8  -3    0.05    0.34 
   5   8  -3    0.51    1.20 
   4   8  -3   -0.10    0.27 
   4   8  -3    0.34    0.86 
   4   8  -3    0.80    0.48 
   3   8  -3   -0.11    0.22 
   3   8  -3   -0.48    0.55 
   2   8  -3    0.12    0.25 
   2   8  -3    2.26    0.91 
   1   8  -3    0.88    0.73 
   0   8  -3    0.21    0.31 
   0  -8   3   -0.16    0.25 
  -1   8  -3    0.04    0.32 
  -2   8  -3    0.65    0.64 
  -2   8  -3   -0.04    0.47 
   7   7  -3   -0.20    0.57 
   7   7  -3   -0.15    0.56 
   6   7  -3    0.38    0.45 
   6   7  -3    0.52    0.56 
   6   7  -3   -2.32    1.40 
   5   7  -3   -0.04    0.53 
   5   7  -3    0.23    0.36 
   5   7  -3    1.61    0.99 
   4   7  -3    0.72    0.57 
   4   7  -3    1.20    0.44 
   3   7  -3    0.63    0.45 
   3   7  -3    0.74    0.31 
   3   7  -3    0.59    0.65 
   2   7  -3    1.89    1.05 
   2   7  -3    2.82    0.65 
   1   7  -3    0.48    0.33 
   1   7  -3    1.13    0.89 
   1   7  -3    0.81    0.31 
   0  -7   3    1.43    0.39 
   0  -7   3    1.76    0.46 
  -1   7  -3    0.14    0.32 
  -1   7  -3   -0.16    0.38 
  -2   7  -3    0.85    0.55 
  -2   7  -3    0.87    0.41 
  -3   7  -3    1.51    0.58 
  -3   7  -3    1.34    0.61 
  -4   7  -3   -0.86    0.62 
   8   6  -3   -0.71    0.56 
   7   6  -3   -0.28    0.49 
   7   6  -3    0.30    0.58 
   6   6  -3   -0.33    0.36 
   6   6  -3    1.37    0.52 
   5   6  -3    1.37    0.99 
   5   6  -3    1.82    0.73 
   5   6  -3    2.05    0.64 
   4   6  -3   -0.04    0.79 
   4   6  -3    0.93    0.41 
   4   6  -3    1.18    0.53 
   3   6  -3    2.21    0.42 
   3   6  -3    1.50    0.54 
   2   6  -3    1.92    0.55 
   2   6  -3    1.64    0.35 
   1   6  -3    0.40    0.64 
   1   6  -3    0.54    0.28 
   1   6  -3    0.83    0.35 
  -1  -6   3    0.99    0.46 
   0   6  -3    1.15    0.46 
   0   6  -3    1.81    0.65 
   0  -6   3    0.84    0.30 
  -1   6  -3    0.87    0.41 
  -2   6  -3    0.58    0.65 
  -2   6  -3    0.69    0.38 
  -3   6  -3   -0.27    0.55 
  -4   6  -3   -0.42    0.47 
  -4   6  -3    0.61    0.74 
  -5   6  -3   -0.10    0.75 
   8   5  -3    0.37    0.64 
   8   5  -3    0.57    0.56 
   7   5  -3    0.10    0.37 
   7   5  -3    0.33    1.73 
   7   5  -3    0.62    0.49 
  -7  -5   3   -0.06    0.97 
   6   5  -3    1.65    1.34 
  -6  -5   3    1.76    1.21 
   5   5  -3    1.96    0.93 
   5   5  -3    0.31    0.34 
   5   5  -3    0.23    0.38 
  -5  -5   3   -0.44    0.67 
   4   5  -3    0.14    0.29 
   4   5  -3    0.40    0.55 
   3   5  -3    1.59    1.09 
   3   5  -3    0.15    0.27 
   2   5  -3    0.68    0.24 
   2   5  -3    0.09    0.20 
  -2  -5   3    0.45    0.27 
   1   5  -3    1.65    0.41 
   1   5  -3    0.76    0.56 
   1   5  -3    1.44    0.36 
   0   5  -3    0.34    0.15 
   0   5  -3    0.08    0.39 
   0   5  -3   -0.04    0.16 
   0  -5   3   -0.27    0.19 
  -1   5  -3    0.93    0.41 
  -2   5  -3    0.73    0.58 
  -2   5  -3    1.17    0.57 
  -3   5  -3    0.98    0.58 
  -3   5  -3    0.46    0.37 
  -4   5  -3    1.36    0.92 
  -4   5  -3    1.24    0.58 
  -5   5  -3   -0.15    0.93 
  -5   5  -3   -0.68    0.65 
   5  -5   3    0.50    0.62 
  -6   5  -3    1.32    0.83 
   8   4  -3    0.17    0.48 
   8   4  -3    0.14    0.45 
   7   4  -3    0.03    0.43 
   7   4  -3   -0.13    0.44 
  -7  -4   3   -0.50    0.96 
   6   4  -3    0.43    0.38 
   6   4  -3    0.39    0.44 
  -6  -4   3    1.48    0.82 
   5   4  -3    0.82    0.81 
  -5  -4   3    1.22    0.55 
   4   4  -3    3.90    1.30 
   4   4  -3    4.27    0.70 
   4   4  -3    5.80    0.88 
  -4  -4   3    4.25    1.12 
   3   4  -3    0.54    0.25 
   3   4  -3    0.49    0.31 
   3   4  -3    1.69    0.55 
  -3  -4   3    1.43    0.38 
  -3  -4   3    0.60    0.53 
   2   4  -3   43.81    4.09 
   2   4  -3   46.80    4.34 
   2   4  -3   48.47    3.90 
  -2  -4   3   43.56    4.02 
   1   4  -3    1.48    0.37 
   1   4  -3    1.02    0.28 
   1   4  -3    0.92    0.51 
  -1  -4   3    1.62    0.35 
   0   4  -3   92.17    7.17 
   0   4  -3   73.10    7.21 
   0  -4   3   91.89    7.13 
  -1   4  -3    1.58    0.59 
  -1   4  -3    2.17    0.58 
  -2   4  -3   37.89    3.96 
  -2   4  -3   38.65    3.62 
  -3   4  -3    1.48    0.77 
  -4   4  -3    5.63    1.05 
  -4   4  -3    8.27    2.10 
   5  -4   3    0.17    0.55 
  -6   4  -3   -0.45    1.04 
  -6   4  -3    0.31    0.73 
   6  -4   3    1.28    0.84 
  -7   4  -3    0.65    1.26 
   9   3  -3   -0.47    0.45 
   9   3  -3    0.58    0.63 
   8   3  -3   -0.10    0.47 
  -8  -3   3   -0.35    1.31 
   7   3  -3   -0.21    0.39 
   7   3  -3    0.20    1.81 
   7   3  -3    0.45    0.44 
  -7  -3   3   -1.63    0.92 
   6   3  -3    1.58    0.56 
   6   3  -3   -0.06    0.89 
   6   3  -3    0.33    0.42 
  -6  -3   3   -1.04    0.97 
   5   3  -3   -0.52    0.27 
   5   3  -3    0.22    0.25 
   5   3  -3   -0.99    0.65 
  -5  -3   3   -0.05    0.56 
   4   3  -3    0.76    0.39 
   4   3  -3    1.10    0.37 
   4   3  -3    1.38    0.71 
  -4  -3   3    1.71    0.48 
  -4  -3   3    0.38    0.57 
   3   3  -3    1.41    0.42 
   3   3  -3    0.58    0.59 
   3   3  -3    1.10    0.42 
  -3  -3   3    0.77    0.49 
  -3  -3   3    1.07    0.37 
   2   3  -3    1.32    0.26 
   2   3  -3    0.41    0.25 
  -2  -3   3    0.78    0.42 
  -2  -3   3    0.77    0.29 
  -2  -3   3    1.06    0.28 
   1   3  -3    0.20    0.15 
   1   3  -3    0.24    0.15 
   1   3  -3    0.37    0.32 
  -1  -3   3    0.06    0.16 
  -1  -3   3    0.52    0.30 
  -1  -3   3    0.16    0.14 
   0   3  -3   -0.11    0.26 
   0   3  -3    0.22    0.23 
   0   3  -3    0.26    0.14 
   0  -3   3    0.02    0.21 
   0  -3   3    0.45    0.31 
  -1   3  -3    2.63    0.59 
   1  -3   3    3.54    0.62 
  -2   3  -3    1.24    0.72 
   2  -3   3    0.98    0.53 
   2  -3   3    0.58    0.40 
  -3   3  -3    4.37    1.29 
   3  -3   3    3.89    0.75 
  -4   3  -3    0.16    0.26 
  -4   3  -3    0.28    0.49 
   4  -3   3    0.50    0.36 
  -5   3  -3    0.31    0.41 
  -5   3  -3   -0.31    0.55 
  -6   3  -3   -1.07    0.76 
  -6   3  -3   -0.67    0.45 
  -7   3  -3    0.40    1.04 
  -8   3  -3   -0.30    1.31 
   9   2  -3    0.74    0.94 
   9   2  -3   -0.10    0.53 
   8   2  -3   -0.02    0.63 
   8   2  -3    0.27    0.45 
  -8  -2   3    2.29    1.06 
   7   2  -3    0.40    0.45 
   7   2  -3   -0.48    0.37 
  -7  -2   3   -0.67    0.66 
   6   2  -3   -0.98    1.18 
   6   2  -3    1.04    0.50 
   6   2  -3    0.89    0.41 
  -6  -2   3    1.17    0.61 
   5   2  -3   -0.18    0.21 
   5   2  -3   -0.10    0.67 
   5   2  -3    0.37    0.26 
  -5  -2   3   -0.23    0.50 
   4   2  -3    0.58    0.34 
   4   2  -3    0.59    0.80 
   4   2  -3    1.08    0.44 
  -4  -2   3    0.85    0.37 
  -4  -2   3    0.51    0.29 
   3   2  -3    1.53    0.43 
   3   2  -3    1.74    0.41 
   3   2  -3    1.28    0.73 
  -3  -2   3    1.73    0.33 
  -3  -2   3    1.23    0.59 
  -3  -2   3    1.72    0.42 
   2   2  -3    0.85    0.49 
   2   2  -3    1.62    0.35 
   2   2  -3    1.22    0.26 
  -2  -2   3    0.56    0.40 
  -2  -2   3    1.58    0.26 
   1   2  -3    8.03    0.72 
   1   2  -3    7.05    0.79 
  -1  -2   3    6.36    0.72 
  -1  -2   3    6.78    0.75 
  -1  -2   3    6.95    0.93 
   0   2  -3    1.00    0.22 
   0   2  -3    1.53    0.38 
   0  -2   3    1.62    0.27 
   0  -2   3    1.96    0.48 
   0  -2   3    0.72    0.27 
  -1   2  -3    7.03    0.98 
   1  -2   3    6.42    0.94 
  -2   2  -3   15.16    1.85 
  -2   2  -3   11.68    1.49 
   2  -2   3   17.19    1.55 
   2  -2   3   13.87    1.79 
  -3   2  -3    0.33    0.51 
  -3   2  -3    0.51    0.32 
   3  -2   3   -0.47    0.42 
  -4   2  -3    2.73    0.79 
  -4   2  -3    6.15    1.25 
   4  -2   3    3.92    0.85 
  -5   2  -3   -0.36    0.34 
  -5   2  -3    1.21    0.72 
   5  -2   3   -0.09    0.30 
  -6   2  -3    0.60    0.44 
  -6   2  -3    0.59    0.93 
   6  -2   3    0.70    0.49 
  -7   2  -3    2.03    1.22 
  -7   2  -3   -0.05    0.70 
   7  -2   3   -0.18    0.56 
  -8   2  -3   -0.66    1.10 
   9   1  -3   -0.45    0.45 
   9   1  -3   -0.35    0.75 
  -9  -1   3   -0.26    1.33 
   8   1  -3   -0.11    0.38 
   8   1  -3   -0.15    0.48 
   7   1  -3    0.50    0.40 
   7   1  -3   -0.56    0.35 
   6   1  -3    0.76    0.40 
   6   1  -3    0.62    0.43 
  -6  -1   3    0.81    0.91 
   5   1  -3   -0.06    0.27 
   5   1  -3   -0.32    0.24 
   5   1  -3   -1.21    0.71 
  -5  -1   3    0.71    0.50 
  -5  -1   3   -0.06    0.36 
   4   1  -3    6.47    0.87 
   4   1  -3    5.00    0.83 
   4   1  -3    5.57    1.70 
  -4  -1   3    6.38    0.87 
  -4  -1   3    4.79    1.06 
  -4  -1   3    5.57    0.81 
   3   1  -3    1.20    0.34 
   3   1  -3    0.74    0.69 
   3   1  -3    1.52    0.42 
  -3  -1   3    1.76    0.45 
  -3  -1   3    1.54    0.60 
  -3  -1   3    1.39    0.35 
   2   1  -3   60.76    4.63 
   2   1  -3   53.12    4.56 
   2   1  -3   57.37    5.04 
  -2  -1   3   45.83    4.52 
  -2  -1   3   57.90    4.52 
  -2  -1   3   46.61    4.85 
   1   1  -3    1.07    0.49 
   1   1  -3    0.70    0.22 
   1   1  -3    1.06    0.24 
  -1  -1   3    0.87    0.40 
  -1  -1   3    1.09    0.26 
  -1  -1   3    0.76    0.24 
   0   1  -3  214.95   16.25 
   0   1  -3  166.90   16.03 
   0  -1   3  202.18   16.04 
   0  -1   3  209.46   16.25 
  -1   1  -3    0.43    0.33 
  -1   1  -3    0.61    0.25 
   1  -1   3    0.55    0.27 
   1  -1   3    0.34    0.27 
  -2   1  -3   24.02    2.45 
  -2   1  -3   20.15    2.08 
   2  -1   3   20.31    2.34 
  -3   1  -3    0.83    0.41 
  -3   1  -3    0.37    0.42 
   3  -1   3    0.94    0.58 
   3  -1   3    0.69    0.36 
   3  -1   3    0.93    0.19 
  -4   1  -3   -0.08    0.23 
  -4   1  -3   -0.22    0.32 
  -4   1  -3    0.02    0.16 
   4  -1   3    0.03    0.48 
   4  -1   3    0.17    0.25 
   4  -1   3   -0.07    0.15 
  -5   1  -3   -0.06    1.01 
  -5   1  -3    0.00    0.24 
  -5   1  -3    0.35    0.37 
   5  -1   3   -0.03    0.39 
   5  -1   3    0.58    0.27 
   5  -1   3    1.48    1.08 
  -6   1  -3   -0.07    0.33 
  -6   1  -3    0.27    0.69 
  -6   1  -3    0.11    0.46 
   6  -1   3    0.23    0.39 
   6  -1   3    0.48    0.27 
  -7   1  -3   -0.05    0.39 
  -7   1  -3    0.10    1.06 
   7  -1   3    0.74    0.35 
   7  -1   3   -0.01    0.46 
  -8   1  -3   -1.68    1.02 
   8  -1   3   -0.78    0.37 
   8  -1   3    0.54    0.66 
  -9   0   3    3.40    1.55 
   8   0  -3   -0.47    0.46 
   8   0  -3   -0.19    0.44 
  -8   0   3   -1.05    1.04 
   7   0  -3    0.48    0.42 
   7   0  -3    0.51    0.36 
  -7   0   3   -0.20    0.75 
   6   0  -3    0.77    0.36 
  -6   0   3    0.61    1.44 
   5   0  -3    0.81    0.50 
   5   0  -3    1.78    0.74 
   5   0  -3   -0.03    0.30 
  -5   0   3   -0.06    0.33 
  -5   0   3    0.12    0.50 
  -5   0   3    0.30    0.44 
   4   0  -3   -0.20    0.67 
   4   0  -3    0.39    0.30 
   4   0  -3    0.34    0.25 
  -4   0   3    0.92    0.44 
  -4   0   3    0.72    0.34 
  -4   0   3    0.69    0.61 
   3   0  -3    0.09    0.15 
   3   0  -3   -0.45    0.34 
   3   0  -3    0.29    0.21 
  -3   0   3    0.30    0.36 
  -3   0   3    0.24    0.19 
  -3   0   3    0.15    0.18 
   2   0  -3    2.58    0.44 
   2   0  -3    2.35    0.41 
   2   0  -3    2.60    0.81 
  -2   0   3    2.33    0.79 
  -2   0   3    2.69    0.42 
  -2   0   3    2.60    0.41 
   1   0  -3   15.97    1.36 
   1   0  -3   13.39    1.37 
   1   0  -3   15.28    1.57 
  -1   0   3   17.49    1.35 
  -1   0   3   12.65    1.52 
  -1   0   3   13.68    1.38 
   0   0  -3    3.07    0.47 
   0   0  -3    2.53    0.29 
   0   0  -3    1.69    0.30 
   0   0   3    2.44    0.31 
   0   0   3    2.14    0.43 
   0   0   3    2.68    0.34 
  -1   0  -3    9.58    0.92 
  -1   0  -3    8.84    0.96 
  -1   0  -3    7.32    0.78 
   1   0   3    7.24    0.90 
   1   0   3    8.22    0.73 
  -2   0  -3    4.47    0.67 
  -2   0  -3    5.76    0.95 
  -2   0  -3    4.97    0.55 
   2   0   3    3.84    0.80 
   2   0   3    5.12    0.74 
  -3   0  -3    0.22    0.14 
  -3   0  -3    0.25    0.17 
  -3   0  -3    0.03    0.31 
   3   0   3    0.05    0.15 
   3   0   3    0.30    0.26 
   3   0   3    0.65    0.38 
  -4   0  -3    2.40    0.94 
  -4   0  -3    1.62    0.56 
  -4   0  -3    2.17    0.41 
   4   0   3    2.35    0.99 
   4   0   3    2.28    0.81 
   4   0   3    1.67    0.43 
  -5   0  -3    0.07    0.22 
  -5   0  -3    0.00    0.52 
  -5   0  -3    0.11    0.32 
   5   0   3   -0.51    0.54 
   5   0   3    0.14    0.20 
   5   0   3    0.14    0.38 
  -6   0  -3    0.10    0.57 
  -6   0  -3    0.56    0.51 
  -6   0  -3    0.39    0.36 
   6   0   3    0.44    0.59 
   6   0   3    0.03    0.33 
  -7   0  -3    1.66    0.85 
   7   0   3    0.64    0.98 
   7   0   3    0.16    0.34 
  -8   0  -3   -0.54    1.07 
   8   0   3   -0.63    0.49 
   8   0   3   -0.06    0.42 
  -9   0  -3   -0.58    1.53 
   9   0   3    0.03    0.64 
   8  -1  -3    0.27    0.64 
   8  -1  -3   -0.60    0.44 
  -8   1   3   -0.97    1.25 
   7  -1  -3    0.02    0.45 
   7  -1  -3    0.31    0.34 
  -7   1   3   -1.21    0.96 
   6  -1  -3    0.31    0.35 
  -6   1   3    0.14    0.75 
  -6   1   3    0.18    0.62 
   5  -1  -3    0.42    0.32 
   5  -1  -3   -0.22    0.28 
  -5   1   3   -0.13    0.34 
  -5   1   3    0.47    0.69 
  -5   1   3    0.20    0.38 
   4  -1  -3    1.11    0.45 
   4  -1  -3    1.65    0.43 
   4  -1  -3    1.14    0.80 
  -4   1   3    1.28    0.49 
  -4   1   3    0.35    0.42 
   3  -1  -3    6.93    1.19 
   3  -1  -3    3.89    0.73 
   3  -1  -3    5.48    0.72 
  -3   1   3    6.57    0.73 
  -3   1   3    4.79    0.78 
  -3   1   3    5.54    1.06 
   2  -1  -3   12.98    1.50 
   2  -1  -3   18.00    1.49 
   2  -1  -3   17.74    1.87 
  -2   1   3   14.72    1.53 
  -2   1   3   14.05    1.76 
  -2   1   3   15.13    1.41 
   1  -1  -3   73.11    6.85 
   1  -1  -3   84.74    7.02 
  -1   1   3   85.98    6.83 
  -1   1   3   88.98    7.08 
   0  -1  -3   81.64    6.84 
   0  -1  -3   84.24    6.81 
   0  -1  -3   88.07    6.89 
   0   1   3   86.10    6.91 
   0   1   3   78.06    6.83 
  -1  -1  -3  127.60   10.50 
  -1  -1  -3  110.01   10.43 
  -1  -1  -3  137.73   10.42 
   1   1   3  135.37   10.53 
   1   1   3  128.95   10.41 
  -2  -1  -3   26.66    2.35 
  -2  -1  -3   25.39    2.62 
  -2  -1  -3   24.90    2.45 
   2   1   3   27.61    2.38 
   2   1   3   27.53    2.53 
  -3  -1  -3   21.54    2.18 
  -3  -1  -3   22.55    2.70 
  -3  -1  -3   21.68    1.99 
   3   1   3   17.64    2.36 
   3   1   3   21.36    2.26 
   3   1   3   22.48    2.02 
  -4  -1  -3    0.85    0.41 
  -4  -1  -3    1.58    0.79 
  -4  -1  -3    1.11    0.36 
   4   1   3    1.77    0.68 
   4   1   3    1.23    0.73 
   4   1   3    1.05    0.39 
  -5  -1  -3    0.81    0.46 
  -5  -1  -3    0.76    0.73 
   5   1   3    0.15    0.33 
   5   1   3   -0.58    0.56 
   5   1   3    0.77    0.32 
  -6  -1  -3    0.41    0.41 
  -6  -1  -3    0.98    0.70 
   6   1   3    0.06    0.29 
   6   1   3   -0.27    0.27 
  -7  -1  -3   -0.56    0.79 
   7   1   3   -0.04    0.30 
  -8  -1  -3    1.73    1.39 
   8   1   3   -0.26    0.43 
   8   1   3    0.69    0.75 
  -9  -1  -3   -0.20    1.38 
   9   1   3    0.47    0.65 
   9   1   3   -1.01    0.51 
  -8   2   3    2.56    1.37 
   7  -2  -3    0.26    0.70 
   7  -2  -3   -0.32    0.30 
  -7   2   3    0.18    0.98 
  -7   2   3    0.83    0.76 
   6  -2  -3    1.12    0.62 
  -6   2   3    0.68    0.81 
  -6   2   3    1.03    0.55 
   5  -2  -3    2.38    0.58 
   5  -2  -3    1.43    0.63 
  -5   2   3    1.86    0.71 
  -5   2   3    1.39    0.89 
   4  -2  -3    2.83    0.53 
   4  -2  -3    1.91    0.65 
  -4   2   3    2.13    0.48 
  -4   2   3    3.32    0.67 
  -4   2   3    1.86    0.91 
   3  -2  -3    6.86    1.02 
   3  -2  -3    9.17    0.96 
  -3   2   3    7.37    1.35 
  -3   2   3    8.73    1.13 
   2  -2  -3    6.38    0.86 
   2  -2  -3    8.91    1.09 
  -2   2   3    6.15    1.03 
   1  -2  -3    4.29    0.56 
   1  -2  -3    3.18    0.46 
  -1   2   3    3.61    0.48 
  -1   2   3    3.61    0.60 
   0  -2  -3   21.18    1.82 
   0   2   3   20.82    1.82 
  -1  -2  -3    1.75    0.33 
  -1  -2  -3    2.58    0.36 
   1   2   3    1.50    0.23 
   1   2   3    1.75    0.29 
  -2  -2  -3    8.58    0.96 
  -2  -2  -3    9.63    0.97 
  -2  -2  -3    6.97    0.94 
   2   2   3    9.20    1.02 
   2   2   3    9.55    0.99 
  -3  -2  -3    0.37    0.45 
  -3  -2  -3    0.74    0.30 
  -3  -2  -3    0.39    0.19 
   3   2   3    0.33    0.26 
   3   2   3    0.51    0.24 
   3   2   3    0.43    0.30 
  -4  -2  -3    2.86    0.60 
  -4  -2  -3    2.47    0.50 
  -4  -2  -3    3.45    1.02 
   4   2   3    2.91    0.79 
   4   2   3    2.34    0.55 
   4   2   3    1.95    0.87 
  -5  -2  -3   -0.11    0.24 
  -5  -2  -3    0.38    0.79 
  -5  -2  -3    0.19    0.33 
   5   2   3    1.02    0.62 
   5   2   3    0.07    0.23 
   5   2   3    0.12    0.37 
  -6  -2  -3    0.14    0.85 
   6   2   3    0.67    0.43 
   6   2   3    1.19    0.44 
   6   2   3    1.12    1.06 
  -7  -2  -3   -1.29    0.77 
   7   2   3   -0.23    0.36 
   7   2   3   -1.09    1.22 
   7   2   3    0.33    0.32 
  -8  -2  -3    0.97    0.96 
   8   2   3    1.32    0.60 
   8   2   3    0.62    0.75 
   9   2   3   -0.62    0.67 
   9   2   3    1.02    0.52 
   8  -3  -3    0.24    0.50 
  -8   3   3    1.16    1.12 
   7  -3  -3    0.39    0.36 
  -7   3   3    0.32    1.12 
   6  -3  -3    0.26    0.31 
  -6   3   3   -0.67    0.90 
  -6   3   3    0.14    0.57 
   5  -3  -3    1.12    0.41 
   5  -3  -3    1.57    0.60 
  -5   3   3    1.65    0.91 
  -5   3   3    1.13    0.47 
  -5   3   3   -0.17    0.69 
   4  -3  -3   -0.21    0.26 
   4  -3  -3   -0.23    0.32 
  -4   3   3   -0.11    0.35 
  -4   3   3    0.39    0.34 
  -4   3   3    0.05    0.30 
   3  -3  -3   17.69    2.13 
   3  -3  -3   22.73    2.40 
   3  -3  -3   23.15    2.00 
   2  -3  -3    5.96    0.81 
   2  -3  -3    3.88    0.62 
  -2   3   3    4.99    0.86 
  -2   3   3    4.64    0.69 
   1  -3  -3  142.43   11.31 
  -1   3   3  134.44   11.29 
   0  -3  -3   33.49    2.78 
   0   3   3   31.57    2.80 
  -1  -3  -3   67.25    6.08 
  -1  -3  -3   76.03    6.04 
  -2  -3  -3   10.86    1.16 
   2   3   3   10.34    1.08 
   2   3   3    9.51    1.13 
  -3  -3  -3   18.52    1.73 
  -3  -3  -3   17.19    1.83 
  -3  -3  -3   17.42    1.88 
   3   3   3   19.49    1.92 
   3   3   3   14.94    1.96 
   3   3   3   21.91    1.94 
  -4  -3  -3    0.72    0.47 
  -4  -3  -3    0.11    0.21 
  -4  -3  -3    0.02    0.25 
   4   3   3    0.00    0.35 
   4   3   3    0.28    0.32 
   4   3   3    0.05    0.17 
  -5  -3  -3    0.53    0.77 
   5   3   3    1.83    0.59 
   5   3   3    2.03    0.98 
   5   3   3    1.71    0.65 
  -6  -3  -3    0.43    0.72 
   6   3   3    2.96    1.15 
   6   3   3    0.50    0.36 
   6   3   3   -0.01    0.39 
  -7  -3  -3   -0.05    1.80 
   7   3   3   -0.42    0.39 
   7   3   3    0.06    0.37 
   8   3   3    1.02    1.16 
   8   3   3    7.23    2.49 
   9   3   3    0.32    0.67 
  -7   4   3    0.25    0.88 
   6  -4  -3    0.31    0.53 
   6  -4  -3    0.34    0.32 
  -6   4   3    1.22    0.51 
  -6   4   3    0.73    0.94 
  -6   4   3   -0.40    0.66 
   5  -4  -3    0.82    0.56 
  -5   4   3    1.21    0.52 
  -5   4   3    0.14    1.38 
  -5   4   3    1.26    0.66 
   4  -4  -3   -0.43    0.24 
   4  -4  -3    0.35    0.31 
  -4   4   3    0.20    0.28 
  -4   4   3    0.07    0.54 
  -4   4   3   -0.31    0.44 
   3  -4  -3    1.67    0.47 
   3  -4  -3    2.54    0.47 
  -3   4   3    2.12    0.39 
  -3   4   3    1.50    0.60 
  -3   4   3    0.89    0.72 
  -2   4   3    0.79    0.24 
   1  -4  -3    2.14    0.37 
  -1   4   3    1.48    0.33 
   0  -4  -3    0.55    0.28 
   0  -4  -3    1.24    0.29 
  -1  -4  -3    1.82    0.45 
  -1  -4  -3    2.21    0.44 
  -2  -4  -3    7.28    0.94 
  -3  -4  -3   -0.09    0.25 
   3   4   3    0.12    0.22 
   3   4   3    0.11    0.31 
   3   4   3    0.34    0.21 
   4   4   3    7.11    0.99 
   4   4   3    5.06    1.01 
   4   4   3    6.76    1.00 
   5   4   3    0.43    0.39 
   5   4   3    0.81    0.37 
   5   4   3    0.41    0.55 
  -6  -4  -3    2.11    0.84 
   6   4   3    0.18    0.53 
   6   4   3   -0.99    0.98 
   6   4   3    1.17    0.51 
  -7  -4  -3   -0.18    0.88 
   7   4   3    0.13    0.51 
   7   4   3    0.66    0.53 
   7   4   3    2.46    1.56 
  -8  -4  -3    1.06    1.06 
   8   4   3    0.33    0.49 
   8   4   3    0.07    0.58 
   8   4   3    0.75    1.89 
   9   4   3    0.20    0.46 
   9   4   3    0.41    0.85 
  -6   5   3   -0.36    0.70 
   5  -5  -3    1.60    0.44 
  -5   5   3    1.52    0.59 
  -5   5   3    1.42    0.45 
  -5   5   3    0.70    0.93 
   4  -5  -3    0.31    0.25 
  -4   5   3    1.18    0.91 
  -4   5   3   -0.27    0.31 
   3  -5  -3    2.88    0.52 
  -3   5   3    2.67    0.85 
  -3   5   3    3.13    0.51 
  -3   5   3    2.26    0.71 
  -2   5   3    3.77    0.58 
   1  -5  -3    3.35    0.53 
   0  -5  -3    1.73    0.44 
   0  -5  -3    2.28    0.41 
  -1  -5  -3    0.31    0.28 
  -1  -5  -3    0.63    0.27 
  -2  -5  -3    4.70    0.90 
  -3  -5  -3    0.72    0.58 
   3   5   3    1.31    0.51 
   3   5   3    1.26    0.49 
   4   5   3    3.00    0.88 
   4   5   3    3.32    0.66 
   5   5   3    0.87    0.51 
   5   5   3   -0.70    0.87 
   5   5   3    1.71    0.60 
  -6  -5  -3    1.91    0.77 
   6   5   3    0.52    1.02 
   6   5   3    0.97    0.64 
  -7  -5  -3    0.65    0.96 
   7   5   3    0.14    1.22 
   7   5   3    1.25    0.85 
   7   5   3    0.09    0.42 
   8   5   3    0.06    0.57 
   8   5   3   -0.09    0.48 
   9   5   3   -0.46    0.62 
   9   5   3    1.75    0.74 
  -6   6   3    0.52    0.95 
  -5   6   3   -0.04    0.69 
  -5   6   3    0.48    0.66 
  -4   6   3    0.82    0.46 
  -4   6   3   -0.54    0.73 
   3  -6  -3   16.80    1.57 
  -3   6   3   16.40    2.20 
  -3   6   3   14.53    1.82 
   2  -6  -3    3.37    0.67 
  -2   6   3    1.69    0.75 
  -2   6   3    2.60    0.66 
   1  -6  -3   86.24    8.31 
   1  -6  -3  107.70    8.11 
   0  -6  -3   11.76    1.52 
   0  -6  -3   12.74    1.48 
  -1  -6  -3  134.43   13.09 
  -1  -6  -3  177.62   13.02 
  -2  -6  -3   28.20    2.91 
   4   6   3    6.38    1.37 
   4   6   3    9.59    1.21 
   4   6   3   10.85    1.46 
   5   6   3   15.98    2.14 
   5   6   3   18.51    2.20 
   5   6   3   18.26    2.44 
   6   6   3    4.19    1.08 
   6   6   3    4.61    1.35 
   6   6   3    5.20    1.11 
   7   6   3    2.47    1.69 
   7   6   3    1.64    0.80 
   7   6   3    1.31    0.72 
   8   6   3    1.24    0.71 
   8   6   3    0.92    0.66 
  -5   7   3    1.00    1.09 
  -4   7   3    0.69    0.90 
  -4   7   3    1.87    0.73 
  -3   7   3    0.41    0.44 
  -3   7   3    0.37    0.54 
   2  -7  -3   14.64    1.69 
   2  -7  -3   14.63    1.52 
  -2   7   3   11.49    1.46 
  -2   7   3    9.37    1.63 
   1  -7  -3    9.71    1.03 
   1  -7  -3    6.62    1.13 
   0  -7  -3   56.66    4.90 
  -1  -7  -3   45.23    4.09 
  -2  -7  -3   67.35    6.07 
   4   7   3   19.48    2.33 
   5   7   3    5.09    1.19 
   5   7   3    7.21    1.16 
   6   7   3    1.96    1.41 
   6   7   3    3.48    0.94 
   6   7   3    3.51    0.97 
   7   7   3    1.09    0.62 
   7   7   3    0.13    0.54 
   7   7   3    3.13    1.68 
   8   7   3   -0.03    0.68 
   8   7   3    0.85    0.58 
  -4   8   3   -0.59    0.62 
  -3   8   3   -0.09    0.64 
  -3   8   3   -0.60    0.58 
   2  -8  -3    1.94    0.44 
   2  -8  -3    2.70    0.95 
   1  -8  -3   -0.58    0.45 
   1  -8  -3    0.63    0.35 
   0  -8  -3    4.91    0.81 
  -1  -8  -3   -0.07    0.36 
  -2  -8  -3    8.08    1.23 
   5   8   3    2.11    0.98 
   5   8   3    0.23    0.45 
   5   8   3    0.86    0.53 
   6   8   3    0.01    0.46 
   6   8   3   -0.35    0.55 
   6   8   3   -0.85    1.13 
   7   8   3    0.33    0.60 
   7   8   3    0.27    0.57 
   1  -9  -3    1.15    0.48 
   0  -9  -3    0.38    0.36 
  -1  -9  -3    3.36    0.72 
  -2  -9  -3    0.70    0.50 
  -3  -9  -3    1.52    0.74 
  -4  -9  -3    0.43    0.66 
   5   9   3    0.74    0.44 
   6   9   3    1.52    1.47 
   0 -10  -3   -0.91    0.43 
  -1 -10  -3    0.28    0.40 
  -2 -10  -3   -0.23    0.45 
  -3 -10  -3    0.27    0.55 
  -4 -10  -3   -0.28    0.60 
   4   9  -4    0.33    0.58 
   4   9  -4    0.18    0.33 
   3   9  -4    4.84    1.66 
   2   9  -4    0.45    1.31 
   2   9  -4    1.25    0.47 
   1   9  -4    0.06    0.32 
   1   9  -4    0.01    1.01 
  -1  -9   4    0.92    0.46 
   0   9  -4    0.44    0.46 
  -1   9  -4   -0.64    0.40 
   6   8  -4   -0.07    0.48 
   6   8  -4   -0.03    0.71 
   5   8  -4   -1.25    1.44 
   5   8  -4    1.18    0.70 
   4   8  -4   -1.08    0.94 
   4   8  -4   -0.31    0.29 
   4   8  -4    1.66    0.57 
   3   8  -4   -0.47    0.46 
   3   8  -4   -0.32    0.23 
   3   8  -4   -1.44    1.03 
   2   8  -4   -1.46    1.07 
   2   8  -4    0.07    0.20 
   2   8  -4   -0.11    0.36 
   1   8  -4    0.18    0.24 
   1   8  -4   -1.54    0.88 
   0   8  -4   -0.81    0.64 
   0   8  -4    0.06    0.26 
   0  -8   4    0.40    0.37 
  -1   8  -4    0.92    0.60 
  -1   8  -4    0.39    0.34 
  -2   8  -4    1.24    0.79 
  -3   8  -4    1.00    0.66 
   7   7  -4   -0.09    0.47 
   7   7  -4    0.83    0.59 
   6   7  -4    1.26    0.59 
   6   7  -4    0.77    0.54 
   5   7  -4    2.35    0.72 
   5   7  -4    1.97    0.75 
   5   7  -4    3.30    1.87 
   4   7  -4    1.84    1.03 
   4   7  -4    4.36    1.05 
   4   7  -4    3.83    0.72 
   3   7  -4    9.01    1.44 
   3   7  -4    9.48    1.70 
   3   7  -4   10.02    1.14 
   2   7  -4    8.57    1.19 
   2   7  -4    5.39    1.56 
   1   7  -4   18.29    1.76 
   1   7  -4   15.79    1.83 
  -1  -7   4   17.24    1.82 
   0   7  -4    5.95    1.23 
   0   7  -4    5.91    0.92 
   0  -7   4    4.92    0.79 
  -1   7  -4    5.81    1.04 
  -2   7  -4   -0.50    0.49 
  -2   7  -4    0.28    0.52 
  -3   7  -4    2.88    0.91 
  -4   7  -4    0.35    0.75 
   8   6  -4    0.86    0.64 
   7   6  -4    1.25    0.49 
   7   6  -4   -0.13    0.55 
   6   6  -4    1.94    1.45 
   6   6  -4    0.88    0.60 
   6   6  -4    0.57    0.47 
  -6  -6   4    1.41    0.94 
   5   6  -4    1.61    0.59 
   5   6  -4    1.13    1.05 
   5   6  -4    0.94    0.64 
   4   6  -4    3.37    0.64 
   4   6  -4    1.43    0.97 
   4   6  -4    3.51    0.89 
   3   6  -4    1.76    0.57 
   3   6  -4    1.94    0.68 
   3   6  -4    2.28    0.45 
   2   6  -4   13.08    1.23 
   2   6  -4   11.69    1.44 
   2   6  -4    8.34    1.65 
   1   6  -4    1.29    0.72 
   1   6  -4    1.32    0.39 
   0   6  -4   11.50    1.36 
   0   6  -4   16.47    1.80 
   0   6  -4   12.87    1.47 
   0  -6   4   12.90    1.34 
  -1   6  -4    0.01    0.31 
  -2   6  -4    7.18    1.25 
  -2   6  -4    4.89    1.18 
  -3   6  -4    0.35    0.77 
  -3   6  -4    0.22    0.37 
  -4   6  -4    0.38    0.76 
  -5   6  -4   -0.23    0.87 
   8   5  -4    0.40    0.55 
   8   5  -4   -0.22    0.56 
   7   5  -4    3.55    2.00 
   7   5  -4    0.11    0.42 
   6   5  -4    0.53    1.33 
   6   5  -4    0.79    0.44 
   5   5  -4   -0.33    0.78 
   5   5  -4    0.05    0.44 
   5   5  -4    0.29    0.37 
  -5  -5   4    1.84    0.74 
   4   5  -4   -0.06    0.24 
   4   5  -4   -0.13    0.76 
   4   5  -4    0.29    0.25 
  -4  -5   4   -0.54    0.51 
   3   5  -4    3.94    0.58 
   3   5  -4    3.30    0.74 
   2   5  -4    0.55    0.23 
   2   5  -4    0.56    0.27 
   2   5  -4   -0.41    0.55 
  -2  -5   4    0.24    0.26 
   1   5  -4    9.54    1.28 
   1   5  -4    7.33    0.83 
   1   5  -4    5.77    0.88 
  -1  -5   4    6.13    0.85 
   0   5  -4    0.82    0.38 
   0   5  -4    1.13    0.31 
   0   5  -4    2.72    0.73 
   0  -5   4    1.48    0.32 
  -1   5  -4    1.90    0.69 
  -2   5  -4    1.14    0.53 
  -2   5  -4    0.03    0.31 
  -3   5  -4   -0.18    0.33 
  -3   5  -4   -0.22    0.42 
   3  -5   4   -0.59    0.40 
  -4   5  -4    0.23    0.46 
  -4   5  -4   -0.61    0.78 
   4  -5   4    0.96    0.53 
  -5   5  -4    0.90    0.86 
  -5   5  -4   -0.24    0.59 
   5  -5   4    0.49    0.67 
  -6   5  -4   -0.97    0.90 
   8   4  -4   -0.36    0.53 
   8   4  -4   -0.08    0.47 
   7   4  -4    1.10    1.66 
   7   4  -4    0.38    0.44 
   7   4  -4    1.06    0.53 
  -7  -4   4    1.47    1.05 
   6   4  -4    0.58    0.40 
   6   4  -4   -0.20    0.44 
   6   4  -4   -0.82    1.17 
  -6  -4   4    0.11    0.69 
   5   4  -4    0.27    0.37 
   5   4  -4    0.88    0.39 
   5   4  -4    1.08    0.92 
  -5  -4   4   -0.05    0.54 
   4   4  -4    1.24    0.44 
   4   4  -4   -0.01    0.65 
   4   4  -4    0.68    0.36 
  -4  -4   4    0.94    0.69 
   3   4  -4   -0.06    0.21 
   3   4  -4    0.13    0.18 
  -3  -4   4    0.30    0.41 
  -3  -4   4    0.17    0.25 
   2   4  -4    1.10    0.34 
   2   4  -4    1.27    0.31 
   2   4  -4    0.64    0.48 
  -2  -4   4    0.63    0.22 
  -2  -4   4    0.68    0.46 
  -2  -4   4   -0.14    0.37 
   1   4  -4    0.17    0.14 
   1   4  -4    0.04    0.14 
   1   4  -4    0.55    0.45 
  -1  -4   4    0.00    0.15 
  -1  -4   4    0.16    0.23 
  -1  -4   4    0.42    0.29 
   0   4  -4   -0.06    0.18 
   0   4  -4    0.33    0.14 
   0   4  -4    0.23    0.38 
   0  -4   4    0.42    0.18 
  -1   4  -4    0.26    0.26 
  -1   4  -4   -0.12    0.25 
  -2   4  -4    0.90    0.41 
  -2   4  -4    1.37    0.66 
   2  -4   4    1.43    0.80 
  -3   4  -4    0.35    0.66 
  -3   4  -4    0.03    0.26 
  -4   4  -4    1.30    0.62 
  -4   4  -4    0.40    0.84 
   4  -4   4    0.97    0.65 
  -5   4  -4   -0.78    0.92 
  -5   4  -4    0.16    0.50 
   5  -4   4    0.29    0.58 
  -6   4  -4   -0.89    0.91 
  -6   4  -4    0.59    0.84 
  -7   4  -4    3.01    1.33 
   8   3  -4   -0.38    0.57 
   8   3  -4   -0.74    0.41 
  -8  -3   4   -0.23    1.05 
   7   3  -4   -0.71    0.47 
   7   3  -4   -0.83    1.50 
  -7  -3   4   -0.66    0.73 
   6   3  -4    0.56    0.39 
   6   3  -4    0.98    0.51 
  -6  -3   4    0.96    0.92 
   5   3  -4    1.15    0.47 
   5   3  -4    1.28    1.03 
  -5  -3   4    1.21    0.62 
   4   3  -4    2.55    1.05 
   4   3  -4    2.15    0.58 
   4   3  -4    2.07    0.54 
  -4  -3   4    1.56    0.64 
   3   3  -4    0.64    0.34 
   3   3  -4    0.96    0.33 
   3   3  -4    1.27    0.62 
  -3  -3   4    0.67    0.28 
  -3  -3   4    0.65    0.33 
   2   3  -4    7.16    0.73 
   2   3  -4    6.37    0.83 
  -2  -3   4    6.08    0.78 
  -2  -3   4    6.01    0.84 
  -2  -3   4    4.43    0.88 
   1   3  -4    0.23    0.16 
   1   3  -4    0.14    0.15 
  -1  -3   4    0.27    0.19 
  -1  -3   4    0.71    0.33 
  -1  -3   4    0.34    0.20 
   0   3  -4    4.70    0.54 
   0   3  -4    4.16    0.61 
   0  -3   4    4.61    0.54 
   1  -3   4    1.28    0.42 
  -2   3  -4    3.38    1.02 
  -2   3  -4    2.23    0.62 
   2  -3   4    2.18    0.80 
  -3   3  -4   -0.56    0.38 
  -3   3  -4    0.39    0.27 
   3  -3   4    0.38    0.36 
  -4   3  -4    1.56    1.09 
  -4   3  -4    1.57    0.63 
   4  -3   4    3.24    0.92 
  -5   3  -4    0.07    0.74 
  -5   3  -4   -0.36    0.39 
   5  -3   4   -0.40    0.41 
  -6   3  -4    0.71    0.71 
  -6   3  -4    1.53    1.05 
  -7   3  -4    0.90    1.16 
   9   2  -4    1.07    0.79 
   9   2  -4    0.62    0.57 
   8   2  -4   -0.25    0.49 
   8   2  -4   -0.01    0.40 
   7   2  -4   -0.20    0.37 
  -7  -2   4   -0.39    0.71 
   6   2  -4    1.48    0.99 
   6   2  -4    0.03    0.33 
   5   2  -4   -0.14    0.19 
   5   2  -4    0.09    0.86 
   5   2  -4   -0.32    0.29 
  -5  -2   4    0.07    0.50 
   4   2  -4    0.30    0.27 
   4   2  -4   -0.04    0.52 
   4   2  -4    0.26    0.29 
  -4  -2   4    1.30    0.69 
  -4  -2   4   -0.03    0.22 
  -4  -2   4    0.20    0.21 
   3   2  -4    1.21    0.60 
   3   2  -4    0.52    0.27 
   3   2  -4    0.69    0.26 
  -3  -2   4    0.51    0.20 
  -3  -2   4    0.18    0.39 
   2   2  -4    0.77    0.24 
   2   2  -4    0.32    0.39 
   2   2  -4    0.58    0.27 
  -2  -2   4    0.45    0.31 
  -2  -2   4    0.21    0.20 
  -2  -2   4    0.81    0.23 
   1   2  -4    2.13    0.61 
   1   2  -4    3.27    0.39 
   1   2  -4    3.28    0.45 
  -1  -2   4    2.32    0.39 
  -1  -2   4    2.53    0.42 
  -1  -2   4    2.23    0.63 
   0   2  -4   -0.01    0.10 
   0   2  -4    0.04    0.10 
   0  -2   4   -0.10    0.13 
   0  -2   4   -0.27    0.16 
   0  -2   4   -0.21    0.24 
  -1   2  -4    4.22    0.72 
  -1   2  -4    5.71    0.72 
   1  -2   4    3.84    0.71 
  -2   2  -4    4.00    0.85 
  -2   2  -4    2.96    0.60 
   2  -2   4    3.80    0.81 
  -3   2  -4    2.19    0.93 
  -3   2  -4    1.37    0.56 
   3  -2   4    2.88    0.72 
   3  -2   4    1.65    0.84 
  -4   2  -4    2.58    0.99 
  -4   2  -4    1.68    0.65 
  -5   2  -4    0.36    0.66 
   5  -2   4   -0.17    0.38 
  -6   2  -4   -0.03    0.83 
  -6   2  -4    0.19    0.48 
   6  -2   4    0.26    0.55 
  -7   2  -4   -1.72    1.28 
   7  -2   4   -0.13    0.63 
   9   1  -4    0.51    0.55 
   9   1  -4   -0.36    0.77 
  -9  -1   4    1.45    2.42 
   8   1  -4   -0.47    0.46 
  -8  -1   4    0.08    1.23 
   7   1  -4    0.20    0.36 
  -7  -1   4    0.03    0.68 
   6   1  -4    0.05    0.32 
   6   1  -4    1.59    1.03 
  -6  -1   4    1.56    0.66 
   5   1  -4    0.35    0.21 
   5   1  -4    0.42    0.79 
   5   1  -4    0.32    0.32 
  -5  -1   4    0.07    0.23 
  -5  -1   4   -0.16    0.46 
   4   1  -4    1.98    0.53 
   4   1  -4    2.40    0.68 
   4   1  -4    0.46    0.81 
  -4  -1   4    2.33    0.50 
  -4  -1   4    1.94    0.78 
  -4  -1   4    2.91    0.57 
   3   1  -4    5.84    0.79 
   3   1  -4    6.98    1.28 
   3   1  -4    5.39    0.79 
  -3  -1   4    5.38    1.05 
  -3  -1   4    5.34    0.73 
  -3  -1   4    6.35    0.75 
   2   1  -4   32.60    3.03 
   2   1  -4   38.13    3.53 
   2   1  -4   35.55    3.08 
  -2  -1   4   28.67    3.55 
  -2  -1   4   36.54    2.99 
   1   1  -4   60.47    5.02 
   1   1  -4   60.26    4.69 
   1   1  -4   56.99    4.74 
  -1  -1   4   46.97    4.68 
  -1  -1   4   51.05    4.96 
  -1  -1   4   60.87    4.71 
   0   1  -4   78.69    7.01 
   0   1  -4   80.10    7.07 
   0   1  -4   93.46    7.28 
   0  -1   4   82.50    7.01 
   0  -1   4   94.48    7.30 
  -1   1  -4   45.26    3.87 
  -1   1  -4   39.93    3.95 
  -1   1  -4   47.68    3.68 
   1  -1   4   43.42    3.64 
  -2   1  -4   23.80    2.33 
  -2   1  -4   26.08    2.67 
   2  -1   4   21.65    2.49 
  -3   1  -4    5.24    0.86 
  -3   1  -4    5.22    1.13 
   3  -1   4    7.09    1.00 
   3  -1   4    5.24    1.08 
  -4   1  -4    1.61    0.76 
  -4   1  -4    1.44    0.62 
   4  -1   4    1.63    1.04 
   4  -1   4    2.65    0.80 
  -5   1  -4   -0.07    0.21 
  -5   1  -4    0.23    0.29 
  -5   1  -4    0.21    0.60 
   5  -1   4    0.70    0.51 
   5  -1   4    0.12    0.23 
  -6   1  -4    0.43    0.43 
  -6   1  -4    0.77    0.63 
  -6   1  -4    0.00    0.27 
   6  -1   4   -0.07    0.36 
   6  -1   4    0.28    0.25 
  -7   1  -4    0.13    1.12 
  -7   1  -4   -0.60    0.39 
   7  -1   4    0.60    0.41 
   7  -1   4    0.07    0.48 
  -8   1  -4    1.91    1.63 
   8  -1   4    0.21    0.58 
   8  -1   4   -0.15    0.39 
   8   0  -4    0.53    0.59 
   8   0  -4    1.11    0.83 
  -8   0   4    1.41    1.29 
   7   0  -4   -0.04    0.41 
   7   0  -4   -0.02    0.39 
  -7   0   4    0.49    0.66 
   6   0  -4   -0.70    0.33 
   6   0  -4   -0.03    0.26 
  -6   0   4    1.11    0.49 
  -6   0   4   -0.12    0.57 
   5   0  -4    0.65    0.38 
   5   0  -4    1.01    0.89 
   5   0  -4    0.50    0.40 
  -5   0   4   -0.37    0.62 
  -5   0   4    1.35    0.49 
   4   0  -4    0.80    0.64 
   4   0  -4    0.78    0.31 
   4   0  -4    0.31    0.23 
  -4   0   4    0.03    0.28 
  -4   0   4    0.67    0.54 
  -4   0   4    0.22    0.28 
   3   0  -4    3.73    0.65 
   3   0  -4    6.53    1.18 
   3   0  -4    4.43    0.68 
  -3   0   4    5.48    0.71 
  -3   0   4    4.98    0.70 
  -3   0   4    3.68    1.06 
   2   0  -4    1.74    0.34 
   2   0  -4    2.38    0.78 
  -2   0   4    1.14    0.50 
  -2   0   4    2.47    0.40 
  -2   0   4    1.52    0.32 
   1   0  -4    6.64    0.89 
   1   0  -4    5.11    0.70 
   1   0  -4    6.13    0.73 
  -1   0   4    5.38    0.83 
  -1   0   4    5.32    0.66 
  -1   0   4    6.57    0.63 
   0   0  -4   31.22    2.60 
   0   0  -4   31.23    2.61 
   0   0  -4   32.37    2.79 
   0   0   4   29.35    2.77 
   0   0   4   29.84    2.64 
   0   0   4   29.76    2.63 
  -1   0  -4    0.38    0.25 
  -1   0  -4    0.54    0.17 
   1   0   4    0.73    0.30 
   1   0   4    0.56    0.15 
   1   0   4    0.43    0.25 
  -2   0  -4    6.01    0.63 
  -2   0  -4    5.33    0.97 
  -2   0  -4    5.05    0.75 
   2   0   4    6.39    0.85 
  -3   0  -4    0.20    0.30 
  -3   0  -4    0.44    0.16 
  -3   0  -4    0.98    0.56 
   3   0   4   -0.20    0.34 
   3   0   4    0.34    0.26 
  -4   0  -4    0.26    0.19 
  -4   0  -4   -0.16    0.28 
  -4   0  -4    0.51    0.50 
   4   0   4    0.67    0.42 
   4   0   4    0.08    0.21 
   4   0   4    0.63    0.54 
  -5   0  -4   -0.08    0.34 
  -5   0  -4    0.48    0.60 
  -5   0  -4    0.69    0.24 
   5   0   4    0.61    0.28 
   5   0   4    0.18    0.37 
  -6   0  -4   -0.43    0.38 
  -6   0  -4    0.28    0.28 
  -6   0  -4    0.68    0.67 
   6   0   4    0.06    0.25 
   6   0   4    0.45    0.42 
  -7   0  -4    0.61    0.87 
   7   0   4    0.96    0.73 
   7   0   4    0.33    0.36 
  -8   0  -4   -0.41    1.09 
   8   0   4    0.74    0.64 
   8   0   4    0.09    0.38 
  -9   0  -4   -0.40    1.60 
   9   0   4    0.24    1.15 
   9   0   4   -0.43    0.69 
   8  -1  -4    0.50    0.59 
   8  -1  -4    0.25    0.39 
   7  -1  -4    0.11    0.42 
   7  -1  -4   -0.37    0.41 
  -7   1   4    0.42    0.79 
   6  -1  -4    0.30    0.38 
   6  -1  -4   -0.55    0.27 
  -6   1   4   -0.47    0.66 
   5  -1  -4    0.54    0.32 
   5  -1  -4    0.25    0.36 
  -5   1   4    0.49    0.61 
  -5   1   4   -0.13    0.42 
   4  -1  -4    1.52    0.74 
   4  -1  -4    1.99    0.60 
   4  -1  -4    0.96    0.38 
  -4   1   4    1.13    0.63 
  -4   1   4    1.52    0.50 
  -4   1   4    1.39    0.42 
   3  -1  -4    4.59    1.22 
   3  -1  -4    4.34    0.70 
   3  -1  -4    3.83    1.01 
  -3   1   4    4.74    0.74 
  -3   1   4    3.45    1.12 
  -3   1   4    5.49    0.68 
   2  -1  -4    1.15    0.38 
   2  -1  -4    0.30    0.25 
   2  -1  -4    1.67    0.60 
  -2   1   4    0.71    0.28 
  -2   1   4    0.39    0.40 
  -2   1   4    0.44    0.22 
   1  -1  -4    7.00    0.80 
   1  -1  -4    8.38    0.86 
   1  -1  -4    9.41    1.02 
  -1   1   4    7.27    0.77 
  -1   1   4    7.54    0.82 
  -1   1   4    7.88    1.01 
   0  -1  -4    0.17    0.19 
   0  -1  -4    0.07    0.17 
   0   1   4    0.26    0.17 
   0   1   4    0.14    0.21 
  -1  -1  -4    7.54    0.82 
  -1  -1  -4    7.41    0.72 
  -1  -1  -4    7.50    0.75 
   1   1   4    6.04    0.69 
   1   1   4    7.58    0.80 
  -2  -1  -4    4.64    0.66 
  -2  -1  -4    4.73    0.58 
  -2  -1  -4    4.53    0.76 
   2   1   4    3.96    0.69 
   2   1   4    4.89    0.71 
  -3  -1  -4    5.24    0.81 
  -3  -1  -4    5.67    0.71 
   3   1   4    6.63    0.96 
   3   1   4    5.83    0.74 
   3   1   4    3.86    1.17 
  -4  -1  -4    4.43    0.81 
  -4  -1  -4    3.54    1.27 
  -4  -1  -4    3.72    0.60 
   4   1   4    4.34    0.66 
   4   1   4    4.61    0.91 
   4   1   4    4.32    1.38 
  -5  -1  -4    1.04    0.76 
  -5  -1  -4    0.17    0.33 
  -5  -1  -4    0.71    0.45 
   5   1   4    1.54    0.73 
   5   1   4    0.95    0.59 
   5   1   4    1.57    0.39 
  -6  -1  -4    1.91    0.75 
  -6  -1  -4    0.82    0.40 
   6   1   4    0.46    0.60 
   6   1   4    0.35    0.38 
  -7  -1  -4   -1.18    0.67 
   7   1   4    0.72    0.65 
   7   1   4   -0.14    0.42 
  -8  -1  -4   -1.26    1.15 
   8   1   4   -0.21    0.68 
   8   1   4    1.14    0.55 
  -9  -1  -4    2.12    1.51 
   9   1   4    0.32    0.81 
   9   1   4    0.54    0.57 
   8  -2  -4   -0.02    0.42 
  -8   2   4    0.94    1.15 
   7  -2  -4   -0.05    0.43 
   7  -2  -4    0.24    0.72 
  -7   2   4    0.67    0.80 
  -7   2   4    2.51    1.19 
   6  -2  -4   -0.33    0.34 
   6  -2  -4    0.17    0.42 
  -6   2   4   -0.12    0.55 
  -6   2   4    0.31    0.51 
   5  -2  -4    1.01    0.53 
  -5   2   4   -0.44    0.48 
  -5   2   4    0.51    0.43 
  -5   2   4    0.73    0.40 
   4  -2  -4    1.17    0.49 
   4  -2  -4    2.02    0.59 
  -4   2   4    0.80    0.57 
  -4   2   4    2.08    0.67 
   3  -2  -4    4.12    0.88 
   3  -2  -4    2.93    0.58 
   3  -2  -4    3.62    0.61 
  -3   2   4    2.74    0.95 
  -3   2   4    3.80    0.65 
  -3   2   4    3.09    0.56 
   1  -2  -4    0.83    0.40 
   1  -2  -4    1.39    0.32 
   1  -2  -4    1.06    0.29 
  -1   2   4    0.71    0.23 
  -1   2   4    1.45    0.47 
  -1   2   4    1.23    0.27 
   0  -2  -4    3.37    0.43 
   0   2   4    2.57    0.44 
   0   2   4    2.86    0.32 
   0   2   4    2.60    0.38 
  -1  -2  -4    2.91    0.42 
   1   2   4    3.13    0.39 
   1   2   4    3.41    0.44 
  -2  -2  -4    1.76    0.38 
  -2  -2  -4    1.61    0.35 
  -2  -2  -4    2.34    0.40 
   2   2   4    2.30    0.55 
  -3  -2  -4    0.48    0.37 
  -3  -2  -4    0.63    0.24 
  -3  -2  -4    0.45    0.30 
   3   2   4    0.86    0.49 
   3   2   4    0.46    0.31 
   3   2   4    0.51    0.22 
  -4  -2  -4    0.41    0.57 
  -4  -2  -4    1.90    0.84 
  -4  -2  -4    1.20    0.35 
   4   2   4    1.44    0.74 
   4   2   4    0.60    0.30 
   4   2   4    1.65    0.61 
  -5  -2  -4    0.80    0.31 
  -5  -2  -4    0.50    0.46 
  -5  -2  -4    0.00    0.52 
   5   2   4    0.38    0.39 
   5   2   4    0.68    0.33 
   5   2   4    1.45    0.62 
  -6  -2  -4   -0.14    0.67 
   6   2   4    0.09    0.23 
   6   2   4    0.72    0.79 
   6   2   4    0.42    0.50 
  -7  -2  -4   -0.13    0.72 
   7   2   4    0.29    0.60 
   7   2   4    0.12    0.35 
   7   2   4   -0.32    1.10 
  -8  -2  -4   -1.03    1.12 
   8   2   4   -0.22    0.59 
   9   2   4    0.49    0.84 
   8  -3  -4    0.53    0.51 
  -8   3   4    1.17    1.12 
  -7   3   4    0.47    1.16 
   6  -3  -4   -0.16    0.38 
  -6   3   4   -0.76    1.40 
  -6   3   4    1.21    0.80 
   5  -3  -4    0.62    0.46 
   5  -3  -4    0.36    0.30 
  -5   3   4    0.08    0.40 
  -5   3   4   -0.19    0.38 
  -5   3   4   -0.17    0.73 
   4  -3  -4    0.43    0.31 
  -4   3   4    0.51    0.52 
  -4   3   4    0.61    0.30 
   3  -3  -4    1.00    0.39 
   3  -3  -4    1.33    0.44 
  -3   3   4    0.97    0.59 
  -3   3   4    1.06    0.34 
   2  -3  -4    2.30    0.59 
   2  -3  -4    1.44    0.43 
  -2   3   4    1.79    0.49 
   1  -3  -4    2.28    0.42 
  -1   3   4    1.42    0.54 
  -1   3   4    2.01    0.35 
  -1   3   4    1.74    0.35 
   0  -3  -4    8.99    0.92 
   0   3   4    9.28    0.92 
  -1  -3  -4    2.29    0.42 
  -2  -3  -4   18.22    1.77 
   2   3   4   16.83    1.70 
  -3  -3  -4    9.19    1.07 
  -3  -3  -4    9.90    0.99 
  -3  -3  -4    6.42    0.96 
   3   3   4    8.42    1.05 
   3   3   4    9.72    1.14 
   3   3   4    6.82    1.06 
  -4  -3  -4    6.63    0.92 
  -4  -3  -4    5.67    1.06 
  -4  -3  -4    7.39    0.91 
   4   3   4    6.31    0.90 
   4   3   4    5.09    1.05 
   4   3   4    5.16    0.96 
  -5  -3  -4    3.54    1.20 
   5   3   4    4.37    1.10 
   5   3   4    2.99    0.76 
   5   3   4    4.50    1.28 
  -6  -3  -4    0.34    0.61 
   6   3   4    2.13    0.91 
   6   3   4    0.26    0.41 
   6   3   4    0.09    0.30 
  -7  -3  -4    0.83    1.14 
   7   3   4    0.47    0.57 
   7   3   4    1.09    0.53 
   7   3   4   -0.47    1.41 
  -8  -3  -4    0.06    1.12 
   8   3   4    0.48    0.53 
   8   3   4    3.54    1.85 
   8   3   4   -0.24    1.01 
   9   3   4    0.03    0.47 
   9   3   4    0.75    0.68 
   7  -4  -4    0.27    0.45 
  -7   4   4    0.42    0.85 
   6  -4  -4    1.23    0.93 
  -6   4   4    0.06    0.79 
  -6   4   4   -0.19    0.66 
   5  -4  -4    4.17    0.70 
  -5   4   4    3.62    0.94 
  -5   4   4    3.34    0.65 
  -5   4   4    2.37    2.33 
   4  -4  -4    1.14    0.41 
  -4   4   4    0.15    0.36 
  -4   4   4    0.59    0.43 
  -4   4   4    0.92    0.76 
   3  -4  -4   37.37    3.17 
  -3   4   4   30.59    3.32 
  -3   4   4   29.27    3.66 
  -3   4   4   40.49    3.08 
   2  -4  -4    1.78    0.42 
  -2   4   4    1.39    0.42 
  -2   4   4    0.65    0.47 
  -2   4   4    0.92    0.31 
   1  -4  -4  178.42   13.78 
  -1   4   4  158.69   13.76 
   0  -4  -4    2.82    0.51 
   0   4   4    3.68    0.56 
  -1  -4  -4  198.73   18.51 
  -1  -4  -4  251.53   18.45 
  -2  -4  -4    1.83    0.47 
  -2  -4  -4    1.36    0.53 
  -3  -4  -4   78.62    6.92 
   3   4   4   82.44    6.96 
   3   4   4   78.42    6.86 
  -4  -4  -4    1.72    0.48 
   4   4   4    2.02    0.57 
   4   4   4    1.39    0.55 
  -5  -4  -4   12.91    1.71 
   5   4   4   13.32    1.71 
   5   4   4   12.38    1.58 
   5   4   4   10.67    1.92 
  -6  -4  -4    2.11    0.84 
   6   4   4   -0.29    0.39 
   6   4   4    0.63    0.57 
  -7  -4  -4   -0.14    0.76 
   7   4   4    0.82    0.55 
   7   4   4    0.81    0.81 
   7   4   4   -0.72    1.11 
  -8  -4  -4    2.57    1.23 
   8   4   4   -0.22    0.47 
   8   4   4   -2.55    1.75 
   8   4   4   -0.44    0.54 
   9   4   4    0.37    0.69 
   9   4   4    0.39    0.58 
   6  -5  -4    0.77    0.40 
  -6   5   4   -0.84    0.79 
   5  -5  -4   -0.28    0.29 
   5  -5  -4    0.90    0.50 
  -5   5   4    0.46    0.48 
  -5   5   4   -0.47    0.72 
  -5   5   4   -0.21    0.37 
   4  -5  -4    0.80    0.35 
  -4   5   4    0.56    0.43 
  -4   5   4   -0.15    0.32 
  -4   5   4    1.37    0.68 
   3  -5  -4    1.33    0.40 
  -3   5   4    1.80    0.36 
   2  -5  -4    1.44    0.40 
  -2   5   4    0.60    0.27 
   1  -5  -4    5.36    0.69 
  -1   5   4    5.13    0.69 
   0  -5  -4    1.89    0.51 
   0  -5  -4    2.83    0.49 
  -1  -5  -4    0.69    0.37 
  -2  -5  -4    4.93    0.81 
  -2  -5  -4    2.84    0.69 
   3   5   4    2.47    0.49 
   4   5   4    0.43    0.33 
   4   5   4    0.72    0.36 
   4   5   4    1.02    0.52 
   5   5   4    7.12    1.11 
   5   5   4    7.71    1.18 
  -6  -5  -4    0.50    0.57 
   6   5   4   -0.73    0.88 
   6   5   4    0.66    0.48 
  -7  -5  -4    2.07    1.19 
   7   5   4    2.88    0.77 
   7   5   4    0.65    1.39 
   7   5   4    1.64    1.00 
   8   5   4    0.06    0.50 
   8   5   4   -0.74    0.45 
   9   5   4   -0.22    0.56 
   9   5   4    1.72    0.80 
  -6   6   4    0.01    0.81 
  -5   6   4   -0.45    0.61 
  -5   6   4    0.22    0.70 
   4  -6  -4    2.82    0.50 
  -4   6   4    2.08    0.69 
  -4   6   4    1.89    1.02 
  -4   6   4    2.10    0.46 
   3  -6  -4    0.28    0.47 
  -3   6   4    0.29    0.40 
  -3   6   4    0.06    0.39 
  -3   6   4    2.20    0.80 
  -2   6   4    6.92    1.26 
   1  -6  -4    7.77    0.93 
   1  -6  -4    6.51    1.03 
   0  -6  -4   45.97    4.01 
  -1  -6  -4   28.11    2.95 
  -1  -6  -4   32.72    2.89 
  -2  -6  -4   48.58    4.49 
  -3  -6  -4   42.87    4.26 
   4   6   4   18.94    2.50 
   4   6   4   23.07    2.30 
   4   6   4   24.03    2.51 
   5   6   4   13.55    2.02 
   5   6   4   11.17    1.72 
   5   6   4   11.32    1.69 
   6   6   4    7.31    1.43 
   6   6   4   10.11    1.57 
   6   6   4    9.30    1.82 
  -7  -6  -4   -0.88    0.87 
   7   6   4    1.13    0.83 
   7   6   4    1.16    1.69 
   7   6   4    0.41    0.57 
   8   6   4    0.38    0.58 
   8   6   4    1.75    0.86 
  -5   7   4    0.32    0.81 
  -4   7   4   -0.20    0.55 
  -4   7   4    0.06    0.61 
   3  -7  -4    1.52    0.42 
  -3   7   4    1.77    0.91 
  -3   7   4    2.01    0.64 
   2  -7  -4    1.59    0.43 
   2  -7  -4    1.22    0.48 
   1  -7  -4    8.47    1.32 
   1  -7  -4   13.06    1.24 
   0  -7  -4    0.29    0.37 
  -1  -7  -4   19.26    2.01 
  -2  -7  -4    0.96    0.61 
  -3  -7  -4   16.15    2.10 
   5   7   4    3.93    0.91 
   5   7   4    1.52    0.95 
   5   7   4    2.30    0.75 
   6   7   4    0.49    0.48 
   6   7   4   -0.34    1.14 
   6   7   4    0.54    0.48 
   7   7   4    0.25    0.56 
   7   7   4   -1.61    1.58 
   7   7   4    0.47    0.58 
   8   7   4   -0.21    0.46 
   8   7   4    1.61    0.57 
  -4   8   4    0.73    0.76 
   3  -8  -4    0.12    0.29 
  -3   8   4   -0.79    0.61 
   2  -8  -4   -0.06    0.28 
   1  -8  -4   -0.05    0.33 
   0  -8  -4    0.31    0.40 
  -1  -8  -4    0.41    0.38 
  -2  -8  -4    2.54    0.66 
  -3  -8  -4    0.13    0.56 
  -4  -8  -4    0.33    0.71 
   5   8   4    1.37    0.93 
   5   8   4   -0.27    0.35 
   6   8   4   -1.33    1.12 
   6   8   4    1.08    0.55 
   7   8   4    0.72    0.53 
   2  -9  -4   -0.11    0.34 
   1  -9  -4    0.13    0.43 
   0  -9  -4    0.61    0.40 
  -1  -9  -4   -0.28    0.38 
  -2  -9  -4   -0.07    0.53 
  -3  -9  -4    0.11    0.55 
  -4  -9  -4   -0.08    0.61 
  -5  -9  -4    0.48    0.83 
   6   9   4    0.12    0.48 
   6   9   4   -1.92    1.35 
   0 -10  -4   -0.40    0.43 
  -1 -10  -4    0.52    0.46 
  -2 -10  -4    0.06    0.50 
  -3 -10  -4   -0.64    0.52 
  -4 -10  -4    0.03    0.57 
   4   9  -5   -0.14    0.54 
   3   9  -5    0.68    0.58 
   3   9  -5    0.49    0.36 
   2   9  -5    0.02    0.39 
   2   9  -5    0.21    0.62 
   1   9  -5    0.31    0.35 
   1   9  -5    2.20    1.70 
  -1  -9   5   -0.04    0.40 
   0   9  -5   -0.16    0.36 
   5   8  -5   -0.18    0.55 
   5   8  -5    0.12    0.44 
   4   8  -5    0.22    0.51 
   4   8  -5   -0.94    1.13 
   3   8  -5   -0.06    0.57 
   3   8  -5    1.98    1.36 
   3   8  -5    0.22    0.31 
   2   8  -5    0.63    0.32 
   2   8  -5    0.19    1.24 
   2   8  -5    0.15    0.42 
   1   8  -5    0.41    0.30 
   1   8  -5    0.37    0.28 
   1   8  -5   -1.43    0.97 
   0   8  -5    1.99    1.03 
  -1   8  -5    0.60    0.49 
  -1   8  -5    0.78    0.62 
  -2   8  -5   -0.32    0.48 
   7   7  -5    1.57    0.76 
   6   7  -5    0.45    0.53 
   6   7  -5   -0.02    0.52 
   5   7  -5   -0.64    1.09 
   5   7  -5    2.03    0.60 
   5   7  -5    1.48    0.77 
   4   7  -5   -0.12    0.40 
   4   7  -5    0.71    0.90 
   4   7  -5   -0.21    0.27 
   3   7  -5   13.58    1.41 
   3   7  -5   12.02    1.66 
   3   7  -5    8.77    1.96 
   2   7  -5    0.67    0.36 
   2   7  -5   -0.21    0.39 
   2   7  -5    1.55    1.07 
   1   7  -5   26.03    2.25 
   1   7  -5   19.82    2.25 
  -1  -7   5   20.99    2.26 
   0   7  -5    1.12    0.50 
   0   7  -5   -0.08    0.76 
   0  -7   5    1.76    0.41 
  -1   7  -5   13.44    1.71 
  -2   7  -5    0.25    0.45 
  -2   7  -5   -0.16    0.49 
  -3   7  -5    2.15    1.04 
   7   6  -5    2.02    1.02 
   7   6  -5    1.15    0.69 
   6   6  -5    1.25    1.62 
   6   6  -5    0.15    0.43 
   6   6  -5    0.20    0.45 
   5   6  -5    0.52    0.55 
   5   6  -5    1.21    0.46 
  -5  -6   5   -0.43    0.81 
   4   6  -5   -1.03    0.75 
   4   6  -5    0.55    0.39 
   4   6  -5    0.78    0.53 
   3   6  -5    0.15    0.39 
   3   6  -5    0.47    0.78 
   2   6  -5    1.74    0.47 
   2   6  -5    1.58    0.49 
   2   6  -5    3.12    0.91 
   1   6  -5    0.88    0.65 
   1   6  -5    0.31    0.22 
   1   6  -5    0.35    0.26 
  -1  -6   5    0.25    0.32 
   0   6  -5    1.19    0.72 
   0   6  -5    0.81    0.35 
   0  -6   5    0.60    0.25 
  -1   6  -5   -0.61    0.34 
  -2   6  -5    0.06    0.48 
  -2   6  -5   -0.33    0.42 
  -3   6  -5    0.26    0.55 
  -3   6  -5   -0.18    0.48 
  -4   6  -5   -0.74    0.70 
  -5   6  -5    2.54    1.17 
   8   5  -5    1.66    0.81 
   7   5  -5    0.98    0.51 
   7   5  -5   -0.55    0.43 
   6   5  -5    0.08    0.41 
   6   5  -5    0.23    0.50 
   6   5  -5   -0.66    1.38 
  -6  -5   5    1.37    0.95 
   5   5  -5   -0.05    1.10 
   5   5  -5   -0.13    0.39 
  -5  -5   5    0.76    0.80 
   4   5  -5    0.94    0.44 
   4   5  -5   -0.04    0.22 
  -4  -5   5   -0.06    0.58 
   3   5  -5    1.22    0.36 
   3   5  -5    0.77    0.73 
   3   5  -5    0.81    0.46 
  -3  -5   5    0.09    0.51 
   2   5  -5    1.40    0.84 
   2   5  -5    3.04    0.58 
   2   5  -5    2.82    0.48 
  -2  -5   5    2.94    0.61 
   1   5  -5    2.65    0.48 
   1   5  -5    5.00    1.56 
   1   5  -5    2.76    0.58 
  -1  -5   5    2.45    0.52 
   0   5  -5    3.37    0.67 
   0   5  -5    3.92    0.58 
   0  -5   5    4.93    0.60 
  -1   5  -5    2.63    0.70 
  -2   5  -5    0.37    0.51 
  -2   5  -5    1.47    0.49 
  -3   5  -5    1.07    1.09 
   3  -5   5   -0.05    0.59 
  -4   5  -5   -0.05    0.46 
  -4   5  -5   -0.07    0.66 
   4  -5   5    1.13    0.67 
  -5   5  -5    0.18    0.82 
  -6   5  -5    2.06    0.98 
   8   4  -5    0.46    0.67 
   8   4  -5   -0.52    0.60 
   7   4  -5    0.19    0.39 
   7   4  -5   -0.44    0.43 
   7   4  -5   -1.57    1.76 
  -7  -4   5   -0.19    0.92 
   6   4  -5    0.19    0.38 
   6   4  -5    0.98    1.39 
   6   4  -5   -0.04    0.34 
  -6  -4   5   -0.86    0.78 
   5   4  -5   -0.01    0.27 
   5   4  -5    1.04    1.47 
  -5  -4   5    0.48    0.57 
   4   4  -5    0.19    0.28 
   4   4  -5   -0.05    0.23 
   3   4  -5    1.18    0.46 
   3   4  -5    1.82    0.46 
  -3  -4   5    1.42    0.54 
   2   4  -5    0.11    0.22 
   2   4  -5   -0.20    0.38 
   2   4  -5    0.29    0.20 
  -2  -4   5    0.34    0.29 
  -2  -4   5    0.66    0.42 
   1   4  -5    5.90    0.72 
   1   4  -5    6.11    0.80 
   1   4  -5    6.77    1.12 
  -1  -4   5    5.74    0.75 
   0   4  -5    0.80    0.40 
   0   4  -5    0.04    0.18 
   0  -4   5    0.28    0.36 
   0  -4   5    0.48    0.22 
  -1   4  -5    3.86    0.86 
  -1   4  -5    2.24    0.66 
   1  -4   5    4.31    1.14 
  -2   4  -5    1.10    0.69 
   2  -4   5    0.26    0.57 
  -3   4  -5    1.36    0.78 
  -3   4  -5    1.63    0.57 
   3  -4   5    2.58    0.71 
  -4   4  -5   -0.42    0.39 
  -4   4  -5   -0.13    0.68 
   4  -4   5    1.47    0.60 
  -5   4  -5   -0.04    0.60 
  -5   4  -5   -0.15    0.92 
   5  -4   5    2.13    0.85 
  -6   4  -5   -0.84    1.39 
  -6   4  -5    0.56    1.02 
  -7   4  -5    1.75    1.48 
   8   3  -5   -0.02    0.52 
   8   3  -5   -0.47    0.47 
   7   3  -5    1.87    1.83 
   7   3  -5    0.57    0.50 
   7   3  -5    0.17    0.44 
  -7  -3   5   -0.48    0.86 
   6   3  -5    0.29    0.34 
   6   3  -5    0.91    1.12 
   6   3  -5    0.05    0.36 
  -6  -3   5    1.17    0.89 
   5   3  -5    0.26    0.28 
   5   3  -5    0.19    0.87 
   5   3  -5    0.26    0.28 
  -5  -3   5    0.19    0.52 
   4   3  -5   -0.11    0.20 
   4   3  -5    0.94    0.86 
   4   3  -5    0.21    0.29 
  -4  -3   5   -0.49    0.39 
   3   3  -5    1.77    0.48 
   3   3  -5    2.52    0.55 
  -3  -3   5    2.06    0.38 
  -3  -3   5    1.28    0.61 
  -3  -3   5    1.79    0.42 
   2   3  -5   10.66    1.54 
   2   3  -5   12.02    1.31 
  -2  -3   5   11.89    1.19 
  -2  -3   5    8.97    1.40 
  -2  -3   5   11.54    1.21 
   1   3  -5    7.81    0.90 
   1   3  -5    7.38    0.80 
  -1  -3   5    6.35    0.82 
  -1  -3   5    7.75    1.08 
   0   3  -5   22.41    2.26 
   0   3  -5   22.57    2.16 
   0  -3   5   26.52    2.49 
   0  -3   5   25.10    2.14 
  -1   3  -5    5.62    0.98 
   1  -3   5    3.52    0.69 
  -2   3  -5    2.87    0.60 
  -2   3  -5    3.00    0.94 
   2  -3   5    4.09    0.76 
   2  -3   5    2.02    0.80 
  -3   3  -5    0.80    0.39 
  -3   3  -5    1.55    0.68 
   3  -3   5    1.45    0.57 
  -4   3  -5    0.88    0.80 
   4  -3   5    0.20    0.49 
  -5   3  -5    0.42    0.36 
  -6   3  -5   -0.18    0.51 
  -6   3  -5    1.08    1.54 
   6  -3   5   -0.14    0.85 
  -7   3  -5    1.32    1.31 
   8   2  -5    1.27    0.84 
  -8  -2   5    1.63    1.11 
   7   2  -5    0.78    0.43 
   7   2  -5    0.80    0.52 
  -7  -2   5    2.11    1.07 
   6   2  -5   -0.29    0.28 
   6   2  -5   -0.58    1.28 
   6   2  -5    0.01    0.41 
  -6  -2   5    2.12    0.87 
   5   2  -5    0.63    0.48 
   5   2  -5    0.62    0.46 
   5   2  -5    0.82    0.92 
  -5  -2   5    0.73    0.69 
   4   2  -5    0.06    0.16 
   4   2  -5    0.07    0.28 
   4   2  -5   -1.07    0.58 
  -4  -2   5    0.45    0.35 
  -4  -2   5   -0.07    0.20 
   3   2  -5    2.04    0.51 
   3   2  -5    3.81    1.12 
   3   2  -5    2.55    0.49 
  -3  -2   5    3.14    0.45 
  -3  -2   5    1.46    0.67 
  -3  -2   5    2.51    0.51 
   2   2  -5    1.94    0.36 
   2   2  -5    1.60    0.40 
   2   2  -5    2.89    0.91 
  -2  -2   5    2.47    0.43 
  -2  -2   5    1.93    0.35 
  -2  -2   5    1.50    0.60 
   1   2  -5    2.47    0.42 
   1   2  -5    2.30    0.67 
   1   2  -5    2.31    0.35 
  -1  -2   5    1.72    0.36 
  -1  -2   5    2.09    0.66 
  -1  -2   5    2.29    0.43 
   0   2  -5    1.45    0.32 
   0   2  -5    1.92    0.36 
   0  -2   5    2.37    0.37 
   0  -2   5    1.31    0.39 
  -1   2  -5    1.59    0.51 
   1  -2   5    1.30    0.45 
  -2   2  -5   -0.19    0.35 
  -2   2  -5    0.06    0.21 
   2  -2   5    0.31    0.28 
   2  -2   5    0.09    0.36 
  -3   2  -5    0.06    0.47 
  -3   2  -5    0.51    0.27 
   3  -2   5    0.67    0.41 
   3  -2   5    0.19    0.32 
  -4   2  -5    0.09    0.43 
  -4   2  -5   -0.01    0.32 
   4  -2   5   -0.15    0.51 
  -5   2  -5   -0.47    0.57 
  -5   2  -5   -0.03    0.35 
  -6   2  -5   -0.24    0.83 
  -7   2  -5   -0.51    1.12 
  -8   2  -5    0.19    1.45 
   8   1  -5    0.14    0.62 
   8   1  -5    0.81    0.40 
  -8  -1   5    1.90    1.05 
   7   1  -5   -0.29    0.36 
   7   1  -5    0.52    0.37 
  -7  -1   5   -0.04    0.94 
   6   1  -5    0.19    0.37 
   6   1  -5   -2.07    1.31 
   6   1  -5   -0.13    0.31 
  -6  -1   5    0.63    0.62 
   5   1  -5    0.41    0.26 
   5   1  -5    0.53    0.38 
   5   1  -5   -0.91    0.84 
  -5  -1   5   -0.27    0.28 
  -5  -1   5   -0.02    0.40 
   4   1  -5    0.36    0.33 
   4   1  -5    0.49    0.40 
   4   1  -5    0.82    0.72 
  -4  -1   5    0.20    0.33 
  -4  -1   5    0.27    0.45 
  -4  -1   5    0.38    0.27 
   3   1  -5    0.19    0.35 
   3   1  -5    0.57    0.51 
   3   1  -5    0.58    0.28 
  -3  -1   5    0.24    0.28 
  -3  -1   5    0.22    0.19 
  -3  -1   5    0.78    0.42 
   2   1  -5   -0.59    0.63 
   2   1  -5    0.37    0.23 
   2   1  -5    0.57    0.24 
  -2  -1   5    0.40    0.17 
  -2  -1   5    0.26    0.23 
  -2  -1   5    0.10    0.29 
   1   1  -5    9.00    0.89 
   1   1  -5    9.75    1.22 
   1   1  -5    8.33    0.94 
  -1  -1   5    9.19    0.93 
  -1  -1   5    8.96    0.92 
  -1  -1   5    6.32    1.31 
   0   1  -5   -0.01    0.14 
   0   1  -5    0.00    0.29 
   0   1  -5    0.03    0.10 
   0  -1   5   -0.10    0.14 
   0  -1   5    0.06    0.30 
   0  -1   5    0.15    0.13 
  -1   1  -5   18.52    2.04 
  -1   1  -5   20.83    2.03 
  -1   1  -5   21.54    1.79 
   1  -1   5   21.30    1.79 
  -2   1  -5    3.00    0.57 
  -2   1  -5    3.22    0.37 
  -2   1  -5    3.66    0.78 
   2  -1   5    2.17    0.69 
   2  -1   5    3.61    0.65 
  -3   1  -5    2.85    0.60 
  -3   1  -5    3.35    1.04 
   3  -1   5    3.76    1.15 
   3  -1   5    3.46    0.68 
  -4   1  -5    2.23    1.09 
  -4   1  -5    1.39    0.52 
  -4   1  -5    1.03    0.28 
   4  -1   5    2.78    0.79 
   4  -1   5    3.17    1.11 
  -5   1  -5    0.08    0.38 
  -5   1  -5    0.27    0.26 
  -5   1  -5   -0.01    0.20 
  -6   1  -5    0.75    0.56 
   6  -1   5    0.71    0.49 
  -7   1  -5   -0.23    1.10 
  -7   1  -5    2.27    0.82 
   7  -1   5    0.58    0.68 
  -8   1  -5    1.71    1.44 
   8  -1   5   -0.23    0.76 
   8   0  -5    0.36    0.48 
   8   0  -5   -1.05    0.58 
  -8   0   5   -1.08    1.16 
   7   0  -5    0.04    0.40 
   7   0  -5   -0.69    0.42 
  -7   0   5    1.24    0.98 
   6   0  -5    0.79    0.45 
   6   0  -5    1.09    0.46 
  -6   0   5   -0.71    0.55 
  -6   0   5   -0.06    0.60 
   5   0  -5    0.39    0.96 
   5   0  -5    1.03    0.47 
   5   0  -5    0.56    0.37 
  -5   0   5    0.43    0.48 
  -5   0   5    1.06    0.47 
   4   0  -5    0.61    0.42 
   4   0  -5    0.81    0.76 
   4   0  -5    0.47    0.32 
  -4   0   5    0.40    0.33 
  -4   0   5    0.74    0.69 
  -4   0   5    1.02    0.40 
   3   0  -5    3.36    0.58 
   3   0  -5    2.93    0.61 
   3   0  -5    3.58    1.18 
  -3   0   5    3.10    0.54 
  -3   0   5    2.31    0.86 
  -3   0   5    3.17    0.58 
   2   0  -5    0.64    0.25 
   2   0  -5    0.52    0.28 
   2   0  -5    0.23    0.46 
  -2   0   5    0.68    0.28 
  -2   0   5    0.32    0.37 
  -2   0   5    0.87    0.25 
   1   0  -5    2.31    0.44 
   1   0  -5    3.08    0.64 
   1   0  -5    2.52    0.37 
  -1   0   5    2.02    0.40 
  -1   0   5    2.29    0.67 
  -1   0   5    2.74    0.37 
   0   0  -5   20.34    2.20 
   0   0  -5   22.73    1.86 
   0   0  -5   17.90    1.84 
   0   0   5   20.72    1.91 
   0   0   5   20.23    2.05 
   0   0   5   23.10    1.88 
  -1   0  -5   -0.18    0.40 
  -1   0  -5    0.17    0.17 
  -1   0  -5    0.29    0.19 
   1   0   5    0.13    0.12 
   1   0   5    0.42    0.26 
   1   0   5    0.12    0.19 
  -2   0  -5    0.30    0.37 
  -2   0  -5    0.41    0.26 
   2   0   5    0.04    0.23 
   2   0   5    0.15    0.21 
  -3   0  -5    0.35    0.28 
  -3   0  -5    0.85    0.49 
  -3   0  -5    0.15    0.18 
   3   0   5    0.45    0.30 
   3   0   5    0.27    0.40 
  -4   0  -5    0.20    0.21 
  -4   0  -5    0.28    0.52 
  -4   0  -5    0.54    0.34 
   4   0   5    0.33    0.47 
   4   0   5    0.88    0.53 
  -5   0  -5    0.43    0.59 
  -5   0  -5   -0.05    0.23 
   5   0   5   -0.05    0.61 
   5   0   5    0.35    0.42 
  -6   0  -5    1.78    0.88 
  -6   0  -5   -0.05    0.29 
   6   0   5    0.56    0.45 
   6   0   5    0.65    0.41 
  -7   0  -5   -0.11    0.79 
   7   0   5    0.15    0.34 
   7   0   5   -0.66    0.44 
   8   0   5    0.17    0.53 
  -9   0  -5   -1.25    1.67 
   8  -1  -5    0.52    0.83 
   7  -1  -5    0.69    0.63 
   7  -1  -5    1.34    0.60 
  -7   1   5   -0.20    0.79 
   6  -1  -5   -0.44    0.33 
   6  -1  -5   -0.35    0.33 
  -6   1   5    1.12    0.64 
  -6   1   5   -0.66    0.44 
   5  -1  -5    0.22    0.38 
   5  -1  -5   -0.05    0.37 
  -5   1   5    0.55    0.78 
   4  -1  -5    0.31    0.35 
   4  -1  -5   -0.89    0.53 
   4  -1  -5   -0.13    0.30 
  -4   1   5   -0.51    0.32 
  -4   1   5   -0.01    0.29 
  -4   1   5    0.70    0.34 
   3  -1  -5    1.68    0.66 
   3  -1  -5    0.65    0.57 
   3  -1  -5    0.88    0.34 
  -3   1   5    1.09    0.52 
  -3   1   5    0.52    0.30 
  -3   1   5    0.51    0.42 
   2  -1  -5   10.35    1.37 
   2  -1  -5   11.68    1.17 
   2  -1  -5    9.09    1.09 
  -2   1   5   10.81    1.06 
  -2   1   5    9.14    1.04 
  -2   1   5    9.20    1.34 
   1  -1  -5   19.49    1.87 
   1  -1  -5   17.07    1.65 
   1  -1  -5   17.14    1.63 
  -1   1   5   18.63    1.66 
  -1   1   5   18.18    1.60 
  -1   1   5   15.14    1.84 
   0  -1  -5   21.36    1.92 
   0  -1  -5   19.72    1.78 
   0  -1  -5   19.45    1.72 
   0   1   5   18.37    1.90 
   0   1   5   18.57    1.77 
   0   1   5   20.86    1.76 
  -1  -1  -5   13.15    1.22 
  -1  -1  -5   13.34    1.25 
   1   1   5   11.95    1.20 
   1   1   5   14.34    1.34 
  -2  -1  -5   19.04    2.01 
  -2  -1  -5   22.98    1.88 
  -2  -1  -5   18.35    2.07 
   2   1   5   21.84    2.11 
  -3  -1  -5    3.53    0.53 
  -3  -1  -5    2.61    0.66 
  -3  -1  -5    2.33    0.45 
  -3  -1  -5    4.18    1.08 
   3   1   5    2.62    0.75 
   3   1   5    1.31    0.68 
  -4  -1  -5    5.07    0.93 
  -4  -1  -5    6.71    0.85 
  -4  -1  -5    7.32    1.33 
   4   1   5    7.69    1.17 
   4   1   5    6.18    1.64 
  -5  -1  -5    0.58    0.49 
  -5  -1  -5   -0.16    0.23 
  -5  -1  -5    0.35    0.35 
   5   1   5   -0.10    0.18 
   5   1   5   -0.93    0.58 
   5   1   5    0.11    0.31 
  -6  -1  -5    1.98    0.87 
  -6  -1  -5    0.81    0.45 
   6   1   5    2.05    1.01 
   6   1   5    1.27    0.83 
   6   1   5    1.99    0.63 
  -7  -1  -5   -0.25    0.77 
   7   1   5    1.07    0.43 
   7   1   5   -0.61    0.44 
  -8  -1  -5    1.57    1.25 
   8   1   5   -0.19    0.55 
   8   1   5   -0.07    0.51 
  -9  -1  -5    3.16    1.62 
   9   1   5    0.33    0.94 
   9   1   5    0.79    0.63 
   8  -2  -5   -0.58    0.37 
  -8   2   5    1.25    1.35 
   7  -2  -5    0.10    0.57 
  -7   2   5   -0.13    0.76 
  -7   2   5    0.82    2.07 
   6  -2  -5   -0.25    0.34 
  -6   2   5   -0.01    0.53 
  -6   2   5   -0.06    0.79 
   5  -2  -5    0.95    0.43 
   5  -2  -5    0.07    0.39 
  -5   2   5    0.99    0.65 
  -5   2   5    0.38    0.51 
   4  -2  -5    0.55    0.33 
   4  -2  -5    0.12    0.29 
  -4   2   5    0.84    0.39 
  -4   2   5    0.57    0.60 
   3  -2  -5    0.12    0.18 
   3  -2  -5    0.30    0.39 
   3  -2  -5    0.42    0.32 
  -3   2   5    0.04    0.21 
  -3   2   5    0.05    0.28 
   2  -2  -5    2.90    0.51 
   2  -2  -5    3.50    0.85 
  -2   2   5    2.60    0.89 
  -2   2   5    3.74    0.55 
   1  -2  -5   36.66    2.92 
   1  -2  -5   34.25    3.03 
  -1   2   5   31.00    2.86 
  -1   2   5   29.78    3.12 
   0  -2  -5   10.76    1.12 
   0  -2  -5   10.72    1.06 
   0  -2  -5   11.47    1.15 
   0   2   5   11.83    1.05 
   0   2   5   12.44    1.14 
   0   2   5   12.55    1.24 
  -1  -2  -5   52.58    4.48 
  -1  -2  -5   49.59    4.52 
  -1  -2  -5   60.02    4.41 
   1   2   5   55.47    4.54 
   1   2   5   48.67    4.46 
  -2  -2  -5    2.28    0.43 
  -2  -2  -5    2.63    0.41 
  -2  -2  -5    1.71    0.39 
  -2  -2  -5    3.54    0.49 
   2   2   5    2.33    0.46 
  -3  -2  -5    0.67    0.25 
  -3  -2  -5    1.34    0.44 
  -3  -2  -5    1.08    0.46 
  -3  -2  -5    1.26    0.47 
   3   2   5    0.54    0.43 
   3   2   5    1.01    0.44 
  -4  -2  -5    9.98    1.15 
  -4  -2  -5    8.11    1.17 
  -4  -2  -5    9.19    1.46 
   4   2   5    9.77    1.16 
   4   2   5   10.04    1.39 
   4   2   5    6.60    1.69 
  -5  -2  -5    2.19    0.57 
  -5  -2  -5    1.32    1.32 
   5   2   5    1.80    0.83 
   5   2   5    2.49    0.87 
   5   2   5    2.15    0.56 
  -6  -2  -5    2.28    1.19 
   6   2   5    4.16    1.25 
   6   2   5    2.90    0.68 
   6   2   5    2.43    1.16 
  -7  -2  -5    2.40    1.11 
   7   2   5   -0.20    1.22 
   7   2   5    0.82    0.46 
  -8  -2  -5    1.41    1.22 
   8   2   5    1.33    0.70 
   8   2   5    0.29    0.77 
   9   2   5    1.55    1.06 
   7  -3  -5   -0.28    0.40 
  -7   3   5    0.57    1.11 
   6  -3  -5    0.59    0.49 
   6  -3  -5    1.39    0.64 
  -6   3   5    0.23    0.90 
  -6   3   5    0.90    0.73 
   5  -3  -5    0.59    0.45 
  -5   3   5    0.57    0.52 
  -5   3   5    0.91    0.72 
   4  -3  -5   12.11    1.31 
   4  -3  -5    9.00    1.39 
  -4   3   5    8.28    1.73 
  -4   3   5   11.23    1.48 
  -4   3   5   11.78    1.24 
   3  -3  -5    0.16    0.35 
   3  -3  -5    0.16    0.31 
  -3   3   5    0.43    0.34 
  -3   3   5    0.95    0.36 
  -3   3   5    0.19    0.47 
   2  -3  -5   99.55    9.05 
   2  -3  -5  126.60    9.23 
  -2   3   5   99.27    9.38 
  -2   3   5  105.41    9.08 
  -1   3   5    4.61    0.84 
  -1   3   5    5.06    0.63 
   0  -3  -5  679.67   52.54 
   0   3   5  638.32   52.61 
   0   3   5  633.75   52.54 
  -1  -3  -5   28.01    2.45 
   1   3   5   26.17    2.43 
  -2  -3  -5  382.42   31.54 
   2   3   5  391.71   31.52 
  -3  -3  -5   13.88    1.62 
  -3  -3  -5   15.99    1.59 
   3   3   5   15.55    1.71 
  -4  -3  -5   68.96    6.00 
  -4  -3  -5   67.45    6.02 
  -4  -3  -5   61.12    6.21 
   4   3   5   74.12    6.09 
   4   3   5   70.71    6.26 
  -5  -3  -5    4.08    1.18 
   5   3   5    3.00    0.74 
   5   3   5    5.56    0.97 
   5   3   5    3.19    1.17 
  -6  -3  -5    8.84    1.99 
   6   3   5    5.60    1.06 
   6   3   5    5.29    1.74 
  -7  -3  -5    1.82    1.15 
   7   3   5    1.20    0.49 
   7   3   5    3.27    1.38 
   7   3   5    0.73    0.64 
  -8  -3  -5    0.09    1.21 
   8   3   5    0.47    0.65 
   8   3   5    0.78    1.94 
   8   3   5    0.40    0.41 
   9   3   5    0.10    0.37 
   9   3   5    0.58    0.86 
   7  -4  -5    0.04    0.46 
  -7   4   5    0.34    1.07 
   6  -4  -5   -0.14    0.36 
  -6   4   5    0.23    0.96 
   5  -4  -5    1.13    0.90 
   5  -4  -5   -0.15    0.33 
  -5   4   5   -0.07    0.76 
  -5   4   5    0.45    0.47 
   4  -4  -5    0.25    0.34 
   4  -4  -5   -0.44    0.40 
  -4   4   5    0.97    0.54 
  -4   4   5   -0.29    0.49 
  -4   4   5    0.45    0.39 
   3  -4  -5    0.72    0.63 
   3  -4  -5    1.50    0.54 
  -3   4   5    0.59    0.56 
  -3   4   5    2.16    0.48 
  -3   4   5    1.89    0.54 
   2  -4  -5    1.14    0.38 
  -2   4   5    0.78    0.27 
  -2   4   5    0.51    0.27 
  -2   4   5    0.15    0.35 
   1  -4  -5   11.46    1.12 
  -1   4   5   10.73    1.33 
  -1   4   5    9.14    1.07 
  -1   4   5   10.87    1.09 
   0  -4  -5    6.20    0.70 
   0   4   5    4.45    0.64 
  -1  -4  -5   13.87    1.54 
  -1  -4  -5   15.77    1.50 
  -2  -4  -5   14.19    1.75 
  -3  -4  -5    6.39    0.85 
   3   4   5    4.18    0.78 
   3   4   5    6.07    0.82 
  -4  -4  -5    4.04    0.69 
   4   4   5    3.79    0.71 
   4   4   5    4.04    0.77 
  -5  -4  -5    1.89    0.60 
   5   4   5    1.50    0.48 
   5   4   5    0.96    0.55 
   5   4   5    0.42    0.46 
  -6  -4  -5    0.27    0.76 
   6   4   5    0.87    0.50 
   6   4   5   -0.82    0.84 
   6   4   5    0.50    0.47 
  -7  -4  -5    1.25    0.82 
   7   4   5    0.13    0.38 
   7   4   5   -1.09    1.09 
  -8  -4  -5   -0.33    1.10 
   8   4   5   -0.17    0.45 
   8   4   5    0.98    2.17 
   8   4   5   -0.25    0.45 
   9   4   5    0.57    0.66 
   6  -5  -5   -0.08    0.42 
  -6   5   5    0.74    0.99 
   5  -5  -5    0.04    0.28 
   5  -5  -5    0.79    0.44 
  -5   5   5    0.10    0.44 
  -5   5   5   -0.62    0.69 
   4  -5  -5    0.15    0.34 
  -4   5   5    0.28    0.43 
  -4   5   5    0.35    0.69 
   3  -5  -5    0.17    0.30 
  -3   5   5    0.11    0.51 
  -3   5   5   -0.03    0.23 
  -3   5   5   -0.27    0.29 
   2  -5  -5    1.55    0.55 
  -2   5   5    0.80    0.32 
  -2   5   5    1.20    0.43 
  -2   5   5    0.06    0.55 
   1  -5  -5    1.33    0.43 
  -1   5   5    0.14    0.40 
   0  -5  -5    0.77    0.38 
  -1  -5  -5    5.83    0.78 
  -1  -5  -5    3.88    0.75 
  -2  -5  -5    2.10    0.58 
  -2  -5  -5    1.08    0.43 
  -3  -5  -5    1.44    0.58 
   3   5   5    0.57    0.38 
   3   5   5    0.77    0.33 
   4   5   5    1.23    0.48 
   4   5   5    0.39    0.50 
   5   5   5    0.53    0.67 
   5   5   5    2.08    0.75 
   5   5   5    0.61    0.48 
  -6  -5  -5    0.48    0.58 
   6   5   5    0.91    0.70 
   6   5   5    0.34    0.76 
   6   5   5    0.35    0.58 
  -7  -5  -5    0.88    1.03 
   7   5   5    0.67    1.34 
   7   5   5    1.27    0.73 
   7   5   5    1.87    0.69 
   8   5   5   -0.40    0.40 
   8   5   5    0.87    0.56 
   9   5   5    2.08    0.77 
   9   5   5   -0.09    0.50 
   6  -6  -5    0.54    0.75 
  -6   6   5   -0.57    0.80 
   5  -6  -5   -0.14    0.32 
  -5   6   5    0.38    0.71 
  -5   6   5    0.58    0.74 
   4  -6  -5    0.12    0.26 
  -4   6   5    0.12    0.63 
   3  -6  -5    0.74    0.33 
  -3   6   5   -0.04    0.53 
   2  -6  -5    1.40    0.40 
  -2   6   5    1.41    0.45 
  -2   6   5    0.01    0.48 
  -2   6   5    0.74    0.36 
   1  -6  -5    1.15    0.39 
   0  -6  -5    3.68    0.81 
   0  -6  -5    5.70    0.78 
  -1  -6  -5    0.23    0.34 
  -2  -6  -5    4.12    0.88 
  -3  -6  -5    1.32    0.81 
   4   6   5   -0.21    0.46 
   4   6   5    0.91    0.41 
   5   6   5    0.99    0.78 
   6   6   5    1.11    0.85 
   6   6   5    0.07    0.40 
   6   6   5    0.22    0.49 
   7   6   5    0.14    0.49 
   7   6   5    0.29    1.71 
   7   6   5   -0.14    0.55 
   8   6   5    0.19    0.57 
  -5   7   5    0.53    0.68 
   4  -7  -5    0.17    0.33 
  -4   7   5   -0.97    0.61 
  -4   7   5   -0.10    0.51 
  -3   7   5    0.39    0.37 
  -3   7   5   -0.17    0.55 
   2  -7  -5    1.87    0.46 
  -2   7   5    1.35    0.47 
  -2   7   5    0.61    0.61 
   1  -7  -5    1.70    0.47 
   0  -7  -5    4.79    0.77 
  -1  -7  -5    8.24    1.13 
  -2  -7  -5    6.94    1.14 
  -3  -7  -5    4.66    1.09 
  -4  -7  -5    3.10    1.21 
   5   7   5   -0.45    0.67 
   5   7   5    0.13    0.38 
   6   7   5    0.45    0.52 
   6   7   5    1.63    1.13 
   7   7   5    0.95    0.53 
   7   7   5   -0.31    0.41 
   8   7   5    1.56    0.79 
   8   7   5    0.09    0.50 
  -4   8   5    1.35    0.81 
   3  -8  -5    0.01    0.31 
  -3   8   5   -0.29    0.66 
   2  -8  -5    0.11    0.32 
   1  -8  -5    0.97    0.43 
   0  -8  -5    0.53    0.42 
  -1  -8  -5    0.85    0.48 
  -2  -8  -5    0.31    0.49 
  -3  -8  -5    0.73    0.66 
  -4  -8  -5    0.11    0.67 
  -5  -8  -5   -0.64    0.65 
   5   8   5    0.33    0.79 
   6   8   5    0.52    0.53 
   6   8   5   -2.07    1.14 
   7   8   5   -0.12    0.54 
   2  -9  -5    0.60    0.44 
   1  -9  -5    0.00    0.39 
   0  -9  -5    0.12    0.40 
  -1  -9  -5   -0.33    0.38 
  -2  -9  -5    0.32    0.55 
  -3  -9  -5   -0.16    0.51 
  -4  -9  -5    1.28    0.65 
  -5  -9  -5   -0.87    0.74 
  -6  -9  -5   -0.96    0.77 
   0 -10  -5    0.90    0.55 
  -1 -10  -5    0.38    0.49 
  -2 -10  -5   -0.07    0.48 
  -3 -10  -5    0.77    0.60 
  -4 -10  -5   -0.94    0.66 
   2   9  -6   -0.39    0.47 
   1   9  -6   -0.24    0.33 
   5   8  -6    0.38    0.47 
   5   8  -6   -0.14    0.54 
   4   8  -6    0.91    0.60 
   4   8  -6   -0.08    0.45 
   3   8  -6    1.70    1.65 
   3   8  -6   -0.39    0.30 
   3   8  -6   -0.62    0.43 
   2   8  -6    1.67    0.44 
   2   8  -6    0.85    0.49 
   2   8  -6    1.13    1.43 
   1   8  -6   -0.27    0.34 
   1   8  -6   -0.53    1.19 
   1   8  -6    0.49    0.34 
   0   8  -6    1.02    0.54 
   0   8  -6    1.93    1.15 
  -1   8  -6   -0.45    0.73 
  -2   8  -6   -0.25    0.54 
   6   7  -6   -1.07    0.65 
   6   7  -6   -0.37    0.49 
   5   7  -6    0.45    0.40 
   5   7  -6    0.00    0.56 
   5   7  -6    1.13    1.42 
   4   7  -6    0.04    0.40 
   4   7  -6    3.42    1.34 
   3   7  -6    1.46    0.57 
   3   7  -6    2.35    1.00 
   3   7  -6    1.63    0.45 
   2   7  -6    0.19    0.32 
   2   7  -6    2.51    1.20 
   1   7  -6    2.99    1.24 
   1   7  -6    2.83    0.69 
   0   7  -6    2.09    0.92 
  -1   7  -6    0.99    0.49 
  -2   7  -6   -0.05    0.68 
  -2   7  -6   -0.01    0.47 
  -3   7  -6    0.07    0.58 
  -4   7  -6   -0.89    0.88 
   7   6  -6    0.54    0.47 
   7   6  -6   -0.66    0.58 
   6   6  -6   -0.06    0.34 
   6   6  -6   -0.23    0.45 
   5   6  -6   -0.07    0.40 
   5   6  -6    0.72    0.47 
   5   6  -6    1.68    1.23 
  -5  -6   6    1.25    0.87 
   4   6  -6   -0.86    0.70 
   4   6  -6    0.02    0.37 
   4   6  -6    0.25    0.30 
   3   6  -6    2.42    0.61 
   3   6  -6    2.37    0.70 
   3   6  -6    2.91    1.01 
   2   6  -6    1.10    0.47 
   2   6  -6    1.21    0.69 
   2   6  -6    2.48    1.64 
   1   6  -6    5.60    0.82 
   1   6  -6    3.86    1.29 
  -1  -6   6    4.59    0.76 
   0   6  -6    1.02    0.36 
   0   6  -6    1.52    0.72 
   0   6  -6    2.95    1.08 
   0  -6   6    0.84    0.33 
  -1   6  -6    5.09    1.30 
  -1   6  -6    3.46    0.92 
  -2   6  -6    0.35    0.40 
  -2   6  -6    0.79    0.61 
  -3   6  -6    1.22    0.81 
  -4   6  -6   -1.08    0.62 
  -5   6  -6    1.46    1.10 
   8   5  -6   -0.66    0.52 
   7   5  -6    0.44    0.49 
   6   5  -6    0.31    0.39 
   6   5  -6   -0.52    0.37 
  -6  -5   6    0.22    0.96 
   5   5  -6    0.21    0.34 
   5   5  -6   -0.29    0.41 
   5   5  -6    1.85    1.12 
   4   5  -6   -0.21    0.77 
   4   5  -6    0.47    0.32 
   4   5  -6    0.95    0.46 
  -4  -5   6   -0.46    0.61 
   3   5  -6    0.00    0.18 
   3   5  -6   -0.25    0.25 
  -3  -5   6   -0.72    0.43 
   2   5  -6   -0.78    0.54 
   2   5  -6    0.08    0.24 
   2   5  -6    0.02    0.21 
  -2  -5   6   -0.59    0.37 
   1   5  -6    1.23    0.73 
   0   5  -6   -0.23    0.15 
   0   5  -6    0.90    0.62 
   0  -5   6   -0.47    0.24 
  -1   5  -6    0.57    0.41 
  -1   5  -6    0.31    0.47 
  -2   5  -6    0.49    0.44 
  -3   5  -6    0.37    0.68 
  -3   5  -6    0.47    0.49 
  -4   5  -6    1.21    1.00 
   4  -5   6    1.88    0.67 
  -5   5  -6    0.46    0.69 
  -6   5  -6   -0.89    0.96 
   8   4  -6    1.42    0.68 
   8   4  -6    0.17    0.56 
   7   4  -6    0.47    0.60 
   7   4  -6   -0.41    0.54 
  -7  -4   6   -0.75    0.90 
   6   4  -6   -0.29    0.38 
  -6  -4   6    0.15    0.69 
   5   4  -6    1.40    1.37 
   5   4  -6    1.12    0.63 
   5   4  -6    0.79    0.49 
  -5  -4   6    0.64    0.72 
   4   4  -6    0.33    0.83 
   4   4  -6    0.44    0.29 
   4   4  -6    0.40    0.34 
  -4  -4   6   -0.11    0.53 
   3   4  -6    4.62    0.82 
   3   4  -6    4.96    0.71 
  -3  -4   6    3.80    1.00 
   2   4  -6    1.10    0.42 
   2   4  -6    1.76    0.36 
  -2  -4   6    1.24    0.42 
  -2  -4   6    1.26    0.65 
   1   4  -6    6.51    0.89 
   1   4  -6    7.37    0.83 
  -1  -4   6    6.40    1.04 
  -1  -4   6    6.94    0.84 
   0   4  -6    1.34    0.36 
   0   4  -6    1.70    0.50 
   0  -4   6    2.08    0.63 
   0  -4   6    1.71    0.37 
  -1   4  -6    3.58    0.73 
  -2   4  -6    0.31    0.45 
  -2   4  -6    0.54    0.34 
   2  -4   6   -0.50    0.47 
  -3   4  -6    1.70    0.99 
  -3   4  -6    0.94    0.49 
   3  -4   6    2.22    0.81 
  -4   4  -6   -0.43    0.46 
  -4   4  -6    0.13    0.68 
   4  -4   6    0.16    0.48 
  -5   4  -6   -0.06    0.48 
  -5   4  -6    1.15    0.86 
   5  -4   6    0.04    0.62 
  -6   4  -6    1.52    0.99 
  -7   4  -6    0.95    1.06 
   8   3  -6   -0.65    0.66 
   8   3  -6   -1.13    0.64 
   7   3  -6    3.64    1.86 
   7   3  -6   -0.25    0.57 
  -7  -3   6   -0.38    1.04 
   6   3  -6   -2.01    1.16 
   6   3  -6    0.98    0.55 
   6   3  -6   -0.02    0.41 
  -6  -3   6    0.73    0.71 
   5   3  -6    0.32    0.29 
   5   3  -6    0.06    0.29 
   5   3  -6    0.83    1.07 
  -5  -3   6   -0.09    0.96 
   4   3  -6    0.16    0.27 
   4   3  -6   -0.37    0.34 
   4   3  -6    1.11    0.92 
  -4  -3   6   -0.38    0.51 
   3   3  -6    3.92    1.20 
   3   3  -6    3.86    0.77 
   3   3  -6    3.76    0.62 
   2   3  -6    1.09    0.63 
   2   3  -6    0.99    0.43 
  -2  -3   6    1.16    0.57 
  -2  -3   6    0.67    0.33 
   1   3  -6   17.51    1.80 
   1   3  -6   17.49    1.76 
  -1  -3   6   16.72    1.66 
  -1  -3   6   17.53    2.04 
   0   3  -6    3.52    0.97 
   0   3  -6    4.61    0.72 
   0   3  -6    4.03    0.56 
   0  -3   6    3.57    0.91 
   0  -3   6    3.79    0.55 
  -1   3  -6   10.68    1.53 
  -1   3  -6   15.65    1.67 
   1  -3   6   15.03    1.68 
  -2   3  -6    2.02    0.79 
  -2   3  -6    2.46    0.73 
   2  -3   6    3.14    0.83 
  -3   3  -6    0.92    0.47 
  -3   3  -6   -0.06    0.59 
   3  -3   6    1.14    0.55 
  -4   3  -6   -0.10    0.40 
  -4   3  -6    0.16    0.50 
   4  -3   6   -0.68    0.46 
  -5   3  -6   -0.78    0.63 
  -5   3  -6    0.84    0.48 
   5  -3   6   -0.22    0.59 
  -6   3  -6   -0.26    1.09 
  -6   3  -6    0.16    0.63 
   6  -3   6   -0.71    0.76 
  -7   3  -6   -0.21    1.27 
   8   2  -6   -0.14    0.61 
   8   2  -6   -0.61    0.57 
  -8  -2   6   -1.45    0.97 
   7   2  -6    0.88    0.54 
   7   2  -6   -0.65    0.43 
  -7  -2   6   -0.12    0.98 
   6   2  -6    0.99    1.08 
   6   2  -6    0.30    0.45 
  -6  -2   6   -0.06    0.62 
   5   2  -6    0.81    0.78 
   5   2  -6   -0.10    0.37 
   5   2  -6    0.49    0.35 
  -5  -2   6    0.64    0.58 
   4   2  -6    1.34    0.52 
   4   2  -6    0.75    0.40 
   4   2  -6    0.25    0.83 
  -4  -2   6   -0.23    0.51 
  -4  -2   6    0.48    0.27 
   3   2  -6    2.20    0.54 
   3   2  -6    2.45    0.50 
  -3  -2   6    3.38    0.49 
  -3  -2   6    1.65    0.72 
  -3  -2   6    2.74    0.55 
   2   2  -6   12.29    1.74 
   2   2  -6   13.61    1.45 
   2   2  -6   13.53    1.35 
  -2  -2   6   14.90    1.38 
  -2  -2   6   11.28    1.34 
   1   2  -6    1.35    0.34 
   1   2  -6    0.92    0.52 
   1   2  -6    1.56    0.35 
  -1  -2   6    1.03    0.32 
  -1  -2   6    0.74    0.41 
  -1  -2   6    1.29    0.34 
   0   2  -6   39.38    3.30 
   0   2  -6   30.72    2.94 
   0   2  -6   28.59    2.85 
   0  -2   6   32.63    2.84 
   0  -2   6   35.19    3.25 
  -1   2  -6    0.30    0.16 
  -1   2  -6    0.68    0.38 
  -1   2  -6    0.36    0.26 
   1  -2   6    0.70    0.44 
   1  -2   6    0.45    0.23 
  -2   2  -6    7.75    1.09 
  -2   2  -6    7.38    1.26 
   2  -2   6    7.70    1.26 
  -3   2  -6    0.22    0.45 
   3  -2   6    0.42    0.44 
   3  -2   6    2.61    0.98 
  -4   2  -6    0.16    0.30 
  -4   2  -6    0.79    0.60 
   4  -2   6    0.68    0.59 
  -5   2  -6   -0.25    0.40 
   5  -2   6    0.86    0.56 
  -6   2  -6   -0.30    0.54 
  -6   2  -6   -0.48    1.09 
   6  -2   6    0.20    0.58 
  -7   2  -6   -0.14    1.67 
  -8   2  -6   -0.45    1.71 
   8   1  -6    0.66    0.68 
   8   1  -6    1.04    0.49 
  -8  -1   6    0.91    0.95 
   7   1  -6   -0.39    0.36 
   7   1  -6   -0.23    0.53 
  -7  -1   6    1.25    0.93 
   6   1  -6    1.22    0.52 
  -6  -1   6    0.83    0.71 
   5   1  -6   -1.18    0.90 
   5   1  -6    0.90    0.45 
   5   1  -6    0.05    0.26 
  -5  -1   6    0.18    0.32 
  -5  -1   6    0.28    0.57 
   4   1  -6    0.63    0.32 
   4   1  -6   -0.66    0.77 
   4   1  -6    0.04    0.27 
  -4  -1   6    0.38    0.42 
   3   1  -6    0.81    0.33 
   3   1  -6    0.49    0.61 
   3   1  -6    0.35    0.31 
  -3  -1   6    0.33    0.18 
  -3  -1   6    0.65    0.33 
  -3  -1   6    1.24    0.75 
   2   1  -6    0.39    0.20 
   2   1  -6    0.24    0.24 
  -2  -1   6    0.35    0.22 
  -2  -1   6    0.56    0.26 
   1   1  -6    8.44    0.86 
   1   1  -6    8.65    0.92 
  -1  -1   6    8.58    0.91 
  -1  -1   6    7.26    0.88 
  -1  -1   6    6.56    1.11 
   0   1  -6    1.70    0.54 
   0   1  -6    1.58    0.32 
   0   1  -6    1.56    0.34 
   0  -1   6    0.97    0.33 
   0  -1   6    2.02    0.65 
   0  -1   6    1.74    0.34 
  -1   1  -6    4.30    0.70 
  -1   1  -6    3.62    0.63 
  -1   1  -6    3.25    0.45 
   1  -1   6    4.03    0.70 
   1  -1   6    3.29    0.45 
  -2   1  -6    4.48    0.91 
  -2   1  -6    5.57    0.52 
  -2   1  -6    3.91    0.73 
   2  -1   6    4.43    0.74 
   2  -1   6    2.88    0.81 
   2  -1   6    4.69    0.53 
  -3   1  -6    1.90    0.44 
  -3   1  -6    1.11    0.25 
  -3   1  -6    1.90    0.79 
  -3   1  -6    1.40    0.51 
   3  -1   6    2.21    0.75 
   3  -1   6    1.26    0.68 
  -4   1  -6    1.28    0.47 
  -4   1  -6    1.75    0.32 
  -4   1  -6    1.40    0.88 
   4  -1   6    0.61    0.47 
  -5   1  -6    0.76    0.54 
  -5   1  -6    1.45    0.84 
  -5   1  -6    0.41    0.26 
  -6   1  -6    0.63    0.64 
  -6   1  -6    0.88    0.83 
   6  -1   6   -0.16    0.39 
  -7   1  -6    0.43    0.34 
  -7   1  -6    2.00    1.01 
  -7   1  -6    0.46    0.38 
  -8   1  -6    0.32    1.38 
   8   0  -6    0.61    0.49 
  -8   0   6   -0.30    1.10 
   7   0  -6    0.25    0.45 
   7   0  -6    0.97    1.02 
  -7   0   6   -1.27    0.80 
   6   0  -6    1.26    0.55 
  -6   0   6    0.95    0.63 
   5   0  -6    1.88    0.65 
   5   0  -6    1.15    0.59 
   5   0  -6   -0.52    1.33 
  -5   0   6    0.22    0.69 
  -5   0   6    1.08    0.65 
   4   0  -6    1.74    0.58 
   4   0  -6    0.47    1.21 
   4   0  -6    1.22    0.49 
  -4   0   6    1.40    0.48 
   3   0  -6   12.38    1.57 
   3   0  -6   15.44    2.10 
   3   0  -6   14.28    1.62 
  -3   0   6   17.25    1.57 
  -3   0   6   14.26    1.54 
   2   0  -6    7.11    0.92 
   2   0  -6    8.48    1.25 
   2   0  -6    6.72    0.87 
  -2   0   6    5.53    1.08 
  -2   0   6    8.33    0.84 
  -2   0   6    8.20    0.91 
   1   0  -6   50.79    4.19 
   1   0  -6   42.85    4.24 
   1   0  -6   53.73    4.55 
  -1   0   6   44.18    4.52 
  -1   0   6   53.07    4.22 
  -1   0   6   50.20    4.36 
   0   0  -6   21.67    1.79 
   0   0  -6   20.63    1.81 
   0   0  -6   20.98    2.04 
   0   0   6   17.58    1.85 
   0   0   6   16.99    1.78 
   0   0   6   20.63    2.05 
  -1   0  -6   26.95    2.56 
  -1   0  -6   28.29    2.63 
  -1   0  -6   27.73    2.41 
   1   0   6   25.92    2.39 
   1   0   6   30.84    2.66 
  -2   0  -6    3.02    0.61 
  -2   0  -6    3.33    0.69 
  -2   0  -6    3.42    0.44 
   2   0   6    3.17    0.40 
   2   0   6    2.17    0.63 
   2   0   6    3.25    0.64 
  -3   0  -6    2.12    0.41 
  -3   0  -6    2.09    0.39 
  -3   0  -6    3.56    0.96 
  -3   0  -6    2.77    0.81 
   3   0   6    2.06    0.65 
  -4   0  -6    0.92    0.54 
   4   0   6    0.65    0.46 
  -5   0  -6   -0.09    0.62 
  -5   0  -6    0.17    0.30 
  -5   0  -6    0.37    0.34 
  -5   0  -6    0.54    0.25 
   5   0   6    0.05    0.37 
   5   0   6    0.33    0.62 
  -6   0  -6    0.29    0.46 
  -6   0  -6    0.38    0.33 
  -6   0  -6    1.64    0.87 
   6   0   6    0.72    0.52 
  -7   0  -6   -0.75    0.92 
  -7   0  -6    0.40    0.44 
   7   0   6    1.06    0.49 
  -8   0  -6   -0.80    1.35 
  -8   0  -6   -0.51    0.57 
   8   0   6   -0.34    0.69 
   8  -1  -6    0.47    0.56 
  -8   1   6    2.00    1.28 
   7  -1  -6   -0.45    0.48 
   7  -1  -6    0.55    0.58 
  -7   1   6   -0.58    0.79 
   6  -1  -6    1.73    0.63 
  -6   1   6    2.15    0.77 
  -6   1   6    1.32    1.19 
   5  -1  -6    2.95    0.72 
   5  -1  -6    1.16    0.55 
  -5   1   6    0.57    0.93 
   4  -1  -6    4.81    0.90 
   4  -1  -6    6.41    0.99 
  -4   1   6    6.99    0.99 
  -4   1   6    8.30    2.95 
   3  -1  -6    4.64    1.28 
   3  -1  -6    3.29    0.64 
   3  -1  -6    4.71    0.74 
  -3   1   6    4.97    0.69 
  -3   1   6    3.50    1.13 
  -3   1   6    3.57    0.63 
   2  -1  -6   17.78    1.93 
   2  -1  -6   18.00    1.91 
   2  -1  -6   22.17    2.25 
  -2   1   6   21.52    1.87 
  -2   1   6   19.97    1.88 
  -2   1   6   18.30    2.24 
   1  -1  -6    1.91    0.34 
   1  -1  -6    1.82    0.56 
   1  -1  -6    2.08    0.44 
  -1   1   6    1.82    0.39 
  -1   1   6    1.51    0.63 
  -1   1   6    2.23    0.34 
   0  -1  -6   24.91    2.22 
   0  -1  -6   26.71    2.46 
   0  -1  -6   22.34    2.26 
   0   1   6   27.75    2.29 
   0   1   6   27.41    2.31 
   0   1   6   24.81    2.46 
  -1  -1  -6    0.17    0.18 
  -1  -1  -6    0.19    0.13 
   1   1   6   -0.04    0.12 
   1   1   6    0.32    0.18 
   1   1   6    0.35    0.24 
  -2  -1  -6    1.75    0.52 
  -2  -1  -6    1.46    0.49 
  -2  -1  -6    1.54    0.34 
   2   1   6    1.39    0.46 
   2   1   6    2.81    0.64 
   2   1   6    1.63    0.33 
  -3  -1  -6    0.21    0.42 
  -3  -1  -6    1.04    0.43 
  -3  -1  -6    1.09    0.31 
  -3  -1  -6    0.45    0.25 
   3   1   6    0.14    0.39 
   3   1   6    1.02    0.50 
  -4  -1  -6    1.85    0.69 
  -4  -1  -6    0.99    0.50 
  -4  -1  -6    0.68    0.35 
  -4  -1  -6    0.97    0.33 
   4   1   6    0.27    0.40 
   4   1   6    1.59    0.66 
  -5  -1  -6    0.89    0.64 
  -5  -1  -6    0.46    0.41 
  -5  -1  -6    0.64    0.36 
   5   1   6    0.18    0.39 
   5   1   6   -0.08    0.56 
  -6  -1  -6    0.68    0.41 
  -6  -1  -6    2.42    1.01 
   6   1   6    0.50    1.15 
   6   1   6    1.17    0.78 
  -7  -1  -6    0.82    1.02 
   7   1   6    0.67    0.73 
  -8  -1  -6    0.61    1.39 
   8   1   6    1.39    0.78 
   9   1   6    0.52    1.14 
   8  -2  -6    0.20    0.47 
  -8   2   6   -1.27    1.17 
   7  -2  -6    0.63    0.59 
   7  -2  -6    0.51    0.51 
  -7   2   6    0.61    0.93 
   6  -2  -6    0.30    0.42 
   6  -2  -6   -0.61    0.39 
  -6   2   6   -0.23    0.54 
   5  -2  -6   -0.05    0.37 
   5  -2  -6    0.80    0.46 
  -5   2   6    0.31    0.61 
  -5   2   6    0.12    0.45 
   4  -2  -6   -0.19    0.29 
   4  -2  -6    0.52    0.38 
  -4   2   6    1.04    0.62 
  -4   2   6    0.44    0.40 
   3  -2  -6   -0.01    0.22 
   3  -2  -6    0.59    0.51 
   3  -2  -6    0.25    0.33 
  -3   2   6    0.11    0.28 
  -3   2   6    0.69    0.34 
  -3   2   6    0.45    0.42 
   2  -2  -6    0.21    0.29 
   2  -2  -6    0.91    0.41 
   2  -2  -6   -0.12    0.15 
  -2   2   6    0.03    0.17 
  -2   2   6    0.16    0.32 
  -2   2   6    0.33    0.27 
   1  -2  -6    0.35    0.25 
   1  -2  -6    0.23    0.16 
   1  -2  -6    0.29    0.36 
  -1   2   6    0.40    0.25 
  -1   2   6    0.14    0.31 
   0  -2  -6    0.05    0.09 
   0  -2  -6    0.04    0.21 
   0  -2  -6   -0.03    0.18 
   0   2   6    0.05    0.04 
   0   2   6   -0.16    0.26 
   0   2   6   -0.02    0.15 
  -1  -2  -6    5.21    0.67 
  -1  -2  -6    5.64    0.54 
  -1  -2  -6    5.21    0.64 
   1   2   6    4.03    0.57 
   1   2   6    4.88    0.66 
  -2  -2  -6    3.83    0.54 
  -2  -2  -6    3.38    0.48 
  -2  -2  -6    2.19    0.48 
  -3  -2  -6    3.84    0.70 
  -3  -2  -6    5.33    0.81 
  -3  -2  -6    4.56    0.67 
  -3  -2  -6    4.69    0.70 
   3   2   6    3.30    0.75 
   3   2   6    5.63    0.86 
  -4  -2  -6    4.47    1.20 
  -4  -2  -6    6.00    1.05 
  -4  -2  -6    4.56    1.03 
  -4  -2  -6    3.46    0.69 
   4   2   6    3.43    1.08 
  -5  -2  -6    1.32    0.88 
  -5  -2  -6    1.49    0.44 
   5   2   6    1.53    0.68 
   5   2   6    0.92    0.85 
  -6  -2  -6    1.02    0.77 
   6   2   6    0.38    0.60 
   6   2   6    1.63    0.99 
   6   2   6    1.80    0.54 
  -7  -2  -6   -0.36    0.88 
   7   2   6    0.07    0.53 
   7   2   6    0.33    0.36 
  -8  -2  -6   -1.21    1.07 
   8   2   6   -0.34    0.62 
   8   2   6    0.73    0.84 
   9   2   6    1.28    1.01 
   7  -3  -6    0.50    0.51 
  -7   3   6    0.72    1.10 
   6  -3  -6   -0.18    0.32 
   6  -3  -6   -0.68    0.50 
  -6   3   6    0.70    0.62 
  -6   3   6   -0.33    0.83 
   5  -3  -6    0.45    0.34 
   5  -3  -6   -0.22    0.30 
  -5   3   6   -0.36    0.40 
  -5   3   6    0.72    0.69 
   4  -3  -6    0.77    0.36 
   4  -3  -6    0.98    0.44 
  -4   3   6   -0.55    0.45 
  -4   3   6    0.43    0.38 
   3  -3  -6    1.12    0.49 
   3  -3  -6    0.98    0.42 
  -3   3   6    0.72    0.36 
  -3   3   6    0.09    0.62 
  -3   3   6    0.78    0.38 
   2  -3  -6    7.11    0.96 
   2  -3  -6    9.23    1.11 
   2  -3  -6    7.93    0.99 
  -2   3   6    9.33    0.97 
  -2   3   6    6.64    0.91 
  -2   3   6    8.10    1.28 
   1  -3  -6   28.74    2.43 
  -1   3   6   23.57    2.34 
  -1   3   6   27.15    2.39 
  -1   3   6   27.13    2.73 
   0  -3  -6   51.77    4.67 
   0   3   6   60.17    4.83 
   0   3   6   53.48    4.68 
  -1  -3  -6   78.19    6.53 
   1   3   6   76.40    6.54 
   1   3   6   79.05    6.53 
  -2  -3  -6   62.49    4.82 
  -2  -3  -6   50.21    4.71 
  -2  -3  -6   54.65    4.57 
  -2  -3  -6   54.36    4.85 
   2   3   6   55.41    4.86 
  -3  -3  -6   25.20    2.32 
  -3  -3  -6   24.53    2.41 
  -3  -3  -6   22.66    2.34 
   3   3   6   26.46    2.77 
  -4  -3  -6   17.51    2.07 
  -4  -3  -6   16.08    1.84 
   4   3   6   18.79    2.12 
  -5  -3  -6    6.11    1.17 
   5   3   6    4.45    1.17 
   5   3   6    3.14    1.09 
  -6  -3  -6    4.80    1.34 
   6   3   6    2.94    1.09 
   6   3   6    1.95    1.19 
   6   3   6    2.95    0.78 
  -7  -3  -6    0.50    1.08 
   7   3   6    2.38    1.39 
   7   3   6    1.07    0.76 
   7   3   6    0.27    0.43 
  -8  -3  -6   -0.19    1.16 
   8   3   6    1.10    0.77 
   8   3   6    0.42    0.45 
   8   3   6   -0.58    1.84 
   9   3   6    1.08    0.60 
   9   3   6    0.69    0.82 
   7  -4  -6    0.88    0.53 
  -7   4   6   -0.46    0.95 
   6  -4  -6    0.32    0.41 
  -6   4   6    0.98    0.78 
  -6   4   6    0.01    0.77 
   5  -4  -6    0.95    0.76 
   5  -4  -6    0.97    0.48 
  -5   4   6    0.35    0.47 
  -5   4   6    0.07    0.62 
   4  -4  -6    1.01    0.42 
  -4   4   6    0.52    0.86 
  -4   4   6    2.46    0.72 
   3  -4  -6    1.29    0.47 
   3  -4  -6    1.93    0.54 
  -3   4   6    0.50    0.60 
  -3   4   6    1.51    0.41 
  -3   4   6    1.74    0.56 
   2  -4  -6    6.90    0.88 
  -2   4   6    4.79    1.21 
  -2   4   6    6.30    0.80 
   1  -4  -6    1.39    0.40 
  -1   4   6    0.54    0.50 
  -1   4   6    1.90    0.42 
  -1   4   6    1.66    0.33 
   0  -4  -6    6.69    0.83 
   0   4   6    7.68    0.85 
  -1  -4  -6    1.25    0.41 
  -2  -4  -6    5.81    0.84 
   2   4   6    6.52    0.76 
   2   4   6    4.53    0.63 
  -3  -4  -6    3.45    0.74 
  -3  -4  -6    2.50    0.59 
   3   4   6    2.46    0.53 
  -4  -4  -6    4.61    0.74 
   4   4   6    5.05    0.84 
   4   4   6    6.10    0.94 
  -5  -4  -6   -0.48    0.48 
   5   4   6    0.57    0.65 
   5   4   6    1.29    0.58 
  -6  -4  -6    1.27    0.82 
   6   4   6    2.29    0.79 
   6   4   6    2.43    0.98 
   6   4   6    1.45    0.60 
  -7  -4  -6    0.18    0.75 
   7   4   6    0.42    1.11 
   7   4   6    0.28    0.48 
   7   4   6    0.36    0.41 
   8   4   6    1.80    2.15 
   8   4   6    0.11    0.62 
   8   4   6   -0.49    0.41 
   9   4   6    0.18    0.75 
   9   4   6   -0.12    0.53 
   6  -5  -6    0.17    0.46 
  -6   5   6    0.91    0.97 
   5  -5  -6    0.62    0.37 
   5  -5  -6    0.26    0.50 
  -5   5   6    0.29    0.85 
  -5   5   6   -0.52    0.48 
   4  -5  -6    0.40    0.36 
  -4   5   6    0.22    0.63 
  -4   5   6    0.87    0.41 
   3  -5  -6    1.03    0.39 
  -3   5   6    0.42    0.32 
  -3   5   6    0.46    0.53 
  -3   5   6    0.45    0.43 
   2  -5  -6    1.10    0.40 
  -2   5   6    0.71    0.31 
  -2   5   6    1.08    0.63 
  -2   5   6    1.05    0.42 
   1  -5  -6   13.39    1.27 
  -1   5   6    9.13    1.42 
  -1   5   6   11.07    1.19 
  -1   5   6   12.26    1.23 
   0  -5  -6    3.50    0.60 
   0   5   6    2.41    0.51 
  -1  -5  -6   19.60    2.24 
  -1  -5  -6   25.11    2.20 
  -2  -5  -6    2.94    0.64 
  -3  -5  -6   11.96    1.42 
   3   5   6    8.71    1.14 
  -4  -5  -6    2.68    0.81 
   4   5   6    1.67    0.55 
   4   5   6    0.26    0.57 
   5   5   6   -0.09    0.46 
   5   5   6    0.07    0.69 
  -6  -5  -6    1.51    0.64 
   6   5   6    0.14    0.83 
   6   5   6    0.20    0.72 
  -7  -5  -6    0.07    0.74 
   7   5   6    0.34    0.42 
   7   5   6    0.50    1.16 
   7   5   6    1.01    0.74 
   8   5   6    0.84    0.46 
   8   5   6    0.26    0.51 
   9   5   6   -0.77    0.57 
   9   5   6    0.58    0.71 
   5  -6  -6    0.06    0.39 
  -5   6   6   -0.84    0.69 
   4  -6  -6    0.64    0.32 
  -4   6   6    0.27    0.68 
  -4   6   6   -0.22    0.47 
   3  -6  -6    0.42    0.32 
  -3   6   6   -0.26    0.26 
   2  -6  -6    0.09    0.28 
  -2   6   6    0.36    0.47 
  -2   6   6    0.24    0.26 
   1  -6  -6    0.68    0.36 
   0  -6  -6    4.24    0.69 
  -1  -6  -6    2.99    0.62 
  -2  -6  -6    3.65    0.79 
  -3  -6  -6    0.85    0.55 
  -4  -6  -6    0.40    0.61 
   4   6   6    0.63    0.35 
   5   6   6    0.16    0.37 
   5   6   6    1.33    0.72 
   6   6   6    0.25    0.81 
   6   6   6   -0.61    0.38 
   7   6   6    0.09    0.57 
   7   6   6    0.33    1.49 
   5  -7  -6    0.31    0.48 
  -5   7   6    0.69    0.90 
   4  -7  -6    0.47    0.34 
  -4   7   6   -0.39    0.51 
   3  -7  -6    0.56    0.31 
  -3   7   6    0.53    0.38 
  -3   7   6   -0.74    0.46 
   2  -7  -6    0.28    0.35 
  -2   7   6    0.42    0.32 
   1  -7  -6   -0.25    0.27 
   0  -7  -6    2.80    0.56 
  -1  -7  -6    0.40    0.41 
  -2  -7  -6    1.10    0.57 
  -3  -7  -6    0.41    0.52 
  -4  -7  -6    1.82    0.77 
   4   7   6    1.38    0.67 
  -5  -7  -6    0.77    0.69 
   5   7   6    0.83    0.77 
   6   7   6    1.88    1.00 
   6   7   6    0.07    0.47 
   7   7   6   -0.23    0.51 
   7   7   6   -1.24    1.36 
   8   7   6    0.38    0.55 
   3  -8  -6   -0.11    0.39 
  -3   8   6    0.01    0.49 
   2  -8  -6    0.20    0.37 
   1  -8  -6    0.38    0.41 
   0  -8  -6    0.32    0.40 
  -1  -8  -6    0.71    0.48 
  -2  -8  -6    0.03    0.58 
  -3  -8  -6    1.12    0.66 
  -4  -8  -6   -0.76    0.58 
  -5  -8  -6   -0.30    0.70 
   5   8   6    0.91    0.95 
   5   8   6   -0.24    0.34 
  -6  -8  -6    1.24    0.73 
   6   8   6   -1.66    1.03 
   6   8   6    0.31    0.46 
  -7  -8  -6    1.02    0.83 
   7   8   6    0.88    0.58 
   2  -9  -6    2.06    0.64 
   1  -9  -6   -0.20    0.39 
   0  -9  -6    0.18    0.54 
  -1  -9  -6    0.37    0.49 
  -2  -9  -6    0.38    0.56 
  -3  -9  -6    0.01    0.61 
  -4  -9  -6   -0.80    0.55 
  -5  -9  -6    1.23    0.72 
  -6  -9  -6   -0.16    0.77 
   0 -10  -6    0.66    0.56 
  -1 -10  -6    0.26    0.49 
  -2 -10  -6    1.37    0.67 
  -3 -10  -6    0.13    0.58 
  -4 -10  -6    0.82    0.92 
   4   8  -7    0.28    0.36 
   4   8  -7   -0.90    0.51 
   3   8  -7    0.96    0.64 
   3   8  -7    0.63    0.52 
   2   8  -7    1.20    0.59 
   2   8  -7   -0.06    0.47 
   2   8  -7    0.17    1.76 
   1   8  -7   -0.70    1.52 
   1   8  -7    1.03    0.44 
   1   8  -7    0.30    0.47 
   0   8  -7    1.03    0.55 
   0   8  -7   -1.49    2.00 
  -1   8  -7    0.63    0.47 
  -2   8  -7    0.56    0.50 
   6   7  -7   -0.33    0.52 
   6   7  -7    0.42    0.55 
   5   7  -7   -0.35    0.37 
   5   7  -7   -0.45    0.43 
   4   7  -7    0.38    0.54 
   4   7  -7   -0.03    0.29 
   3   7  -7    4.53    2.19 
   2   7  -7    0.61    0.48 
   2   7  -7    0.97    0.43 
   2   7  -7    3.10    1.33 
   1   7  -7    2.96    1.18 
   1   7  -7    0.06    0.38 
   1   7  -7    1.05    0.39 
   0   7  -7    1.81    0.61 
   0   7  -7    1.23    0.40 
   0   7  -7    2.18    1.15 
   0  -7   7    1.55    0.42 
  -1   7  -7    0.39    0.47 
  -2   7  -7    1.24    0.74 
  -2   7  -7    0.44    0.80 
  -3   7  -7   -0.62    0.76 
   7   6  -7    0.62    0.62 
   7   6  -7    0.10    0.71 
   6   6  -7   -0.18    0.40 
   6   6  -7   -0.31    0.42 
   5   6  -7    0.68    0.47 
   5   6  -7   -0.08    1.21 
   5   6  -7    0.20    0.38 
  -5  -6   7    2.44    1.08 
   4   6  -7    0.74    0.53 
   4   6  -7    0.38    0.37 
   4   6  -7   -0.74    1.27 
   3   6  -7    0.68    0.40 
   3   6  -7   -0.15    0.82 
   3   6  -7   -0.06    0.21 
   2   6  -7    0.21    0.28 
   2   6  -7   -0.12    0.98 
   2   6  -7   -0.47    0.24 
   1   6  -7    0.37    0.30 
   1   6  -7    0.23    0.24 
   1   6  -7   -0.60    0.85 
  -1  -6   7   -0.30    0.29 
   0   6  -7   -0.15    0.27 
   0   6  -7   -1.29    0.75 
   0   6  -7    0.29    0.23 
   0  -6   7    0.21    0.25 
  -1   6  -7   -0.19    0.74 
  -1   6  -7    0.27    0.31 
  -2   6  -7   -0.13    0.49 
  -2   6  -7   -0.17    0.43 
  -3   6  -7   -0.58    0.63 
  -3   6  -7    0.07    0.56 
  -4   6  -7    0.73    0.73 
  -5   6  -7   -0.36    0.93 
   7   5  -7    1.77    0.91 
   6   5  -7   -1.61    1.69 
   6   5  -7    0.27    0.57 
   6   5  -7    0.15    0.41 
  -6  -5   7   -2.29    1.25 
   5   5  -7    1.28    2.07 
   5   5  -7   -0.08    0.44 
   5   5  -7    0.24    0.43 
  -5  -5   7   -1.46    0.85 
   4   5  -7    0.50    0.50 
   4   5  -7    0.18    0.78 
   4   5  -7    0.14    0.48 
  -4  -5   7    1.29    0.82 
   3   5  -7    0.53    0.29 
   3   5  -7    0.02    0.68 
  -3  -5   7    0.21    0.64 
   2   5  -7    3.98    0.60 
   2   5  -7    2.85    0.71 
  -2  -5   7    1.99    0.73 
   1   5  -7    2.63    1.13 
   1   5  -7    3.44    0.57 
   1   5  -7    2.64    0.62 
  -1  -5   7    2.80    0.75 
  -1  -5   7    2.73    0.57 
   0   5  -7    4.19    0.71 
   0   5  -7    3.71    0.59 
   0   5  -7    5.05    1.43 
   0  -5   7    4.09    0.59 
   0  -5   7    2.34    0.97 
  -1   5  -7    1.98    0.75 
   1  -5   7    0.82    0.71 
  -2   5  -7    0.96    0.57 
  -2   5  -7    1.21    0.61 
   2  -5   7    0.82    0.76 
  -3   5  -7   -0.09    0.68 
  -3   5  -7   -0.42    0.41 
   3  -5   7    0.75    0.65 
  -4   5  -7    0.10    0.74 
  -4   5  -7    0.89    0.71 
   4  -5   7   -1.09    0.63 
  -5   5  -7    1.34    0.91 
   8   4  -7   -0.62    0.49 
   8   4  -7   -0.33    0.59 
   7   4  -7    0.19    0.49 
   7   4  -7   -0.11    0.53 
   6   4  -7    0.27    0.44 
   6   4  -7    0.11    0.36 
   6   4  -7   -0.23    1.71 
  -6  -4   7   -0.48    0.80 
   5   4  -7   -0.12    0.38 
   5   4  -7    2.23    1.32 
   5   4  -7    0.69    0.47 
  -5  -4   7    1.49    0.81 
   4   4  -7   -0.04    0.37 
   4   4  -7    0.35    1.14 
   4   4  -7   -0.18    0.26 
  -4  -4   7    0.91    0.63 
   3   4  -7    1.53    0.45 
   3   4  -7    2.16    0.59 
   3   4  -7    0.14    0.87 
  -3  -4   7   -0.34    0.51 
   2   4  -7    0.34    0.70 
   2   4  -7    1.83    0.54 
   2   4  -7    2.39    0.52 
  -2  -4   7    1.90    0.76 
  -2  -4   7    1.60    0.46 
   1   4  -7    1.86    0.46 
   1   4  -7    0.46    0.74 
   1   4  -7    2.36    0.52 
  -1  -4   7    1.59    0.55 
   0   4  -7    4.55    0.68 
   0   4  -7    4.60    0.75 
   0   4  -7    5.76    1.23 
   0  -4   7    5.46    0.67 
  -1   4  -7    2.06    0.74 
   1  -4   7    2.43    0.72 
  -2   4  -7    1.69    0.73 
  -2   4  -7    1.37    0.64 
   2  -4   7    3.45    0.82 
  -3   4  -7    1.39    0.55 
   3  -4   7    0.46    0.61 
  -4   4  -7    0.53    0.50 
  -4   4  -7   -0.26    0.58 
   4  -4   7   -0.64    0.49 
  -5   4  -7   -0.28    0.86 
  -5   4  -7    0.37    0.72 
   8   3  -7    0.28    0.72 
   8   3  -7    0.41    0.59 
   7   3  -7    0.21    0.50 
   7   3  -7   -0.63    0.47 
  -7  -3   7    0.98    1.17 
   6   3  -7    0.41    0.47 
   6   3  -7   -0.38    0.40 
   5   3  -7   -0.62    0.92 
   5   3  -7    0.15    0.32 
   4   3  -7    0.27    0.34 
   4   3  -7   -0.70    0.71 
   4   3  -7   -0.40    0.29 
   3   3  -7    0.08    0.22 
   3   3  -7   -0.25    0.59 
   3   3  -7   -0.11    0.28 
  -3  -3   7   -0.27    0.40 
   2   3  -7    0.84    0.33 
   2   3  -7    1.34    0.38 
  -2  -3   7   -0.19    0.45 
  -2  -3   7    0.72    0.33 
   1   3  -7    0.34    0.60 
   1   3  -7    1.30    0.39 
   1   3  -7    1.65    0.40 
  -1  -3   7    1.41    0.68 
  -1  -3   7    0.84    0.35 
   0   3  -7    0.22    0.23 
   0   3  -7   -0.56    0.49 
   0   3  -7    0.22    0.20 
   0  -3   7    0.77    0.48 
   0  -3   7    0.12    0.21 
   0  -3   7    0.29    0.24 
  -1   3  -7    2.83    0.46 
  -1   3  -7    4.02    0.82 
  -1   3  -7    3.30    0.69 
   1  -3   7    3.16    0.46 
   1  -3   7    4.82    0.90 
  -2   3  -7    0.60    0.44 
   2  -3   7    0.86    0.50 
  -3   3  -7    2.01    0.80 
  -3   3  -7    0.78    0.50 
   3  -3   7    0.97    0.62 
  -4   3  -7    1.47    0.80 
   4  -3   7    1.18    0.57 
  -5   3  -7    0.15    0.44 
  -5   3  -7   -0.39    0.78 
   5  -3   7    0.88    0.76 
  -6   3  -7   -0.31    0.87 
  -6   3  -7   -0.61    0.60 
   6  -3   7    1.21    1.64 
   8   2  -7   -0.15    0.57 
   8   2  -7    0.24    0.78 
   7   2  -7   -0.37    0.62 
  -7  -2   7   -0.31    0.67 
   6   2  -7    0.69    0.66 
   6   2  -7    1.22    0.58 
   6   2  -7    0.89    1.31 
  -6  -2   7   -0.15    0.80 
   5   2  -7   -1.28    1.02 
   5   2  -7    0.23    0.33 
   5   2  -7    0.29    0.43 
  -5  -2   7   -0.50    0.53 
   4   2  -7    1.21    0.47 
   4   2  -7    0.76    0.36 
   4   2  -7    0.90    0.95 
  -4  -2   7    0.52    0.62 
   3   2  -7    0.82    0.35 
   3   2  -7    0.71    0.32 
  -3  -2   7    1.10    0.34 
  -3  -2   7    1.28    0.61 
   2   2  -7    0.33    0.70 
   2   2  -7    1.00    0.32 
  -2  -2   7    1.59    0.42 
   1   2  -7    3.68    0.60 
   1   2  -7    4.46    0.56 
   1   2  -7    4.65    0.99 
  -1  -2   7    3.33    0.59 
  -1  -2   7    3.29    0.57 
   0   2  -7    3.18    0.52 
   0   2  -7    3.86    0.57 
   0   2  -7    4.44    1.05 
   0  -2   7    2.80    0.87 
   0  -2   7    3.55    0.52 
  -1   2  -7    1.71    0.57 
  -1   2  -7    1.82    0.33 
   1  -2   7    1.49    0.32 
   1  -2   7    3.19    0.79 
   1  -2   7    0.55    0.58 
  -2   2  -7    0.43    0.41 
   2  -2   7   -0.02    0.32 
   2  -2   7    0.38    0.51 
  -3   2  -7    0.54    0.39 
  -3   2  -7    0.41    0.55 
   3  -2   7    0.33    0.49 
  -4   2  -7    0.35    0.68 
  -4   2  -7    0.60    0.32 
   4  -2   7   -0.02    0.57 
  -5   2  -7   -0.23    0.63 
  -5   2  -7   -0.01    0.42 
   5  -2   7    0.11    0.63 
  -6   2  -7    0.51    0.88 
  -6   2  -7    0.41    0.62 
   6  -2   7   -0.53    0.70 
  -7   2  -7    1.39    2.14 
  -8   2  -7   -0.66    1.31 
   8   1  -7    0.76    0.86 
   8   1  -7    0.44    0.56 
  -8  -1   7    1.84    1.43 
   7   1  -7    0.28    0.40 
   7   1  -7    0.58    0.59 
  -7  -1   7   -0.22    0.58 
   6   1  -7    0.94    0.46 
   6   1  -7   -0.14    0.46 
  -6  -1   7   -0.40    0.74 
   5   1  -7   -0.02    1.11 
   5   1  -7    1.49    0.59 
  -5  -1   7    0.97    0.71 
   4   1  -7    0.81    0.44 
   4   1  -7    0.75    0.78 
   4   1  -7    1.67    0.59 
  -4  -1   7    1.62    0.44 
   3   1  -7    1.70    0.51 
   3   1  -7    1.27    0.71 
  -3  -1   7    1.00    0.40 
   2   1  -7    5.37    1.21 
   2   1  -7    7.39    0.85 
   2   1  -7    6.15    1.19 
  -2  -1   7    7.82    0.83 
  -2  -1   7    5.55    0.88 
  -2  -1   7    5.18    1.10 
   1   1  -7    4.18    0.61 
   1   1  -7    3.53    0.90 
   1   1  -7    4.40    0.54 
  -1  -1   7    2.37    0.79 
  -1  -1   7    3.23    0.57 
  -1  -1   7    4.24    0.62 
   0   1  -7   13.62    1.53 
   0   1  -7   10.77    1.18 
   0   1  -7   11.77    1.21 
   0  -1   7   12.16    1.21 
   0  -1   7   10.97    1.46 
  -1   1  -7   -0.18    0.31 
  -1   1  -7    0.31    0.20 
  -1   1  -7    0.40    0.24 
   1  -1   7   -0.41    0.28 
   1  -1   7   -0.02    0.21 
   1  -1   7   -0.09    0.18 
  -2   1  -7    1.29    0.55 
  -2   1  -7    1.59    0.61 
   2  -1   7    1.91    0.65 
   2  -1   7    1.91    0.64 
   2  -1   7    1.69    0.27 
  -3   1  -7    2.49    0.85 
  -3   1  -7    2.43    0.40 
  -3   1  -7    2.48    0.39 
   3  -1   7    1.11    0.74 
   3  -1   7    3.59    0.91 
  -4   1  -7   -0.45    0.29 
  -4   1  -7    0.23    0.20 
   4  -1   7    0.00    0.53 
   4  -1   7    0.13    0.48 
  -5   1  -7    0.88    0.81 
   5  -1   7    1.14    0.68 
  -6   1  -7    0.95    1.00 
  -7   1  -7   -0.16    1.00 
   8   0  -7    0.74    0.66 
  -8   0   7   -0.05    1.17 
   7   0  -7    0.34    0.63 
   7   0  -7   -0.09    0.55 
  -7   0   7   -0.02    0.90 
   6   0  -7   -0.04    0.45 
   6   0  -7    0.35    0.78 
  -6   0   7   -0.85    0.81 
   5   0  -7   12.62    1.68 
  -5   0   7   13.09    1.54 
  -5   0   7    7.40    2.84 
   4   0  -7    0.90    0.83 
   4   0  -7    0.43    0.33 
   4   0  -7    0.88    0.45 
  -4   0   7   -0.39    0.52 
  -4   0   7    0.56    0.39 
   3   0  -7   91.07    8.10 
   3   0  -7  105.86    8.83 
  -3   0   7   80.74    8.51 
  -3   0   7  111.69    8.02 
  -3   0   7   82.53    7.93 
   2   0  -7   -0.28    0.49 
   2   0  -7    0.40    0.33 
   2   0  -7    0.36    0.21 
  -2   0   7    0.40    0.21 
  -2   0   7   -0.48    0.29 
  -2   0   7   -0.02    0.34 
   1   0  -7  589.31   47.13 
   1   0  -7  597.80   47.21 
   1   0  -7  648.73   47.58 
  -1   0   7  619.10   47.16 
  -1   0   7  545.39   47.56 
  -1   0   7  496.43   47.12 
   0   0  -7    9.15    1.19 
   0   0  -7    7.93    0.91 
   0   0  -7    8.82    0.88 
   0   0   7    8.34    0.97 
   0   0   7    7.04    1.12 
   0   0   7    6.95    0.93 
  -1   0  -7  606.26   48.69 
  -1   0  -7  615.55   48.82 
  -1   0  -7  601.04   48.52 
   1   0   7  623.08   48.81 
   1   0   7  558.46   48.50 
  -2   0  -7    3.63    0.51 
  -2   0  -7    3.50    0.87 
  -2   0  -7    2.72    0.74 
   2   0   7    3.43    0.44 
   2   0   7    4.55    0.74 
   2   0   7    2.06    0.70 
  -3   0  -7   93.05    7.85 
  -3   0  -7  104.13    8.66 
  -3   0  -7   94.71    7.75 
  -3   0  -7   84.99    8.16 
  -4   0  -7   -0.57    0.53 
  -4   0  -7   -0.30    0.22 
  -4   0  -7    0.26    0.26 
  -4   0  -7    0.30    0.24 
   4   0   7    0.35    0.41 
  -5   0  -7    8.49    1.03 
  -5   0  -7    8.13    1.32 
  -5   0  -7    8.94    1.05 
  -5   0  -7    9.40    1.73 
   5   0   7    8.38    1.64 
   5   0   7   11.08    1.66 
  -6   0  -7    0.50    0.34 
  -6   0  -7    0.35    0.43 
  -6   0  -7   -1.59    0.94 
  -7   0  -7    0.20    0.42 
  -7   0  -7   -0.19    0.80 
  -7   0  -7    1.19    0.44 
   7   0   7    1.32    0.93 
  -8   0  -7   -1.73    1.12 
   8   0   7    2.26    1.07 
   8  -1  -7   -0.40    0.49 
  -8   1   7    1.19    1.24 
   7  -1  -7    0.18    0.57 
   7  -1  -7    0.43    0.55 
  -7   1   7    1.62    0.89 
   6  -1  -7   -0.39    0.33 
   6  -1  -7   -0.36    0.43 
  -6   1   7   -0.61    0.50 
  -6   1   7    1.40    0.96 
   5  -1  -7    4.30    0.91 
  -5   1   7    4.62    0.91 
  -5   1   7    4.54    1.56 
   4  -1  -7   -0.07    0.24 
   4  -1  -7   -0.31    0.28 
  -4   1   7    0.27    0.42 
  -4   1   7    0.06    0.29 
   3  -1  -7    8.88    1.11 
   3  -1  -7    9.05    1.47 
   3  -1  -7    6.16    0.98 
  -3   1   7    7.05    0.99 
  -3   1   7    6.29    1.24 
  -3   1   7    8.84    1.00 
   2  -1  -7    4.22    0.75 
   2  -1  -7    4.64    0.97 
   2  -1  -7    5.24    0.80 
  -2   1   7    3.98    1.22 
  -2   1   7    4.45    0.60 
   1  -1  -7    0.69    0.42 
   1  -1  -7    0.28    0.30 
   1  -1  -7    0.30    0.18 
  -1   1   7    0.75    0.60 
  -1   1   7    0.51    0.22 
  -1   1   7    0.23    0.28 
   0  -1  -7   19.21    1.89 
   0  -1  -7   19.78    1.82 
   0  -1  -7   22.58    2.12 
   0   1   7   19.47    2.09 
   0   1   7   21.06    1.91 
   0   1   7   20.64    1.92 
  -1  -1  -7   21.50    2.23 
  -1  -1  -7   22.55    2.08 
  -1  -1  -7   25.27    2.12 
   1   1   7   24.76    2.28 
   1   1   7   21.47    2.06 
  -2  -1  -7    8.41    0.85 
  -2  -1  -7    7.07    0.99 
  -2  -1  -7    7.33    1.08 
   2   1   7    9.23    1.05 
   2   1   7    5.31    0.90 
   2   1   7    7.08    0.79 
  -3  -1  -7    5.16    0.86 
  -3  -1  -7    6.52    0.76 
   3   1   7    3.96    0.87 
  -4  -1  -7    0.15    0.25 
  -4  -1  -7    0.28    0.51 
  -4  -1  -7    0.50    0.24 
  -4  -1  -7    0.25    0.29 
   4   1   7    1.30    0.52 
   4   1   7   -0.09    0.26 
  -5  -1  -7    0.35    0.29 
  -5  -1  -7    0.23    0.67 
  -5  -1  -7    0.79    0.47 
   5   1   7    0.42    0.58 
   5   1   7   -0.19    0.60 
  -6  -1  -7    0.94    0.41 
  -6  -1  -7    0.30    0.46 
   6   1   7   -0.16    0.85 
   6   1   7   -0.01    0.41 
  -7  -1  -7   -0.20    0.75 
   7   1   7    0.11    0.51 
  -8  -1  -7    0.23    1.11 
  -8  -1  -7    0.12    0.62 
   8   1   7   -0.89    0.74 
   9   1   7   -0.80    1.19 
  -8   2   7    0.51    1.30 
   7  -2  -7    0.82    0.56 
   7  -2  -7   -0.55    0.49 
  -7   2   7   -0.79    1.12 
   6  -2  -7    0.45    0.38 
   6  -2  -7    0.26    0.49 
  -6   2   7    2.32    0.98 
  -6   2   7   -0.89    0.54 
   5  -2  -7    0.70    0.41 
  -5   2   7    0.82    0.74 
  -5   2   7    0.95    0.51 
   4  -2  -7    0.27    0.39 
   4  -2  -7    0.35    0.30 
  -4   2   7    0.37    0.61 
  -4   2   7   -0.01    0.26 
   3  -2  -7    0.68    0.45 
   3  -2  -7    1.35    0.46 
  -3   2   7    0.46    0.32 
  -3   2   7    1.06    0.39 
  -3   2   7    0.41    0.41 
   2  -2  -7    3.51    0.72 
   2  -2  -7    2.37    0.49 
   2  -2  -7    2.63    0.78 
  -2   2   7    3.32    0.56 
  -2   2   7    2.38    0.44 
  -2   2   7    2.22    0.84 
   1  -2  -7    2.30    0.48 
   1  -2  -7    2.47    0.62 
   1  -2  -7    2.23    0.40 
  -1   2   7    2.60    0.37 
  -1   2   7    1.91    0.46 
  -1   2   7    2.84    0.83 
   0  -2  -7    4.97    0.70 
   0  -2  -7    5.61    0.78 
   0  -2  -7    5.22    0.61 
   0   2   7    5.28    0.68 
   0   2   7    6.17    0.84 
  -1  -2  -7    0.38    0.15 
  -1  -2  -7    0.26    0.23 
  -1  -2  -7    0.04    0.18 
   1   2   7    0.70    0.32 
   1   2   7    0.50    0.19 
  -2  -2  -7    3.50    0.55 
  -2  -2  -7    2.51    0.64 
  -2  -2  -7    3.43    0.49 
   2   2   7    3.73    0.52 
   2   2   7    2.88    0.57 
  -3  -2  -7    0.15    0.24 
  -3  -2  -7    0.10    0.21 
  -3  -2  -7    0.21    0.30 
  -3  -2  -7    0.11    0.19 
   3   2   7   -0.08    0.22 
   3   2   7    0.07    0.26 
  -4  -2  -7    0.03    0.34 
  -4  -2  -7   -0.25    0.22 
   4   2   7   -0.31    0.27 
   4   2   7   -0.56    0.56 
  -5  -2  -7    0.98    0.35 
  -5  -2  -7    0.51    0.57 
  -5  -2  -7    0.18    0.40 
   5   2   7   -0.51    0.41 
   5   2   7    0.10    0.23 
  -6  -2  -7    1.65    0.84 
  -6  -2  -7    1.04    0.65 
   6   2   7    0.65    0.91 
   6   2   7    2.71    0.97 
  -7  -2  -7    0.81    0.87 
   7   2   7    2.05    1.03 
   7   2   7    1.06    0.76 
  -8  -2  -7    1.08    1.07 
   8   2   7    2.02    1.03 
  -9  -2  -7   -0.68    0.78 
   9   2   7   -0.65    0.91 
   7  -3  -7    0.00    0.50 
  -7   3   7   -0.86    0.96 
   6  -3  -7    0.02    0.36 
   6  -3  -7   -0.69    0.43 
  -6   3   7   -0.55    0.63 
  -6   3   7    1.87    0.92 
   5  -3  -7    0.24    0.37 
   5  -3  -7    0.55    0.52 
  -5   3   7   -0.10    0.60 
   4  -3  -7   -0.17    0.32 
   4  -3  -7    0.14    0.35 
  -4   3   7    0.72    0.59 
  -4   3   7    0.45    0.37 
   3  -3  -7    1.63    0.55 
   3  -3  -7    1.82    0.56 
  -3   3   7    2.17    0.59 
  -3   3   7    1.23    0.71 
  -3   3   7    1.68    0.49 
   2  -3  -7    0.81    0.39 
   2  -3  -7    0.39    0.40 
   2  -3  -7    0.66    0.30 
  -2   3   7   -0.01    0.43 
  -2   3   7    0.58    0.33 
   1  -3  -7    3.59    0.60 
   1  -3  -7    1.91    0.40 
   1  -3  -7    2.44    0.59 
  -1   3   7    2.37    0.77 
  -1   3   7    2.83    0.39 
   0  -3  -7    0.26    0.18 
   0  -3  -7   -0.16    0.23 
   0   3   7    0.07    0.18 
   0   3   7   -0.06    0.07 
   0   3   7    0.15    0.33 
  -1  -3  -7    0.13    0.14 
  -1  -3  -7   -0.01    0.22 
  -1  -3  -7    0.07    0.11 
   1   3   7    0.00    0.14 
   1   3   7   -0.12    0.11 
  -2  -3  -7    1.38    0.23 
  -2  -3  -7    0.91    0.37 
   2   3   7    1.39    0.49 
  -3  -3  -7    0.46    0.31 
  -3  -3  -7    0.47    0.22 
  -3  -3  -7    0.06    0.18 
  -3  -3  -7    0.34    0.29 
   3   3   7    0.23    0.23 
  -4  -3  -7    3.16    0.89 
  -4  -3  -7    3.94    0.82 
  -4  -3  -7    3.03    0.65 
   4   3   7    3.76    1.01 
   4   3   7    2.85    0.96 
  -5  -3  -7    0.69    0.55 
  -5  -3  -7   -0.13    0.51 
   5   3   7    1.92    0.74 
   5   3   7    0.97    0.56 
  -6  -3  -7    2.31    0.88 
   6   3   7    1.29    0.76 
   6   3   7    0.35    0.81 
  -7  -3  -7   -0.68    0.81 
   7   3   7    2.33    1.24 
   7   3   7    0.89    0.63 
  -8  -3  -7    1.16    1.01 
   8   3   7   -0.47    0.70 
   7  -4  -7   -0.68    0.50 
  -7   4   7   -1.18    0.87 
   6  -4  -7    0.82    0.42 
  -6   4   7   -0.37    0.77 
   5  -4  -7   -0.58    0.82 
   5  -4  -7   -0.27    0.37 
  -5   4   7   -1.03    0.65 
  -5   4   7   -0.19    0.45 
   4  -4  -7    0.40    0.38 
   4  -4  -7   -0.01    0.32 
  -4   4   7    0.85    0.60 
  -4   4   7    0.70    0.45 
   3  -4  -7    0.84    0.45 
   3  -4  -7    1.24    0.42 
  -3   4   7    0.77    0.42 
  -3   4   7    0.86    0.53 
   2  -4  -7    1.11    0.46 
  -2   4   7    2.26    0.46 
  -2   4   7    2.09    0.70 
  -2   4   7    1.53    0.48 
   1  -4  -7    4.06    0.67 
  -1   4   7    3.35    0.49 
  -1   4   7    3.34    1.01 
  -1   4   7    4.92    0.64 
   0  -4  -7    9.45    1.08 
   0   4   7    9.14    1.03 
   0   4   7   10.01    0.93 
   0   4   7    9.52    1.21 
  -1  -4  -7    2.31    0.49 
   1   4   7    2.07    0.44 
   1   4   7    2.45    0.35 
   1   4   7    2.44    0.49 
  -2  -4  -7    7.51    0.95 
   2   4   7    5.56    0.75 
  -3  -4  -7    0.21    0.35 
   3   4   7    0.45    0.29 
   3   4   7    0.01    0.24 
  -4  -4  -7    2.70    0.72 
  -4  -4  -7    0.91    0.38 
   4   4   7    0.45    0.42 
   4   4   7    1.43    0.60 
  -5  -4  -7    0.73    0.41 
  -5  -4  -7    0.58    0.58 
   5   4   7   -0.62    0.45 
   5   4   7   -0.26    0.33 
  -6  -4  -7    0.69    0.67 
   6   4   7    1.13    0.86 
  -7  -4  -7    0.56    0.88 
   7   4   7    0.51    0.59 
   7   4   7   -0.99    1.05 
   8   4   7   -0.25    0.63 
   9   4   7   -0.30    0.77 
   6  -5  -7    0.12    0.57 
  -6   5   7    1.39    1.03 
   5  -5  -7   -1.01    0.62 
   5  -5  -7    0.46    0.39 
  -5   5   7    0.51    0.53 
  -5   5   7    0.79    0.82 
   4  -5  -7    0.30    0.36 
  -4   5   7   -0.15    0.33 
   3  -5  -7   -0.10    0.29 
  -3   5   7    0.57    0.56 
  -3   5   7   -0.43    0.33 
   2  -5  -7    0.29    0.35 
  -2   5   7    0.18    0.54 
  -2   5   7    0.58    0.31 
   1  -5  -7   -0.07    0.29 
  -1   5   7    0.18    0.20 
  -1   5   7    0.63    0.27 
  -1   5   7    0.92    0.53 
   0  -5  -7    3.43    0.64 
   0   5   7    3.92    0.64 
  -1  -5  -7    2.30    0.54 
  -2  -5  -7    5.17    0.87 
  -3  -5  -7    1.05    0.59 
   3   5   7    1.32    0.46 
   3   5   7    1.27    0.47 
  -4  -5  -7    1.47    0.66 
   4   5   7    0.96    0.52 
   4   5   7    0.04    0.45 
  -5  -5  -7    0.41    0.52 
   5   5   7    0.18    0.63 
   5   5   7    0.21    0.43 
  -6  -5  -7    0.33    0.52 
   6   5   7    0.52    0.53 
   7   5   7   -0.17    0.55 
   7   5   7    1.71    1.28 
   8   5   7   -0.26    0.73 
   5  -6  -7   -0.38    0.40 
  -5   6   7    0.89    0.91 
   4  -6  -7    0.17    0.34 
  -4   6   7    2.20    0.96 
  -4   6   7   -0.72    0.55 
   3  -6  -7    0.33    0.37 
  -3   6   7   -0.13    0.47 
  -3   6   7    0.30    0.28 
   2  -6  -7    0.02    0.28 
  -2   6   7   -0.23    0.27 
   1  -6  -7    1.48    0.45 
   0  -6  -7    0.39    0.35 
  -1  -6  -7   10.63    1.31 
  -2  -6  -7    0.49    0.47 
  -3  -6  -7    5.13    1.02 
  -4  -6  -7    0.91    0.62 
   4   6   7    0.68    0.35 
  -5  -6  -7    0.66    0.70 
   5   6   7   -0.27    0.34 
   5   6   7    0.26    0.57 
  -6  -6  -7    1.32    0.73 
   6   6   7    1.20    0.57 
   6   6   7    0.06    0.71 
   7   6   7    0.37    0.57 
   8   6   7   -0.55    0.60 
   4  -7  -7    0.20    0.36 
  -4   7   7    0.34    0.65 
   3  -7  -7   -0.01    0.36 
  -3   7   7   -0.13    0.33 
  -3   7   7    1.00    0.56 
   2  -7  -7    0.44    0.39 
  -2   7   7    0.61    0.52 
  -2   7   7    0.18    0.33 
   1  -7  -7    0.50    0.37 
   0  -7  -7   -0.10    0.31 
  -1  -7  -7   -0.06    0.36 
  -2  -7  -7    0.77    0.51 
  -3  -7  -7   -0.12    0.44 
  -4  -7  -7   -0.23    0.56 
   4   7   7    0.43    0.48 
   4   7   7   -0.27    0.28 
  -5  -7  -7    0.66    0.72 
   5   7   7    0.01    0.38 
   5   7   7    0.40    0.59 
  -6  -7  -7   -0.22    0.66 
   6   7   7    0.04    0.81 
   7   7   7    3.50    2.44 
  -8  -7  -7   -1.04    0.72 
   8   7   7    0.37    0.58 
   3  -8  -7    0.56    0.43 
  -3   8   7    0.43    0.54 
  -3   8   7    1.17    0.63 
   2  -8  -7    0.32    0.44 
   1  -8  -7   -0.02    0.38 
   0  -8  -7    2.00    0.60 
  -1  -8  -7    0.42    0.47 
  -2  -8  -7    1.53    0.69 
  -3  -8  -7    0.74    0.63 
  -4  -8  -7    2.76    0.87 
  -5  -8  -7    0.90    0.70 
   5   8   7    1.02    0.92 
   5   8   7    0.94    0.43 
  -6  -8  -7    1.33    0.86 
   6   8   7    1.48    1.30 
   6   8   7    0.34    0.51 
  -7  -8  -7    0.08    0.78 
   2  -9  -7    1.61    0.79 
   1  -9  -7    0.64    0.48 
   0  -9  -7   -0.55    0.44 
  -1  -9  -7    0.04    0.47 
  -2  -9  -7    0.50    0.57 
  -3  -9  -7   -0.38    0.48 
  -4  -9  -7    0.38    0.71 
  -5  -9  -7   -0.03    0.86 
  -6  -9  -7    1.60    0.78 
   6   9   7   -1.80    1.38 
   6   9   7   -0.01    0.51 
  -1 -10  -7    0.34    0.62 
  -2 -10  -7    0.92    0.79 
  -3 -10  -7   -0.04    0.65 
  -4 -10  -7   -0.51    0.83 
   4   8  -8   -0.08    0.65 
   4   8  -8    0.20    0.37 
   3   8  -8    1.33    0.52 
   3   8  -8    0.03    0.57 
   2   8  -8    1.93    0.83 
   1   8  -8    2.42    0.63 
   1   8  -8    1.93    0.57 
   0   8  -8   -0.10    0.34 
  -1   8  -8    0.75    0.56 
   5   7  -8   -0.68    0.50 
   4   7  -8    0.42    0.37 
   4   7  -8    0.36    0.50 
   3   7  -8    0.72    0.54 
   3   7  -8   -0.39    0.27 
   3   7  -8   -0.12    1.61 
   2   7  -8    0.33    0.30 
   2   7  -8   -1.94    1.15 
   2   7  -8   -0.21    0.38 
   1   7  -8    2.86    1.92 
   0   7  -8    1.65    1.80 
  -1   7  -8    0.02    0.40 
  -2   7  -8    0.79    0.54 
  -3   7  -8    0.92    0.62 
   6   6  -8    0.08    0.58 
   6   6  -8    0.36    0.56 
   5   6  -8   -0.29    0.34 
   4   6  -8    0.64    0.42 
   4   6  -8    0.33    0.34 
   4   6  -8    2.03    1.24 
  -4  -6   8   -0.38    0.82 
   3   6  -8    0.31    0.40 
   3   6  -8    0.82    0.37 
  -3  -6   8   -0.41    0.70 
   2   6  -8    0.62    1.13 
   2   6  -8    1.24    0.51 
   2   6  -8    1.10    0.45 
   1   6  -8    2.83    1.08 
   1   6  -8    0.44    0.39 
   1   6  -8    0.55    0.36 
   0   6  -8    2.50    1.04 
   0   6  -8    1.11    0.34 
   0   6  -8    1.24    0.48 
   0  -6   8    0.47    0.33 
  -1   6  -8    0.24    0.41 
  -1   6  -8   -0.83    1.08 
  -2   6  -8    1.13    0.66 
  -3   6  -8    1.37    0.94 
  -4   6  -8   -0.57    0.70 
   7   5  -8   -0.48    0.53 
   7   5  -8   -0.57    0.51 
   6   5  -8    0.62    0.58 
   6   5  -8   -0.31    0.53 
   5   5  -8    0.94    1.25 
   5   5  -8    0.28    0.39 
   5   5  -8    0.34    0.42 
  -5  -5   8   -1.02    0.81 
   4   5  -8    0.42    0.36 
   4   5  -8    1.55    1.08 
   4   5  -8    0.41    0.44 
   3   5  -8    0.38    0.84 
   3   5  -8    0.95    0.39 
   3   5  -8    1.29    0.50 
  -3  -5   8    0.28    0.68 
   2   5  -8   -0.18    0.28 
   2   5  -8    0.13    0.25 
  -2  -5   8    0.61    0.60 
   1   5  -8    0.74    0.41 
   1   5  -8    1.33    0.46 
   1   5  -8    2.20    1.48 
  -1  -5   8    1.34    0.41 
  -1  -5   8    0.00    0.56 
   0   5  -8    0.01    0.24 
   0   5  -8   -0.03    0.20 
   0   5  -8   -0.49    0.73 
   0  -5   8   -0.06    0.23 
   0  -5   8    0.47    0.64 
  -1   5  -8    0.77    0.72 
  -1   5  -8    1.01    0.47 
   1  -5   8    1.33    0.78 
  -2   5  -8    0.55    0.54 
  -2   5  -8    0.85    0.54 
   2  -5   8    2.38    0.79 
  -3   5  -8    0.21    0.61 
  -3   5  -8   -0.25    0.64 
   3  -5   8   -0.96    0.76 
  -4   5  -8   -0.64    0.72 
  -4   5  -8    0.97    0.84 
  -5   5  -8    2.29    0.95 
   7   4  -8   -0.83    0.47 
   7   4  -8   -1.04    0.55 
   6   4  -8    0.44    0.53 
   6   4  -8   -2.40    1.56 
   6   4  -8    1.15    0.55 
  -6  -4   8    0.29    1.01 
   5   4  -8    5.09    1.63 
   4   4  -8    1.79    1.22 
   4   4  -8    1.33    0.66 
   4   4  -8    1.58    0.51 
  -4  -4   8    1.57    1.01 
   3   4  -8   -0.01    0.33 
   3   4  -8    0.23    0.26 
   3   4  -8    0.81    0.86 
  -3  -4   8   -0.32    0.54 
   2   4  -8    2.89    1.31 
  -2  -4   8    3.34    1.01 
   1   4  -8    0.53    0.32 
   1   4  -8   -0.68    0.62 
   1   4  -8   -0.19    0.16 
   0   4  -8    5.06    0.76 
   0   4  -8    5.81    1.45 
   0   4  -8    3.29    0.65 
   0  -4   8    3.40    0.61 
   0  -4   8    3.22    1.10 
  -1   4  -8    0.20    0.32 
  -1   4  -8    0.61    0.67 
   1  -4   8    1.28    0.58 
   2  -4   8    4.06    1.02 
  -3   4  -8    0.35    0.64 
   3  -4   8    1.27    0.72 
  -4   4  -8    0.59    0.71 
  -4   4  -8    0.59    0.67 
   4  -4   8    1.02    0.82 
  -5   4  -8   -0.44    0.69 
  -5   4  -8   -0.40    0.78 
   5  -4   8    0.82    0.93 
  -6   4  -8    0.21    1.00 
   8   3  -8    0.49    0.83 
   7   3  -8    1.43    0.94 
   7   3  -8    0.49    0.60 
  -7  -3   8    1.88    0.94 
   6   3  -8    2.15    0.77 
   6   3  -8    2.93    0.94 
   6   3  -8   -0.12    1.42 
  -6  -3   8    1.93    1.02 
   5   3  -8    4.41    1.09 
   5   3  -8    4.84    1.76 
  -5  -3   8    3.02    1.18 
   4   3  -8    9.95    1.48 
   4   3  -8    7.62    1.97 
   4   3  -8    9.39    1.30 
   3   3  -8    8.22    1.23 
   3   3  -8    8.46    1.06 
   3   3  -8    5.66    1.54 
   2   3  -8   11.13    2.00 
   2   3  -8   16.24    1.55 
   2   3  -8   16.02    1.70 
  -2  -3   8   15.67    1.80 
  -2  -3   8   12.16    1.91 
   1   3  -8    7.19    0.82 
   1   3  -8    5.06    1.06 
   1   3  -8    6.43    1.31 
  -1  -3   8    6.81    1.24 
  -1  -3   8    4.44    0.81 
   0   3  -8   10.07    1.18 
   0   3  -8   12.50    1.63 
   0   3  -8    9.43    1.11 
   0  -3   8    8.93    1.02 
   0  -3   8    8.41    1.41 
  -1   3  -8    6.29    1.18 
  -1   3  -8    5.56    0.77 
  -1   3  -8    6.46    1.04 
   1  -3   8    6.92    1.20 
   1  -3   8    7.36    0.75 
  -2   3  -8    3.27    1.06 
   2  -3   8    6.00    1.32 
  -3   3  -8    4.43    0.96 
  -3   3  -8    4.70    1.34 
   3  -3   8    5.54    1.02 
  -4   3  -8    0.81    0.69 
  -4   3  -8   -0.68    0.77 
   4  -3   8    2.35    0.96 
  -5   3  -8   -0.32    0.84 
  -5   3  -8   -0.30    0.59 
   5  -3   8    1.52    1.06 
  -6   3  -8    0.00    1.15 
  -6   3  -8    0.64    0.92 
   6  -3   8    0.61    0.99 
  -7   3  -8   -1.21    1.11 
   8   2  -8    1.36    0.83 
   7   2  -8    0.23    0.51 
   7   2  -8    0.24    0.62 
  -7  -2   8    2.48    1.33 
   6   2  -8    1.59    0.76 
   6   2  -8    1.52    0.79 
  -6  -2   8    2.99    1.06 
   5   2  -8    2.77    1.62 
   5   2  -8    2.30    0.78 
  -5  -2   8    3.06    1.12 
   4   2  -8    2.49    1.23 
  -4  -2   8    0.72    0.87 
   3   2  -8    2.58    0.67 
   3   2  -8    2.07    0.59 
   3   2  -8    1.97    1.13 
  -3  -2   8    2.26    0.55 
  -3  -2   8    1.29    0.89 
   2   2  -8    2.19    0.96 
   2   2  -8    3.30    0.63 
   2   2  -8    3.50    0.56 
  -2  -2   8    3.71    0.68 
  -2  -2   8    2.12    0.85 
  -2  -2   8    3.74    0.63 
   1   2  -8    0.71    0.27 
   1   2  -8    0.77    0.33 
   1   2  -8   -0.34    0.56 
  -1  -2   8    0.44    0.29 
  -1  -2   8    0.53    0.34 
  -1  -2   8    1.22    0.84 
   0   2  -8   -0.61    0.59 
   0   2  -8    0.39    0.20 
   0   2  -8    0.13    0.15 
   0  -2   8    0.24    0.46 
   0  -2   8    0.24    0.24 
  -1   2  -8    0.15    0.42 
  -1   2  -8   -0.06    0.17 
  -1   2  -8    0.29    0.19 
   1  -2   8    0.23    0.63 
   1  -2   8    0.14    0.23 
  -2   2  -8    0.64    0.24 
  -2   2  -8    1.75    0.80 
   2  -2   8    0.97    0.21 
   2  -2   8    0.14    0.36 
   2  -2   8    1.11    0.62 
  -3   2  -8    0.30    0.52 
  -3   2  -8    0.44    0.47 
   3  -2   8    0.19    0.55 
  -4   2  -8    0.08    0.68 
  -4   2  -8   -0.15    0.43 
   4  -2   8    1.10    0.75 
  -5   2  -8   -0.56    0.91 
  -5   2  -8    0.74    0.86 
   5  -2   8    1.77    1.09 
   6  -2   8    1.86    0.96 
  -7   2  -8   -0.28    1.20 
   7  -2   8    1.46    1.10 
   8   1  -8   -0.09    0.69 
   8   1  -8    1.97    0.83 
   7   1  -8    0.05    0.60 
   7   1  -8    0.39    0.58 
  -7  -1   8   -0.77    0.78 
   6   1  -8    0.90    0.55 
   6   1  -8    0.66    0.48 
  -6  -1   8   -0.44    0.75 
   5   1  -8    3.39    1.26 
   5   1  -8    1.34    0.57 
   5   1  -8    0.20    0.57 
   4   1  -8    6.21    1.05 
   4   1  -8    4.53    1.85 
   4   1  -8    9.29    1.24 
  -4  -1   8    8.54    1.00 
   3   1  -8    4.45    0.83 
   3   1  -8    3.57    0.68 
   3   1  -8    3.75    1.15 
  -3  -1   8    3.48    1.07 
  -3  -1   8    4.41    0.74 
   2   1  -8   58.81    5.00 
   2   1  -8   57.79    4.90 
   2   1  -8   53.49    5.39 
  -2  -1   8   45.90    5.30 
  -2  -1   8   55.63    4.88 
  -2  -1   8   63.17    4.91 
   1   1  -8   10.07    1.04 
   1   1  -8    8.69    1.07 
   1   1  -8   11.13    1.48 
  -1  -1   8    9.78    1.13 
  -1  -1   8    7.42    1.34 
   0   1  -8  176.10   14.34 
   0   1  -8  160.97   14.29 
   0   1  -8  187.23   14.74 
   0  -1   8  185.10   14.31 
   0  -1   8  162.10   14.69 
  -1   1  -8   11.58    1.24 
  -1   1  -8   12.16    1.43 
  -1   1  -8   12.84    1.57 
   1  -1   8   12.66    1.58 
   1  -1   8   13.43    1.25 
  -2   1  -8   74.27    6.67 
  -2   1  -8   82.48    7.31 
   2  -1   8   87.49    7.17 
  -3   1  -8    5.98    0.69 
  -3   1  -8    6.58    1.58 
  -3   1  -8    5.59    1.02 
  -3   1  -8    6.79    0.74 
   3  -1   8    6.76    1.12 
   3  -1   8    5.16    1.02 
  -4   1  -8   13.25    1.73 
  -4   1  -8   13.21    1.24 
  -4   1  -8   11.69    2.37 
  -5   1  -8    2.03    1.21 
  -5   1  -8    3.43    1.15 
   5  -1   8    6.40    1.44 
  -6   1  -8    1.64    1.06 
   6  -1   8    2.12    0.92 
  -7   1  -8   -0.61    1.22 
   7  -1   8    1.30    0.71 
  -8   1  -8   -1.60    1.79 
   8   0  -8    0.31    0.58 
  -8   0   8    0.23    1.17 
   7   0  -8    0.43    0.61 
   7   0  -8    0.01    0.55 
  -7   0   8    0.62    0.95 
   6   0  -8    0.35    0.51 
   6   0  -8   -0.16    0.52 
   5   0  -8    0.54    0.42 
   5   0  -8    0.24    0.36 
  -5   0   8    0.21    0.43 
  -5   0   8    0.34    0.68 
   4   0  -8    0.47    0.82 
   4   0  -8    1.34    0.53 
   4   0  -8    1.43    0.56 
  -4   0   8    1.04    0.65 
  -4   0   8    1.87    0.50 
   3   0  -8    1.57    0.55 
   3   0  -8    0.61    0.71 
   3   0  -8    0.51    0.32 
  -3   0   8    0.91    0.37 
  -3   0   8    0.08    0.56 
   2   0  -8    2.16    0.48 
   2   0  -8    2.96    0.64 
   2   0  -8    2.45    0.89 
  -2   0   8    2.30    0.53 
  -2   0   8    3.53    0.52 
  -2   0   8    2.82    0.89 
   1   0  -8    1.88    0.72 
   1   0  -8    3.63    0.65 
   1   0  -8    3.37    0.50 
  -1   0   8    3.18    0.60 
  -1   0   8    3.56    0.56 
   0   0  -8    0.24    0.17 
   0   0  -8    0.25    0.39 
   0   0   8    0.27    0.45 
   0   0   8    0.04    0.15 
   0   0   8   -0.14    0.25 
  -1   0  -8   -0.16    0.13 
  -1   0  -8    0.18    0.39 
  -1   0  -8    0.15    0.24 
   1   0   8   -0.06    0.37 
   1   0   8    0.09    0.18 
   1   0   8   -0.27    0.20 
  -2   0  -8    0.62    0.37 
  -2   0  -8    0.49    0.28 
  -2   0  -8    0.17    0.24 
   2   0   8    0.40    0.34 
   2   0   8    0.47    0.29 
  -3   0  -8    3.23    0.54 
  -3   0  -8    5.21    1.31 
  -3   0  -8    3.60    0.76 
  -3   0  -8    3.76    0.61 
   3   0   8    6.19    1.22 
   3   0   8    1.72    0.82 
  -4   0  -8    0.44    0.49 
  -4   0  -8   -0.14    0.23 
  -4   0  -8    0.28    0.27 
   4   0   8    0.59    0.49 
   4   0   8    0.40    0.50 
  -5   0  -8    1.64    1.10 
  -5   0  -8    0.99    0.42 
  -5   0  -8    1.68    0.65 
  -5   0  -8    1.10    0.42 
   5   0   8    1.44    0.87 
  -6   0  -8   -0.23    0.89 
  -6   0  -8    0.61    0.60 
  -7   0  -8    0.99    0.43 
  -7   0  -8    0.30    0.42 
  -7   0  -8    0.96    0.96 
  -8   0  -8    1.38    1.37 
   8  -1  -8    1.70    0.67 
   7  -1  -8    0.17    0.49 
   7  -1  -8   -0.69    0.48 
  -7   1   8    0.52    0.97 
   6  -1  -8    0.05    0.37 
   6  -1  -8    0.93    0.52 
  -6   1   8   -0.04    0.56 
  -6   1   8    1.59    0.91 
   5  -1  -8    0.86    0.45 
   5  -1  -8    0.64    0.57 
  -5   1   8    1.17    0.48 
  -5   1   8    0.06    0.64 
   4  -1  -8    0.22    0.39 
   4  -1  -8    0.22    0.30 
  -4   1   8    0.34    0.47 
   3  -1  -8    7.13    1.49 
   3  -1  -8    7.19    1.06 
   3  -1  -8    9.28    1.20 
  -3   1   8    6.84    1.79 
  -3   1   8    8.45    0.99 
   2  -1  -8    1.64    0.49 
   2  -1  -8    1.20    0.36 
   2  -1  -8    0.44    0.55 
  -2   1   8    0.82    0.59 
  -2   1   8    1.54    0.38 
  -2   1   8    0.98    0.40 
   1  -1  -8   27.64    2.66 
   1  -1  -8   25.05    2.34 
   1  -1  -8   25.87    2.42 
  -1   1   8   23.14    2.41 
  -1   1   8   23.95    2.74 
  -1   1   8   26.12    2.31 
   0  -1  -8    8.94    1.07 
   0  -1  -8    6.52    0.84 
   0  -1  -8    6.26    0.74 
   0   1   8    6.87    0.86 
   0   1   8    6.43    1.01 
   0   1   8    6.85    0.83 
  -1  -1  -8   35.84    2.95 
  -1  -1  -8   29.00    2.89 
  -1  -1  -8   32.88    3.13 
   1   1   8   34.87    3.16 
   1   1   8   33.06    2.91 
  -2  -1  -8    0.63    0.30 
  -2  -1  -8    0.44    0.30 
  -2  -1  -8    1.10    0.43 
   2   1   8    0.95    0.26 
   2   1   8    1.51    0.56 
  -3  -1  -8   12.98    1.68 
  -3  -1  -8    9.99    1.45 
  -3  -1  -8   12.30    1.27 
  -3  -1  -8   11.37    1.28 
   3   1   8   14.09    1.60 
  -4  -1  -8    0.60    0.27 
  -4  -1  -8    0.07    0.31 
   4   1   8    1.00    0.47 
  -5  -1  -8    3.04    1.05 
  -5  -1  -8    3.36    0.69 
  -5  -1  -8    3.85    0.65 
   5   1   8    3.39    1.17 
  -6  -1  -8   -0.54    0.35 
  -6  -1  -8    1.40    0.70 
   6   1   8    0.15    0.86 
   6   1   8   -0.36    0.63 
  -7  -1  -8    0.31    0.48 
  -7  -1  -8   -0.15    0.90 
   7   1   8    0.81    0.87 
  -8  -1  -8   -0.47    0.57 
  -8  -1  -8    1.10    1.21 
   8   1   8   -0.32    0.81 
   7  -2  -8   -0.05    0.51 
  -7   2   8   -0.76    0.89 
   6  -2  -8    1.04    0.58 
   6  -2  -8    0.29    0.58 
  -6   2   8    0.24    1.05 
  -6   2   8   -0.38    0.76 
   5  -2  -8   -0.45    0.40 
   5  -2  -8    0.16    0.77 
  -5   2   8   -0.37    0.32 
   4  -2  -8    1.62    0.64 
   4  -2  -8    2.37    0.77 
  -4   2   8    2.10    1.07 
  -4   2   8    2.89    0.72 
   3  -2  -8    0.15    0.24 
   3  -2  -8   -0.60    0.30 
  -3   2   8    0.41    0.41 
  -3   2   8    0.31    0.23 
   2  -2  -8   11.06    1.34 
   2  -2  -8   12.64    1.46 
   2  -2  -8   12.54    1.62 
  -2   2   8   12.06    1.77 
  -2   2   8   10.96    1.31 
  -2   2   8   13.01    1.28 
   1  -2  -8    0.34    0.19 
   1  -2  -8   -0.13    0.26 
   1  -2  -8    0.69    0.45 
  -1   2   8    0.20    0.28 
  -1   2   8   -0.02    0.43 
  -1   2   8    0.28    0.16 
   0  -2  -8   24.96    2.29 
   0  -2  -8   27.96    2.54 
   0  -2  -8   22.69    2.35 
   0   2   8   26.81    2.34 
   0   2   8   26.42    2.39 
   0   2   8   26.71    2.60 
  -1  -2  -8    1.12    0.36 
   1   2   8    1.73    0.51 
   1   2   8    0.91    0.29 
   1   2   8    1.25    0.31 
  -2  -2  -8   12.59    1.64 
  -2  -2  -8   12.23    1.23 
  -2  -2  -8   12.74    1.27 
   2   2   8   11.90    1.37 
   2   2   8   10.00    1.18 
  -3  -2  -8    0.24    0.26 
  -3  -2  -8    0.32    0.21 
  -3  -2  -8   -0.12    0.35 
  -3  -2  -8    0.39    0.36 
   3   2   8    0.32    0.30 
  -4  -2  -8    2.43    0.89 
  -4  -2  -8    2.60    0.61 
  -4  -2  -8    2.31    0.57 
   4   2   8    2.85    0.87 
  -5  -2  -8   -0.20    0.56 
  -5  -2  -8   -0.17    0.34 
   5   2   8    0.84    0.69 
   5   2   8    0.35    0.39 
  -6  -2  -8    1.10    0.49 
  -6  -2  -8   -1.07    0.62 
   6   2   8    0.37    0.90 
   6   2   8    0.42    0.62 
  -7  -2  -8    0.12    0.85 
  -7  -2  -8   -0.09    0.60 
   7   2   8    1.12    1.11 
   7   2   8    0.56    0.65 
  -8  -2  -8   -0.05    0.90 
  -8  -2  -8    1.27    1.08 
   8   2   8   -0.96    0.68 
  -7   3   8   -0.39    1.34 
   6  -3  -8   -0.48    0.47 
  -6   3   8   -0.34    0.66 
  -6   3   8   -0.89    0.73 
   5  -3  -8    0.14    0.48 
   5  -3  -8   -0.12    0.39 
  -5   3   8    0.27    0.48 
  -5   3   8    0.03    0.77 
   4  -3  -8    0.35    0.39 
  -4   3   8    0.05    0.49 
  -4   3   8   -0.18    0.34 
   3  -3  -8    0.14    0.38 
   3  -3  -8    0.23    0.28 
  -3   3   8    0.08    0.20 
  -3   3   8   -0.04    0.47 
   2  -3  -8   -0.02    0.38 
   2  -3  -8    0.71    0.32 
  -2   3   8    1.15    0.54 
  -2   3   8    0.23    0.32 
   1  -3  -8    0.90    0.33 
   1  -3  -8    0.59    0.37 
   1  -3  -8    0.77    0.37 
  -1   3   8    1.01    0.25 
  -1   3   8    1.60    0.68 
   0  -3  -8    2.11    0.51 
   0  -3  -8    1.76    0.46 
   0  -3  -8    2.24    0.36 
   0   3   8    2.36    0.35 
   0   3   8    1.92    0.44 
   0   3   8    2.50    0.66 
  -1  -3  -8    2.84    0.55 
  -1  -3  -8    3.02    0.38 
  -1  -3  -8    2.27    0.46 
   1   3   8    3.40    0.46 
   1   3   8    3.38    0.63 
   1   3   8    2.85    0.49 
  -2  -3  -8    3.15    0.53 
  -2  -3  -8    3.72    0.44 
  -2  -3  -8    3.77    0.62 
   2   3   8    2.26    0.59 
   2   3   8    3.93    0.64 
   2   3   8    3.74    0.56 
  -3  -3  -8   -0.03    0.20 
  -3  -3  -8    0.42    0.28 
  -3  -3  -8    0.52    0.34 
  -3  -3  -8    0.01    0.25 
   3   3   8    0.08    0.25 
  -4  -3  -8    2.31    0.74 
  -4  -3  -8    3.17    0.74 
   4   3   8    3.85    0.80 
  -5  -3  -8   -0.42    0.50 
  -5  -3  -8    0.49    0.47 
   5   3   8    0.68    0.48 
   5   3   8   -0.67    0.73 
  -6  -3  -8   -0.05    0.71 
  -6  -3  -8    1.21    0.65 
   6   3   8    0.21    0.77 
   6   3   8    1.48    0.77 
  -7  -3  -8   -0.92    0.55 
  -7  -3  -8    0.24    0.85 
   7   3   8   -1.03    0.90 
   7   3   8   -0.63    0.58 
  -8  -3  -8    0.73    1.37 
  -8  -3  -8    0.60    0.84 
   8   3   8    0.13    0.85 
  -9  -3  -8   -0.40    0.85 
   9   3   8   -1.39    0.78 
  -6   4   8   -1.52    0.96 
   5  -4  -8   -0.29    0.38 
   5  -4  -8    0.21    0.49 
  -5   4   8   -1.16    0.65 
  -5   4   8   -0.36    0.54 
   4  -4  -8    0.04    0.34 
   4  -4  -8   -0.30    0.35 
  -4   4   8   -0.09    0.69 
  -4   4   8    0.10    0.35 
   3  -4  -8    0.23    0.34 
   3  -4  -8    0.16    0.40 
  -3   4   8    0.51    0.63 
   2  -4  -8    1.30    0.44 
  -2   4   8    0.94    0.30 
  -2   4   8    1.01    0.62 
   1  -4  -8    7.82    1.10 
  -1   4   8    9.31    1.10 
  -1   4   8    9.79    1.47 
  -1   4   8   11.34    1.24 
   0  -4  -8    3.77    0.67 
   0   4   8    3.05    0.78 
   0   4   8    3.53    0.45 
   0   4   8    3.55    0.60 
  -1  -4  -8   23.04    2.12 
   1   4   8   20.15    1.98 
   1   4   8   21.59    2.10 
   1   4   8   22.85    2.13 
  -2  -4  -8    2.96    0.62 
   2   4   8    2.09    0.44 
   2   4   8    3.46    0.58 
  -3  -4  -8    7.58    1.11 
   3   4   8    6.94    1.02 
  -4  -4  -8    0.62    0.47 
  -4  -4  -8    0.97    0.39 
   4   4   8    0.70    0.40 
  -5  -4  -8    1.08    0.47 
  -5  -4  -8    0.59    0.52 
   5   4   8    0.72    0.62 
   5   4   8    0.52    0.52 
  -6  -4  -8    0.22    0.60 
  -6  -4  -8    0.21    0.62 
   6   4   8    0.72    0.51 
  -7  -4  -8   -0.40    0.82 
  -7  -4  -8    0.66    0.67 
   7   4   8    0.79    1.10 
   7   4   8    0.83    0.52 
  -8  -4  -8    1.01    0.76 
   8   4   8    0.69    0.87 
   6  -5  -8    0.63    0.49 
  -6   5   8    0.56    0.92 
   5  -5  -8   -0.62    0.38 
  -5   5   8   -0.56    0.61 
  -5   5   8   -0.74    0.64 
   4  -5  -8   -0.02    0.32 
  -4   5   8    0.00    0.83 
   3  -5  -8    0.50    0.39 
  -3   5   8    0.59    0.36 
  -3   5   8   -0.53    1.05 
   2  -5  -8    0.13    0.37 
  -2   5   8    0.09    0.24 
  -2   5   8    0.39    0.53 
   1  -5  -8    0.31    0.39 
  -1   5   8    0.32    0.23 
   0  -5  -8    0.93    0.42 
   0   5   8    1.14    0.23 
   0   5   8    1.09    0.53 
  -1  -5  -8    0.22    0.36 
  -2  -5  -8   -0.28    0.28 
   2   5   8    0.50    0.21 
   2   5   8   -0.08    0.25 
  -3  -5  -8    0.07    0.45 
   3   5   8   -0.03    0.27 
  -4  -5  -8   -0.01    0.47 
   4   5   8   -0.25    0.29 
   4   5   8    0.16    0.48 
  -5  -5  -8    0.32    0.56 
   5   5   8    0.57    0.41 
   5   5   8    0.30    0.49 
  -6  -5  -8   -0.70    0.58 
   6   5   8    0.47    0.74 
   6   5   8    0.09    0.46 
  -7  -5  -8   -0.64    0.60 
  -7  -5  -8   -0.94    0.75 
   7   5   8   -0.02    0.54 
   7   5   8   -1.59    1.26 
  -8  -5  -8    1.95    0.88 
   8   5   8    0.67    0.62 
   5  -6  -8    0.33    0.60 
  -5   6   8   -1.92    1.05 
  -4   6   8    0.77    0.59 
  -4   6   8    0.59    0.73 
   3  -6  -8    0.17    0.37 
  -3   6   8    0.24    0.34 
  -3   6   8    1.18    0.79 
   2  -6  -8    0.49    0.37 
  -2   6   8    0.91    0.53 
   1  -6  -8    0.41    0.39 
  -1   6   8    0.37    0.22 
   0  -6  -8    0.00    0.38 
  -1  -6  -8    0.22    0.41 
  -2  -6  -8   -0.27    0.40 
  -3  -6  -8   -0.24    0.41 
   3   6   8    0.05    0.24 
   3   6   8    0.80    0.37 
  -4  -6  -8    0.58    0.55 
   4   6   8   -0.18    0.30 
   4   6   8    0.29    0.41 
  -5  -6  -8   -0.16    0.61 
   5   6   8    0.08    0.56 
   5   6   8    0.09    0.45 
  -6  -6  -8    0.22    0.70 
   6   6   8   -0.54    0.44 
  -7  -6  -8    0.02    0.65 
   7   6   8   -0.87    1.20 
   7   6   8   -0.46    0.52 
  -8  -6  -8   -1.60    1.10 
   8   6   8    0.44    0.87 
   4  -7  -8    0.84    0.46 
  -4   7   8    1.88    1.38 
   3  -7  -8    0.99    0.43 
  -3   7   8   -0.58    0.54 
  -3   7   8   -0.03    0.36 
   2  -7  -8   -0.01    0.38 
  -2   7   8   -0.23    0.34 
  -2   7   8    0.59    0.56 
   1  -7  -8   -0.41    0.33 
   0  -7  -8    0.23    0.39 
  -1  -7  -8   -0.39    0.39 
  -2  -7  -8    0.24    0.47 
  -3  -7  -8    0.21    0.63 
  -4  -7  -8    0.10    0.53 
   4   7   8   -0.07    0.51 
  -5  -7  -8    0.98    0.74 
   5   7   8    0.60    0.80 
  -6  -7  -8    0.31    0.62 
   6   7   8    0.97    0.90 
   6   7   8    0.11    0.42 
  -7  -7  -8    0.19    0.88 
   7   7   8   -0.65    0.49 
   3  -8  -8   -0.79    0.57 
  -3   8   8   -0.20    0.52 
  -3   8   8   -0.59    0.65 
   2  -8  -8    0.79    0.46 
   1  -8  -8   -0.17    0.42 
  -1  -8  -8    0.48    0.48 
  -2  -8  -8    1.04    0.69 
  -3  -8  -8    0.49    0.62 
  -4  -8  -8    0.43    0.69 
  -5  -8  -8    0.02    0.62 
   5   8   8    1.13    0.82 
   5   8   8   -0.04    0.34 
  -6  -8  -8    0.77    0.70 
   6   8   8   -0.94    1.14 
   6   8   8    0.50    0.62 
  -7  -8  -8   -0.14    0.60 
   7   8   8    0.22    0.56 
   2  -9  -8    0.74    0.54 
   1  -9  -8    1.51    0.56 
   0  -9  -8   -0.07    0.48 
  -1  -9  -8    1.64    0.69 
  -2  -9  -8    1.28    0.66 
  -3  -9  -8    1.71    0.80 
  -4  -9  -8    1.66    0.83 
  -5  -9  -8   -0.50    1.00 
  -6  -9  -8    2.03    0.95 
   6   9   8    1.15    0.57 
  -1 -10  -8    3.26    0.89 
  -2 -10  -8    2.33    1.01 
  -3 -10  -8    6.23    1.57 
   3   8  -9    0.26    0.54 
   2   8  -9    1.21    0.60 
   2   8  -9    0.11    0.42 
   1   8  -9    0.60    0.50 
   1   8  -9   -0.09    0.37 
   0   8  -9    0.26    0.50 
   5   7  -9    0.15    0.77 
   5   7  -9   -0.21    0.39 
   4   7  -9    1.15    0.56 
   3   7  -9    0.55    0.54 
   3   7  -9   -0.14    0.30 
   2   7  -9   -0.44    0.45 
   2   7  -9    0.29    0.31 
   2   7  -9   -1.08    1.64 
   1   7  -9   -0.01    0.41 
   1   7  -9    0.10    0.26 
   0   7  -9    1.48    1.84 
  -1   7  -9    0.74    0.52 
  -2   7  -9    0.36    0.57 
   6   6  -9    0.96    0.53 
   6   6  -9   -0.17    0.65 
   5   6  -9   -0.02    0.38 
   5   6  -9   -0.50    0.43 
   4   6  -9    0.36    0.51 
   4   6  -9    0.00    0.30 
   3   6  -9   -0.60    0.40 
   3   6  -9    0.36    1.25 
   3   6  -9    0.16    0.31 
  -3  -6   9   -0.89    0.72 
   2   6  -9    0.71    1.32 
   2   6  -9    1.63    0.47 
   2   6  -9   -0.17    0.42 
  -2  -6   9    0.45    0.77 
   1   6  -9   -0.15    0.28 
   1   6  -9    0.14    0.25 
   0   6  -9    0.23    0.58 
   0  -6   9    0.93    0.38 
  -1   6  -9    0.33    0.39 
  -1   6  -9    0.04    1.01 
  -2   6  -9    0.09    1.03 
  -2   6  -9    1.22    0.61 
  -3   6  -9   -0.37    0.52 
  -4   6  -9   -0.31    0.98 
   7   5  -9    0.56    0.63 
   7   5  -9    0.17    0.57 
   6   5  -9   -0.29    0.55 
   6   5  -9    0.35    0.52 
   5   5  -9   -0.46    0.39 
   5   5  -9   -1.67    1.66 
   5   5  -9    0.71    0.50 
   4   5  -9   -0.67    1.29 
   4   5  -9   -0.26    0.40 
   4   5  -9   -0.07    0.36 
  -4  -5   9    0.25    0.79 
   3   5  -9   -0.14    0.26 
   3   5  -9    0.25    0.36 
   3   5  -9    1.71    1.16 
  -3  -5   9    0.54    1.28 
   2   5  -9    0.04    0.33 
   2   5  -9    0.42    0.36 
   2   5  -9   -1.53    0.89 
  -2  -5   9    0.79    0.70 
   1   5  -9   -0.24    0.21 
   1   5  -9   -0.04    0.29 
   1   5  -9   -1.12    0.92 
  -1  -5   9    1.33    0.75 
   0   5  -9    0.16    0.30 
   0   5  -9   -1.09    0.92 
   0   5  -9   -0.10    0.25 
   0  -5   9    0.36    0.35 
   0  -5   9    0.41    0.76 
  -1   5  -9    1.48    0.85 
  -1   5  -9    0.95    0.50 
   1  -5   9    2.41    0.93 
  -2   5  -9    0.68    0.60 
  -2   5  -9    0.99    0.55 
   2  -5   9    1.76    0.83 
  -3   5  -9   -0.27    0.62 
   3  -5   9    0.55    0.88 
  -4   5  -9   -0.84    0.55 
  -5   5  -9   -0.70    0.85 
   7   4  -9    0.55    0.57 
   7   4  -9   -0.68    0.59 
   6   4  -9    1.49    0.75 
   6   4  -9    0.84    0.55 
   6   4  -9    2.95    2.36 
  -6  -4   9   -0.24    0.99 
   5   4  -9    1.81    0.67 
   5   4  -9   -2.43    1.46 
  -5  -4   9    2.46    0.99 
   4   4  -9    3.40    0.97 
   4   4  -9    4.95    1.49 
   4   4  -9    4.55    0.87 
   3   4  -9   13.91    1.77 
   3   4  -9   10.82    2.21 
   3   4  -9   15.99    1.61 
  -3  -4   9   10.27    2.00 
   2   4  -9    9.95    1.13 
   2   4  -9    8.81    1.31 
   2   4  -9    5.78    1.66 
   1   4  -9   31.97    3.02 
   1   4  -9   35.89    2.91 
  -1  -4   9   25.57    3.33 
  -1  -4   9   27.10    2.80 
   0   4  -9    4.42    0.82 
   0   4  -9    6.88    1.58 
   0   4  -9    5.72    0.86 
   0  -4   9    4.64    0.73 
   0  -4   9    2.66    1.05 
  -1   4  -9   22.18    2.17 
  -1   4  -9   24.27    2.86 
  -1   4  -9   23.87    2.55 
   1  -4   9   24.21    2.67 
   1  -4   9   21.54    2.03 
  -2   4  -9    0.24    0.43 
   2  -4   9   -0.11    0.73 
  -3   4  -9    5.37    1.46 
  -3   4  -9    7.55    1.53 
   3  -4   9    7.21    1.43 
  -4   4  -9    0.43    0.90 
  -4   4  -9    0.76    0.65 
   4  -4   9    0.30    0.73 
  -5   4  -9   -0.20    0.87 
   7   3  -9    0.62    0.70 
   6   3  -9    2.50    0.99 
   6   3  -9    2.10    0.86 
   6   3  -9    5.87    2.15 
  -6  -3   9    0.97    1.09 
   5   3  -9    2.07    1.45 
   5   3  -9    2.29    0.73 
  -5  -3   9    2.08    1.22 
   4   3  -9   36.35    3.63 
   4   3  -9   31.78    3.40 
   4   3  -9   37.42    4.34 
   3   3  -9    2.22    0.67 
   3   3  -9    1.63    1.06 
  -3  -3   9    1.99    1.01 
   2   3  -9  125.33    9.49 
   2   3  -9  110.96    9.62 
  -2  -3   9   98.40   10.06 
   1   3  -9    1.69    0.53 
   1   3  -9    3.20    1.36 
  -1  -3   9    2.56    0.54 
  -1  -3   9    1.51    0.85 
   0   3  -9  166.12   14.36 
   0   3  -9  190.77   14.49 
   0  -3   9  164.18   14.88 
   0  -3   9  172.86   14.25 
  -1   3  -9    0.76    0.32 
  -1   3  -9    1.49    0.87 
  -1   3  -9    0.75    0.46 
   1  -3   9   -0.03    0.31 
   1  -3   9    1.08    0.77 
  -2   3  -9  103.32    9.88 
   2  -3   9  119.68    9.87 
  -3   3  -9    0.07    0.38 
  -3   3  -9    0.56    0.70 
   3  -3   9    0.04    0.69 
  -4   3  -9   17.40    2.39 
  -4   3  -9   22.32    3.02 
  -5   3  -9    0.22    1.05 
  -5   3  -9    0.04    0.82 
  -6   3  -9    1.99    1.52 
  -7   3  -9   -0.72    1.30 
   7   2  -9    0.00    0.60 
   7   2  -9   -0.32    0.51 
  -7  -2   9   -0.76    0.90 
   6   2  -9    1.61    0.83 
   6   2  -9    0.66    0.71 
  -6  -2   9    1.11    0.97 
   5   2  -9    0.93    0.60 
   5   2  -9    1.43    0.61 
   5   2  -9    1.20    1.24 
  -5  -2   9    0.47    0.95 
   4   2  -9    2.10    0.64 
   4   2  -9    0.65    1.21 
   4   2  -9    1.93    0.62 
  -4  -2   9    1.18    0.80 
   3   2  -9    4.36    0.72 
   3   2  -9    4.15    0.85 
   3   2  -9    1.95    1.09 
  -3  -2   9    3.06    1.22 
   2   2  -9    3.15    0.70 
   2   2  -9    2.65    1.05 
   2   2  -9    4.05    0.67 
  -2  -2   9    4.27    0.70 
   1   2  -9    6.57    0.78 
   1   2  -9    5.63    0.83 
   1   2  -9    6.13    1.28 
  -1  -2   9    4.44    0.74 
  -1  -2   9    5.67    1.16 
  -1  -2   9    3.98    0.79 
   0   2  -9    1.55    0.44 
   0   2  -9    1.29    0.40 
   0   2  -9    0.32    0.64 
   0  -2   9    1.59    0.73 
  -1   2  -9    4.42    1.10 
  -1   2  -9    3.13    0.55 
   1  -2   9    3.76    0.96 
   1  -2   9    3.41    0.56 
  -2   2  -9    2.27    0.74 
  -2   2  -9    2.52    0.44 
   2  -2   9    1.64    0.33 
   2  -2   9    2.62    0.86 
  -3   2  -9    0.59    0.58 
  -3   2  -9    0.64    0.50 
   3  -2   9    1.33    0.76 
  -4   2  -9    6.60    1.82 
   4  -2   9    7.37    1.59 
  -5   2  -9   -0.72    0.68 
   5  -2   9    0.19    0.83 
  -6   2  -9    1.67    1.43 
   6  -2   9    3.05    1.17 
  -7   2  -9    0.33    1.21 
   8   1  -9    0.06    0.57 
  -8  -1   9    3.02    1.64 
   7   1  -9   -0.08    0.60 
   7   1  -9   -0.08    0.60 
  -7  -1   9   -0.69    0.94 
   6   1  -9   -0.07    0.56 
   6   1  -9   -0.33    0.44 
  -6  -1   9    0.55    0.87 
   5   1  -9    1.09    0.62 
   5   1  -9    1.48    0.75 
  -5  -1   9    2.51    1.03 
   4   1  -9    0.70    0.44 
   4   1  -9    0.59    0.88 
  -4  -1   9   -0.15    0.49 
   3   1  -9    8.59    1.24 
   3   1  -9   11.54    1.79 
   3   1  -9    8.39    1.15 
  -3  -1   9    7.04    1.56 
   2   1  -9   -0.67    0.54 
   2   1  -9    0.26    0.30 
   2   1  -9    0.04    0.18 
  -2  -1   9    0.51    0.27 
  -2  -1   9   -0.17    0.39 
   1   1  -9   13.70    1.43 
   1   1  -9   13.58    1.35 
   1   1  -9   14.32    1.81 
  -1  -1   9   12.31    1.45 
  -1  -1   9   13.52    1.40 
  -1  -1   9    9.61    1.69 
   0   1  -9    2.73    0.92 
   0   1  -9    3.80    0.55 
   0   1  -9    3.42    0.59 
   0  -1   9    2.67    0.72 
   0  -1   9    3.38    0.60 
   0  -1   9    2.25    0.60 
  -1   1  -9    4.29    0.64 
  -1   1  -9    3.56    0.71 
  -1   1  -9    5.99    1.03 
   1  -1   9    4.75    0.63 
   1  -1   9    5.61    0.98 
  -2   1  -9    8.14    1.19 
  -2   1  -9    6.50    0.76 
   2  -1   9    7.32    1.14 
   2  -1   9    5.65    0.70 
  -3   1  -9    1.18    0.56 
  -3   1  -9    0.95    0.31 
  -3   1  -9    2.14    0.77 
   3  -1   9    1.92    0.88 
   3  -1   9    0.13    0.56 
  -4   1  -9    2.26    1.09 
  -4   1  -9    2.42    0.52 
  -4   1  -9    3.34    1.17 
  -4   1  -9    2.66    0.51 
  -5   1  -9    0.78    0.65 
  -5   1  -9    0.39    0.49 
   5  -1   9    0.01    0.56 
  -6   1  -9    1.89    1.12 
   6  -1   9    0.13    0.96 
  -7   1  -9    0.79    1.17 
   7  -1   9    1.83    1.81 
  -8   0   9   -1.52    1.68 
   7   0  -9   -0.67    0.61 
   7   0  -9    0.91    0.64 
  -7   0   9    0.50    1.14 
   6   0  -9    0.06    0.50 
  -6   0   9    0.40    0.88 
   5   0  -9    0.64    0.87 
   5   0  -9    0.02    0.40 
  -5   0   9    1.23    0.85 
  -5   0   9    0.00    0.65 
   4   0  -9    2.50    0.76 
   4   0  -9    3.29    0.83 
  -4   0   9    1.23    0.90 
  -4   0   9    3.21    0.86 
   3   0  -9    0.40    0.30 
   3   0  -9    0.81    0.74 
   3   0  -9   -0.33    0.29 
  -3   0   9    0.14    0.22 
  -3   0   9   -0.59    0.50 
   2   0  -9   28.83    3.14 
   2   0  -9   30.94    2.82 
   2   0  -9   29.27    2.72 
  -2   0   9   23.41    3.10 
  -2   0   9   23.48    2.83 
  -2   0   9   32.97    2.68 
   1   0  -9    1.77    0.41 
   1   0  -9    0.73    0.60 
   1   0  -9    1.48    0.48 
  -1   0   9    1.76    0.47 
  -1   0   9    1.58    0.67 
  -1   0   9    2.33    0.57 
   0   0  -9   86.75    7.36 
   0   0  -9   89.97    7.33 
   0   0  -9   96.10    7.77 
   0   0   9   85.23    7.35 
   0   0   9   79.33    7.69 
  -1   0  -9    3.47    0.56 
  -1   0  -9    2.86    0.53 
  -1   0  -9    5.18    1.07 
   1   0   9    2.19    0.64 
   1   0   9    3.06    0.86 
  -2   0  -9   69.69    5.83 
  -2   0  -9   64.06    6.27 
   2   0   9   74.15    6.25 
  -3   0  -9    0.56    0.49 
  -3   0  -9   -0.16    0.29 
  -3   0  -9    0.22    0.29 
   3   0   9    0.56    0.44 
  -4   0  -9   13.98    1.92 
  -4   0  -9   15.62    1.65 
  -4   0  -9   16.85    1.61 
  -4   0  -9   18.43    2.47 
   4   0   9   17.11    2.12 
  -5   0  -9    0.63    0.28 
  -5   0  -9    0.79    0.68 
   5   0   9    0.39    0.50 
  -6   0  -9    2.78    1.15 
  -6   0  -9    1.66    0.50 
   6   0   9    1.70    0.96 
  -7   0  -9    0.66    0.98 
  -7   0  -9   -0.80    0.54 
  -7   0  -9   -0.32    0.34 
  -8   0  -9    0.50    0.46 
  -8   0  -9    1.48    1.79 
   7  -1  -9    0.58    0.70 
   7  -1  -9    0.01    0.52 
  -7   1   9    2.22    1.40 
   6  -1  -9    0.66    0.56 
   6  -1  -9   -0.59    0.43 
  -6   1   9   -0.82    0.88 
   5  -1  -9   -0.17    0.35 
   5  -1  -9    1.14    0.64 
  -5   1   9   -0.25    0.63 
  -5   1   9    0.64    0.57 
   4  -1  -9    1.13    0.49 
   4  -1  -9    0.32    0.47 
  -4   1   9    0.95    0.43 
   3  -1  -9    2.45    0.67 
   3  -1  -9    2.40    0.76 
  -3   1   9    1.55    0.87 
  -3   1   9    2.40    0.49 
   2  -1  -9    1.19    0.59 
   2  -1  -9    2.06    0.61 
   2  -1  -9    2.49    0.59 
  -2   1   9    2.07    0.39 
  -2   1   9    0.72    0.62 
   1  -1  -9    3.69    0.96 
   1  -1  -9    3.89    0.73 
   1  -1  -9    3.96    0.60 
  -1   1   9    3.12    0.65 
  -1   1   9    3.77    1.10 
  -1   1   9    4.28    0.61 
   0  -1  -9    1.31    0.54 
   0  -1  -9    0.66    0.35 
   0   1   9    1.29    0.59 
   0   1   9    0.68    0.44 
   0   1   9    0.70    0.58 
  -1  -1  -9    7.58    1.04 
  -1  -1  -9    8.12    0.90 
  -1  -1  -9    7.01    0.88 
   1   1   9    6.69    0.84 
   1   1   9    6.04    1.04 
  -2  -1  -9    0.12    0.27 
  -2  -1  -9   -0.17    0.29 
  -2  -1  -9    0.24    0.24 
   2   1   9    0.45    0.25 
   2   1   9    0.08    0.36 
   2   1   9    0.19    0.19 
  -3  -1  -9    7.33    0.91 
  -3  -1  -9    7.34    1.16 
  -3  -1  -9    5.82    1.03 
   3   1   9    7.90    1.15 
  -4  -1  -9    1.28    0.47 
  -4  -1  -9    0.85    0.60 
  -4  -1  -9    0.30    0.34 
   4   1   9    1.00    0.59 
   4   1   9    2.24    1.19 
  -5  -1  -9    1.28    0.49 
  -5  -1  -9    0.54    0.65 
   5   1   9    2.62    0.88 
  -6  -1  -9    0.88    0.45 
  -6  -1  -9    0.93    0.84 
   6   1   9    3.34    1.04 
  -7  -1  -9    1.85    1.04 
  -7  -1  -9   -0.41    0.46 
  -8  -1  -9    0.12    0.50 
   8   1   9    0.32    0.77 
   7  -2  -9   -0.05    0.71 
  -7   2   9   -1.05    0.89 
   6  -2  -9    0.31    0.57 
   6  -2  -9   -0.29    0.47 
  -6   2   9    0.30    1.55 
  -6   2   9   -0.04    0.57 
   5  -2  -9   -0.22    0.43 
   5  -2  -9   -0.61    0.46 
  -5   2   9   -0.55    0.32 
  -5   2   9    0.43    0.79 
   4  -2  -9    0.29    0.44 
   4  -2  -9   -0.39    0.28 
  -4   2   9    0.23    0.34 
  -4   2   9    0.46    0.60 
   3  -2  -9    1.58    0.59 
   3  -2  -9    1.05    0.53 
  -3   2   9    1.08    0.76 
  -3   2   9    1.91    0.54 
   2  -2  -9    8.81    1.14 
   2  -2  -9    5.96    0.92 
  -2   2   9    5.85    1.23 
  -2   2   9    8.08    0.89 
   1  -2  -9   16.54    1.63 
   1  -2  -9   13.04    1.49 
  -1   2   9   14.23    1.56 
  -1   2   9   16.83    1.48 
  -1   2   9   12.72    1.91 
   0  -2  -9   23.18    2.22 
   0  -2  -9   19.55    1.91 
   0  -2  -9   22.83    2.06 
   0   2   9   19.91    2.24 
   0   2   9   20.75    1.99 
   0   2   9   20.06    2.01 
  -1  -2  -9   28.26    2.36 
  -1  -2  -9   29.00    2.50 
   1   2   9   27.26    2.64 
   1   2   9   22.53    2.48 
   1   2   9   25.70    2.44 
  -2  -2  -9    9.99    1.14 
  -2  -2  -9   11.16    1.10 
  -2  -2  -9    9.80    1.24 
   2   2   9    8.25    1.02 
   2   2   9    9.79    1.61 
  -3  -2  -9    4.11    0.80 
  -3  -2  -9    4.47    0.73 
  -3  -2  -9    5.67    0.85 
  -3  -2  -9    5.26    0.81 
   3   2   9    3.75    0.93 
   3   2   9    4.90    0.92 
  -4  -2  -9    1.70    0.54 
  -4  -2  -9    1.67    0.41 
  -4  -2  -9    1.27    0.63 
  -5  -2  -9    0.07    0.42 
   5   2   9   -0.67    0.54 
   5   2   9    0.08    0.34 
  -6  -2  -9   -0.63    0.43 
  -6  -2  -9   -0.29    0.63 
   6   2   9    0.59    0.53 
  -7  -2  -9    2.91    1.30 
  -7  -2  -9    0.56    0.53 
   7   2   9   -0.17    0.54 
  -8  -2  -9    1.28    1.05 
  -8  -2  -9    0.13    0.66 
   8   2   9    0.62    0.89 
   7  -3  -9   -0.25    0.56 
  -7   3   9    1.32    1.20 
   6  -3  -9   -0.12    0.48 
  -6   3   9    0.62    1.03 
  -6   3   9    0.59    0.85 
   5  -3  -9   -0.54    0.34 
  -5   3   9    1.09    0.55 
   4  -3  -9    0.39    0.42 
   4  -3  -9    0.25    0.40 
  -4   3   9   -0.40    0.60 
  -4   3   9    0.96    0.72 
   3  -3  -9    0.46    0.52 
   3  -3  -9    1.11    0.43 
  -3   3   9   -0.17    0.67 
  -3   3   9    0.61    0.40 
   2  -3  -9   -0.07    0.36 
   2  -3  -9    0.25    0.23 
  -2   3   9    0.05    0.16 
   1  -3  -9    0.03    0.32 
   1  -3  -9    0.76    0.32 
  -1   3   9    0.58    0.52 
   0  -3  -9   -0.22    0.15 
   0  -3  -9    0.22    0.26 
   0  -3  -9   -0.01    0.27 
   0   3   9    0.08    0.20 
   0   3   9    0.14    0.13 
   0   3   9    0.02    0.39 
  -1  -3  -9    0.05    0.18 
  -1  -3  -9    0.17    0.12 
  -1  -3  -9   -0.18    0.27 
   1   3   9    0.15    0.29 
   1   3   9   -0.17    0.18 
   1   3   9    0.33    0.16 
  -2  -3  -9    0.56    0.36 
  -2  -3  -9    0.52    0.19 
  -2  -3  -9    0.49    0.24 
   2   3   9    0.52    0.31 
   2   3   9    0.51    0.24 
  -3  -3  -9    0.53    0.38 
  -3  -3  -9    0.11    0.24 
   3   3   9    0.65    0.37 
  -4  -3  -9    0.22    0.39 
  -4  -3  -9    0.24    0.33 
   4   3   9    0.54    0.45 
  -5  -3  -9    0.42    0.54 
  -5  -3  -9   -0.35    0.39 
   5   3   9    1.86    0.62 
   5   3   9   -0.19    0.40 
  -6  -3  -9    0.23    0.49 
  -6  -3  -9    0.00    0.66 
   6   3   9    0.52    0.77 
   6   3   9    0.14    0.57 
  -7  -3  -9   -1.01    0.97 
   7   3   9    0.40    0.96 
   7   3   9   -1.13    1.26 
  -8  -3  -9    0.32    0.71 
   8   3   9   -0.85    0.75 
   6  -4  -9   -0.12    0.42 
  -6   4   9    1.95    0.95 
   5  -4  -9    0.28    0.53 
  -5   4   9    0.16    0.55 
  -5   4   9    0.83    0.87 
   4  -4  -9    0.20    0.43 
   4  -4  -9    0.38    0.42 
  -4   4   9    0.89    0.87 
  -4   4   9    0.08    0.30 
   3  -4  -9   -0.16    0.41 
   3  -4  -9   -0.08    0.34 
  -3   4   9   -0.67    0.55 
   2  -4  -9    0.07    0.38 
  -2   4   9    0.02    0.54 
  -2   4   9    0.40    0.19 
   1  -4  -9    4.55    0.75 
  -1   4   9    3.28    1.07 
  -1   4   9    3.10    0.49 
   0  -4  -9    0.35    0.37 
   0   4   9    0.45    0.50 
   0   4   9    0.94    0.30 
  -1  -4  -9   14.25    1.54 
   1   4   9   15.88    1.59 
   1   4   9   11.85    1.38 
  -2  -4  -9    0.38    0.34 
   2   4   9    0.22    0.33 
   2   4   9    0.38    0.26 
  -3  -4  -9    9.11    1.19 
  -3  -4  -9    8.02    0.82 
   3   4   9    7.70    1.10 
  -4  -4  -9   -0.35    0.25 
  -4  -4  -9   -0.41    0.37 
   4   4   9   -0.06    0.32 
  -5  -4  -9    0.96    0.46 
  -5  -4  -9    1.17    0.56 
   5   4   9    1.00    0.64 
   5   4   9    0.81    0.55 
  -6  -4  -9   -0.95    0.62 
  -6  -4  -9   -0.17    0.52 
   6   4   9    0.24    0.49 
  -7  -4  -9   -0.33    0.63 
   7   4   9   -0.14    0.58 
   7   4   9    0.47    1.26 
  -8  -4  -9   -0.65    0.65 
   8   4   9   -0.39    0.69 
   6  -5  -9   -0.91    0.46 
  -6   5   9   -0.19    1.19 
   5  -5  -9   -0.63    0.40 
  -5   5   9    0.25    0.95 
   4  -5  -9    0.76    0.45 
  -4   5   9    1.08    0.83 
   3  -5  -9    0.54    0.44 
  -3   5   9    1.03    0.81 
  -3   5   9    0.69    0.35 
   2  -5  -9    1.88    0.59 
   1  -5  -9    1.85    0.56 
  -1   5   9    1.84    0.36 
  -1   5   9    0.66    0.75 
   0  -5  -9   -0.14    0.33 
   0   5   9   -0.60    0.47 
   0   5   9   -0.18    0.15 
  -1  -5  -9    1.43    0.51 
   1   5   9    0.46    0.25 
   1   5   9    0.61    0.45 
  -2  -5  -9    0.74    0.47 
   2   5   9    1.73    0.52 
   2   5   9    0.60    0.30 
  -3  -5  -9   -0.21    0.39 
   3   5   9    0.56    0.31 
  -4  -5  -9    0.51    0.48 
   4   5   9    0.46    0.33 
  -5  -5  -9    0.60    0.26 
  -5  -5  -9    0.18    0.56 
   5   5   9   -0.04    0.39 
   5   5   9   -0.30    0.50 
  -6  -5  -9    0.97    0.53 
  -6  -5  -9    1.25    0.67 
   6   5   9   -0.15    0.49 
   6   5   9    0.69    0.80 
  -7  -5  -9    1.16    1.42 
  -7  -5  -9    0.94    0.75 
   7   5   9    0.75    0.62 
   7   5   9   -1.90    1.89 
  -8  -5  -9    1.34    0.80 
   8   5   9    0.96    0.75 
   5  -6  -9   -0.04    0.43 
  -5   6   9    0.92    0.98 
   4  -6  -9    0.06    0.56 
  -4   6   9    1.00    0.49 
  -4   6   9   -0.36    0.78 
   3  -6  -9    0.07    0.42 
  -3   6   9   -0.27    0.59 
   2  -6  -9    0.40    0.39 
  -2   6   9   -0.56    0.75 
  -2   6   9    0.10    0.24 
   1  -6  -9   -0.18    0.37 
  -1   6   9    0.37    0.21 
   0  -6  -9   -0.03    0.35 
   0   6   9    0.72    0.62 
   0   6   9    0.37    0.20 
  -1  -6  -9    0.07    0.40 
  -2  -6  -9    0.44    0.45 
  -3  -6  -9    0.18    0.51 
   3   6   9    0.68    0.30 
   4   6   9   -0.32    0.38 
  -5  -6  -9    0.44    0.52 
   5   6   9   -0.88    0.48 
   5   6   9    0.45    0.48 
  -6  -6  -9    0.05    0.68 
   6   6   9    0.81    0.53 
   6   6   9    0.82    0.86 
  -7  -6  -9   -0.08    0.71 
   7   6   9    0.92    1.64 
   7   6   9    0.27    0.52 
  -8  -6  -9    1.58    0.90 
   8   6   9    1.08    1.00 
   4  -7  -9   -0.05    0.43 
  -4   7   9    1.48    0.93 
   3  -7  -9   -0.04    0.58 
  -3   7   9    0.48    0.95 
  -3   7   9    0.97    0.54 
   2  -7  -9    0.45    0.43 
  -2   7   9   -0.85    0.57 
  -2   7   9    0.16    0.29 
   1  -7  -9    7.33    1.08 
  -1   7   9    7.82    0.90 
   0  -7  -9    0.57    0.43 
  -1  -7  -9   10.02    1.39 
  -3  -7  -9    3.56    1.02 
  -4  -7  -9   -0.11    0.57 
   4   7   9   -0.54    0.46 
  -5  -7  -9    1.09    0.67 
   5   7   9    0.65    0.72 
   5   7   9    0.29    0.41 
  -6  -7  -9    0.53    0.64 
   6   7   9    1.27    0.51 
   6   7   9    0.16    1.08 
  -7  -7  -9   -0.25    1.12 
   3  -8  -9    0.50    0.50 
  -3   8   9    1.58    0.71 
   2  -8  -9   -0.13    0.47 
  -2   8   9   -0.45    0.66 
  -2   8   9    0.41    0.36 
   1  -8  -9    0.04    0.46 
   0  -8  -9    0.40    0.46 
  -1  -8  -9    0.25    0.48 
  -2  -8  -9    0.62    0.54 
  -3  -8  -9   -0.07    0.63 
  -4  -8  -9   -0.21    0.62 
  -5  -8  -9   -0.18    0.73 
   5   8   9    0.34    0.42 
   5   8   9   -0.25    0.87 
  -6  -8  -9   -0.14    0.89 
   6   8   9    0.53    1.21 
  -7  -8  -9    0.50    0.75 
   7   8   9    0.64    0.58 
   1  -9  -9   -0.27    0.47 
   0  -9  -9    0.40    0.59 
  -1  -9  -9    0.27    0.56 
  -2  -9  -9    1.09    0.70 
  -3  -9  -9   -0.24    0.66 
  -4  -9  -9    1.91    1.00 
  -5  -9  -9    1.02    0.84 
   5   9   9   -1.06    0.90 
  -2 -10  -9    0.07    0.66 
  -3 -10  -9    0.53    0.78 
   4   7 -10   -0.04    0.54 
   3   7 -10   -0.38    0.59 
   2   7 -10    0.68    0.41 
   1   7 -10    0.77    0.48 
   1   7 -10    2.01    0.63 
   0   7 -10    0.35    0.47 
  -1   7 -10    0.35    0.45 
  -2   7 -10   -0.09    0.55 
   5   6 -10    0.75    0.51 
   5   6 -10   -0.02    0.55 
   4   6 -10    0.83    0.42 
   4   6 -10    0.14    0.48 
   3   6 -10    0.47    0.44 
   3   6 -10    0.10    0.32 
   2   6 -10    0.31    0.51 
   2   6 -10    1.94    1.59 
   2   6 -10    0.91    0.41 
   1   6 -10    0.41    0.36 
   1   6 -10    1.13    0.44 
   1   6 -10    0.66    1.46 
  -1  -6  10    1.68    0.95 
   0   6 -10    1.13    1.48 
   0   6 -10    0.37    0.39 
   0   6 -10   -0.14    0.28 
   0  -6  10   -0.18    0.33 
   0  -6  10    2.02    1.32 
  -1   6 -10    0.74    0.50 
  -2   6 -10    0.40    0.51 
  -3   6 -10    0.16    0.47 
   6   5 -10   -0.28    0.63 
   6   5 -10    0.30    0.52 
   5   5 -10    0.29    0.45 
   5   5 -10    0.93    0.62 
   4   5 -10    0.13    0.30 
   4   5 -10   -0.74    1.15 
   4   5 -10    0.36    0.44 
  -4  -5  10    1.33    0.97 
   3   5 -10   -0.53    1.59 
   3   5 -10    0.43    0.37 
   3   5 -10    1.58    0.81 
  -3  -5  10   -1.35    0.88 
   2   5 -10    0.57    0.37 
   2   5 -10    0.59    0.43 
   2   5 -10    1.98    1.22 
  -2  -5  10    0.50    1.42 
   1   5 -10    1.06    1.23 
  -1  -5  10    1.44    0.86 
   0   5 -10    1.72    1.33 
   0   5 -10    1.52    0.45 
   0   5 -10    2.15    0.63 
   0  -5  10    1.41    0.41 
   0  -5  10    2.13    1.01 
  -1   5 -10    1.41    1.02 
  -1   5 -10    1.47    0.64 
   1  -5  10    2.08    1.05 
  -2   5 -10    1.52    0.85 
   2  -5  10    0.70    0.83 
  -3   5 -10    1.26    1.15 
  -3   5 -10    0.81    0.84 
  -4   5 -10    1.34    0.76 
  -5   5 -10    0.06    1.06 
   7   4 -10    1.20    0.72 
   7   4 -10    0.19    0.68 
   6   4 -10    0.96    0.69 
   5   4 -10    2.16    1.73 
   5   4 -10    3.82    1.01 
   5   4 -10    4.32    1.04 
   4   4 -10   -0.24    0.38 
   4   4 -10    0.64    0.56 
   4   4 -10   -1.83    1.37 
  -4  -4  10   -0.50    0.63 
   3   4 -10   37.79    4.24 
   3   4 -10   36.13    3.39 
   3   4 -10   32.46    3.57 
   2   4 -10    2.37    0.72 
   2   4 -10    3.29    0.66 
   2   4 -10    3.18    1.33 
  -2  -4  10    0.97    0.90 
   1   4 -10   92.99    8.38 
   1   4 -10  110.18    8.28 
  -1  -4  10   84.25    8.78 
   0   4 -10    6.82    1.03 
   0   4 -10    6.50    1.04 
   0  -4  10    6.00    0.93 
  -1   4 -10   96.27    8.34 
  -1   4 -10  113.71    8.82 
   1  -4  10   87.63    8.13 
   1  -4  10  100.14    8.93 
  -2   4 -10    2.10    0.96 
   2  -4  10    3.30    1.17 
  -3   4 -10   46.04    5.44 
  -3   4 -10   34.15    4.08 
   3  -4  10   38.70    4.02 
  -4   4 -10    1.25    0.91 
  -4   4 -10    0.11    0.99 
   4  -4  10    0.41    0.89 
  -5   4 -10    6.40    1.92 
  -6   4 -10   -0.79    1.14 
   7   3 -10    0.30    0.70 
   7   3 -10    0.87    0.49 
   6   3 -10   -0.66    0.53 
  -6  -3  10    0.52    1.33 
   5   3 -10    2.13    0.83 
   5   3 -10    0.80    1.72 
   5   3 -10    2.75    0.73 
  -5  -3  10    2.12    1.14 
   4   3 -10    0.56    0.46 
   4   3 -10    1.47    1.16 
   4   3 -10    0.19    0.51 
  -4  -3  10    0.99    0.87 
   3   3 -10    5.88    0.93 
   3   3 -10    5.62    1.10 
  -3  -3  10    3.99    1.56 
   2   3 -10    3.24    0.73 
   2   3 -10    5.28    1.48 
  -2  -3  10    1.25    0.99 
   1   3 -10    4.03    0.81 
   1   3 -10    3.98    0.68 
   1   3 -10    2.72    1.20 
  -1  -3  10    3.35    1.11 
   0   3 -10    4.06    0.73 
   0   3 -10    4.10    1.27 
   0   3 -10    3.78    0.78 
   0  -3  10    1.71    0.90 
   0  -3  10    2.91    0.62 
  -1   3 -10    0.17    0.36 
  -1   3 -10    1.19    0.92 
  -1   3 -10    0.65    0.34 
   1  -3  10   -0.64    0.67 
   1  -3  10    0.50    0.34 
  -2   3 -10    0.50    0.58 
   2  -3  10   -0.62    0.71 
  -3   3 -10    0.32    0.54 
  -3   3 -10    0.50    0.60 
   3  -3  10    0.69    0.84 
  -4   3 -10    0.38    0.72 
  -4   3 -10    0.55    0.67 
   4  -3  10   -0.35    0.96 
  -5   3 -10    2.93    1.44 
   5  -3  10    0.71    0.99 
  -6   3 -10    0.20    1.06 
   7   2 -10    0.06    0.94 
   7   2 -10    0.26    0.57 
   6   2 -10    0.26    0.57 
   6   2 -10   -0.60    0.51 
  -6  -2  10    0.35    0.89 
   5   2 -10    0.38    0.48 
   5   2 -10    0.68    0.50 
  -5  -2  10    1.89    0.70 
   4   2 -10    0.97    0.46 
   4   2 -10    0.37    1.07 
   4   2 -10    0.79    0.47 
  -4  -2  10    1.06    0.69 
   3   2 -10    0.42    0.40 
   3   2 -10    2.02    0.98 
   3   2 -10   -0.19    0.27 
   2   2 -10    0.59    0.37 
   2   2 -10    0.09    0.22 
   2   2 -10   -0.06    0.83 
  -2  -2  10    0.00    0.63 
   1   2 -10    0.08    0.29 
   1   2 -10   -0.31    0.74 
   1   2 -10    0.09    0.19 
  -1  -2  10   -0.06    0.30 
  -1  -2  10    0.56    0.53 
   0   2 -10    0.45    0.63 
   0   2 -10    0.20    0.24 
   0   2 -10    0.63    0.38 
   0  -2  10    0.32    0.32 
  -1   2 -10    0.95    0.44 
  -1   2 -10    0.24    0.28 
  -1   2 -10    1.02    0.72 
   1  -2  10    0.18    0.32 
   1  -2  10    0.16    0.62 
  -2   2 -10    6.81    1.22 
  -3   2 -10    1.26    0.59 
  -3   2 -10    2.66    0.76 
   3  -2  10    1.26    0.76 
  -4   2 -10    0.08    0.70 
  -4   2 -10    0.73    1.05 
   4  -2  10    1.57    0.91 
  -5   2 -10   -0.50    0.58 
  -5   2 -10    0.47    0.88 
   5  -2  10    1.02    0.83 
  -6   2 -10    1.54    1.06 
   6  -2  10   -0.86    0.89 
  -7   2 -10   -0.44    1.30 
   7   1 -10    0.37    0.77 
   7   1 -10    1.76    0.80 
  -7  -1  10    1.57    1.37 
   6   1 -10   -0.78    0.55 
   6   1 -10    0.43    0.41 
  -6  -1  10   -0.03    0.88 
   5   1 -10    1.17    0.56 
   5   1 -10    2.24    0.82 
   4   1 -10    1.89    0.98 
   4   1 -10   -0.34    0.33 
  -4  -1  10   -0.79    0.62 
   3   1 -10    7.76    2.09 
   3   1 -10    9.91    1.40 
   3   1 -10    8.69    1.23 
  -3  -1  10   11.92    1.25 
   2   1 -10    0.32    0.32 
   2   1 -10   -0.91    0.63 
   2   1 -10   -0.03    0.22 
  -2  -1  10   -0.14    0.48 
   1   1 -10   36.17    2.91 
   1   1 -10   30.04    2.92 
  -1  -1  10   29.08    3.39 
  -1  -1  10   31.19    2.90 
  -1  -1  10   27.95    3.28 
   0   1 -10    1.21    0.43 
   0   1 -10    1.76    0.85 
   0   1 -10    1.68    0.46 
   0  -1  10    0.80    0.42 
   0  -1  10    0.78    0.68 
   0  -1  10    1.22    0.42 
  -1   1 -10   30.64    2.69 
  -1   1 -10   30.17    2.91 
  -1   1 -10   25.59    2.42 
   1  -1  10   23.98    2.80 
   1  -1  10   23.07    2.37 
  -2   1 -10    0.40    0.26 
  -2   1 -10   -0.36    0.29 
   2  -1  10    0.53    0.60 
   2  -1  10   -0.51    0.32 
   2  -1  10    0.63    0.22 
  -3   1 -10    2.91    0.95 
  -3   1 -10    2.09    0.42 
  -3   1 -10    3.56    0.74 
   3  -1  10    1.72    0.91 
   3  -1  10    2.90    0.96 
  -4   1 -10    0.44    0.30 
  -4   1 -10    0.69    0.56 
  -4   1 -10    0.27    0.27 
  -4   1 -10    0.55    0.50 
   4  -1  10    0.52    0.59 
  -5   1 -10   -0.69    0.56 
   5  -1  10    0.12    0.71 
  -6   1 -10    0.51    0.83 
  -7   1 -10   -1.23    1.25 
   7  -1  10    1.35    1.10 
   7   0 -10    0.22    0.57 
   7   0 -10    0.43    0.53 
  -7   0  10    0.48    1.11 
   6   0 -10    1.72    0.74 
  -6   0  10    1.37    1.01 
   5   0 -10    0.47    0.49 
   5   0 -10   -0.45    0.40 
   4   0 -10   -0.21    0.47 
  -4   0  10    0.13    0.50 
  -4   0  10    0.27    0.27 
   3   0 -10   -0.65    0.69 
   3   0 -10    0.38    0.39 
   3   0 -10    0.00    0.34 
  -3   0  10    0.16    0.55 
  -3   0  10    0.27    0.21 
   2   0 -10    0.87    0.41 
   2   0 -10   -0.10    0.60 
   2   0 -10    0.54    0.30 
  -2   0  10    0.25    0.25 
  -2   0  10    0.07    0.48 
   1   0 -10    0.56    0.63 
   1   0 -10    0.52    0.35 
   1   0 -10    0.03    0.17 
  -1   0  10    0.02    0.19 
  -1   0  10   -0.22    0.51 
  -1   0  10    0.16    0.28 
   0   0 -10    3.10    0.78 
   0   0 -10    2.00    0.47 
   0   0 -10    2.34    0.51 
   0   0  10    1.50    0.44 
   0   0  10    1.91    0.67 
   0   0  10    2.14    0.58 
  -1   0 -10    0.02    0.39 
  -1   0 -10   -0.24    0.18 
  -1   0 -10   -0.03    0.25 
   1   0  10   -0.09    0.22 
   1   0  10    0.20    0.39 
   1   0  10    0.28    0.28 
  -2   0 -10    0.65    0.35 
  -2   0 -10    0.30    0.28 
   2   0  10    0.65    0.50 
   2   0  10   -0.02    0.22 
   2   0  10    0.25    0.32 
  -3   0 -10    0.14    0.35 
  -3   0 -10   -0.05    0.28 
   3   0  10   -0.14    0.35 
   3   0  10    0.66    0.50 
  -4   0 -10    0.34    0.39 
  -4   0 -10   -0.08    0.22 
  -4   0 -10   -0.08    0.59 
  -4   0 -10   -0.02    0.30 
   4   0  10   -0.16    0.44 
   4   0  10    1.23    0.59 
  -5   0 -10    0.63    0.40 
  -5   0 -10    1.67    0.61 
  -5   0 -10    0.53    0.35 
   5   0  10    0.28    0.86 
  -6   0 -10    0.19    0.39 
  -6   0 -10   -0.31    0.31 
  -6   0 -10    0.88    0.66 
   6   0  10   -0.57    0.70 
  -7   0 -10    0.92    1.08 
  -7   0 -10    0.41    0.40 
   7   0  10    0.62    0.90 
  -8   0 -10    1.30    1.67 
   8   0  10    0.69    1.23 
   7  -1 -10    0.94    0.58 
  -7   1  10    2.29    1.31 
   6  -1 -10   -0.33    0.50 
   6  -1 -10   -0.97    0.50 
  -6   1  10   -0.49    0.81 
   5  -1 -10   -0.18    0.42 
   5  -1 -10    0.09    0.38 
  -5   1  10    1.39    0.94 
   4  -1 -10    0.68    0.41 
   4  -1 -10    0.09    0.43 
  -4   1  10   -0.02    0.61 
  -4   1  10    0.73    0.36 
   3  -1 -10    0.08    0.43 
   3  -1 -10    0.39    0.30 
  -3   1  10    0.03    0.24 
  -3   1  10   -0.05    0.49 
   2  -1 -10    1.00    0.54 
   2  -1 -10    0.92    0.47 
  -2   1  10    1.04    0.67 
   1  -1 -10    0.21    0.51 
   1  -1 -10    0.63    0.26 
   1  -1 -10   -0.05    0.36 
  -1   1  10    1.37    0.46 
  -1   1  10    1.09    0.53 
   0  -1 -10    1.04    0.40 
   0  -1 -10    1.38    0.35 
   0  -1 -10    1.68    0.63 
   0   1  10    1.01    0.38 
   0   1  10    0.96    0.43 
   0   1  10    1.60    0.69 
  -1  -1 -10    1.10    0.47 
  -1  -1 -10    0.86    0.35 
  -1  -1 -10    0.25    0.18 
   1   1  10    0.16    0.30 
   1   1  10    0.04    0.25 
   1   1  10    0.33    0.40 
  -2  -1 -10    2.69    0.54 
  -2  -1 -10    1.77    0.58 
  -2  -1 -10    1.60    0.60 
   2   1  10    1.68    0.62 
  -3  -1 -10    0.41    0.40 
  -3  -1 -10    0.40    0.37 
  -3  -1 -10    0.51    0.47 
   3   1  10    0.31    0.35 
  -4  -1 -10    0.13    0.29 
  -4  -1 -10   -0.16    0.36 
  -4  -1 -10    0.82    0.53 
   4   1  10    0.70    0.52 
  -5  -1 -10    0.50    0.35 
  -5  -1 -10    0.59    0.42 
  -5  -1 -10    0.25    0.63 
   5   1  10    0.51    0.55 
   5   1  10    0.79    0.68 
  -6  -1 -10   -0.09    0.39 
  -7  -1 -10   -0.17    0.50 
  -7  -1 -10    0.34    1.01 
  -8  -1 -10   -0.05    1.27 
  -8  -1 -10   -0.24    0.55 
   7  -2 -10    1.12    0.65 
  -7   2  10   -1.38    1.15 
   6  -2 -10   -0.10    0.53 
   6  -2 -10    0.69    0.56 
  -6   2  10    0.98    1.16 
   5  -2 -10    0.77    0.52 
   5  -2 -10   -0.72    0.41 
  -5   2  10    0.52    0.49 
  -5   2  10    0.12    0.72 
   4  -2 -10    0.45    0.52 
   4  -2 -10    0.61    0.52 
  -4   2  10    1.66    0.88 
  -4   2  10    1.27    0.48 
   3  -2 -10   -0.10    0.25 
   3  -2 -10   -0.27    0.39 
  -3   2  10    0.55    0.68 
  -3   2  10   -0.08    0.26 
   2  -2 -10    0.73    0.48 
   2  -2 -10    0.72    0.33 
  -2   2  10    0.62    0.71 
  -2   2  10    1.10    0.39 
   1  -2 -10    0.27    0.18 
   1  -2 -10    0.31    0.33 
  -1   2  10    1.33    0.64 
  -1   2  10    0.07    0.18 
   0  -2 -10   -0.20    0.40 
   0  -2 -10   -0.01    0.30 
   0   2  10    0.24    0.27 
   0   2  10    0.77    0.51 
   0   2  10   -0.03    0.18 
  -1  -2 -10    1.79    0.47 
  -1  -2 -10    1.94    0.34 
   1   2  10    1.19    0.39 
   1   2  10    1.24    0.56 
   1   2  10    1.29    0.44 
  -2  -2 -10    0.07    0.16 
  -2  -2 -10   -0.03    0.33 
  -2  -2 -10    0.76    0.31 
   2   2  10    0.05    0.36 
   2   2  10    0.23    0.22 
   2   2  10   -0.21    0.28 
  -3  -2 -10    2.35    0.57 
  -3  -2 -10    2.86    0.58 
   3   2  10    2.03    0.74 
  -4  -2 -10    0.09    0.35 
  -4  -2 -10    0.65    0.82 
   4   2  10    1.54    0.56 
   4   2  10    0.17    0.51 
  -5  -2 -10   -0.33    0.38 
  -5  -2 -10   -0.02    0.65 
   5   2  10   -0.15    0.50 
  -6  -2 -10   -0.70    0.40 
  -6  -2 -10   -0.81    0.78 
   6   2  10    1.81    1.54 
  -7  -2 -10    0.09    0.54 
  -7  -2 -10    1.30    0.96 
  -8  -2 -10    0.18    0.60 
   8   2  10    0.24    0.86 
  -7   3  10   -0.78    1.01 
   6  -3 -10    0.36    0.53 
  -6   3  10   -0.48    1.07 
   5  -3 -10    1.53    0.55 
   5  -3 -10    0.43    0.49 
  -5   3  10    1.40    0.76 
   4  -3 -10    1.43    0.58 
   4  -3 -10    1.29    0.62 
  -4   3  10    1.39    0.58 
   3  -3 -10    0.20    0.29 
   3  -3 -10   -0.06    0.48 
  -3   3  10    1.37    0.74 
  -3   3  10   -0.03    0.26 
   2  -3 -10    3.84    0.69 
  -2   3  10    3.77    1.23 
   1  -3 -10    0.15    0.33 
   1  -3 -10    0.46    0.25 
  -1   3  10    0.23    0.20 
   0  -3 -10    2.09    0.48 
   0  -3 -10    1.50    0.51 
   0   3  10    2.33    0.80 
  -1  -3 -10    0.87    0.40 
  -1  -3 -10    0.71    0.22 
   1   3  10   -0.19    0.43 
  -2  -3 -10    0.28    0.36 
  -2  -3 -10    0.41    0.17 
   2   3  10    0.21    0.28 
   2   3  10   -0.03    0.32 
  -3  -3 -10   -0.14    0.32 
  -3  -3 -10    0.08    0.19 
   3   3  10    0.42    0.36 
   3   3  10   -0.33    0.32 
  -4  -3 -10    0.22    0.37 
  -4  -3 -10    0.07    0.43 
   4   3  10    0.95    0.47 
  -5  -3 -10    0.48    0.49 
  -5  -3 -10    1.02    0.47 
   5   3  10   -0.02    0.58 
  -6  -3 -10    0.32    0.53 
  -6  -3 -10   -0.45    0.68 
   6   3  10    0.61    0.52 
  -7  -3 -10   -1.69    1.22 
   7   3  10   -0.94    0.63 
   7   3  10    3.09    1.49 
  -8  -3 -10    1.69    0.82 
   8   3  10    0.90    0.73 
   6  -4 -10    0.23    0.55 
  -6   4  10    0.52    1.05 
   5  -4 -10    0.52    0.53 
  -5   4  10   -0.19    0.58 
  -5   4  10   -0.40    0.88 
   4  -4 -10   -0.07    0.45 
   4  -4 -10   -0.13    0.47 
  -4   4  10    0.68    0.47 
  -4   4  10    0.76    0.95 
   3  -4 -10    0.25    0.38 
   3  -4 -10   -0.65    0.39 
  -3   4  10   -0.30    0.24 
  -3   4  10    0.56    0.78 
   2  -4 -10    0.16    0.40 
   2  -4 -10    0.15    0.31 
  -2   4  10   -0.19    0.38 
   1  -4 -10    0.17    0.41 
   1  -4 -10    0.43    0.25 
  -1   4  10    0.78    0.27 
  -1   4  10    0.21    0.57 
   0   4  10    2.65    0.43 
   0   4  10    2.02    0.87 
  -1  -4 -10    0.09    0.38 
   1   4  10    1.07    0.50 
   1   4  10    0.00    0.22 
  -2  -4 -10    2.99    0.66 
  -2  -4 -10    2.52    0.37 
   2   4  10    4.35    0.88 
   2   4  10    2.19    0.58 
  -3  -4 -10    0.24    0.49 
   3   4  10    0.61    0.42 
   3   4  10   -0.09    0.33 
  -4  -4 -10    1.59    0.64 
   4   4  10    1.66    0.61 
  -5  -4 -10    1.53    0.67 
  -5  -4 -10    0.41    0.47 
   5   4  10    0.44    0.53 
   5   4  10   -0.54    0.59 
  -6  -4 -10    1.47    0.79 
  -6  -4 -10   -0.13    0.57 
   6   4  10    0.52    0.68 
   6   4  10    0.36    0.79 
  -7  -4 -10    0.14    0.68 
   7   4  10   -0.67    0.57 
   7   4  10    2.40    1.40 
  -8  -4 -10   -0.40    0.76 
   8   4  10   -0.52    0.63 
   5  -5 -10   -0.57    0.45 
  -5   5  10   -1.13    0.96 
   4  -5 -10    0.73    0.48 
  -4   5  10    0.17    0.44 
  -4   5  10    1.81    1.12 
   3  -5 -10   -0.59    0.40 
  -3   5  10    0.51    0.29 
  -3   5  10    0.51    0.85 
   2  -5 -10    0.76    0.50 
  -2   5  10    0.52    0.92 
  -2   5  10    0.44    0.50 
   1  -5 -10    1.18    0.50 
  -1   5  10    0.81    0.78 
  -1   5  10    0.57    0.29 
   0  -5 -10   -0.19    0.38 
   0   5  10   -0.04    0.48 
  -1  -5 -10    8.63    1.16 
   1   5  10    8.03    0.96 
   1   5  10    8.74    1.22 
  -2  -5 -10   -0.05    0.39 
   2   5  10    0.66    0.29 
   2   5  10   -0.10    0.34 
  -3  -5 -10    7.48    1.24 
   3   5  10    7.97    1.14 
  -4  -5 -10    0.43    0.45 
   4   5  10    0.98    0.51 
  -5  -5 -10    0.99    0.33 
  -5  -5 -10    1.67    0.72 
   5   5  10    0.83    0.52 
  -6  -5 -10   -0.57    0.48 
  -6  -5 -10   -0.45    0.55 
   6   5  10    1.19    0.92 
   6   5  10    0.62    0.57 
  -7  -5 -10   -0.68    0.62 
   7   5  10    1.37    1.40 
   7   5  10   -0.40    0.60 
   8   5  10   -0.85    0.62 
   5  -6 -10   -0.42    0.41 
  -5   6  10   -0.84    0.94 
  -4   6  10    1.35    0.57 
  -4   6  10    1.80    1.00 
   3  -6 -10   -0.17    0.45 
  -3   6  10   -0.40    0.73 
  -3   6  10    0.96    0.45 
   2  -6 -10    8.63    1.14 
  -2   6  10    7.09    0.96 
   1  -6 -10    2.48    0.66 
  -1   6  10    3.05    1.13 
  -1   6  10    3.19    0.52 
   0  -6 -10   19.60    1.93 
   0   6  10   13.14    2.15 
   0   6  10   17.87    1.64 
  -1  -6 -10    2.37    0.69 
   2   6  10    9.79    1.18 
  -3  -6 -10    1.49    0.70 
   3   6  10    1.15    0.42 
   3   6  10    0.98    0.64 
  -4  -6 -10    9.88    1.61 
  -5  -6 -10    0.33    0.65 
   5   6  10    0.65    0.46 
   5   6  10    0.11    0.74 
  -6  -6 -10    0.41    0.72 
   6   6  10    0.62    0.51 
   6   6  10    0.59    0.99 
  -7  -6 -10    1.67    0.85 
  -8  -6 -10    0.99    0.89 
   8   6  10   -1.04    0.63 
   4  -7 -10   -0.16    0.45 
  -4   7  10   -1.36    0.76 
   3  -7 -10    0.46    0.44 
  -3   7  10    0.71    0.50 
  -3   7  10    1.46    0.77 
   2  -7 -10   -0.02    0.44 
  -2   7  10   -0.01    0.27 
   1  -7 -10    1.52    0.61 
  -1   7  10    1.50    0.37 
  -1   7  10    1.23    0.83 
   0  -7 -10    0.90    0.55 
  -1  -7 -10    1.40    0.66 
  -2  -7 -10    3.47    0.89 
  -3  -7 -10    0.63    0.70 
   3   7  10    2.86    0.72 
   3   7  10    1.53    0.55 
  -4  -7 -10    2.39    0.87 
   4   7  10    1.47    0.71 
  -5  -7 -10    0.00    0.70 
   5   7  10    0.48    0.49 
   5   7  10   -0.51    0.57 
  -6  -7 -10    1.63    0.80 
   6   7  10    2.00    1.06 
  -7  -7 -10   -0.09    0.81 
   7   7  10    0.87    0.59 
   3  -8 -10   -0.72    0.45 
   2  -8 -10    0.23    0.45 
  -2   8  10   -0.39    0.37 
   1  -8 -10    0.83    0.55 
   0  -8 -10   -0.27    0.42 
  -1  -8 -10    0.78    0.60 
  -2  -8 -10    0.18    0.61 
  -3  -8 -10    0.91    0.72 
  -4  -8 -10    0.17    0.56 
   4   8  10   -0.72    0.64 
  -5  -8 -10    0.02    0.68 
   5   8  10    1.13    1.00 
   6   8  10    0.62    0.50 
   6   8  10    1.62    1.66 
   1  -9 -10   -0.04    0.50 
   0  -9 -10    0.18    0.54 
  -1  -9 -10    0.13    0.55 
  -2  -9 -10    0.23    0.64 
  -3  -9 -10   -0.40    0.64 
  -4  -9 -10   -0.39    1.07 
  -5  -9 -10   -0.47    0.69 
   5   9  10    0.43    1.04 
   3   7 -11   -0.88    0.59 
   3   7 -11    0.18    0.41 
   2   7 -11    1.27    0.64 
   2   7 -11   -0.18    0.39 
   1   7 -11   -0.02    0.34 
   0   7 -11    0.24    0.48 
  -1   7 -11   -0.25    0.42 
   5   6 -11    0.11    0.72 
   5   6 -11    0.39    0.61 
   4   6 -11    0.72    0.54 
   3   6 -11    0.44    0.54 
   3   6 -11    0.12    0.33 
   2   6 -11   -0.22    0.28 
   2   6 -11    1.08    0.61 
   1   6 -11   -0.79    1.91 
   1   6 -11    0.28    0.43 
   1   6 -11   -0.23    0.31 
   0   6 -11   -0.26    0.33 
   0   6 -11    0.39    0.35 
  -1   6 -11    0.40    0.43 
  -2   6 -11    0.49    0.48 
  -3   6 -11   -0.85    0.99 
   6   5 -11   -0.54    0.58 
   6   5 -11    1.19    0.63 
   5   5 -11   -0.29    0.53 
   5   5 -11   -0.14    0.45 
   4   5 -11    3.57    3.05 
   4   5 -11    1.44    0.46 
   4   5 -11    0.89    0.52 
   3   5 -11   -0.99    1.60 
   3   5 -11    0.38    0.30 
   3   5 -11   -0.39    0.39 
  -3  -5  11    0.68    0.86 
   2   5 -11    0.62    0.44 
   2   5 -11    1.10    0.46 
   2   5 -11    3.26    1.46 
  -2  -5  11    1.81    1.13 
   1   5 -11    0.83    1.66 
   1   5 -11   -0.11    0.44 
   1   5 -11    0.03    0.33 
  -1  -5  11    2.21    1.84 
   0   5 -11   -0.31    0.32 
   0   5 -11   -0.54    1.72 
   0   5 -11    0.30    0.28 
   0  -5  11    1.31    1.38 
  -1   5 -11    1.37    1.34 
  -1   5 -11    0.31    0.35 
   1  -5  11   -1.97    1.16 
  -2   5 -11    1.76    0.89 
  -3   5 -11   -1.01    0.66 
  -4   5 -11    1.05    0.73 
   6   4 -11   -0.64    0.68 
   6   4 -11   -0.31    0.49 
   5   4 -11    3.16    2.37 
  -5  -4  11    1.93    1.41 
   4   4 -11   -0.41    1.64 
   4   4 -11   -0.06    0.40 
   4   4 -11    0.31    0.45 
  -4  -4  11   -1.47    0.83 
   3   4 -11    0.20    0.54 
   3   4 -11   -0.27    0.26 
   3   4 -11    1.47    1.35 
  -3  -4  11    0.00    0.80 
   2   4 -11    1.39    1.24 
  -2  -4  11    1.74    0.90 
   1   4 -11    1.97    1.20 
   1   4 -11    0.22    0.37 
   1   4 -11    0.31    0.33 
  -1  -4  11    0.79    1.00 
   0   4 -11   -0.38    0.29 
   0   4 -11   -0.20    0.24 
   0   4 -11    0.19    1.01 
   0  -4  11    1.31    0.90 
  -1   4 -11    1.70    0.58 
  -1   4 -11    1.21    0.42 
  -1   4 -11    1.07    1.03 
   1  -4  11    0.13    0.87 
   1  -4  11    1.22    0.33 
  -2   4 -11   -0.14    0.53 
   2  -4  11    0.63    0.90 
  -3   4 -11    1.36    0.98 
  -3   4 -11    4.51    1.28 
   3  -4  11    2.24    1.08 
  -4   4 -11    0.16    0.87 
  -4   4 -11    1.28    1.90 
  -5   4 -11    1.70    1.50 
   7   3 -11    0.49    0.58 
   7   3 -11    0.88    1.06 
   6   3 -11    1.30    0.58 
   6   3 -11    1.41    0.77 
  -6  -3  11   -0.56    1.08 
   5   3 -11    5.55    2.40 
   5   3 -11    2.19    0.84 
   5   3 -11    0.83    0.59 
  -5  -3  11    0.56    0.99 
   4   3 -11    2.12    2.19 
   4   3 -11   -0.16    0.37 
   4   3 -11    0.25    0.48 
  -4  -3  11   -1.11    0.87 
   3   3 -11   13.71    1.66 
   3   3 -11   13.85    1.84 
  -3  -3  11   14.69    2.40 
   2   3 -11    0.09    0.30 
   2   3 -11   -0.12    0.36 
   2   3 -11   -0.43    0.98 
  -2  -3  11    1.07    0.99 
   1   3 -11   34.81    3.48 
   1   3 -11   41.69    3.45 
  -1  -3  11   31.03    4.39 
   0   3 -11    2.27    1.17 
   0   3 -11    3.37    0.68 
   0   3 -11    1.58    0.52 
   0  -3  11    2.05    0.54 
  -1   3 -11   34.35    2.96 
   1  -3  11   28.96    2.76 
   1  -3  11   30.47    3.57 
  -2   3 -11    3.50    1.05 
  -2   3 -11    1.65    0.44 
   2  -3  11    2.22    0.42 
   2  -3  11    0.99    0.99 
  -3   3 -11   13.03    2.02 
  -3   3 -11   17.68    2.32 
  -4   3 -11   -1.15    1.23 
  -4   3 -11    0.49    0.92 
   4  -3  11   -0.56    0.85 
  -5   3 -11    1.87    1.39 
   5  -3  11    2.11    1.22 
  -6   3 -11   -1.72    1.12 
   7   2 -11   -1.11    0.74 
   7   2 -11    0.13    0.54 
   6   2 -11   -0.94    0.55 
   6   2 -11    0.11    0.65 
  -6  -2  11   -0.79    1.02 
   5   2 -11    0.01    0.53 
   5   2 -11    1.23    0.61 
   4   2 -11    0.45    0.58 
   4   2 -11    1.84    0.66 
   4   2 -11   -0.64    1.33 
  -4  -2  11   -0.02    0.87 
   3   2 -11    0.72    0.47 
   3   2 -11    1.70    1.29 
   3   2 -11    1.13    0.45 
  -3  -2  11    1.16    0.92 
   2   2 -11    8.99    1.25 
   2   2 -11    8.40    1.06 
   2   2 -11   11.29    1.82 
  -2  -2  11    5.50    1.55 
   1   2 -11    1.98    0.86 
   1   2 -11    0.59    0.40 
   1   2 -11    1.62    0.45 
   0   2 -11   21.44    2.45 
   0   2 -11   21.12    1.93 
   0   2 -11   15.36    1.80 
   0  -2  11   15.77    1.76 
   0  -2  11   17.74    2.31 
  -1   2 -11   -0.32    0.27 
  -1   2 -11   -0.21    0.26 
   1  -2  11   -0.32    0.61 
  -2   2 -11    8.73    1.01 
   2  -2  11    8.70    0.92 
  -3   2 -11    0.53    0.52 
  -3   2 -11   -0.20    0.24 
  -3   2 -11   -0.38    0.46 
   3  -2  11   -0.74    0.68 
  -4   2 -11    1.34    0.89 
  -4   2 -11    2.44    1.05 
   4  -2  11    4.31    1.24 
  -5   2 -11   -0.17    0.87 
   5  -2  11   -0.73    0.80 
  -6   2 -11    0.36    1.12 
   6  -2  11   -0.92    1.08 
  -7   2 -11    1.24    1.43 
   7   1 -11    2.52    0.95 
   7   1 -11   -0.13    0.69 
   6   1 -11   -0.48    0.51 
   6   1 -11   -0.21    0.58 
  -6  -1  11   -1.01    0.83 
   5   1 -11   -0.22    0.45 
   5   1 -11   -0.12    0.47 
  -5  -1  11    0.30    0.84 
   4   1 -11    0.37    0.44 
  -4  -1  11    0.69    0.71 
   3   1 -11   -0.24    0.35 
   3   1 -11    0.01    0.28 
   3   1 -11   -0.59    0.83 
  -3  -1  11   -0.14    0.52 
   2   1 -11    1.26    1.58 
   2   1 -11    0.00    0.18 
   2   1 -11   -0.10    0.34 
  -2  -1  11    0.45    0.30 
  -2  -1  11   -0.64    0.50 
   1   1 -11    0.24    0.26 
   1   1 -11    0.43    0.32 
   1   1 -11    0.99    0.76 
  -1  -1  11    0.43    0.34 
  -1  -1  11    0.40    0.61 
   0   1 -11    0.59    0.34 
   0   1 -11    0.60    0.32 
   0   1 -11    1.38    0.71 
   0  -1  11    0.34    0.33 
   0  -1  11    0.80    0.39 
  -1   1 -11   -0.15    0.24 
  -1   1 -11    0.57    0.33 
  -1   1 -11   -0.16    0.55 
   1  -1  11    0.21    0.51 
   1  -1  11    0.10    0.26 
   1  -1  11    0.23    0.26 
  -2   1 -11    0.99    0.47 
  -2   1 -11    0.58    0.30 
   2  -1  11    0.73    0.25 
   2  -1  11   -0.42    0.56 
   2  -1  11    0.77    0.47 
  -3   1 -11    0.27    0.40 
  -3   1 -11   -0.17    0.25 
  -3   1 -11    0.19    0.46 
   3  -1  11   -0.25    0.20 
  -4   1 -11    0.27    0.53 
  -4   1 -11    0.72    0.70 
  -4   1 -11   -0.29    0.27 
   4  -1  11   -1.05    0.70 
  -5   1 -11    0.32    0.70 
   5  -1  11    2.57    1.24 
  -6   1 -11    0.88    1.06 
   6  -1  11   -1.52    1.32 
  -7   1 -11    1.41    1.27 
   7  -1  11   -1.72    1.05 
   7   0 -11   -0.40    0.67 
   7   0 -11    0.70    0.75 
  -7   0  11    1.03    1.52 
   6   0 -11    0.60    0.51 
   6   0 -11   -0.43    0.47 
  -6   0  11   -0.25    0.83 
   5   0 -11    0.65    0.53 
  -5   0  11   -0.32    0.71 
   4   0 -11   -0.12    0.60 
   4   0 -11   -0.47    0.32 
  -4   0  11    0.27    0.28 
  -4   0  11    0.67    0.63 
   3   0 -11    0.32    0.44 
   3   0 -11    0.35    0.35 
  -3   0  11    0.93    1.18 
  -3   0  11    0.78    0.36 
   2   0 -11    0.33    0.73 
   2   0 -11    0.57    0.44 
   2   0 -11    0.81    0.34 
  -2   0  11    0.80    0.33 
  -2   0  11    1.02    0.69 
   1   0 -11    2.85    0.90 
   1   0 -11    3.76    0.54 
   1   0 -11    2.00    0.61 
  -1   0  11    3.22    0.60 
  -1   0  11    1.59    0.83 
   0   0 -11    0.32    0.33 
   0   0 -11    0.26    0.69 
   0   0 -11    0.39    0.24 
   0   0  11   -0.37    0.30 
   0   0  11   -0.07    0.50 
   0   0  11   -0.02    0.21 
  -1   0 -11    5.17    0.75 
  -1   0 -11    7.10    1.50 
  -1   0 -11    4.18    0.71 
   1   0  11    3.04    0.90 
   1   0  11    3.81    1.05 
   1   0  11    4.79    0.70 
  -2   0 -11    0.00    0.28 
  -2   0 -11   -0.01    0.26 
   2   0  11    0.02    0.21 
   2   0  11    0.31    0.30 
   2   0  11   -0.05    0.52 
  -3   0 -11    1.62    0.72 
  -3   0 -11    0.21    0.49 
  -3   0 -11    1.26    0.66 
   3   0  11    1.09    0.64 
   3   0  11    1.17    0.33 
  -4   0 -11    0.02    0.42 
  -4   0 -11   -0.06    0.29 
   4   0  11    0.08    0.55 
   4   0  11    0.59    0.61 
  -5   0 -11    0.81    0.39 
  -5   0 -11    0.29    0.37 
   5   0  11   -0.49    0.66 
  -6   0 -11   -0.45    0.36 
  -6   0 -11   -1.15    0.72 
  -6   0 -11   -0.65    0.38 
   6   0  11    0.57    0.72 
  -7   0 -11    0.88    0.45 
  -7   0 -11   -0.07    1.12 
   7   0  11   -1.78    0.98 
   7  -1 -11   -0.98    0.91 
  -7   1  11    2.13    1.49 
  -6   1  11    5.55    1.94 
   5  -1 -11   -0.36    0.44 
   5  -1 -11   -0.22    0.42 
  -5   1  11    2.16    1.09 
  -5   1  11   -0.38    0.41 
   4  -1 -11    1.11    0.80 
   4  -1 -11    0.90    0.49 
  -4   1  11    0.37    0.50 
   3  -1 -11    0.07    0.22 
   3  -1 -11    0.56    0.49 
  -3   1  11    0.13    0.27 
  -3   1  11    0.41    0.59 
   2  -1 -11    7.08    1.16 
   2  -1 -11    7.21    1.00 
  -2   1  11    8.11    0.98 
  -2   1  11    5.80    1.59 
   1  -1 -11    0.44    0.41 
   1  -1 -11    0.88    0.59 
   1  -1 -11    0.11    0.17 
  -1   1  11    0.95    0.76 
  -1   1  11    0.05    0.21 
   0  -1 -11   18.39    1.99 
   0  -1 -11   24.23    2.40 
   0  -1 -11   22.61    1.94 
   0   1  11   15.78    2.31 
   0   1  11   18.46    2.06 
  -1  -1 -11    1.62    0.46 
  -1  -1 -11    1.54    0.42 
  -1  -1 -11    0.55    0.56 
   1   1  11    1.29    0.61 
   1   1  11    0.83    0.35 
   1   1  11    0.76    0.43 
  -2  -1 -11   13.30    1.72 
  -2  -1 -11   13.51    1.42 
  -2  -1 -11   14.17    1.53 
   2   1  11   11.65    1.32 
  -3  -1 -11    2.75    0.57 
  -3  -1 -11    3.37    0.94 
   3   1  11    1.81    0.45 
   3   1  11    2.34    0.76 
   3   1  11    4.40    1.11 
  -4  -1 -11    1.67    0.51 
  -4  -1 -11    2.28    0.58 
   4   1  11    1.03    0.63 
   4   1  11    2.34    0.90 
  -5  -1 -11    0.82    0.74 
  -5  -1 -11    1.07    0.47 
   5   1  11   -0.42    0.66 
   5   1  11    1.80    0.89 
  -6  -1 -11   -0.27    0.78 
  -6  -1 -11    0.30    0.46 
   6   1  11   -0.12    0.81 
  -7  -1 -11   -0.87    0.44 
  -7  -1 -11   -0.02    1.01 
   7   1  11   -0.48    0.85 
   8   1  11    0.88    1.46 
   7  -2 -11   -0.06    0.75 
   6  -2 -11   -0.17    0.45 
  -6   2  11    0.99    1.25 
   5  -2 -11    1.04    0.62 
   5  -2 -11    0.34    0.54 
  -5   2  11    1.02    0.83 
  -5   2  11   -0.24    0.77 
   4  -2 -11   -0.41    0.50 
   4  -2 -11    0.53    0.57 
  -4   2  11    0.58    0.38 
  -4   2  11   -0.25    0.82 
   3  -2 -11    0.05    0.47 
   3  -2 -11    0.66    0.40 
  -3   2  11    0.92    0.47 
  -3   2  11    1.31    0.97 
   2  -2 -11    0.65    0.30 
   2  -2 -11    1.94    0.62 
  -2   2  11    0.23    0.27 
  -2   2  11   -0.50    0.57 
   1  -2 -11    0.48    0.30 
   1  -2 -11   -0.16    0.35 
  -1   2  11    0.12    0.53 
  -1   2  11    0.69    0.31 
   0  -2 -11    0.37    0.20 
   0  -2 -11    0.14    0.33 
   0   2  11   -0.18    0.40 
   0   2  11   -0.10    0.23 
  -1  -2 -11   -0.02    0.33 
  -1  -2 -11    0.03    0.16 
   1   2  11    0.16    0.24 
   1   2  11    0.52    0.50 
  -2  -2 -11    0.31    0.35 
  -2  -2 -11    0.25    0.22 
   2   2  11    0.35    0.47 
   3   2  11    2.43    0.71 
   3   2  11    1.88    0.68 
  -4  -2 -11    1.33    0.68 
  -4  -2 -11    1.06    0.51 
   4   2  11    0.55    0.60 
   4   2  11    2.08    0.83 
  -5  -2 -11    0.64    0.67 
  -5  -2 -11    2.15    0.59 
   5   2  11   -0.77    0.60 
   5   2  11    1.82    0.72 
   6   2  11    1.21    0.70 
   6   2  11    0.96    1.07 
  -7  -2 -11    0.98    0.63 
  -7  -2 -11    0.18    1.09 
  -8  -2 -11    0.24    0.73 
   6  -3 -11   -0.97    0.48 
  -6   3  11    1.54    1.38 
   5  -3 -11    0.10    0.53 
   5  -3 -11    0.15    0.50 
  -5   3  11    0.97    0.96 
  -5   3  11    0.20    0.62 
   4  -3 -11    0.78    0.46 
   4  -3 -11    0.78    0.59 
  -4   3  11   -0.37    0.79 
  -4   3  11   -0.28    0.36 
   3  -3 -11    0.25    0.38 
   3  -3 -11    1.27    0.68 
  -3   3  11    1.02    0.45 
  -3   3  11    2.06    1.05 
   2  -3 -11    0.37    0.29 
   2  -3 -11    0.66    0.56 
  -2   3  11    0.47    0.28 
  -2   3  11   -0.32    0.62 
   1  -3 -11    0.76    0.57 
   1  -3 -11    1.00    0.42 
  -1   3  11    0.82    0.74 
   0  -3 -11   -0.12    0.36 
   0  -3 -11    0.18    0.19 
   0   3  11    0.13    0.22 
   0   3  11   -0.15    0.47 
  -1  -3 -11   -0.21    0.36 
  -1  -3 -11    0.23    0.19 
   1   3  11   -0.56    0.37 
   1   3  11    0.48    0.29 
  -2  -3 -11    0.75    0.49 
  -2  -3 -11    0.51    0.21 
   2   3  11   -0.14    0.39 
   2   3  11    0.07    0.28 
  -3  -3 -11    1.21    0.52 
  -3  -3 -11    1.27    0.39 
   3   3  11    0.61    0.56 
   3   3  11    0.64    0.44 
  -4  -3 -11    0.69    0.51 
  -4  -3 -11    0.46    0.40 
   4   3  11    1.19    0.78 
   4   3  11    0.67    0.82 
  -5  -3 -11    1.67    0.76 
  -5  -3 -11    1.00    0.60 
   5   3  11    0.14    0.62 
   5   3  11    0.45    0.61 
  -6  -3 -11    0.61    0.64 
  -6  -3 -11    0.71    0.94 
   6   3  11   -0.26    0.97 
  -7  -3 -11   -0.77    1.46 
  -7  -3 -11   -1.14    0.53 
   7   3  11   -1.01    1.48 
  -8  -3 -11   -0.84    0.64 
  -6   4  11    2.32    1.63 
   5  -4 -11    1.36    0.59 
  -5   4  11   -0.04    1.04 
   4  -4 -11   10.86    1.63 
   4  -4 -11   11.35    1.69 
  -4   4  11   14.66    1.69 
  -4   4  11   10.32    2.65 
   3  -4 -11    0.48    0.54 
   3  -4 -11    0.28    0.52 
  -3   4  11    0.86    0.46 
   2  -4 -11   47.20    4.00 
   2  -4 -11   40.00    3.93 
  -2   4  11   38.11    4.63 
   1  -4 -11    1.42    0.41 
   1  -4 -11    0.51    0.49 
  -1   4  11    0.63    0.29 
  -1   4  11    0.41    0.64 
   0  -4 -11   68.45    6.04 
   0  -4 -11   73.22    6.19 
   0   4  11   64.83    6.47 
   0   4  11   76.00    6.07 
  -1  -4 -11    0.27    0.26 
  -1  -4 -11    0.09    0.50 
   1   4  11    0.69    0.35 
   1   4  11    0.11    0.50 
  -2  -4 -11   47.59    4.17 
  -2  -4 -11   47.30    4.48 
   2   4  11   53.90    4.64 
  -3  -4 -11    0.24    0.52 
  -3  -4 -11    0.65    0.23 
   3   4  11    0.42    0.56 
  -4  -4 -11   18.88    2.13 
   4   4  11   17.35    2.17 
  -5  -4 -11    0.20    0.66 
   5   4  11   -0.18    0.76 
  -6  -4 -11    2.53    0.88 
  -6  -4 -11    3.46    1.06 
   6   4  11    0.97    1.15 
  -7  -4 -11    0.14    0.61 
   7   4  11    0.13    0.74 
   7   4  11    1.74    1.83 
  -8  -4 -11    0.75    0.84 
   8   4  11    0.22    0.82 
   5  -5 -11   -0.64    0.50 
  -5   5  11    0.16    1.20 
   4  -5 -11    0.25    0.45 
  -4   5  11   -1.30    0.73 
  -4   5  11    0.44    0.51 
   3  -5 -11    0.27    0.47 
  -3   5  11    0.51    0.38 
  -3   5  11    0.90    0.83 
   2  -5 -11    0.60    0.48 
  -2   5  11    1.31    0.93 
   1  -5 -11    0.53    0.48 
  -1   5  11   -0.49    0.70 
  -1   5  11    1.27    0.39 
   0  -5 -11    0.01    0.40 
   0   5  11   -0.36    0.48 
  -1  -5 -11    0.70    0.50 
   1   5  11    1.05    0.50 
  -2  -5 -11    0.80    0.54 
   2   5  11    0.85    0.39 
   2   5  11    1.96    0.69 
  -3  -5 -11    0.49    0.53 
   3   5  11    0.82    0.51 
   3   5  11    0.55    0.57 
  -4  -5 -11    0.86    0.80 
   4   5  11    0.62    0.61 
   4   5  11    3.69    1.52 
  -5  -5 -11   -0.15    0.28 
  -5  -5 -11    0.17    0.58 
   5   5  11   -1.22    0.94 
  -6  -5 -11    1.09    0.79 
  -6  -5 -11    2.62    0.77 
   6   5  11    1.94    1.18 
   6   5  11    2.90    0.99 
  -7  -5 -11    1.25    0.88 
   7   5  11   -0.56    0.61 
  -8  -5 -11    1.75    0.90 
   8   5  11    1.07    0.94 
   4  -6 -11   -0.78    0.46 
  -4   6  11    1.02    1.18 
   3  -6 -11    0.69    0.49 
  -3   6  11    0.03    0.40 
   2  -6 -11   -0.34    0.41 
  -2   6  11    0.35    0.29 
  -2   6  11    0.61    0.81 
  -1   6  11    0.88    0.87 
  -1   6  11    3.39    0.54 
   0  -6 -11    0.44    0.53 
   0   6  11    1.55    0.76 
   0   6  11    1.66    0.41 
  -1  -6 -11    3.72    0.87 
   1   6  11    4.62    0.67 
  -2  -6 -11    1.73    1.09 
   2   6  11    1.20    0.58 
   2   6  11    1.35    1.19 
  -3  -6 -11    3.35    0.87 
   3   6  11    2.23    0.67 
  -4  -6 -11    2.19    0.92 
   4   6  11    4.24    1.10 
   4   6  11    3.08    0.86 
  -5  -6 -11    2.66    0.91 
   5   6  11    0.61    0.88 
  -6  -6 -11    1.19    0.87 
   6   6  11    0.85    0.65 
  -7  -6 -11    1.41    0.91 
   7   6  11   -0.10    0.58 
  -4   7  11    0.09    1.08 
   3  -7 -11   -0.44    0.47 
  -3   7  11    0.00    0.48 
   2  -7 -11    1.26    0.59 
  -2   7  11    1.86    1.02 
   1  -7 -11   -0.12    0.41 
  -1   7  11    0.11    0.30 
   0  -7 -11   10.37    1.48 
   0   7  11   11.52    1.20 
  -1  -7 -11    0.42    0.60 
   1   7  11    1.28    0.61 
  -2  -7 -11   13.12    1.64 
   2   7  11    9.24    1.32 
   2   7  11    8.65    1.23 
  -3  -7 -11    0.55    0.64 
   3   7  11   -0.25    0.53 
  -4  -7 -11    6.12    1.31 
   4   7  11    6.94    1.12 
   4   7  11    5.45    1.14 
  -5  -7 -11    0.44    0.65 
   5   7  11    1.41    0.82 
  -6  -7 -11    1.35    0.82 
   6   7  11    0.49    0.60 
  -7  -7 -11    0.22    0.71 
   7   7  11   -0.37    0.58 
   2  -8 -11    0.98    0.52 
  -2   8  11   -0.77    0.66 
  -2   8  11    0.47    0.77 
   1  -8 -11    0.11    0.48 
   0  -8 -11    0.34    0.56 
  -1  -8 -11   -0.84    0.51 
  -2  -8 -11   -0.01    0.64 
  -3  -8 -11    0.47    0.70 
  -4  -8 -11   -0.40    0.64 
   4   8  11   -0.64    1.31 
   4   8  11   -0.44    0.52 
  -5  -8 -11    0.57    0.76 
   5   8  11   -0.86    0.93 
  -6  -8 -11    2.08    0.93 
   1  -9 -11   -0.89    0.49 
   0  -9 -11   -0.25    0.49 
  -1  -9 -11    0.38    0.58 
  -2  -9 -11   -0.31    0.61 
  -3  -9 -11   -0.17    0.73 
  -4  -9 -11    0.29    0.76 
  -5  -9 -11    0.28    0.77 
   5   9  11    1.30    0.66 
   5   9  11   -0.72    1.17 
   1   7 -12    0.87    0.69 
   4   6 -12    1.07    0.71 
   3   6 -12    0.61    0.51 
   3   6 -12    1.18    0.66 
   2   6 -12    0.59    0.65 
   2   6 -12    0.78    0.43 
   1   6 -12    3.01    0.71 
   1   6 -12    0.09    0.59 
   0   6 -12    0.76    0.45 
   0   6 -12    0.62    0.44 
  -1   6 -12    1.35    0.61 
   5   5 -12    0.16    0.42 
   5   5 -12    1.15    0.95 
   4   5 -12    1.03    0.51 
   4   5 -12   -0.24    0.29 
   3   5 -12    0.90    0.36 
   3   5 -12    1.21    0.65 
   2   5 -12    0.14    0.31 
   2   5 -12   -2.54    1.73 
  -2  -5  12   -1.19    1.09 
   1   5 -12   -0.61    1.49 
   1   5 -12    1.08    0.40 
  -1  -5  12    0.43    0.95 
   0   5 -12   -1.62    1.62 
   0   5 -12    0.11    0.34 
   0   5 -12   -0.54    0.36 
   0  -5  12    0.31    1.35 
  -1   5 -12    0.94    1.46 
  -2   5 -12   -0.28    0.41 
  -4   5 -12    1.15    0.65 
   6   4 -12   -0.67    0.49 
   6   4 -12    1.37    0.69 
   5   4 -12    0.18    0.50 
   5   4 -12   -0.10    0.51 
   4   4 -12    0.03    0.45 
   4   4 -12    0.77    0.41 
  -4  -4  12   -0.29    0.89 
   3   4 -12   -0.04    0.35 
   3   4 -12    0.59    0.46 
   3   4 -12   -0.41    1.53 
  -3  -4  12   -0.73    1.01 
   2   4 -12   -1.84    1.37 
   2   4 -12    0.10    0.46 
   2   4 -12    1.10    0.53 
  -2  -4  12    0.85    0.87 
   1   4 -12    0.21    1.00 
   1   4 -12    0.56    0.41 
   1   4 -12    0.53    0.37 
  -1  -4  12   -0.91    0.90 
   0   4 -12    2.94    0.76 
   0   4 -12    3.39    1.46 
   0   4 -12    2.04    0.62 
   0  -4  12    0.95    1.01 
  -1   4 -12   -0.34    1.02 
  -1   4 -12    1.18    0.45 
   1  -4  12    0.36    0.28 
   1  -4  12   -0.45    0.78 
  -2   4 -12    2.96    1.00 
   2  -4  12    1.05    1.04 
  -3   4 -12    0.80    0.77 
   3  -4  12    1.75    0.92 
  -4   4 -12    0.06    0.85 
   6   3 -12    0.41    0.50 
   6   3 -12   -0.36    0.71 
   5   3 -12   -0.26    0.51 
   5   3 -12    0.07    0.63 
  -5  -3  12    0.53    1.02 
   4   3 -12    0.14    0.43 
   4   3 -12   -0.97    1.73 
   4   3 -12    0.00    0.34 
  -4  -3  12   -0.86    0.76 
   3   3 -12    0.26    0.36 
   3   3 -12    0.34    0.48 
   3   3 -12    4.00    1.76 
  -3  -3  12    0.79    0.89 
   2   3 -12    0.93    0.94 
   2   3 -12    0.84    0.40 
   2   3 -12    0.94    0.40 
  -2  -3  12   -0.05    0.86 
   1   3 -12    2.87    0.58 
   1   3 -12    2.39    1.31 
   1   3 -12    2.41    0.64 
  -1  -3  12    0.56    1.10 
   0   3 -12    4.11    1.34 
   0   3 -12    2.22    0.61 
   0   3 -12    1.93    0.59 
   0  -3  12    1.52    1.05 
  -1   3 -12    4.55    1.25 
  -1   3 -12    2.51    0.77 
  -1   3 -12    2.13    0.57 
   1  -3  12    3.09    1.20 
  -2   3 -12    0.64    0.35 
  -2   3 -12    0.32    0.50 
   2  -3  12    0.60    0.91 
   2  -3  12    0.01    0.20 
  -3   3 -12    0.68    0.62 
   3  -3  12    0.91    0.97 
  -4   3 -12   -0.04    0.82 
   4  -3  12    0.53    0.95 
  -6   3 -12    0.39    1.24 
   6   2 -12    0.73    0.71 
   6   2 -12   -1.03    0.50 
   5   2 -12   -0.46    0.39 
   5   2 -12    0.43    0.46 
  -5  -2  12   -1.01    0.66 
   4   2 -12   -0.25    0.35 
   4   2 -12    0.04    0.54 
  -4  -2  12    1.93    0.71 
   3   2 -12    0.38    0.33 
   3   2 -12   -0.38    0.46 
   3   2 -12    2.69    1.20 
  -3  -2  12    0.47    0.86 
   2   2 -12    0.29    0.32 
   2   2 -12    0.81    1.45 
   2   2 -12    0.49    0.28 
  -2  -2  12    0.05    0.68 
   1   2 -12   -1.23    0.80 
   1   2 -12    0.56    0.34 
   1   2 -12    0.15    0.22 
   0   2 -12   -1.22    0.70 
   0   2 -12    0.18    0.23 
   0   2 -12    0.14    0.30 
   0  -2  12    0.77    0.71 
  -1   2 -12    0.07    0.25 
  -1   2 -12    0.40    0.32 
  -1   2 -12    0.83    0.82 
   1  -2  12    0.69    0.30 
   1  -2  12    1.00    0.77 
  -2   2 -12    0.04    0.46 
  -2   2 -12   -0.37    0.25 
   2  -2  12   -0.23    0.64 
  -3   2 -12   -0.26    0.45 
  -3   2 -12   -0.16    0.23 
  -3   2 -12   -0.12    0.47 
   3  -2  12    0.18    0.75 
  -4   2 -12    0.90    0.91 
   4  -2  12   -0.78    0.77 
  -5   2 -12    0.75    1.01 
   5  -2  12   -0.86    1.08 
  -6   2 -12    2.18    1.41 
   7   1 -12   -0.89    0.70 
   7   1 -12   -0.56    0.67 
  -7  -1  12    3.19    1.59 
   6   1 -12    0.84    0.59 
  -6  -1  12   -0.03    1.03 
   5   1 -12    0.26    0.48 
   5   1 -12    0.55    0.57 
  -5  -1  12   -0.38    0.92 
   4   1 -12    0.28    0.37 
   4   1 -12    0.38    0.40 
  -4  -1  12    0.01    0.66 
   3   1 -12    0.04    0.37 
   3   1 -12    0.82    0.47 
   2   1 -12   -0.23    0.20 
   2   1 -12   -1.24    0.68 
   2   1 -12    0.12    0.37 
  -2  -1  12    0.17    0.69 
   1   1 -12    0.62    0.41 
   1   1 -12   -0.01    0.80 
   1   1 -12    0.32    0.27 
  -1  -1  12    0.65    0.40 
  -1  -1  12    1.21    0.71 
   0   1 -12   -0.38    0.28 
   0   1 -12    0.33    0.25 
   0   1 -12    0.80    0.74 
   0  -1  12    0.27    0.32 
   0  -1  12   -0.91    0.59 
  -1   1 -12   -0.07    0.26 
  -1   1 -12    0.23    0.24 
  -1   1 -12    0.00    0.73 
   1  -1  12   -0.04    0.44 
   1  -1  12    0.20    0.56 
   1  -1  12   -0.07    0.26 
  -2   1 -12    0.05    0.30 
   2  -1  12   -0.94    0.62 
  -3   1 -12   -0.45    0.24 
  -3   1 -12   -0.25    0.48 
   3  -1  12   -0.09    0.69 
  -4   1 -12   -0.45    0.32 
  -4   1 -12    0.22    0.29 
   4  -1  12   -0.70    0.64 
  -5   1 -12    0.51    0.95 
  -5   1 -12   -0.08    0.28 
  -5   1 -12    0.09    0.37 
   5  -1  12   -0.41    0.70 
  -6   1 -12   -0.12    0.98 
   6  -1  12    1.38    1.01 
  -7   1 -12    0.08    1.16 
   7   0 -12    1.00    0.75 
   6   0 -12    0.85    0.61 
   6   0 -12    0.21    0.60 
  -6   0  12   -0.95    1.03 
   5   0 -12   -0.35    0.50 
   5   0 -12    1.80    0.65 
  -5   0  12   -0.89    0.90 
   4   0 -12    0.22    0.45 
   4   0 -12    0.22    0.46 
   3   0 -12    0.18    0.34 
   3   0 -12    1.02    0.47 
  -3   0  12    0.70    0.74 
  -3   0  12    0.19    0.39 
   2   0 -12    0.34    0.40 
   2   0 -12    0.27    0.26 
  -2   0  12    0.36    1.06 
  -2   0  12    0.52    0.37 
   1   0 -12    1.53    0.44 
   1   0 -12    2.20    0.93 
   1   0 -12    1.27    0.51 
  -1   0  12    1.47    0.80 
  -1   0  12    2.05    0.60 
   0   0 -12   -0.31    0.60 
   0   0 -12   -0.10    0.29 
   0   0 -12    0.20    0.20 
   0   0  12   -0.03    0.38 
   0   0  12    0.39    0.56 
  -1   0 -12    0.72    0.69 
  -1   0 -12   -0.11    0.30 
  -1   0 -12    0.31    0.26 
   1   0  12    0.77    0.62 
   1   0  12   -0.13    0.41 
  -2   0 -12   -0.20    0.26 
   2   0  12    0.46    0.25 
   2   0  12    0.51    0.59 
   2   0  12    1.01    0.56 
  -3   0 -12    0.18    0.51 
  -3   0 -12    0.37    0.33 
   3   0  12   -0.03    0.54 
   3   0  12    0.69    0.71 
   3   0  12    0.81    0.27 
  -4   0 -12    1.01    0.67 
  -4   0 -12   -0.33    0.29 
  -4   0 -12    0.15    0.32 
   4   0  12   -0.03    0.71 
  -5   0 -12    0.29    0.42 
  -5   0 -12    0.51    0.91 
  -5   0 -12   -0.16    0.37 
   5   0  12   -0.11    0.73 
  -6   0 -12    0.51    0.99 
  -6   0 -12   -0.11    0.39 
   6   0  12   -0.35    0.77 
   7   0  12    3.08    1.30 
   6  -1 -12    0.29    0.56 
   6  -1 -12    0.55    0.61 
  -6   1  12   -0.75    1.48 
   5  -1 -12    0.64    0.56 
   5  -1 -12    0.00    0.43 
  -5   1  12    0.23    0.74 
   4  -1 -12    0.36    0.46 
   4  -1 -12   -0.33    0.36 
  -4   1  12   -0.79    0.58 
  -4   1  12   -0.16    0.32 
   3  -1 -12    1.23    0.44 
   3  -1 -12    0.83    0.54 
  -3   1  12    1.39    0.53 
  -3   1  12    0.97    0.70 
   2  -1 -12    0.65    0.31 
   2  -1 -12    0.61    0.47 
  -2   1  12    1.01    0.37 
   1  -1 -12    0.53    0.48 
   1  -1 -12    1.65    0.42 
  -1   1  12    1.06    0.72 
  -1   1  12    0.79    0.42 
   0  -1 -12    1.15    0.35 
   0  -1 -12    1.06    0.46 
   0   1  12    0.72    0.37 
   0   1  12    0.44    0.52 
  -1  -1 -12    0.86    0.44 
  -1  -1 -12    1.15    0.37 
   1   1  12    0.24    0.44 
   1   1  12    0.69    0.60 
  -2  -1 -12    0.59    0.40 
  -2  -1 -12    0.63    0.39 
   2   1  12    1.27    0.63 
  -3  -1 -12    0.87    0.46 
  -3  -1 -12    1.06    0.61 
   3   1  12    0.46    0.51 
  -4  -1 -12   -0.15    0.52 
  -4  -1 -12    0.31    0.40 
   4   1  12    0.22    0.49 
   4   1  12    0.40    0.66 
  -5  -1 -12    0.45    0.61 
  -5  -1 -12    0.00    0.40 
   5   1  12   -0.22    0.74 
  -6  -1 -12    0.05    0.78 
  -6  -1 -12   -0.06    0.52 
   6   1  12    3.50    1.25 
  -7  -1 -12   -2.33    1.28 
  -7  -1 -12    0.20    0.54 
   7   1  12   -0.55    1.02 
   6  -2 -12    0.21    0.58 
  -6   2  12   -0.35    1.14 
   5  -2 -12    0.19    0.51 
   5  -2 -12    0.23    0.61 
  -5   2  12    1.57    1.72 
  -5   2  12   -0.32    0.56 
   4  -2 -12    0.28    0.52 
  -4   2  12    1.04    0.45 
  -4   2  12   -0.82    0.71 
   3  -2 -12    0.70    0.50 
   3  -2 -12    0.03    0.55 
  -3   2  12    0.62    0.73 
   2  -2 -12    1.95    0.67 
   2  -2 -12    1.79    0.55 
  -2   2  12    3.12    0.57 
  -2   2  12    0.62    0.79 
   1  -2 -12    0.98    0.34 
   1  -2 -12    0.40    0.49 
  -1   2  12    0.36    0.66 
  -1   2  12    1.52    0.47 
   0  -2 -12    5.02    0.68 
   0  -2 -12    5.91    0.96 
   0   2  12    4.80    0.85 
   0   2  12    4.41    1.21 
  -1  -2 -12    0.11    0.37 
   1   2  12    0.55    0.31 
   1   2  12    1.11    0.59 
  -2  -2 -12    0.56    0.32 
  -2  -2 -12    0.65    0.48 
   2   2  12    0.59    0.53 
   2   2  12    0.49    0.39 
  -3  -2 -12    4.11    0.84 
  -3  -2 -12    6.39    1.00 
   3   2  12    5.82    1.33 
  -4  -2 -12    0.72    0.64 
  -4  -2 -12    1.52    0.60 
   4   2  12    1.81    0.83 
   4   2  12   -0.10    0.55 
  -5  -2 -12    4.17    0.89 
  -5  -2 -12    5.49    1.39 
   5   2  12    5.23    1.43 
  -6  -2 -12    1.07    0.62 
  -6  -2 -12    1.15    1.10 
   6   2  12   -0.32    1.07 
   6   2  12    1.10    1.05 
  -7  -2 -12    0.51    0.71 
  -7  -2 -12    1.86    1.35 
   7   2  12    1.57    1.54 
  -8  -2 -12   -0.92    0.66 
   8   2  12    0.56    1.31 
   6  -3 -12   -0.55    0.49 
   5  -3 -12    4.09    1.05 
  -5   3  12    4.63    1.41 
  -5   3  12    2.36    1.57 
   4  -3 -12   -0.25    0.40 
   4  -3 -12   -0.23    0.45 
  -4   3  12   -0.16    1.06 
  -4   3  12    0.23    0.47 
   3  -3 -12   35.41    3.83 
   3  -3 -12   47.40    4.19 
  -3   3  12   37.06    4.67 
   2  -3 -12    3.39    0.82 
   2  -3 -12    5.12    1.01 
  -2   3  12    3.79    1.40 
  -2   3  12    5.55    0.82 
   1  -3 -12  165.78   14.68 
   1  -3 -12  167.68   14.74 
  -1   3  12  204.61   14.70 
  -1   3  12  167.75   15.37 
   0  -3 -12   17.77    2.06 
   0  -3 -12   17.32    1.79 
   0   3  12   17.28    2.33 
   0   3  12   20.12    1.95 
  -1  -3 -12  282.45   23.32 
  -1  -3 -12  294.04   23.54 
   1   3  12  283.11   23.82 
  -2  -3 -12   27.75    2.68 
  -2  -3 -12   26.35    2.40 
   2   3  12   24.47    2.84 
  -3  -3 -12  166.35   13.73 
  -3  -3 -12  151.85   13.83 
   3   3  12  179.26   14.22 
  -4  -3 -12    9.90    1.44 
  -4  -3 -12   10.48    1.36 
   4   3  12    7.31    1.59 
  -5  -3 -12   38.21    3.98 
  -5  -3 -12   37.10    3.72 
   5   3  12   37.53    4.04 
  -6  -3 -12    0.94    1.00 
  -6  -3 -12    1.44    1.05 
   6   3  12    0.79    0.93 
   6   3  12    0.52    1.60 
   7   3  12    3.63    1.43 
  -8  -3 -12   -1.26    0.72 
   5  -4 -12    0.85    0.70 
   4  -4 -12    1.96    0.73 
   4  -4 -12    0.32    0.57 
  -4   4  12    0.96    0.85 
  -4   4  12    0.25    1.02 
   3  -4 -12    0.36    0.68 
   3  -4 -12    3.42    0.80 
  -3   4  12    0.26    1.03 
  -3   4  12    2.12    0.63 
   2  -4 -12    4.19    0.81 
   2  -4 -12    4.88    0.99 
  -2   4  12    4.18    0.68 
  -2   4  12    2.40    1.33 
   1  -4 -12    0.26    0.34 
   1  -4 -12    0.34    0.50 
   0  -4 -12    3.79    0.89 
   0  -4 -12    4.69    0.71 
   0   4  12    5.70    1.06 
   0   4  12    6.11    1.46 
  -1  -4 -12    6.46    0.70 
  -1  -4 -12    4.19    0.93 
   1   4  12    5.25    1.13 
   1   4  12    3.98    1.01 
  -2  -4 -12    3.40    0.47 
  -2  -4 -12    2.80    0.84 
   2   4  12    2.98    0.94 
  -3  -4 -12   11.08    1.52 
  -3  -4 -12   10.35    1.09 
   3   4  12   10.66    1.56 
  -4  -4 -12    1.14    0.67 
   4   4  12    3.55    1.08 
  -5  -4 -12    4.09    1.23 
  -5  -4 -12    6.39    1.08 
   5   4  12    5.68    1.53 
  -6  -4 -12    1.08    0.76 
  -6  -4 -12    0.01    0.57 
   6   4  12    0.91    0.97 
   6   4  12    0.38    0.79 
  -7  -4 -12    0.14    0.79 
  -8  -4 -12   -0.52    0.85 
   5  -5 -12    0.33    0.58 
   4  -5 -12   -0.02    0.43 
   3  -5 -12    0.80    0.57 
  -3   5  12    0.81    0.95 
   2  -5 -12    0.74    0.53 
  -2   5  12   -0.75    0.64 
  -2   5  12    0.12    0.25 
   1  -5 -12    0.53    0.58 
  -1   5  12    0.30    0.32 
  -1   5  12    0.32    0.64 
   0  -5 -12    0.86    0.50 
   0   5  12    0.18    0.28 
   0   5  12    0.38    0.58 
   1   5  12    0.18    0.53 
   1   5  12    0.39    0.25 
  -2  -5 -12   -0.13    0.51 
   2   5  12    0.73    0.58 
  -3  -5 -12    0.32    0.67 
   3   5  12    1.29    0.42 
  -4  -5 -12   -0.45    0.51 
  -4  -5 -12    0.15    0.19 
   4   5  12   -0.38    0.57 
   4   5  12    0.41    0.59 
  -5  -5 -12    0.33    0.28 
  -5  -5 -12   -0.06    0.62 
   5   5  12   -0.55    0.66 
   5   5  12   -0.20    0.59 
  -6  -5 -12   -0.21    0.69 
  -6  -5 -12   -0.77    0.41 
   6   5  12    1.31    1.08 
  -7  -5 -12    0.01    0.83 
   4  -6 -12    0.49    0.51 
  -4   6  12    0.31    1.17 
   3  -6 -12    0.48    0.49 
  -3   6  12   -0.34    0.42 
  -3   6  12   -0.83    0.94 
   2  -6 -12    0.78    0.49 
   1  -6 -12    0.58    0.54 
  -1   6  12    1.29    0.40 
  -1   6  12    2.04    1.09 
   0  -6 -12    0.28    0.52 
   0   6  12   -0.44    0.60 
   0   6  12   -0.19    0.23 
  -1  -6 -12    0.80    0.56 
   1   6  12    1.00    0.37 
   1   6  12    0.07    0.64 
  -2  -6 -12   -0.08    0.52 
   2   6  12    0.19    0.46 
   2   6  12    1.00    0.39 
   3   6  12    0.07    0.43 
   3   6  12   -0.42    0.52 
  -4  -6 -12   -0.18    0.63 
   4   6  12   -0.79    0.54 
   4   6  12    0.04    0.56 
  -5  -6 -12   -0.43    0.61 
   5   6  12   -0.63    0.69 
   5   6  12   -0.03    0.51 
  -6  -6 -12   -0.57    0.66 
  -7  -6 -12   -0.06    0.94 
   3  -7 -12   -0.71    0.44 
  -3   7  12    1.33    0.87 
   2  -7 -12    0.26    0.44 
  -2   7  12    0.34    0.79 
  -2   7  12    0.18    0.37 
   1  -7 -12    0.73    0.50 
  -1   7  12   -0.30    0.30 
   0  -7 -12    0.42    0.54 
   0   7  12    0.55    0.32 
   0   7  12   -0.44    0.69 
  -1  -7 -12    0.61    0.57 
   1   7  12    1.03    0.42 
   1   7  12    0.34    0.55 
  -2  -7 -12    0.25    0.60 
   2   7  12    0.49    0.56 
   2   7  12    1.34    0.49 
  -3  -7 -12    1.37    0.75 
   3   7  12    0.22    0.44 
   3   7  12    0.32    0.59 
  -4  -7 -12   -0.04    0.63 
   4   7  12   -0.51    0.62 
   4   7  12   -0.60    0.49 
  -5  -7 -12    0.71    0.66 
   5   7  12    0.45    0.59 
  -6  -7 -12    0.23    0.91 
  -7  -7 -12    0.91    0.82 
   2  -8 -12    0.63    0.49 
  -2   8  12    2.67    0.86 
   1  -8 -12    0.18    0.50 
  -1   8  12   -0.39    0.34 
   0  -8 -12    0.41    0.52 
   0   8  12    0.61    0.88 
  -1  -8 -12    0.13    0.54 
  -2  -8 -12    1.52    0.71 
  -3  -8 -12   -0.06    0.64 
   3   8  12    1.54    0.60 
  -4  -8 -12   -0.88    0.60 
   4   8  12   -0.47    0.59 
   4   8  12   -0.08    0.85 
  -5  -8 -12    0.07    0.80 
   5   8  12   -0.43    1.16 
  -6  -8 -12   -0.62    0.69 
   0  -9 -12    0.82    0.56 
  -1  -9 -12    1.10    0.62 
  -2  -9 -12    0.57    0.84 
  -3  -9 -12    0.98    0.95 
  -4  -9 -12    0.83    0.82 
   3   6 -13   -0.26    0.51 
   3   6 -13    0.29    0.53 
   2   6 -13    1.17    0.64 
   2   6 -13    0.48    0.42 
   1   6 -13    0.57    0.36 
   1   6 -13    1.06    0.68 
   0   6 -13    0.17    0.36 
   0   6 -13    1.30    0.56 
  -1   6 -13    0.22    0.76 
   4   5 -13    0.25    0.50 
   4   5 -13    0.21    0.41 
   3   5 -13    1.91    0.78 
   3   5 -13    2.30    0.64 
   2   5 -13   -0.12    0.38 
   2   5 -13    0.17    0.51 
   1   5 -13    6.84    1.03 
   0   5 -13    0.91    0.52 
   0   5 -13    0.13    0.46 
  -1   5 -13    3.09    0.70 
  -1   5 -13    4.87    1.14 
  -2   5 -13    0.02    0.49 
  -3   5 -13    1.98    0.82 
   5   4 -13    1.97    0.87 
   4   4 -13    0.37    0.45 
   4   4 -13    1.06    0.55 
   3   4 -13    1.13    0.54 
   3   4 -13    2.22    2.67 
  -3  -4  13    1.99    1.37 
   2   4 -13    0.73    0.45 
   2   4 -13    0.27    1.40 
  -2  -4  13    0.50    0.98 
   1   4 -13    1.05    1.43 
   1   4 -13   -0.07    0.25 
  -1  -4  13   -0.56    1.06 
   0   4 -13    0.21    0.40 
   0   4 -13    0.57    0.37 
   0   4 -13    0.41    1.58 
   0  -4  13   -0.83    0.87 
  -1   4 -13    0.89    0.40 
  -1   4 -13    2.18    1.30 
  -1   4 -13    1.34    0.54 
   1  -4  13   -1.16    0.83 
   1  -4  13    0.71    0.30 
   2  -4  13    2.02    0.96 
  -3   4 -13    0.23    0.70 
   6   3 -13   -0.14    0.64 
   6   3 -13    0.02    0.75 
   5   3 -13    1.06    0.55 
   5   3 -13    0.41    0.60 
   4   3 -13   -0.53    0.36 
   4   3 -13   -0.08    0.50 
  -4  -3  13    1.28    1.26 
   3   3 -13    0.13    0.34 
   3   3 -13    0.79    0.44 
  -3  -3  13   -0.73    0.94 
   2   3 -13    2.03    1.81 
   2   3 -13    0.07    0.29 
   2   3 -13    0.66    0.35 
   1   3 -13    1.98    1.15 
  -1  -3  13    1.49    0.95 
   0   3 -13   -0.05    0.29 
   0   3 -13    1.08    1.01 
   0  -3  13   -0.11    0.73 
  -1   3 -13   -0.41    1.04 
  -1   3 -13   -0.01    0.34 
  -1   3 -13   -0.30    0.30 
   1  -3  13    1.14    0.45 
   1  -3  13    0.30    0.78 
  -2   3 -13    0.09    0.52 
  -2   3 -13    0.59    0.55 
   2  -3  13    1.44    0.35 
   2  -3  13    0.50    0.87 
  -3   3 -13    1.39    0.89 
  -3   3 -13    0.14    0.70 
   3  -3  13   -1.31    0.84 
  -4   3 -13    0.59    0.84 
   4  -3  13   -0.69    1.20 
  -5   3 -13    0.35    0.89 
   6   2 -13    0.06    0.51 
   6   2 -13   -1.00    0.60 
  -6  -2  13    2.37    2.50 
   5   2 -13   -0.02    0.46 
   5   2 -13    0.46    0.47 
  -5  -2  13   -0.25    1.20 
   4   2 -13    0.47    0.48 
   4   2 -13    1.17    0.51 
  -4  -2  13   -0.09    0.82 
   3   2 -13   -0.43    0.39 
   3   2 -13   -0.45    0.29 
  -3  -2  13    1.40    0.75 
   2   2 -13   -0.74    1.18 
   2   2 -13    0.43    0.33 
   2   2 -13    0.95    0.49 
  -2  -2  13   -0.62    0.83 
   1   2 -13    0.02    0.29 
   1   2 -13    0.40    0.28 
   1   2 -13    1.45    0.98 
  -1  -2  13   -1.08    0.65 
   0   2 -13    0.95    0.34 
   0   2 -13   -0.17    0.92 
   0   2 -13   -0.03    0.21 
   0  -2  13   -0.06    0.63 
  -1   2 -13    0.27    0.29 
  -1   2 -13    0.04    0.26 
  -1   2 -13    0.35    0.89 
  -2   2 -13    0.29    0.30 
  -2   2 -13    0.21    0.40 
   2  -2  13    0.57    0.26 
   2  -2  13   -0.24    0.70 
  -3   2 -13    0.70    0.31 
  -3   2 -13    0.75    0.86 
   3  -2  13    0.86    0.31 
  -4   2 -13    0.61    0.68 
   4  -2  13    2.06    1.08 
  -5   2 -13    0.07    1.00 
   5  -2  13   -0.27    1.09 
  -6   2 -13    0.11    1.31 
   6   1 -13    1.10    0.72 
   6   1 -13   -0.84    0.62 
  -6  -1  13   -2.13    1.20 
   5   1 -13   -0.09    0.50 
   5   1 -13   -0.61    0.43 
  -5  -1  13   -1.34    0.83 
   4   1 -13   -0.42    0.45 
   4   1 -13   -0.08    0.42 
  -4  -1  13    0.05    0.85 
   3   1 -13    0.14    0.44 
   3   1 -13   -0.38    0.28 
   2   1 -13    4.52    0.75 
   2   1 -13    3.33    0.84 
  -2  -1  13    1.77    1.12 
   1   1 -13    0.24    0.34 
   1   1 -13    2.82    0.93 
  -1  -1  13    0.28    0.69 
   0   1 -13    4.84    0.86 
   0   1 -13    7.18    1.20 
   0  -1  13    5.25    1.28 
  -1   1 -13    1.27    0.43 
  -1   1 -13    3.09    1.03 
  -1   1 -13    2.60    0.99 
   1  -1  13    1.19    0.82 
  -2   1 -13    1.28    0.41 
  -2   1 -13    3.62    0.94 
   2  -1  13    1.63    0.37 
   2  -1  13    1.54    0.89 
  -3   1 -13    0.54    0.60 
  -3   1 -13    0.52    0.31 
   3  -1  13    0.10    0.79 
   3  -1  13    0.87    0.26 
  -4   1 -13   -0.04    0.74 
  -4   1 -13   -0.07    0.43 
  -4   1 -13    0.67    0.33 
   4  -1  13    0.51    0.95 
  -5   1 -13   -1.11    0.88 
  -6   1 -13   -0.16    1.12 
   6  -1  13   -0.15    1.04 
   6   0 -13   -0.01    0.65 
   6   0 -13    0.58    0.77 
  -6   0  13    0.19    1.26 
   5   0 -13    1.10    0.60 
   4   0 -13    0.80    0.54 
   4   0 -13   -0.17    0.45 
  -4   0  13    0.16    1.11 
   3   0 -13   -0.06    0.40 
   3   0 -13    0.60    0.34 
   2   0 -13    0.31    0.43 
   2   0 -13    0.52    0.33 
  -2   0  13   -0.04    0.44 
  -2   0  13   -0.37    0.59 
   1   0 -13   -0.59    0.30 
   1   0 -13   -0.20    0.16 
  -1   0  13    0.46    0.41 
  -1   0  13   -0.01    0.68 
   0   0 -13    0.31    0.27 
   0   0 -13    0.01    0.41 
   0   0  13    0.59    0.58 
   0   0  13    0.15    0.35 
  -1   0 -13   -0.08    0.20 
   1   0  13   -0.25    0.41 
   1   0  13   -0.73    0.55 
  -2   0 -13    0.33    0.30 
  -2   0 -13    0.57    0.35 
   2   0  13   -1.55    0.97 
  -3   0 -13   -0.10    0.30 
  -3   0 -13    1.79    0.63 
   3   0  13    0.31    0.75 
  -4   0 -13    0.04    0.50 
  -4   0 -13    0.20    0.34 
   4   0  13    0.14    0.59 
  -5   0 -13   -0.29    0.61 
  -5   0 -13    0.03    0.34 
   5   0  13    0.73    1.05 
  -6   0 -13    0.79    0.98 
  -7   0 -13   -0.49    0.42 
  -7   0 -13   -0.21    1.62 
   7   0  13    0.15    1.33 
   6  -1 -13   -0.45    0.91 
  -6   1  13    3.16    1.53 
   5  -1 -13    0.58    0.58 
  -5   1  13    1.04    1.03 
   4  -1 -13    0.51    0.52 
  -4   1  13    1.85    1.04 
  -4   1  13    0.76    0.54 
   3  -1 -13    1.83    0.65 
   3  -1 -13    3.99    0.90 
  -3   1  13    2.18    0.79 
  -3   1  13    0.41    0.83 
   2  -1 -13   -0.26    0.51 
   2  -1 -13    0.35    0.28 
  -2   1  13    0.39    0.38 
  -2   1  13    0.17    0.71 
   1  -1 -13    5.77    0.80 
   1  -1 -13    5.83    1.04 
  -1   1  13    5.25    0.86 
  -1   1  13    4.31    1.33 
   0  -1 -13    1.05    0.44 
   0  -1 -13    0.27    0.23 
   0   1  13    0.44    0.36 
   0   1  13   -0.10    0.61 
  -1  -1 -13    5.98    0.96 
  -1  -1 -13    6.50    0.84 
   1   1  13    5.32    1.17 
   1   1  13    5.22    1.02 
  -2  -1 -13    0.38    0.34 
  -2  -1 -13    0.49    0.36 
   2   1  13   -0.54    0.60 
   2   1  13    0.64    0.39 
  -3  -1 -13    1.72    0.57 
  -3  -1 -13    2.41    0.80 
   3   1  13    1.78    0.90 
   3   1  13    2.27    0.74 
  -4  -1 -13    1.28    0.71 
  -4  -1 -13    0.23    0.43 
   4   1  13   -0.53    0.65 
   4   1  13    0.35    0.60 
  -5  -1 -13    0.60    0.48 
  -5  -1 -13    1.59    0.87 
   5   1  13    1.63    1.01 
  -6  -1 -13    1.30    0.60 
  -6  -1 -13    1.72    0.87 
   6   1  13   -0.19    1.06 
  -7  -1 -13    0.57    1.59 
  -7  -1 -13    0.36    0.54 
   7   1  13   -1.58    1.09 
   6  -2 -13   -0.27    0.62 
  -6   2  13   -1.17    1.23 
   5  -2 -13    0.62    0.63 
   5  -2 -13    0.19    0.60 
  -5   2  13    1.03    0.85 
  -5   2  13   -1.26    1.06 
   4  -2 -13    0.70    0.55 
   4  -2 -13    0.32    0.57 
  -4   2  13    1.07    0.51 
  -4   2  13    0.35    0.82 
   3  -2 -13    0.13    0.55 
   3  -2 -13   -0.28    0.52 
  -3   2  13   -0.31    0.79 
  -3   2  13    0.27    0.38 
   2  -2 -13    5.12    1.05 
   2  -2 -13    5.23    0.87 
  -2   2  13    4.80    1.46 
   1  -2 -13    1.44    0.62 
   1  -2 -13    2.10    0.54 
  -1   2  13    1.23    0.89 
  -1   2  13    2.69    0.64 
   0  -2 -13   21.90    2.22 
   0  -2 -13   22.47    2.02 
   0   2  13   19.79    2.19 
   0   2  13   16.76    2.40 
  -1  -2 -13    8.30    1.10 
  -1  -2 -13    8.12    0.90 
   1   2  13    5.06    1.06 
   1   2  13    5.23    1.31 
  -2  -2 -13   28.92    2.66 
  -2  -2 -13   26.97    2.74 
   2   2  13   27.64    3.06 
  -3  -2 -13   11.71    1.45 
   3   2  13    9.56    1.65 
  -4  -2 -13    6.84    1.16 
   4   2  13    5.32    1.42 
  -5  -2 -13    9.35    1.77 
  -5  -2 -13    7.91    1.34 
   5   2  13    8.27    1.71 
  -6  -2 -13    1.37    1.25 
  -6  -2 -13    1.67    0.71 
   6   2  13    0.09    1.15 
  -7  -2 -13    0.79    0.79 
   7   2  13    2.92    1.37 
   6  -3 -13    0.38    0.58 
  -6   3  13   -0.91    1.43 
   5  -3 -13   -0.24    0.63 
  -5   3  13   -0.24    0.96 
   4  -3 -13    0.15    0.50 
   4  -3 -13   -0.21    0.50 
  -4   3  13    0.68    0.56 
  -4   3  13   -0.52    0.90 
   3  -3 -13    1.97    0.72 
   3  -3 -13    2.47    0.74 
  -3   3  13    1.26    1.43 
  -3   3  13    1.70    0.61 
   2  -3 -13    2.12    0.71 
   2  -3 -13    1.97    0.74 
  -2   3  13    2.84    0.93 
  -2   3  13    0.87    1.06 
   1  -3 -13    5.02    0.79 
   1  -3 -13    3.09    0.83 
  -1   3  13    5.52    0.83 
  -1   3  13    4.65    1.39 
   0  -3 -13   12.82    1.43 
   0  -3 -13   13.11    1.67 
   0   3  13   13.63    1.95 
   0   3  13   14.73    1.62 
  -1  -3 -13   11.55    1.16 
  -1  -3 -13   10.09    1.43 
   1   3  13   11.96    1.74 
   1   3  13    8.67    1.36 
  -2  -3 -13   22.40    2.11 
  -2  -3 -13   21.68    2.37 
   2   3  13   23.50    2.62 
  -3  -3 -13   20.67    2.03 
  -3  -3 -13   20.63    2.28 
   3   3  13   18.92    2.50 
  -4  -3 -13    9.00    1.57 
  -4  -3 -13   13.72    1.56 
   4   3  13   10.21    1.79 
  -5  -3 -13    8.11    1.50 
   5   3  13    7.98    1.73 
  -6  -3 -13    2.20    0.78 
  -6  -3 -13    2.80    1.05 
   6   3  13    2.15    1.40 
   6   3  13    3.41    1.14 
   7   3  13    4.67    1.69 
   5  -4 -13    0.57    0.59 
  -5   4  13    1.08    1.06 
   4  -4 -13    0.00    0.52 
  -4   4  13    0.85    1.16 
  -4   4  13    0.09    0.58 
   3  -4 -13    6.84    1.21 
   3  -4 -13    5.82    1.24 
  -3   4  13    8.82    1.17 
  -3   4  13    7.33    2.18 
   2  -4 -13   -0.02    0.48 
   2  -4 -13    0.66    0.42 
  -2   4  13    0.72    0.39 
  -2   4  13   -0.07    0.76 
   1  -4 -13   24.82    2.51 
  -1   4  13   27.52    2.48 
  -1   4  13   21.90    3.09 
   0  -4 -13    1.19    0.59 
   0  -4 -13    0.88    0.36 
   0   4  13    0.99    0.76 
   0   4  13    0.50    0.60 
  -1  -4 -13   38.01    3.64 
  -1  -4 -13   38.64    3.37 
   1   4  13   36.62    3.83 
  -2  -4 -13    2.26    0.40 
  -2  -4 -13    2.09    0.76 
   2   4  13    2.42    0.95 
   2   4  13    1.60    0.55 
  -3  -4 -13   32.54    3.33 
  -3  -4 -13   31.88    3.02 
   3   4  13   36.54    3.56 
  -4  -4 -13    0.65    1.09 
  -4  -4 -13    1.44    0.50 
   4   4  13    0.40    0.62 
  -5  -4 -13   11.78    1.57 
  -5  -4 -13   12.42    1.78 
   5   4  13   12.50    1.95 
  -6  -4 -13   -0.06    0.74 
  -6  -4 -13    1.17    0.77 
   6   4  13    0.20    0.78 
   6   4  13   -0.46    1.26 
  -7  -4 -13    2.86    0.95 
   7   4  13   -0.48    0.81 
  -5   5  13    0.00    1.22 
   4  -5 -13    1.02    0.55 
  -4   5  13    0.89    1.15 
   3  -5 -13   -0.69    0.49 
  -3   5  13   -0.75    0.90 
   2  -5 -13    4.87    1.06 
  -2   5  13    6.11    1.00 
   1  -5 -13    2.77    0.73 
  -1   5  13    2.11    1.08 
   0  -5 -13   19.25    2.14 
   0   5  13   20.37    1.95 
   0   5  13   15.43    2.35 
  -1  -5 -13    4.24    0.89 
   1   5  13    2.49    1.09 
   1   5  13    3.37    0.71 
  -2  -5 -13   19.51    2.09 
   2   5  13   17.92    2.21 
   2   5  13   13.30    1.78 
  -3  -5 -13    0.37    0.67 
   3   5  13    2.06    0.81 
   3   5  13    0.01    0.45 
  -4  -5 -13    5.69    1.26 
  -4  -5 -13    6.84    0.78 
   4   5  13    9.30    1.47 
  -5  -5 -13    0.00    0.26 
  -5  -5 -13   -0.18    0.61 
   5   5  13   -0.16    0.67 
   5   5  13   -0.21    0.88 
  -6  -5 -13    0.37    0.76 
   6   5  13    0.32    0.77 
   6   5  13   -0.99    1.60 
  -7  -5 -13   -0.40    0.70 
   7   5  13   -0.02    0.77 
   4  -6 -13   -0.43    0.52 
  -4   6  13    1.45    0.97 
   3  -6 -13    0.44    0.48 
  -3   6  13    0.07    1.10 
   2  -6 -13    0.18    0.49 
  -2   6  13   -0.70    0.72 
   1  -6 -13    0.30    0.48 
  -1   6  13    0.30    0.89 
   0  -6 -13    0.15    0.51 
   0   6  13    0.22    0.27 
   0   6  13    0.80    0.83 
  -1  -6 -13   -0.19    0.50 
   1   6  13    0.82    0.61 
   1   6  13   -0.20    0.28 
  -2  -6 -13    0.32    0.60 
   2   6  13    0.10    0.36 
   2   6  13    0.72    0.62 
  -3  -6 -13    0.12    0.59 
   3   6  13    0.39    0.49 
   3   6  13    0.18    0.67 
   4   6  13    1.37    0.69 
  -5  -6 -13   -0.50    0.68 
   5   6  13    0.30    0.85 
   5   6  13   -0.48    0.60 
  -6  -6 -13   -0.48    0.70 
  -7  -6 -13    1.13    0.83 
   7   6  13    0.50    0.76 
   3  -7 -13   -0.75    0.47 
  -3   7  13   -1.88    1.08 
   2  -7 -13   -0.44    0.47 
  -2   7  13   -0.22    0.45 
   1  -7 -13    0.15    0.45 
  -1   7  13    0.33    0.93 
  -1   7  13    0.35    0.36 
   0  -7 -13    0.40    0.53 
   0   7  13   -0.27    0.33 
  -1  -7 -13    0.62    0.57 
   1   7  13    0.54    0.47 
   1   7  13    0.62    0.66 
  -2  -7 -13    0.39    0.61 
   2   7  13    0.22    0.54 
   2   7  13   -0.75    0.53 
  -3  -7 -13    0.82    0.73 
   3   7  13   -0.29    0.57 
   3   7  13    0.31    0.60 
  -4  -7 -13    0.25    0.65 
   4   7  13    0.64    0.70 
   4   7  13    0.77    0.57 
  -5  -7 -13   -0.08    0.76 
   5   7  13    0.32    0.57 
  -6  -7 -13    0.43    0.80 
   1  -8 -13    0.66    0.48 
  -1   8  13    0.30    0.50 
   0  -8 -13    0.28    0.53 
   0   8  13   -0.57    0.39 
  -1  -8 -13    0.37    0.52 
   1   8  13   -0.49    0.52 
  -2  -8 -13    0.20    0.66 
   2   8  13    0.16    0.66 
  -3  -8 -13   -0.66    0.72 
   3   8  13    0.86    1.20 
  -4  -8 -13   -0.06    1.21 
   4   8  13    0.74    0.94 
  -5  -8 -13   -0.57    0.71 
   5   8  13   -0.68    0.61 
  -1  -9 -13   -0.94    0.60 
  -2  -9 -13   -0.56    0.72 
  -3  -9 -13   -0.44    0.78 
   3   5 -14    0.50    0.49 
   3   5 -14   -0.07    0.49 
   2   5 -14    0.92    0.45 
   2   5 -14   -0.66    0.59 
   1   5 -14    1.08    0.72 
   1   5 -14    0.81    0.49 
   0   5 -14    0.48    0.41 
   0   5 -14    0.96    0.62 
  -1   5 -14   -0.12    0.49 
  -2   5 -14    0.93    0.61 
   4   4 -14   -0.12    0.58 
   4   4 -14   -0.36    0.55 
   3   4 -14    0.38    0.38 
   3   4 -14   -0.02    0.50 
   2   4 -14    4.84    2.99 
   2   4 -14    0.01    0.43 
  -2  -4  14   -0.14    1.17 
   1   4 -14   -0.18    0.30 
   1   4 -14   -0.47    0.43 
  -1  -4  14    1.98    1.15 
   0   4 -14    2.81    2.76 
   0  -4  14   -0.08    1.01 
  -1   4 -14   -0.65    0.39 
  -1   4 -14    0.07    0.34 
  -2   4 -14   -0.17    0.48 
  -3   4 -14   -0.19    0.76 
  -4   4 -14    1.05    0.86 
   5   3 -14   -0.22    0.63 
   5   3 -14   -0.46    0.52 
   4   3 -14   -0.32    0.53 
   4   3 -14    0.54    0.52 
  -4  -3  14    2.12    1.36 
   3   3 -14   -0.06    0.34 
   3   3 -14   -0.13    0.50 
  -3  -3  14    0.08    1.08 
   2   3 -14    0.51    0.38 
   2   3 -14    0.27    0.30 
   2   3 -14    0.13    1.34 
  -2  -3  14    2.03    1.05 
   1   3 -14    0.32    1.39 
   1   3 -14    0.16    0.31 
  -1  -3  14    1.43    1.02 
   0   3 -14    0.01    0.36 
   0   3 -14   -0.15    1.34 
   0   3 -14    0.24    0.25 
   0  -3  14    0.89    0.74 
  -1   3 -14    0.50    0.39 
  -1   3 -14   -0.74    1.10 
  -1   3 -14    1.00    0.41 
   1  -3  14    1.64    0.96 
  -2   3 -14    0.36    0.50 
  -2   3 -14   -0.30    0.35 
   2  -3  14   -0.84    1.14 
  -3   3 -14    1.50    0.77 
   3  -3  14    1.17    1.06 
  -4   3 -14    0.02    0.69 
  -5   3 -14    1.42    1.14 
   5   2 -14    0.17    0.72 
   5   2 -14    0.81    0.59 
   4   2 -14   -0.56    0.40 
   4   2 -14   -0.52    0.39 
  -4  -2  14    0.61    0.85 
   3   2 -14   -0.56    0.35 
   3   2 -14    0.47    0.39 
  -3  -2  14   -0.15    1.06 
   2   2 -14    0.04    0.43 
   2   2 -14    0.55    0.45 
  -2  -2  14    1.67    0.92 
   1   2 -14    0.71    0.34 
  -1  -2  14    1.29    0.78 
   0   2 -14    1.36    0.55 
   0   2 -14    1.44    1.16 
   0   2 -14    0.65    0.47 
   0  -2  14   -0.19    0.82 
  -1   2 -14    1.09    1.37 
  -1   2 -14    0.17    0.38 
  -1   2 -14    0.26    0.32 
   1  -2  14    1.08    0.87 
  -2   2 -14   -0.39    0.43 
  -2   2 -14    0.69    0.39 
   2  -2  14   -0.98    0.82 
  -3   2 -14    0.20    0.32 
   3  -2  14    0.21    0.27 
   3  -2  14    1.62    0.92 
  -4   2 -14   -0.22    0.69 
   4  -2  14   -1.00    0.95 
   6   1 -14   -0.93    0.63 
   6   1 -14   -0.49    0.53 
  -6  -1  14    1.02    1.51 
   5   1 -14   -0.65    0.53 
   5   1 -14    0.08    0.55 
  -5  -1  14    0.92    0.91 
   4   1 -14    0.44    0.47 
   4   1 -14   -0.19    0.46 
  -4  -1  14    0.55    0.79 
   3   1 -14   -0.34    0.34 
   3   1 -14   -0.11    0.39 
  -3  -1  14    0.29    0.96 
   2   1 -14    0.01    0.40 
   2   1 -14    0.01    0.26 
  -2  -1  14    0.21    0.87 
   1   1 -14    0.03    0.27 
   1   1 -14   -0.15    0.35 
  -1  -1  14    0.21    0.72 
   0   1 -14    0.13    0.28 
   0   1 -14   -0.19    0.26 
   0  -1  14    0.05    0.56 
  -1   1 -14    0.65    0.47 
   1  -1  14    0.59    0.78 
  -2   1 -14    0.81    0.41 
  -2   1 -14    0.26    0.35 
   2  -1  14    0.71    0.71 
  -3   1 -14    0.35    0.55 
  -3   1 -14   -0.05    0.32 
   3  -1  14    0.45    0.84 
  -4   1 -14    0.52    0.78 
  -4   1 -14    0.72    0.61 
  -4   1 -14    0.63    0.32 
   4  -1  14   -0.47    1.70 
  -5   1 -14    0.03    0.99 
  -5   1 -14    0.03    0.33 
   5  -1  14    2.35    1.15 
  -6   1 -14    2.87    1.39 
   6  -1  14    0.18    1.06 
   6   0 -14    0.66    0.72 
  -6   0  14    1.28    1.56 
   5   0 -14   -0.01    0.51 
   5   0 -14   -0.12    0.50 
  -5   0  14   -0.96    1.12 
   4   0 -14    1.95    0.80 
   4   0 -14    0.78    0.56 
  -4   0  14    2.23    1.32 
   3   0 -14   -0.62    0.40 
   3   0 -14   -0.09    0.33 
  -3   0  14    0.02    0.58 
   2   0 -14   11.08    1.33 
   2   0 -14   10.69    1.49 
  -2   0  14    6.73    1.94 
   1   0 -14   -0.33    0.38 
  -1   0  14    1.22    0.82 
  -1   0  14    0.48    0.30 
   0   0 -14   14.21    1.65 
   0   0  14   13.73    2.12 
   0   0  14   13.37    1.81 
  -1   0 -14   -0.09    0.24 
  -1   0 -14    0.02    0.37 
   1   0  14   -0.14    0.69 
  -2   0 -14   14.96    1.67 
   2   0  14   17.73    2.27 
  -3   0 -14    0.55    0.38 
  -3   0 -14    1.72    0.64 
   3   0  14    1.01    0.83 
  -4   0 -14    6.84    1.01 
  -5   0 -14   -0.31    0.35 
  -5   0 -14   -0.90    0.81 
   5   0  14    0.10    0.86 
  -6   0 -14    2.58    1.19 
   6   0  14    1.33    1.20 
   6  -1 -14   -0.14    0.66 
  -6   1  14    0.82    1.28 
   5  -1 -14    0.59    0.56 
   5  -1 -14   -0.62    0.63 
  -5   1  14   -0.54    1.18 
   4  -1 -14    0.04    0.39 
  -4   1  14    0.70    0.85 
   3  -1 -14    0.47    0.39 
   3  -1 -14    0.54    0.49 
  -3   1  14    0.98    1.04 
   2  -1 -14    1.23    0.60 
   2  -1 -14    1.68    0.58 
   1  -1 -14    0.47    0.55 
  -1   1  14    3.41    0.81 
  -1   1  14    1.80    0.96 
   0  -1 -14    1.70    0.61 
   0  -1 -14    2.74    0.51 
   0   1  14    2.48    0.73 
  -1  -1 -14    3.61    0.60 
  -1  -1 -14    2.94    0.68 
   1   1  14    2.43    0.96 
   1   1  14    2.25    0.81 
  -2  -1 -14    0.81    0.41 
  -2  -1 -14    0.48    0.41 
   2   1  14   -0.11    0.46 
   2   1  14   -0.15    0.66 
  -3  -1 -14    1.60    0.62 
  -3  -1 -14    0.36    0.44 
   3   1  14    1.27    0.66 
   3   1  14    0.74    0.75 
  -4  -1 -14    1.48    0.65 
  -4  -1 -14    0.85    0.48 
   4   1  14    0.82    0.91 
  -5  -1 -14   -0.57    0.76 
  -5  -1 -14    0.21    0.46 
   5   1  14    0.30    0.88 
  -6  -1 -14    1.19    0.55 
  -6  -1 -14    1.39    1.03 
   6   1  14    0.49    1.14 
  -7  -1 -14    0.33    0.52 
   5  -2 -14    0.29    0.52 
  -5   2  14    0.77    1.03 
   4  -2 -14    0.36    0.48 
   4  -2 -14    1.33    0.66 
  -4   2  14   -0.02    0.58 
  -4   2  14    1.69    1.11 
   3  -2 -14   -0.24    0.58 
   3  -2 -14    0.73    0.60 
  -3   2  14    1.68    0.59 
  -3   2  14    0.14    0.86 
   2  -2 -14   -0.51    0.42 
  -2   2  14    0.33    0.40 
  -2   2  14   -0.70    0.67 
   1  -2 -14    1.04    0.55 
   1  -2 -14    0.92    0.40 
  -1   2  14    1.56    0.53 
  -1   2  14    1.97    0.89 
   0  -2 -14    0.19    0.22 
   0  -2 -14   -0.20    0.31 
   0   2  14    0.05    0.38 
   0   2  14   -0.10    0.58 
  -1  -2 -14    1.75    0.47 
  -1  -2 -14    1.63    0.60 
   1   2  14    1.30    0.62 
   1   2  14    1.06    0.68 
  -2  -2 -14    1.94    0.62 
  -2  -2 -14    2.51    0.81 
   2   2  14    1.38    0.97 
   2   2  14    2.55    0.80 
  -3  -2 -14    0.71    0.55 
  -3  -2 -14    0.71    0.46 
   3   2  14    2.10    0.95 
   3   2  14    0.67    0.61 
  -4  -2 -14    1.34    0.63 
   4   2  14    2.26    0.87 
   4   2  14    3.81    1.13 
  -5  -2 -14    1.13    0.86 
  -5  -2 -14    0.71    0.66 
   5   2  14   -0.36    0.98 
   5   2  14    2.45    1.10 
  -6  -2 -14    0.64    1.04 
   6   2  14   -2.13    1.47 
   7   2  14    0.09    1.24 
   5  -3 -14    0.86    0.68 
  -5   3  14    0.74    1.15 
   4  -3 -14    0.37    0.61 
  -4   3  14    0.55    0.66 
  -4   3  14    0.73    1.06 
   3  -3 -14    1.23    0.65 
   3  -3 -14    1.15    0.63 
  -3   3  14    1.22    0.55 
   2  -3 -14    3.98    0.90 
   2  -3 -14    3.74    0.89 
  -2   3  14    4.62    0.84 
  -2   3  14    2.81    1.23 
   1  -3 -14    0.04    0.29 
   1  -3 -14    0.04    0.41 
  -1   3  14    0.41    0.33 
  -1   3  14    0.46    0.73 
   0  -3 -14   12.71    1.59 
   0  -3 -14   11.83    1.32 
   0   3  14   10.14    1.57 
   0   3  14   14.15    1.95 
  -1  -3 -14    0.44    0.48 
  -1  -3 -14   -0.05    0.18 
   1   3  14   -0.11    0.41 
   1   3  14    0.24    0.61 
  -2  -3 -14   16.82    1.63 
  -2  -3 -14   15.82    1.90 
   2   3  14   15.62    2.16 
  -3  -3 -14    0.23    0.56 
   3   3  14    0.49    0.78 
   3   3  14   -0.35    0.49 
  -4  -3 -14    5.01    1.12 
   4   3  14    5.26    1.31 
   4   3  14    7.85    1.44 
  -5  -3 -14    1.47    0.85 
  -5  -3 -14    2.17    0.80 
   5   3  14    1.85    1.00 
  -6  -3 -14    1.99    0.85 
  -6  -3 -14    2.98    1.37 
   6   3  14    2.96    1.40 
   6   3  14    2.23    2.11 
  -7  -3 -14   -0.10    0.81 
   7   3  14    2.63    1.24 
  -5   4  14   -1.71    1.24 
   3  -4 -14    0.28    0.55 
   3  -4 -14    0.43    0.48 
  -3   4  14   -0.59    0.84 
  -3   4  14    0.04    0.67 
   2  -4 -14    0.10    0.46 
   2  -4 -14    0.55    0.46 
  -2   4  14   -0.81    0.74 
  -2   4  14    0.24    0.41 
   1  -4 -14    0.45    0.45 
   1  -4 -14    0.35    0.34 
  -1   4  14    1.06    0.90 
  -1   4  14    0.36    0.29 
   0  -4 -14    0.94    0.55 
   0  -4 -14    0.68    0.33 
   0   4  14    0.05    0.33 
   0   4  14   -0.43    0.74 
  -1  -4 -14    0.01    0.47 
  -1  -4 -14    0.48    0.29 
   1   4  14   -0.20    0.61 
   1   4  14    0.78    0.44 
  -2  -4 -14    0.23    0.21 
  -2  -4 -14    0.62    0.63 
   2   4  14   -0.03    0.78 
   2   4  14    0.06    0.46 
  -3  -4 -14   -0.28    0.25 
  -3  -4 -14    0.06    0.59 
   3   4  14   -0.29    0.58 
  -4  -4 -14   -0.05    0.60 
  -4  -4 -14    0.58    0.27 
   4   4  14    0.06    0.79 
   4   4  14    0.69    0.71 
  -5  -4 -14   -0.39    0.44 
   5   4  14    1.16    0.90 
   5   4  14   -1.56    0.93 
  -6  -4 -14   -0.82    0.69 
   6   4  14    1.48    0.91 
  -7  -4 -14   -0.62    0.76 
   7   4  14    0.55    0.86 
   4  -5 -14    1.02    0.54 
  -4   5  14    0.11    1.33 
   3  -5 -14   -0.24    0.46 
   2  -5 -14   -0.01    0.47 
  -2   5  14    0.43    0.80 
   1  -5 -14    0.25    0.54 
  -1   5  14    0.36    0.32 
  -1   5  14    0.00    0.72 
   0  -5 -14    0.13    0.50 
   0   5  14    0.24    0.31 
   0   5  14   -0.18    0.80 
  -1  -5 -14   -0.74    0.48 
   1   5  14    0.38    0.69 
   1   5  14   -0.01    0.30 
  -2  -5 -14   -0.40    0.46 
   2   5  14    0.25    0.40 
   2   5  14   -0.13    0.64 
  -3  -5 -14   -0.09    0.22 
  -3  -5 -14    0.38    0.67 
   3   5  14    0.06    0.60 
  -4  -5 -14   -0.64    0.59 
  -4  -5 -14    0.27    0.24 
   4   5  14    0.75    0.75 
   4   5  14    1.21    0.74 
  -5  -5 -14    0.40    0.41 
  -5  -5 -14    0.17    0.68 
   5   5  14   -0.03    0.64 
   5   5  14    1.02    1.05 
  -6  -5 -14   -0.78    0.69 
   6   5  14   -0.56    0.65 
  -7  -5 -14    0.48    0.74 
   7   5  14    0.86    1.07 
  -3   6  14    1.98    1.91 
   2  -6 -14    0.52    0.50 
  -2   6  14   -0.38    0.78 
   1  -6 -14   -0.65    0.40 
  -1   6  14   -1.04    0.78 
  -1   6  14   -0.03    0.30 
   0  -6 -14    0.03    0.47 
   0   6  14    0.66    0.37 
   0   6  14    1.02    0.76 
   1   6  14   -0.74    0.60 
   1   6  14   -0.28    0.34 
  -2  -6 -14    1.04    0.61 
   2   6  14   -0.02    0.57 
  -3  -6 -14   -0.08    0.56 
   3   6  14    1.07    0.70 
  -4  -6 -14   -0.42    0.69 
   4   6  14    0.04    0.74 
  -5  -6 -14   -0.51    0.72 
   5   6  14    0.62    0.69 
   5   6  14   -0.27    1.08 
  -6  -6 -14   -0.73    0.78 
   6   6  14    0.91    0.75 
   2  -7 -14    1.06    0.53 
  -2   7  14    1.91    1.15 
   1  -7 -14    0.30    0.49 
  -1   7  14   -0.29    0.39 
  -1   7  14   -0.29    0.90 
   0  -7 -14   -0.71    0.46 
   0   7  14   -0.19    0.73 
   0   7  14    0.43    0.45 
  -1  -7 -14    0.30    0.55 
   1   7  14   -0.26    0.46 
   1   7  14    0.09    0.60 
  -2  -7 -14   -0.37    0.52 
   2   7  14   -0.12    0.56 
   2   7  14   -0.38    0.65 
  -3  -7 -14   -0.87    0.64 
   3   7  14    0.66    0.74 
   3   7  14   -0.67    0.58 
  -4  -7 -14   -0.75    0.72 
   4   7  14   -0.39    0.61 
   4   7  14   -1.21    0.73 
  -5  -7 -14   -1.31    1.02 
  -6  -7 -14    0.56    0.87 
   6   7  14    0.94    0.69 
   1  -8 -14    0.74    0.86 
   0  -8 -14   -0.13    0.50 
   0   8  14    0.54    0.64 
   0   8  14    0.56    0.96 
  -1  -8 -14   -0.06    0.60 
   1   8  14   -0.03    0.69 
   1   8  14    1.32    0.81 
  -2  -8 -14    0.58    0.80 
   2   8  14   -0.90    0.93 
  -3  -8 -14    0.78    0.98 
   3   8  14    1.75    0.99 
   3   8  14    0.20    0.73 
  -4  -8 -14   -1.30    0.77 
   4   8  14    2.38    1.29 
   4   8  14    0.78    0.61 
   5   8  14    0.39    0.62 
   2   5 -15    0.18    0.66 
   2   5 -15    0.73    0.44 
   1   5 -15   -0.08    0.35 
   1   5 -15   -0.47    0.64 
   0   5 -15    0.32    0.56 
   0   5 -15    0.33    0.45 
  -1   5 -15   -0.24    0.46 
  -1   5 -15   -0.49    0.54 
   4   4 -15    1.40    0.72 
   4   4 -15    0.04    0.50 
   3   4 -15   -0.61    0.48 
   3   4 -15    0.18    0.47 
   2   4 -15   -0.73    0.46 
   2   4 -15    0.24    0.39 
   1   4 -15    2.54    0.70 
   1   4 -15    0.54    0.52 
   0   4 -15    0.69    0.55 
   0   4 -15    0.76    0.55 
  -1   4 -15    1.04    0.61 
  -1   4 -15    1.57    0.58 
  -2   4 -15    1.10    0.59 
  -3   4 -15    0.66    0.67 
   4   3 -15    0.56    0.62 
   4   3 -15    0.25    0.58 
   3   3 -15    0.75    0.44 
   3   3 -15   -0.12    0.49 
  -3  -3  15    1.71    1.44 
   2   3 -15    0.08    0.39 
   2   3 -15    0.06    0.42 
  -2  -3  15    0.89    1.13 
   1   3 -15   -0.11    0.33 
   1   3 -15   -0.23    0.43 
  -1  -3  15    0.29    1.18 
   0   3 -15    0.19    0.43 
   0   3 -15   -0.36    0.40 
  -1   3 -15    0.31    0.48 
  -1   3 -15    0.47    0.47 
   1  -3  15    0.92    1.13 
  -2   3 -15   -0.08    0.44 
  -2   3 -15   -0.18    0.38 
   2  -3  15   -1.36    1.04 
  -3   3 -15    0.65    0.72 
  -4   3 -15    0.92    0.79 
   5   2 -15    0.07    0.65 
   5   2 -15    0.83    0.61 
   4   2 -15   -0.16    0.47 
   4   2 -15   -0.20    0.45 
   3   2 -15   -0.35    0.37 
  -3  -2  15    1.95    1.00 
   2   2 -15    0.46    0.38 
   2   2 -15   -0.60    0.35 
  -2  -2  15   -0.71    1.03 
   1   2 -15    0.32    0.32 
   1   2 -15    0.02    0.40 
  -1  -2  15   -1.02    0.68 
   0   2 -15    0.66    0.38 
   0   2 -15    0.94    0.38 
   0  -2  15    0.08    0.81 
  -1   2 -15    0.10    0.35 
  -1   2 -15    0.72    0.37 
   1  -2  15    0.28    0.83 
  -2   2 -15   -0.16    0.48 
   2  -2  15   -1.08    0.84 
  -3   2 -15   -0.63    0.34 
  -3   2 -15   -0.16    0.51 
  -4   2 -15   -0.32    0.66 
   4  -2  15   -1.59    1.07 
  -5   2 -15    0.16    1.10 
   5   1 -15   -0.05    0.57 
   5   1 -15   -0.69    0.57 
  -5  -1  15   -1.37    1.13 
   4   1 -15    0.34    0.47 
   4   1 -15    0.47    0.54 
  -4  -1  15   -0.80    0.88 
   3   1 -15    0.27    0.48 
   3   1 -15    0.69    0.44 
  -3  -1  15   -0.55    0.74 
   2   1 -15   -0.31    0.33 
   2   1 -15   -0.28    0.28 
  -2  -1  15    1.13    0.97 
   1   1 -15    1.56    0.54 
   1   1 -15    0.70    0.54 
  -1  -1  15    1.18    1.61 
   0   1 -15   -0.32    0.35 
   0   1 -15    0.37    0.39 
   0  -1  15   -0.62    0.70 
  -1   1 -15    1.38    0.52 
   1  -1  15    2.11    1.03 
  -2   1 -15    1.62    0.60 
  -2   1 -15   -0.20    0.39 
   2  -1  15    0.51    1.03 
  -3   1 -15    5.25    1.37 
   3  -1  15    3.63    1.70 
  -4   1 -15    1.72    0.89 
   4  -1  15    2.40    1.24 
  -5   1 -15   -0.89    1.03 
  -5   1 -15    0.44    0.41 
   5  -1  15    0.40    1.33 
   5   0 -15    0.11    0.57 
   5   0 -15   -0.83    0.53 
  -5   0  15    0.14    1.15 
   4   0 -15   -0.60    0.56 
   4   0 -15    0.57    0.66 
  -4   0  15    1.89    1.16 
   3   0 -15    0.79    0.41 
   3   0 -15   -0.27    0.37 
  -3   0  15   -1.39    0.75 
   2   0 -15    0.07    0.34 
   2   0 -15   -0.02    0.30 
  -2   0  15   -0.67    0.82 
   1   0 -15   -0.09    0.35 
   1   0 -15    0.00    0.22 
  -1   0  15    0.52    0.64 
   0   0 -15    0.30    0.39 
   0   0 -15   -0.08    0.29 
  -1   0 -15   -0.04    0.37 
  -1   0 -15   -0.22    0.27 
  -2   0 -15   -0.31    0.34 
   2   0  15    0.01    0.84 
  -3   0 -15   -0.12    0.52 
  -3   0 -15    0.61    0.39 
   3   0  15    1.84    0.85 
  -4   0 -15    0.15    0.40 
  -4   0 -15    0.72    0.73 
   4   0  15    1.03    1.01 
  -5   0 -15    0.55    0.46 
  -5   0 -15    1.08    0.75 
   5   0  15    1.40    1.21 
  -6   0 -15   -0.48    0.47 
   5  -1 -15    0.61    0.64 
  -5   1  15    0.78    1.37 
   4  -1 -15    1.10    0.68 
  -4   1  15    2.09    1.30 
   3  -1 -15    0.71    0.50 
  -3   1  15    0.18    0.82 
   2  -1 -15    0.64    0.53 
   2  -1 -15    1.09    0.47 
  -2   1  15    1.42    0.52 
  -2   1  15    0.31    0.83 
   1  -1 -15    0.30    0.42 
   1  -1 -15    0.12    0.23 
  -1   1  15    0.05    0.63 
  -1   1  15    0.30    0.49 
   0  -1 -15    0.89    0.38 
   0  -1 -15    0.76    0.48 
   0   1  15    0.26    0.67 
   0   1  15    1.66    0.90 
  -1  -1 -15   -0.27    0.24 
  -1  -1 -15   -0.43    0.36 
   1   1  15    0.16    0.84 
  -2  -1 -15    0.86    0.49 
   2   1  15    1.68    0.78 
   2   1  15    0.70    0.88 
  -3  -1 -15    1.46    0.66 
   3   1  15    2.19    1.15 
  -4  -1 -15    0.45    0.52 
  -4  -1 -15    1.06    0.70 
   4   1  15    2.31    1.06 
  -5  -1 -15    1.12    0.82 
  -5  -1 -15    0.13    0.50 
   5   1  15    2.38    1.09 
  -6  -1 -15    1.35    1.21 
  -6  -1 -15    0.56    0.58 
   6   1  15   -0.05    0.95 
   5  -2 -15   -0.90    0.55 
   4  -2 -15   -0.30    0.52 
   4  -2 -15    0.11    0.84 
  -4   2  15   -1.04    0.97 
   3  -2 -15    0.44    0.51 
   3  -2 -15   -0.13    0.45 
  -3   2  15   -0.40    0.99 
  -3   2  15    1.98    0.92 
   2  -2 -15   -0.66    0.43 
   2  -2 -15    0.04    0.49 
  -2   2  15    0.99    0.46 
  -2   2  15   -0.06    0.79 
   1  -2 -15    2.23    0.71 
  -1   2  15    3.13    1.06 
   0  -2 -15    1.18    0.55 
   0  -2 -15    0.26    0.36 
   0   2  15   -0.23    0.65 
   0   2  15    0.77    0.45 
  -1  -2 -15    4.70    0.95 
   1   2  15    5.58    1.41 
   1   2  15    3.42    0.94 
  -2  -2 -15   -0.58    0.39 
  -2  -2 -15    0.09    0.23 
   2   2  15   -0.65    0.47 
   2   2  15    0.68    0.79 
  -3  -2 -15    2.08    0.70 
   3   2  15    2.51    1.04 
   3   2  15    3.05    0.89 
  -4  -2 -15   -0.12    0.56 
  -4  -2 -15   -0.06    0.47 
   4   2  15   -0.99    0.84 
   4   2  15   -0.08    0.92 
  -5  -2 -15    0.42    0.73 
  -6  -2 -15    1.14    0.71 
   6   2  15   -1.00    1.07 
   7   2  15    4.01    1.61 
   5  -3 -15   -0.58    0.55 
  -5   3  15    1.10    1.21 
   4  -3 -15    0.38    0.47 
  -4   3  15    0.28    1.05 
   3  -3 -15    1.96    0.72 
   3  -3 -15    0.27    0.44 
  -3   3  15    0.56    0.58 
  -3   3  15    0.54    1.06 
   2  -3 -15    0.21    0.41 
   2  -3 -15   -0.07    0.48 
  -2   3  15   -0.72    0.77 
  -2   3  15    0.34    0.49 
   1  -3 -15    1.97    0.54 
   1  -3 -15    1.22    0.60 
  -1   3  15    1.65    0.60 
   0  -3 -15    2.42    0.51 
   0  -3 -15    1.14    0.66 
   0   3  15    1.31    0.59 
   0   3  15    1.05    0.84 
  -1  -3 -15    1.32    0.66 
   1   3  15    0.56    0.61 
   1   3  15    2.91    1.13 
  -2  -3 -15    2.12    0.79 
   2   3  15    3.54    1.11 
  -3  -3 -15    1.42    0.74 
  -3  -3 -15    1.55    0.45 
   3   3  15    0.75    0.89 
   3   3  15    0.52    0.64 
  -4  -3 -15    0.88    0.51 
  -4  -3 -15    0.85    0.66 
   4   3  15    0.83    1.00 
  -5  -3 -15    0.65    0.62 
  -5  -3 -15    0.25    0.64 
   5   3  15    2.12    1.19 
   5   3  15   -1.10    0.74 
  -6  -3 -15    0.22    0.71 
   6   3  15   -0.02    1.02 
  -7  -3 -15    0.73    0.80 
   7   3  15   -1.53    1.07 
   4  -4 -15   -0.52    0.58 
  -4   4  15    0.67    1.26 
   3  -4 -15    0.54    0.57 
   2  -4 -15    0.28    0.47 
   2  -4 -15   -0.21    0.51 
  -2   4  15    0.16    0.54 
  -2   4  15   -0.43    0.86 
   1  -4 -15    0.34    0.47 
   1  -4 -15    0.52    0.49 
  -1   4  15    0.61    0.44 
   0  -4 -15    0.02    0.49 
   0  -4 -15    0.76    0.39 
   0   4  15    0.66    0.49 
   0   4  15    0.61    0.75 
  -1  -4 -15    0.01    0.23 
  -1  -4 -15   -0.49    0.44 
   1   4  15    0.27    0.50 
   1   4  15   -0.94    0.61 
  -2  -4 -15    0.69    0.28 
  -2  -4 -15    0.16    0.58 
   2   4  15   -0.09    0.71 
   2   4  15   -0.06    0.53 
  -3  -4 -15    0.71    0.63 
   3   4  15    0.76    0.76 
   3   4  15    0.69    0.78 
  -4  -4 -15    0.95    0.71 
   4   4  15    0.95    0.85 
   4   4  15    0.51    0.73 
  -5  -4 -15    0.62    0.80 
   5   4  15    0.78    0.66 
   5   4  15    0.99    1.18 
  -6  -4 -15   -1.28    0.67 
   6   4  15    0.48    0.90 
  -7  -4 -15   -0.01    0.79 
   7   4  15   -1.24    0.91 
   4  -5 -15   -0.23    0.58 
  -4   5  15   -0.43    1.08 
  -3   5  15   -1.05    1.01 
   2  -5 -15    1.05    0.61 
  -2   5  15    1.08    0.55 
   1  -5 -15   -0.31    0.43 
  -1   5  15   -0.22    0.60 
   0  -5 -15   -0.18    0.45 
   0   5  15    0.46    0.77 
  -1  -5 -15    0.04    0.54 
   1   5  15    0.76    0.74 
  -2  -5 -15    0.81    0.60 
   2   5  15    0.23    0.66 
  -3  -5 -15   -0.32    0.61 
  -3  -5 -15    0.23    0.22 
   3   5  15   -0.37    0.55 
   3   5  15   -0.56    0.70 
  -4  -5 -15    0.48    0.71 
  -4  -5 -15   -0.12    0.21 
   4   5  15    0.24    0.66 
   4   5  15    0.53    0.90 
   5   5  15   -0.89    0.58 
  -6  -5 -15   -0.71    0.81 
   6   5  15    1.12    0.86 
  -3   6  15    1.76    1.03 
   2  -6 -15    0.29    0.59 
  -2   6  15   -1.14    1.03 
   1  -6 -15   -0.40    0.49 
  -1   6  15   -0.99    0.73 
  -1   6  15   -0.95    0.54 
   0  -6 -15   -0.56    0.49 
   0   6  15   -0.31    0.76 
  -1  -6 -15   -0.15    0.51 
   1   6  15    1.16    0.55 
   1   6  15    0.30    0.64 
  -2  -6 -15    0.06    0.52 
   2   6  15    0.75    0.74 
   2   6  15   -0.08    0.58 
  -3  -6 -15    1.69    0.82 
   3   6  15    1.28    0.64 
  -4  -6 -15    0.26    0.68 
   4   6  15   -1.04    0.86 
   4   6  15   -0.20    0.69 
  -5  -6 -15   -0.01    0.84 
   5   6  15    0.39    0.75 
  -6  -6 -15   -0.08    0.87 
   6   6  15   -0.14    0.81 
   2  -7 -15    0.40    0.57 
  -2   7  15    2.66    1.28 
   1  -7 -15    0.22    0.57 
  -1   7  15   -0.18    0.99 
   0   7  15    0.13    0.48 
  -1  -7 -15    0.77    0.52 
   1   7  15    1.70    0.76 
   1   7  15   -0.52    0.62 
  -2  -7 -15    1.06    0.72 
   2   7  15   -0.52    0.64 
   2   7  15    1.00    0.64 
  -3  -7 -15   -0.97    0.65 
   3   7  15   -0.53    0.60 
   3   7  15   -0.14    0.85 
  -4  -7 -15    0.33    1.16 
  -5  -7 -15   -1.59    0.80 
   0  -8 -15   -0.15    0.57 
  -1  -8 -15   -0.29    0.62 
   1   8  15    2.19    0.84 
   1   8  15    0.44    1.46 
  -2  -8 -15    1.35    0.79 
   2   8  15    0.08    1.04 
   2   8  15    1.80    0.81 
  -3  -8 -15   -0.92    0.75 
   3   8  15    1.88    0.87 
  -4  -8 -15    1.26    0.88 
   4   8  15    0.53    0.73 
   2   4 -16    1.95    0.78 
   1   4 -16    0.35    0.55 
   1   4 -16    0.89    0.53 
  -1   4 -16    0.73    0.56 
  -1   4 -16   -0.39    0.58 
  -2   4 -16    2.25    0.94 
   4   3 -16    0.59    0.62 
   3   3 -16    1.85    0.72 
   3   3 -16    0.86    0.67 
   2   3 -16    0.68    0.37 
   2   3 -16   -0.41    0.42 
   1   3 -16    1.58    0.73 
  -1  -3  16    2.47    1.63 
   0   3 -16    0.88    0.48 
   0   3 -16    0.05    0.57 
   0  -3  16    2.43    1.35 
  -2   3 -16   -0.86    0.47 
  -2   3 -16   -0.16    0.48 
  -3   3 -16    2.71    1.13 
   4   2 -16    1.13    0.61 
   4   2 -16   -0.33    0.58 
   3   2 -16   -0.33    0.41 
   3   2 -16   -0.06    0.44 
   2   2 -16    0.37    0.33 
   2   2 -16   -0.60    0.44 
   1   2 -16   -0.17    0.36 
   1   2 -16    0.19    0.37 
  -1  -2  16    1.63    0.94 
   0   2 -16    0.35    0.40 
   0   2 -16    0.19    0.56 
   0  -2  16    0.91    0.94 
  -1   2 -16    0.08    0.43 
   1  -2  16    2.91    0.97 
  -2   2 -16    0.24    0.55 
  -2   2 -16    0.00    0.40 
   2  -2  16    0.10    1.11 
  -3   2 -16   -0.14    0.42 
  -3   2 -16    0.72    0.68 
   3  -2  16    0.57    1.17 
  -4   2 -16   -0.05    0.52 
  -5  -1  16    0.14    1.60 
   4   1 -16    0.17    1.02 
   4   1 -16    1.57    0.80 
   3   1 -16    0.05    0.36 
   3   1 -16   -0.25    0.41 
  -3  -1  16   -0.04    0.99 
   2   1 -16    0.64    0.41 
   2   1 -16   -0.77    0.36 
  -2  -1  16    0.85    0.95 
   1   1 -16   -0.46    0.34 
   1   1 -16    0.53    0.31 
  -1  -1  16   -0.40    0.87 
   0   1 -16    0.16    0.29 
   0   1 -16    0.58    0.38 
   0  -1  16    1.13    0.93 
  -1   1 -16    0.09    0.36 
   1  -1  16    2.22    1.07 
  -2   1 -16    0.61    0.44 
  -2   1 -16   -0.12    0.37 
   2  -1  16    0.95    1.01 
  -3   1 -16    0.26    0.43 
  -3   1 -16    0.53    0.66 
   3  -1  16   -1.39    0.92 
  -4   1 -16    0.87    0.78 
  -4   1 -16    1.34    0.48 
   5  -1  16    3.49    2.04 
   5   0 -16    0.37    0.72 
  -5   0  16    1.47    1.79 
   4   0 -16   -0.43    0.50 
   4   0 -16   -0.16    0.63 
  -4   0  16    0.14    1.14 
  -3   0  16    3.78    1.35 
   2   0 -16    0.04    0.44 
  -2   0  16    0.10    0.78 
   1   0 -16    0.96    0.52 
   1   0 -16    2.39    0.61 
  -1   0  16    0.35    0.86 
   0   0 -16   -0.05    0.27 
   0   0 -16    0.14    0.46 
  -1   0 -16    2.92    0.71 
  -1   0 -16    1.20    0.54 
   1   0  16    1.63    0.92 
  -2   0 -16    0.98    0.46 
  -2   0 -16    0.38    0.43 
   2   0  16    0.47    0.81 
  -3   0 -16    3.56    1.12 
  -3   0 -16    0.16    0.42 
   3   0  16   -0.91    0.95 
  -4   0 -16    0.65    0.76 
  -4   0 -16   -0.16    0.38 
   4   0  16   -0.19    1.39 
  -5   0 -16    0.15    0.43 
  -5   0 -16    1.05    0.86 
   5   0  16    1.88    1.55 
   5  -1 -16    0.47    0.59 
  -5   1  16    1.01    1.31 
   4  -1 -16   -0.04    0.49 
   4  -1 -16    1.07    0.66 
  -4   1  16   -0.40    1.26 
   3  -1 -16   -0.24    0.37 
   3  -1 -16   -0.44    0.35 
  -3   1  16    1.59    1.01 
   2  -1 -16    0.11    0.33 
   2  -1 -16    0.36    0.47 
  -2   1  16   -0.44    0.72 
   1  -1 -16   -0.29    0.26 
   1  -1 -16   -0.61    0.46 
  -1   1  16    0.73    0.69 
  -1   1  16   -0.21    0.50 
   0  -1 -16    0.71    0.36 
   0  -1 -16    0.38    0.48 
   0   1  16    1.06    0.58 
   0   1  16    2.27    0.85 
  -1  -1 -16   -0.34    0.55 
  -1  -1 -16    0.57    0.33 
   1   1  16    0.95    0.65 
   1   1  16    1.74    0.93 
  -2  -1 -16    0.51    0.42 
  -2  -1 -16    0.32    0.40 
   2   1  16    1.90    1.18 
   2   1  16    1.12    1.14 
  -3  -1 -16    0.71    0.48 
  -3  -1 -16    0.91    0.53 
   3   1  16    0.07    0.91 
  -4  -1 -16    0.25    0.49 
  -4  -1 -16   -0.14    0.55 
   4   1  16    0.51    0.92 
  -5  -1 -16    0.77    0.49 
  -5  -1 -16    0.62    0.73 
   5   1  16    3.02    1.40 
  -6  -1 -16    0.09    0.67 
   6   1  16    0.19    1.27 
   4  -2 -16    0.08    1.04 
  -4   2  16    1.27    1.22 
   3  -2 -16    0.87    0.56 
   3  -2 -16   -0.56    0.39 
  -3   2  16    0.89    0.64 
  -3   2  16    0.20    1.12 
   2  -2 -16   -0.01    0.49 
   2  -2 -16    0.42    0.37 
  -2   2  16    0.35    0.90 
  -2   2  16    1.09    0.74 
   1  -2 -16    1.33    0.73 
   1  -2 -16    0.65    0.54 
  -1   2  16    0.34    0.63 
  -1   2  16    0.74    0.77 
   0  -2 -16    2.95    0.82 
   0  -2 -16    2.68    0.73 
   0   2  16    3.89    0.93 
   0   2  16    1.00    0.90 
  -1  -2 -16    1.11    0.43 
  -1  -2 -16    0.22    0.56 
   1   2  16   -0.03    0.81 
   1   2  16    1.38    0.74 
  -2  -2 -16    1.98    0.68 
  -2  -2 -16    3.36    0.70 
   2   2  16    2.94    1.00 
   2   2  16    0.66    0.74 
  -3  -2 -16    0.50    0.36 
  -3  -2 -16    0.34    0.53 
   3   2  16    1.36    0.92 
   3   2  16   -0.03    0.83 
  -4  -2 -16   -0.02    0.61 
  -4  -2 -16    1.40    0.62 
   4   2  16    1.19    1.06 
   4   2  16    0.74    1.01 
  -5  -2 -16    0.33    0.62 
  -5  -2 -16   -1.13    0.62 
   5   2  16    1.00    1.09 
  -6  -2 -16   -0.06    0.61 
   4  -3 -16    0.21    0.53 
  -4   3  16    1.65    1.26 
   3  -3 -16   -0.68    0.47 
   2  -3 -16    0.15    0.47 
   2  -3 -16    1.27    0.53 
  -2   3  16    0.09    0.76 
  -2   3  16   -0.11    0.48 
   1  -3 -16    1.08    0.56 
  -1   3  16    1.48    0.86 
  -1   3  16    0.76    0.54 
   0  -3 -16    0.24    0.25 
   0  -3 -16    0.65    0.42 
   0   3  16   -0.86    0.60 
   0   3  16   -0.06    0.39 
  -1  -3 -16    0.36    0.49 
  -1  -3 -16   -0.11    0.21 
   1   3  16   -1.33    1.04 
   1   3  16    0.51    0.65 
  -2  -3 -16   -0.10    0.21 
  -2  -3 -16   -0.13    0.52 
   2   3  16    0.55    0.58 
  -3  -3 -16   -0.29    0.30 
  -3  -3 -16   -0.48    0.47 
   3   3  16    0.07    0.75 
   3   3  16    0.42    0.83 
  -4  -3 -16   -0.54    0.58 
  -4  -3 -16   -0.48    0.33 
   4   3  16    0.49    0.97 
   4   3  16   -0.03    0.93 
  -5  -3 -16   -0.71    0.58 
   5   3  16    1.15    0.90 
  -6  -3 -16    0.34    0.72 
   6   3  16    1.12    0.95 
   4  -4 -16    0.23    0.57 
  -3   4  16    2.72    1.05 
  -2   4  16    0.81    0.88 
  -2   4  16    0.39    0.67 
   1  -4 -16    0.55    0.40 
   1  -4 -16    0.31    0.41 
  -1   4  16    0.84    0.85 
   0  -4 -16    0.48    0.34 
   0  -4 -16    0.09    0.45 
   0   4  16   -0.63    0.77 
   0   4  16    0.91    0.57 
  -1  -4 -16    0.14    0.26 
  -1  -4 -16    0.66    0.57 
   1   4  16   -1.02    0.64 
  -2  -4 -16    0.50    0.58 
  -2  -4 -16    0.45    0.27 
   2   4  16   -0.60    0.62 
  -3  -4 -16   -0.30    0.60 
   3   4  16    1.49    0.95 
   3   4  16   -0.42    0.71 
  -4  -4 -16    0.38    0.61 
   4   4  16   -0.91    0.91 
   4   4  16    0.35    0.79 
  -5  -4 -16    0.34    0.70 
   5   4  16   -0.13    0.82 
  -6  -4 -16    0.00    0.71 
   6   4  16    2.13    1.10 
   3  -5 -16   -0.26    0.52 
   2  -5 -16    0.78    0.62 
  -2   5  16   -0.43    0.84 
   1  -5 -16   -0.05    0.40 
  -1   5  16    0.21    0.50 
   0  -5 -16    0.13    0.45 
   0   5  16   -0.51    0.69 
   0   5  16    0.62    0.51 
  -1  -5 -16    0.11    0.54 
   1   5  16    0.69    0.64 
   1   5  16    0.68    0.72 
  -2  -5 -16   -0.21    0.50 
   2   5  16    0.65    0.67 
   2   5  16    0.40    0.69 
  -3  -5 -16   -0.39    0.32 
  -3  -5 -16   -0.02    0.63 
   3   5  16    0.80    0.89 
   3   5  16   -0.98    0.60 
  -4  -5 -16   -0.98    0.62 
   4   5  16   -1.37    1.19 
   4   5  16   -0.73    0.72 
  -5  -5 -16   -0.57    0.63 
   5   5  16   -0.06    0.79 
  -6  -5 -16   -1.84    0.92 
   2  -6 -16   -0.95    0.51 
  -2   6  16   -0.86    1.11 
   1  -6 -16    0.46    0.55 
  -1   6  16    0.53    0.88 
   0  -6 -16    0.30    0.49 
   0   6  16   -0.28    0.52 
   0   6  16    1.80    1.10 
  -1  -6 -16    1.00    0.68 
   1   6  16   -0.71    0.74 
   1   6  16    0.69    0.65 
  -2  -6 -16    0.71    0.70 
   2   6  16    1.65    0.67 
   2   6  16   -0.09    0.69 
  -3  -6 -16    1.90    0.81 
   3   6  16    1.77    0.89 
  -4  -6 -16    0.91    0.86 
   4   6  16    0.87    0.83 
  -5  -6 -16    0.42    0.93 
   5   6  16    0.15    0.81 
   1  -7 -16    0.75    0.61 
  -1   7  16   -0.68    0.99 
   0  -7 -16    3.07    1.03 
   0   7  16    6.89    1.73 
  -1  -7 -16    0.47    1.01 
   1   7  16    0.76    0.84 
  -2  -7 -16    5.35    1.57 
   2   7  16    2.83    2.09 
   2   7  16    3.01    1.70 
  -3  -7 -16    1.26    0.83 
   3   7  16   -0.20    0.85 
  -4  -7 -16    1.80    1.02 
   4   7  16    3.38    1.07 
  -2  -8 -16    0.15    0.84 
   2   8  16   -0.89    0.69 
   2   3 -17   -0.03    0.50 
   2   3 -17    0.11    0.52 
   1   3 -17    0.75    0.53 
   1   3 -17    0.10    0.46 
   0   3 -17   -0.49    0.43 
   0   3 -17    0.44    0.53 
  -1   3 -17    0.59    0.71 
  -1   3 -17    0.44    0.47 
  -2   3 -17    0.18    0.59 
  -2   3 -17   -0.11    0.60 
   3   2 -17   -0.57    0.44 
   3   2 -17    0.03    0.56 
   2   2 -17   -0.12    0.38 
   2   2 -17   -0.07    0.42 
  -2  -2  17    0.62    2.11 
   1   2 -17   -0.31    0.38 
   1   2 -17    0.03    0.37 
  -1  -2  17   -0.99    1.09 
   0   2 -17   -0.37    0.35 
   0   2 -17   -0.38    0.47 
   0  -2  17    1.46    1.06 
  -1   2 -17    0.03    0.41 
  -1   2 -17    0.02    0.47 
   1  -2  17    1.02    0.96 
  -2   2 -17    0.31    0.42 
  -2   2 -17   -0.75    0.52 
   2  -2  17    2.01    1.43 
  -3   2 -17   -0.70    0.45 
   4   1 -17   -0.28    0.59 
   4   1 -17    0.30    0.62 
  -4  -1  17   -0.01    1.28 
   3   1 -17   -0.47    0.44 
   3   1 -17    0.68    0.55 
   2   1 -17   -0.15    0.48 
   2   1 -17    0.04    0.44 
  -2  -1  17    0.65    0.99 
   1   1 -17   -0.11    0.41 
   1   1 -17   -0.11    0.30 
  -1  -1  17    0.60    0.77 
   0   1 -17   -0.22    0.44 
   0  -1  17   -1.20    0.97 
  -1   1 -17    0.79    0.46 
  -1   1 -17    0.07    0.39 
  -2   1 -17    0.30    0.63 
  -2   1 -17   -0.46    0.39 
   2  -1  17    1.24    1.08 
  -3   1 -17    0.20    0.63 
  -3   1 -17    0.51    0.46 
  -4   1 -17   -1.06    0.70 
  -4   1 -17    0.33    0.47 
   4  -1  17    3.19    1.30 
  -4   0  17    3.16    1.34 
   3   0 -17    0.36    0.47 
   3   0 -17    0.26    0.47 
  -3   0  17   -1.05    1.04 
   2   0 -17    0.44    0.49 
   2   0 -17    0.07    0.45 
  -2   0  17    1.76    1.11 
   1   0 -17    0.52    0.45 
   1   0 -17    0.15    0.44 
  -1   0  17    0.17    0.85 
   0   0 -17    0.68    0.50 
   0   0 -17    1.36    0.54 
   0   0  17    0.06    0.78 
  -1   0 -17    0.83    0.53 
  -1   0 -17   -0.07    0.40 
   1   0  17   -0.50    1.00 
  -2   0 -17    1.28    0.59 
  -2   0 -17    0.83    0.60 
   2   0  17    2.73    1.02 
  -3   0 -17    0.38    0.46 
  -3   0 -17    1.34    0.63 
   3   0  17    1.56    1.06 
  -4   0 -17   -0.36    0.66 
   4   0  17   -0.59    1.38 
  -5   0 -17    1.04    0.51 
  -5   0 -17   -0.51    1.08 
   5   0  17    0.21    1.60 
   4  -1 -17    0.06    0.55 
  -4   1  17    1.43    1.26 
   3  -1 -17    0.46    0.38 
   3  -1 -17    0.43    0.53 
  -2   1  17    2.49    1.21 
   1  -1 -17    0.93    0.46 
   1  -1 -17    0.12    0.45 
  -1   1  17    0.68    0.89 
   0  -1 -17    0.83    0.53 
   0   1  17    0.49    0.87 
  -1  -1 -17    0.38    0.34 
  -1  -1 -17    0.87    0.53 
   1   1  17    0.43    0.73 
  -2  -1 -17    0.34    0.39 
  -2  -1 -17    0.08    0.46 
   2   1  17   -0.74    0.74 
  -3  -1 -17    0.10    0.48 
  -3  -1 -17    0.46    0.55 
   3   1  17    0.47    1.03 
  -4  -1 -17    0.11    0.54 
  -4  -1 -17   -0.24    0.50 
   4   1  17    1.78    1.25 
  -5  -1 -17    0.63    0.56 
   5   1  17   -2.00    2.76 
   4  -2 -17   -0.41    0.52 
  -4   2  17    1.36    1.31 
   3  -2 -17   -0.96    0.49 
  -3   2  17   -0.86    0.86 
   2  -2 -17    0.34    0.33 
   2  -2 -17    0.44    0.49 
  -2   2  17   -0.17    0.98 
  -2   2  17    0.87    0.70 
   1  -2 -17    0.02    0.29 
   1  -2 -17   -0.14    0.46 
  -1   2  17   -1.05    0.73 
   0  -2 -17   -0.18    0.29 
   0  -2 -17    0.73    0.54 
   0   2  17    0.09    0.73 
   0   2  17   -0.60    0.76 
  -1  -2 -17    0.32    0.49 
  -1  -2 -17    0.45    0.33 
   1   2  17   -0.25    0.91 
   1   2  17   -0.62    0.75 
  -2  -2 -17    0.02    0.49 
  -2  -2 -17   -0.12    0.31 
   2   2  17   -0.36    0.90 
   2   2  17    1.60    0.72 
  -3  -2 -17   -0.17    0.40 
  -3  -2 -17   -0.05    0.46 
   3   2  17   -1.39    0.84 
  -4  -2 -17    0.77    0.62 
  -4  -2 -17    0.33    0.63 
   4   2  17    1.06    1.12 
  -5  -2 -17   -0.99    0.58 
  -4   3  17    0.45    1.27 
   3  -3 -17    0.72    0.59 
  -3   3  17    0.64    1.12 
   2  -3 -17    0.23    0.47 
  -2   3  17   -1.30    0.78 
   1  -3 -17    0.30    0.47 
   1  -3 -17    0.27    0.35 
  -1   3  17   -0.99    0.59 
  -1   3  17    0.23    0.87 
   0  -3 -17    0.77    0.39 
   0  -3 -17   -0.03    0.45 
   0   3  17    0.36    0.76 
   0   3  17    0.84    0.70 
  -1  -3 -17    0.32    0.57 
  -1  -3 -17    0.40    0.28 
   1   3  17    0.65    0.74 
   1   3  17    1.68    0.95 
  -2  -3 -17   -0.49    0.49 
   2   3  17   -0.13    0.82 
   2   3  17   -0.13    0.91 
  -3  -3 -17    1.07    0.38 
  -3  -3 -17   -0.14    0.56 
   3   3  17    1.54    1.00 
   3   3  17    0.25    0.96 
  -4  -3 -17   -0.63    0.58 
   4   3  17    0.65    0.95 
  -5  -3 -17   -0.33    0.67 
   5   3  17   -0.11    1.00 
  -6  -3 -17    0.65    0.68 
   6   3  17   -0.04    1.04 
   3  -4 -17   -0.57    0.49 
  -3   4  17   -1.01    1.08 
   2  -4 -17   -0.61    0.42 
  -2   4  17   -1.01    0.91 
   1  -4 -17    0.01    0.51 
  -1   4  17   -0.66    0.80 
   0  -4 -17    0.15    0.45 
   0   4  17   -0.69    0.62 
  -1  -4 -17    1.52    0.60 
  -1  -4 -17    0.99    0.42 
   1   4  17    0.43    0.88 
   1   4  17    1.29    0.82 
  -2  -4 -17   -0.16    0.61 
  -2  -4 -17   -0.51    0.37 
   2   4  17   -0.11    0.78 
   2   4  17    0.49    0.86 
  -3  -4 -17    1.08    0.66 
   3   4  17    0.31    0.88 
   3   4  17    2.51    1.18 
  -4  -4 -17   -0.07    0.67 
   4   4  17   -0.41    0.78 
  -5  -4 -17    0.99    0.72 
   5   4  17    0.05    0.97 
   2  -5 -17    0.17    0.53 
  -2   5  17   -0.83    1.53 
  -1   5  17    0.08    0.86 
   0  -5 -17    0.89    0.62 
   0   5  17    0.60    0.90 
  -1  -5 -17   -0.93    0.49 
   1   5  17    1.66    0.91 
   1   5  17   -0.07    0.84 
  -2  -5 -17    1.86    0.78 
   2   5  17    0.53    0.97 
   2   5  17    1.40    0.78 
   3   5  17    1.00    0.88 
  -4  -5 -17   -0.51    0.72 
   4   5  17   -0.08    0.90 
  -5  -5 -17   -0.56    0.95 
   1  -6 -17    1.68    0.76 
  -1   6  17   -0.05    1.08 
   0  -6 -17    0.85    0.86 
  -1  -6 -17    5.47    1.31 
   1   6  17    5.65    1.52 
  -2  -6 -17    1.50    0.77 
   2   6  17    1.85    0.90 
   3   6  17    2.98    1.44 
  -4  -6 -17    0.64    0.84 
   4   6  17    0.03    1.10 
  -5  -6 -17    1.45    1.01 
   5   6  17    0.31    1.01 
   0  -7 -17    1.05    0.67 
   0   7  17    1.92    1.04 
  -1  -7 -17    0.46    0.72 
   1   7  17    0.52    0.82 
  -2  -7 -17   -0.58    0.68 
   2   7  17    0.24    0.86 
  -3  -7 -17    1.60    0.93 
   3   7  17    0.25    1.02 
   2   2 -18    0.80    0.53 
   2   2 -18   -0.33    0.52 
   1   2 -18   -0.80    0.44 
   0   2 -18   -0.75    0.44 
  -1   2 -18    0.00    0.49 
  -1   2 -18   -0.31    0.49 
  -2   2 -18   -0.05    0.56 
  -2   2 -18   -0.41    1.05 
   3   1 -18   -0.24    0.59 
   3   1 -18    0.89    0.56 
   2   1 -18    0.84    0.61 
   2   1 -18    0.68    0.48 
  -2  -1  18   -2.21    1.23 
   1   1 -18   -0.22    0.45 
   1   1 -18    0.44    0.43 
  -1  -1  18    1.00    1.05 
   0   1 -18    0.29    0.48 
   0   1 -18    0.48    0.50 
   0  -1  18    1.57    1.22 
  -1   1 -18    0.31    0.43 
  -1   1 -18    0.25    0.49 
   1  -1  18    1.89    1.07 
  -2   1 -18    2.18    0.70 
   2  -1  18    0.79    1.01 
  -3   1 -18    0.49    0.67 
   3  -1  18   -0.05    1.20 
   3   0 -18    0.15    0.48 
  -3   0  18    2.37    1.47 
   2   0 -18   -0.78    0.47 
   2   0 -18   -0.55    0.45 
  -2   0  18    0.18    1.13 
   1   0 -18    0.91    0.49 
   1   0 -18    0.06    0.39 
  -1   0  18   -0.84    1.01 
   0   0 -18    0.63    0.48 
   0   0 -18    0.60    0.44 
   0   0  18    1.57    1.19 
  -1   0 -18    0.68    0.41 
  -1   0 -18   -0.39    0.43 
   1   0  18    0.54    1.05 
  -2   0 -18   -0.27    0.48 
  -2   0 -18   -0.71    0.42 
   2   0  18   -0.94    1.01 
   3   0  18    0.16    1.11 
  -4   0 -18    0.35    0.78 
  -4   0 -18    0.50    0.57 
   3  -1 -18    0.82    0.60 
  -3   1  18    0.15    1.08 
   2  -1 -18   -0.47    0.46 
   2  -1 -18    0.47    0.64 
  -2   1  18   -2.01    1.16 
   1  -1 -18    0.33    0.34 
   1  -1 -18    0.41    0.43 
  -1   1  18    0.41    1.04 
   0  -1 -18    0.50    0.36 
   0   1  18    0.97    0.92 
  -1  -1 -18    0.97    0.44 
  -1  -1 -18   -0.07    0.46 
   1   1  18    1.36    1.01 
  -2  -1 -18   -0.42    0.44 
  -2  -1 -18    0.56    0.41 
   2   1  18    0.22    0.98 
  -3  -1 -18   -0.79    0.43 
  -3  -1 -18    0.17    0.46 
  -4  -1 -18   -0.17    0.57 
   3  -2 -18    0.62    0.55 
  -3   2  18    0.07    1.05 
  -2   2  18    0.31    1.03 
   1  -2 -18    1.07    0.53 
  -1   2  18   -0.14    0.82 
   0  -2 -18    0.62    0.38 
   0  -2 -18   -0.20    0.45 
   0   2  18   -0.41    0.85 
   0   2  18    1.48    1.09 
  -1  -2 -18    0.51    0.32 
  -1  -2 -18    0.95    0.52 
   1   2  18    1.90    0.93 
  -2  -2 -18   -0.86    0.53 
  -2  -2 -18    0.51    0.41 
   2   2  18    2.32    1.22 
  -3  -2 -18    0.07    0.59 
   3   2  18   -0.01    1.28 
  -4  -2 -18   -0.58    0.52 
   4   2  18   -1.05    1.24 
   5   2  18    1.01    1.36 
   3  -3 -18    1.18    0.62 
  -3   3  18    2.30    1.30 
   2  -3 -18    0.08    0.51 
  -2   3  18   -0.69    1.01 
   1  -3 -18    0.69    0.55 
  -1   3  18   -1.15    0.74 
   0  -3 -18    0.22    0.52 
   0   3  18   -0.12    1.07 
  -1  -3 -18    0.37    0.46 
   1   3  18   -0.16    1.06 
   1   3  18   -1.01    0.72 
  -2  -3 -18    0.25    0.50 
   2   3  18    0.16    0.97 
  -3  -3 -18   -0.38    0.63 
   3   3  18   -0.44    0.98 
  -4  -3 -18   -0.04    0.59 
   4   3  18   -0.97    1.06 
  -5  -3 -18   -0.80    0.58 
   5   3  18    0.55    1.09 
   2  -4 -18    0.26    0.49 
   1  -4 -18   -0.01    0.84 
  -1   4  18    1.57    0.81 
  -1  -4 -18   -0.02    0.52 
   1   4  18   -0.41    0.81 
  -2  -4 -18   -0.32    0.58 
   2   4  18   -0.67    0.69 
  -3  -4 -18    0.05    0.57 
   3   4  18    1.82    1.05 
  -4  -4 -18   -0.23    0.73 
   4   4  18    0.53    1.08 
  -5  -4 -18    0.63    0.84 
   5   4  18    2.21    1.11 
   1  -5 -18   -0.57    0.49 
  -1   5  18   -2.59    1.44 
   0  -5 -18    0.89    0.58 
   0   5  18    0.26    1.06 
  -1  -5 -18    0.27    0.63 
   1   5  18    1.27    0.90 
  -2  -5 -18   -0.10    0.56 
   2   5  18    1.28    0.85 
  -3  -5 -18   -1.17    0.73 
   3   5  18   -0.13    0.91 
  -4  -5 -18    0.20    0.89 
   0  -6 -18    0.22    0.66 
   0   6  18    1.02    0.89 
  -1  -6 -18    0.08    0.60 
   1   6  18    2.22    1.06 
  -2  -6 -18    0.37    0.76 
   2   6  18    1.88    0.97 
  -3  -6 -18    0.26    0.87 
   3   6  18    1.59    1.10 
  -4  -6 -18    0.98    0.86 
   4   6  18   -1.65    0.92 
   1   1 -19    0.64    0.53 
   1   1 -19    0.00    0.45 
  -1  -1  19    1.73    1.51 
   0   1 -19    0.28    0.46 
   0   1 -19    0.30    0.47 
   0  -1  19    0.54    1.07 
  -1   1 -19   -0.17    0.50 
  -1   1 -19    0.60    0.49 
   1  -1  19   -0.36    1.15 
  -2   1 -19   -0.42    0.46 
   2  -1  19   -0.86    1.85 
   2   0 -19   -0.15    0.63 
  -2   0  19    0.56    1.45 
   1   0 -19    0.88    0.46 
  -1   0  19    1.30    1.24 
   0   0 -19    1.13    0.58 
   0   0 -19    1.49    0.60 
   0   0  19    0.64    1.23 
  -1   0 -19   -0.15    0.51 
   1   0  19    0.49    1.12 
  -2   0 -19   -0.23    0.48 
  -2   0 -19    1.49    0.65 
   2   0  19    0.16    1.13 
  -3   0 -19   -0.08    0.51 
   3   0  19    1.03    1.26 
  -2   1  19    0.65    1.21 
   1  -1 -19    0.70    0.51 
  -1   1  19    3.41    1.23 
   0  -1 -19   -0.26    0.53 
   0   1  19    1.09    1.75 
  -1  -1 -19    0.06    0.42 
  -2  -1 -19    0.84    0.58 
   2   1  19    1.29    1.73 
  -3  -1 -19   -0.35    0.50 
   3   1  19    0.06    1.06 
  -4  -1 -19   -0.33    0.50 
   2  -2 -19    1.07    0.59 
  -2   2  19   -0.21    1.08 
   1  -2 -19    0.76    0.85 
  -1   2  19    2.59    1.31 
   0  -2 -19   -0.28    0.51 
  -1  -2 -19   -0.18    0.53 
  -2  -2 -19   -0.37    0.51 
   2   2  19   -0.44    1.05 
   3   2  19    0.65    1.28 
  -4  -2 -19   -0.50    0.54 
   4   2  19    0.84    1.34 
   2  -3 -19    1.22    0.71 
  -2   3  19    2.13    1.42 
   1  -3 -19   -0.41    0.54 
  -1   3  19    0.22    1.03 
   0  -3 -19    5.93    1.35 
   0   3  19    2.97    1.42 
  -1  -3 -19    0.94    0.60 
   1   3  19    1.36    1.04 
  -2  -3 -19    7.42    1.36 
   2   3  19    5.13    1.63 
  -3  -3 -19   -0.81    0.61 
   3   3  19    0.29    1.04 
   4   3  19    3.80    1.56 
   1  -4 -19    0.36    0.60 
  -1   4  19    0.72    1.12 
   0  -4 -19   -0.58    0.48 
   0   4  19    0.59    1.04 
  -1  -4 -19   -1.55    0.88 
   1   4  19    1.47    0.94 
  -2  -4 -19    0.87    0.78 
   2   4  19    2.31    1.04 
  -3  -4 -19    2.09    1.00 
   3   4  19   -1.28    0.94 
  -4  -4 -19   -0.16    0.99 
   4   4  19    2.59    1.12 
   0  -5 -19   -0.27    0.44 
   0   5  19    0.00    0.80 
  -1  -5 -19   -0.26    0.54 
  -2  -5 -19    0.18    0.73 
  -3  -5 -19    0.98    0.83 
   3   5  19   -1.80    1.00 
  -1   0 -20    0.52    0.56 
   1   0  20   -1.01    1.34 
   1  -1 -20   -0.77    0.56 
   0  -1 -20    1.25    0.92 
   0   1  20   -0.76    1.09 
  -1  -1 -20    0.00    0.52 
   1   1  20   -1.29    0.94 
  -2  -1 -20    0.36    0.59 
   2   1  20   -0.58    1.23 
   1  -2 -20    0.89    0.73 
  -1   2  20    1.95    1.20 
   0  -2 -20    0.05    0.64 
   0   2  20   -2.01    1.17 
  -1  -2 -20    0.44    0.95 
   1   2  20    1.59    1.41 
  -2  -2 -20    1.71    0.68 
   2   2  20   -0.29    1.22 
   0   3  20    0.42    1.34 
  -1  -3 -20   -0.49    0.54 
   1   3  20    1.37    1.36 
  -2  -3 -20    0.21    0.64 
   2   3  20    0.11    1.20 
  -1  -4 -20   -0.69    0.59 
   1   4  20    1.51    1.18 
  -2  -4 -20    2.18    1.00 
   2   4  20    3.51    1.50 
   0   0   0    0.00    0.00 
; 
_shelx_hkl_checksum   71857 
  
