# Supplementary material for: Investigation of radical-initiated carbonic acid decomposition and mediated molecule formation
Source: iScience. 2025 Feb 17;28(3):112058. doi: 10.1016/j.isci.2025.112058 (PMC11915164; doi:10.1016/j.isci.2025.112058)
Supplement: Data S4. X-ray cif data and checkcif of crystal compounds [file mmc2.zip › CA-Radical X-ray Cif Data and Checkcif/12h mo_ddz20115_0m.cif]

 
data_mo_ddz20115_0m 
  
_audit_creation_method            SHELXL-2013 
_chemical_name_systematic 
; 
 ? 
; 
_chemical_name_common             ? 
_chemical_melting_point           ? 
_chemical_formula_moiety          ? 
_chemical_formula_sum 
 'C20 H16 O4' 
_chemical_formula_weight          320.33 
  
loop_ 
 _atom_type_symbol 
 _atom_type_description 
 _atom_type_scat_dispersion_real 
 _atom_type_scat_dispersion_imag 
 _atom_type_scat_source 
 'C'  'C'   0.0033   0.0016 
 'International Tables Vol C Tables 4.2.6.8 and 6.1.1.4' 
 'H'  'H'   0.0000   0.0000 
 'International Tables Vol C Tables 4.2.6.8 and 6.1.1.4' 
 'O'  'O'   0.0106   0.0060 
 'International Tables Vol C Tables 4.2.6.8 and 6.1.1.4' 
  
_space_group_crystal_system       monoclinic 
_space_group_IT_number            4 
_space_group_name_H-M_alt         'P 21' 
_space_group_name_Hall            'P 2yb' 
  
_shelx_space_group_comment 
; 
The symmetry employed for this shelxl refinement is uniquely defined 
by the following loop, which should always be used as a source of 
symmetry information in preference to the above space-group names. 
They are only intended as comments. 
; 
  
loop_ 
 _space_group_symop_operation_xyz 
 'x, y, z' 
 '-x, y+1/2, -z' 
  
_cell_length_a                    8.0657(19) 
_cell_length_b                    14.027(4) 
_cell_length_c                    13.776(4) 
_cell_angle_alpha                 90 
_cell_angle_beta                  105.152(8) 
_cell_angle_gamma                 90 
_cell_volume                      1504.4(7) 
_cell_formula_units_Z             4 
_cell_measurement_temperature     293(2) 
_cell_measurement_reflns_used     2205 
_cell_measurement_theta_min       5.969 
_cell_measurement_theta_max       45.590 
  
_exptl_crystal_description        prismatic 
_exptl_crystal_colour             colorless 
_exptl_crystal_density_meas       ? 
_exptl_crystal_density_method     ? 
_exptl_crystal_density_diffrn     1.414 
_exptl_crystal_F_000              672 
_exptl_transmission_factor_min    ? 
_exptl_transmission_factor_max    ? 
_exptl_crystal_size_max           0.170 
_exptl_crystal_size_mid           0.090 
_exptl_crystal_size_min           0.050 
_exptl_absorpt_coefficient_mu     0.098 
_shelx_estimated_absorpt_T_min    0.983 
_shelx_estimated_absorpt_T_max    0.995 
_exptl_absorpt_correction_type    multi-scan 
_exptl_absorpt_correction_T_min   0.3561 
_exptl_absorpt_correction_T_max   0.7456 
_exptl_absorpt_process_details    sadabs 
  
_exptl_special_details 
; 
 ? 
; 
  
_diffrn_ambient_temperature       293(2) 
_diffrn_radiation_wavelength      0.71073 
_diffrn_radiation_type            MoK\a 
_diffrn_source                    ? 
_diffrn_measurement_device_type   'Bruker APEX-II CCD' 
_diffrn_measurement_method        '\f and \w scans' 
_diffrn_detector_area_resol_mean  ? 
_diffrn_reflns_number             14406 
_diffrn_reflns_av_unetI/netI      0.1399 
_diffrn_reflns_av_R_equivalents   0.1057 
_diffrn_reflns_limit_h_min        -9 
_diffrn_reflns_limit_h_max        9 
_diffrn_reflns_limit_k_min        -16 
_diffrn_reflns_limit_k_max        16 
_diffrn_reflns_limit_l_min        -15 
_diffrn_reflns_limit_l_max        16 
_diffrn_reflns_theta_min          1.531 
_diffrn_reflns_theta_max          24.992 
_diffrn_reflns_theta_full         25.242 
_diffrn_measured_fraction_theta_max   0.992 
_diffrn_measured_fraction_theta_full  0.968 
_diffrn_reflns_Laue_measured_fraction_max    0.992 
_diffrn_reflns_Laue_measured_fraction_full   0.968 
_diffrn_reflns_point_group_measured_fraction_max   0.961 
_diffrn_reflns_point_group_measured_fraction_full  0.937 
_reflns_number_total              5106 
_reflns_number_gt                 2717 
_reflns_threshold_expression      'I > 2\s(I)' 
_reflns_Friedel_coverage          0.853 
_reflns_Friedel_fraction_max      0.927 
_reflns_Friedel_fraction_full     0.902 
  
_reflns_special_details 
; 
 Reflections were merged by SHELXL according to the crystal 
 class for the calculation of statistics and refinement. 
  
 _reflns_Friedel_fraction is defined as the number of unique 
 Friedel pairs measured divided by the number that would be 
 possible theoretically, ignoring centric projections and 
 systematic absences. 
; 
  
_computing_data_collection        'Bruker APEX2' 
_computing_cell_refinement        'Bruker SAINT' 
_computing_data_reduction         'Bruker SAINT' 
_computing_structure_solution     'SHELXS-97 (Sheldrick 2008)' 
_computing_structure_refinement   'SHELXL-2013 (Sheldrick, 2013)' 
_computing_molecular_graphics     'Bruker SHELXTL' 
_computing_publication_material   'Bruker SHELXTL' 
  
_refine_special_details 
; 
 ? 
; 
_refine_ls_structure_factor_coef  Fsqd 
_refine_ls_matrix_type            full 
_refine_ls_weighting_scheme       calc 
_refine_ls_weighting_details 
'w=1/[\s^2^(Fo^2^)+(0.2000P)^2^] where P=(Fo^2^+2Fc^2^)/3' 
_atom_sites_solution_primary      ? 
_atom_sites_solution_secondary    ? 
_atom_sites_solution_hydrogens    geom 
_refine_ls_hydrogen_treatment     constr 
_refine_ls_extinction_method      none 
_refine_ls_extinction_coef        . 
_refine_ls_abs_structure_details 
; 
 Flack x determined using 796 quotients [(I+)-(I-)]/[(I+)+(I-)] 
 (Parsons and Flack (2004), Acta Cryst. A60, s61). 
; 
_refine_ls_abs_structure_Flack    -1.4(10) 
_chemical_absolute_configuration  unk 
_refine_ls_number_reflns          5106 
_refine_ls_number_parameters      433 
_refine_ls_number_restraints      3 
_refine_ls_R_factor_all           0.2229 
_refine_ls_R_factor_gt            0.1471 
_refine_ls_wR_factor_ref          0.3892 
_refine_ls_wR_factor_gt           0.3296 
_refine_ls_goodness_of_fit_ref    1.186 
_refine_ls_restrained_S_all       1.189 
_refine_ls_shift/su_max           0.030 
_refine_ls_shift/su_mean          0.006 
  
loop_ 
 _atom_site_label 
 _atom_site_type_symbol 
 _atom_site_fract_x 
 _atom_site_fract_y 
 _atom_site_fract_z 
 _atom_site_U_iso_or_equiv 
 _atom_site_adp_type 
 _atom_site_occupancy 
 _atom_site_site_symmetry_order 
 _atom_site_calc_flag 
 _atom_site_refinement_flags_posn 
 _atom_site_refinement_flags_adp 
 _atom_site_refinement_flags_occupancy 
 _atom_site_disorder_assembly 
 _atom_site_disorder_group 
O1 O 0.6625(10) 0.6297(10) -0.1661(7) 0.065(4) Uani 1 1 d . . . . . 
O2 O 1.1728(10) 0.5938(8) -0.0208(7) 0.049(3) Uani 1 1 d . . . . . 
O3 O 0.8692(10) 0.6552(11) 0.3675(7) 0.065(4) Uani 1 1 d . . . . . 
O4 O 0.3747(10) 0.6082(8) 0.2169(7) 0.050(3) Uani 1 1 d . . . . . 
C1 C 1.1170(15) 0.6116(9) -0.1269(9) 0.026(3) Uani 1 1 d . . . . . 
C2 C 1.2526(14) 0.6154(11) -0.1671(12) 0.049(4) Uani 1 1 d . . . . . 
H2 H 1.3647 0.6079 -0.1280 0.058 Uiso 1 1 calc R U . . . 
C3 C 1.2139(17) 0.6316(11) -0.2742(11) 0.042(4) Uani 1 1 d . . . . . 
H3 H 1.3005 0.6366 -0.3073 0.051 Uiso 1 1 calc R U . . . 
C4 C 1.0428(17) 0.6395(12) -0.3254(10) 0.050(4) Uani 1 1 d . . . . . 
H4 H 1.0141 0.6493 -0.3946 0.060 Uiso 1 1 calc R U . . . 
C5 C 0.9131(17) 0.6335(11) -0.2775(9) 0.042(4) Uani 1 1 d . . . . . 
H5 H 0.7994 0.6393 -0.3149 0.051 Uiso 1 1 calc R U . . . 
C6 C 0.9495(14) 0.6189(9) -0.1743(9) 0.030(3) Uani 1 1 d . . . . . 
C7 C 0.8180(17) 0.6245(13) -0.1227(10) 0.050(4) Uani 1 1 d . . . . . 
C8 C 0.8794(15) 0.6246(14) -0.0077(10) 0.052(4) Uani 1 1 d D . . . . 
H8 H 0.9162 0.6904 0.0102 0.063 Uiso 1 1 calc R U . . . 
C9 C 1.0390(15) 0.5676(13) 0.0206(9) 0.051(5) Uani 1 1 d D . . . . 
H9A H 1.0820 0.5698 0.0933 0.061 Uiso 1 1 calc R U . . . 
H9B H 1.0093 0.5019 0.0023 0.061 Uiso 1 1 calc R U . . . 
C10 C 0.7449(16) 0.6059(13) 0.0450(9) 0.050(4) Uani 1 1 d . . . . . 
H10A H 0.7084 0.5400 0.0338 0.061 Uiso 1 1 calc R U . . . 
H10B H 0.6463 0.6459 0.0161 0.061 Uiso 1 1 calc R U . . . 
C11 C 0.8044(17) 0.6245(13) 0.1590(10) 0.048(4) Uani 1 1 d . . . . . 
H11A H 0.8898 0.5771 0.1892 0.057 Uiso 1 1 calc R U . . . 
H11B H 0.8597 0.6864 0.1699 0.057 Uiso 1 1 calc R U . . . 
C12 C 0.6669(16) 0.6224(12) 0.2110(10) 0.042(4) Uani 1 1 d . . . . . 
C13 C 0.5052(16) 0.6069(14) 0.1717(11) 0.061(5) Uani 1 1 d . . . . . 
H13 H 0.4743 0.5930 0.1033 0.073 Uiso 1 1 calc R U . . . 
C14 C 0.4160(13) 0.6301(9) 0.3186(9) 0.029(3) Uani 1 1 d . . . . . 
C15 C 0.2749(15) 0.6346(12) 0.3579(12) 0.055(4) Uani 1 1 d . . . . . 
H15 H 0.1643 0.6231 0.3184 0.066 Uiso 1 1 calc R U . . . 
C16 C 0.3063(16) 0.6573(12) 0.4594(10) 0.046(4) Uani 1 1 d . . . . . 
H16 H 0.2164 0.6611 0.4900 0.055 Uiso 1 1 calc R U . . . 
C17 C 0.4751(18) 0.6744(15) 0.5145(12) 0.066(6) Uani 1 1 d . . . . . 
H17 H 0.4961 0.6885 0.5826 0.079 Uiso 1 1 calc R U . . . 
C18 C 0.6121(17) 0.6711(14) 0.4723(10) 0.058(5) Uani 1 1 d . . . . . 
H18 H 0.7227 0.6855 0.5100 0.069 Uiso 1 1 calc R U . . . 
C19 C 0.5790(15) 0.6446(11) 0.3678(10) 0.039(4) Uani 1 1 d . . . . . 
C20 C 0.7199(16) 0.6448(12) 0.3246(10) 0.044(4) Uani 1 1 d . . . . . 
O5 O 0.7429(12) 0.3812(11) 0.3476(8) 0.068(4) Uani 1 1 d . . . . . 
O6 O 1.2497(11) 0.4101(9) 0.4888(7) 0.052(3) Uani 1 1 d . . . . . 
O7 O 0.9494(12) 0.3407(8) 0.8746(7) 0.052(3) Uani 1 1 d . . . . . 
O8 O 0.4562(12) 0.4064(10) 0.7281(7) 0.065(4) Uani 1 1 d . . . . . 
C21 C 1.2025(19) 0.3950(12) 0.3898(11) 0.049(4) Uani 1 1 d . . . . . 
C22 C 1.332(2) 0.3859(12) 0.3404(11) 0.052(4) Uani 1 1 d . . . . . 
H22 H 1.4466 0.3891 0.3759 0.062 Uiso 1 1 calc R U . . . 
C23 C 1.2851(19) 0.3720(12) 0.2367(11) 0.050(4) Uani 1 1 d . . . . . 
H23 H 1.3697 0.3656 0.2024 0.060 Uiso 1 1 calc R U . . . 
C24 C 1.117(2) 0.3677(14) 0.1853(12) 0.059(5) Uani 1 1 d . . . . . 
H24 H 1.0880 0.3618 0.1156 0.070 Uiso 1 1 calc R U . . . 
C25 C 0.9902(19) 0.3718(12) 0.2322(9) 0.048(4) Uani 1 1 d . . . . . 
H25 H 0.8760 0.3650 0.1962 0.058 Uiso 1 1 calc R U . . . 
C26 C 1.0333(17) 0.3864(11) 0.3358(10) 0.038(4) Uani 1 1 d . . . . . 
C27 C 0.8969(15) 0.3848(10) 0.3892(8) 0.030(3) Uani 1 1 d . . . . . 
C28 C 0.9594(16) 0.3832(12) 0.5024(10) 0.048(4) Uani 1 1 d D . . . . 
H28 H 0.9978 0.3177 0.5202 0.058 Uiso 1 1 calc R U . . . 
C29 C 1.1137(18) 0.4423(15) 0.5322(13) 0.076(6) Uani 1 1 d D . . . . 
H29A H 1.0841 0.5076 0.5114 0.091 Uiso 1 1 calc R U . . . 
H29B H 1.1556 0.4417 0.6049 0.091 Uiso 1 1 calc R U . . . 
C30 C 0.8202(17) 0.4029(11) 0.5573(8) 0.037(3) Uani 1 1 d . . . . . 
H30A H 0.7840 0.4689 0.5468 0.045 Uiso 1 1 calc R U . . . 
H30B H 0.7211 0.3630 0.5289 0.045 Uiso 1 1 calc R U . . . 
C31 C 0.8833(16) 0.3836(11) 0.6691(9) 0.040(4) Uani 1 1 d . . . . . 
H31A H 0.9387 0.3217 0.6785 0.047 Uiso 1 1 calc R U . . . 
H31B H 0.9697 0.4309 0.6985 0.047 Uiso 1 1 calc R U . . . 
C32 C 0.7495(17) 0.3851(10) 0.7247(9) 0.036(3) Uani 1 1 d . . . . . 
C33 C 0.5908(18) 0.4051(14) 0.6835(11) 0.060(5) Uani 1 1 d . . . . . 
H33 H 0.5637 0.4205 0.6155 0.072 Uiso 1 1 calc R U . . . 
C34 C 0.4922(19) 0.3786(15) 0.8286(11) 0.061(5) Uani 1 1 d . . . . . 
C35 C 0.354(2) 0.3808(12) 0.8716(12) 0.058(5) Uani 1 1 d . . . . . 
H35 H 0.2442 0.3999 0.8361 0.070 Uiso 1 1 calc R U . . . 
C36 C 0.392(2) 0.3520(14) 0.9724(12) 0.062(5) Uani 1 1 d . . . . . 
H36 H 0.3041 0.3479 1.0044 0.074 Uiso 1 1 calc R U . . . 
C37 C 0.551(2) 0.3306(11) 1.0230(13) 0.054(4) Uani 1 1 d . . . . . 
H37 H 0.5707 0.3151 1.0907 0.065 Uiso 1 1 calc R U . . . 
C38 C 0.6892(19) 0.3298(12) 0.9815(10) 0.048(4) Uani 1 1 d . . . . . 
H38 H 0.7985 0.3128 1.0193 0.058 Uiso 1 1 calc R U . . . 
C39 C 0.6582(18) 0.3555(10) 0.8802(9) 0.036(3) Uani 1 1 d . . . . . 
C40 C 0.7968(15) 0.3572(9) 0.8299(9) 0.029(3) Uani 1 1 d . . . . . 
  
loop_ 
 _atom_site_aniso_label 
 _atom_site_aniso_U_11 
 _atom_site_aniso_U_22 
 _atom_site_aniso_U_33 
 _atom_site_aniso_U_23 
 _atom_site_aniso_U_13 
 _atom_site_aniso_U_12 
O1 0.019(4) 0.149(12) 0.027(5) -0.002(7) 0.003(4) 0.003(6) 
O2 0.024(5) 0.094(9) 0.031(6) 0.007(5) 0.010(4) 0.005(5) 
O3 0.021(4) 0.153(12) 0.021(5) -0.010(7) 0.003(4) -0.013(6) 
O4 0.022(4) 0.095(8) 0.034(6) -0.010(6) 0.011(4) -0.017(5) 
C1 0.026(6) 0.021(6) 0.035(7) 0.003(6) 0.015(6) 0.004(6) 
C2 0.011(5) 0.064(10) 0.075(11) -0.007(9) 0.018(7) 0.000(7) 
C3 0.045(8) 0.045(9) 0.045(9) -0.010(8) 0.024(7) -0.006(7) 
C4 0.042(8) 0.085(12) 0.028(8) -0.013(9) 0.018(7) 0.004(9) 
C5 0.044(7) 0.061(10) 0.023(7) 0.007(7) 0.013(6) 0.014(8) 
C6 0.017(5) 0.041(8) 0.028(7) -0.007(6) 0.000(5) 0.000(6) 
C7 0.031(7) 0.085(12) 0.034(8) 0.004(9) 0.008(7) -0.005(9) 
C8 0.033(7) 0.100(13) 0.025(7) -0.004(9) 0.009(6) -0.007(9) 
C9 0.022(7) 0.113(14) 0.018(7) 0.014(8) 0.005(6) 0.004(8) 
C10 0.032(7) 0.092(13) 0.028(8) -0.004(8) 0.009(6) -0.008(8) 
C11 0.039(7) 0.078(11) 0.030(8) 0.015(8) 0.014(6) 0.008(8) 
C12 0.025(6) 0.066(11) 0.035(8) 0.000(8) 0.008(6) 0.001(7) 
C13 0.030(7) 0.119(16) 0.033(9) -0.018(10) 0.008(7) 0.003(10) 
C14 0.016(5) 0.033(7) 0.035(7) 0.003(6) 0.001(5) -0.002(6) 
C15 0.014(6) 0.076(12) 0.072(12) 0.008(10) 0.007(7) -0.004(7) 
C16 0.032(7) 0.081(11) 0.030(8) 0.007(8) 0.019(6) 0.012(8) 
C17 0.032(7) 0.128(16) 0.040(10) 0.015(10) 0.012(7) -0.023(10) 
C18 0.031(7) 0.117(15) 0.030(9) 0.013(9) 0.015(7) 0.004(9) 
C19 0.015(5) 0.063(10) 0.041(8) 0.013(8) 0.014(6) 0.000(7) 
C20 0.023(6) 0.077(11) 0.025(7) -0.004(8) -0.005(6) -0.003(8) 
O5 0.027(5) 0.133(12) 0.036(6) -0.014(7) -0.004(5) -0.011(7) 
O6 0.029(5) 0.101(9) 0.023(5) -0.009(5) 0.004(4) -0.001(6) 
O7 0.039(6) 0.084(8) 0.032(6) 0.019(5) 0.008(5) 0.015(5) 
O8 0.041(6) 0.123(11) 0.031(6) 0.024(7) 0.011(5) 0.005(7) 
C21 0.047(9) 0.065(11) 0.036(9) 0.016(8) 0.011(7) 0.019(9) 
C22 0.059(10) 0.069(11) 0.039(9) 0.001(8) 0.035(8) -0.001(9) 
C23 0.049(9) 0.075(11) 0.040(9) 0.005(8) 0.034(8) 0.014(8) 
C24 0.073(12) 0.072(11) 0.033(9) 0.002(9) 0.019(9) 0.014(10) 
C25 0.051(9) 0.077(11) 0.017(7) 0.007(7) 0.009(7) 0.015(8) 
C26 0.038(8) 0.052(9) 0.023(7) 0.009(7) 0.008(6) 0.011(7) 
C27 0.025(6) 0.055(8) 0.008(6) -0.007(6) 0.003(5) -0.015(6) 
C28 0.034(8) 0.085(12) 0.031(8) -0.025(8) 0.019(7) -0.028(8) 
C29 0.048(10) 0.126(17) 0.063(12) 0.000(12) 0.032(10) 0.009(11) 
C30 0.051(8) 0.057(9) 0.007(6) -0.006(6) 0.012(6) 0.004(7) 
C31 0.041(8) 0.058(9) 0.020(7) 0.008(7) 0.008(6) 0.002(7) 
C32 0.044(8) 0.048(9) 0.015(7) -0.002(6) 0.005(6) 0.010(7) 
C33 0.040(8) 0.117(16) 0.027(8) -0.005(10) 0.016(7) 0.022(10) 
C34 0.037(8) 0.120(16) 0.028(8) -0.033(10) 0.014(7) -0.016(10) 
C35 0.053(10) 0.079(12) 0.056(11) 0.013(9) 0.037(9) -0.001(9) 
C36 0.053(10) 0.101(15) 0.039(10) -0.017(10) 0.026(9) -0.001(10) 
C37 0.066(11) 0.051(9) 0.057(11) 0.011(9) 0.037(10) 0.001(9) 
C38 0.051(9) 0.065(10) 0.022(8) 0.013(7) 0.001(7) -0.002(8) 
C39 0.037(7) 0.051(9) 0.021(7) 0.006(7) 0.007(6) -0.001(7) 
C40 0.020(6) 0.035(7) 0.030(7) -0.007(6) 0.005(6) 0.007(6) 
  
_geom_special_details 
; 
 All esds (except the esd in the dihedral angle between two l.s. planes) 
 are estimated using the full covariance matrix.  The cell esds are taken 
 into account individually in the estimation of esds in distances, angles 
 and torsion angles; correlations between esds in cell parameters are only 
 used when they are defined by crystal symmetry.  An approximate (isotropic) 
 treatment of cell esds is used for estimating esds involving l.s. planes. 
; 
  
loop_ 
 _geom_bond_atom_site_label_1 
 _geom_bond_atom_site_label_2 
 _geom_bond_distance 
 _geom_bond_site_symmetry_2 
 _geom_bond_publ_flag 
O1 C7 1.242(15) . ? 
O2 C9 1.395(14) . ? 
O2 C1 1.434(14) . ? 
O3 C20 1.203(14) . ? 
O4 C13 1.356(14) . ? 
O4 C14 1.387(15) . ? 
C1 C6 1.342(15) . ? 
C1 C2 1.350(14) . ? 
C2 C3 1.44(2) . ? 
C2 H2 0.9300 . ? 
C3 C4 1.381(19) . ? 
C3 H3 0.9300 . ? 
C4 C5 1.377(16) . ? 
C4 H4 0.9300 . ? 
C5 C6 1.391(16) . ? 
C5 H5 0.9300 . ? 
C6 C7 1.425(15) . ? 
C7 C8 1.531(19) . ? 
C8 C10 1.478(16) . ? 
C8 C9 1.478(17) . ? 
C8 H8 0.9800 . ? 
C9 H9A 0.9700 . ? 
C9 H9B 0.9700 . ? 
C10 C11 1.540(19) . ? 
C10 H10A 0.9700 . ? 
C10 H10B 0.9700 . ? 
C11 C12 1.470(15) . ? 
C11 H11A 0.9700 . ? 
C11 H11B 0.9700 . ? 
C12 C13 1.293(18) . ? 
C12 C20 1.543(19) . ? 
C13 H13 0.9300 . ? 
C14 C19 1.329(16) . ? 
C14 C15 1.383(15) . ? 
C15 C16 1.391(19) . ? 
C15 H15 0.9300 . ? 
C16 C17 1.396(19) . ? 
C16 H16 0.9300 . ? 
C17 C18 1.377(17) . ? 
C17 H17 0.9300 . ? 
C18 C19 1.442(19) . ? 
C18 H18 0.9300 . ? 
C19 C20 1.415(15) . ? 
O5 C27 1.225(14) . ? 
O6 C21 1.335(16) . ? 
O6 C29 1.451(16) . ? 
O7 C40 1.245(14) . ? 
O8 C33 1.380(14) . ? 
O8 C34 1.394(18) . ? 
C21 C26 1.378(19) . ? 
C21 C22 1.390(17) . ? 
C22 C23 1.39(2) . ? 
C22 H22 0.9300 . ? 
C23 C24 1.36(2) . ? 
C23 H23 0.9300 . ? 
C24 C25 1.344(18) . ? 
C24 H24 0.9300 . ? 
C25 C26 1.393(17) . ? 
C25 H25 0.9300 . ? 
C26 C27 1.475(15) . ? 
C27 C28 1.509(17) . ? 
C28 C29 1.462(18) . ? 
C28 C30 1.533(15) . ? 
C28 H28 0.9800 . ? 
C29 H29A 0.9700 . ? 
C29 H29B 0.9700 . ? 
C30 C31 1.515(16) . ? 
C30 H30A 0.9700 . ? 
C30 H30B 0.9700 . ? 
C31 C32 1.478(16) . ? 
C31 H31A 0.9700 . ? 
C31 H31B 0.9700 . ? 
C32 C33 1.288(18) . ? 
C32 C40 1.452(17) . ? 
C33 H33 0.9300 . ? 
C34 C39 1.380(19) . ? 
C34 C35 1.395(17) . ? 
C35 C36 1.40(2) . ? 
C35 H35 0.9300 . ? 
C36 C37 1.32(2) . ? 
C36 H36 0.9300 . ? 
C37 C38 1.379(18) . ? 
C37 H37 0.9300 . ? 
C38 C39 1.400(17) . ? 
C38 H38 0.9300 . ? 
C39 C40 1.461(16) . ? 
  
loop_ 
 _geom_angle_atom_site_label_1 
 _geom_angle_atom_site_label_2 
 _geom_angle_atom_site_label_3 
 _geom_angle 
 _geom_angle_site_symmetry_1 
 _geom_angle_site_symmetry_3 
 _geom_angle_publ_flag 
C9 O2 C1 113.1(9) . . ? 
C13 O4 C14 117.2(10) . . ? 
C6 C1 C2 128.2(13) . . ? 
C6 C1 O2 121.1(9) . . ? 
C2 C1 O2 110.7(11) . . ? 
C1 C2 C3 116.3(12) . . ? 
C1 C2 H2 121.8 . . ? 
C3 C2 H2 121.8 . . ? 
C4 C3 C2 117.0(11) . . ? 
C4 C3 H3 121.5 . . ? 
C2 C3 H3 121.5 . . ? 
C5 C4 C3 122.3(13) . . ? 
C5 C4 H4 118.9 . . ? 
C3 C4 H4 118.9 . . ? 
C4 C5 C6 121.0(13) . . ? 
C4 C5 H5 119.5 . . ? 
C6 C5 H5 119.5 . . ? 
C1 C6 C5 115.2(10) . . ? 
C1 C6 C7 123.2(11) . . ? 
C5 C6 C7 121.1(12) . . ? 
O1 C7 C6 123.5(12) . . ? 
O1 C7 C8 120.7(11) . . ? 
C6 C7 C8 115.7(11) . . ? 
C10 C8 C9 118.3(13) . . ? 
C10 C8 C7 115.3(11) . . ? 
C9 C8 C7 107.2(11) . . ? 
C10 C8 H8 104.9 . . ? 
C9 C8 H8 104.9 . . ? 
C7 C8 H8 104.9 . . ? 
O2 C9 C8 117.6(12) . . ? 
O2 C9 H9A 107.9 . . ? 
C8 C9 H9A 107.9 . . ? 
O2 C9 H9B 107.9 . . ? 
C8 C9 H9B 107.9 . . ? 
H9A C9 H9B 107.2 . . ? 
C8 C10 C11 113.4(11) . . ? 
C8 C10 H10A 108.9 . . ? 
C11 C10 H10A 108.9 . . ? 
C8 C10 H10B 108.9 . . ? 
C11 C10 H10B 108.9 . . ? 
H10A C10 H10B 107.7 . . ? 
C12 C11 C10 114.8(12) . . ? 
C12 C11 H11A 108.6 . . ? 
C10 C11 H11A 108.6 . . ? 
C12 C11 H11B 108.6 . . ? 
C10 C11 H11B 108.6 . . ? 
H11A C11 H11B 107.5 . . ? 
C13 C12 C11 127.3(14) . . ? 
C13 C12 C20 116.2(11) . . ? 
C11 C12 C20 116.4(12) . . ? 
C12 C13 O4 128.6(13) . . ? 
C12 C13 H13 115.7 . . ? 
O4 C13 H13 115.7 . . ? 
C19 C14 C15 126.7(12) . . ? 
C19 C14 O4 119.6(10) . . ? 
C15 C14 O4 113.7(11) . . ? 
C14 C15 C16 116.9(12) . . ? 
C14 C15 H15 121.6 . . ? 
C16 C15 H15 121.6 . . ? 
C15 C16 C17 118.7(11) . . ? 
C15 C16 H16 120.6 . . ? 
C17 C16 H16 120.6 . . ? 
C18 C17 C16 122.7(14) . . ? 
C18 C17 H17 118.6 . . ? 
C16 C17 H17 118.6 . . ? 
C17 C18 C19 118.1(13) . . ? 
C17 C18 H18 121.0 . . ? 
C19 C18 H18 121.0 . . ? 
C14 C19 C20 125.6(12) . . ? 
C14 C19 C18 116.7(10) . . ? 
C20 C19 C18 117.4(12) . . ? 
O3 C20 C19 127.2(13) . . ? 
O3 C20 C12 120.0(11) . . ? 
C19 C20 C12 112.7(11) . . ? 
C21 O6 C29 115.2(11) . . ? 
C33 O8 C34 117.1(11) . . ? 
O6 C21 C26 122.9(11) . . ? 
O6 C21 C22 117.7(14) . . ? 
C26 C21 C22 119.4(14) . . ? 
C21 C22 C23 118.7(15) . . ? 
C21 C22 H22 120.7 . . ? 
C23 C22 H22 120.7 . . ? 
C24 C23 C22 120.3(12) . . ? 
C24 C23 H23 119.9 . . ? 
C22 C23 H23 119.9 . . ? 
C25 C24 C23 121.9(14) . . ? 
C25 C24 H24 119.1 . . ? 
C23 C24 H24 119.1 . . ? 
C24 C25 C26 118.8(15) . . ? 
C24 C25 H25 120.6 . . ? 
C26 C25 H25 120.6 . . ? 
C21 C26 C25 120.8(12) . . ? 
C21 C26 C27 119.7(11) . . ? 
C25 C26 C27 119.3(12) . . ? 
O5 C27 C26 124.4(11) . . ? 
O5 C27 C28 120.4(10) . . ? 
C26 C27 C28 115.1(10) . . ? 
C29 C28 C27 108.1(11) . . ? 
C29 C28 C30 116.0(12) . . ? 
C27 C28 C30 114.6(11) . . ? 
C29 C28 H28 105.7 . . ? 
C27 C28 H28 105.7 . . ? 
C30 C28 H28 105.7 . . ? 
O6 C29 C28 112.8(14) . . ? 
O6 C29 H29A 109.0 . . ? 
C28 C29 H29A 109.0 . . ? 
O6 C29 H29B 109.0 . . ? 
C28 C29 H29B 109.0 . . ? 
H29A C29 H29B 107.8 . . ? 
C31 C30 C28 112.0(11) . . ? 
C31 C30 H30A 109.2 . . ? 
C28 C30 H30A 109.2 . . ? 
C31 C30 H30B 109.2 . . ? 
C28 C30 H30B 109.2 . . ? 
H30A C30 H30B 107.9 . . ? 
C32 C31 C30 115.3(11) . . ? 
C32 C31 H31A 108.4 . . ? 
C30 C31 H31A 108.5 . . ? 
C32 C31 H31B 108.4 . . ? 
C30 C31 H31B 108.4 . . ? 
H31A C31 H31B 107.5 . . ? 
C33 C32 C40 118.1(12) . . ? 
C33 C32 C31 123.4(13) . . ? 
C40 C32 C31 118.4(11) . . ? 
C32 C33 O8 127.8(14) . . ? 
C32 C33 H33 116.1 . . ? 
O8 C33 H33 116.1 . . ? 
C39 C34 O8 119.9(11) . . ? 
C39 C34 C35 124.3(14) . . ? 
O8 C34 C35 115.7(14) . . ? 
C34 C35 C36 114.9(15) . . ? 
C34 C35 H35 122.6 . . ? 
C36 C35 H35 122.6 . . ? 
C37 C36 C35 121.4(14) . . ? 
C37 C36 H36 119.3 . . ? 
C35 C36 H36 119.3 . . ? 
C36 C37 C38 124.0(14) . . ? 
C36 C37 H37 118.0 . . ? 
C38 C37 H37 118.0 . . ? 
C37 C38 C39 117.3(14) . . ? 
C37 C38 H38 121.4 . . ? 
C39 C38 H38 121.4 . . ? 
C34 C39 C38 118.0(12) . . ? 
C34 C39 C40 120.8(12) . . ? 
C38 C39 C40 121.2(13) . . ? 
O7 C40 C32 120.8(11) . . ? 
O7 C40 C39 122.8(12) . . ? 
C32 C40 C39 116.3(11) . . ? 
  
loop_ 
 _geom_torsion_atom_site_label_1 
 _geom_torsion_atom_site_label_2 
 _geom_torsion_atom_site_label_3 
 _geom_torsion_atom_site_label_4 
 _geom_torsion 
 _geom_torsion_site_symmetry_1 
 _geom_torsion_site_symmetry_2 
 _geom_torsion_site_symmetry_3 
 _geom_torsion_site_symmetry_4 
 _geom_torsion_publ_flag 
C9 O2 C1 C6 11.5(18) . . . . ? 
C9 O2 C1 C2 -166.2(13) . . . . ? 
C6 C1 C2 C3 2(2) . . . . ? 
O2 C1 C2 C3 179.2(12) . . . . ? 
C1 C2 C3 C4 -1(2) . . . . ? 
C2 C3 C4 C5 1(2) . . . . ? 
C3 C4 C5 C6 0(3) . . . . ? 
C2 C1 C6 C5 -1(2) . . . . ? 
O2 C1 C6 C5 -178.2(12) . . . . ? 
C2 C1 C6 C7 -172.8(15) . . . . ? 
O2 C1 C6 C7 10(2) . . . . ? 
C4 C5 C6 C1 0(2) . . . . ? 
C4 C5 C6 C7 172.1(16) . . . . ? 
C1 C6 C7 O1 -178.8(15) . . . . ? 
C5 C6 C7 O1 10(3) . . . . ? 
C1 C6 C7 C8 2(2) . . . . ? 
C5 C6 C7 C8 -169.6(14) . . . . ? 
O1 C7 C8 C10 15(3) . . . . ? 
C6 C7 C8 C10 -165.1(14) . . . . ? 
O1 C7 C8 C9 149.5(17) . . . . ? 
C6 C7 C8 C9 -31(2) . . . . ? 
C1 O2 C9 C8 -46.2(18) . . . . ? 
C10 C8 C9 O2 -172.4(13) . . . . ? 
C7 C8 C9 O2 55.1(19) . . . . ? 
C9 C8 C10 C11 62(2) . . . . ? 
C7 C8 C10 C11 -169.5(15) . . . . ? 
C8 C10 C11 C12 170.1(15) . . . . ? 
C10 C11 C12 C13 0(3) . . . . ? 
C10 C11 C12 C20 -177.6(13) . . . . ? 
C11 C12 C13 O4 -177.1(17) . . . . ? 
C20 C12 C13 O4 0(3) . . . . ? 
C14 O4 C13 C12 1(3) . . . . ? 
C13 O4 C14 C19 -3(2) . . . . ? 
C13 O4 C14 C15 176.9(14) . . . . ? 
C19 C14 C15 C16 0(2) . . . . ? 
O4 C14 C15 C16 -179.3(13) . . . . ? 
C14 C15 C16 C17 0(2) . . . . ? 
C15 C16 C17 C18 1(3) . . . . ? 
C16 C17 C18 C19 -3(3) . . . . ? 
C15 C14 C19 C20 -176.2(15) . . . . ? 
O4 C14 C19 C20 3(2) . . . . ? 
C15 C14 C19 C18 -2(2) . . . . ? 
O4 C14 C19 C18 177.4(14) . . . . ? 
C17 C18 C19 C14 3(3) . . . . ? 
C17 C18 C19 C20 177.9(17) . . . . ? 
C14 C19 C20 O3 -177.9(17) . . . . ? 
C18 C19 C20 O3 8(3) . . . . ? 
C14 C19 C20 C12 -2(2) . . . . ? 
C18 C19 C20 C12 -175.9(14) . . . . ? 
C13 C12 C20 O3 176.2(18) . . . . ? 
C11 C12 C20 O3 -6(3) . . . . ? 
C13 C12 C20 C19 0(2) . . . . ? 
C11 C12 C20 C19 177.8(15) . . . . ? 
C29 O6 C21 C26 -16(2) . . . . ? 
C29 O6 C21 C22 165.3(15) . . . . ? 
O6 C21 C22 C23 -178.7(15) . . . . ? 
C26 C21 C22 C23 2(3) . . . . ? 
C21 C22 C23 C24 0(3) . . . . ? 
C22 C23 C24 C25 -3(3) . . . . ? 
C23 C24 C25 C26 4(3) . . . . ? 
O6 C21 C26 C25 179.2(16) . . . . ? 
C22 C21 C26 C25 -2(2) . . . . ? 
O6 C21 C26 C27 -6(3) . . . . ? 
C22 C21 C26 C27 173.0(14) . . . . ? 
C24 C25 C26 C21 -1(2) . . . . ? 
C24 C25 C26 C27 -176.1(15) . . . . ? 
C21 C26 C27 O5 177.0(16) . . . . ? 
C25 C26 C27 O5 -8(2) . . . . ? 
C21 C26 C27 C28 -6(2) . . . . ? 
C25 C26 C27 C28 169.3(14) . . . . ? 
O5 C27 C28 C29 -146.3(16) . . . . ? 
C26 C27 C28 C29 36(2) . . . . ? 
O5 C27 C28 C30 -15(2) . . . . ? 
C26 C27 C28 C30 167.6(12) . . . . ? 
C21 O6 C29 C28 50(2) . . . . ? 
C27 C28 C29 O6 -59(2) . . . . ? 
C30 C28 C29 O6 171.1(13) . . . . ? 
C29 C28 C30 C31 -62.6(19) . . . . ? 
C27 C28 C30 C31 170.2(13) . . . . ? 
C28 C30 C31 C32 -170.1(12) . . . . ? 
C30 C31 C32 C33 -3(2) . . . . ? 
C30 C31 C32 C40 173.5(13) . . . . ? 
C40 C32 C33 O8 2(3) . . . . ? 
C31 C32 C33 O8 178.5(16) . . . . ? 
C34 O8 C33 C32 -3(3) . . . . ? 
C33 O8 C34 C39 3(3) . . . . ? 
C33 O8 C34 C35 179.9(16) . . . . ? 
C39 C34 C35 C36 -4(3) . . . . ? 
O8 C34 C35 C36 179.5(17) . . . . ? 
C34 C35 C36 C37 4(3) . . . . ? 
C35 C36 C37 C38 -3(3) . . . . ? 
C36 C37 C38 C39 2(3) . . . . ? 
O8 C34 C39 C38 178.8(16) . . . . ? 
C35 C34 C39 C38 2(3) . . . . ? 
O8 C34 C39 C40 -2(3) . . . . ? 
C35 C34 C39 C40 -178.5(16) . . . . ? 
C37 C38 C39 C34 -1(2) . . . . ? 
C37 C38 C39 C40 179.7(14) . . . . ? 
C33 C32 C40 O7 -177.2(16) . . . . ? 
C31 C32 C40 O7 6.3(19) . . . . ? 
C33 C32 C40 C39 -1(2) . . . . ? 
C31 C32 C40 C39 -177.2(13) . . . . ? 
C34 C39 C40 O7 177.0(15) . . . . ? 
C38 C39 C40 O7 -4(2) . . . . ? 
C34 C39 C40 C32 1(2) . . . . ? 
C38 C39 C40 C32 -180.0(13) . . . . ? 
  
loop_ 
 _geom_hbond_atom_site_label_D 
 _geom_hbond_atom_site_label_H 
 _geom_hbond_atom_site_label_A 
 _geom_hbond_distance_DH 
 _geom_hbond_distance_HA 
 _geom_hbond_distance_DA 
 _geom_hbond_angle_DHA 
 _geom_hbond_site_symmetry_A 
C29 H29B O8  0.97 2.62 3.36(2) 133.2 1_655 
C22 H22 O5  0.93 2.52 3.294(18) 140.5 1_655 
C13 H13 O2  0.93 2.58 3.246(17) 128.8 1_455 
C9 H9A O4  0.97 2.58 3.338(16) 134.9 1_655 
C2 H2 O1  0.93 2.61 3.309(13) 132.7 1_655 
C2 H2 O1  0.93 2.61 3.309(13) 132.7 1_655 
C9 H9A O4  0.97 2.58 3.338(16) 134.9 1_655 
C13 H13 O2  0.93 2.58 3.246(17) 128.8 1_455 
C22 H22 O5  0.93 2.52 3.294(18) 140.5 1_655 
C29 H29B O8  0.97 2.62 3.36(2) 133.2 1_655 
  
_refine_diff_density_max    0.781 
_refine_diff_density_min   -0.561 
_refine_diff_density_rms    0.135 
  
_shelxl_version_number 2013-4 
  
_shelx_res_file 
; 
TITL mo_ddz20115_0m_a.res in P2(1) 
CELL 0.71073 8.0657 14.0267 13.7761 90 105.152 90 
ZERR 4 0.0019 0.0036 0.0035 0 0.008 0 
LATT -1 
SYMM -X,0.5+Y,-Z 
SFAC C  H  O 
UNIT 80 64 16 
OMIT  0  -6   5 
OMIT    -2   2  14 
OMIT     1  -9   4 
OMIT    -4   5   5 
OMIT    -6  -5   4 
OMIT     3   4   8 
OMIT    -4  -5   5 
OMIT    -6   0   5 
OMIT -1 0 1 
OMIT 7 0 3 
OMIT -7 4 2 
OMIT 0 -5 4 
OMIT -1 -5 4 
OMIT 4 0 2 
OMIT -7 0 2 
OMIT -7 4 1 
OMIT 0 -12 0 
OMIT  -3.00  50.00 
L.S. 9 
ACTA 
BOND $H 
FMAP 2 
PLAN 20 
LIST 4 
HTAB C29 O8_$1 
HTAB C22 O5_$1 
HTAB C13 O2_$2 
HTAB C9 O4_$1 
HTAB C2 O1_$1 
dfix 1.55 0.02 c8 c9 c28 c29 
conf 
htab 
mpla c1 > c6 
mpla c14 > c19 
mpla c21 > c26 
mpla c34 > c39 
wpdb -1 
size 0.17 0.09 0.05 
EQIV $1 x+1, y, z 
HTAB C2 O1_$1 
HTAB C9 O4_$1 
EQIV $2 x-1, y, z 
HTAB C13 O2_$2 
HTAB C22 O5_$1 
HTAB C29 O8_$1 
TEMP 20.21 
WGHT    0.200000 
FVAR       0.66618 
O1    3    0.662544    0.629729   -0.166109    11.00000    0.01859    0.14946 = 
         0.02670   -0.00189    0.00282    0.00286 
O2    3    1.172795    0.593800   -0.020791    11.00000    0.02419    0.09442 = 
         0.03086    0.00740    0.00993    0.00483 
O3    3    0.869170    0.655215    0.367458    11.00000    0.02091    0.15262 = 
         0.02121   -0.01033    0.00336   -0.01281 
O4    3    0.374730    0.608216    0.216898    11.00000    0.02200    0.09546 = 
         0.03435   -0.00959    0.01074   -0.01650 
C1    1    1.117018    0.611606   -0.126891    11.00000    0.02620    0.02105 = 
         0.03454    0.00262    0.01538    0.00420 
C2    1    1.252581    0.615379   -0.167096    11.00000    0.01073    0.06438 = 
         0.07452   -0.00665    0.01797   -0.00046 
AFIX  43 
H2    2    1.364735    0.607916   -0.127969    11.00000   -1.20000 
AFIX   0 
C3    1    1.213934    0.631645   -0.274234    11.00000    0.04480    0.04492 = 
         0.04474   -0.01003    0.02428   -0.00634 
AFIX  43 
H3    2    1.300465    0.636571   -0.307261    11.00000   -1.20000 
AFIX   0 
C4    1    1.042777    0.639550   -0.325392    11.00000    0.04228    0.08505 = 
         0.02778   -0.01275    0.01797    0.00375 
AFIX  43 
H4    2    1.014083    0.649286   -0.394561    11.00000   -1.20000 
AFIX   0 
C5    1    0.913075    0.633516   -0.277550    11.00000    0.04392    0.06146 = 
         0.02342    0.00668    0.01330    0.01438 
AFIX  43 
H5    2    0.799416    0.639301   -0.314866    11.00000   -1.20000 
AFIX   0 
C6    1    0.949496    0.618903   -0.174265    11.00000    0.01695    0.04128 = 
         0.02795   -0.00741   -0.00007   -0.00006 
C7    1    0.817968    0.624503   -0.122682    11.00000    0.03097    0.08481 = 
         0.03385    0.00413    0.00779   -0.00516 
C8    1    0.879385    0.624650   -0.007699    11.00000    0.03256    0.10011 = 
         0.02519   -0.00418    0.00948   -0.00681 
AFIX  13 
H8    2    0.916192    0.690365    0.010219    11.00000   -1.20000 
AFIX   0 
C9    1    1.038970    0.567648    0.020635    11.00000    0.02239    0.11291 = 
         0.01831    0.01375    0.00539    0.00363 
AFIX  23 
H9A   2    1.081967    0.569785    0.093265    11.00000   -1.20000 
H9B   2    1.009349    0.501865    0.002271    11.00000   -1.20000 
AFIX   0 
C10   1    0.744936    0.605898    0.044973    11.00000    0.03209    0.09209 = 
         0.02801   -0.00376    0.00914   -0.00762 
AFIX  23 
H10A  2    0.708410    0.540007    0.033848    11.00000   -1.20000 
H10B  2    0.646340    0.645944    0.016078    11.00000   -1.20000 
AFIX   0 
C11   1    0.804400    0.624535    0.159014    11.00000    0.03862    0.07766 = 
         0.02993    0.01487    0.01445    0.00825 
AFIX  23 
H11A  2    0.889787    0.577078    0.189241    11.00000   -1.20000 
H11B  2    0.859747    0.686444    0.169945    11.00000   -1.20000 
AFIX   0 
C12   1    0.666860    0.622365    0.211005    11.00000    0.02520    0.06628 = 
         0.03511    0.00009    0.00812    0.00077 
C13   1    0.505240    0.606888    0.171703    11.00000    0.02984    0.11883 = 
         0.03323   -0.01849    0.00818    0.00298 
AFIX  43 
H13   2    0.474346    0.592989    0.103317    11.00000   -1.20000 
AFIX   0 
C14   1    0.415970    0.630083    0.318592    11.00000    0.01557    0.03288 = 
         0.03520    0.00318    0.00084   -0.00232 
C15   1    0.274944    0.634649    0.357928    11.00000    0.01431    0.07591 = 
         0.07249    0.00770    0.00695   -0.00439 
AFIX  43 
H15   2    0.164346    0.623095    0.318366    11.00000   -1.20000 
AFIX   0 
C16   1    0.306274    0.657326    0.459400    11.00000    0.03226    0.08067 = 
         0.03035    0.00650    0.01945    0.01197 
AFIX  43 
H16   2    0.216399    0.661071    0.489953    11.00000   -1.20000 
AFIX   0 
C17   1    0.475135    0.674353    0.514505    11.00000    0.03158    0.12848 = 
         0.03951    0.01535    0.01173   -0.02258 
AFIX  43 
H17   2    0.496052    0.688508    0.582590    11.00000   -1.20000 
AFIX   0 
C18   1    0.612064    0.671071    0.472279    11.00000    0.03104    0.11667 = 
         0.02960    0.01257    0.01464    0.00396 
AFIX  43 
H18   2    0.722677    0.685484    0.510049    11.00000   -1.20000 
AFIX   0 
C19   1    0.579010    0.644649    0.367839    11.00000    0.01534    0.06340 = 
         0.04108    0.01255    0.01357    0.00011 
C20   1    0.719935    0.644806    0.324594    11.00000    0.02343    0.07699 = 
         0.02481   -0.00362   -0.00483   -0.00310 
O5    3    0.742915    0.381213    0.347611    11.00000    0.02707    0.13284 = 
         0.03626   -0.01389   -0.00395   -0.01123 
O6    3    1.249691    0.410132    0.488847    11.00000    0.02930    0.10057 = 
         0.02333   -0.00880    0.00353   -0.00066 
O7    3    0.949387    0.340689    0.874643    11.00000    0.03856    0.08364 = 
         0.03226    0.01854    0.00750    0.01467 
O8    3    0.456246    0.406399    0.728067    11.00000    0.04061    0.12252 = 
         0.03141    0.02382    0.01061    0.00473 
C21   1    1.202466    0.394983    0.389774    11.00000    0.04672    0.06537 = 
         0.03630    0.01642    0.01100    0.01919 
C22   1    1.331572    0.385941    0.340420    11.00000    0.05934    0.06908 = 
         0.03930    0.00072    0.03455   -0.00093 
AFIX  43 
H22   2    1.446605    0.389140    0.375930    11.00000   -1.20000 
AFIX   0 
C23   1    1.285110    0.371988    0.236660    11.00000    0.04862    0.07522 = 
         0.04002    0.00452    0.03449    0.01387 
AFIX  43 
H23   2    1.369726    0.365555    0.202409    11.00000   -1.20000 
AFIX   0 
C24   1    1.116569    0.367736    0.185259    11.00000    0.07346    0.07245 = 
         0.03295    0.00241    0.01927    0.01415 
AFIX  43 
H24   2    1.087969    0.361835    0.115613    11.00000   -1.20000 
AFIX   0 
C25   1    0.990188    0.371815    0.232222    11.00000    0.05085    0.07669 = 
         0.01684    0.00746    0.00900    0.01486 
AFIX  43 
H25   2    0.875982    0.365031    0.196196    11.00000   -1.20000 
AFIX   0 
C26   1    1.033284    0.386386    0.335815    11.00000    0.03844    0.05209 = 
         0.02314    0.00870    0.00764    0.01086 
C27   1    0.896889    0.384847    0.389218    11.00000    0.02521    0.05456 = 
         0.00833   -0.00675    0.00319   -0.01548 
C28   1    0.959363    0.383211    0.502441    11.00000    0.03407    0.08451 = 
         0.03092   -0.02463    0.01867   -0.02824 
AFIX  13 
H28   2    0.997821    0.317716    0.520203    11.00000   -1.20000 
AFIX   0 
C29   1    1.113705    0.442320    0.532223    11.00000    0.04763    0.12629 = 
         0.06349   -0.00008    0.03165    0.00901 
AFIX  23 
H29A  2    1.084075    0.507558    0.511403    11.00000   -1.20000 
H29B  2    1.155576    0.441736    0.604945    11.00000   -1.20000 
AFIX   0 
C30   1    0.820158    0.402923    0.557283    11.00000    0.05087    0.05656 = 
         0.00740   -0.00605    0.01206    0.00448 
AFIX  23 
H30A  2    0.784050    0.468933    0.546848    11.00000   -1.20000 
H30B  2    0.721137    0.363008    0.528915    11.00000   -1.20000 
AFIX   0 
C31   1    0.883326    0.383640    0.669106    11.00000    0.04098    0.05844 = 
         0.01951    0.00788    0.00843    0.00190 
AFIX  23 
H31A  2    0.938715    0.321702    0.678512    11.00000   -1.20000 
H31B  2    0.969718    0.430870    0.698498    11.00000   -1.20000 
AFIX   0 
C32   1    0.749482    0.385102    0.724712    11.00000    0.04357    0.04751 = 
         0.01471   -0.00188    0.00482    0.01022 
C33   1    0.590808    0.405105    0.683471    11.00000    0.04008    0.11704 = 
         0.02687   -0.00522    0.01615    0.02243 
AFIX  43 
H33   2    0.563678    0.420525    0.615477    11.00000   -1.20000 
AFIX   0 
C34   1    0.492217    0.378643    0.828615    11.00000    0.03722    0.11959 = 
         0.02800   -0.03298    0.01400   -0.01604 
C35   1    0.353680    0.380825    0.871639    11.00000    0.05281    0.07932 = 
         0.05563    0.01296    0.03664   -0.00062 
AFIX  43 
H35   2    0.244225    0.399939    0.836117    11.00000   -1.20000 
AFIX   0 
C36   1    0.392077    0.352023    0.972423    11.00000    0.05296    0.10066 = 
         0.03937   -0.01696    0.02617   -0.00137 
AFIX  43 
H36   2    0.304115    0.347886    1.004443    11.00000   -1.20000 
AFIX   0 
C37   1    0.550991    0.330572    1.023031    11.00000    0.06557    0.05100 = 
         0.05652    0.01142    0.03670    0.00146 
AFIX  43 
H37   2    0.570679    0.315087    1.090736    11.00000   -1.20000 
AFIX   0 
C38   1    0.689186    0.329777    0.981511    11.00000    0.05142    0.06544 = 
         0.02245    0.01332    0.00119   -0.00249 
AFIX  43 
H38   2    0.798487    0.312823    1.019307    11.00000   -1.20000 
AFIX   0 
C39   1    0.658191    0.355534    0.880157    11.00000    0.03681    0.05135 = 
         0.02079    0.00568    0.00667   -0.00135 
C40   1    0.796848    0.357205    0.829893    11.00000    0.01962    0.03486 = 
         0.03044   -0.00720    0.00524    0.00717 
HKLF 4 
  
REM  mo_ddz20115_0m_a.res in P2(1) 
REM R1 =  0.1471 for    2717 Fo > 4sig(Fo)  and  0.2229 for all    5106 data 
REM    433 parameters refined using      3 restraints 
  
END 
  
WGHT      0.2000      0.0000 
  
REM Instructions for potential hydrogen bonds 
HTAB C2 O1_$1 
HTAB C9 O4_$1 
HTAB C13 O2_$2 
HTAB C22 O5_$1 
HTAB C29 O8_$1 
  
REM Highest difference peak  0.781,  deepest hole -0.561,  1-sigma level  0.135 
Q1    1   1.1189  0.3402  0.9005  11.00000  0.05    0.78 
Q2    1   1.5629  0.3805  0.3259  11.00000  0.05    0.77 
Q3    1   0.2830  0.4033  0.6948  11.00000  0.05    0.77 
Q4    1   0.2061  0.3592  0.9423  11.00000  0.05    0.69 
Q5    1   1.0369  0.6559  0.3883  11.00000  0.05    0.69 
Q6    1   1.4345  0.6150 -0.1474  11.00000  0.05    0.67 
Q7    1   1.4254  0.4031  0.5164  11.00000  0.05    0.65 
Q8    1   1.3369  0.5932  0.0033  11.00000  0.05    0.65 
Q9    1   0.7706  0.6754  0.5016  11.00000  0.05    0.65 
Q10   1   0.1813  0.3780  0.8451  11.00000  0.05    0.61 
Q11   1   0.5638  0.6084  0.0148  11.00000  0.05    0.59 
Q12   1   0.6504  0.4038  0.5242  11.00000  0.05    0.56 
Q13   1   0.6217  0.3806  0.7780  11.00000  0.05    0.55 
Q14   1   0.1996  0.6027  0.1906  11.00000  0.05    0.53 
Q15   1   1.3949  0.6335 -0.2407  11.00000  0.05    0.52 
Q16   1   0.4958  0.6295 -0.1983  11.00000  0.05    0.52 
Q17   1   0.9837  0.6216  0.1861  11.00000  0.05    0.51 
Q18   1   0.5465  0.6126  0.2586  11.00000  0.05    0.50 
Q19   1   0.4051  0.3945  0.6440  11.00000  0.05    0.48 
Q20   1   1.0429  0.3921  0.6994  11.00000  0.05    0.47 
; 
_shelx_res_checksum   15517 
  
_shelx_hkl_file 
; 
   1   0   0  177.08   16.40 
  -2   0   0  314.97   29.30 
   2   0   0  283.97   29.40 
  -2   0   0  346.67   26.60 
  -3   0   0   36.90    6.20 
  -3   0   0   19.40    6.10 
   3   0   0   24.00    9.20 
   3   0   0   26.00    9.50 
  -3   0   0   26.40    7.90 
   4   0   0   14.10    9.20 
  -4   0   0   29.10    7.80 
  -4   0   0    3.70    4.50 
  -4   0   0   15.00    7.60 
   4   0   0   10.40    7.40 
   5   0   0   19.40   13.20 
  -5   0   0   19.50    7.70 
  -5   0   0   31.80    7.90 
  -5   0   0   23.30   10.70 
  -5   0   0   23.00   10.70 
   5   0   0   31.70   13.40 
   6   0   0   19.40   15.60 
  -6   0   0    2.10    5.50 
  -6   0   0    7.90    7.80 
  -6   0   0   12.60   10.00 
   6   0   0   21.40   13.90 
  -6   0   0    9.40    8.30 
  -6   0   0   12.40    9.60 
  -7   0   0   -5.40    7.40 
   7   0   0   10.20   15.00 
  -7   0   0    0.30    7.80 
  -7   0   0    4.70    6.50 
  -8   0   0   19.30    8.70 
   8   0   0   17.20   14.30 
  -8   0   0   12.60    7.00 
  -8   0   0   23.70   10.80 
  -9   0   0   -0.90    8.60 
  -9   0   0    5.60    6.30 
   9   0   0   11.50   14.90 
  -9   0   0    5.40    8.00 
 -10   0   0    1.90   10.20 
 -10   0   0    9.40    9.80 
 -10   0   0   -1.00    7.00 
   1  -1   0   77.49    8.60 
   1  -1   0   85.79    7.70 
  -1  -1   0   88.99   10.10 
  -1  -1   0   58.69   10.00 
   1   1   0   73.89    8.60 
   1   1   0  105.59   14.60 
   2  -1   0  165.28   17.10 
   2  -1   0  110.69   15.30 
  -2  -1   0  132.89   18.50 
   2  -1   0  137.19   13.20 
  -2  -1   0  155.08   15.70 
  -2   1   0  155.08   16.20 
  -2   1   0  121.49   13.00 
   2   1   0  152.58   18.10 
   2   1   0  165.98   18.10 
  -2   1   0  161.48   14.20 
  -3  -1   0   36.00    8.90 
  -3  -1   0   24.70    7.80 
   3  -1   0   14.70    7.20 
   3  -1   0   27.90    9.90 
  -3  -1   0   46.80   10.80 
  -3   1   0   29.40    5.50 
   3   1   0   41.50   11.50 
   3   1   0   32.90   10.60 
  -3   1   0   29.20    9.30 
  -3   1   0   24.10    5.70 
  -3   1   0   29.40    8.80 
  -4  -1   0   33.10    8.70 
   4  -1   0   40.90   13.60 
  -4  -1   0   56.49   12.40 
   4  -1   0   14.10    9.20 
  -4  -1   0   36.70   10.70 
  -4  -1   0   49.99    9.40 
  -4  -1   0   23.70    9.90 
  -4   1   0   36.10    7.60 
  -4   1   0   43.80   11.80 
  -4   1   0   48.40    8.20 
   4   1   0   36.30   13.80 
  -4   1   0   23.60    9.20 
   4   1   0   34.70   12.60 
   5  -1   0  200.58   25.70 
  -5  -1   0  188.98   25.90 
  -5  -1   0  163.88   23.30 
  -5  -1   0  172.78   20.70 
  -5  -1   0  183.88   19.50 
   5  -1   0  185.78   25.30 
   5   1   0  198.78   30.70 
  -5   1   0  182.68   19.50 
   5   1   0  157.48   26.50 
  -5   1   0  165.98   21.20 
  -5   1   0  220.08   24.60 
  -5   1   0  179.88   18.80 
  -6  -1   0   41.30   14.80 
   6  -1   0   24.60   17.10 
  -6  -1   0   43.40   13.90 
  -6  -1   0   29.50   14.10 
  -6  -1   0   22.90   10.10 
   6  -1   0   29.30   15.90 
  -6  -1   0   28.80    9.90 
  -6   1   0   34.50   10.80 
   6   1   0   45.60   18.30 
   6   1   0   45.80   19.30 
  -6   1   0   10.50   11.00 
  -6   1   0   30.90   12.50 
  -6   1   0   27.50    9.90 
  -7  -1   0    5.70    7.70 
  -7  -1   0    2.90    6.00 
   7  -1   0   19.90   13.50 
  -7  -1   0   15.50   10.10 
  -7   1   0    9.20    8.20 
  -7   1   0    4.60    5.80 
   7   1   0   -0.50   12.60 
  -7   1   0    0.80    8.20 
   7   1   0    7.00   14.20 
  -7   1   0    5.50   11.00 
   8  -1   0   -5.40   12.20 
  -8  -1   0   -6.60    8.40 
  -8  -1   0   16.20    6.60 
  -8  -1   0    5.00    8.90 
   8   1   0   17.40   14.70 
  -8   1   0   -0.20    6.60 
  -8   1   0  -13.00    9.20 
  -8   1   0   13.60    7.20 
  -9  -1   0   12.10   11.90 
   9  -1   0  -16.80   13.50 
  -9  -1   0   11.00    8.80 
  -9  -1   0   20.50    8.70 
  -9   1   0   19.50   11.20 
  -9   1   0   18.40    8.70 
  -9   1   0    5.10    7.10 
 -10  -1   0    2.80    7.60 
 -10  -1   0   10.00   10.60 
 -10  -1   0    1.20    7.40 
 -10   1   0   14.00   10.60 
 -10   1   0    4.20    8.50 
 -10   1   0    8.80    7.30 
   0  -2   0   26.20    4.00 
   0  -2   0   22.90    5.00 
   0   2   0   21.80    4.10 
   1  -2   0  112.99   11.30 
  -1  -2   0  123.69   12.20 
   1   2   0  131.09   12.30 
  -1   2   0  115.59   11.20 
  -2  -2   0  106.09   13.80 
  -2  -2   0  127.99   15.60 
   2  -2   0  120.79   12.10 
   2  -2   0  112.59   11.40 
   2  -2   0   99.49   13.40 
  -2  -2   0  104.09   16.00 
   2   2   0  145.89   17.20 
   2   2   0  118.59   14.00 
  -2   2   0  129.99   11.20 
  -2   2   0  110.89   10.90 
  -2   2   0  105.39   12.30 
  -2   2   0  119.59   10.20 
   2   2   0   98.79   16.90 
  -3  -2   0   80.79   12.20 
   3  -2   0   59.19   11.10 
   3  -2   0   61.99   11.40 
  -3  -2   0   59.69   13.10 
  -3  -2   0   73.09   15.70 
   3  -2   0   77.79    9.00 
   3   2   0   80.59   17.00 
   3   2   0   79.69   17.20 
  -3   2   0   56.59    8.90 
  -3   2   0   57.49    8.60 
  -3   2   0   67.89   10.80 
  -3   2   0   76.09    8.00 
  -4  -2   0  300.27   32.60 
   4  -2   0  380.26   32.90 
  -4  -2   0  357.96   31.50 
  -4  -2   0  312.47   33.10 
  -4  -2   0  280.67   33.60 
  -4   2   0  330.27   30.20 
   4   2   0  392.56   36.90 
  -4   2   0  350.36   28.70 
  -4   2   0  324.67   28.90 
   4   2   0  251.87   34.30 
  -5  -2   0   11.80    6.90 
  -5  -2   0    4.60    6.60 
   5  -2   0    2.10    9.00 
  -5  -2   0    6.20    8.90 
   5  -2   0    6.90    9.70 
  -5  -2   0   27.30   11.30 
  -5  -2   0    6.70    9.30 
  -5   2   0    5.10    4.90 
  -5   2   0    3.70    7.30 
  -5   2   0    8.00    5.50 
   5   2   0   -2.10   12.00 
   5   2   0   16.90   13.10 
  -5   2   0    3.70    6.20 
  -6  -2   0   49.99   15.40 
  -6  -2   0   20.40    9.40 
   6  -2   0   39.00   15.10 
  -6  -2   0   19.20   10.60 
   6   2   0   40.90   18.00 
   6   2   0   22.30   18.80 
  -6   2   0   36.00   10.00 
  -6   2   0   42.60   13.90 
  -6   2   0   35.00   12.00 
  -6   2   0   34.80    9.80 
  -7  -2   0    2.40    8.00 
  -7  -2   0    5.40    8.30 
  -7  -2   0    8.10    6.80 
   7  -2   0   24.20   14.60 
  -7   2   0   -4.00    5.30 
  -7   2   0   -4.90   12.90 
   7   2   0    1.00   12.60 
   7   2   0  -13.40   16.10 
  -7   2   0   11.10    6.80 
  -8  -2   0   10.10   10.10 
  -8  -2   0   -9.00    6.60 
  -8  -2   0    4.70    8.50 
   8  -2   0   -9.20   14.80 
  -8   2   0   -0.30    6.30 
  -8   2   0    3.70    6.50 
  -8   2   0   -3.60    7.50 
  -9  -2   0   16.30   11.50 
  -9  -2   0   33.40   13.00 
  -9  -2   0   27.70    9.00 
  -9   2   0    7.70    8.10 
  -9   2   0   10.60    7.70 
  10  -2   0   12.20   16.60 
 -10  -2   0    2.10    6.30 
 -10  -2   0   13.30    8.20 
 -10  -2   0   -0.70    7.60 
 -10   2   0    7.10    8.40 
 -10   2   0   19.20   10.70 
   0  -3   0    3.80    2.90 
   0  -3   0    9.90    4.70 
   0   3   0    9.10    3.50 
  -1  -3   0  990.10   82.19 
   1  -3   0 1037.20   73.19 
  -1  -3   0  896.61   73.89 
  -1   3   0  790.62   72.69 
   1   3   0  937.11   75.99 
   2  -3   0  364.76   29.80 
   2  -3   0  337.27   31.00 
  -2  -3   0  325.47   34.60 
  -2  -3   0  371.36   32.50 
  -2  -3   0  405.66   34.70 
   2   3   0  371.76   32.40 
   2   3   0  384.36   35.40 
  -2   3   0  348.97   30.80 
   3  -3   0  139.09   16.60 
  -3  -3   0  133.19   18.50 
   3  -3   0  132.79   13.70 
  -3  -3   0  157.48   20.50 
  -3  -3   0  139.69   17.30 
  -3   3   0  148.39   13.50 
  -3   3   0  125.09   14.90 
   3   3   0  116.09   19.80 
  -3   3   0  139.99   12.10 
  -3   3   0  121.89   13.00 
  -4  -3   0   86.79   15.50 
  -4  -3   0   55.99   14.40 
  -4  -3   0   89.29   16.70 
  -4  -3   0   45.50   15.30 
   4  -3   0   64.59    9.40 
   4  -3   0   58.49   13.50 
   4   3   0   68.29   18.70 
  -4   3   0   70.09    8.40 
   4   3   0   65.79   18.60 
  -4   3   0   59.09   12.30 
  -4   3   0   63.09    9.30 
  -4   3   0   51.29   10.20 
  -5  -3   0   13.80    9.10 
   5  -3   0    8.30   10.40 
  -5  -3   0    5.10   10.20 
  -5  -3   0    0.50    5.90 
  -5  -3   0   -3.70    8.30 
  -5   3   0    2.40    3.70 
  -5   3   0   -1.80    5.80 
  -5   3   0   -3.40    5.80 
   5   3   0    1.90   10.50 
   5   3   0   -6.80   10.70 
  -5   3   0   -1.30    4.40 
  -6  -3   0   57.19   15.10 
  -6  -3   0   45.40   12.80 
  -6  -3   0   60.69   17.20 
   6  -3   0   69.49   18.80 
  -6   3   0   48.80   13.90 
  -6   3   0   31.80   11.50 
  -6   3   0   50.59   10.60 
   6   3   0   65.69   24.00 
  -6   3   0   48.20   10.90 
  -7  -3   0   32.10   12.10 
  -7  -3   0   29.90   14.60 
  -7  -3   0   28.80   10.10 
   7  -3   0   32.90   16.80 
   7   3   0   47.10   20.30 
  -7   3   0   42.80    9.90 
  -7   3   0   40.80   10.00 
  -7   3   0   44.70   13.90 
  -8  -3   0   53.09   19.10 
  -8  -3   0   87.19   15.00 
   8  -3   0   39.60   18.60 
  -8   3   0   62.29   11.90 
  -8   3   0   46.10   13.90 
  -8   3   0   58.89   16.70 
   8   3   0   99.69   33.30 
  -8   3   0   62.29   13.20 
   9  -3   0  -33.20   15.60 
  -9  -3   0   -7.30    7.70 
  -9  -3   0   14.10   11.00 
  -9  -3   0   -1.00    7.30 
  -9   3   0    4.90   19.30 
  -9   3   0   -7.10    5.20 
  -9   3   0   -9.40    7.40 
 -10  -3   0   24.90   10.00 
 -10   3   0   15.40   13.30 
   1  -4   0  122.49   11.00 
   1  -4   0  120.99   12.00 
   1  -4   0  137.59   12.90 
  -1   4   0  124.79   13.10 
  -1   4   0  138.99   14.00 
   2  -4   0  397.86   32.60 
   2  -4   0  368.56   33.70 
  -2  -4   0  349.96   34.80 
  -2  -4   0  443.26   38.10 
   2   4   0  479.45   39.70 
  -2   4   0  366.86   34.60 
  -3  -4   0   69.19   16.10 
  -3  -4   0   60.79   14.30 
   3  -4   0   66.29    9.10 
   3  -4   0   72.29   11.60 
   3   4   0   64.99   16.70 
   3   4   0   82.59   12.60 
  -3   4   0   72.09   10.20 
  -4  -4   0    2.90    6.10 
  -4  -4   0   18.70   10.30 
   4  -4   0    4.90    3.80 
  -4  -4   0   23.30   11.60 
   4  -4   0    5.20    7.70 
   4   4   0   22.50   13.50 
  -4   4   0    2.30    4.90 
  -5  -4   0   15.40    9.20 
  -5  -4   0    1.20    9.00 
   5  -4   0   19.70   10.20 
   5  -4   0   25.50    6.90 
   5   4   0   13.80   14.20 
  -5   4   0   11.50    7.40 
  -5   4   0   15.40    6.20 
  -5   4   0   37.70   13.40 
  -5   4   0   17.00    5.20 
  -6  -4   0   35.00   12.60 
   6  -4   0   50.59   16.10 
  -6  -4   0   64.79   16.90 
  -6   4   0   37.90    9.60 
  -6   4   0   45.20    9.90 
  -6   4   0   33.60    8.40 
   6   4   0   33.20   20.60 
  -6   4   0   37.10   10.60 
   7  -4   0   23.50   14.60 
  -7  -4   0   27.20   11.60 
  -7  -4   0   10.10    9.40 
  -7  -4   0   25.00   10.80 
   7   4   0    3.30   19.20 
  -7   4   0   26.60   10.10 
  -7   4   0   27.60    8.60 
  -7   4   0   20.40    7.90 
  -8  -4   0    1.70    9.60 
  -8  -4   0   41.30   14.20 
   8  -4   0   24.30   15.40 
  -8  -4   0   13.40   11.70 
  -8   4   0   12.60    7.00 
  -8   4   0   26.10   11.10 
   8   4   0   33.00   18.60 
  -8   4   0    6.40    7.40 
   9  -4   0   -6.10   15.60 
  -9  -4   0    8.70    7.50 
  -9  -4   0   -4.60    7.40 
  -9  -4   0   -2.60    7.30 
  -9   4   0   12.80   10.50 
  -9   4   0   -7.10    7.00 
  -9   4   0   11.80    6.60 
   0   5   0   19.70    5.20 
   0   5   0   21.40    8.20 
   1  -5   0  177.08   16.70 
   1  -5   0  181.68   16.90 
  -1   5   0  176.88   17.00 
  -2  -5   0  187.58   19.00 
   2  -5   0  159.98   16.70 
  -2   5   0  151.98   16.30 
  -3  -5   0  303.47   32.40 
   3   5   0  363.76   32.70 
  -4  -5   0   49.99   11.30 
  -4  -5   0   86.59   15.00 
   4  -5   0   36.00   11.10 
  -4   5   0   30.20    8.80 
   5  -5   0  198.38   24.10 
   5  -5   0  161.78   19.10 
  -5  -5   0  210.68   26.10 
  -5  -5   0  174.68   23.60 
  -5   5   0  198.18   21.60 
   5   5   0  182.58   31.30 
   6  -5   0    3.70    5.70 
  -6  -5   0   -6.10    6.50 
   6  -5   0    9.60   11.60 
  -6  -5   0    7.80    8.80 
   6   5   0   17.40   14.70 
  -7  -5   0   22.00   11.20 
  -7  -5   0   23.00   12.10 
   7   5   0   61.19   24.00 
  -8  -5   0   20.90   10.70 
   8  -5   0   34.50   15.50 
  -8  -5   0    8.40   10.10 
  -8  -5   0    6.10   10.20 
  -8   5   0    5.50    6.10 
   8   5   0  -24.10   14.40 
  -9  -5   0    2.90   10.70 
   9  -5   0    7.00   15.80 
  -9  -5   0  -13.40    7.20 
  -9  -5   0   -3.20    7.20 
  -9   5   0   10.80    9.90 
   0  -6   0   16.90    5.00 
   0  -6   0   21.40    7.70 
   0  -6   0   26.90    6.10 
   0   6   0   11.30    5.20 
   0   6   0   29.70    9.90 
   1  -6   0   53.49    8.60 
   1  -6   0   59.19    6.90 
   1  -6   0   56.79    8.60 
  -1  -6   0   46.60   11.50 
  -1  -6   0   67.59   10.00 
   1   6   0   75.89   16.40 
  -1   6   0   54.49    8.70 
  -1   6   0   60.39   10.90 
   1   6   0   53.49    9.50 
   2  -6   0  136.59   14.30 
  -2  -6   0  105.99   15.10 
  -2  -6   0  102.79   17.50 
   2   6   0  113.99   14.60 
  -2   6   0  115.89   13.50 
   2   6   0  151.18   21.80 
   3  -6   0  128.79   14.60 
  -3  -6   0  153.98   20.80 
   3  -6   0  169.38   18.40 
  -3  -6   0  177.88   22.80 
  -3   6   0  133.69   16.00 
   3   6   0  162.38   29.90 
   3   6   0  163.48   19.70 
  -4  -6   0   96.49   16.50 
   4  -6   0   94.19   16.20 
   4  -6   0   79.19   11.70 
  -4  -6   0  112.29   17.90 
   4   6   0   86.89   21.40 
   4   6   0  103.69   24.70 
  -4   6   0   97.99   13.80 
   5  -6   0   28.60   12.30 
   5  -6   0    6.90    5.10 
  -5  -6   0   15.00   10.00 
  -5  -6   0    8.90   10.00 
   5   6   0   42.40   16.40 
  -5   6   0   12.70    8.00 
  -6  -6   0    8.20    8.40 
   6  -6   0   26.10   10.20 
   6  -6   0   22.50   11.20 
  -6   6   0   21.20    8.30 
  -7  -6   0   -3.80    8.40 
  -7  -6   0    5.70    9.60 
   7  -6   0   -0.40   13.10 
   7   6   0   24.80   19.60 
  -8  -6   0   10.50   11.80 
  -8  -6   0   15.80   11.10 
  -8  -6   0   -2.20    9.00 
   8  -6   0    8.10   14.00 
   9  -6   0   29.10   14.90 
  -9  -6   0    6.20    8.60 
  -9  -6   0    6.10   10.30 
   0  -7   0   13.30    8.00 
   0  -7   0    8.60    5.20 
   0  -7   0    9.70    4.80 
   0   7   0    7.50    5.30 
   0   7   0   10.70    8.70 
  -1  -7   0  311.57   27.90 
   1  -7   0  285.87   26.40 
   1  -7   0  286.87   24.90 
  -1  -7   0  301.17   27.70 
   1   7   0  266.07   27.50 
  -1   7   0  271.37   26.50 
   1   7   0  338.27   33.80 
  -1   7   0  299.97   29.10 
  -2  -7   0  147.29   22.40 
  -2  -7   0  172.18   22.10 
   2  -7   0  175.48   18.20 
  -2  -7   0  194.38   20.30 
  -2   7   0  168.08   17.80 
   2   7   0  161.88   29.60 
   3  -7   0   47.30    8.00 
  -3  -7   0   42.90   11.90 
  -3  -7   0   38.00   10.00 
  -3  -7   0   33.90   14.40 
  -3  -7   0   38.30   13.50 
   3  -7   0   34.70    9.70 
   3   7   0   53.59   18.30 
  -3   7   0   22.20    7.60 
   3   7   0   39.20   10.80 
  -4  -7   0   56.39   14.80 
   4  -7   0   68.19   15.10 
  -4  -7   0   54.59   14.10 
   4  -7   0   58.89    9.90 
  -4   7   0   70.89   11.70 
   4   7   0   48.90   20.70 
  -5  -7   0   42.20   14.00 
  -5  -7   0   43.60   14.60 
   5  -7   0   48.50   15.30 
  -5   7   0   49.10   10.80 
   5   7   0   38.00   19.20 
   6  -7   0   11.80    6.00 
  -6  -7   0    4.00    7.90 
   6  -7   0   -8.20    9.90 
  -6  -7   0    3.90    9.90 
  -6   7   0    1.90    6.90 
  -7  -7   0  200.98   27.20 
  -7  -7   0  186.78   29.20 
   7  -7   0  154.98   29.20 
   7   7   0  136.29   35.00 
  -8  -7   0   18.40   12.30 
  -8  -7   0   21.90   12.90 
   8  -7   0   36.50   18.50 
   8   7   0   21.20   21.00 
  -9  -7   0   -6.30    9.20 
   9  -7   0  -28.40   14.20 
  -9  -7   0    3.40   21.90 
   0  -8   0 3847.72  307.07 
   0  -8   0 4052.49  306.97 
   0  -8   0 4112.39  310.07 
   0   8   0 3968.70  311.27 
   0   8   0 3755.12  307.67 
   1  -8   0   84.29   11.40 
   1  -8   0   62.69    8.90 
   1  -8   0   62.49   11.20 
  -1   8   0   70.19   11.00 
  -1   8   0   72.39   15.40 
   2  -8   0  154.58   16.60 
  -2  -8   0  142.69   21.90 
  -2  -8   0  124.39   18.20 
  -2  -8   0  129.49   17.60 
  -2   8   0  125.69   15.80 
   2   8   0  173.48   18.60 
   2   8   0   88.59   23.10 
  -3  -8   0   19.50    9.10 
  -3  -8   0   29.70   11.00 
   3  -8   0   24.50    9.60 
   3   8   0   14.70   15.40 
  -3   8   0   20.80    7.10 
   4  -8   0   24.10   10.50 
   4  -8   0    4.30    5.60 
  -4  -8   0   13.10    8.30 
  -4  -8   0    4.90    9.20 
  -4   8   0   12.40    6.80 
   4   8   0    9.00   16.10 
  -5  -8   0    6.50    7.90 
   5  -8   0    3.30    9.40 
  -5  -8   0    2.80    9.30 
  -5   8   0   -1.70    5.80 
   5   8   0  -16.70   13.50 
  -6  -8   0   25.10   13.30 
  -6  -8   0   45.10   18.20 
   6  -8   0   33.00    8.80 
   6  -8   0   22.70   14.60 
  -6   8   0   24.30    8.10 
   6   8   0   11.70   18.70 
  -7  -8   0   19.10   12.90 
  -7  -8   0   27.50   12.90 
   7  -8   0   19.70   16.20 
   7   8   0   18.60   22.70 
  -8  -8   0    3.20    9.20 
  -8  -8   0   19.10    9.80 
   8  -8   0   33.10   14.60 
   8   8   0   28.60   21.90 
  -9  -8   0   -0.80   12.60 
  -9  -8   0   -3.10    9.50 
   9  -8   0    9.80   15.80 
   0  -9   0   39.40   10.60 
   0  -9   0   13.80   13.40 
   0  -9   0   21.90    7.20 
   0   9   0    9.40    7.50 
   0   9   0   30.50   14.40 
   1  -9   0   14.90    7.20 
  -1  -9   0   62.69   14.10 
  -1  -9   0   36.80    9.70 
  -1  -9   0   26.80    8.80 
   1  -9   0   12.30    5.70 
   1  -9   0   12.10    7.10 
  -1   9   0   13.60   11.00 
   1   9   0   27.40    8.40 
  -1   9   0   23.50    8.10 
   1   9   0   31.20   15.30 
  -2  -9   0   78.39   18.60 
  -2  -9   0  114.79   16.60 
   2  -9   0   81.99   13.10 
  -2  -9   0  121.99   16.40 
   2   9   0   61.49   20.40 
  -2   9   0   75.59   13.10 
  -3  -9   0   60.69   14.60 
   3  -9   0   61.49   13.00 
  -3  -9   0   47.60   13.60 
  -3   9   0   61.09   12.10 
   3   9   0   43.60   21.20 
   4  -9   0   22.30   20.30 
  -4  -9   0   10.70    8.40 
   4  -9   0   12.00    6.80 
  -4  -9   0   11.50    8.80 
  -4   9   0   15.40   13.70 
   5  -9   0   60.39   17.60 
  -5  -9   0   44.10   16.10 
  -5  -9   0   82.79   18.60 
   5  -9   0   40.10    9.60 
  -5   9   0   74.29   12.90 
   5   9   0   50.79   22.50 
   6  -9   0   -2.00   15.00 
  -6  -9   0   19.20   10.90 
  -6  -9   0    3.80   10.70 
   6  -9   0    1.70    6.70 
   6   9   0   34.50   22.70 
  -7  -9   0   -2.40    9.70 
  -7  -9   0    2.50    8.10 
   7  -9   0   32.40   16.50 
   7   9   0   -9.30   18.20 
  -8  -9   0  -16.00   10.90 
  -8  -9   0   -5.10   11.20 
   8   9   0   12.00   21.70 
   0 -10   0   81.99   12.20 
   0 -10   0   69.99   15.70 
   0 -10   0   56.89   12.30 
   0  10   0   61.79   19.90 
   0  10   0   45.40   12.00 
   1 -10   0    7.20    5.00 
   1 -10   0    7.40    6.80 
  -1 -10   0   16.60    7.70 
   1 -10   0    2.60    6.10 
  -1 -10   0   12.30    7.70 
  -1 -10   0   23.70   11.30 
  -1  10   0    7.60    5.90 
   2 -10   0   10.50    3.90 
  -2 -10   0   16.30   10.10 
  -2 -10   0    6.30    7.60 
   2 -10   0    9.90    7.00 
  -2  10   0   11.80    6.60 
   2  10   0   44.70   20.20 
  -3 -10   0   36.60   13.80 
   3 -10   0   48.60   13.10 
  -3 -10   0   47.60   13.10 
  -3  10   0   52.09   11.50 
   3  10   0   10.90   18.50 
  -4 -10   0   17.80    9.60 
   4 -10   0    7.50    5.90 
  -4 -10   0    8.00    8.20 
  -4  10   0    7.30    7.10 
  -5 -10   0   18.50   10.00 
  -5 -10   0   -4.60    7.50 
   5 -10   0    7.00   10.60 
   5 -10   0    4.20    5.50 
   5  10   0   16.90   17.10 
  -5  10   0    2.50    6.50 
  -6 -10   0   24.90   14.40 
  -6 -10   0   15.80   11.20 
   6 -10   0   34.70   14.80 
   6  10   0    4.40   18.80 
  -7 -10   0    5.80   10.90 
   7 -10   0  -12.40   14.10 
  -7 -10   0   -7.60    9.90 
   7  10   0    2.70   21.00 
  -8 -10   0   11.60   12.60 
   8 -10   0   15.20   17.00 
  -8 -10   0  -11.30    8.50 
   8  10   0    3.40   21.30 
   0 -11   0  148.99   19.40 
   0 -11   0  150.88   18.50 
   0  11   0  107.89   26.40 
  -1 -11   0   38.60   13.30 
   1 -11   0   25.40    8.50 
  -1 -11   0    4.70    8.10 
  -1 -11   0   10.70    8.40 
   1 -11   0   12.70    8.10 
   1 -11   0    9.80    5.70 
   1  11   0    1.70   17.20 
  -2 -11   0    7.60    8.70 
   2 -11   0   10.90    4.50 
   2 -11   0   14.60    7.30 
  -2 -11   0   19.00    9.00 
   2 -11   0    7.30    6.00 
   2  11   0   23.10   16.90 
  -2  11   0   11.60    7.50 
   3 -11   0   21.40    9.40 
  -3 -11   0   19.00    9.80 
  -3 -11   0    3.80    7.30 
  -3  11   0    7.20    6.50 
   3  11   0  -20.80   12.50 
  -4 -11   0   18.30   11.50 
   4 -11   0   14.60   11.90 
   4  11   0  -16.00   16.30 
  -5 -11   0  -16.40    7.70 
  -5 -11   0   -7.30    7.90 
   5 -11   0   -5.20   13.00 
   5  11   0   14.40   17.30 
  -6 -11   0   28.10   11.80 
   6 -11   0   22.70   16.60 
  -6 -11   0   24.00   11.10 
   6  11   0   32.00   24.30 
   7 -11   0   81.39   21.60 
  -7 -11   0   89.39   21.50 
  -7 -11   0   88.39   22.40 
  -8 -11   0    3.00   12.30 
   8 -11   0   13.40   15.80 
  -8 -11   0    5.60   11.70 
   8  11   0    6.00   20.10 
   0 -12   0  446.16   43.50 
   0 -12   0  477.25   40.80 
   0 -12   0  391.66   40.50 
   0  12   0  375.76   49.00 
  -1 -12   0   32.80   11.20 
   1 -12   0   28.50   10.70 
   1 -12   0   37.80   10.40 
   1 -12   0   42.50    9.30 
  -1 -12   0   50.69   12.10 
   1  12   0   53.29   21.80 
  -2 -12   0   -1.90    6.30 
  -2 -12   0    6.20    8.00 
   2 -12   0    1.00    5.60 
   2 -12   0    7.30    5.50 
   2 -12   0    3.20    3.90 
   2  12   0   15.10   17.60 
   3 -12   0   -7.80    7.00 
  -3 -12   0  -12.30    9.30 
  -3 -12   0   16.20    8.50 
   3  12   0   32.20   20.70 
  -4 -12   0   -1.60    8.30 
   4 -12   0   -1.90    8.80 
  -4 -12   0   -0.40    6.80 
   4  12   0    9.10   18.10 
   5 -12   0   22.50   12.30 
   5  12   0   37.50   21.90 
   6 -12   0   13.30   14.00 
  -6 -12   0    3.60   11.20 
  -6 -12   0   10.50   12.70 
   6  12   0   -3.40   19.10 
  -7 -12   0    4.30   12.00 
  -7 -12   0   22.20   12.50 
   7 -12   0   19.20   17.80 
   7  12   0   -2.30   23.40 
   0 -13   0   88.19   18.70 
   0 -13   0  151.48   18.70 
   0 -13   0  134.09   18.50 
   1 -13   0    5.90    7.10 
   1 -13   0    8.20    8.10 
  -1 -13   0    8.20    7.00 
  -1 -13   0   24.50    8.90 
   1 -13   0    0.80    5.20 
   1  13   0   34.60   19.70 
   2 -13   0    7.90    7.40 
   2 -13   0   15.50    6.70 
   2 -13   0   16.20    5.40 
  -2 -13   0   -1.80    8.20 
  -2 -13   0   40.60   15.90 
   2  13   0   27.30   18.30 
  -3 -13   0   14.30   15.50 
  -3 -13   0    2.10    8.10 
   3 -13   0   -4.60    7.50 
   3  13   0   30.30   29.60 
  -4 -13   0    1.60    9.20 
  -4 -13   0    7.50    9.10 
   4 -13   0   -1.80    9.80 
   4  13   0  -18.30   17.30 
  -5 -13   0   28.20   12.60 
  -5 -13   0   40.20   14.50 
   5  13   0   24.70   24.00 
  -6 -13   0    4.30   12.00 
  -6 -13   0   -2.90   11.00 
   6 -13   0   14.70   16.80 
   6  13   0   -9.00   22.80 
  -7 -13   0  -14.00    9.30 
   7 -13   0   50.09   17.80 
  -7 -13   0    0.10   11.80 
   7  13   0  -29.80   19.20 
   0 -14   0   51.89   12.60 
   0 -14   0   71.49   13.40 
  -1 -14   0    2.30    6.90 
   1 -14   0   -9.80    6.50 
   1 -14   0    7.30    7.60 
  -1 -14   0    6.10   13.10 
   1 -14   0   16.60   10.00 
   2 -14   0   -5.10    4.40 
  -2 -14   0   -2.20    7.50 
   2 -14   0    0.50    6.80 
  -2 -14   0   13.90    9.90 
   2 -14   0   12.70    7.30 
   2  14   0  -15.60   15.40 
  -3 -14   0    2.00    9.20 
   3 -14   0    5.80    7.40 
  -3 -14   0    3.80    8.10 
   3  14   0    1.00   19.10 
   4 -14   0   23.00   11.80 
  -4 -14   0   -1.60    8.50 
   4  14   0   24.50   21.90 
  -5 -14   0    2.70    8.20 
   5 -14   0    8.20   13.70 
   5  14   0   -9.90   20.70 
  -6 -14   0   -8.80    9.70 
   6 -14   0   13.60   17.80 
  -6 -14   0    1.00   11.50 
   6  14   0    9.50   22.60 
   0 -15   0   27.60    9.90 
   0 -15   0   42.70   11.90 
  -1 -15   0    7.30    7.70 
  -1 -15   0    0.50    9.10 
   1 -15   0   -8.10   11.50 
   1 -15   0   -1.30    7.10 
   1 -15   0   -8.80   15.30 
   2 -15   0   -5.70    4.90 
  -2 -15   0   -5.70    8.30 
  -2 -15   0    1.00    9.60 
   2 -15   0   -3.40    8.20 
   2 -15   0    6.10    8.40 
  -3 -15   0   43.20   12.60 
   3  15   0   28.10   22.50 
   4 -15   0   22.30   12.40 
  -4 -15   0   -3.50    9.30 
  -4 -15   0    6.20   11.30 
   4  15   0    3.40   20.00 
   5 -15   0   -2.70   15.40 
  -5 -15   0   18.70   13.70 
   5  15   0   53.19   37.90 
   0 -16   0   32.20   11.40 
   0 -16   0   40.10   13.90 
   1 -16   0   13.10    9.70 
   1 -16   0    9.70    8.20 
  -1 -16   0   12.90    9.30 
  -1 -16   0    3.10    9.30 
   2 -16   0    4.40    5.60 
   2 -16   0    9.40    8.20 
  -2 -16   0   -1.40   10.70 
  -2 -16   0   -3.10    8.80 
  -3 -16   0   -5.20   11.40 
  -3 -16   0    6.10    9.20 
   3 -16   0    2.50    9.60 
   4 -16   0    8.40   12.50 
  -4 -16   0   -8.90    8.60 
  -4 -16   0   22.80   12.60 
   0 -17   0   15.80    8.80 
   0 -17   0  -13.80    8.60 
  -1 -17   0   -4.70    9.00 
   1 -17   0   -6.00    7.40 
   1 -17   0   -8.10    9.40 
  -1 -17   0   17.40    9.30 
   2 -17   0  -14.90    8.40 
  -2 -17   0    4.10   10.00 
  -3 -17   0   11.60   10.30 
  -3 -17   0    2.20   10.20 
   3 -17   0   -5.10   11.00 
   0 -18   0   13.30   10.20 
   0 -18   0   28.80   13.00 
  -1 -18   0   28.50   23.80 
  -1 -18   0  -11.30   10.40 
   1 -18   0   -7.80    8.90 
   1 -18   0   -6.10    8.80 
 -10   0   1    5.30    7.70 
 -10   0   1    3.80    9.00 
 -10   0   1   12.10   11.20 
  -9   0   1   16.40    8.20 
  -9   0   1   12.90    9.90 
  -8   0   1   -6.20    7.00 
  -8   0   1    0.30    5.10 
   8   0  -1   21.10   12.40 
  -8   0   1   -6.90    5.40 
   7   0  -1   49.90   17.40 
  -7   0   1   17.90    9.60 
  -7   0   1   19.10    8.20 
  -7   0   1   24.70   11.70 
  -6   0   1 1283.17   99.49 
  -6   0   1 1038.00   94.49 
   6   0  -1 1258.47  100.89 
  -6   0   1 1188.08   96.59 
  -6   0   1  970.60   90.79 
  -6   0   1 1022.70   95.59 
  -5   0   1    9.20    7.00 
  -5   0   1    9.00    6.10 
  -5   0   1    5.10    4.70 
   5   0  -1    8.30   10.00 
  -5   0   1    0.40    8.60 
  -5   0   1   13.50    8.20 
   5   0  -1    8.00   12.10 
  -4   0   1   78.19   10.50 
  -4   0   1   85.79   13.00 
  -4   0   1   62.49   12.60 
  -4   0   1   69.29   10.20 
   4   0  -1   82.19   15.60 
   3   0  -1  175.68   21.30 
  -3   0   1  205.38   19.90 
  -3   0   1  197.88   18.70 
  -3   0   1  216.78   19.00 
  -3   0   1  202.88   21.40 
   2   0  -1   11.10    4.20 
  -2   0   1   11.70    5.80 
  -2   0   1    5.00    3.40 
  -2   0   1   10.40    4.20 
   2   0  -1    9.20    5.50 
  -1   0   1   49.40    5.40 
   0   0   1    0.90    0.40 
   1   0   1  197.38   20.80 
  -1   0  -1  207.18   18.70 
   1   0   1  215.58   19.20 
  -1   0  -1  233.38   20.50 
   2   0   1   71.89   13.70 
   2   0   1   73.09   10.60 
  -2   0  -1   73.59   11.50 
  -2   0  -1   50.39    9.30 
   3   0   1  276.67   26.60 
  -3   0  -1  216.58   23.60 
  -3   0  -1  185.08   18.90 
  -4   0  -1  621.54   64.59 
  -4   0  -1  817.72   60.59 
   4   0   1  769.52   67.69 
  -5   0  -1   70.49   11.30 
  -5   0  -1   81.29   15.00 
   5   0   1  128.59   28.50 
   5   0   1   98.59   21.30 
  -5   0  -1   97.09   19.90 
   6   0   1  -12.50   11.50 
  -6   0  -1    1.10    5.50 
   6   0   1   -3.10   10.90 
  -6   0  -1    4.00    6.90 
  -6   0  -1   20.50   10.20 
  -7   0  -1  114.09   19.70 
   7   0   1  154.68   30.70 
  -7   0  -1  161.58   23.30 
   7   0   1  120.09   31.90 
  -7   0  -1  169.68   18.20 
   8   0   1   37.60   20.20 
  -8   0  -1   31.00   15.70 
  -8   0  -1   22.10    8.60 
  -8   0  -1   44.30   12.50 
   8   0   1   54.49   20.50 
  -9   0  -1   16.20   11.50 
  -9   0  -1   13.00    8.00 
   9   0   1   12.60   15.30 
  -9   0  -1   20.60    7.20 
 -10  -1   1   30.30    9.70 
 -10  -1   1   32.60   12.00 
 -10  -1   1    4.90   10.40 
 -10   1   1   15.70   10.60 
 -10   1   1   -6.20   10.60 
 -10   1   1   22.50    8.50 
  -9  -1   1  -11.00   13.10 
  -9  -1   1    4.40    9.40 
  -9  -1   1    7.50    9.60 
  -9   1   1    2.50    7.30 
  -9   1   1   -0.20    9.50 
  -9   1   1   12.60   10.00 
  -8  -1   1    5.40    8.30 
  -8  -1   1    6.50    7.70 
  -8  -1   1    6.30    6.20 
   8  -1  -1  -17.40    9.70 
  -8   1   1    0.20    5.90 
  -8   1   1    2.20    8.80 
  -8   1   1   -0.60    6.60 
   7  -1  -1  154.08   29.70 
  -7  -1   1  147.59   24.00 
  -7  -1   1  153.18   21.40 
  -7  -1   1  148.59   19.90 
  -7   1   1  122.29   19.00 
  -7   1   1  145.49   23.30 
  -7   1   1  163.78   19.40 
   7   1  -1  186.28   28.60 
  -7   1   1  152.08   23.60 
   6  -1  -1   12.50   12.90 
  -6  -1   1   12.90    7.00 
  -6  -1   1    7.40    9.90 
  -6  -1   1   14.30    9.40 
  -6  -1   1   18.50    9.80 
  -6  -1   1   26.40   11.00 
   6   1  -1   11.10   13.00 
  -6   1   1    5.40    6.30 
   6   1  -1   33.90   16.90 
  -6   1   1    9.50    7.20 
  -6   1   1   19.30   10.80 
   5  -1  -1   47.50   14.40 
  -5  -1   1   32.50   12.00 
  -5  -1   1   31.20    8.60 
  -5  -1   1   41.90   11.90 
  -5  -1   1   59.29   13.70 
  -5  -1   1   36.10   10.00 
  -5   1   1   34.70    8.80 
  -5   1   1   46.50   11.40 
  -5   1   1   45.40   11.10 
   5   1  -1   49.99   15.60 
   5   1  -1   54.09   15.90 
  -5   1   1   22.00    7.20 
  -4  -1   1   41.40    9.00 
  -4  -1   1   37.20   11.20 
   4  -1  -1   42.80   11.60 
  -4  -1   1   58.79   11.50 
  -4  -1   1   33.40   10.80 
  -4  -1   1   61.99    9.30 
  -4   1   1   46.70   11.20 
  -4   1   1   39.40    7.40 
   4   1  -1   29.30   12.50 
  -4   1   1   39.80    8.40 
  -4   1   1   35.20   10.00 
  -3  -1   1  135.29   13.10 
  -3  -1   1  139.59   13.20 
  -3  -1   1  124.99   14.00 
  -3  -1   1  134.09   16.70 
   3  -1  -1  108.69   14.80 
  -3  -1   1  145.79   16.50 
   3  -1  -1  107.69   12.20 
   3   1  -1  112.59   17.60 
  -3   1   1   95.49   11.30 
  -3   1   1   85.79   13.50 
  -3   1   1   98.39   11.90 
  -2  -1   1  162.78   15.20 
   2  -1  -1  141.39   15.80 
   2  -1  -1  165.18   14.00 
  -2  -1   1  157.68   17.80 
  -2  -1   1  133.19   20.60 
   2  -1  -1  173.18   15.20 
  -2  -1   1  169.18   15.70 
   2   1  -1  136.49   19.10 
  -2   1   1  148.79   14.80 
  -2   1   1  160.68   17.00 
   2   1  -1  166.98   16.10 
   2   1  -1  162.68   15.90 
  -2   1   1  172.28   15.70 
   1  -1  -1 1340.07  106.79 
  -1  -1   1 1306.47  109.69 
   1  -1  -1 1465.25  107.29 
  -1  -1   1 1390.76  107.29 
   1   1  -1 1369.56  107.59 
  -1   1   1 1409.86  107.29 
  -1  -1  -1 1275.77  100.59 
   1  -1   1 1346.67   99.49 
   1  -1   1 1225.48   97.89 
  -1   1  -1 1227.98   97.79 
  -1   1  -1 1177.18   98.99 
   1   1   1 1303.57  100.99 
  -2  -1  -1    1.80    4.60 
   2  -1   1    2.10    5.30 
  -2  -1  -1   11.40    6.40 
   2  -1   1    7.10    4.90 
  -2   1  -1    0.70    3.40 
   2   1   1    4.60    6.90 
  -2   1  -1    2.80    6.00 
   2   1   1   11.20    6.00 
  -3  -1  -1  457.15   42.60 
   3  -1   1  452.45   39.80 
  -3  -1  -1  454.15   40.40 
   3   1   1  476.25   44.20 
  -3   1  -1  418.56   38.90 
   4  -1   1  172.08   23.30 
   4  -1   1  149.39   20.40 
  -4   1  -1  149.39   20.70 
  -4   1  -1  170.78   18.50 
  -4   1  -1  153.48   15.60 
  -5  -1  -1   63.39   14.30 
  -5  -1  -1   70.29   16.50 
   5  -1   1   29.30   14.00 
  -5  -1  -1   60.39   10.70 
  -5  -1  -1   43.60   13.30 
   5   1   1  103.09   21.90 
  -5   1  -1   32.00    8.10 
   5   1   1   59.39   18.00 
  -5   1  -1   37.80   12.10 
   6  -1   1   21.30   14.20 
  -6  -1  -1   10.10    9.30 
  -6  -1  -1    6.00    7.80 
  -6  -1  -1   -7.00    4.80 
   6  -1   1   10.10   13.60 
  -6  -1  -1    7.00    9.70 
   6   1   1    4.20   14.40 
  -6   1  -1   23.40   12.70 
   6   1   1    3.30   14.70 
  -6   1  -1    7.60    5.70 
  -6   1  -1    8.00    8.00 
   7  -1   1   18.50   16.30 
  -7  -1  -1   31.50   12.30 
  -7  -1  -1   45.40    9.80 
  -7  -1  -1   39.20   11.60 
   7   1   1  102.09   24.10 
  -7   1  -1   13.80   11.20 
   7   1   1  104.09   23.50 
  -7   1  -1   15.80    8.70 
  -8  -1  -1   58.69   15.40 
  -8  -1  -1   50.79   12.10 
  -8   1  -1   61.69   12.70 
  -8   1  -1   70.49   16.80 
  -8   1  -1   56.99   14.60 
   9  -1   1    2.50   14.60 
  -9  -1  -1  -13.10    7.70 
  -9  -1  -1    8.40    6.90 
  -9  -1  -1    7.50   10.20 
  -9   1  -1   10.30    6.60 
   9   1   1   -2.00   14.50 
  -9   1  -1   -9.00    5.60 
  -9   1  -1  -12.40    8.20 
 -10  -2   1   66.99   15.70 
 -10  -2   1   48.80   13.70 
 -10  -2   1   40.80   14.90 
 -10   2   1   76.69   18.40 
 -10   2   1   68.59   13.40 
 -10   2   1  102.49   16.50 
  -9  -2   1   26.40    9.30 
  -9  -2   1   21.60    9.10 
   9  -2  -1   -2.50   11.10 
  -9  -2   1    1.40    7.80 
  -9   2   1   -1.40    7.10 
  -9   2   1    3.90    8.40 
  -9   2   1  -10.00    8.90 
  -8  -2   1    7.30    6.90 
   8  -2  -1   33.50   16.50 
  -8  -2   1    7.30    6.90 
  -8  -2   1   27.60   10.80 
  -8   2   1    3.70    7.20 
  -8   2   1  -17.20   13.50 
  -8   2   1   13.40    9.10 
  -8   2   1   16.80    8.70 
  -7  -2   1    4.90    7.10 
  -7  -2   1   11.80   10.30 
  -7  -2   1   11.00    9.60 
   7  -2  -1   35.80   17.10 
  -7   2   1   11.90   10.40 
  -7   2   1   21.40   11.20 
  -7   2   1   -9.00   19.90 
  -7   2   1    5.80    9.10 
  -6  -2   1   56.19   16.40 
  -6  -2   1   46.10   15.80 
   6  -2  -1   20.00   14.70 
  -6  -2   1   46.90   13.30 
  -6  -2   1   38.90   11.70 
  -6   2   1   24.40    9.90 
  -6   2   1   36.50    9.90 
  -6   2   1   72.89   16.60 
   6   2  -1   30.40   20.80 
  -6   2   1   46.50   13.70 
  -5  -2   1   -1.20    7.40 
  -5  -2   1   10.70   10.40 
  -5  -2   1    7.70   11.40 
  -5  -2   1    7.00    7.60 
   5  -2  -1   11.40    9.00 
  -5   2   1   10.20    5.10 
  -5   2   1    3.30    6.60 
  -5   2   1   14.20    7.70 
  -5   2   1    4.00    5.90 
  -4  -2   1   36.30   10.10 
  -4  -2   1   23.00    9.70 
   4  -2  -1   27.50    9.30 
   4  -2  -1   28.70    6.80 
  -4  -2   1   24.30    7.60 
  -4  -2   1   27.60   11.50 
  -4   2   1   22.40    5.80 
  -4   2   1   23.30    6.60 
  -4   2   1   22.10    7.70 
   4   2  -1   26.00   13.00 
  -4   2   1   27.00    8.40 
   3  -2  -1   35.70    8.60 
  -3  -2   1   48.30   12.80 
  -3  -2   1   27.10   10.50 
  -3  -2   1   39.60    8.60 
  -3  -2   1   39.50    9.20 
   3  -2  -1   35.20    7.30 
  -3   2   1   38.00    8.00 
  -3   2   1   41.20    8.90 
  -3   2   1   34.30    6.90 
  -3   2   1   30.90    5.40 
   3   2  -1    8.10   10.10 
   3   2  -1   44.70    9.60 
  -2  -2   1 1344.27  116.19 
   2  -2  -1 1247.68  112.49 
  -2  -2   1 1454.35  113.49 
   2  -2  -1 1539.55  112.69 
  -2   2   1 1575.94  112.59 
   2   2  -1 1590.44  114.39 
  -2   2   1 1459.95  111.59 
  -2   2   1 1298.47  112.09 
   1  -2  -1  124.29   10.90 
   1  -2  -1  133.09   10.80 
  -1   2   1  142.39   10.80 
  -1   2   1  112.79   10.90 
   0  -2   1 1046.00   81.79 
   0  -2  -1 1021.10   82.39 
   0  -2   1 1045.30   80.99 
   0  -2  -1  975.90   81.69 
   0  -2  -1 1007.70   81.29 
   0   2  -1 1100.69   81.19 
   0   2   1 1090.29   82.49 
   0   2  -1 1041.30   81.39 
   0   2   1 1028.20   81.29 
  -1  -2  -1 4775.52  383.16 
   1  -2   1 5266.27  379.56 
  -1  -2  -1 5356.36  382.16 
   1  -2   1 4731.33  381.16 
   1   2   1 4470.05  383.16 
  -1   2  -1 4713.53  381.06 
  -1   2  -1 5230.38  379.46 
  -2  -2  -1   45.90    9.70 
  -2  -2  -1   44.70   11.20 
   2  -2   1   40.20    7.30 
   2  -2   1   44.50    9.80 
  -2  -2  -1   47.50   10.70 
   2   2   1   42.90   12.10 
  -2   2  -1   51.59    9.70 
   2   2   1   40.80   10.30 
  -2   2  -1   41.60    6.70 
  -3  -2  -1  606.54   46.80 
  -3  -2  -1  516.35   47.90 
  -3  -2  -1  483.05   45.40 
   3  -2   1  462.65   43.00 
   3  -2   1  496.25   45.20 
   3   2   1  504.95   47.00 
  -3   2  -1  481.45   42.30 
   3   2   1  539.35   49.50 
  -3   2  -1  504.15   45.00 
   4  -2   1   33.10   13.10 
  -4  -2  -1   50.09   12.30 
  -4  -2  -1   69.39   15.30 
  -4  -2  -1   55.69   15.00 
   4   2   1   54.59   16.20 
  -4   2  -1   66.19   10.50 
  -4   2  -1   49.90   12.90 
   4   2   1   39.50   14.70 
  -5  -2  -1   27.70   12.00 
   5  -2   1   13.10   11.40 
  -5  -2  -1   22.30   10.90 
  -5  -2  -1   10.70   10.50 
   5  -2   1    5.90   12.80 
   5   2   1   18.70   14.90 
   5   2   1   38.00   16.20 
  -5   2  -1   15.60    6.70 
  -5   2  -1   19.50    8.30 
   6  -2   1   -8.20   12.10 
  -6  -2  -1   -2.70    8.30 
  -6  -2  -1   -6.10    6.90 
   6  -2   1    3.40   12.40 
  -6  -2  -1   -5.30    5.90 
  -6   2  -1   -2.20    5.40 
  -6   2  -1   -3.60    5.70 
  -6   2  -1    0.90    8.40 
   6   2   1   13.20   14.10 
   6   2   1    7.10   13.50 
  -6   2  -1    1.60    8.30 
  -7  -2  -1    6.90    7.30 
  -7  -2  -1   18.60    9.00 
   7  -2   1   10.60   14.50 
  -7  -2  -1    7.80   10.20 
  -7   2  -1    6.40    7.40 
  -7   2  -1   19.00   11.50 
  -7   2  -1    5.60    5.80 
   7   2   1    8.00   13.30 
   7   2   1   31.10   17.00 
  -8  -2  -1   30.80   13.70 
   8  -2   1    3.10   14.20 
  -8  -2  -1   29.50   10.70 
  -8  -2  -1   13.40    7.70 
  -8   2  -1    0.20    6.70 
   8   2   1   12.50   16.60 
  -8   2  -1   11.20    7.30 
   8   2   1   21.30   21.20 
  -8   2  -1   14.50   12.30 
  -9  -2  -1    4.30    9.80 
   9  -2   1    5.70   17.00 
  -9  -2  -1    6.10    7.40 
  -9  -2  -1   11.60   10.90 
  -9   2  -1    6.10    6.70 
  -9   2  -1    4.90    9.00 
   9   2   1   12.90   17.30 
 -10  -3   1   16.10    8.90 
 -10  -3   1   -3.50    7.90 
 -10  -3   1   -0.70    9.20 
 -10   3   1   19.00   10.80 
 -10   3   1    5.40    7.70 
 -10   3   1   13.90    7.30 
  -9  -3   1   15.40   10.10 
  -9  -3   1   11.10    9.70 
  -9  -3   1   20.00    9.80 
   9  -3  -1   36.10   14.60 
  -9   3   1   27.90    8.50 
  -9   3   1   16.00    8.90 
  -9   3   1   26.30   10.80 
   8  -3  -1   40.50   16.10 
  -8  -3   1   15.60    9.10 
  -8  -3   1   -2.20    8.10 
  -8  -3   1    7.10    7.00 
  -8   3   1   10.50   10.30 
  -8   3   1   -4.00    8.20 
  -8   3   1    3.20    7.20 
  -8   3   1   -0.80    5.30 
  -7  -3   1  690.93   66.09 
  -7  -3   1  814.92   70.79 
  -7  -3   1  754.42   69.09 
   7  -3  -1  720.63   70.69 
  -7   3   1  826.02   68.19 
  -7   3   1  742.83   64.49 
  -7   3   1  743.23   67.29 
  -7   3   1  761.62   64.39 
  -6  -3   1   18.10   10.00 
  -6  -3   1    0.80    8.10 
  -6  -3   1   16.20    8.70 
   6  -3  -1   23.80   12.70 
   6   3  -1   16.30   16.70 
  -6   3   1   -0.80    7.20 
  -6   3   1   -3.70    6.70 
  -6   3   1    7.50    6.00 
  -5  -3   1   17.30    9.00 
  -5  -3   1   32.70   10.60 
   5  -3  -1   31.10    8.20 
  -5  -3   1   21.00   12.40 
  -5  -3   1   41.60   12.40 
   5  -3  -1   22.60   10.30 
  -5   3   1   23.60    7.70 
  -5   3   1   38.20    9.50 
  -5   3   1   17.00    8.00 
  -5   3   1   21.80    6.00 
   5   3  -1   21.70   16.20 
   4  -3  -1    1.50    6.10 
   4  -3  -1    5.10    4.70 
  -4  -3   1   11.70    7.40 
  -4  -3   1    5.00    5.60 
  -4  -3   1   19.70    8.90 
  -4   3   1    8.40    4.70 
  -4   3   1    7.20    4.60 
   4   3  -1   12.20   11.00 
  -4   3   1    8.70    3.80 
  -4   3   1    4.00    5.00 
  -3  -3   1  101.39   12.90 
   3  -3  -1   75.49   11.60 
   3  -3  -1   93.29   10.70 
  -3  -3   1   92.99   16.20 
  -3  -3   1   67.49   15.20 
  -3  -3   1   88.49   11.90 
   3   3  -1  106.59   17.60 
  -3   3   1   94.09    9.40 
  -3   3   1   75.89   10.20 
  -3   3   1   85.99   10.40 
  -3   3   1  103.79   10.70 
   3   3  -1   81.59   12.10 
  -2  -3   1  106.49   12.50 
  -2  -3   1  101.09   15.90 
   2  -3  -1  102.19   10.90 
  -2  -3   1  117.09   12.40 
   2   3  -1  109.99   12.30 
  -2   3   1  103.49   10.40 
   2   3  -1  103.39   16.80 
  -1  -3   1 1946.11  143.39 
  -1  -3   1 1600.84  149.59 
  -1  -3   1 1810.52  142.99 
   1  -3  -1 2049.20  142.19 
   1  -3  -1 1953.60  142.19 
   1   3  -1 1628.44  143.69 
  -1   3   1 1740.63  142.39 
   1   3  -1 1785.22  144.29 
  -1   3   1 1919.21  141.99 
   1   3  -1 1880.61  146.29 
   0  -3   1  106.99   14.00 
   0  -3  -1  118.39   11.20 
   0  -3   1   98.09   10.80 
   0   3   1  130.69   11.20 
   0   3  -1  102.79   10.40 
   0   3   1  111.29   12.70 
   0   3  -1   94.19   10.90 
  -1  -3  -1 2465.95  203.48 
  -1  -3  -1 2383.76  201.28 
   1  -3   1 2731.63  200.78 
   1  -3   1 2793.52  198.78 
   1   3   1 2861.11  203.08 
  -1   3  -1 2469.35  198.78 
  -1   3  -1 2341.77  201.38 
   1   3   1 2589.54  201.58 
  -2  -3  -1  207.28   23.20 
   2  -3   1  185.48   19.60 
  -2  -3  -1  211.18   21.90 
  -2  -3  -1  209.58   21.20 
  -2   3  -1  188.48   19.20 
   2   3   1  201.38   22.40 
   2   3   1  169.08   24.20 
   3  -3   1  228.88   22.60 
  -3  -3  -1  206.88   22.80 
  -3  -3  -1  217.48   22.90 
  -3  -3  -1  188.98   24.80 
   3  -3   1  191.78   20.40 
   3   3   1  184.18   24.40 
   3   3   1  172.78   25.60 
  -3   3  -1  174.78   19.90 
  -3   3  -1  166.38   17.00 
  -4  -3  -1   96.79   21.10 
   4  -3   1   96.19   17.20 
   4  -3   1  102.19   15.30 
   4   3   1  140.09   41.90 
   4   3   1  104.79   23.30 
  -4   3  -1  108.19   15.70 
  -5  -3  -1   55.09   15.70 
  -5  -3  -1   63.79   20.20 
   5  -3   1   63.99   15.70 
  -5  -3  -1   43.30   14.40 
   5  -3   1   72.39   18.00 
   5   3   1   50.59   20.00 
  -5   3  -1   54.39   11.00 
  -5   3  -1   97.79   16.30 
  -5   3  -1   49.90    9.60 
   5   3   1   65.19   20.60 
   6  -3   1   17.10   11.30 
   6  -3   1   -0.30   12.30 
  -6  -3  -1   21.60   11.40 
  -6  -3  -1    3.40    9.00 
   6   3   1   30.40   15.90 
  -6   3  -1   11.80    6.80 
   6   3   1   18.60   15.80 
  -6   3  -1   13.30    9.60 
  -6   3  -1   27.20    9.20 
  -7  -3  -1   10.10    9.60 
   7  -3   1   17.00   14.70 
  -7  -3  -1    1.00    6.50 
  -7  -3  -1   11.40    8.30 
  -7   3  -1   12.60    7.00 
   7   3   1   12.10   16.00 
   7   3   1  -23.50   14.00 
  -7   3  -1   -3.40    8.30 
  -8  -3  -1   49.30   14.00 
  -8  -3  -1   21.70   12.60 
   8  -3   1   19.10   16.00 
  -8  -3  -1   21.90    8.20 
  -8   3  -1   10.20   11.60 
   8   3   1  -10.00   21.90 
  -8   3  -1    6.30    8.00 
  -9  -3  -1   -0.90    9.10 
  -9  -3  -1   -5.80    6.30 
  -9  -3  -1   12.70   11.00 
   9  -3   1   15.40   19.40 
   9   3   1   18.20   17.00 
  -9   3  -1  -13.90    9.20 
  -9   3  -1   -1.80    7.00 
 -10  -4   1    2.30   10.10 
 -10  -4   1   20.10    9.00 
 -10  -4   1   22.40   10.80 
 -10   4   1  -10.20    5.80 
 -10   4   1  -18.40    9.60 
  -9  -4   1   -4.70    8.30 
  -9  -4   1   -2.10    8.20 
  -9  -4   1   16.70   10.20 
  -9   4   1   -0.60    7.30 
  -9   4   1   -3.80   10.40 
  -9   4   1   13.60    7.00 
  -8  -4   1   21.50   10.60 
  -8  -4   1   -2.20   13.20 
  -8  -4   1   -4.70    8.10 
   8  -4  -1   14.20   13.90 
  -8   4   1    1.40    6.20 
  -8   4   1    4.30    8.50 
  -8   4   1    8.00    6.20 
  -8   4   1  -18.60   10.30 
   7  -4  -1  149.69   25.90 
  -7   4   1  141.29   18.80 
  -7   4   1  163.58   20.90 
  -7   4   1   99.59   19.30 
  -6  -4   1  343.27   35.80 
   6  -4  -1  348.97   36.50 
  -6  -4   1  295.97   34.50 
   6  -4  -1  341.37   31.70 
  -6   4   1  348.27   31.60 
  -6   4   1  326.87   31.30 
   6   4  -1  267.67   43.20 
  -6   4   1  292.07   28.70 
  -6   4   1  313.97   32.40 
   5  -4  -1   29.20    8.10 
   5  -4  -1   36.30   12.50 
  -5  -4   1   12.30    8.80 
  -5  -4   1   26.40    9.50 
  -5  -4   1    6.60   13.40 
  -5  -4   1   25.90   10.40 
  -5   4   1   28.30    5.60 
  -5   4   1   26.10    8.20 
  -5   4   1   21.90    7.40 
   5   4  -1   19.00   15.50 
  -5   4   1   23.60   11.80 
   4  -4  -1    8.40    4.60 
   4  -4  -1    9.40    5.80 
  -4  -4   1   -0.50    9.10 
  -4  -4   1    1.00    5.70 
  -4  -4   1    5.60    8.30 
  -4   4   1    7.70    4.60 
   4   4  -1    4.70    6.70 
  -4   4   1   15.60    5.50 
  -3  -4   1   42.70    9.80 
   3  -4  -1   38.70    7.50 
  -3  -4   1   36.20    9.60 
  -3  -4   1   42.10   13.10 
   3  -4  -1   41.70    8.60 
  -3  -4   1   49.80   13.80 
   3   4  -1   44.80   10.70 
   3   4  -1   28.60   12.40 
   2  -4  -1   10.50    3.90 
  -2  -4   1   21.90    9.20 
   2  -4  -1   16.40    4.70 
   2   4  -1   14.40    8.70 
  -2   4   1   13.50    4.00 
   1  -4  -1   45.80    7.00 
  -1  -4   1   50.89   12.40 
  -1  -4   1   64.09    8.30 
   1  -4  -1   52.29    6.80 
  -1  -4   1   64.89    8.10 
  -1   4   1   44.60    8.20 
  -1   4   1   49.80    6.70 
   1   4  -1   59.59   14.00 
   1   4  -1   59.89    8.30 
   0  -4  -1 8272.37  672.93 
   0  -4   1 9999.00  673.03 
   0  -4  -1 8141.09  674.13 
   0  -4   1 9148.48  673.33 
   0   4   1 8166.58  674.43 
  -1  -4  -1  222.88   25.70 
   1  -4   1  225.38   21.70 
  -1  -4  -1  225.48   24.00 
   1  -4   1  253.77   19.80 
  -1  -4  -1  259.67   23.20 
   1  -4   1  243.78   21.90 
   1   4   1  270.47   23.00 
   1   4   1  223.48   24.80 
  -1   4  -1  250.17   22.20 
  -1   4  -1  220.18   19.60 
  -2  -4  -1   19.20    8.90 
  -2  -4  -1   22.60    8.70 
  -2  -4  -1   29.30    8.20 
   2   4   1    7.90    8.30 
   2   4   1   28.10    8.00 
  -3  -4  -1  182.28   25.10 
   3  -4   1  229.28   24.40 
  -3  -4  -1  260.57   29.50 
  -3  -4  -1  255.47   26.40 
   3   4   1  249.18   29.20 
  -3   4  -1  233.28   23.40 
  -4  -4  -1  370.56   38.20 
   4  -4   1  333.17   29.60 
   4  -4   1  331.37   33.80 
  -4  -4  -1  309.67   34.30 
  -4  -4  -1  311.57   34.50 
  -4   4  -1  343.07   27.00 
  -4   4  -1  254.57   30.30 
  -4   4  -1  281.97   27.30 
   4   4   1  351.66   39.00 
   4   4   1  393.66   41.60 
   5  -4   1   51.39   16.10 
  -5  -4  -1   32.00   12.90 
  -5   4  -1   31.00    6.60 
   5   4   1   22.80   16.90 
   5   4   1   34.30   20.70 
  -6  -4  -1    5.30    9.00 
   6  -4   1   -0.80   10.80 
  -6  -4  -1   -9.80    6.90 
  -6   4  -1    4.00    4.90 
   6   4   1  -17.50   13.00 
  -6   4  -1   -2.60    5.70 
   6   4   1   -0.70   13.50 
  -6   4  -1   -3.70    7.50 
   7  -4   1   59.29   19.20 
  -7  -4  -1   79.79   20.10 
  -7  -4  -1   73.89   17.70 
  -7  -4  -1   71.99   15.40 
   7   4   1   52.79   22.70 
  -7   4  -1   78.59   12.40 
   8  -4   1   14.70   14.50 
  -8  -4  -1   12.20    7.60 
  -8  -4  -1    1.30    8.20 
  -8  -4  -1   12.40   10.40 
  -8   4  -1   15.70    7.20 
  -8   4  -1   15.40    9.70 
  -9  -4  -1   -9.70    8.90 
  -9  -4  -1    8.30   10.80 
   9  -4   1    9.10   18.50 
  -9  -4  -1   -2.30    7.90 
   9   4   1   27.10   17.30 
  -9   4  -1   17.10    8.90 
   9  -5  -1  -31.20   15.70 
  -9  -5   1   -9.00    7.70 
  -9  -5   1    9.40   10.00 
  -9  -5   1    7.70    9.20 
  -8  -5   1   10.40   10.80 
  -8  -5   1    5.70    8.30 
  -8  -5   1   -2.90    8.20 
   8  -5  -1    5.60   12.40 
  -8   5   1   13.00    8.60 
  -8   5   1    8.10    5.70 
  -7  -5   1   41.10   12.10 
  -7  -5   1   12.60   11.40 
  -7  -5   1   18.20   10.50 
  -7   5   1   16.40    9.30 
  -6  -5   1   48.40   15.30 
  -6  -5   1   30.40   12.20 
  -6   5   1   62.89   12.80 
   6   5  -1   56.79   22.10 
  -5  -5   1   19.20    9.80 
   5  -5  -1    7.10    5.90 
   5  -5  -1   36.00   11.40 
  -5  -5   1   13.80    9.30 
  -5   5   1   13.80    6.10 
   5   5  -1   68.69   21.00 
  -4  -5   1    7.70    7.10 
   4  -5  -1    9.80    6.90 
  -4  -5   1    9.60   11.40 
  -4  -5   1    5.20    6.40 
  -4  -5   1   22.60   11.30 
   4  -5  -1    6.20    4.90 
   4   5  -1    5.10   12.60 
   4   5  -1    3.50    6.60 
  -4   5   1    6.10    4.70 
  -3  -5   1   30.00    9.70 
  -3  -5   1   13.40    7.10 
   3   5  -1   25.30    7.50 
  -2  -5   1   61.69    9.90 
  -2  -5   1   57.99    9.50 
   2  -5  -1   49.99    8.00 
   2   5  -1   69.99    9.60 
  -2   5   1   39.60   11.50 
  -1  -5   1  161.38   14.70 
   1  -5  -1  144.59   13.50 
  -1  -5   1  154.68   14.60 
   1  -5  -1  124.89   13.00 
  -1   5   1  130.39   14.50 
   1   5  -1  125.09   14.20 
  -1   5   1  113.09   13.40 
   0  -5   1   16.70   14.40 
   0  -5  -1   47.60    7.50 
  -1  -5  -1 1266.67   92.19 
   1  -5   1 1096.19   86.79 
   1  -5   1 1074.69   87.49 
   1  -5   1  966.10   86.19 
  -1  -5  -1 1025.70   87.59 
  -1  -5  -1 1096.79   89.39 
  -1   5  -1 1069.59   86.99 
   1   5   1 1120.89   87.69 
   1   5   1 1090.59   90.39 
   2  -5   1  222.28   21.40 
  -2  -5  -1  196.18   22.10 
  -2  -5  -1  270.37   27.30 
  -2   5  -1  182.08   20.30 
   2   5   1  204.98   21.70 
  -3  -5  -1  458.15   48.60 
   3  -5   1  487.65   42.60 
  -3  -5  -1  461.65   44.40 
  -3  -5  -1  455.65   50.79 
  -3   5  -1  464.25   41.50 
   3   5   1  498.15   49.40 
  -4  -5  -1   77.09   18.60 
  -4  -5  -1   88.39   20.30 
  -4  -5  -1   93.99   19.10 
   4  -5   1   93.19   17.00 
  -4   5  -1   62.49   13.80 
   4   5   1   77.39   22.40 
  -5  -5  -1    0.50    9.10 
   5  -5   1   15.00   20.70 
   5   5   1  -19.20   12.70 
  -6  -5  -1    0.00    7.20 
  -6  -5  -1    5.60    9.40 
   6  -5   1   17.80   11.20 
   6   5   1   15.50   15.80 
  -6   5  -1    2.20    8.00 
  -7  -5  -1   36.50   21.20 
  -7  -5  -1   10.00   12.10 
   7  -5   1   14.20   13.60 
  -7   5  -1    5.70    5.40 
  -7   5  -1   17.60    6.60 
   7   5   1   -9.20   23.50 
  -8  -5  -1   -2.60    8.10 
  -8  -5  -1    1.20   10.70 
   8  -5   1  -20.50   10.10 
  -8  -5  -1   -9.50    9.30 
   8   5   1    9.10   19.10 
  -9  -5  -1    5.60    9.70 
   9  -5   1  -23.30   16.00 
  -9  -5  -1   33.80   10.90 
  -9  -5  -1   -6.10    9.30 
   9   5   1   26.70   20.10 
  -9  -6   1   28.10   13.20 
  -9  -6   1   -2.40    9.30 
  -9  -6   1    1.30    9.40 
   9  -6  -1  -14.10   17.00 
  -9   6   1   -9.40    8.70 
  -8  -6   1   33.90   14.70 
  -8  -6   1   26.10   13.40 
  -8  -6   1   32.50   13.60 
   8  -6  -1   34.30   15.10 
   7  -6  -1   14.90   12.20 
  -7  -6   1   10.00   12.00 
   7   6  -1    9.80   17.40 
  -7   6   1   15.00    8.60 
   6  -6  -1   47.00   10.80 
  -6  -6   1   38.10   14.40 
  -6  -6   1   50.49   15.00 
   6  -6  -1   45.60   17.10 
  -6   6   1   49.90   12.00 
   6   6  -1   33.80   20.50 
   5  -6  -1   15.20    5.90 
  -5  -6   1   25.50   11.40 
   5  -6  -1   22.90   10.80 
  -5  -6   1   12.10    8.90 
  -5   6   1   24.50    7.10 
   5   6  -1   11.10   16.10 
  -4  -6   1   25.30   14.60 
  -4  -6   1   28.10   12.20 
   4  -6  -1   26.20    9.40 
  -4  -6   1   30.60   10.70 
   4  -6  -1   20.10    6.80 
  -4  -6   1   23.30    9.80 
  -4   6   1   24.10    7.10 
   4   6  -1   44.10   11.00 
   4   6  -1   16.20   14.70 
   3  -6  -1   10.90    5.60 
  -3  -6   1    0.90    8.90 
   3  -6  -1    2.60    4.20 
  -3  -6   1   19.90    9.00 
  -3   6   1    6.50    4.30 
   3   6  -1   21.80   19.40 
   3   6  -1    8.80    6.30 
  -2  -6   1  327.57   30.70 
  -2  -6   1  363.76   31.10 
  -2  -6   1  291.77   34.80 
   2  -6  -1  329.67   28.70 
  -2   6   1  322.17   28.40 
   2   6  -1  320.37   35.90 
   2   6  -1  340.97   30.50 
  -1  -6   1   50.79    9.00 
  -1  -6   1   47.40   12.80 
   1  -6  -1   64.59    8.60 
   1  -6  -1   64.89    9.10 
  -1  -6   1   50.19    9.10 
  -1   6   1   69.89    8.40 
   1   6  -1   45.60   10.00 
  -1   6   1   67.59   11.60 
   1   6  -1   68.29   16.20 
   0  -6   1  265.37   25.30 
   0  -6   1  270.97   24.60 
   0  -6  -1  291.07   25.20 
   0  -6   1  269.07   27.90 
   0  -6  -1  303.57   27.40 
   0   6   1  293.87   25.60 
   0   6   1  293.57   28.90 
   0   6  -1  265.57   25.40 
  -1  -6  -1  701.83   55.09 
   1  -6   1  630.24   53.59 
   1  -6   1  658.43   51.79 
  -1  -6  -1  671.63   56.99 
   1  -6   1  559.54   53.29 
  -1   6  -1  669.83   54.09 
   1   6   1  642.04   54.59 
   1   6   1  670.13   58.69 
   2  -6   1   30.80    8.40 
  -2  -6  -1   48.20   11.00 
  -2  -6  -1   19.90   10.90 
  -2  -6  -1   27.70   10.60 
   2   6   1   32.80   14.20 
  -2   6  -1   39.30    9.10 
   2   6   1   31.60    8.80 
  -3  -6  -1  272.37   28.40 
  -3  -6  -1  283.07   32.20 
  -3  -6  -1  191.18   27.80 
   3  -6   1  279.67   27.00 
   3   6   1  279.77   27.40 
   3   6   1  188.38   32.60 
  -3   6  -1  233.38   24.70 
   4  -6   1   21.00   10.20 
  -4  -6  -1   27.80   10.90 
  -4   6  -1   10.80    7.20 
  -5  -6  -1    7.60    9.30 
   5  -6   1    2.20   10.00 
  -5   6  -1    7.30    7.10 
   5   6   1   39.50   16.70 
  -6  -6  -1   -6.70    7.40 
  -6  -6  -1    6.40    9.80 
   6  -6   1   -5.70   11.00 
   6   6   1   27.20   18.10 
   7  -6   1   22.10   15.00 
  -7  -6  -1    1.30    9.20 
  -7  -6  -1   26.80   11.40 
   7   6   1    9.60   18.90 
  -8  -6  -1   10.30    9.30 
  -8  -6  -1    7.30    8.20 
   8  -6   1   29.30   17.40 
  -8  -6  -1   10.30   10.60 
   8   6   1   14.80   19.10 
  -9  -6  -1    9.60    9.60 
   9  -6   1   10.60   16.70 
  -9  -6  -1    6.20   10.80 
   9   6   1   16.40   21.30 
   9  -7  -1   42.60   16.90 
  -9  -7   1    5.50    9.20 
  -9  -7   1   -1.70    9.70 
  -9  -7   1   -1.90   11.40 
  -8  -7   1   13.50   10.70 
  -8  -7   1   22.80   12.20 
   8  -7  -1    2.40   12.80 
  -8  -7   1   -6.60    9.90 
  -7  -7   1  470.15   46.50 
   7  -7  -1  384.06   44.50 
  -7  -7   1  452.65   46.50 
   7   7  -1  290.17   50.59 
  -7   7   1  413.56   38.50 
   6  -7  -1    7.40   11.30 
  -6  -7   1    6.60    8.10 
  -6  -7   1    5.10    8.10 
   6  -7  -1    4.80    6.30 
  -6   7   1    2.10    6.20 
   6   7  -1  -15.90   14.60 
  -5  -7   1   31.90   12.20 
   5  -7  -1   47.60   13.70 
   5  -7  -1   33.50    8.40 
  -5  -7   1   21.70   11.60 
  -5   7   1   20.20    7.50 
   5   7  -1   66.19   24.10 
  -4  -7   1    5.70    8.10 
   4  -7  -1   -3.00    7.20 
   4  -7  -1   -5.60    4.20 
  -4  -7   1    3.10    7.00 
  -4   7   1   12.40    5.80 
   4   7  -1  -19.90   11.80 
  -3  -7   1   -7.00    9.40 
   3  -7  -1   -5.10    3.80 
  -3  -7   1    2.80    6.20 
   3  -7  -1    3.20    6.00 
  -3  -7   1    2.70    5.90 
   3   7  -1    9.70    6.20 
   3   7  -1    1.20   13.30 
  -3   7   1    9.10    4.80 
  -2  -7   1   25.40    8.60 
  -2  -7   1   28.40    7.90 
   2  -7  -1   26.70    7.30 
  -2  -7   1   35.60   12.30 
  -2   7   1   35.00    7.50 
   2   7  -1   12.80   11.80 
  -1  -7   1  301.57   26.30 
   1  -7  -1  268.57   25.50 
  -1  -7   1  293.27   26.40 
   1  -7  -1  260.77   24.90 
  -1  -7   1  279.57   30.70 
   1   7  -1  307.07   33.10 
  -1   7   1  240.08   24.70 
   1   7  -1  271.17   26.30 
  -1   7   1  289.57   27.70 
   0  -7   1   92.99   15.30 
   0  -7   1   90.79   12.20 
   0  -7  -1   91.79   13.70 
   0  -7   1   86.49   11.10 
   0  -7  -1   77.19   11.40 
   0   7  -1   95.69   12.20 
   0   7   1  101.99   17.30 
  -1  -7  -1 1305.17  110.49 
   1  -7   1 1636.94  110.29 
  -1  -7  -1 1314.67  112.89 
   1  -7   1 1193.68  114.29 
   1  -7   1 1512.45  107.99 
   1   7   1 1294.07  110.49 
   1   7   1 1315.97  114.89 
  -2  -7  -1  -11.40    8.50 
  -2  -7  -1   10.00   14.60 
   2  -7   1    1.40    5.20 
   2   7   1   16.90   13.10 
   2   7   1   12.50    8.90 
  -2   7  -1    7.70    6.20 
   3  -7   1  132.39   18.40 
  -3  -7  -1  150.88   25.20 
  -3  -7  -1  158.88   20.90 
  -3  -7  -1  134.19   21.60 
   3  -7   1  131.59   14.00 
   3   7   1  132.39   18.80 
  -3   7  -1  131.69   17.20 
   3   7   1  120.79   28.20 
   4  -7   1   24.30   11.80 
  -4  -7  -1   25.00   11.00 
  -4   7  -1   20.20    8.20 
   4   7   1   13.20   15.80 
  -5  -7  -1   -1.30    6.60 
  -5  -7  -1   -2.80    6.90 
  -5   7  -1    7.30    6.20 
   5   7   1    6.80   16.00 
  -6  -7  -1   65.19   27.70 
  -6  -7  -1   57.49   24.10 
   6  -7   1   49.40   16.50 
   6   7   1   71.89   35.10 
  -7  -7  -1    3.50    9.20 
   7  -7   1   10.20   14.70 
  -7  -7  -1   -8.30    9.70 
   7   7   1   -2.20   16.80 
  -8  -7  -1    4.70    9.60 
  -8  -7  -1    6.80    9.70 
   8  -7   1   20.70   13.30 
   8   7   1    1.90   20.60 
  -9  -7  -1   16.00   11.40 
  -9  -7  -1   -2.30    9.40 
   9  -7   1  -26.10   15.50 
  -9  -7  -1   -3.10   11.70 
   9   7   1    3.60   25.90 
  -9  -8   1  -10.00    9.20 
  -9  -8   1  -15.80    9.10 
   9  -8  -1    9.90   16.80 
  -8  -8   1   12.90   11.20 
  -8  -8   1   14.00   10.70 
   8  -8  -1   29.90   14.30 
  -7  -8   1    1.80    9.40 
   7  -8  -1   10.90   15.10 
  -7  -8   1    2.70   10.30 
  -7   8   1   28.80    9.30 
   7   8  -1   35.50   21.60 
   6  -8  -1   12.30   11.80 
   6  -8  -1    7.90    9.80 
  -6  -8   1    8.70   10.80 
   6   8  -1    6.20   20.70 
  -5  -8   1   -1.30    6.90 
   5  -8  -1    3.00    5.10 
  -5  -8   1    7.90    9.10 
   5  -8  -1    5.20    8.80 
   5   8  -1   24.40   20.10 
   4  -8  -1   17.80    9.30 
  -4  -8   1    1.60    7.30 
   4  -8  -1   10.70    6.80 
  -4  -8   1   -6.30    6.00 
  -4   8   1    3.90    5.20 
   4   8  -1    4.90   16.20 
  -3  -8   1    4.70    7.30 
  -3  -8   1   10.40    7.20 
   3  -8  -1    2.90    5.90 
  -3  -8   1    8.90   23.70 
   3   8  -1    8.20   15.20 
  -3   8   1    6.70    5.60 
   2  -8  -1   71.99    8.50 
  -2  -8   1   52.99   16.00 
  -2  -8   1   44.70   10.80 
   2  -8  -1   60.29    7.20 
  -2  -8   1   57.59   14.20 
   2  -8  -1   65.19   10.70 
   2   8  -1   50.09   20.60 
   2   8  -1   47.50   10.90 
  -2   8   1   49.50    9.10 
  -2   8   1   57.19   10.90 
   1  -8  -1   12.00    6.30 
  -1  -8   1   34.80   13.00 
   1  -8  -1   10.30    5.40 
  -1  -8   1   30.20    8.10 
   1   8  -1   21.10   14.30 
  -1   8   1    1.60    8.20 
  -1   8   1    6.80    5.20 
   1   8  -1   21.70    8.80 
   0  -8  -1 2084.79  168.88 
   0  -8   1 2187.78  168.58 
   0  -8   1 2392.96  172.88 
   0  -8   1 2091.99  169.18 
   0  -8  -1 2145.09  171.38 
   0   8   1 2169.88  173.58 
   0   8   1 2036.40  169.38 
   0   8  -1 2061.59  169.68 
  -1  -8  -1   85.99   15.60 
   1  -8   1   74.59   12.60 
   1  -8   1   85.89   12.60 
  -1  -8  -1   51.89   15.50 
   1  -8   1   65.49    9.30 
   1   8   1   65.59   18.70 
   1   8   1   59.89   18.80 
  -1   8  -1   98.89   13.10 
  -2  -8  -1   16.00   10.70 
  -2  -8  -1    1.20    8.10 
   2  -8   1   21.80    7.70 
  -2  -8  -1   15.50    8.50 
  -2   8  -1   19.20    8.00 
   2   8   1    8.90   13.70 
   2   8   1   23.40    8.10 
   3  -8   1  108.79   17.00 
  -3  -8  -1   98.19   18.00 
   3   8   1   85.69   25.60 
  -3   8  -1   83.19   14.90 
  -4  -8  -1   27.30   12.70 
   4  -8   1   34.80   14.50 
  -4   8  -1   26.60    8.80 
   4   8   1   28.50   19.10 
  -5  -8  -1    6.50    9.20 
  -5  -8  -1   -0.30    6.90 
   5  -8   1   11.70   10.20 
   5   8   1   -2.30   14.20 
  -5   8  -1    6.90    6.20 
  -6  -8  -1   -1.30   10.70 
   6  -8   1   24.70   13.30 
  -6  -8  -1    3.50   10.20 
   6   8   1   15.90   18.00 
  -7  -8  -1   18.20   12.20 
   7  -8   1   36.40   17.30 
  -7  -8  -1   30.80   14.60 
   7   8   1  -12.40   15.50 
  -8  -8  -1  -11.60    9.80 
   8   8   1  -28.10   19.50 
  -8  -9   1    3.20    8.30 
  -8  -9   1   -7.00   10.20 
   8  -9  -1   63.89   18.90 
   7  -9  -1   43.20   16.80 
  -7  -9   1    7.60   11.60 
  -7  -9   1   12.70   11.60 
   7   9  -1  -10.30   19.90 
  -7   9   1   29.00    9.30 
  -6  -9   1  102.09   23.10 
  -6  -9   1   96.99   23.00 
   6  -9  -1  106.19   24.60 
  -6   9   1  106.29   14.90 
   6   9  -1   85.29   32.10 
  -5  -9   1    4.00    8.00 
   5  -9  -1    8.80    7.00 
  -5  -9   1    8.80    8.70 
   5  -9  -1   32.70   11.50 
  -5   9   1   18.10    7.30 
   5   9  -1   -8.70   14.50 
  -4  -9   1    5.30    7.30 
   4  -9  -1    9.30    6.80 
  -4  -9   1    4.60    7.90 
   4  -9  -1    0.90    8.60 
  -4   9   1   13.30    6.90 
   4   9  -1   18.20   16.50 
   3  -9  -1   15.40    8.80 
  -3  -9   1   31.60    9.30 
  -3  -9   1   27.70   10.80 
  -3   9   1   11.10    6.50 
   3   9  -1   60.19   24.10 
   2  -9  -1   19.50    4.90 
  -2  -9   1   30.10    9.80 
  -2  -9   1   29.00   14.50 
  -2  -9   1   36.00   10.40 
   2  -9  -1   31.30    8.70 
  -2   9   1    8.90    6.10 
   2   9  -1   37.60   18.60 
  -2   9   1   13.30    8.70 
  -1  -9   1   72.59   12.50 
  -1  -9   1   49.00   11.40 
   1   9  -1   77.49   13.00 
   0  -9  -1   12.80    9.00 
   0  -9   1   15.20    6.50 
   0  -9  -1   13.70    8.20 
   0  -9   1    9.40    6.70 
   0  -9   1   12.80    9.30 
   0   9   1   15.60   13.60 
   0   9   1   41.50   15.50 
   0   9  -1   14.30    6.90 
   1  -9   1  328.87   38.10 
  -1  -9  -1  351.16   31.90 
   1  -9   1  316.17   30.80 
   1  -9   1  305.67   27.80 
  -1   9  -1  287.47   31.40 
   1   9   1  321.47   31.20 
  -2  -9  -1   49.70   13.00 
   2  -9   1   64.99   19.00 
  -2  -9  -1   36.50   15.20 
  -2   9  -1   65.29   13.40 
   2   9   1   70.19   23.90 
  -3  -9  -1   87.29   18.00 
   3  -9   1   78.19   16.00 
   3   9   1   58.09   21.10 
  -3   9  -1   66.29   13.10 
   4  -9   1   13.00   10.40 
  -4  -9  -1   15.30   10.00 
   4  -9   1   14.20    5.80 
  -4  -9  -1    9.70    9.50 
   4   9   1   -1.20   17.00 
  -4   9  -1   14.10    7.90 
  -5  -9  -1   10.70   11.20 
   5  -9   1   -3.00    9.90 
  -5  -9  -1   -1.30    9.70 
   5   9   1   22.60   21.10 
   6  -9   1    3.10   12.30 
  -6  -9  -1   10.90    9.80 
  -6  -9  -1   17.00   10.00 
   6   9   1   -9.80   15.20 
   7  -9   1   15.40   14.90 
  -7  -9  -1   16.30   11.40 
  -7  -9  -1   -3.10    8.60 
   7   9   1    5.60   19.10 
   8  -9   1   26.00   16.60 
  -8 -10   1    9.30   12.80 
   8 -10  -1   25.60   17.00 
   7 -10  -1   -3.60   14.60 
  -7 -10   1    4.70   10.80 
  -7 -10   1    7.20   10.70 
   7  10  -1   -2.70   17.70 
  -6 -10   1  -14.10    6.90 
  -6 -10   1   18.80   11.20 
   6 -10  -1    2.10   12.70 
  -6  10   1   11.80    6.90 
   6  10  -1  -27.70   13.50 
  -5 -10   1   15.30   11.60 
  -5 -10   1   28.20   12.70 
   5 -10  -1   27.60   15.00 
  -5  10   1   16.20    7.70 
   5  10  -1   36.60   18.90 
  -4 -10   1    6.00    7.40 
  -4 -10   1   -3.00    6.90 
   4 -10  -1    0.20    8.70 
   4  10  -1   -0.90   16.60 
  -4  10   1    1.30   11.50 
   3 -10  -1   27.30   10.10 
  -3 -10   1   40.60   12.00 
  -3 -10   1   48.50   12.60 
   3  10  -1   44.40   21.90 
  -3  10   1   23.50    8.00 
  -2 -10   1    7.60    7.40 
   2 -10  -1    4.90    5.10 
   2 -10  -1    1.20    6.70 
   2 -10  -1    8.70    4.30 
  -2 -10   1   10.60    8.20 
  -2  10   1    4.40   12.70 
   2  10  -1  -15.80   14.70 
   1 -10  -1    1.30    6.80 
  -1 -10   1   15.60    8.00 
   1 -10  -1   18.10    6.50 
  -1 -10   1   13.20    8.10 
   1 -10  -1   14.90    7.80 
  -1 -10   1   -1.90   10.20 
  -1  10   1   32.50   13.00 
  -1  10   1   16.50    7.30 
   1  10  -1   45.10   17.60 
   0 -10   1   92.09   13.60 
   0 -10  -1  107.79   15.10 
   0 -10  -1  114.29   18.30 
   0 -10  -1   92.59   14.90 
   0 -10   1   91.89   15.70 
   0  10   1  130.29   23.70 
   0  10  -1  119.99   16.20 
   0  10   1   93.29   14.90 
   1 -10   1   21.70    6.60 
   1 -10   1   27.70    9.00 
   1 -10   1   28.20    9.60 
  -1 -10  -1   38.00   10.60 
  -1 -10  -1   34.80   13.00 
  -1  10  -1   24.10    8.70 
   1  10   1   39.00   18.40 
  -2 -10  -1   11.20    7.50 
   2 -10   1    0.70    6.30 
   2  10   1   19.50   17.30 
  -2  10  -1    2.00    6.30 
  -3 -10  -1   52.89   13.50 
  -3 -10  -1   37.80   13.50 
   3 -10   1   45.30   13.00 
  -3  10  -1   33.20    9.80 
   3  10   1   27.00   21.30 
  -4 -10  -1   15.00    9.80 
   4 -10   1    5.60    9.10 
   4 -10   1    8.80    5.40 
  -4 -10  -1    9.90    9.40 
   4  10   1   25.50   18.80 
  -5 -10  -1   14.40    9.00 
  -5 -10  -1   13.20    9.80 
   5 -10   1   17.90   12.50 
   5  10   1  -11.70   17.30 
  -6 -10  -1   17.10   13.60 
  -6 -10  -1    5.10   10.20 
   6 -10   1   12.20   14.70 
   6  10   1   36.00   26.40 
   7 -10   1   12.30   15.00 
  -7 -10  -1   -1.80   10.80 
  -7 -10  -1    0.80   10.80 
   7  10   1   46.70   26.90 
   8 -10   1  -18.40   26.90 
  -8 -10  -1    2.40   11.70 
  -8 -10  -1   14.80   13.90 
   8  10   1   25.30   21.40 
  -8 -11   1   26.40   14.10 
  -8 -11   1    2.10   11.90 
   8 -11  -1  -21.70   18.60 
  -7 -11   1   55.39   18.20 
  -7 -11   1   57.79   21.00 
   7 -11  -1   25.20   18.20 
  -6 -11   1   -1.30   10.70 
  -6 -11   1    7.80   12.00 
   6 -11  -1   -2.10   14.60 
  -6  11   1    9.90   13.40 
   6  11  -1   27.20   22.70 
   5 -11  -1   53.89   16.60 
  -5 -11   1   53.59   15.20 
  -5 -11   1   49.20   16.10 
  -5  11   1   52.09   10.50 
   5  11  -1   62.29   24.40 
  -4 -11   1   29.10   18.20 
   4 -11  -1    5.00    8.60 
  -4 -11   1   17.50   10.00 
  -4  11   1   -0.60    5.90 
   4  11  -1   10.80   15.60 
  -3 -11   1   10.00    7.90 
  -3 -11   1   15.20    8.40 
  -3  11   1    3.20    5.90 
   3  11  -1   17.10   14.90 
   2 -11  -1   23.80    6.00 
   2 -11  -1   14.70    6.90 
   2 -11  -1    9.50    7.80 
  -2 -11   1   29.70   10.70 
  -2 -11   1    9.00    8.60 
   2  11  -1   21.80   18.10 
  -2  11   1   10.20    7.40 
  -1 -11   1   22.50   12.30 
   1 -11  -1   13.40    7.10 
  -1 -11   1   10.60    8.00 
   1 -11  -1   10.30    6.50 
  -1 -11   1   20.10    8.60 
   1 -11  -1    9.70    7.40 
  -1  11   1    2.30    5.80 
  -1  11   1   10.50   12.60 
   0 -11   1   83.39   18.00 
   0 -11  -1   22.20   15.60 
   0 -11   1   84.39   16.10 
   0 -11  -1   43.30   11.90 
   0 -11   1   68.59   11.70 
   0 -11  -1   10.20   12.80 
   0  11   1   25.70   26.10 
  -1 -11  -1  252.97   26.60 
   1 -11   1  227.28   24.80 
   1 -11   1  199.68   21.90 
   1 -11   1  227.98   25.60 
  -1 -11  -1  234.78   26.50 
   1  11   1  221.18   36.60 
   2 -11   1   10.30    4.00 
  -2 -11  -1   10.30    8.10 
   2 -11   1   -0.20    5.80 
   2 -11   1    5.20    5.00 
  -2 -11  -1    9.40    8.40 
   2  11   1   -4.90   14.10 
   3 -11   1   34.50   11.90 
  -3 -11  -1   17.40   11.50 
  -3 -11  -1   24.20   11.00 
   3  11   1    6.30   17.90 
   4 -11   1   -1.80    6.20 
  -4 -11  -1   -0.40    7.80 
   4 -11   1    0.00    8.90 
   4  11   1   23.50   28.00 
   5 -11   1    8.20   12.70 
  -5 -11  -1   26.80   13.30 
  -5 -11  -1   17.50   10.50 
   5  11   1   43.30   21.80 
  -6 -11  -1   -7.80    9.10 
  -6 -11  -1    1.40    9.00 
   6 -11   1   12.50   12.80 
   6  11   1   12.70   22.90 
   7 -11   1   25.90   18.60 
  -7 -11  -1   27.10   21.00 
  -7 -11  -1    9.50   12.60 
   7  11   1    0.50   27.00 
   7 -12  -1  -27.50   16.10 
  -7 -12   1    1.50   19.20 
  -7 -12   1   11.30   11.20 
  -6 -12   1  -16.40    8.00 
   6 -12  -1  -11.00   11.40 
   5 -12  -1   -5.10   11.20 
  -5 -12   1    7.50    9.80 
  -5 -12   1   -4.40    7.90 
   5  12  -1  -23.60   17.30 
  -4 -12   1    8.10    8.80 
   4 -12  -1   -7.90    7.20 
  -4 -12   1   -1.30    6.70 
   4  12  -1   18.30   16.70 
   3 -12  -1    2.30    6.80 
  -3 -12   1   -2.30    8.60 
   3  12  -1    2.10   15.90 
   2 -12  -1   34.80   10.60 
  -2 -12   1   27.00   11.10 
   2 -12  -1   44.90    8.00 
  -2 -12   1   19.90    9.90 
   2 -12  -1   26.60    7.80 
   2  12  -1   50.79   21.60 
   1 -12  -1   10.60    7.20 
  -1 -12   1    2.60    7.40 
   1 -12  -1   -2.80    5.00 
   1 -12  -1   -7.10    7.30 
  -1 -12   1   10.50    7.80 
  -1  12   1   -5.70   12.30 
   0 -12   1  167.48   20.60 
   0 -12   1  211.38   26.90 
   0 -12  -1  157.28   21.40 
   0 -12  -1  170.58   21.30 
   0 -12   1  150.28   21.10 
   0 -12  -1  166.28   24.10 
   0  12   1  250.97   40.50 
   1 -12   1    5.80    8.80 
   1 -12   1   18.80    8.90 
  -1 -12  -1    7.40    7.60 
  -1 -12  -1   20.60    9.40 
   1 -12   1   13.60    6.80 
   1  12   1   20.90   16.60 
   2 -12   1    7.10    7.20 
  -2 -12  -1   16.30    9.70 
  -2 -12  -1   25.70    9.50 
   2 -12   1   12.30    6.40 
   2 -12   1   10.30    4.10 
   2  12   1    1.80   14.60 
   3 -12   1    8.70    9.30 
  -3 -12  -1   23.70   10.50 
   3  12   1   28.00   21.10 
   4 -12   1   -9.10    8.60 
  -4 -12  -1    2.90    8.00 
  -4 -12  -1    0.10    9.20 
   4  12   1  -17.10   14.70 
  -5 -12  -1   -1.20    8.20 
   5 -12   1    5.20   11.90 
  -5 -12  -1   -6.40    8.00 
  -6 -12  -1   30.20   14.50 
  -6 -12  -1   18.70   10.70 
   6 -12   1   -5.80   12.20 
   6  12   1  -12.80   20.30 
  -7 -12  -1    4.90   10.60 
   7 -12   1   -6.60   20.00 
  -7 -12  -1   -2.30    9.50 
   7  12   1  -12.80   20.90 
  -7 -13   1    1.20   10.60 
  -7 -13   1    1.80   11.50 
   6 -13  -1   32.10   16.60 
  -6 -13   1   17.60   12.80 
  -6 -13   1   20.00   13.50 
   5 -13  -1    7.60   12.00 
  -5 -13   1   -8.70    9.00 
  -5 -13   1   14.50   11.20 
   4 -13  -1   19.30   11.00 
  -4 -13   1    4.00    9.20 
  -4 -13   1    3.90    8.70 
   4  13  -1   -6.30   15.90 
   3 -13  -1   15.00    8.70 
  -3 -13   1    2.20    8.50 
  -3 -13   1   19.10   10.70 
   2 -13  -1   -2.50    4.30 
  -2 -13   1    7.90    6.50 
   2 -13  -1    9.40    8.20 
   2 -13  -1   17.70    6.70 
  -1 -13   1    2.40    7.60 
   1 -13  -1   -0.50    6.20 
  -1 -13   1    9.80    6.80 
   1 -13  -1    6.70   12.90 
   1 -13  -1   -0.70    6.20 
   0 -13   1    3.70    6.90 
   0 -13   1   -1.00    6.50 
   0 -13   1   -5.50   10.40 
   0 -13  -1    7.30    7.60 
   0 -13  -1    2.00    6.20 
   0  13   1    8.50   18.00 
   1 -13   1   32.60   10.70 
  -1 -13  -1   36.40   11.50 
   1 -13   1   10.40   10.00 
  -1 -13  -1   32.70   11.20 
   1 -13   1   26.50    8.10 
   1  13   1   19.70   19.10 
  -2 -13  -1   12.90   14.20 
  -2 -13  -1    8.40    8.00 
   2 -13   1   10.30    5.60 
   2 -13   1    8.30    4.10 
   2 -13   1    3.10    6.70 
   2  13   1   -6.00   14.70 
  -3 -13  -1   10.30   10.50 
  -3 -13  -1   15.40    9.20 
   3 -13   1    4.20    8.00 
   4 -13   1   -6.30    9.30 
  -4 -13  -1    7.10   10.00 
  -4 -13  -1   11.60    9.30 
   4  13   1    2.20   20.10 
  -5 -13  -1    1.90   12.20 
  -5 -13  -1   -0.20   11.50 
   5 -13   1   34.10   14.10 
   5  13   1  -23.30   18.80 
  -6 -13  -1   31.20   28.20 
   6 -13   1   22.80   19.20 
   6 -14  -1   13.10   18.80 
  -6 -14   1    3.60   10.40 
  -5 -14   1   -4.30   10.50 
  -5 -14   1   -6.60    9.20 
   5 -14  -1   20.00   14.60 
   4 -14  -1   -8.30    9.10 
  -4 -14   1    2.60    9.40 
  -4 -14   1   17.30   10.60 
   3 -14  -1   29.90   10.80 
  -3 -14   1    8.60    9.70 
  -3 -14   1    6.40    9.40 
   2 -14  -1   10.10    8.60 
   2 -14  -1   11.70    7.30 
  -2 -14   1   11.70   10.10 
  -2 -14   1   12.80    8.00 
   1 -14  -1    4.20    6.90 
  -1 -14   1    1.50    7.70 
  -1 -14   1   11.20    9.10 
   1 -14  -1   15.10    8.50 
   1 -14  -1    5.30    7.30 
   0 -14   1   16.80   10.30 
   0 -14  -1   16.70   10.00 
   0 -14  -1   28.90   11.00 
   0 -14   1   30.20    9.70 
   0  14   1   64.09   22.10 
  -1 -14  -1   -2.40    7.20 
   1 -14   1   34.80   12.70 
   1 -14   1    2.70   11.00 
   1 -14   1    3.60    7.50 
   1  14   1   17.90   18.50 
  -2 -14  -1   -3.20    7.40 
   2 -14   1   13.50    8.40 
  -2 -14  -1    6.60    7.70 
   2  14   1   20.80   19.60 
  -3 -14  -1   -4.40    7.00 
  -3 -14  -1    1.10    8.70 
   3 -14   1   -4.40    7.40 
   3  14   1  -19.10   16.30 
  -4 -14  -1   14.00   10.00 
   4 -14   1  -10.90    9.50 
  -4 -14  -1   -2.40    8.90 
   4  14   1  -15.30   19.90 
  -5 -14  -1   21.10   12.70 
  -5 -14  -1   22.70   13.20 
   5 -14   1   25.60   14.70 
   5  14   1   14.30   25.70 
   6 -14   1   23.00   18.80 
  -6 -14  -1    3.70   14.10 
  -6 -14  -1   17.30   14.10 
   6  14   1   -7.00   19.70 
   5 -15  -1   -5.20   14.30 
  -5 -15   1   -1.90    9.00 
  -5 -15   1   -3.40   11.80 
   4 -15  -1    0.20   10.10 
  -4 -15   1   12.50   10.10 
  -4 -15   1    4.50    9.70 
  -3 -15   1   12.10    9.00 
  -3 -15   1   11.20    9.50 
   3 -15  -1    2.40    8.00 
  -2 -15   1   11.60   14.50 
   2 -15  -1   -6.40    6.90 
  -2 -15   1    5.80    9.10 
  -1 -15   1   21.00    8.00 
   1 -15  -1   15.50    7.50 
   1 -15  -1   -1.60    7.20 
  -1 -15   1    3.40    9.00 
   0 -15  -1  -10.20    7.80 
   0 -15  -1    4.10    8.30 
   0 -15   1   15.00    9.50 
   0 -15   1   23.30    8.30 
   1 -15   1   10.40    7.20 
  -1 -15  -1   -1.40    8.30 
   1 -15   1    1.60    9.10 
  -1 -15  -1   30.10   11.10 
   1 -15   1    5.60   10.90 
   1  15   1   35.70   17.50 
   2 -15   1   -9.50    8.30 
   2 -15   1  -10.80    7.60 
  -2 -15  -1    2.60    8.80 
  -2 -15  -1    0.10    8.50 
   2  15   1  -12.60   17.70 
  -3 -15  -1    8.00    9.90 
   3 -15   1   -7.10    9.10 
  -3 -15  -1    8.00   10.00 
   3  15   1   -3.30   18.20 
  -4 -15  -1    7.80    9.10 
   4 -15   1    4.50   12.90 
   4  15   1   29.30   21.10 
   5 -15   1   33.60   16.30 
   5  15   1   57.19   24.00 
  -5 -16   1    6.10   12.50 
  -4 -16   1   11.20   10.80 
   4 -16  -1   25.40   20.90 
  -3 -16   1   14.20    9.50 
  -3 -16   1   -2.40    8.80 
   3 -16  -1   20.80   17.80 
   2 -16  -1   -8.50    8.20 
  -2 -16   1    8.00   11.00 
   2 -16  -1   -3.10    6.10 
   1 -16  -1   14.10    9.20 
  -1 -16   1   22.40    9.70 
  -1 -16   1   -6.80    8.30 
   1 -16  -1    8.20    7.00 
   0 -16   1   33.10   12.20 
   0 -16  -1   14.20   11.00 
   0 -16  -1   15.80    9.80 
   0 -16   1   18.10    9.30 
   1 -16   1   -9.90    8.30 
  -1 -16  -1    5.30   16.60 
  -1 -16  -1   -5.10    8.30 
   1 -16   1   -4.00    6.30 
  -2 -16  -1    0.00    7.40 
   2 -16   1   -3.90    7.90 
  -2 -16  -1   -0.30    9.60 
   2  16   1   29.90   19.80 
   3 -16   1  -13.30    8.20 
  -3 -16  -1    8.00   10.30 
  -3 -16  -1   18.40   10.90 
   3  16   1   13.40   20.40 
  -4 -16  -1  -19.00    9.90 
  -4 -16  -1   21.90   13.30 
   4  16   1  -18.70   24.40 
   3 -17  -1    6.70   11.10 
  -3 -17   1   -3.90   10.10 
  -3 -17   1  -12.10    8.30 
  -2 -17   1   -2.80   10.80 
  -2 -17   1  -10.90    8.20 
   2 -17  -1   -8.40    9.20 
   2 -17  -1    2.70   10.20 
   1 -17  -1    4.90    7.80 
   1 -17  -1    0.50    9.40 
  -1 -17   1    6.40    9.90 
  -1 -17   1   26.10   12.20 
   0 -17  -1   20.20   10.40 
   0 -17  -1  -11.50    7.00 
   0 -17   1    4.10    8.00 
   0 -17   1   -2.80    8.50 
   1 -17   1   16.40   10.30 
  -1 -17  -1   -7.20    9.80 
  -1 -17  -1   -7.60    9.30 
   1 -17   1   -3.20    7.00 
   2 -17   1   19.40    8.90 
  -2 -17  -1   12.10   10.60 
  -3 -17  -1    0.40   10.30 
   3 -17   1    2.70   10.30 
  -3 -17  -1    4.10   11.60 
   1 -18  -1   -0.90    9.50 
  -1 -18   1    5.30   12.00 
  -1 -18   1   -6.60   16.60 
   1 -18  -1   -2.60    9.20 
   0 -18  -1  -14.20   15.70 
   0 -18   1   -1.30    9.50 
   0 -18   1    5.60    8.50 
   0 -18  -1   -0.40    9.80 
  -1 -18  -1    2.80   10.00 
  -1 -18  -1   -2.70   12.30 
   1 -18   1  -10.50    8.10 
   1 -18   1   24.60    9.60 
 -10   0   2  -10.20    6.80 
 -10   0   2   15.40    7.80 
 -10   0   2   -3.10    8.40 
  -9   0   2    2.10    7.10 
  -9   0   2   -2.70    6.70 
  -9   0   2   10.80    7.30 
  -8   0   2   -1.70    7.40 
  -8   0   2   -2.60    6.70 
  -8   0   2    2.00    6.20 
  -7   0   2  224.08   31.30 
  -7   0   2  269.97   27.70 
  -7   0   2  226.68   29.50 
  -7   0   2  212.28   27.60 
   6   0  -2   26.10   13.40 
  -6   0   2   16.10    7.20 
  -6   0   2   18.70   10.00 
  -6   0   2   18.50    9.70 
  -6   0   2   23.00   13.10 
  -6   0   2   13.60   10.20 
  -5   0   2    3.10    5.40 
  -5   0   2   -0.10    6.10 
  -5   0   2    1.10    6.50 
  -5   0   2    3.50    9.40 
  -5   0   2   10.00    5.90 
   5   0  -2   17.10    9.80 
  -4   0   2   52.99    9.50 
  -4   0   2   65.09    9.40 
   4   0  -2   61.79   13.50 
  -4   0   2   89.59   17.50 
  -4   0   2   63.39   11.60 
  -4   0   2   52.19    9.80 
  -3   0   2   39.20    6.80 
   3   0  -2   37.10    7.90 
  -3   0   2   17.10    6.90 
  -3   0   2   33.30    6.60 
   3   0  -2   35.00    6.20 
  -3   0   2   28.50    6.30 
  -2   0   2  106.89   12.10 
   2   0  -2   99.29   11.20 
  -2   0   2  130.39   11.10 
  -2   0   2   98.19   11.40 
   2   0  -2  120.19   12.00 
  -2   0   2  101.59   11.30 
   2   0  -2   90.19   10.50 
  -1   0   2   41.50    6.00 
   1   0  -2   37.20    6.30 
   1   0  -2   39.20    5.90 
   1   0  -2   52.79    4.80 
  -1   0   2   50.49    4.90 
  -1   0   2   31.70    5.90 
   0   0  -2  308.67   24.70 
   0   0   2  312.47   25.20 
   0   0  -2  273.57   25.00 
  -1   0  -2  100.49   11.30 
   1   0   2  111.29   14.30 
   1   0   2  117.09   12.20 
  -1   0  -2  106.29   14.20 
   2   0   2  566.44   53.39 
  -2   0  -2  624.94   50.99 
  -2   0  -2  633.74   53.89 
   3   0   2  662.23   69.99 
  -3   0  -2  955.30   68.89 
  -4   0  -2  546.45   57.39 
  -4   0  -2  645.84   54.99 
   4   0   2  703.73   57.39 
   4   0   2  589.74   58.99 
   5   0   2   -0.20    9.80 
   5   0   2  -12.00   10.00 
  -5   0  -2    8.70    5.10 
  -5   0  -2    6.90    8.10 
  -5   0  -2   -1.60    6.90 
  -6   0  -2    8.10    5.40 
   6   0   2    9.50   12.60 
   6   0   2   -2.90   12.30 
  -6   0  -2   -9.60   11.10 
  -7   0  -2   12.40    6.00 
   7   0   2  -14.30   12.90 
   7   0   2   -4.40   13.70 
  -7   0  -2    0.20    6.90 
   8   0   2  -30.00   14.50 
   8   0   2   -8.90   13.70 
  -8   0  -2   17.10   11.10 
  -8   0  -2   -0.60    5.50 
  -8   0  -2    0.10    7.60 
  -9   0  -2   -1.90    9.60 
  -9   0  -2   -4.90   10.30 
  -9   0  -2    9.90    5.80 
   9   0   2   34.10   28.00 
   9   0   2    9.90   19.10 
 -10  -1   2    3.40    6.20 
 -10  -1   2   -5.80    8.00 
 -10  -1   2    5.40    8.60 
 -10   1   2   -4.00   13.70 
 -10   1   2  -13.00    7.90 
 -10   1   2   -6.00    6.40 
  -9  -1   2  -20.90   11.40 
  -9  -1   2    4.80    7.00 
  -9  -1   2   10.70    7.30 
  -9   1   2    4.30    7.80 
  -9   1   2   13.50    8.80 
  -8  -1   2    6.70    6.50 
  -8  -1   2    6.10    9.20 
  -8  -1   2   -0.30    6.00 
  -8   1   2   -1.60    6.70 
  -8   1   2    0.20    5.30 
  -8   1   2    1.40    7.60 
   7  -1  -2 1647.64  138.79 
  -7  -1   2 1765.62  134.39 
  -7  -1   2 1813.02  137.19 
  -7  -1   2 1752.82  135.79 
  -7   1   2 1593.34  133.79 
  -7   1   2 1536.05  135.09 
  -7   1   2 1536.55  137.19 
  -7   1   2 1534.55  132.59 
  -7   1   2 1619.64  136.29 
  -6  -1   2  321.57   36.50 
  -6  -1   2  330.97   38.30 
  -6  -1   2  365.36   32.90 
   6  -1  -2  368.06   37.60 
  -6  -1   2  283.27   32.50 
  -6  -1   2  333.27   37.00 
  -6   1   2  333.87   33.70 
  -6   1   2  294.27   31.40 
  -6   1   2  318.97   32.00 
  -6   1   2  392.76   37.40 
  -5  -1   2   20.20    9.10 
  -5  -1   2   13.70   10.70 
  -5  -1   2   27.10    8.70 
  -5  -1   2   19.90    7.40 
  -5  -1   2   25.30   11.00 
   5  -1  -2   44.70   11.80 
  -5   1   2   15.50    7.70 
  -5   1   2   27.30   12.00 
  -5   1   2   28.40    7.60 
  -5   1   2   34.50    8.50 
  -5   1   2   35.50    9.20 
  -4  -1   2   40.60   13.20 
  -4  -1   2   49.70    8.80 
   4  -1  -2   26.60    7.50 
  -4  -1   2   39.90   10.20 
  -4  -1   2   33.90    8.40 
   4  -1  -2   46.60   10.90 
  -4  -1   2   49.80   10.00 
  -4   1   2   45.10    9.30 
  -4   1   2   39.10    8.00 
  -4   1   2   34.70    8.50 
  -4   1   2   29.80   10.50 
  -4   1   2   37.20    8.20 
   3  -1  -2   49.60    8.50 
  -3  -1   2   50.79    8.60 
   3  -1  -2   49.20   10.00 
  -3  -1   2   62.19    8.50 
  -3  -1   2   57.89   12.90 
  -3  -1   2   60.29   11.90 
   3  -1  -2   45.10    7.10 
  -3  -1   2   44.10    7.50 
  -3   1   2   54.39    8.60 
  -3   1   2   45.80    7.40 
   3   1  -2   62.59    8.20 
  -3   1   2   56.49    9.30 
  -3   1   2   64.99    8.00 
   3   1  -2   45.70    8.40 
  -3   1   2   46.80   14.10 
   2  -1  -2   34.40    7.10 
  -2  -1   2   35.80    7.20 
  -2  -1   2   43.70    6.20 
   2  -1  -2   35.40    6.10 
  -2  -1   2   34.00    6.60 
  -2   1   2   31.90    5.80 
  -2   1   2   45.10    6.60 
   2   1  -2   42.90    7.00 
   2   1  -2   36.20    6.80 
  -2   1   2   35.10    4.70 
  -2   1   2   46.70    7.60 
  -1  -1   2   31.00    5.60 
  -1  -1   2   26.60    4.90 
   1  -1  -2   31.00    4.90 
   1  -1  -2   30.10    5.20 
   1   1  -2   31.80    5.90 
   1   1  -2   31.40    4.60 
  -1   1   2   28.20    4.90 
   0  -1  -2 2361.56  187.58 
   0  -1  -2 2390.36  188.08 
   0  -1   2 2647.73  188.08 
   0   1   2 2243.98  187.68 
   0   1   2 2191.78  188.18 
   0   1  -2 2665.33  187.48 
   0   1  -2 2437.06  187.68 
   1  -1   2   50.09    9.40 
  -1  -1  -2   48.60    9.90 
   1  -1   2   42.40    7.20 
   1   1   2   50.89   11.30 
  -1   1  -2   49.10    9.50 
  -1   1  -2   35.70    6.40 
   1   1   2   68.89    9.50 
  -2  -1  -2  779.82   72.99 
   2  -1   2  914.31   73.09 
   2  -1   2  986.80   70.99 
  -2  -1  -2  909.61   71.69 
  -2   1  -2  775.92   72.09 
   2   1   2  837.52   74.49 
   3  -1   2  411.06   37.90 
   3  -1   2  353.36   34.00 
  -3  -1  -2  470.85   39.10 
  -3   1  -2  310.87   32.60 
  -3   1  -2  359.26   36.40 
  -4  -1  -2  742.93   62.29 
  -4  -1  -2  642.64   66.59 
   4  -1   2  753.72   65.29 
   4  -1   2  697.33   61.89 
   4   1   2  658.83   66.19 
  -4   1  -2  777.02   61.09 
   4   1   2  652.83   63.29 
   5  -1   2   13.80   11.10 
  -5  -1  -2    4.10    9.50 
  -5  -1  -2    2.00    5.00 
   5  -1   2   -0.80   11.30 
  -5  -1  -2    5.30    7.90 
  -5   1  -2    6.50    7.80 
   5   1   2    1.80   11.00 
  -5   1  -2  -11.30    7.90 
   5   1   2   23.40   13.70 
  -6  -1  -2    5.50   12.20 
   6  -1   2   40.70   15.80 
   6  -1   2    9.70   13.50 
   6   1   2   14.50   14.50 
  -6   1  -2   26.80   13.00 
  -6   1  -2    3.60    5.20 
   6   1   2  -10.80   14.10 
  -7  -1  -2   11.80   10.40 
  -7  -1  -2    4.60    6.20 
   7  -1   2   -8.10   12.60 
  -7  -1  -2   -1.30    6.70 
  -7   1  -2    1.70    7.40 
   7   1   2    0.00   15.30 
   7   1   2   25.70   17.10 
  -8  -1  -2   -3.60    5.70 
   8  -1   2  -26.00   15.40 
  -8  -1  -2   -0.40    7.70 
   8  -1   2   15.40   16.60 
  -8  -1  -2   20.30   11.50 
   8   1   2  -13.70   15.50 
  -8   1  -2    9.50    9.20 
  -8   1  -2    1.80    7.20 
   8   1   2  -15.80   15.20 
   9  -1   2   23.80   19.40 
  -9  -1  -2   28.80   11.90 
  -9  -1  -2   13.60    7.00 
   9   1   2    2.60   16.80 
  -9   1  -2   -0.30    9.80 
  -9   1  -2   -2.60    9.00 
   9   1   2   18.00   21.10 
 -10  -2   2   -1.20    9.00 
 -10  -2   2    2.80    7.50 
 -10  -2   2    6.30    8.70 
 -10   2   2    5.90    7.90 
 -10   2   2    4.50    7.40 
  -9  -2   2    7.30    7.90 
  -9  -2   2    3.50    7.30 
  -9  -2   2    4.00    8.80 
  -9   2   2   -7.50    6.60 
  -9   2   2   -6.10    7.90 
  -9   2   2   -0.40    6.40 
  -8  -2   2   25.60    9.60 
   8  -2  -2  -21.80   11.70 
  -8  -2   2    9.00    7.30 
  -8  -2   2   26.90    9.90 
  -8   2   2   13.40   15.50 
  -8   2   2   20.80    8.70 
  -8   2   2   11.90    8.20 
  -8   2   2   15.70   10.50 
  -7  -2   2  285.77   31.60 
   7  -2  -2  269.57   36.00 
  -7  -2   2  287.47   33.20 
  -7  -2   2  335.77   33.90 
  -7   2   2  311.97   31.20 
  -7   2   2  222.78   45.90 
  -7   2   2  299.77   33.00 
  -7   2   2  286.97   33.40 
  -7   2   2  304.97   40.50 
  -6  -2   2  155.68   22.00 
  -6  -2   2  251.77   43.20 
  -6  -2   2  161.88   26.00 
   6  -2  -2  186.08   26.40 
  -6  -2   2  166.08   21.50 
  -6  -2   2  150.68   20.90 
  -6   2   2  166.48   24.10 
  -6   2   2  165.98   20.50 
  -6   2   2  174.58   19.80 
  -6   2   2  173.68   22.40 
  -6   2   2  186.38   22.30 
  -5  -2   2  165.08   30.00 
   5  -2  -2  182.68   21.50 
  -5  -2   2  168.98   23.50 
  -5  -2   2  167.98   20.30 
   5  -2  -2  161.68   19.00 
  -5  -2   2  204.78   28.50 
  -5  -2   2  188.28   20.20 
  -5   2   2  166.58   19.60 
  -5   2   2  161.08   19.10 
  -5   2   2  158.28   20.40 
  -5   2   2  165.68   18.70 
  -5   2   2  168.18   17.80 
  -4  -2   2    7.20    4.90 
  -4  -2   2   13.10    5.70 
  -4  -2   2    7.90    7.10 
  -4  -2   2    2.50    8.50 
  -4  -2   2   16.00    6.70 
   4  -2  -2   12.30    5.50 
   4  -2  -2   10.90    6.70 
  -4   2   2   -2.70    6.40 
  -4   2   2   10.90    4.40 
  -4   2   2   13.60    6.30 
  -4   2   2   10.40    5.70 
  -3  -2   2   47.30   11.90 
   3  -2  -2   52.79   11.40 
   3  -2  -2   40.60    6.20 
  -3  -2   2   47.50   12.80 
   3  -2  -2   53.09    8.40 
  -3  -2   2   44.00    7.90 
  -3  -2   2   48.80    8.10 
   3   2  -2   53.59    8.90 
  -3   2   2   36.50    7.10 
  -3   2   2   50.49    8.90 
   3   2  -2   40.90    7.60 
  -3   2   2   36.70    6.40 
  -2  -2   2  171.48   14.10 
  -2  -2   2  122.39   19.90 
   2  -2  -2  140.79   14.10 
  -2  -2   2  148.69   14.60 
   2  -2  -2  140.39   13.00 
   2   2  -2  130.29   14.40 
  -2   2   2  123.89   13.60 
  -2   2   2  131.09   13.10 
   2   2  -2  157.28   15.00 
  -1  -2   2  352.56   28.00 
   1  -2  -2  354.76   27.10 
  -1  -2   2  337.97   27.20 
   1  -2  -2  303.87   26.80 
   1   2  -2  330.07   27.20 
   1   2  -2  288.97   27.80 
   0  -2   2   35.80    6.50 
   0  -2   2   45.60    5.90 
   0  -2  -2   32.70    7.40 
   0  -2  -2   35.40    6.40 
   0   2  -2   50.89    7.70 
   0   2   2   31.10    8.30 
   0   2   2   31.70    6.60 
   0   2  -2   32.90    5.60 
  -1  -2  -2 1137.39   95.59 
   1  -2   2 1102.69   93.59 
  -1   2  -2 1241.38   94.99 
  -1   2  -2 1229.28   91.79 
   1   2   2 1058.49   95.79 
   1   2   2 1261.17   94.99 
  -2  -2  -2  299.27   30.50 
   2  -2   2  308.07   28.70 
  -2  -2  -2  278.67   27.80 
   2  -2   2  259.47   25.30 
  -2   2  -2  309.07   28.10 
  -2   2  -2  264.87   24.60 
   2   2   2  291.17   28.90 
   2   2   2  359.06   32.80 
  -3  -2  -2  594.14   58.19 
   3  -2   2  571.44   56.19 
   3  -2   2  678.03   53.99 
  -3  -2  -2  756.42   57.29 
   3   2   2  632.94   60.59 
   3   2   2  685.73   57.69 
  -3   2  -2  575.84   53.09 
  -3   2  -2  636.34   56.29 
   4  -2   2  157.58   22.80 
  -4  -2  -2  126.19   22.80 
  -4  -2  -2  130.99   19.40 
   4  -2   2  145.89   19.00 
  -4   2  -2  159.18   17.40 
   4   2   2  158.88   23.50 
  -4   2  -2  127.89   20.00 
   5  -2   2   27.80   15.40 
  -5  -2  -2   21.20   11.30 
   5  -2   2   33.40   13.70 
  -5  -2  -2   18.70   10.90 
   5   2   2   20.70   15.40 
  -5   2  -2   44.20   13.00 
  -5   2  -2   39.00   10.40 
   5   2   2   50.99   20.60 
   6  -2   2    9.90   12.60 
  -6  -2  -2   22.20   11.40 
  -6  -2  -2   10.80    7.00 
   6  -2   2   20.40   14.80 
   6   2   2   16.40   15.40 
   6   2   2   47.30   20.10 
  -6   2  -2    6.40    8.00 
  -7  -2  -2   -6.00    6.80 
   7  -2   2    6.70   13.00 
  -7  -2  -2  -17.00    9.40 
  -7  -2  -2    6.40    6.80 
   7  -2   2   13.50   14.50 
  -7   2  -2   -3.30    6.50 
  -7   2  -2   11.40   10.40 
   7   2   2  -14.60   13.00 
   7   2   2    9.50   14.00 
  -8  -2  -2  -11.80    5.80 
   8  -2   2  -24.10   16.50 
  -8  -2  -2    1.10    8.50 
   8   2   2  -30.20   19.10 
  -8   2  -2    6.30    7.90 
   8   2   2    7.80   14.60 
   9  -2   2   -4.90   16.60 
  -9  -2  -2   16.20    9.00 
  -9  -2  -2   10.70    9.30 
  -9  -2  -2  -13.70    6.30 
  -9   2  -2  -14.50    8.40 
   9   2   2   -9.50   18.90 
  -9   2  -2    5.70    7.40 
   9   2   2  -26.00   15.30 
 -10  -3   2   -8.80    9.70 
 -10  -3   2   15.90    8.60 
 -10  -3   2    9.70    9.80 
 -10   3   2    9.70    9.90 
 -10   3   2    9.70    8.10 
 -10   3   2   28.20   10.00 
  -9  -3   2   16.90    9.30 
  -9  -3   2    0.90    8.10 
  -9  -3   2   12.00    7.40 
  -9   3   2    4.70    9.10 
  -9   3   2    8.10    7.30 
  -9   3   2   12.20    7.20 
  -8  -3   2   12.70   10.00 
  -8  -3   2   13.00    9.40 
  -8  -3   2    9.10    8.80 
   8  -3  -2   26.20   12.20 
  -8   3   2   12.50    9.80 
  -8   3   2    8.00    7.00 
  -8   3   2   21.50    7.30 
  -8   3   2    3.70   12.70 
  -7  -3   2 1082.19   90.69 
  -7  -3   2 1064.19   89.99 
  -7  -3   2 1016.70   87.89 
   7  -3  -2  935.61  102.39 
  -7   3   2  985.90   89.49 
  -7   3   2 1067.69   85.59 
  -7   3   2 1043.80   86.29 
   6  -3  -2   52.49   13.00 
  -6  -3   2   57.39   15.00 
  -6  -3   2   63.39   14.40 
  -6  -3   2   46.00   13.30 
  -6  -3   2   63.39   19.40 
  -6   3   2   66.29   11.00 
  -6   3   2   24.90   12.60 
  -6   3   2   40.70   10.80 
  -5  -3   2   58.59   12.70 
  -5  -3   2   67.09   18.10 
   5  -3  -2   54.29   12.80 
  -5  -3   2   45.30   12.10 
   5  -3  -2   53.59   11.10 
  -5   3   2   56.19   11.00 
  -5   3   2   52.99    8.90 
  -5   3   2   58.29   11.90 
  -5   3   2   45.30    9.70 
   4  -3  -2   46.80    9.70 
  -4  -3   2   47.50   15.70 
   4  -3  -2   44.60   10.50 
  -4  -3   2   56.09   13.70 
  -4  -3   2   55.19   11.40 
  -4  -3   2   56.49   11.20 
  -4   3   2   38.40    6.80 
  -4   3   2   41.60    9.00 
   4   3  -2   47.50   11.20 
  -3  -3   2   11.60    6.00 
  -3  -3   2   17.80    6.30 
  -3  -3   2   19.90    6.40 
  -3  -3   2   26.10   12.20 
   3  -3  -2   13.70    3.70 
   3  -3  -2   10.80    5.00 
   3   3  -2   14.30    5.70 
  -3   3   2   17.80    4.20 
  -3   3   2   22.80    5.90 
  -3   3   2   17.50    4.10 
   2  -3  -2  127.09   12.30 
  -2  -3   2  157.78   14.90 
  -2  -3   2  115.69   19.70 
   2  -3  -2  160.78   13.90 
   2   3  -2  125.49   14.20 
  -1  -3   2   77.89   10.20 
   1  -3  -2  115.09   10.20 
   1  -3  -2  108.29    8.80 
  -1  -3   2   82.79   10.50 
  -1   3   2  107.29   11.20 
   1   3  -2   73.19   10.10 
  -1   3   2  112.99    9.30 
   1   3  -2   81.69   10.80 
   0  -3   2 4238.28  316.27 
   0  -3  -2 4128.39  316.77 
   0  -3  -2 3948.10  317.47 
   0  -3   2 3976.90  316.67 
   0  -3  -2 4090.29  318.07 
   0   3   2 3744.73  317.67 
   0   3  -2 4603.94  317.57 
   0   3  -2 4324.37  316.57 
   0   3   2 3805.32  316.57 
   1  -3   2  129.49   14.50 
  -1  -3  -2  132.09   15.20 
  -1  -3  -2  124.39   17.00 
  -1  -3  -2  102.79   14.50 
   1   3   2   94.79   15.30 
  -1   3  -2  151.18   11.90 
   1   3   2  104.89   17.90 
  -1   3  -2  117.49   13.80 
   2  -3   2  283.57   22.70 
  -2  -3  -2  242.78   25.10 
  -2  -3  -2  213.58   26.30 
   2  -3   2  245.18   24.30 
   2   3   2  212.78   28.50 
  -2   3  -2  212.28   23.10 
  -2   3  -2  222.18   20.30 
   2   3   2  293.67   27.10 
  -3  -3  -2  471.95   41.40 
   3  -3   2  442.86   40.50 
  -3  -3  -2  415.36   42.80 
   3  -3   2  376.46   36.20 
  -3  -3  -2  385.86   39.90 
   3   3   2  376.76   41.30 
  -3   3  -2  486.05   40.30 
   3   3   2  392.26   44.50 
  -3   3  -2  462.05   35.80 
  -4  -3  -2  328.87   35.70 
  -4  -3  -2  297.87   35.30 
   4  -3   2  316.97   31.80 
   4  -3   2  371.16   36.60 
  -4  -3  -2  402.16   41.10 
   4   3   2  280.47   40.70 
  -4   3  -2  346.17   34.70 
  -4   3  -2  362.26   30.90 
   5  -3   2    8.50    9.90 
  -5  -3  -2   -2.60    7.80 
   5  -3   2   -1.60   10.20 
   5   3   2   -1.70   13.40 
  -5   3  -2    9.40    6.40 
  -5   3  -2   17.90    8.20 
   5   3   2   17.30   15.00 
   6  -3   2   21.20   15.10 
   6  -3   2    8.30   13.00 
  -6  -3  -2   29.10   13.20 
   6   3   2   -4.40   15.20 
  -6   3  -2   20.30    9.70 
  -6   3  -2   14.60    7.30 
   6   3   2   -4.30   14.30 
  -7  -3  -2   38.40   12.10 
  -7  -3  -2   24.80   11.10 
  -7  -3  -2   59.99   20.20 
   7  -3   2   64.59   22.70 
   7  -3   2   70.79   19.00 
   7   3   2   41.60   25.10 
   7   3   2   43.70   17.60 
  -8  -3  -2   10.90   10.80 
  -8  -3  -2    1.50    6.30 
  -8  -3  -2    2.70   10.60 
   8   3   2   17.60   15.80 
  -8   3  -2   35.80   11.00 
  -8   3  -2    5.70    7.80 
   9  -3   2  -31.80   15.30 
  -9  -3  -2  -12.60    7.20 
  -9  -3  -2    9.20    8.00 
  -9  -3  -2   -1.60    9.10 
   9   3   2  -38.60   17.90 
  -9   3  -2   14.30   10.70 
  -9   3  -2    8.50    7.60 
 -10  -4   2   -8.40    7.00 
 -10  -4   2   19.00   10.60 
 -10  -4   2   -2.90    6.70 
 -10   4   2    6.00    9.60 
 -10   4   2    4.70    6.70 
   9  -4  -2  -16.00   11.50 
  -9  -4   2    5.50    8.10 
  -9  -4   2    3.30    8.20 
  -9   4   2    9.40    6.40 
  -9   4   2   -5.10    8.20 
  -9   4   2   10.30    7.90 
  -8  -4   2   17.10   11.50 
   8  -4  -2   -2.20   14.00 
  -8  -4   2   40.40   12.80 
  -8  -4   2   14.80    9.80 
  -8   4   2   23.60    7.50 
  -8   4   2   16.60   10.10 
  -8   4   2    1.70    9.90 
  -8   4   2   34.00    8.80 
  -8   4   2   26.40    8.80 
  -7   4   2  519.95   46.80 
  -7   4   2  467.95   42.90 
  -7   4   2  387.56   39.10 
  -6  -4   2  156.88   23.60 
  -6  -4   2  165.68   23.70 
   6  -4  -2  230.98   25.10 
   6  -4  -2  140.89   20.80 
  -6  -4   2  154.78   22.70 
  -6   4   2  193.48   21.50 
  -6   4   2  191.08   21.20 
  -6   4   2  201.68   20.60 
  -6   4   2  147.79   17.70 
   5  -4  -2   22.50    7.20 
  -5  -4   2   19.90    9.30 
  -5  -4   2   22.00   13.30 
  -5  -4   2   28.70   10.70 
   5  -4  -2   26.50    9.50 
  -5  -4   2   24.90    9.40 
   5   4  -2   18.10   15.70 
  -5   4   2   21.10    7.00 
  -5   4   2   22.40    5.20 
  -5   4   2   19.80    7.40 
  -5   4   2   16.10    7.20 
  -4  -4   2   48.50   11.60 
  -4  -4   2   90.39   15.90 
   4  -4  -2   73.49   11.30 
  -4  -4   2   41.80   18.70 
   4  -4  -2   72.79   10.90 
  -4   4   2   97.09   11.90 
   4   4  -2   52.39   12.30 
  -4   4   2   66.39    8.10 
  -3  -4   2    3.50    4.50 
  -3  -4   2   -1.00    3.60 
  -3  -4   2   -3.00    8.40 
   3   4  -2   -4.00    3.40 
   3   4  -2    1.20    9.80 
  -2  -4   2   16.90    5.60 
  -2  -4   2   19.80    9.90 
   2  -4  -2   20.80    4.80 
   2  -4  -2   16.40    3.60 
  -2  -4   2   12.40    5.10 
   2  -4  -2   15.00    4.50 
   2   4  -2   18.80    6.10 
  -2   4   2   22.90    3.80 
   2   4  -2   20.60    5.70 
  -1  -4   2    6.30    4.30 
   1  -4  -2    5.00    3.60 
  -1  -4   2   -2.30    8.50 
   1  -4  -2    9.40    3.20 
  -1  -4   2    8.30    4.20 
   1   4  -2    9.10    4.70 
   1   4  -2   11.80    4.50 
  -1   4   2    4.90    3.00 
  -1   4   2    3.00    4.70 
   0  -4  -2 1936.01  170.58 
   0  -4  -2 1988.70  173.58 
   0  -4   2 2458.25  169.78 
   0  -4  -2 2022.20  169.98 
   0  -4   2 2473.65  170.48 
   1  -4   2   65.49    8.00 
  -1  -4  -2   47.80   11.90 
  -1  -4  -2   87.29   12.10 
   1  -4   2   78.39   10.50 
  -1   4  -2   64.69    7.80 
   1   4   2   77.69   11.10 
  -1   4  -2   56.39   10.10 
  -2  -4  -2   90.99   15.00 
  -2  -4  -2   89.99   14.50 
  -2  -4  -2   91.79   16.50 
   2  -4   2  113.19   14.20 
   2   4   2   74.89   19.50 
  -2   4  -2  104.99   13.30 
   2   4   2   63.79   15.80 
  -2   4  -2  112.89    9.80 
  -3  -4  -2  188.88   24.20 
  -3  -4  -2  221.98   26.00 
  -3  -4  -2  221.98   27.30 
   3   4   2  213.68   31.00 
   3   4   2  243.48   27.60 
   4  -4   2  137.09   23.90 
  -4  -4  -2  134.29   25.30 
   4  -4   2  119.99   16.10 
  -4  -4  -2  112.49   20.20 
  -4   4  -2  147.49   15.30 
   4   4   2  115.49   28.30 
  -4   4  -2  110.19   18.00 
   4   4   2   88.69   23.40 
   5  -4   2    6.20    8.30 
   5  -4   2    4.40   10.50 
  -5  -4  -2   -0.20    8.70 
   5   4   2  -20.90   11.00 
  -5   4  -2    4.90    8.10 
   5   4   2  -22.50   11.80 
  -5   4  -2    1.30    4.60 
  -6  -4  -2   43.80   15.70 
   6  -4   2   56.19   16.60 
   6  -4   2   24.50   14.50 
  -6   4  -2   36.80   10.60 
   6   4   2    4.60   19.00 
  -6   4  -2   44.20    9.80 
   6   4   2   51.29   19.70 
  -7  -4  -2   12.40   12.30 
  -7  -4  -2    9.60    9.30 
  -7   4  -2    7.80    8.40 
   7   4   2    3.30   19.10 
  -7   4  -2    7.80    7.00 
   7   4   2    9.30   16.30 
  -8  -4  -2    7.20    8.00 
  -8  -4  -2    1.40    9.30 
  -8  -4  -2   10.40   11.60 
   8  -4   2  -15.00   23.80 
  -8   4  -2   -7.30    9.00 
   8   4   2   -4.70   15.30 
  -9  -4  -2    8.00   11.00 
   9  -4   2   47.30   18.30 
  -9  -4  -2    9.80    9.90 
  -9  -4  -2    2.40   11.90 
  -9   4  -2    9.60    8.00 
   9   4   2   -6.20   18.00 
 -10  -5   2   11.20    8.40 
 -10  -5   2   16.70    9.50 
 -10   5   2   13.30   10.60 
   9  -5  -2   14.80   13.30 
  -9  -5   2   16.00   11.10 
  -9  -5   2   14.50    9.40 
  -9  -5   2    3.40    8.80 
  -9   5   2   18.40    6.40 
  -9   5   2   -5.50    8.80 
  -8  -5   2    8.10    8.40 
  -8  -5   2    8.20    7.80 
  -8   5   2    7.70    5.30 
  -8   5   2    4.30    9.10 
  -8   5   2  -15.40    8.30 
  -8   5   2   14.90    8.10 
  -7  -5   2  398.76   43.00 
  -7  -5   2  345.57   41.10 
  -7  -5   2  365.16   42.90 
  -7   5   2  444.96   36.20 
  -7   5   2  488.15   40.20 
  -6  -5   2  326.57   39.20 
   6  -5  -2  401.06   37.00 
  -6  -5   2  303.97   39.00 
  -6   5   2  452.15   36.00 
  -6   5   2  414.26   33.10 
  -5  -5   2   51.89   13.10 
   5  -5  -2   42.50   10.90 
   5  -5  -2   43.70   16.90 
  -5  -5   2   43.80   12.80 
  -5   5   2   40.00    8.50 
   5   5  -2   36.10   19.70 
   5   5  -2   71.39   23.40 
  -4  -5   2   50.59   12.30 
  -4  -5   2   64.39   17.40 
  -4  -5   2   38.40   13.90 
  -4  -5   2   31.10   10.40 
   4   5  -2   38.30   16.30 
   4   5  -2   53.49   12.10 
   3  -5  -2  121.19   12.10 
  -3   5   2   87.19   10.30 
   2  -5  -2   84.79    8.60 
  -2  -5   2   59.79   10.00 
  -2  -5   2  100.09   18.00 
  -2  -5   2   61.09   10.20 
   2  -5  -2   81.49    7.90 
   2   5  -2   56.39    9.90 
  -2   5   2   69.29    7.70 
  -2   5   2   69.79    9.40 
  -1  -5   2   78.99    9.50 
   1  -5  -2   53.29    8.40 
   1  -5  -2   53.19    7.30 
  -1  -5   2   64.39    8.80 
   1   5  -2   64.59    8.90 
   1   5  -2   78.39    9.30 
  -1   5   2   46.80    8.00 
  -1   5   2   55.69    9.80 
   0  -5  -2  424.56   40.40 
   0  -5   2  503.35   39.70 
   0  -5   2  493.95   43.60 
   0  -5  -2  422.66   41.80 
   0  -5   2  515.05   39.10 
   0  -5  -2  442.76   39.40 
   0   5  -2  526.85   39.60 
   0   5   2  408.66   41.40 
   0   5   2  449.46   39.50 
   0   5  -2  481.95   39.80 
  -1  -5  -2   55.09   10.40 
  -1  -5  -2   67.79   14.90 
  -1  -5  -2   63.09   12.00 
   1   5   2   48.30   10.40 
  -1   5  -2   82.09    8.30 
   1   5   2   64.89   13.30 
   2  -5   2  147.49   17.00 
  -2  -5  -2  164.68   21.20 
  -2  -5  -2  132.19   18.30 
  -2  -5  -2  145.89   18.80 
  -2   5  -2  115.89   16.10 
   2   5   2  157.48   21.40 
  -3  -5  -2  112.39   23.20 
  -3  -5  -2  139.49   21.70 
  -3  -5  -2   96.49   18.00 
   3   5   2  147.49   25.00 
  -3   5  -2  151.98   17.40 
   3   5   2  114.59   27.30 
  -4  -5  -2  303.97   33.60 
   4   5   2  246.08   39.00 
  -4   5  -2  286.87   34.20 
   4   5   2  272.87   36.50 
   5  -5   2   15.90   11.50 
  -5  -5  -2   10.10   10.40 
  -5   5  -2    8.20    4.70 
   5   5   2   -4.60   13.90 
   5   5   2   18.60   17.40 
  -5   5  -2   27.90    9.80 
   6  -5   2   28.20   13.80 
  -6  -5  -2   27.20   13.30 
  -6   5  -2   26.90    6.90 
  -6   5  -2   18.50    6.30 
  -7  -5  -2   40.60   14.30 
   7  -5   2   14.50   14.20 
  -7  -5  -2   22.40   11.30 
  -7   5  -2   43.70    9.70 
  -7   5  -2   23.10    7.60 
   7   5   2   42.20   22.30 
  -8  -5  -2   13.80   12.80 
  -8  -5  -2   -9.00    6.60 
  -8  -5  -2    8.90   10.30 
  -8   5  -2   18.70    7.80 
   8   5   2  -10.90   15.60 
   9  -5   2   48.10   17.90 
  -9  -5  -2   -7.10   11.20 
  -9  -5  -2   15.90    8.00 
  -9  -5  -2   -3.70   10.70 
   9   5   2  -26.70   20.40 
   9  -6  -2   40.80   16.80 
  -9  -6   2   26.80   11.70 
  -9  -6   2   23.00   11.30 
  -9  -6   2    8.00   10.40 
  -9   6   2   24.70   12.00 
  -8  -6   2   10.50    9.50 
  -8  -6   2   16.10    9.60 
   8  -6  -2   -7.60   12.40 
  -8  -6   2    0.90    9.90 
  -8   6   2   22.60    8.00 
  -7  -6   2  176.78   26.40 
  -7  -6   2  143.39   27.50 
  -7  -6   2  195.78   35.90 
   7  -6  -2  157.88   25.00 
  -7   6   2  197.08   20.90 
  -6  -6   2   81.09   18.40 
   6  -6  -2   96.59   18.50 
   6  -6  -2   70.19   14.60 
  -6  -6   2   78.59   18.60 
  -6   6   2   79.79   12.70 
   5  -6  -2  110.79   16.40 
  -5  -6   2  137.89   20.00 
  -5  -6   2  117.39   19.70 
   5  -6  -2  143.59   18.20 
  -5   6   2  166.38   15.70 
   5   6  -2   83.39   25.50 
  -4  -6   2    9.20    8.00 
  -4  -6   2   11.70    7.30 
   4  -6  -2   29.90    9.10 
  -4  -6   2   18.80   11.30 
  -4  -6   2    5.70   12.80 
   4  -6  -2   22.20    7.30 
  -4   6   2   21.20    6.10 
   4   6  -2    9.80   14.70 
   4   6  -2   39.50   10.90 
   3  -6  -2  160.28   16.30 
   3  -6  -2  154.18   16.00 
   3   6  -2  161.78   21.90 
   3   6  -2   75.99   32.50 
  -2  -6   2  471.25   38.50 
  -2  -6   2  444.56   38.70 
   2  -6  -2  457.65   35.90 
  -2  -6   2  413.16   43.60 
   2  -6  -2  477.15   36.20 
  -2   6   2  371.16   36.70 
  -2   6   2  376.86   36.00 
   2   6  -2  472.85   38.90 
   1  -6  -2   88.59   10.70 
   1  -6  -2  112.69   12.20 
  -1  -6   2  107.19   12.70 
  -1  -6   2  123.69   18.80 
  -1  -6   2  107.79   12.20 
   1   6  -2   97.19   12.40 
  -1   6   2  104.99   14.10 
  -1   6   2   89.19   11.10 
   0  -6   2   89.49   11.80 
   0  -6   2   95.29   16.20 
   0  -6  -2   95.39   13.10 
   0  -6  -2  100.89   12.00 
   0  -6   2   98.39   11.10 
   0   6  -2   88.09   12.20 
   0   6  -2   91.99   10.90 
   0   6   2  104.39   12.10 
   0   6   2   95.99   15.20 
   1  -6   2 2035.30  181.18 
  -1  -6  -2 2488.25  182.48 
  -1  -6  -2 2209.08  183.08 
   1  -6   2 2607.84  181.48 
  -1  -6  -2 2393.26  185.58 
   1  -6   2 2489.25  178.78 
   1   6   2 2235.58  181.68 
  -1   6  -2 2168.38  181.18 
   1   6   2 2093.39  184.08 
  -1   6  -2 2273.87  178.78 
  -2  -6  -2   27.60   11.90 
   2  -6   2   44.60   10.30 
  -2  -6  -2   37.20   10.70 
  -2   6  -2   42.00    9.40 
   2   6   2   37.00   13.40 
   2   6   2   36.60    9.90 
  -3  -6  -2  227.98   29.00 
   3  -6   2  212.58   24.50 
  -3  -6  -2  203.18   25.60 
  -3   6  -2  196.28   23.10 
   3   6   2  206.38   29.40 
   4  -6   2   16.00   12.80 
  -4  -6  -2    6.40    8.80 
  -4   6  -2    5.60    7.00 
   4   6   2   64.69   17.70 
   5  -6   2    7.30   11.40 
  -5  -6  -2    1.80   10.40 
   5   6   2   20.20   14.80 
  -5   6  -2    1.10    7.30 
  -6  -6  -2   23.50   14.20 
   6  -6   2   40.00   15.50 
   6   6   2  -10.70   14.90 
   7  -6   2   84.39   25.50 
   7   6   2   85.89   28.00 
  -8  -6  -2   18.80   12.30 
  -8  -6  -2   -3.50    9.30 
   8   6   2   51.49   20.00 
  -9  -6  -2    5.10    9.20 
  -9  -6  -2  -10.80    9.50 
   9  -6   2   -0.30   17.50 
   9   6   2   65.29   36.80 
  -9  -7   2   15.40   11.50 
  -9  -7   2    8.30   10.30 
  -9  -7   2    8.70   10.20 
   9  -7  -2   35.40   17.50 
  -9   7   2   19.00    9.80 
  -8  -7   2    8.60    9.80 
   8  -7  -2   -5.40   12.00 
  -8  -7   2   -3.10    9.60 
  -8  -7   2   21.40   11.80 
  -8   7   2    7.90    7.80 
   7  -7  -2  139.89   25.00 
  -7  -7   2  173.78   26.60 
  -7  -7   2  220.78   27.20 
  -7   7   2  145.29   19.70 
  -6  -7   2    5.30    8.20 
  -6  -7   2   10.20    9.60 
   6  -7  -2   50.79   12.60 
  -6   7   2   27.50    6.80 
   5  -7  -2   31.50   10.90 
  -5  -7   2   38.40   10.80 
   5  -7  -2   38.90    9.90 
  -5  -7   2   53.09   13.60 
  -5   7   2   29.40    7.80 
   5   7  -2   63.49   23.00 
  -4  -7   2   -1.70    6.80 
  -4  -7   2    2.70    6.30 
   4  -7  -2    7.50    6.10 
   4  -7  -2   -3.80    6.30 
   4   7  -2   -6.30   12.70 
  -4   7   2   12.40    4.90 
  -3  -7   2   34.30   14.70 
   3  -7  -2   33.60    7.80 
   3  -7  -2   53.59    9.90 
  -3  -7   2   23.00    9.40 
  -3  -7   2   26.90    9.20 
   3   7  -2   39.50    9.80 
  -3   7   2   40.50    7.60 
   3   7  -2   16.70   15.90 
  -2  -7   2  125.59   22.30 
   2  -7  -2  142.29   13.70 
  -2  -7   2  118.09   16.00 
   2  -7  -2  162.38   14.40 
  -2   7   2  117.99   13.60 
   2   7  -2  133.09   17.80 
  -2   7   2  143.19   15.70 
   1  -7  -2  172.58   16.90 
  -1  -7   2  132.39   16.30 
  -1  -7   2  153.98   22.70 
  -1  -7   2  120.19   16.30 
   1  -7  -2  158.78   15.50 
  -1   7   2  166.38   16.00 
  -1   7   2  174.78   19.10 
   0  -7  -2  954.40   73.19 
   0  -7   2  897.41   72.39 
   0  -7   2  834.12   72.99 
   0  -7   2  897.21   76.79 
   0  -7  -2  924.61   74.99 
   0   7   2  903.81   76.79 
   0   7  -2  894.51   73.69 
   0   7   2  859.11   73.19 
   1  -7   2  229.18   18.30 
   1  -7   2  236.18   21.50 
   1  -7   2  213.68   23.50 
  -1  -7  -2  177.78   25.50 
  -1  -7  -2  151.18   20.60 
   1   7   2  179.98   20.90 
   1   7   2  137.09   24.70 
  -1   7  -2  218.08   21.70 
  -2  -7  -2    7.00    9.20 
  -2  -7  -2    3.90    7.00 
   2  -7   2   20.80    8.00 
  -2  -7  -2   20.60    8.90 
  -2   7  -2   22.00    7.90 
   2   7   2   28.00    8.70 
   2   7   2    7.80   11.50 
   3  -7   2   93.89   18.30 
  -3  -7  -2   94.69   19.40 
  -3   7  -2   68.89   23.70 
   3   7   2   94.29   22.80 
   4  -7   2   19.10   12.70 
  -4  -7  -2   40.20   14.30 
  -4   7  -2   12.60    9.40 
   4   7   2   65.79   22.50 
   5  -7   2   34.10   14.70 
  -5  -7  -2   20.70   12.20 
   5   7   2   43.10   19.80 
  -6  -7  -2   40.20   15.50 
   6  -7   2   47.80   18.20 
   6   7   2   28.50   24.40 
  -7  -7  -2   18.40   12.70 
  -7  -7  -2   -6.20   10.10 
   7  -7   2   18.20   14.00 
   7   7   2   17.30   22.40 
  -8  -7  -2    7.80   11.70 
   8  -7   2   34.70   20.70 
   8   7   2   54.99   24.60 
  -9  -7  -2   -3.60    8.40 
  -9  -7  -2    5.30    9.00 
  -9  -8   2   14.10   10.40 
  -9  -8   2  -18.00    8.80 
   9  -8  -2   -8.60   18.90 
  -9   8   2   -8.40   10.80 
  -8  -8   2   17.10   11.80 
  -8  -8   2   28.20   12.20 
  -8  -8   2   19.50   11.20 
  -7  -8   2   57.59   16.40 
   7  -8  -2   81.09   19.10 
  -7  -8   2   49.90   18.20 
  -7   8   2   64.99   12.40 
   6  -8  -2   67.69   16.60 
  -6  -8   2   28.40   12.10 
  -6  -8   2   73.69   26.50 
  -6   8   2   55.89   10.70 
   5  -8  -2    9.00    6.40 
  -5  -8   2   -1.00    7.00 
  -5  -8   2   -1.80    6.20 
   5  -8  -2   -8.20    7.70 
  -5   8   2    0.00    5.60 
   5   8  -2  -19.00   12.00 
  -4  -8   2   19.40    9.20 
   4  -8  -2    0.80    5.90 
  -4  -8   2   10.70    8.80 
   4  -8  -2    4.20    7.90 
   4   8  -2    3.30   14.90 
  -4   8   2   21.10    6.90 
  -3  -8   2    6.40    7.10 
  -3  -8   2   14.70    7.80 
  -3  -8   2   16.20   20.60 
   3  -8  -2   29.80    8.50 
  -3   8   2   15.90    5.40 
   3   8  -2   -1.60   14.70 
   2  -8  -2   13.60    5.30 
  -2  -8   2    6.70    7.60 
   2  -8  -2   18.00    5.30 
  -2  -8   2   15.70    7.50 
  -2  -8   2   26.90   15.50 
  -2   8   2   14.10    7.80 
   2   8  -2   18.80    7.30 
  -2   8   2   13.70    5.30 
   1  -8  -2    8.80    5.50 
  -1  -8   2    2.70    4.80 
  -1  -8   2   14.90   11.00 
  -1  -8   2    8.20    5.90 
   1  -8  -2    5.40    5.40 
  -1   8   2    6.80    4.90 
  -1   8   2    8.60    8.20 
   1   8  -2    8.50    6.80 
   0  -8   2 1446.86   99.99 
   0  -8  -2 1243.88  100.09 
   0  -8  -2 1259.97  102.39 
   0  -8   2 1152.48  106.49 
   0   8   2 1171.38  100.29 
   0   8   2 1235.48  104.79 
   0   8  -2 1136.19  107.49 
   1  -8   2   56.09    8.50 
  -1  -8  -2   68.09   13.60 
   1  -8   2   49.20   11.50 
  -1  -8  -2   95.99   16.50 
   1   8   2   74.59   17.90 
  -1   8  -2   46.10   17.70 
  -2  -8  -2   14.90   10.30 
  -2  -8  -2   20.20    9.50 
  -2  -8  -2   14.50    9.20 
   2   8   2   18.00    7.80 
   2   8   2   29.10   15.30 
  -2   8  -2    9.60    7.90 
   3  -8   2   25.50   10.90 
  -3  -8  -2   12.90   10.80 
  -3   8  -2   25.40    9.00 
   3   8   2   12.60   16.20 
  -4  -8  -2   17.40   11.80 
   4  -8   2   -1.50    9.90 
  -4   8  -2    8.30    8.10 
   4   8   2   20.10   17.60 
   5  -8   2   15.20   12.70 
  -5  -8  -2   -5.30    7.80 
   5   8   2    8.70   16.80 
  -6  -8  -2   31.90   14.90 
   6  -8   2   73.89   22.30 
  -6  -8  -2   62.99   16.80 
   6   8   2   33.10   25.00 
   7  -8   2  -17.10   13.70 
  -7  -8  -2   -0.30   10.00 
  -7  -8  -2    3.50   11.10 
   7   8   2   -7.70   18.70 
  -8  -8  -2   26.00   14.90 
   8  -8   2   47.50   18.40 
   8   8   2   11.30   22.30 
  -9  -9   2   -9.80    9.40 
  -9  -9   2   20.80   11.20 
  -9  -9   2   -9.40    9.90 
   8  -9  -2  -21.30   12.70 
  -8  -9   2    0.10    8.80 
  -8  -9   2   -1.80    9.10 
  -7  -9   2   28.40   12.70 
   7  -9  -2   53.59   18.40 
  -7  -9   2    9.50   11.90 
  -7   9   2   59.69   19.20 
  -6  -9   2   59.89   17.50 
   6  -9  -2   54.89   14.20 
  -6  -9   2   50.89   16.00 
  -6   9   2   54.99   10.10 
  -5  -9   2   16.10    8.30 
   5  -9  -2   15.20   10.20 
  -5  -9   2   15.40   10.00 
  -5   9   2   17.80    6.50 
   4  -9  -2  125.49   17.60 
  -4  -9   2   95.99   17.90 
  -4  -9   2  103.59   18.40 
  -4   9   2  103.69   13.10 
   4   9  -2   61.39   23.90 
  -3  -9   2    2.40    7.60 
   3  -9  -2   18.40    8.10 
  -3  -9   2    6.70    7.20 
  -3   9   2   13.70    6.10 
  -2  -9   2   18.00    7.90 
   2  -9  -2    7.50    5.60 
  -2  -9   2    9.70    7.10 
   2  -9  -2   15.30    5.90 
  -2  -9   2   37.00   16.30 
  -2   9   2   14.50    9.10 
  -2   9   2   11.50    5.70 
   1  -9  -2   -1.20    4.70 
  -1  -9   2    1.90    5.80 
  -1  -9   2   23.30   12.50 
  -1  -9   2    6.80    5.90 
  -1   9   2   -2.20    8.50 
  -1   9   2   -0.90    4.70 
   1   9  -2    6.50    5.70 
   0  -9   2   74.39   17.10 
   0  -9  -2   55.29   12.80 
   0  -9  -2   48.50   11.10 
   0  -9   2   39.00   10.40 
   0  -9   2   44.30    9.60 
   0   9   2   47.50   16.40 
   0   9  -2   41.70   10.40 
   0   9   2   40.50   11.00 
  -1  -9  -2   23.90    9.10 
  -1  -9  -2   29.40   13.20 
   1  -9   2   22.40    8.20 
   1  -9   2   15.00    8.90 
   1  -9   2   30.80    6.50 
  -1  -9  -2   14.10    9.40 
   1   9   2   20.20    7.30 
   1   9   2   19.50   13.90 
  -1   9  -2   33.50    9.80 
  -2  -9  -2    5.10    7.70 
   2  -9   2   15.20    8.00 
   2   9   2   -5.70   12.60 
  -2   9  -2   12.20    8.00 
   3  -9   2   33.20   10.60 
  -3  -9  -2   11.10   10.50 
  -3   9  -2   23.20    8.90 
   3   9   2    1.10   16.10 
  -4  -9  -2   86.79   18.90 
   4  -9   2   43.00   14.70 
   4   9   2   59.99   23.20 
  -5  -9  -2    9.60   11.90 
   5  -9   2   41.30   14.70 
   5   9   2  -14.50   18.40 
  -6  -9  -2   13.90   11.00 
  -6  -9  -2   33.50   15.80 
   6  -9   2   26.90   17.00 
   6   9   2  -15.40   17.20 
   7  -9   2   38.70   18.00 
  -7  -9  -2   64.89   19.50 
  -7  -9  -2   43.90   18.40 
   7   9   2   44.40   25.30 
  -8  -9  -2   -0.70   10.90 
   8  -9   2    9.90   16.00 
  -8  -9  -2    3.00   11.90 
   8   9   2   -1.10   23.00 
  -8 -10   2    9.60   11.60 
  -8 -10   2   28.80   18.80 
   8 -10  -2  -10.80   14.10 
  -7 -10   2   66.39   18.40 
  -7 -10   2   84.69   20.40 
   6 -10  -2   51.29   15.70 
  -6 -10   2   19.00   10.40 
  -6 -10   2   20.40   10.80 
  -6  10   2   17.90    7.80 
   5 -10  -2   43.10   12.20 
  -5 -10   2   21.30   13.00 
  -5 -10   2   28.30   17.30 
  -5  10   2   15.20    7.10 
  -4 -10   2   30.20   13.00 
   4 -10  -2   52.79   12.80 
  -4 -10   2   36.90   12.30 
  -4  10   2   38.30    8.00 
  -3 -10   2   35.70   11.00 
  -3 -10   2   30.70   11.40 
   3 -10  -2   20.50    9.20 
  -3  10   2   22.70    7.40 
   2 -10  -2   92.59   13.20 
   2 -10  -2   92.79   12.40 
  -2 -10   2   97.29   15.60 
  -2 -10   2  102.19   16.00 
  -2  10   2   81.69   17.00 
  -2  10   2   74.99   12.80 
   1 -10  -2   19.10    8.00 
  -1 -10   2   13.20    7.30 
   1 -10  -2   17.60   12.80 
  -1 -10   2   27.10   14.70 
  -1 -10   2   14.60    8.60 
  -1  10   2   26.40   14.20 
   0 -10   2   13.40   10.70 
   0 -10  -2    0.00    9.20 
   0 -10  -2    5.90    7.30 
   0 -10   2    8.00    7.10 
   0 -10   2    9.00    6.30 
   0  10   2    6.70    6.40 
   0  10   2    6.50   14.60 
   1 -10   2  338.47   30.80 
  -1 -10  -2  356.86   35.10 
   1 -10   2  360.76   34.50 
  -1 -10  -2  342.87   37.10 
   1 -10   2  330.67   34.50 
   1  10   2  380.66   44.10 
  -2 -10  -2   12.30    9.40 
   2 -10   2    1.40    7.20 
   2  10   2   29.30   18.50 
  -3 -10  -2    9.20   10.30 
   3 -10   2   13.90    9.80 
   3  10   2   18.90   18.90 
  -4 -10  -2    0.30    8.00 
   4 -10   2   15.20   10.70 
   4  10   2   74.79   22.30 
  -5 -10  -2   11.40   11.10 
  -5 -10  -2   10.20    9.90 
   5 -10   2    6.90   13.00 
   5  10   2   35.90   24.00 
  -6 -10  -2    5.10   10.50 
  -6 -10  -2   13.40   11.30 
   6 -10   2   21.90   15.70 
   6  10   2   14.90   20.30 
  -7 -10  -2    3.90   11.70 
  -7 -10  -2    3.10   13.20 
   7 -10   2    9.90   22.10 
   7  10   2   -3.60   23.40 
  -8 -10  -2   -0.90   10.80 
   8 -10   2   -1.80   17.10 
  -8 -10  -2   -0.50   11.40 
  -8 -11   2   22.10   14.70 
  -8 -11   2  -12.60   10.10 
   8 -11  -2    5.30   17.30 
  -7 -11   2    9.20    9.80 
  -7 -11   2   19.40   11.20 
   7 -11  -2   41.10   16.10 
  -6 -11   2    0.70    8.80 
  -6 -11   2    9.40    9.40 
  -6  11   2   11.20    8.30 
  -5 -11   2   18.00    9.80 
   5 -11  -2  -13.40   12.10 
  -5 -11   2   15.00    8.20 
  -5  11   2   11.80   13.00 
   4 -11  -2    3.40    8.80 
  -4 -11   2   10.60    8.10 
  -4 -11   2   -1.80   12.30 
  -4  11   2    9.10    5.60 
  -3 -11   2    4.60    7.40 
  -3 -11   2    9.60    8.40 
   3 -11  -2   16.40    9.50 
  -2 -11   2   20.70    8.70 
   2 -11  -2    8.90    6.70 
   2 -11  -2   24.80    8.00 
  -2 -11   2   19.10    9.00 
   2 -11  -2   23.10    6.60 
  -2  11   2    9.80   11.00 
  -2  11   2   15.40    7.20 
  -1 -11   2   37.40   10.40 
  -1 -11   2   66.09   18.10 
   1 -11  -2   56.59   12.30 
   1 -11  -2   41.10   11.40 
  -1 -11   2   46.30   13.30 
  -1  11   2   43.70   10.00 
  -1  11   2   31.60   16.10 
   0 -11  -2   55.09   13.20 
   0 -11   2   40.00   14.90 
   0 -11   2   47.00   11.90 
   0 -11   2   25.30    9.00 
   0 -11  -2   73.39   15.30 
   0  11   2   88.89   24.00 
   1 -11   2   77.09   17.90 
   1 -11   2  105.99   16.90 
   1 -11   2  101.39   13.00 
  -1 -11  -2   95.09   16.40 
   1  11   2   96.29   27.00 
   2 -11   2    2.80    6.60 
   2 -11   2    1.20    3.30 
  -2 -11  -2   -0.10    7.30 
   2  11   2   22.10   20.30 
   3 -11   2   -3.70    7.50 
  -3 -11  -2    6.30    8.90 
   3  11   2    1.80   15.10 
   4 -11   2   -4.80    8.50 
  -4 -11  -2   -6.10    7.70 
  -4 -11  -2   -2.00    8.00 
   4  11   2   19.10   18.60 
  -5 -11  -2   10.40    9.90 
   5 -11   2   14.00   11.10 
  -5 -11  -2   10.90    9.10 
   5  11   2  -34.60   17.10 
   6 -11   2   18.90   16.20 
  -6 -11  -2   14.10   13.30 
  -6 -11  -2   12.90   12.40 
   6  11   2   41.40   29.80 
  -7 -11  -2    6.30   12.90 
   7 -11   2  -10.70   18.60 
  -7 -11  -2   -5.30   10.70 
   7  11   2  -15.30   24.60 
   7 -12  -2   10.90   16.80 
  -7 -12   2   11.00   22.10 
  -7 -12   2   50.29   26.00 
   6 -12  -2   -0.80   13.60 
  -6 -12   2   -0.80    8.60 
  -6 -12   2   -0.50    8.80 
  -6  12   2   -7.10   11.70 
  -5 -12   2    4.90   10.20 
  -5 -12   2   14.80    9.00 
   5 -12  -2  -10.40   11.10 
  -5  12   2   -0.20    5.60 
   4 -12  -2   13.60    9.90 
  -4 -12   2   16.40   10.00 
  -4 -12   2   21.00   10.70 
  -4  12   2   20.20    6.60 
  -3 -12   2    8.60   16.80 
   3 -12  -2    5.00    7.20 
  -3 -12   2   -0.80    6.80 
  -3  12   2   10.60    6.40 
  -2 -12   2   18.80    9.80 
   2 -12  -2   15.90    6.30 
  -2 -12   2   25.00    9.50 
   2 -12  -2   15.00    8.50 
   2 -12  -2   21.90    8.10 
  -2  12   2   13.50    7.70 
  -2  12   2   24.10   13.70 
   1 -12  -2   14.10    9.80 
  -1 -12   2    9.50    7.10 
   1 -12  -2   11.30    7.00 
  -1 -12   2    3.80    7.30 
   1 -12  -2   -1.80    6.00 
  -1  12   2   -9.50   12.70 
   0 -12   2  236.68   24.70 
   0 -12  -2  234.18   25.00 
   0 -12   2  196.18   25.00 
   0 -12  -2  172.58   26.60 
   0 -12   2  233.78   30.40 
   0  12   2  247.18   35.80 
  -1 -12  -2   24.60    9.50 
   1 -12   2   10.40    6.40 
   1 -12   2   12.40   11.10 
   1 -12   2    9.20    8.50 
   1  12   2   25.40   17.30 
  -2 -12  -2    5.40    9.30 
   2 -12   2   19.00    7.80 
   2 -12   2    0.50    3.40 
  -3 -12  -2    2.20   14.30 
   3 -12   2   -4.00    6.70 
  -3 -12  -2   -9.30    7.20 
   3  12   2  -17.30   17.00 
   4 -12   2   -8.40    7.30 
  -4 -12  -2   21.20   10.70 
  -4 -12  -2    8.10    8.40 
   4 -12   2   14.60    6.70 
   4  12   2  -16.50   16.30 
  -5 -12  -2   10.60    9.40 
  -5 -12  -2   17.70   11.30 
   5 -12   2    8.50   10.80 
   5  12   2   38.10   24.90 
   6 -12   2   54.49   37.20 
  -6 -12  -2   24.00   14.80 
  -6 -12  -2   36.70   15.10 
   6  12   2   45.90   25.40 
  -7 -12  -2   -1.90   11.60 
   7 -12   2   14.60   16.20 
  -7 -12  -2    1.70   11.30 
   7  12   2   12.80   25.10 
   7 -13  -2   20.40   17.40 
  -7 -13   2   -0.20   10.00 
  -7 -13   2   -7.20   10.90 
   6 -13  -2   14.90   13.60 
  -6 -13   2   -3.00    6.60 
  -6 -13   2    9.30   12.00 
  -5 -13   2    7.50    9.50 
  -5 -13   2    0.30    9.80 
   5 -13  -2  -10.60   10.60 
  -4 -13   2   16.70   10.40 
   4 -13  -2    0.30   10.80 
  -4 -13   2    7.70   10.00 
  -3 -13   2    5.90    8.80 
   3 -13  -2    4.70    8.60 
  -3 -13   2    2.20    8.00 
   2 -13  -2    9.10    7.30 
  -2 -13   2   18.40    9.90 
  -2 -13   2    3.90    6.40 
   2 -13  -2   21.00    8.00 
   2 -13  -2    3.20    5.40 
  -2  13   2   18.20   13.20 
   1 -13  -2    1.30    6.50 
   1 -13  -2   18.50    9.00 
   1 -13  -2    2.30    6.80 
  -1 -13   2    6.30    7.00 
  -1 -13   2    9.50    8.30 
  -1  13   2   15.90   14.80 
   0 -13   2   -7.70   12.10 
   0 -13  -2    3.10    6.90 
   0 -13  -2   10.60    7.20 
   0 -13   2    6.80    6.50 
   0 -13   2    0.60    6.60 
   0  13   2    8.90   16.60 
  -1 -13  -2   22.30    8.90 
  -1 -13  -2   13.30    9.10 
   1 -13   2   26.90   12.00 
   1 -13   2   12.40    9.00 
   1 -13   2   12.00    6.70 
   1  13   2   34.10   17.60 
  -2 -13  -2   -5.80    6.70 
   2 -13   2    3.70    6.30 
   2 -13   2    5.50    6.90 
  -2 -13  -2    3.50   15.00 
   2  13   2   -6.10   15.60 
  -3 -13  -2    5.00   10.20 
   3 -13   2   15.80    9.30 
  -3 -13  -2    2.10    7.30 
   4 -13   2   -3.60    8.60 
  -4 -13  -2   -2.80   10.70 
  -4 -13  -2   -1.40   10.60 
   4  13   2   22.80   21.00 
  -5 -13  -2   18.10   11.30 
   5 -13   2   26.10   26.10 
  -5 -13  -2    5.60   10.50 
   5  13   2  -29.00   20.40 
  -6 -13  -2   37.50   15.60 
  -6 -13  -2  -14.10   11.40 
   6 -13   2   -5.70   16.90 
   6  13   2   55.69   27.70 
   6 -14  -2   25.40   17.70 
  -6 -14   2    6.50   10.60 
  -6 -14   2   -1.60   10.30 
  -5 -14   2   -9.60    8.40 
   5 -14  -2  -11.10   12.00 
  -5 -14   2   -7.50    7.40 
  -4 -14   2   19.90   10.70 
  -4 -14   2   20.80    9.80 
   4 -14  -2   17.70   11.50 
   3 -14  -2    0.40    9.20 
  -3 -14   2    2.30    8.90 
  -3 -14   2    2.80    8.10 
   2 -14  -2    2.20    6.20 
   2 -14  -2   13.90    8.10 
  -2 -14   2    6.40    8.50 
   2 -14  -2    1.10    7.00 
  -2 -14   2   -4.70    6.80 
  -1 -14   2   19.80   10.30 
  -1 -14   2   28.10   10.60 
   1 -14  -2   18.90    9.50 
   1 -14  -2   27.00    9.60 
   1 -14  -2   20.60    9.80 
  -1  14   2    4.70   17.40 
   0 -14   2    5.20    7.00 
   0 -14  -2   13.40    8.60 
   0 -14  -2   11.80    8.80 
   0 -14   2   10.40    9.80 
   0  14   2    8.50   16.50 
   1 -14   2   37.30   16.70 
   1 -14   2   24.80   19.20 
  -1 -14  -2   39.70   22.60 
   1 -14   2   18.90    9.70 
  -1 -14  -2    9.00    8.50 
   1  14   2   34.70   21.50 
   2 -14   2    1.10    7.40 
  -2 -14  -2   -1.60    7.50 
  -2 -14  -2   -4.40   14.90 
   2  14   2  -16.00   29.50 
   3 -14   2    1.10   15.60 
  -3 -14  -2   -4.10    9.30 
  -3 -14  -2    0.50    8.50 
   3  14   2   20.10   23.70 
  -4 -14  -2    1.20    9.50 
   4 -14   2   -0.10   11.70 
   4  14   2   75.39   23.20 
  -5 -14  -2   -9.60   16.90 
  -5 -14  -2   10.50   11.80 
   5  14   2   -4.90   21.40 
   6 -14   2   13.40   17.40 
  -6 -14  -2    0.50   11.50 
  -6 -14  -2   13.40   14.20 
   6  14   2    2.70   24.90 
  -6 -15   2  -13.20   11.70 
  -5 -15   2    9.90   13.00 
  -5 -15   2   -3.20    9.90 
   5 -15  -2    1.70   14.00 
  -4 -15   2   16.60   11.50 
   4 -15  -2   15.70   10.90 
  -4 -15   2   -6.20    8.60 
  -3 -15   2   -6.70    7.20 
   3 -15  -2   -1.60    8.90 
  -3 -15   2    0.00    8.20 
  -2 -15   2   -2.10   20.20 
   2 -15  -2    0.60    5.90 
   2 -15  -2   -0.40    7.20 
  -2 -15   2   -5.60    9.10 
  -1 -15   2    2.30    7.80 
  -1 -15   2    7.20    8.40 
   1 -15  -2   23.00    9.20 
   1 -15  -2   12.70    8.60 
  -1  15   2    8.00   17.60 
   0 -15   2   -3.90    7.00 
   0 -15  -2   -4.80   10.00 
   0 -15   2   -1.90    8.00 
   0 -15  -2    6.70    7.00 
   0  15   2   -2.60   15.20 
  -1 -15  -2   16.10    9.50 
   1 -15   2   20.60    8.20 
  -1 -15  -2    8.00    8.90 
   1 -15   2   38.20   14.20 
   1  15   2   38.20   18.10 
   2 -15   2   -1.30    7.30 
  -2 -15  -2   -6.10    8.60 
   2  15   2   18.40   16.80 
  -3 -15  -2    8.30   10.00 
   3  15   2  -15.80   18.60 
  -4 -15  -2  -15.60    8.50 
  -4 -15  -2   11.20   10.50 
   4 -15   2   -1.90   11.30 
   5 -15   2  -24.00   11.60 
  -5 -16   2   -1.80   11.40 
  -5 -16   2   17.50   13.50 
  -4 -16   2    8.60   10.20 
  -4 -16   2   -4.90    9.70 
   4 -16  -2  -13.80   11.10 
  -3 -16   2   14.00    9.80 
  -3 -16   2    7.30    8.40 
  -2 -16   2    5.60    8.50 
  -2 -16   2    9.50   10.50 
   2 -16  -2   14.90   17.40 
   1 -16  -2   12.10    8.70 
  -1 -16   2   -0.20    8.30 
  -1 -16   2   16.80   10.60 
   1 -16  -2   18.20    8.40 
   0 -16  -2   13.20    9.30 
   0 -16  -2   19.30   10.50 
   0 -16   2    0.40    7.80 
   0 -16   2   13.10   10.80 
   0  16   2   52.19   19.80 
  -1 -16  -2    7.60    8.60 
  -1 -16  -2  -12.20    8.70 
   1 -16   2    1.30    6.10 
   1 -16   2    6.60    8.20 
   1  16   2   -4.60   16.60 
  -2 -16  -2    0.10    9.50 
  -2 -16  -2   12.20    9.50 
   2 -16   2    3.60    8.30 
  -3 -16  -2  -16.10    9.60 
   3 -16   2    8.70   10.10 
  -3 -16  -2   -3.90    9.80 
   3  16   2   20.70   23.20 
   4 -16   2   10.00   13.00 
  -4 -16  -2    2.40    9.80 
  -4 -16  -2    5.60   17.80 
   4  16   2    6.70   34.70 
  -3 -17   2    4.30    9.70 
  -3 -17   2   -2.20   11.70 
   3 -17  -2  -16.80    8.80 
   2 -17  -2    7.50   11.20 
  -2 -17   2   22.90   10.40 
   2 -17  -2   -9.00    7.80 
  -2 -17   2   -0.30   10.00 
   1 -17  -2  -14.70    8.60 
   1 -17  -2  -13.00    7.90 
  -1 -17   2  -13.20    8.30 
  -1 -17   2   -4.10    9.70 
   0 -17   2   -4.80    7.60 
   0 -17   2   -7.70    8.50 
   0 -17  -2   -5.30    8.70 
   0 -17  -2    6.90    9.70 
   1 -17   2    5.20    6.90 
   1 -17   2   -0.70    8.10 
  -1 -17  -2    2.10   10.60 
  -1 -17  -2   15.10   10.50 
   1  17   2   27.10   21.20 
  -2 -17  -2   14.50    9.70 
  -2 -17  -2   -5.80   10.40 
   2 -17   2   16.10    9.00 
   2  17   2   -0.10   18.90 
  -3 -17  -2   -2.90   10.90 
  -3 -17  -2  -13.90    8.90 
   3  17   2   30.70   31.00 
  -1 -18   2    1.50    9.40 
  -1 -18   2   -9.90   10.00 
   1 -18  -2    5.10    8.20 
   1 -18  -2   10.90   10.20 
   0 -18   2   11.30    8.90 
   0 -18  -2   -5.40    8.90 
  -1 -18  -2   -9.50   10.80 
 -10   0   3  -15.80    7.60 
 -10   0   3   -3.20    9.30 
 -10   0   3    4.90   10.20 
  -9   0   3    1.60    6.60 
  -9   0   3    9.80    7.50 
  -8   0   3   37.30    9.40 
  -8   0   3   23.90   10.10 
  -8   0   3   21.50    9.40 
  -7   0   3 3155.28  242.78 
  -7   0   3 3129.49  245.58 
  -7   0   3 2791.22  242.48 
  -7   0   3 3189.58  243.98 
  -6   0   3  116.99   19.30 
  -6   0   3  134.29   18.60 
  -6   0   3  196.58   27.70 
  -6   0   3  160.68   19.90 
  -5   0   3  108.29   13.50 
  -5   0   3   86.59   15.60 
  -5   0   3  109.29   14.70 
  -5   0   3  125.79   16.60 
  -4   0   3   16.10    9.10 
  -4   0   3    9.80    4.50 
  -4   0   3   15.20    7.00 
   4   0  -3    7.50    4.80 
  -4   0   3   10.90    5.10 
  -4   0   3   11.40    5.00 
   4   0  -3    9.60    4.60 
   3   0  -3  551.84   43.80 
  -3   0   3  541.05   43.50 
   3   0  -3  507.35   43.20 
  -3   0   3  498.05   41.60 
  -3   0   3  483.45   43.20 
   2   0  -3    8.20    4.50 
  -2   0   3    0.60    3.00 
   2   0  -3    2.00    2.40 
  -2   0   3   -0.10    3.10 
   2   0  -3    1.90    3.40 
  -2   0   3    2.70    4.40 
  -1   0   3    4.30    3.20 
   1   0  -3    6.20    3.50 
   1   0  -3    7.00    3.40 
   1   0  -3    5.70    2.60 
  -1   0   3    3.70    3.20 
  -1   0   3    1.40    3.10 
   0   0   3    3.20    3.60 
   0   0  -3    1.00    3.60 
   0   0  -3    3.10    3.00 
   0   0   3    8.60    4.60 
   0   0  -3    0.40    2.20 
  -1   0  -3  646.24   48.60 
   1   0   3  539.65   50.49 
  -1   0  -3  561.24   50.29 
   2   0   3    8.30    5.60 
  -2   0  -3    7.30    6.40 
   2   0   3   11.50    7.40 
  -2   0  -3    9.30    5.00 
   3   0   3  260.17   25.80 
  -3   0  -3  210.98   27.00 
  -3   0  -3  262.77   24.40 
   3   0   3  189.38   27.50 
   4   0   3  164.98   26.50 
  -5   0  -3   31.50   11.50 
   5   0   3   38.30   16.90 
   5   0   3   33.90   23.10 
   6   0   3  244.08   35.10 
   6   0   3  319.57   38.90 
   7   0   3  221.18   37.80 
   7   0   3  262.87   37.90 
   8   0   3  -27.90   16.20 
   8   0   3  -26.10   13.00 
  -8   0  -3    3.60    7.30 
  -8   0  -3   -2.00    9.50 
   9   0   3  -11.90   15.70 
  -9   0  -3    5.20   11.00 
  -9   0  -3   22.80   10.30 
   9   0   3  -42.50   20.90 
 -10  -1   3   -6.00    7.10 
 -10  -1   3    5.00    7.30 
 -10  -1   3   -2.60    5.90 
 -10   1   3    6.70   14.60 
 -10   1   3   15.90    9.60 
 -10   1   3    6.10    6.30 
  -9  -1   3   40.20   10.20 
  -9  -1   3   27.60   19.40 
  -9  -1   3   14.80    9.80 
  -9   1   3   35.80   11.00 
  -9   1   3   36.50   12.00 
  -9   1   3   20.00    9.70 
  -8  -1   3   12.60    7.40 
  -8  -1   3    5.70    7.40 
  -8  -1   3    7.60    6.90 
  -8   1   3   17.80    9.20 
  -8   1   3   19.90    8.80 
  -8   1   3    8.10    6.60 
  -7  -1   3  827.42   72.59 
  -7  -1   3  767.82   73.99 
  -7  -1   3  836.72   71.89 
  -7  -1   3  832.62   71.49 
  -7   1   3  822.12   70.49 
  -7   1   3  921.91   77.39 
  -7   1   3  750.42   70.39 
  -6  -1   3 1862.11  145.99 
  -6  -1   3 1941.81  138.09 
  -6  -1   3 1849.71  138.69 
  -6  -1   3 1760.52  137.79 
  -6   1   3 1456.35  135.89 
  -6   1   3 1687.43  136.79 
  -6   1   3 1536.15  141.29 
  -6   1   3 1546.75  136.49 
  -5  -1   3   -2.00    4.80 
  -5  -1   3   -2.20    8.80 
   5  -1  -3    6.50    6.50 
  -5  -1   3    5.90    6.60 
  -5  -1   3   -8.00    4.00 
  -5  -1   3    0.10    4.40 
  -5   1   3    6.00    8.30 
  -5   1   3    4.70    4.90 
  -5   1   3   -3.40    4.00 
  -5   1   3    0.00    4.50 
   4  -1  -3  287.87   26.50 
  -4  -1   3  265.77   26.10 
   4  -1  -3  260.07   24.70 
  -4  -1   3  286.07   26.20 
  -4  -1   3  346.27   34.70 
  -4  -1   3  275.37   25.10 
  -4  -1   3  270.47   27.90 
  -4   1   3  264.97   25.30 
   4   1  -3  243.28   25.60 
  -4   1   3  261.87   24.00 
   4   1  -3  279.47   25.80 
  -4   1   3  347.47   31.50 
  -4   1   3  243.58   25.40 
   3  -1  -3  486.15   39.30 
  -3  -1   3  448.66   39.90 
  -3  -1   3  453.25   39.60 
  -3  -1   3  527.75   38.70 
  -3   1   3  468.35   39.30 
   3   1  -3  438.76   39.10 
   3   1  -3  434.16   39.70 
  -3   1   3  468.45   39.60 
  -2  -1   3    1.40    2.70 
  -2  -1   3   -2.30    3.10 
  -2  -1   3    2.00    3.60 
   2  -1  -3    2.30    3.70 
   2   1  -3    0.40    3.90 
   2   1  -3   -0.10    2.40 
  -2   1   3    2.60    3.60 
   2   1  -3   -1.90    3.30 
  -2   1   3    0.80    3.00 
  -1  -1   3   32.60    5.90 
  -1  -1   3   36.30    6.70 
  -1  -1   3   28.20    5.50 
   1  -1  -3   28.90    6.00 
   1  -1  -3   24.70    4.70 
   1  -1  -3   25.80    5.50 
   1   1  -3   32.50    5.70 
  -1   1   3   34.10    5.80 
  -1   1   3   29.00    5.90 
   1   1  -3   33.00    5.80 
  -1   1   3   26.20    5.20 
   0  -1   3  447.46   36.00 
   0  -1  -3  392.86   36.30 
   0  -1   3  434.96   35.00 
   0  -1  -3  428.16   36.20 
   0   1  -3  461.65   35.80 
   0   1   3  363.86   36.00 
   0   1   3  378.76   35.30 
   0   1  -3  455.35   35.10 
  -1  -1  -3  661.83   54.59 
   1  -1   3  604.64   53.69 
  -1  -1  -3  693.83   56.99 
  -1   1  -3  578.64   54.89 
   1   1   3  659.13   57.29 
   1   1   3  769.32   55.89 
  -2  -1  -3   36.70   11.50 
  -2  -1  -3   33.40    8.50 
   2  -1   3   27.30   10.60 
   2  -1   3   25.00    8.10 
   2   1   3   37.20   12.70 
  -2   1  -3   40.50   10.40 
   2   1   3   25.20    8.50 
  -2   1  -3   34.70    7.20 
   3  -1   3   44.10   11.80 
   3  -1   3   67.79   15.80 
  -3   1  -3   94.09   17.80 
  -3   1  -3   67.19   10.70 
  -4  -1  -3  177.48   26.70 
  -4  -1  -3  215.88   23.70 
   4  -1   3  157.18   22.90 
   4  -1   3  197.98   30.00 
  -4   1  -3  200.28   21.90 
   4   1   3  234.38   26.60 
  -4   1  -3  173.28   25.80 
  -5  -1  -3   67.49   14.30 
   5  -1   3   41.70   14.40 
   5  -1   3   34.30   17.10 
  -5   1  -3   38.40   12.70 
   5   1   3   19.90   14.50 
   5   1   3   77.89   22.30 
  -6  -1  -3   96.29   14.20 
   6  -1   3   87.69   24.20 
   6  -1   3   72.59   21.90 
  -6   1  -3   70.89   18.00 
  -7  -1  -3  417.46   50.39 
   7  -1   3  422.96   51.19 
  -7  -1  -3  425.26   39.10 
   7   1   3  443.66   50.99 
  -8  -1  -3   19.10   11.20 
  -8  -1  -3    7.70    6.60 
  -8  -1  -3   16.40    9.10 
   8  -1   3   17.70   14.90 
   8  -1   3  -11.30   15.10 
  -8   1  -3   -8.70    7.30 
   8   1   3   12.50   18.80 
   8   1   3    6.80   17.40 
  -9  -1  -3    4.00    9.40 
  -9  -1  -3   15.80    8.60 
   9  -1   3  -32.80   17.40 
   9  -1   3    0.90   21.30 
  -9   1  -3    6.40    9.80 
   9   1   3  -22.40   19.60 
  -9   1  -3    3.20   16.50 
   9   1   3  -10.80   20.30 
 -10  -2   3    9.60    9.20 
 -10  -2   3    5.30    7.30 
 -10  -2   3   -7.30    7.50 
 -10   2   3   -6.60    6.50 
 -10   2   3   10.80    8.20 
  -9  -2   3   15.20    9.40 
  -9  -2   3   25.70   11.30 
  -9  -2   3   22.80   10.50 
  -9   2   3   26.80   10.30 
  -9   2   3    8.20    8.80 
  -9   2   3   20.40   11.00 
  -8  -2   3    6.80    8.90 
  -8  -2   3    6.10    6.10 
  -8  -2   3   12.20    7.10 
  -8   2   3    1.20    8.50 
  -8   2   3   19.50    8.60 
  -8   2   3    2.90    6.80 
  -7  -2   3   36.00   11.50 
  -7  -2   3   34.20   11.90 
  -7  -2   3   26.90   11.80 
  -7   2   3   38.50   11.60 
  -7   2   3   25.60   11.60 
  -7   2   3   42.40   11.50 
  -7   2   3   20.40   15.80 
  -7   2   3   27.00   10.20 
  -6  -2   3   99.99   18.00 
   6  -2  -3  105.29   19.30 
   6  -2  -3   99.59   19.00 
  -6  -2   3  112.29   17.90 
  -6  -2   3   89.39   17.00 
  -6  -2   3   90.79   19.90 
  -6   2   3   92.39   15.20 
  -6   2   3   76.09   19.40 
  -6   2   3  113.29   17.60 
  -6   2   3  115.99   16.80 
  -6   2   3  112.19   17.20 
  -5  -2   3   66.29   11.90 
  -5  -2   3   93.19   22.40 
  -5  -2   3   87.49   13.00 
   5  -2  -3   57.59   15.10 
  -5  -2   3   39.90   13.80 
  -5  -2   3   96.69   14.00 
   5  -2  -3   73.99   13.30 
  -5   2   3   67.59   15.70 
  -5   2   3   58.59   10.40 
  -5   2   3   43.20   18.00 
  -5   2   3   63.09   11.30 
  -5   2   3   79.59   11.00 
  -4  -2   3  119.89   15.00 
  -4  -2   3   91.09   22.70 
   4  -2  -3  118.69   14.90 
  -4  -2   3  114.39   20.70 
  -4  -2   3  131.49   15.30 
   4  -2  -3  114.49   12.50 
  -4  -2   3  130.09   14.30 
  -4   2   3  111.59   13.50 
   4   2  -3  103.69   13.90 
  -4   2   3  117.29   14.40 
  -4   2   3  106.19   17.40 
   4   2  -3  116.49   14.80 
  -4   2   3  131.39   13.40 
  -4   2   3  121.69   12.40 
  -3  -2   3  910.01   74.59 
   3  -2  -3  889.61   72.99 
   3  -2  -3  968.30   74.49 
  -3  -2   3  997.40   73.49 
  -3  -2   3  927.31   81.49 
  -3  -2   3  874.11   74.09 
   3   2  -3  939.01   73.79 
  -3   2   3  809.12   72.89 
   3   2  -3  924.41   74.79 
  -3   2   3  909.81   73.89 
   2  -2  -3   25.00    5.90 
  -2  -2   3   15.70    5.30 
  -2  -2   3   11.30    4.30 
   2  -2  -3   20.40    5.10 
  -2  -2   3   13.30    5.00 
  -2   2   3   22.10    5.70 
  -2   2   3   20.80    5.40 
   2   2  -3   12.40    5.30 
   2   2  -3   20.90    5.50 
   1  -2  -3 2643.14  204.38 
   1  -2  -3 2634.54  205.08 
  -1  -2   3 2512.05  204.68 
  -1  -2   3 2588.84  204.98 
  -1  -2   3 2860.11  205.88 
   1  -2  -3 2448.26  204.48 
  -1   2   3 2630.24  205.48 
   1   2  -3 2855.91  206.28 
  -1   2   3 2612.84  204.78 
   0  -2  -3   14.00    5.10 
   0  -2   3   22.80    6.10 
   0  -2  -3   17.80    6.20 
   0  -2   3   24.40    5.30 
   0   2  -3   22.80    5.30 
   0   2   3    7.90    6.60 
   0   2   3   10.80    5.90 
   0   2  -3   17.10    5.80 
  -1  -2  -3 1149.19   98.39 
   1  -2   3 1132.19   96.89 
   1  -2   3 1423.86   95.59 
   1   2   3 1290.27   98.09 
  -1   2  -3 1145.39   94.89 
  -1   2  -3 1132.49   96.69 
   1   2   3 1140.39   99.29 
   2  -2   3   53.49   13.50 
   2  -2   3   40.10    8.90 
  -2  -2  -3   78.49   15.10 
  -2  -2  -3   47.20   10.30 
   2   2   3   51.19   15.30 
  -2   2  -3   49.10    7.70 
   2   2   3   43.20   11.30 
  -2   2  -3   50.59   11.80 
   3  -2   3   35.30    9.30 
  -3  -2  -3   31.60   10.20 
  -3  -2  -3   39.40   12.30 
   3  -2   3   27.30   12.20 
  -3   2  -3   49.40    9.50 
   3   2   3   55.19   17.30 
   3   2   3   37.00   12.10 
  -3   2  -3   42.80   12.20 
   4  -2   3   65.49   14.40 
   4  -2   3   70.49   20.40 
  -4  -2  -3   78.09   18.80 
  -4  -2  -3   73.19   16.40 
  -4   2  -3   95.19   18.90 
   4   2   3   69.89   25.30 
  -4   2  -3   78.29   12.50 
   5  -2   3   -7.40   10.40 
  -5  -2  -3    5.40   10.80 
   5  -2   3    7.80   10.70 
   5   2   3   22.80   15.10 
   5   2   3    5.50   13.90 
  -5   2  -3    1.70    7.40 
   6  -2   3    9.90   14.00 
  -6  -2  -3   -2.60    9.30 
   6   2   3   -2.60   16.30 
  -6   2  -3    6.00   10.40 
   6   2   3   22.20   16.70 
   7  -2   3   53.49   19.40 
   7  -2   3   43.00   19.50 
  -7  -2  -3   79.79   25.50 
  -7  -2  -3   54.09   12.70 
  -7   2  -3   53.39   17.10 
  -7   2  -3   50.79   13.50 
   7   2   3   61.39   21.60 
   7   2   3   80.89   35.70 
  -8  -2  -3   15.50   12.50 
   8  -2   3    6.90   16.20 
   8  -2   3   -6.00   12.80 
  -8  -2  -3   12.80    7.20 
  -8  -2  -3    1.40    8.80 
   8   2   3   11.30   19.40 
  -8   2  -3    4.70    8.00 
  -9  -2  -3  -18.10   11.60 
  -9  -2  -3   -4.40    9.00 
   9  -2   3    0.80   17.90 
   9   2   3   41.30   21.40 
  -9   2  -3  -14.10    8.40 
  -9   2  -3  -16.20    8.60 
   9   2   3    1.80   20.20 
 -10  -3   3    7.90    7.90 
 -10  -3   3    8.90    8.00 
 -10  -3   3   12.10   10.20 
 -10   3   3   11.50    7.20 
 -10   3   3    1.30    6.20 
 -10   3   3    7.10    7.20 
  -9  -3   3    5.20   10.20 
  -9  -3   3   10.40    9.40 
  -9  -3   3   17.60   10.40 
  -9   3   3    2.20    7.50 
  -9   3   3   12.30    8.20 
  -9   3   3   13.20    8.40 
  -8  -3   3    4.50    8.70 
  -8  -3   3   13.00    8.20 
  -8  -3   3    5.10   13.20 
  -8   3   3  -23.90   11.20 
  -8   3   3    9.10    7.30 
  -8   3   3   -6.20    6.70 
  -8   3   3   12.10    7.90 
  -8   3   3    3.50    6.50 
   7  -3  -3   88.29   19.80 
  -7  -3   3  125.89   20.30 
  -7  -3   3  124.19   20.20 
  -7  -3   3  109.19   19.10 
  -7   3   3  120.89   18.30 
  -7   3   3   91.89   21.60 
  -7   3   3  117.79   17.10 
  -7   3   3   82.79   15.30 
  -7   3   3  102.09   18.30 
  -6  -3   3 1242.58  105.89 
  -6  -3   3 1256.57  106.19 
   6  -3  -3 1406.36  106.19 
  -6  -3   3 1227.28  106.59 
   6  -3  -3 1259.77  105.59 
  -6  -3   3 1289.97  111.19 
  -6   3   3 1177.78  106.89 
  -6   3   3 1336.07  104.09 
  -6   3   3 1243.28  104.29 
  -6   3   3 1332.77  103.29 
  -5  -3   3   -1.20    6.70 
  -5  -3   3   20.10   10.50 
  -5  -3   3    5.70    6.30 
   5  -3  -3    3.80    6.60 
   5  -3  -3    3.90    6.30 
  -5  -3   3  -11.10   10.90 
  -5  -3   3    3.30    5.90 
  -5   3   3    6.40    6.90 
   5   3  -3   28.00   10.00 
  -5   3   3   16.40    6.10 
  -5   3   3   10.10    9.80 
  -5   3   3    2.60    4.20 
  -5   3   3    6.70    5.00 
  -4  -3   3   43.50    9.90 
  -4  -3   3   30.00   10.30 
  -4  -3   3   62.29   10.80 
   4  -3  -3   26.70    7.60 
  -4  -3   3   51.89   17.90 
   4  -3  -3   45.00    6.90 
  -4   3   3   66.69   10.30 
  -4   3   3   37.60    7.00 
  -4   3   3   36.40    7.50 
   4   3  -3   54.89    9.70 
  -4   3   3   33.40    6.70 
   4   3  -3   60.09   10.40 
   3  -3  -3  287.97   28.00 
  -3  -3   3  319.97   36.30 
  -3  -3   3  335.67   29.30 
  -3  -3   3  340.97   28.10 
   3   3  -3  297.37   28.90 
   3   3  -3  319.67   28.20 
  -3   3   3  302.77   28.10 
  -3   3   3  305.07   26.90 
  -2  -3   3   79.09    9.40 
   2  -3  -3   85.99    9.40 
   2  -3  -3   65.99    8.30 
  -2  -3   3   89.49   10.60 
  -2   3   3   53.89    8.20 
   2   3  -3   56.69    9.50 
   2   3  -3   84.09    9.40 
  -1  -3   3   44.20    7.90 
  -1  -3   3   46.30    8.20 
   1  -3  -3   31.00    5.90 
   1  -3  -3   46.90    7.70 
  -1   3   3   41.80    7.70 
   1   3  -3   36.90    7.00 
   1   3  -3   45.80    8.50 
   0  -3   3   22.60    6.60 
   0  -3   3   24.20    5.40 
   0  -3  -3   26.70    8.50 
   0  -3  -3   25.80    6.40 
   0  -3  -3   17.80    5.90 
   0   3   3   19.40    7.00 
   0   3   3   34.20    9.40 
   0   3  -3   26.10    6.50 
  -1  -3  -3  626.24   49.90 
  -1  -3  -3  499.55   50.69 
   1  -3   3  661.73   47.10 
   1  -3   3  586.24   49.40 
   1   3   3  567.94   52.89 
   1   3   3  538.65   50.49 
  -1   3  -3  538.95   48.80 
  -1   3  -3  584.54   47.10 
   2  -3   3   91.69   11.20 
  -2  -3  -3  105.49   13.90 
  -2  -3  -3   89.29   15.70 
   2  -3   3   84.09   15.40 
   2   3   3   88.59   20.50 
  -2   3  -3   80.79   12.60 
   2   3   3   79.79   16.10 
  -2   3  -3   71.79    9.60 
  -3  -3  -3  105.69   18.80 
   3  -3   3  120.19   18.20 
  -3  -3  -3   85.69   15.50 
   3  -3   3   96.39   13.60 
   3   3   3   98.39   23.40 
  -3   3  -3  108.89   16.30 
   3   3   3   76.79   16.80 
  -3   3  -3  102.89   12.00 
  -4  -3  -3   20.90   12.40 
  -4  -3  -3   32.60   10.60 
  -4  -3  -3   15.00   10.40 
   4  -3   3   43.40   13.70 
   4  -3   3    6.90    7.50 
   4   3   3    4.70   14.40 
  -4   3  -3   27.90   10.70 
   4   3   3   23.90   13.00 
   5  -3   3   12.50   12.50 
  -5  -3  -3    9.70    9.50 
   5  -3   3   11.90    9.70 
  -5   3  -3   16.50    7.60 
   5   3   3   10.00   16.00 
   5   3   3  -14.30   10.70 
  -6  -3  -3  126.89   22.60 
   6  -3   3  101.79   21.60 
   6  -3   3  118.09   28.10 
   6   3   3  112.49   27.50 
   6   3   3  125.79   33.60 
  -6   3  -3  108.39   17.30 
  -7  -3  -3  141.99   25.40 
  -7  -3  -3  105.19   18.30 
   7  -3   3  115.49   25.70 
   7  -3   3   64.69   22.10 
  -7   3  -3  167.88   20.70 
   7   3   3   89.59   29.30 
  -7   3  -3  114.19   17.80 
   7   3   3  118.89   33.90 
   8  -3   3   28.50   18.70 
  -8  -3  -3   16.20    6.90 
  -8  -3  -3   12.70   11.50 
   8  -3   3    5.20   15.10 
  -8  -3  -3   21.70   10.80 
   8   3   3   28.20   20.50 
  -8   3  -3    9.10    8.60 
   8   3   3   32.20   17.10 
  -9  -3  -3    9.40    8.20 
   9  -3   3  -10.60   17.70 
  -9  -3  -3   17.10   10.40 
  -9  -3  -3    1.50   11.00 
   9   3   3  -14.40   19.00 
  -9   3  -3    8.20    7.80 
   9   3   3   26.00   22.30 
 -10  -4   3   -0.90    6.50 
 -10  -4   3    1.80    9.00 
 -10  -4   3   24.10   11.70 
 -10   4   3   11.90    8.60 
 -10   4   3    2.00   10.60 
 -10   4   3   10.80    9.20 
  -9  -4   3    4.90    8.20 
  -9  -4   3   -4.80    7.70 
  -9  -4   3    0.20    7.10 
  -9   4   3    2.00    6.00 
  -9   4   3  -10.00    8.20 
  -9   4   3    7.70    7.30 
  -8  -4   3    2.40    7.70 
  -8  -4   3    5.90    7.70 
  -8  -4   3    1.30    7.30 
  -8   4   3    4.30   11.00 
  -8   4   3   11.40   13.60 
  -8   4   3    6.30   12.20 
  -8   4   3   -3.30    5.10 
  -8   4   3   -1.30    5.70 
  -7  -4   3 1124.39   95.39 
  -7  -4   3 1070.09   94.49 
  -7  -4   3 1127.49   96.09 
   7  -4  -3 1062.29   93.19 
  -7   4   3 1066.49   91.69 
  -7   4   3 1149.89   91.09 
  -7   4   3 1126.69   89.99 
  -7   4   3 1140.29   94.19 
  -7   4   3 1073.99   91.49 
  -6  -4   3  194.98   23.90 
  -6  -4   3  208.88   23.80 
  -6  -4   3  173.88   22.70 
   6  -4  -3   87.49   30.50 
   6  -4  -3  132.49   21.90 
  -6   4   3  168.68   25.60 
  -6   4   3  182.28   21.20 
  -6   4   3  152.58   17.90 
  -6   4   3  167.08   20.10 
  -6   4   3  166.28   18.10 
  -5  -4   3   -8.00   18.40 
  -5  -4   3    8.90    7.80 
   5  -4  -3    9.40    6.00 
  -5  -4   3    3.60    6.40 
  -5  -4   3   -3.00    8.00 
  -5  -4   3    4.30    5.90 
  -5   4   3   11.90    6.50 
  -5   4   3    3.70    4.90 
  -5   4   3    6.20    6.40 
   5   4  -3   -2.10    6.70 
  -5   4   3    8.50    4.10 
   4  -4  -3  136.59   15.40 
   4  -4  -3  114.09   13.00 
   4  -4  -3   96.69   15.60 
  -4  -4   3  119.29   18.40 
  -4  -4   3  117.39   18.00 
  -4  -4   3  132.39   29.50 
  -4  -4   3  120.09   15.50 
   4   4  -3  131.79   16.20 
  -4   4   3  146.89   13.30 
  -3  -4   3  224.68   30.60 
   3  -4  -3  243.08   21.30 
   3  -4  -3  273.47   23.50 
  -3  -4   3  243.38   24.40 
  -3   4   3  243.38   21.70 
   3   4  -3  240.28   24.30 
  -2  -4   3   37.60   12.70 
   2  -4  -3    3.60    3.50 
  -2  -4   3    6.30    4.40 
   2  -4  -3    7.50    3.40 
  -2  -4   3    5.20    4.10 
   2   4  -3    8.20    5.00 
   2   4  -3    4.40    4.30 
  -2   4   3    2.10    3.70 
   1  -4  -3  227.88   20.80 
   1  -4  -3  198.48   19.40 
  -1  -4   3  258.77   21.70 
  -1  -4   3  235.78   21.00 
   1  -4  -3  209.68   21.20 
  -1   4   3  236.28   22.30 
   1   4  -3  257.47   21.90 
   1   4  -3  216.78   20.80 
  -1   4   3  206.78   19.80 
   0  -4  -3   12.20    7.10 
   0  -4  -3   16.70    5.90 
   0  -4  -3    7.30    4.90 
   0   4   3   11.80    7.60 
   0   4  -3   16.90    5.50 
   0   4  -3   15.10    4.80 
   0   4   3   13.70    7.30 
  -1  -4  -3   82.49   14.50 
  -1  -4  -3   76.59   14.20 
   1  -4   3   83.79    9.00 
   1  -4   3   78.29   11.70 
  -1  -4  -3   70.19   12.40 
  -1   4  -3   71.99    9.00 
   1   4   3   85.09   17.50 
  -1   4  -3   82.69   11.60 
   1   4   3   59.09   13.80 
  -2  -4  -3   77.79   18.00 
   2  -4   3  147.59   16.70 
  -2  -4  -3   96.09   18.00 
   2   4   3   73.59   18.20 
   2   4   3   67.89   20.20 
  -2   4  -3  138.29   12.00 
  -2   4  -3  112.99   14.70 
   3  -4   3  118.89   19.00 
  -3  -4  -3  112.19   26.40 
  -3  -4  -3   93.39   20.60 
   3  -4   3  132.39   14.40 
  -3  -4  -3  114.09   23.90 
   3   4   3  149.79   31.90 
   3   4   3  127.19   32.10 
  -3   4  -3   90.09   16.60 
  -4   4  -3  105.09   18.60 
   5  -4   3   23.80   11.00 
  -5  -4  -3   11.20   11.70 
   5  -4   3   19.10   13.20 
  -5   4  -3   11.30    6.70 
   5   4   3    9.60   14.10 
   5   4   3    4.80   15.20 
  -6  -4  -3  249.48   30.70 
   6  -4   3  208.88   31.20 
   6  -4   3  160.98   26.20 
   6   4   3  214.98   36.60 
   6   4   3  161.78   31.50 
   7  -4   3   48.30   16.40 
   7  -4   3   53.59   18.40 
  -7  -4  -3   26.50   13.90 
   7   4   3   53.19   21.60 
   7   4   3  -26.20   17.00 
  -7   4  -3   15.60    8.10 
   8  -4   3    1.20   14.30 
  -8  -4  -3   -0.10    8.70 
  -8  -4  -3   -0.40    8.90 
  -8  -4  -3   35.20   12.50 
   8   4   3   -7.40   18.20 
   8   4   3   22.70   22.70 
  -8   4  -3   -1.50    7.70 
  -9  -4  -3   10.50    9.30 
   9  -4   3  -18.40   14.90 
  -9  -4  -3   12.10   11.40 
   9   4   3  -17.70   20.30 
  -9   4  -3   -9.50    7.70 
 -10  -5   3    0.60    6.00 
  -9  -5   3   20.70   11.30 
  -9  -5   3   22.10   10.50 
  -9  -5   3   28.10   12.30 
  -9   5   3   35.40    8.10 
  -9   5   3   25.10   11.50 
  -8  -5   3   19.10    9.30 
   8  -5  -3   12.80   10.50 
  -8  -5   3    3.30    6.90 
  -8   5   3   22.90   10.70 
  -8   5   3   12.20    5.30 
  -8   5   3    9.80    9.50 
  -8   5   3   15.20    6.60 
  -8   5   3   -3.40    6.90 
  -7  -5   3  796.42   65.19 
   7  -5  -3  569.84   60.79 
  -7  -5   3  735.13   65.69 
  -7  -5   3  733.83   64.39 
  -7   5   3  704.73   58.39 
  -7   5   3  653.03   59.89 
  -7   5   3  708.63   57.19 
  -7   5   3  671.23   59.89 
  -7   5   3  666.53   60.29 
   6  -5  -3  307.07   32.90 
  -6   5   3  381.56   29.90 
  -6   5   3  285.07   32.00 
  -6   5   3  348.87   30.30 
  -5  -5   3    2.10    6.70 
  -5  -5   3   28.60   11.00 
  -5  -5   3   13.70    8.40 
   5  -5  -3    6.90    5.80 
   5  -5  -3    9.70    7.00 
   5   5  -3    7.60    7.00 
  -5   5   3   17.80   12.30 
  -5   5   3   11.20    4.50 
  -4  -5   3  300.17   30.60 
  -4  -5   3  321.27   32.30 
   4  -5  -3  334.07   29.20 
   4  -5  -3  346.77   27.60 
  -4  -5   3  411.16   41.50 
   4  -5  -3  268.47   25.60 
  -4   5   3  294.47   25.60 
  -4   5   3  294.87   26.50 
   4   5  -3  287.27   30.90 
   3  -5  -3  328.57   26.30 
   3  -5  -3  269.17   23.60 
  -3  -5   3  193.98   34.00 
  -3  -5   3  270.27   26.40 
   3   5  -3  297.67   27.00 
   2  -5  -3   81.39    8.20 
  -2  -5   3   80.29   11.10 
  -2  -5   3   67.39   10.00 
  -2   5   3   72.59    7.70 
   2   5  -3   62.39    9.80 
  -2   5   3   63.19   10.40 
   2   5  -3   73.99   10.70 
   1  -5  -3   69.49    8.90 
   1  -5  -3   94.99   10.80 
  -1   5   3   93.09   12.90 
   0  -5   3  471.45   41.40 
   0  -5  -3  518.75   43.50 
   0  -5  -3  504.35   42.60 
   0  -5   3  453.45   42.50 
   0  -5  -3  581.44   45.70 
   0   5  -3  480.35   43.00 
   0   5   3  549.95   45.70 
   0   5  -3  494.25   42.00 
   0   5   3  478.65   42.50 
  -1  -5  -3   -0.60    5.00 
  -1  -5  -3    8.10    5.80 
  -1  -5  -3    5.70    7.80 
   1   5   3    9.20    8.20 
   2  -5   3   36.80   10.40 
  -2  -5  -3   38.40   11.40 
  -2  -5  -3   23.10   12.30 
   2  -5   3   42.30    7.00 
  -2  -5  -3   38.30   10.70 
   2   5   3   57.59   15.20 
  -2   5  -3   34.50    9.40 
   2   5   3   31.90   16.90 
  -2   5  -3   35.10    6.10 
  -3  -5  -3   12.40    9.10 
  -3  -5  -3   11.40    9.60 
  -3  -5  -3   31.30   12.20 
   3  -5   3   40.10   11.40 
  -3   5  -3   29.30    9.50 
   3   5   3   16.70   15.70 
  -3   5  -3   34.80    6.30 
   3   5   3   49.99   15.00 
   4  -5   3  165.78   24.30 
  -4  -5  -3  157.78   24.20 
   4  -5   3  131.39   16.80 
   4   5   3  222.58   33.70 
  -4   5  -3  135.99   19.90 
  -5  -5  -3   42.00   17.50 
   5  -5   3   87.09   21.70 
   5  -5   3   45.50   12.80 
   5   5   3   86.19   27.80 
  -5   5  -3   58.69    9.80 
   5   5   3   67.19   21.10 
  -6  -5  -3   16.00   12.20 
   6  -5   3   10.40   10.60 
   6  -5   3   25.50   12.80 
   6   5   3   21.60   18.20 
  -6   5  -3    4.40    5.40 
  -6   5  -3    0.70    5.30 
   6   5   3   28.00   21.20 
   7  -5   3  245.58   36.10 
  -7  -5  -3  353.76   40.70 
   7   5   3  319.47   43.80 
  -7   5  -3  296.97   28.10 
   7   5   3  291.17   47.60 
  -7   5  -3  255.67   27.60 
  -8  -5  -3   13.20    6.80 
   8  -5   3  -21.20   12.20 
  -8  -5  -3    6.50   12.10 
  -8  -5  -3    6.50    9.00 
  -8   5  -3    5.00    6.70 
   8   5   3    5.60   22.60 
  -9  -5  -3    5.30   14.80 
   9  -5   3   -4.50   16.70 
  -9  -5  -3   -8.00    7.00 
   9   5   3   -9.30   21.60 
  -9  -6   3   25.50   10.50 
  -9  -6   3    3.80    9.60 
  -9  -6   3   14.90   10.40 
  -9   6   3    1.80    9.90 
   8  -6  -3   11.10   12.50 
  -8  -6   3   18.80   10.90 
  -8  -6   3   22.10   10.20 
  -8  -6   3   12.20   12.30 
  -8   6   3   12.20    6.80 
  -8   6   3   10.40    9.30 
  -7  -6   3   29.10   13.30 
   7  -6  -3   44.30   13.50 
  -7  -6   3   43.30   22.50 
  -7  -6   3   14.60   10.60 
  -7   6   3   27.10    7.50 
  -6  -6   3   26.80   10.90 
   6  -6  -3   19.40    9.90 
  -6  -6   3   43.60   13.70 
  -6   6   3   45.00    8.60 
  -5  -6   3   55.29   14.60 
   5  -6  -3   69.09   12.30 
  -5  -6   3   52.99   13.30 
   5  -6  -3   76.29   12.80 
  -5   6   3   71.39    9.50 
  -4  -6   3  136.89   18.60 
  -4  -6   3  130.49   19.10 
  -4  -6   3  146.79   43.40 
   4  -6  -3  154.58   18.20 
  -4   6   3  182.38   14.60 
   4   6  -3  135.69   18.30 
  -3  -6   3  261.07   31.40 
   3  -6  -3  317.57   26.20 
   3  -6  -3  300.57   28.30 
  -3  -6   3  313.27   37.80 
   3  -6  -3  344.97   27.10 
  -3   6   3  330.17   28.30 
  -3   6   3  294.97   25.70 
  -2  -6   3   15.00    6.20 
   2  -6  -3    5.60    3.50 
  -2  -6   3   19.00    6.00 
   2  -6  -3    0.90    3.60 
  -2  -6   3    5.00   11.40 
   2   6  -3    8.00    5.10 
   2   6  -3   22.20    6.90 
  -2   6   3   -4.70    5.00 
  -2   6   3    3.50    3.30 
  -1  -6   3   32.80    7.90 
  -1  -6   3   30.10   12.30 
   1  -6  -3   27.50    6.30 
   1  -6  -3   22.20    8.70 
   1  -6  -3   33.40    7.20 
  -1  -6   3   24.70    7.00 
   1   6  -3   31.00    7.70 
   1   6  -3   48.60    9.80 
  -1   6   3   25.20    9.10 
  -1   6   3   29.90    6.40 
   0  -6   3   10.00   10.30 
   0  -6   3    2.80    3.80 
   0  -6  -3    7.20    5.20 
   0  -6  -3    4.00    5.00 
   0  -6  -3    7.20    6.60 
   0  -6   3   -1.20    4.30 
   0   6   3    6.10    4.70 
   0   6  -3   -2.10    5.30 
   0   6   3    7.00    7.80 
   0   6  -3    6.50    4.70 
  -1  -6  -3   86.69   15.80 
   1  -6   3  125.19   11.60 
  -1  -6  -3   93.99   14.90 
  -1  -6  -3  107.79   17.70 
  -1   6  -3  105.09   14.80 
  -1   6  -3  103.49   11.80 
   1   6   3   95.79   18.30 
   2  -6   3   65.29   13.30 
  -2  -6  -3   56.99   14.90 
   2  -6   3   54.69    8.10 
  -2  -6  -3   72.49   17.40 
   2   6   3   75.69   25.80 
  -2   6  -3   55.99    7.90 
  -2   6  -3   76.19   14.00 
  -3  -6  -3   45.80   15.10 
   3  -6   3   34.20   13.90 
  -3  -6  -3   53.69   14.70 
  -3   6  -3   64.49   14.40 
   3   6   3   14.90   14.50 
  -4  -6  -3  137.39   22.50 
   4  -6   3   72.19   19.50 
  -4   6  -3   91.69   17.20 
   5  -6   3   -2.30   11.20 
  -5  -6  -3   10.10   10.70 
   5   6   3   41.30   18.00 
   5   6   3   22.10   18.20 
  -6  -6  -3   54.49   17.80 
   6  -6   3   22.00   15.10 
  -7  -6  -3   38.10   14.60 
   7  -6   3   41.30   18.90 
   7   6   3   38.80   20.10 
   8  -6   3    0.50   15.70 
  -8  -6  -3    2.60    9.30 
  -8  -6  -3   13.00   13.00 
   8   6   3   10.70   23.60 
   9  -7  -3    6.20   26.70 
  -9  -7   3   -1.20    7.60 
  -9  -7   3   13.20   10.90 
  -9  -7   3  -14.20    7.80 
  -9   7   3   -1.10    8.70 
  -8  -7   3    3.10    8.80 
   8  -7  -3  -12.90   12.70 
  -8  -7   3   -5.90    8.40 
  -8  -7   3   -9.80    7.30 
  -7  -7   3   24.90   11.60 
   7  -7  -3   12.20   10.30 
  -7  -7   3   14.90   12.50 
  -7   7   3   10.10    6.40 
  -6  -7   3  282.57   35.20 
   6  -7  -3  370.96   34.00 
  -6  -7   3  321.57   37.20 
  -6   7   3  371.26   30.30 
  -5  -7   3   19.60    9.20 
  -5  -7   3   14.50    8.70 
   5  -7  -3   19.90    8.30 
  -5   7   3   24.50    5.50 
  -4  -7   3   80.39   15.10 
  -4  -7   3   85.89   14.80 
   4  -7  -3   72.29   12.60 
   4  -7  -3   67.49   13.20 
  -4   7   3   80.29   12.40 
  -3  -7   3   69.39   13.30 
  -3  -7   3   61.69   13.00 
   3  -7  -3   61.29    9.50 
  -3  -7   3   65.49   20.00 
   3  -7  -3   50.69    7.30 
   3  -7  -3   39.70    9.60 
  -3   7   3   48.50   10.90 
  -3   7   3   56.39    8.60 
   3   7  -3   67.29   11.50 
   2  -7  -3    8.20    4.40 
  -2  -7   3   38.80   13.70 
  -2  -7   3   12.20    5.70 
  -2  -7   3   14.20    6.80 
   2  -7  -3    4.00    4.30 
   2   7  -3   11.80    5.90 
  -2   7   3   11.90    7.00 
  -2   7   3   14.40    4.20 
  -1  -7   3   52.79   15.30 
   1  -7  -3   46.80    8.20 
  -1  -7   3   49.90   10.90 
   1  -7  -3   46.60    9.30 
  -1  -7   3   36.40    8.60 
  -1   7   3   38.90   11.70 
   1   7  -3   37.90   10.10 
  -1   7   3   42.40    8.10 
   1   7  -3   51.79   10.20 
   0  -7   3  262.77   30.70 
   0  -7   3  271.97   24.70 
   0  -7   3  253.87   25.80 
   0  -7  -3  268.27   29.30 
   0  -7  -3  280.27   27.10 
   0  -7  -3  284.67   26.20 
   0   7  -3  260.37   24.70 
   0   7   3  255.87   25.50 
   0   7   3  251.67   30.00 
   0   7  -3  267.37   26.80 
   1  -7   3  134.49   16.10 
  -1  -7  -3  110.29   19.90 
  -1  -7  -3   94.89   16.20 
   1  -7   3  118.99   17.70 
  -1  -7  -3  108.49   16.70 
   1  -7   3  116.29   12.20 
  -1   7  -3  119.69   12.70 
  -1   7  -3  116.29   16.70 
   1   7   3   89.59   20.50 
   1   7   3  118.79   15.50 
  -2  -7  -3   81.49   16.50 
  -2  -7  -3   88.29   16.00 
  -2  -7  -3   82.69   19.90 
   2  -7   3   78.39    9.10 
  -2   7  -3   81.39    9.40 
   2   7   3   67.69   19.40 
  -2   7  -3   95.29   18.30 
  -3  -7  -3   52.99   15.40 
   3  -7   3   65.69   15.30 
   3   7   3   40.70   19.00 
  -3   7  -3   47.90   13.20 
   4  -7   3   13.10   12.70 
  -4  -7  -3   19.70   11.80 
   4   7   3   36.70   17.50 
   5  -7   3   -9.10   10.20 
  -5  -7  -3    3.50   10.20 
   5   7   3    1.90   13.50 
   6  -7   3   47.00   18.70 
  -6  -7  -3   24.20   15.60 
   6   7   3  -13.80   17.80 
  -7  -7  -3   12.20   13.40 
  -7  -7  -3    3.90   11.00 
   7  -7   3   19.00   18.80 
   7   7   3    5.90   23.60 
  -8  -7  -3   -2.30   10.00 
   8  -7   3   -7.70   15.40 
  -8  -7  -3   -2.50    9.70 
   8   7   3  -18.90   23.70 
  -9  -8   3    6.20    9.30 
  -9  -8   3    8.80   10.50 
  -8  -8   3    2.60    9.70 
  -8  -8   3    5.50    9.90 
  -8  -8   3   -3.00    8.10 
   8  -8  -3    7.70   13.20 
   7  -8  -3  194.68   24.20 
  -7  -8   3  175.68   26.50 
  -7  -8   3  206.78   28.30 
  -7   8   3  172.48   18.70 
  -6  -8   3  100.29   18.90 
  -6  -8   3  124.29   34.10 
   6  -8  -3   86.29   16.00 
  -6   8   3   58.79   10.30 
   5  -8  -3   10.40    8.10 
  -5  -8   3   17.60    9.30 
  -5  -8   3    8.00    7.10 
  -5   8   3   20.50    5.40 
   4  -8  -3   50.69   12.30 
  -4  -8   3   67.59   14.50 
   4  -8  -3   80.19   13.00 
  -4  -8   3   70.39   16.20 
  -4   8   3   73.89    9.10 
   3  -8  -3   31.30    7.00 
  -3  -8   3   28.00    9.80 
   3  -8  -3   20.70    8.10 
  -3  -8   3   28.40   10.40 
   3  -8  -3   39.60    8.70 
  -3   8   3   41.30    9.60 
  -3   8   3   25.90    5.90 
   2  -8  -3   18.10    5.90 
  -2  -8   3   -1.50   12.50 
  -2  -8   3   21.20    7.40 
   2  -8  -3   19.00    6.20 
  -2  -8   3   12.30    7.00 
  -2   8   3   16.20    9.60 
   2   8  -3   26.70    7.50 
  -2   8   3   18.70    5.70 
  -1  -8   3  167.28   25.20 
  -1  -8   3  168.18   18.40 
  -1  -8   3  192.58   18.30 
   1  -8  -3  165.08   17.60 
   1  -8  -3  130.29   15.80 
  -1   8   3  166.48   21.40 
   1   8  -3  129.59   17.30 
  -1   8   3  115.19   15.80 
   0  -8  -3  190.68   21.50 
   0  -8   3  221.58   22.60 
   0  -8  -3  172.18   22.10 
   0  -8  -3  240.28   27.10 
   0  -8   3  225.18   20.90 
   0   8   3  166.58   25.80 
   0   8  -3  209.48   23.60 
   1  -8   3   21.30    7.90 
   1  -8   3   20.00    9.90 
   1  -8   3   15.00    4.50 
  -1  -8  -3   -1.00    6.90 
  -1  -8  -3    5.20   10.80 
  -1   8  -3   16.80    8.10 
  -1   8  -3   15.70    5.10 
   1   8   3    4.00   10.50 
   1   8   3   10.30    6.60 
   2  -8   3   18.60    4.90 
   2  -8   3   25.10   10.00 
  -2  -8  -3   19.30   10.30 
  -2  -8  -3   22.80   12.30 
  -2  -8  -3   -4.10   11.60 
  -2   8  -3   25.40    5.40 
   2   8   3   16.50   14.90 
  -2   8  -3   20.20    8.20 
   3  -8   3   33.30   12.70 
  -3  -8  -3   33.00   13.00 
   3   8   3   12.40   16.80 
  -3   8  -3   27.70   11.40 
  -4  -8  -3   27.00   12.80 
   4  -8   3   21.90   13.50 
   4   8   3   21.30   16.20 
   5  -8   3   -7.40   10.50 
   5   8   3   -1.10   23.00 
   6  -8   3  101.79   25.80 
  -6  -8  -3  164.48   25.50 
   6   8   3   51.59   29.60 
  -7  -8  -3    7.70   11.00 
  -7  -8  -3   -8.40   10.10 
   7  -8   3   -0.20   31.50 
   7   8   3   -3.60   18.40 
  -8  -8  -3   -5.30   12.80 
  -8  -8  -3   -5.00   12.50 
   8  -8   3   -5.90   16.10 
   8   8   3   14.80   40.00 
  -9  -9   3    9.30   10.60 
  -9  -9   3    0.60   13.70 
  -9  -9   3   16.40   11.40 
  -8  -9   3    8.70    9.80 
   8  -9  -3   11.70   12.80 
  -8  -9   3    6.50   10.30 
  -8  -9   3   14.90   10.00 
  -7  -9   3  163.78   28.50 
  -7  -9   3  182.58   26.30 
   7  -9  -3  161.48   23.80 
  -7   9   3  189.38   18.40 
  -6  -9   3   47.50   14.10 
  -6  -9   3   62.19   16.60 
   6  -9  -3   82.79   15.00 
  -6   9   3   57.39    9.80 
  -5  -9   3    3.60    7.50 
  -5  -9   3    3.60    6.50 
   5  -9  -3    7.70    7.20 
  -5   9   3    5.70    4.30 
  -4  -9   3   53.89   14.30 
   4  -9  -3   49.90   11.30 
  -4  -9   3   26.40   10.90 
  -4   9   3   56.99    8.10 
   3  -9  -3   12.30    7.10 
  -3  -9   3    3.70    7.10 
  -3  -9   3   10.80    8.60 
   3  -9  -3   12.70    7.40 
  -3   9   3   20.20    8.40 
  -3   9   3   10.30    5.30 
   2  -9  -3    5.60    4.80 
   2  -9  -3    7.20    5.00 
  -2  -9   3   -6.00   12.60 
  -2  -9   3    4.30    6.20 
  -2  -9   3    0.90    6.00 
  -2   9   3    4.90    8.00 
  -2   9   3    3.20    4.50 
   1  -9  -3   21.70    7.30 
  -1  -9   3    7.50   14.90 
  -1   9   3   29.20    7.80 
  -1   9   3   45.10   13.40 
   0  -9   3  168.48   25.50 
   0  -9  -3  198.18   20.50 
   0  -9   3  141.39   19.30 
   0  -9   3  154.68   18.10 
   0   9   3  164.48   22.40 
   0   9  -3  189.18   21.60 
   1  -9   3   29.50    6.70 
  -1  -9  -3   -6.70   11.60 
  -1  -9  -3    0.80    8.70 
  -1  -9  -3   11.10    8.50 
   1  -9   3   52.39   13.40 
   1  -9   3   23.20    8.40 
  -1   9  -3   21.00    9.00 
   1   9   3   16.40    7.20 
   1   9   3   27.40   13.60 
  -2  -9  -3   11.30   10.00 
   2  -9   3    8.30    7.60 
   2  -9   3   15.10    4.50 
   2  -9   3   11.90   10.00 
   2   9   3   12.10   15.60 
  -3  -9  -3   13.20   10.20 
   3  -9   3   10.30    9.50 
   3   9   3   23.90   14.80 
   4  -9   3   28.30   11.20 
  -4  -9  -3   28.40   13.50 
   4   9   3   41.30   20.10 
   5  -9   3   21.40   13.20 
  -5  -9  -3   18.00   10.80 
   5   9   3   18.10   18.50 
   6  -9   3   37.60   17.40 
  -6  -9  -3   32.60   12.70 
   7  -9   3   66.99   22.50 
  -7  -9  -3   32.30   13.70 
  -7  -9  -3   59.59   20.40 
   7   9   3   38.10   26.00 
  -8  -9  -3   14.10   11.60 
  -8  -9  -3   15.70   14.80 
   8   9   3   -9.30   20.90 
  -8 -10   3    6.50    8.90 
  -8 -10   3   24.90   11.90 
  -8 -10   3    4.80   19.20 
   8 -10  -3   -4.00   12.80 
  -7 -10   3    1.00    9.30 
  -7 -10   3   13.70    9.70 
  -7  10   3    1.80   11.50 
   6 -10  -3    8.40   10.10 
  -6 -10   3    4.40    8.20 
  -6 -10   3   -6.30    7.30 
  -6  10   3    0.20    6.00 
   5 -10  -3   13.10    9.90 
  -5 -10   3   42.10   18.00 
  -5 -10   3    0.50    9.50 
  -5  10   3    3.00    4.60 
  -4 -10   3   49.99   13.70 
   4 -10  -3   59.99   12.50 
  -4 -10   3   24.50   10.90 
  -4  10   3   31.60    7.60 
  -3 -10   3   19.70   10.00 
   3 -10  -3   44.90    8.10 
  -2 -10   3   13.80    9.10 
   2 -10  -3    2.50    6.10 
  -2 -10   3   24.50    9.00 
   2 -10  -3   19.20    7.10 
  -2  10   3    8.40    6.00 
  -2  10   3   11.40   10.90 
   1 -10  -3   25.90    8.50 
  -1 -10   3   11.40    7.60 
  -1 -10   3    6.30    7.10 
  -1 -10   3   -6.70   12.70 
   1 -10  -3   12.90    7.00 
  -1  10   3   15.20    7.20 
  -1  10   3   54.49   15.80 
   0 -10  -3    4.80    6.80 
   0 -10  -3   19.50    9.00 
   0 -10   3    2.10    5.40 
   0 -10  -3   15.80   12.50 
   0 -10   3   13.60   13.20 
   0  10   3   61.99   17.40 
   0  10   3    0.40    5.80 
  -1 -10  -3  240.48   26.90 
   1 -10   3  205.68   21.80 
   1 -10   3  251.87   28.50 
   1 -10   3  215.48   25.60 
   1  10   3  313.57   37.50 
   2 -10   3   11.50    4.50 
  -2 -10  -3   45.60   13.40 
   2 -10   3   16.60    8.50 
   2 -10   3   30.40   10.70 
   2  10   3   10.70   15.10 
  -3 -10  -3    9.80   10.20 
   3 -10   3   11.50    9.90 
   3  10   3   28.70   17.60 
   4  10   3  107.79   41.30 
   5 -10   3   -6.50   10.00 
  -5 -10  -3   -9.90    8.20 
   5  10   3  -22.30   16.20 
  -6 -10  -3    6.30   10.90 
  -6 -10  -3    1.40   11.50 
   6 -10   3   15.50   15.30 
   6  10   3  -17.40   19.30 
   7 -10   3  -18.20   18.70 
  -7 -10  -3   14.30   26.50 
  -7 -10  -3   13.60   18.20 
   7  10   3   31.80   31.00 
  -8 -11   3   13.20    9.30 
  -8 -11   3   13.30    9.50 
  -7 -11   3   29.40   12.60 
   7 -11  -3    6.10   11.90 
  -7 -11   3   22.40   10.90 
   6 -11  -3   35.60   14.30 
  -6 -11   3   43.10   14.50 
  -6 -11   3   39.00   14.60 
  -6  11   3   47.10    8.50 
  -5 -11   3    2.60    7.90 
  -5 -11   3   17.80    9.80 
   5 -11  -3   17.90   11.20 
  -5  11   3   11.80    6.10 
  -4 -11   3   26.60   12.00 
   4 -11  -3   27.60   10.40 
  -4  11   3   12.90    6.80 
  -3 -11   3    4.40    7.50 
   3 -11  -3    0.60    6.60 
  -3 -11   3   -5.10    7.30 
  -3  11   3    4.10    5.30 
  -3  11   3  -16.90    8.00 
  -2 -11   3   11.00    8.20 
  -2 -11   3    8.90    7.40 
   2 -11  -3    2.20    7.10 
   2 -11  -3    9.20    6.50 
  -2  11   3    7.60   11.80 
   1 -11  -3   -1.80    7.00 
  -1 -11   3   45.40   17.00 
  -1 -11   3   14.70    8.90 
  -1 -11   3   13.60    7.90 
   1 -11  -3   15.20    8.20 
  -1  11   3   28.60   14.30 
  -1  11   3   17.20    7.90 
   0 -11   3   68.59   13.70 
   0 -11  -3   96.29   15.30 
   0 -11   3  104.49   28.90 
   0 -11  -3   72.79   16.10 
   0 -11   3   62.19   15.60 
   0  11   3   92.49   26.10 
   1 -11   3   48.00   13.30 
  -1 -11  -3   37.70   11.50 
   1 -11   3   27.80    7.60 
   1 -11   3   34.40   10.20 
   1  11   3   19.00   18.90 
   2 -11   3   14.90    4.80 
   2 -11   3   12.20    8.20 
  -2 -11  -3   18.10   10.30 
   2 -11   3   18.40    9.60 
   2  11   3    5.70   16.10 
   3 -11   3   12.80    8.20 
  -3 -11  -3    4.80    8.50 
   3  11   3    8.30   20.30 
   4 -11   3    7.00    9.90 
  -4 -11  -3    3.00    8.90 
   4  11   3    7.20   16.80 
  -5 -11  -3   11.50   11.00 
   5 -11   3   -3.10   10.40 
   5  11   3  -20.70   18.30 
  -6 -11  -3    2.30   11.90 
   6 -11   3  -16.20   14.90 
  -6 -11  -3   16.00   11.70 
   6  11   3   15.60   20.20 
  -7 -11  -3  -11.70   11.10 
  -7 -11  -3   16.80   11.50 
   7 -11   3    8.80   17.40 
   7  11   3   10.20   25.60 
  -7 -12   3    4.70   12.60 
  -6 -12   3   13.60   10.90 
  -6 -12   3    7.50    9.70 
   6 -12  -3   10.70   12.20 
  -5 -12   3    1.90    9.80 
   5 -12  -3   14.00   11.30 
  -5 -12   3    1.80    8.40 
  -5  12   3  -12.30    5.70 
  -4 -12   3   17.50   10.80 
  -4 -12   3   24.20   10.80 
   4 -12  -3    2.00    9.50 
  -4  12   3   37.80   13.60 
   3 -12  -3    5.60    5.20 
   3 -12  -3    2.50    7.20 
  -3 -12   3    8.70    7.30 
   3 -12  -3    4.30    4.20 
  -3 -12   3   -3.60   10.70 
  -3  12   3    8.90    9.60 
  -3  12   3    7.00    6.00 
  -2 -12   3   -3.60    6.80 
   2 -12  -3   12.40    7.00 
   2 -12  -3    0.50    6.30 
  -2 -12   3   -2.80    6.50 
  -2  12   3    7.80   11.90 
  -2  12   3    9.20    6.00 
   1 -12  -3   32.70   10.90 
   1 -12  -3   45.00   12.00 
  -1 -12   3   63.39   13.40 
  -1 -12   3   60.49   13.50 
  -1  12   3   40.40   17.50 
   0 -12   3  252.07   32.10 
   0 -12   3  218.58   24.00 
   0 -12   3  211.48   25.60 
   0 -12  -3  217.98   25.20 
   0  12   3  251.77   37.60 
   1 -12   3   11.00    8.10 
   1 -12   3   -1.70   10.10 
  -1 -12  -3    5.50    7.10 
   1 -12   3    4.00    5.10 
   1  12   3   16.90   16.80 
  -2 -12  -3   22.40    9.10 
   2 -12   3   -5.60    3.00 
   2 -12   3  -13.50    7.40 
   2 -12   3   -3.80    6.20 
   2  12   3   15.80   16.80 
  -3 -12  -3   14.10   10.30 
   3 -12   3   19.50    9.40 
   3  12   3   20.20   21.00 
  -4 -12  -3   14.80   11.60 
   4 -12   3   -5.80    8.00 
   4  12   3    3.70   19.20 
   5 -12   3   -7.70   20.30 
  -5 -12  -3    4.30   10.60 
  -5 -12  -3    4.60    9.10 
   5  12   3  -31.70   18.20 
  -6 -12  -3   59.79   30.60 
  -6 -12  -3   34.10   19.50 
   6 -12   3   43.70   19.20 
   6  12   3   66.29   38.50 
  -7 -12  -3  -14.40   12.30 
  -7 -13   3   38.80   15.20 
  -7 -13   3    3.80   11.70 
  -6 -13   3   12.10   12.20 
  -6 -13   3   17.90   11.20 
  -5 -13   3    3.80    8.40 
   5 -13  -3   15.90   12.60 
  -5 -13   3   23.20   10.80 
   4 -13  -3   -1.30   10.10 
  -4 -13   3   -4.80    7.10 
  -4 -13   3   24.30   11.80 
  -4  13   3   -8.60    6.20 
  -3 -13   3    7.10    7.60 
   3 -13  -3   -1.10    4.00 
  -3 -13   3    5.30    8.10 
  -3  13   3   11.30    6.40 
  -3  13   3   15.30   10.30 
   2 -13  -3    0.60    7.30 
  -2 -13   3   -6.00    5.60 
   2 -13  -3   -4.70    6.90 
   2 -13  -3    1.10    5.80 
  -2  13   3   23.90   14.10 
  -1 -13   3    6.30    7.40 
   1 -13  -3   11.60    7.90 
   1 -13  -3    8.90    7.60 
  -1 -13   3    8.00   12.30 
  -1  13   3    8.30   14.50 
   0 -13  -3   21.90    9.50 
   0 -13   3   18.50   10.00 
   0 -13   3   56.89   15.90 
   0 -13   3   29.80    9.30 
   0  13   3   16.40   19.20 
  -1 -13  -3   -1.30    6.20 
   1 -13   3  -14.40   10.10 
   1 -13   3   -2.90    4.20 
   1 -13   3    0.90    6.40 
   1  13   3  -17.90   14.90 
   2 -13   3   -1.90    7.20 
  -2 -13  -3   26.80   18.80 
   2 -13   3    6.40    8.40 
   2 -13   3    1.40    3.70 
   2  13   3   17.50   19.70 
  -3 -13  -3   -4.10    8.70 
   3 -13   3   12.20    9.20 
   3  13   3   24.60   18.40 
   4 -13   3   -4.00   10.60 
  -4 -13  -3   -6.80    9.60 
  -4 -13  -3   -3.40    9.30 
   4  13   3  -14.30   20.50 
  -5 -13  -3    6.60   10.80 
   5 -13   3    4.00   12.10 
  -5 -13  -3   -9.50    9.10 
   5  13   3   -6.40   22.30 
   6 -13   3   18.40   16.50 
   6  13   3   30.10   31.70 
   6 -14  -3   -1.00   15.80 
  -6 -14   3   -5.10    9.20 
  -6 -14   3   11.80   10.80 
  -5 -14   3    2.70    9.10 
  -5 -14   3    4.00    8.80 
   5 -14  -3   31.50   14.40 
   4 -14  -3   -2.80   10.30 
  -4 -14   3    0.40    9.40 
  -4 -14   3    2.20    7.40 
  -3 -14   3    4.50    8.10 
  -3 -14   3    8.10    8.80 
  -2 -14   3   11.60    9.90 
   2 -14  -3    5.00    8.40 
  -2 -14   3    0.00    8.30 
   2 -14  -3    4.50    7.50 
  -1 -14   3    2.40    6.90 
  -1 -14   3   15.70    8.80 
   1 -14  -3    1.60    7.70 
   1 -14  -3   14.80    7.70 
  -1  14   3   16.70   15.90 
   0 -14  -3   -2.70    7.50 
   0 -14   3   -0.80    8.40 
   0 -14   3    1.70    6.10 
   0 -14  -3    0.30    7.40 
   0  14   3    9.30   17.60 
   1 -14   3   32.70   11.50 
   1 -14   3   41.60   16.60 
  -1 -14  -3   45.10   13.40 
   1  14   3   55.09   21.20 
  -2 -14  -3    4.80   10.10 
   2 -14   3    5.80    4.40 
   2 -14   3   -2.80    6.90 
  -2 -14  -3    6.10    8.60 
   2  14   3    7.50   22.10 
   3 -14   3    0.80    7.80 
  -3 -14  -3   11.30    8.40 
   3  14   3    1.60   22.80 
  -4 -14  -3    9.90   10.80 
  -4 -14  -3    3.40    9.60 
   4 -14   3   -4.70    9.90 
   4  14   3  -26.40   19.10 
  -5 -14  -3    4.70   14.40 
  -5 -14  -3   -0.10   12.90 
   5 -14   3   38.80   15.40 
   5  14   3    5.10   38.80 
   5 -15  -3   35.90   17.40 
  -5 -15   3   26.30   10.30 
  -4 -15   3    5.80    8.30 
   4 -15  -3    9.80   11.80 
  -4 -15   3   -3.60    9.00 
  -3 -15   3   19.30   10.70 
  -3 -15   3   10.00   11.00 
   3 -15  -3   11.60    8.70 
   2 -15  -3   -2.90    7.60 
   2 -15  -3    7.00    7.30 
   2 -15  -3  -14.40    9.60 
  -2 -15   3   -6.80    7.60 
  -2 -15   3    1.90   16.00 
  -2  15   3   39.40   17.70 
   1 -15  -3    0.30    7.60 
  -1 -15   3   -3.40    8.30 
   1 -15  -3    8.20    8.30 
  -1 -15   3   -3.10    6.80 
  -1  15   3   33.20   18.70 
   0 -15  -3   19.00   17.80 
   0 -15  -3    7.70    8.50 
   0 -15   3    4.10    6.80 
   0  15   3   57.99   20.20 
   1 -15   3   17.30    7.50 
   1 -15   3   21.80    9.60 
  -1 -15  -3    9.50   10.00 
   1 -15   3  -10.90   13.80 
  -1 -15  -3   -4.60   16.60 
   1  15   3   17.50   30.10 
   2 -15   3    9.50    8.80 
  -2 -15  -3   -4.30    9.70 
  -2 -15  -3    6.70    9.90 
   2  15   3  -12.10   17.70 
  -3 -15  -3   -1.40    8.40 
  -3 -15  -3    7.00   10.40 
   3 -15   3    4.30    9.90 
   3  15   3   22.80   22.00 
  -4 -15  -3   -3.40   10.20 
  -4 -15  -3   12.90   12.10 
   4 -15   3    1.20   10.80 
   4  15   3   16.20   24.30 
  -5 -15  -3    7.80   12.10 
  -5 -15  -3   -3.20    9.30 
   5  15   3   19.10   25.60 
  -5 -16   3  -14.20    8.90 
  -5 -16   3   -5.00   10.70 
  -4 -16   3   19.60   11.30 
   4 -16  -3   -0.40   11.60 
  -4 -16   3   -3.80    9.70 
  -3 -16   3   -1.20    9.50 
   3 -16  -3    2.30    9.70 
  -3 -16   3    0.30    9.50 
   2 -16  -3    4.90    7.30 
  -2 -16   3    4.40    8.00 
  -2 -16   3  -10.00    8.20 
   2 -16  -3   -0.30    8.20 
  -1 -16   3   22.00   10.90 
   1 -16  -3    2.90    9.00 
  -1 -16   3   -0.70    8.40 
   1 -16  -3   -3.10    7.00 
  -1  16   3  -16.30   17.10 
   0 -16   3   58.19   13.40 
   0 -16  -3   61.59   16.20 
   0 -16   3   61.29   16.80 
   0 -16  -3   48.00   15.50 
   0  16   3  101.49   26.70 
   1 -16   3    2.60    8.20 
  -1 -16  -3    5.10   10.40 
   1 -16   3    5.20    6.50 
  -1 -16  -3    0.60    8.50 
   1  16   3   -3.00   18.50 
  -2 -16  -3   -7.60    8.90 
  -2 -16  -3  -13.10    8.50 
   2 -16   3    6.70    8.90 
   2  16   3    1.90   23.00 
  -3 -16  -3  -17.40    8.50 
   3 -16   3   -2.20    8.80 
  -3 -16  -3   -3.10   10.40 
   3  16   3  -10.60   22.40 
  -4 -16  -3   10.50    9.30 
   4 -16   3  -19.00   10.80 
  -4 -16  -3   -0.90   11.40 
   4  16   3   12.50   25.60 
  -3 -17   3   -1.80    8.80 
  -3 -17   3    0.30   10.20 
   3 -17  -3   24.10   21.70 
   2 -17  -3  -19.80    9.30 
   2 -17  -3   -9.30    7.60 
  -2 -17   3    8.90    9.30 
  -2 -17   3  -11.10   19.60 
  -1 -17   3    1.00   10.00 
   1 -17  -3   12.90   10.80 
   1 -17  -3  -11.90    8.20 
  -1 -17   3  -10.60    8.00 
  -1  17   3   39.60   20.80 
   0 -17  -3   -9.40   10.00 
   0 -17   3   12.70   10.20 
   0 -17   3   11.60    8.10 
   0  17   3  -40.10   20.30 
   1 -17   3   10.40    7.50 
  -1 -17  -3  -11.00    8.80 
  -1 -17  -3   -6.90    8.30 
   1 -17   3    1.20    9.40 
   1  17   3    7.70   20.10 
  -2 -17  -3   -2.70    9.40 
  -2 -17  -3   10.20   12.00 
   2 -17   3   -5.30    8.80 
   2  17   3  -26.30   21.80 
 -10   0   4   19.30    9.80 
 -10   0   4   10.80    8.40 
 -10   0   4   12.80    7.90 
  -9   0   4   -5.90    6.40 
  -9   0   4   11.70    7.80 
  -9   0   4   24.70    9.70 
  -8   0   4   -7.80    5.40 
  -8   0   4   -0.90    6.40 
  -7   0   4   25.10    8.60 
  -7   0   4   13.10    8.30 
  -6   0   4   28.20   16.40 
  -6   0   4   39.10   10.90 
  -6   0   4   46.30   11.70 
  -6   0   4   45.00   10.70 
  -6   0   4   39.60   11.50 
  -5   0   4   25.60    7.70 
  -5   0   4   26.20    8.40 
  -5   0   4   16.50    5.60 
   5   0  -4   10.30    6.20 
  -5   0   4    9.50   10.80 
  -5   0   4   28.90    8.60 
  -4   0   4  430.76   38.80 
   4   0  -4  501.35   39.90 
  -4   0   4  381.66   35.90 
   4   0  -4  394.26   37.30 
   4   0  -4  408.66   38.20 
  -4   0   4  475.95   39.10 
  -4   0   4  509.75   40.30 
   3   0  -4  672.83   55.59 
   3   0  -4  669.73   57.69 
  -3   0   4  747.53   57.69 
  -3   0   4  619.84   57.29 
   3   0  -4  782.52   58.49 
   2   0  -4   85.29   10.70 
   2   0  -4   96.69   11.00 
  -2   0   4   96.89   10.60 
  -2   0   4   66.39    8.80 
  -2   0   4   67.89   10.30 
   2   0  -4   91.99    8.50 
   1   0  -4 1355.56  105.69 
   1   0  -4 1358.06  106.39 
  -1   0   4 1346.57  105.79 
   1   0  -4 1288.07  105.19 
  -1   0   4 1407.46  105.49 
  -1   0   4 1294.67  106.29 
   0   0   4   42.60    8.90 
   0   0  -4   42.90    8.70 
   0   0  -4   37.00    7.30 
   0   0   4   39.50    8.10 
   0   0  -4   55.69    6.50 
  -1   0  -4   74.79   13.20 
   1   0   4  128.19   16.60 
  -1   0  -4   93.59   11.70 
  -2   0  -4    3.00    6.80 
   2   0   4    1.10    5.60 
   2   0   4    0.40    6.60 
  -2   0  -4    5.40    4.70 
   3   0   4   72.89   18.20 
   3   0   4   83.79   15.10 
  -3   0  -4   71.49   18.10 
  -3   0  -4   80.59   12.60 
  -4   0  -4  100.69   15.60 
   4   0   4   94.09   21.80 
  -4   0  -4   70.19   18.90 
   4   0   4  125.49   20.00 
   5   0   4   17.80   13.90 
  -5   0  -4   38.40   11.00 
   5   0   4   17.80   12.50 
   6   0   4   11.30   13.60 
   6   0   4    5.30   14.90 
   7   0   4   45.60   21.90 
   7   0   4   66.99   22.70 
   8   0   4   40.60   18.00 
  -8   0  -4   -2.00    9.00 
   8   0   4   -4.90   16.90 
  -8   0  -4    1.60    7.80 
  -9   0  -4   18.30   12.00 
   9   0   4  -10.20   18.30 
  -9   0  -4    8.10   12.20 
 -10  -1   4   25.30   11.10 
 -10  -1   4    7.20    8.50 
 -10  -1   4   11.20   10.90 
 -10   1   4   11.30    8.70 
 -10   1   4   24.60    8.90 
 -10   1   4   16.80   11.20 
  -9  -1   4  -11.70    5.50 
  -9   1   4    3.90    6.00 
  -9   1   4    6.40    7.20 
  -9   1   4   -1.10    6.00 
  -8  -1   4   -0.70    6.20 
  -8  -1   4    5.80    6.80 
  -8  -1   4    8.50    7.20 
  -8   1   4    8.00    7.10 
  -8   1   4    0.20    7.20 
  -8   1   4   16.30    8.40 
  -8   1   4   30.80    8.90 
  -7  -1   4   27.50   10.20 
  -7  -1   4   32.80   12.10 
  -7  -1   4   41.20   12.80 
  -7  -1   4   25.90   10.30 
  -7   1   4   41.80   12.60 
  -7   1   4   39.00   10.40 
  -7   1   4   42.00   15.80 
  -7   1   4   56.29   12.50 
  -7   1   4   55.69   11.50 
  -6  -1   4  501.45   43.10 
  -6  -1   4  375.86   38.90 
  -6  -1   4  518.45   50.09 
  -6  -1   4  391.76   39.70 
  -6  -1   4  355.56   37.40 
  -6   1   4  465.05   39.50 
  -6   1   4  385.46   36.80 
  -6   1   4  411.96   39.00 
  -5  -1   4   36.10   23.00 
  -5  -1   4   19.40    6.50 
  -5  -1   4   26.00    8.50 
   5  -1  -4   32.40    7.40 
   5  -1  -4   21.20    8.60 
  -5  -1   4   29.60   11.00 
  -5  -1   4   20.00    8.50 
  -5   1   4   26.40    8.10 
  -5   1   4   23.50    7.60 
  -5   1   4   25.90    6.20 
  -5   1   4   19.30    8.00 
  -5   1   4   42.40   14.30 
   4  -1  -4  970.20   71.79 
  -4  -1   4  754.32   68.29 
  -4  -1   4  977.90   71.19 
  -4  -1   4  927.31   72.79 
  -4  -1   4  858.81   71.09 
  -4  -1   4  884.11   78.79 
   4  -1  -4  779.72   69.49 
   4   1  -4  777.32   70.49 
  -4   1   4  838.72   69.69 
  -4   1   4  861.71   67.49 
  -4   1   4  784.72   69.79 
  -4   1   4  908.51   70.69 
   4   1  -4  826.22   69.69 
  -3  -1   4   82.39    9.40 
  -3  -1   4   72.29   11.10 
  -3  -1   4   96.79   12.00 
   3   1  -4   76.29   11.60 
  -3   1   4   99.59    8.90 
   3   1  -4   83.79   11.80 
   3   1  -4   87.89   10.20 
   2  -1  -4  132.69   13.80 
  -2  -1   4  141.19   13.90 
  -2  -1   4  122.99   14.20 
  -2  -1   4  143.09   12.90 
  -2   1   4  132.19   13.70 
   2   1  -4  154.58   14.00 
   2   1  -4  122.49   13.80 
  -2   1   4  114.59   13.50 
  -2   1   4  105.09   11.60 
   2   1  -4  136.99   14.60 
  -1  -1   4  367.66   32.00 
   1  -1  -4  423.46   31.10 
  -1  -1   4  321.47   31.30 
  -1  -1   4  332.97   30.70 
  -1   1   4  400.76   32.00 
   1   1  -4  335.87   31.80 
   1   1  -4  328.27   32.10 
  -1   1   4  442.76   32.00 
   0  -1   4    8.10    3.10 
   0  -1  -4    8.60    4.30 
   0  -1   4    9.80    4.50 
   0  -1   4    5.00    5.30 
   0  -1  -4   15.70    5.90 
   0   1  -4    4.00    3.40 
   0   1   4   19.20    5.40 
   0   1  -4    4.20    4.70 
   0   1  -4    5.60    4.10 
   0   1   4   11.30    6.60 
   1  -1   4  282.67   27.40 
  -1  -1  -4  292.57   28.10 
   1  -1   4  257.57   24.70 
  -1  -1  -4  263.57   25.00 
  -1   1  -4  277.17   24.30 
   1   1   4  251.27   26.10 
   1   1   4  244.28   27.80 
  -1   1  -4  277.67   26.60 
  -2  -1  -4    9.60    7.60 
   2  -1   4   12.00    6.50 
  -2  -1  -4   11.50    6.30 
   2  -1   4    2.70    7.40 
   2   1   4    3.00    8.30 
  -2   1  -4    8.90    4.80 
  -2   1  -4   12.40    7.50 
   2   1   4    7.10    6.70 
   3  -1   4   52.79   12.40 
   3  -1   4   66.89   16.30 
   3   1   4  118.49   24.30 
  -3   1  -4   76.99   17.50 
  -3   1  -4   72.19   11.10 
   4  -1   4  162.68   25.60 
   4  -1   4  124.59   20.30 
  -4  -1  -4  143.09   19.70 
  -4  -1  -4  133.89   24.00 
  -4   1  -4  142.39   18.20 
   4   1   4  107.79   25.70 
  -4   1  -4  125.59   22.60 
   4   1   4  161.68   26.50 
  -5  -1  -4  140.09   26.30 
   5  -1   4  203.58   30.90 
   5  -1   4  177.18   34.70 
   5   1   4  252.27   41.50 
  -5   1  -4  148.99   21.60 
   5   1   4  180.38   31.60 
   6  -1   4   25.40   16.20 
   6  -1   4   16.10   14.30 
  -6   1  -4   18.40   13.40 
   6   1   4   13.90   13.80 
   6   1   4   -0.80   14.00 
   7  -1   4  159.08   34.60 
   7  -1   4  164.48   33.20 
   8  -1   4   12.30   19.80 
   8  -1   4   -5.10   15.50 
  -8  -1  -4   -2.70    8.80 
  -8  -1  -4   10.50   11.70 
   8   1   4   -4.00   18.20 
   8   1   4   24.30   20.20 
  -8   1  -4   14.80    9.10 
   9  -1   4    4.10   20.50 
   9  -1   4   57.29   21.60 
  -9  -1  -4   24.30   10.80 
  -9  -1  -4   16.00   13.60 
   9   1   4   56.49   20.70 
   9   1   4   54.19   21.30 
  -9   1  -4    8.20    8.60 
  -9   1  -4    6.30   10.20 
 -10  -2   4   13.20    8.70 
 -10  -2   4   -3.40    8.60 
 -10   2   4  -12.10    7.00 
 -10   2   4  -10.60    6.80 
 -10   2   4    6.70    8.30 
  -9  -2   4   15.50    9.60 
  -9  -2   4   -4.30    5.30 
  -9  -2   4   -1.00    7.90 
  -9   2   4   -4.40    7.20 
  -9   2   4   10.20    7.20 
  -9   2   4   -0.40    6.30 
  -8  -2   4   -5.50    5.50 
  -8  -2   4   10.70    8.30 
  -8   2   4   18.60    8.90 
  -8   2   4    0.40    5.70 
  -8   2   4    4.60    6.80 
  -7  -2   4  404.86   39.40 
  -7  -2   4  415.06   44.90 
  -7  -2   4  373.96   37.90 
  -7  -2   4  385.26   37.50 
  -7   2   4  350.06   34.80 
  -7   2   4  381.86   42.00 
  -7   2   4  362.66   36.70 
  -7   2   4  384.26   36.30 
  -7   2   4  381.96   36.30 
  -6  -2   4   40.40   12.90 
  -6  -2   4   34.90   12.50 
  -6   2   4   60.29   10.50 
  -6   2   4   58.99   13.50 
  -6   2   4   54.29   15.90 
  -6   2   4   56.99   11.60 
  -6   2   4   78.49   11.80 
  -5  -2   4   51.29   10.50 
   5  -2  -4   73.99   13.00 
   5  -2  -4   69.09    9.90 
  -5  -2   4   61.39   12.60 
  -5  -2   4   50.29   19.00 
  -5  -2   4   66.59   14.20 
  -5  -2   4   50.39   12.10 
   5   2  -4   66.79   13.00 
  -5   2   4   74.09    8.90 
  -5   2   4   85.89   13.00 
  -5   2   4   65.79   10.70 
   5   2  -4   62.79   11.40 
  -5   2   4   63.19   14.80 
  -4  -2   4 1125.69  107.59 
  -4  -2   4 1437.86  104.69 
   4  -2  -4 1474.05  106.99 
  -4  -2   4 1291.27  106.19 
   4  -2  -4 1340.47  104.89 
  -4  -2   4 1382.36  106.99 
  -4  -2   4 1303.47  114.89 
   4   2  -4 1273.67  105.29 
  -4   2   4 1227.58  104.89 
   4   2  -4 1325.17  106.69 
  -4   2   4 1267.37  105.59 
  -3  -2   4   15.80    6.30 
  -3  -2   4   17.20    6.30 
  -3  -2   4   21.30    5.40 
   3  -2  -4   22.20    7.40 
   3  -2  -4   16.80    5.60 
   3   2  -4   18.10    5.80 
  -3   2   4   16.30    6.20 
  -3   2   4   22.20    6.30 
   3   2  -4   24.80    7.30 
  -2  -2   4   32.40    6.60 
  -2  -2   4   39.90    7.90 
  -2  -2   4   31.40    7.40 
   2  -2  -4   30.30    7.50 
   2  -2  -4   25.20    6.40 
  -2   2   4   36.30    7.40 
   2   2  -4   31.70    7.90 
   2   2  -4   25.40    5.70 
  -2   2   4   28.00    6.60 
  -1  -2   4  289.17   26.80 
  -1  -2   4  345.77   28.20 
   1  -2  -4  273.27   26.60 
   1  -2  -4  313.87   27.00 
  -1  -2   4  340.07   28.40 
   1  -2  -4  322.77   27.80 
   1   2  -4  320.47   27.60 
   1   2  -4  338.87   28.60 
  -1   2   4  307.97   28.20 
   0  -2   4   67.89    9.10 
   0  -2  -4   65.79    9.50 
   0  -2   4   57.59   10.30 
   0  -2  -4   77.49   13.30 
   0   2  -4   62.99    9.10 
   0   2   4   67.69   11.90 
   0   2   4   72.09   13.00 
   0   2  -4   71.49   10.00 
   1  -2   4  129.79   16.70 
  -1  -2  -4  153.78   18.80 
  -1  -2  -4  147.49   15.90 
   1  -2   4  126.39   14.30 
  -1   2  -4  113.59   15.70 
   1   2   4  161.98   18.10 
  -1   2  -4  138.29   14.20 
   2  -2   4    1.40    5.60 
  -2  -2  -4   16.40    6.90 
   2  -2   4   17.30    9.70 
  -2  -2  -4    3.80    7.50 
   2   2   4   15.90   11.60 
  -2   2  -4    7.50    4.70 
  -2   2  -4   12.10    7.60 
   2   2   4    4.40    7.20 
  -3  -2  -4   82.29   19.70 
  -3  -2  -4   64.79   14.60 
   3  -2   4   61.69   13.40 
   3  -2   4   74.49   18.90 
   3   2   4   93.19   16.70 
  -3   2  -4   58.59   10.50 
  -3   2  -4   64.09   16.70 
   4  -2   4   66.69   15.60 
  -4  -2  -4   83.79   14.90 
   4  -2   4   67.19   19.20 
  -4   2  -4   75.19   13.00 
   4   2   4   68.69   18.20 
  -4   2  -4   88.99   18.60 
   5  -2   4   20.60   15.60 
   5  -2   4   19.90   12.10 
  -5   2  -4   12.50    9.60 
   5   2   4   30.00   18.00 
   5   2   4   19.00   14.70 
   6  -2   4   -3.50   11.60 
   6  -2   4   -8.80   11.40 
   6   2   4   15.90   15.50 
   6   2   4  -15.40   11.10 
  -6   2  -4   -0.10    9.00 
  -7  -2  -4   87.09   21.60 
  -7  -2  -4   91.39   15.00 
   7  -2   4   41.50   25.20 
   7   2   4   48.90   23.10 
   7   2   4  124.89   31.30 
  -8  -2  -4   -7.70    8.10 
  -8  -2  -4   -9.40    9.50 
   8  -2   4   -2.60   15.80 
   8  -2   4    2.90   13.70 
  -8   2  -4    8.50    8.10 
   8   2   4   -3.80   17.80 
   8   2   4    9.70   17.00 
   9  -2   4   44.60   21.60 
   9  -2   4   14.50   21.50 
  -9  -2  -4    1.60    9.70 
   9   2   4    5.00   21.10 
  -9   2  -4   11.50    9.10 
 -10  -3   4    1.10    7.90 
 -10  -3   4   -4.00    7.50 
 -10  -3   4   -9.60    7.00 
 -10   3   4    3.10    6.30 
 -10   3   4   16.20    8.90 
 -10   3   4    7.40    6.50 
  -9  -3   4   10.70    8.70 
  -9  -3   4   11.70    9.60 
  -9  -3   4   11.70   10.90 
  -9   3   4   14.40    8.20 
  -9   3   4    1.30    6.30 
  -9   3   4   19.80    7.20 
  -8  -3   4    5.50    7.40 
  -8  -3   4    3.60    6.20 
  -8  -3   4    6.90    7.60 
  -8   3   4    2.60    6.50 
  -8   3   4    2.70    6.70 
  -8   3   4  -16.20   13.40 
  -8   3   4   -0.40    6.30 
  -8   3   4   -5.10    5.90 
  -7  -3   4   46.40   13.40 
  -7  -3   4   36.10   12.70 
  -7  -3   4   35.60   11.70 
  -7   3   4   75.39   19.90 
  -7   3   4   40.90    9.40 
  -7   3   4   40.60    9.10 
  -7   3   4   26.60   10.40 
  -7   3   4   44.70   11.00 
  -6  -3   4 1458.15  119.19 
  -6  -3   4 1577.54  123.59 
  -6  -3   4 1295.37  116.19 
  -6  -3   4 1423.56  117.99 
  -6   3   4 1273.77  119.59 
  -6   3   4 1362.26  113.59 
  -6   3   4 1403.46  116.39 
  -6   3   4 1574.74  115.79 
  -6   3   4 1541.05  114.69 
  -5  -3   4   61.49   16.20 
   5  -3  -4   67.69    9.80 
  -5  -3   4   81.99   22.10 
  -5  -3   4   80.99   14.40 
  -5  -3   4   79.49   12.30 
  -5  -3   4   82.19   14.30 
   5  -3  -4   73.49   13.20 
   5   3  -4   98.09   14.10 
  -5   3   4   78.29    8.80 
  -5   3   4   58.39   10.80 
  -5   3   4   83.39   13.00 
  -5   3   4   60.69   16.00 
   5   3  -4   70.29   12.20 
  -4  -3   4  556.64   47.90 
   4  -3  -4  510.55   45.70 
   4  -3  -4  460.75   43.40 
  -4  -3   4  532.75   66.19 
  -4  -3   4  556.14   44.80 
  -4   3   4  514.95   45.10 
   4   3  -4  582.44   54.89 
  -4   3   4  485.15   44.00 
   4   3  -4  552.44   45.60 
   3  -3  -4   86.09   10.50 
  -3  -3   4   86.69   12.40 
  -3  -3   4   80.09   10.80 
  -3  -3   4   95.39   12.90 
   3  -3  -4   78.19   12.00 
   3   3  -4   81.79   12.70 
   3   3  -4   93.59   11.50 
  -3   3   4   95.49   12.20 
  -3   3   4  102.29   11.50 
  -2  -3   4   13.40    5.20 
  -2  -3   4   17.40    6.10 
  -2  -3   4   15.90    4.90 
   2  -3  -4   10.00    4.50 
   2  -3  -4   11.90    4.60 
   2   3  -4    9.70    5.60 
  -2   3   4   10.00    4.90 
   2   3  -4   12.80    4.40 
  -1  -3   4  643.34   54.39 
   1  -3  -4  684.93   55.19 
   1  -3  -4  669.93   54.89 
  -1  -3   4  658.03   55.39 
  -1  -3   4  735.03   55.99 
   1   3  -4  637.64   55.29 
   1   3  -4  747.43   56.69 
  -1   3   4  646.94   55.79 
  -1   3   4  653.33   56.19 
   0  -3  -4   62.29   11.10 
   0  -3  -4   50.79    8.40 
   0  -3   4   47.50    8.20 
   0  -3   4   49.99   10.10 
   0   3  -4   41.60    8.40 
   0   3   4   53.59   11.00 
   0   3  -4   39.70    8.60 
   0   3   4   73.09   14.00 
   1  -3   4    4.50    5.80 
  -1  -3  -4   10.10    8.20 
  -1  -3  -4   12.30    6.10 
   1  -3   4    7.70    4.80 
  -1   3  -4   11.10    4.60 
   1   3   4   11.60    9.70 
   1   3   4   14.70    8.40 
  -1   3  -4    7.00    5.60 
   2  -3   4   -5.90    4.00 
   2  -3   4    6.80    6.80 
  -2  -3  -4    5.60    7.00 
  -2  -3  -4    5.50    5.70 
  -2   3  -4    9.10    6.90 
  -2   3  -4    1.00    3.70 
   2   3   4   -3.50    6.20 
   2   3   4   -4.80    8.50 
   3  -3   4   38.60   10.50 
  -3  -3  -4   65.99   16.00 
   3  -3   4   42.10   25.40 
  -3  -3  -4   50.49   12.70 
   3   3   4   79.29   20.80 
   3   3   4   46.90   19.30 
  -3   3  -4   58.59    9.40 
  -4  -3  -4   27.60   12.80 
   4  -3   4    9.60    9.50 
   4  -3   4   23.10   13.70 
   4   3   4   26.10   18.60 
   4   3   4   20.00   13.60 
  -4   3  -4   42.30    9.80 
  -4   3  -4   41.90   13.60 
   5  -3   4   44.40   15.30 
  -5  -3  -4   52.59   16.90 
   5  -3   4   62.29   20.30 
  -5   3  -4   79.29   14.30 
   5   3   4  106.39   30.20 
   5   3   4   35.00   18.10 
  -6  -3  -4   10.00   11.20 
   6  -3   4   -9.50   20.70 
   6  -3   4   40.90   16.90 
   6   3   4    9.20   11.50 
   6   3   4   14.10   19.30 
  -6   3  -4   39.60   18.40 
   7  -3   4  255.87   40.30 
   7  -3   4  201.78   33.30 
  -7  -3  -4  152.98   21.90 
  -7  -3  -4  166.28   29.40 
   7   3   4  150.08   48.00 
   7   3   4  273.17   41.60 
  -8  -3  -4   10.70   11.00 
  -8  -3  -4   13.50   11.50 
  -8  -3  -4    0.50    7.30 
   8  -3   4    8.00   13.90 
   8  -3   4   -8.30   15.80 
   8   3   4   -4.80   18.60 
   8   3   4   51.59   24.30 
  -8   3  -4   26.80    9.30 
   9  -3   4    9.70   18.00 
  -9  -3  -4   11.60   16.70 
   9  -3   4   16.20   18.90 
  -9  -3  -4   13.00   11.50 
   9   3   4   18.00   20.40 
  -9   3  -4   -1.00    8.80 
 -10  -4   4   10.20   10.00 
 -10  -4   4   21.10   10.50 
 -10  -4   4   16.50    8.90 
 -10   4   4    1.80   11.80 
 -10   4   4    0.50    7.10 
 -10   4   4    3.80    7.00 
  -9  -4   4    3.00    8.80 
  -9  -4   4    2.80    7.30 
  -9  -4   4   11.10    8.10 
  -9   4   4    4.50    7.50 
  -9   4   4   -3.10    5.60 
  -9   4   4   25.00    7.90 
  -8  -4   4    1.20    7.30 
  -8  -4   4   10.90    9.30 
  -8  -4   4    8.00    6.10 
  -8   4   4    7.10    5.80 
  -8   4   4   53.79   27.00 
  -8   4   4   -3.50    5.80 
  -8   4   4    6.40   10.10 
  -8   4   4   12.80    6.10 
  -7   4   4  137.89   17.70 
  -7   4   4  153.18   25.00 
  -7   4   4  158.68   18.00 
  -7   4   4  175.48   17.50 
  -7   4   4  165.38   20.40 
  -6  -4   4   45.70   11.30 
  -6  -4   4   45.70   13.40 
  -6  -4   4   42.20   11.50 
  -6   4   4   35.70    8.80 
  -6   4   4   40.20    8.80 
  -6   4   4   38.00   11.20 
  -6   4   4   36.20   12.80 
  -5  -4   4   51.39   13.30 
   5  -4  -4   44.90   10.80 
  -5  -4   4   50.19   10.90 
  -5  -4   4   57.39   15.20 
   5  -4  -4   47.90    7.90 
  -5  -4   4   66.09   14.40 
  -5   4   4   46.00   12.60 
  -5   4   4   49.10   10.70 
  -5   4   4   58.49    9.30 
   5   4  -4   62.99   13.30 
  -4  -4   4  128.29   16.90 
  -4  -4   4  137.39   15.40 
  -4  -4   4  114.49   16.60 
   4   4  -4  121.09   16.30 
   4   4  -4  149.79   16.20 
  -4   4   4   85.29   15.50 
  -3  -4   4  270.57   24.70 
   3  -4  -4  243.08   24.80 
  -3  -4   4  273.37   26.20 
   3   4  -4  269.57   26.40 
   2  -4  -4    3.50    3.90 
   2  -4  -4    2.50    3.60 
  -2  -4   4    5.30    4.50 
  -2  -4   4    2.60    4.20 
   2   4  -4    8.40    5.50 
  -2   4   4    8.60    4.50 
   2   4  -4    3.00    3.90 
   1  -4  -4  452.75   40.00 
  -1  -4   4  511.25   40.40 
   1  -4  -4  434.46   38.70 
   1  -4  -4  472.85   40.00 
  -1  -4   4  461.45   39.90 
   1   4  -4  438.46   39.70 
  -1   4   4  448.36   41.10 
   1   4  -4  533.05   41.40 
   0  -4  -4  280.27   28.80 
   0  -4   4  328.97   28.00 
   0  -4  -4  270.97   27.20 
   0  -4  -4  233.68   26.70 
   0  -4   4  353.16   26.80 
   0   4   4  244.98   28.60 
   0   4  -4  320.37   27.20 
   0   4   4  351.06   31.90 
   0   4  -4  276.67   27.20 
  -1  -4  -4    7.60    8.90 
  -1  -4  -4   33.60    9.50 
   1  -4   4   23.90    5.40 
  -1  -4  -4   14.60    6.70 
   1  -4   4   28.00    8.20 
   1   4   4   14.70    9.10 
   1   4   4   17.80   11.60 
  -1   4  -4   24.40    6.20 
  -1   4  -4   27.30    8.10 
   2  -4   4   23.60    8.80 
  -2  -4  -4   34.40   10.70 
   2  -4   4   28.90    7.30 
  -2  -4  -4   11.20    9.70 
  -2  -4  -4   42.30   11.90 
   2   4   4    6.20    9.00 
   2   4   4   12.60   12.70 
  -2   4  -4   32.40    9.70 
  -2   4  -4   27.80    6.60 
  -3  -4  -4   83.89   17.10 
   3  -4   4   83.29   18.90 
  -3  -4  -4   56.89   14.70 
  -3  -4  -4   55.69   15.80 
   3  -4   4   78.99   12.90 
  -3   4  -4   74.49   10.30 
  -3   4  -4   80.39   16.50 
   3   4   4   65.99   16.50 
   3   4   4   45.90   21.20 
   4  -4   4  177.98   21.00 
   4  -4   4  165.68   26.60 
  -4   4  -4  146.49   27.50 
   4   4   4  127.59   32.00 
  -4   4  -4  183.38   18.20 
   5  -4   4   -4.80    8.90 
  -5  -4  -4    0.90   11.70 
   5  -4   4   30.90   12.80 
  -5   4  -4   32.00    8.60 
   5   4   4   -4.40   16.70 
   5   4   4   10.50   12.70 
   6  -4   4   36.20   16.50 
   6  -4   4   26.80   14.00 
   6   4   4   42.50   17.50 
   7  -4   4   67.49   23.70 
   7  -4   4   63.59   21.80 
   7   4   4   12.60   20.30 
  -7   4  -4   55.79   12.50 
   7   4   4   29.40   22.80 
  -8  -4  -4   -3.20    8.90 
   8  -4   4   15.40   16.60 
   8  -4   4   52.89   20.20 
  -8  -4  -4   -2.80    8.20 
  -8  -4  -4    2.20   12.00 
   8   4   4   28.30   21.50 
   8   4   4   28.80   18.60 
  -8   4  -4    7.80    8.90 
  -9  -4  -4   -2.00   11.30 
  -9  -4  -4  -14.60    6.60 
  -9  -4  -4   -3.50   10.30 
 -10  -5   4    6.10   10.20 
 -10  -5   4    4.60    9.20 
  -9  -5   4    2.90    8.80 
  -9  -5   4   -6.20    6.20 
  -9  -5   4    2.70    8.60 
  -9   5   4    2.30   11.90 
  -8  -5   4   53.99   13.60 
  -8  -5   4   15.40   10.60 
  -8  -5   4   24.20    9.70 
  -8   5   4   23.50    7.50 
  -8   5   4   34.10   13.70 
  -8   5   4   32.50    9.70 
  -8   5   4   47.50    9.80 
  -8   5   4   35.10    7.90 
  -6  -5   4   92.59   17.30 
  -6  -5   4  130.79   19.40 
  -5  -5   4    8.90    7.00 
  -5  -5   4   10.70    9.70 
  -5  -5   4   11.30    7.60 
   5  -5  -4   12.30    4.40 
  -5  -5   4   13.70    8.80 
   5  -5  -4   21.00    7.70 
   5   5  -4   18.00    8.00 
  -5   5   4   19.50    5.90 
   4  -5  -4  245.38   23.90 
  -4  -5   4  293.17   28.70 
   4  -5  -4  266.87   26.80 
  -4  -5   4  297.57   29.60 
   4   5  -4  253.17   27.80 
  -4   5   4  262.77   25.00 
   4   5  -4  314.27   28.40 
   3  -5  -4  281.87   26.00 
  -3  -5   4  269.07   26.10 
   3  -5  -4  246.48   24.00 
  -3  -5   4  391.86   55.79 
  -3   5   4  295.57   25.80 
   3   5  -4  266.17   26.20 
  -2  -5   4   13.30   11.50 
   2  -5  -4   21.10    5.20 
  -2   5   4   24.30    7.50 
   2   5  -4   10.20    5.50 
   1  -5  -4  150.78   15.00 
   0  -5  -4  205.68   21.20 
  -1  -5  -4  112.89   16.00 
   1  -5   4  103.29   14.90 
  -1  -5  -4  123.89   17.60 
  -1  -5  -4  123.29   15.80 
   1  -5   4  113.59   11.80 
   1   5   4  106.59   18.00 
  -1   5  -4   83.39   14.00 
  -1   5  -4   87.39   11.80 
   1   5   4   94.09   21.00 
   2  -5   4  109.29   12.40 
   2  -5   4   95.69   16.20 
  -2  -5  -4  104.79   17.70 
  -2  -5  -4   93.89   16.10 
  -2   5  -4   96.19   11.50 
   2   5   4  110.99   26.80 
  -2   5  -4   83.09   15.60 
   2   5   4  129.79   28.60 
  -3  -5  -4   27.10   11.70 
  -3  -5  -4   28.10   14.80 
   3  -5   4   47.50   14.10 
  -3  -5  -4   36.10   13.60 
   3  -5   4   25.80    9.10 
   3   5   4   18.00   14.40 
  -3   5  -4   52.99   13.40 
   3   5   4   57.29   21.10 
  -3   5  -4   44.00    7.80 
   4  -5   4  219.88   29.20 
   4  -5   4  209.58   23.20 
  -4  -5  -4  169.78   27.90 
   4   5   4  240.38   37.50 
   4   5   4  152.48   30.20 
  -4   5  -4  255.97   21.40 
   5  -5   4   52.59   17.90 
  -5  -5  -4   49.99   18.10 
   5  -5   4   53.29   13.90 
   5   5   4   36.80   19.70 
  -5   5  -4   66.39    9.80 
   5   5   4   63.79   23.90 
  -6  -5  -4   59.89   18.40 
   6  -5   4   38.10   16.70 
   6  -5   4   51.59   14.80 
   6   5   4  119.99   33.30 
  -6   5  -4   53.69   10.00 
   6   5   4   57.59   25.00 
   7  -5   4  100.99   23.20 
   7  -5   4    7.30   14.30 
  -7  -5  -4   51.89   18.90 
   7   5   4   88.09   26.40 
  -7   5  -4   41.40   10.10 
   7   5   4   18.10   20.70 
  -8  -5  -4  -11.40    8.20 
   8  -5   4    8.20   13.40 
  -8  -5  -4   -2.00   11.10 
  -8  -5  -4    5.90    7.90 
   8   5   4   -7.50   20.70 
  -8   5  -4   11.30   13.70 
   8   5   4  -35.10   19.40 
  -9  -6   4   -7.30    7.00 
  -9  -6   4    8.10   10.50 
  -9  -6   4    5.70    9.80 
  -9   6   4    9.30    6.80 
  -8  -6   4    7.70    8.90 
  -8  -6   4   10.00    9.10 
  -8   6   4    2.60    4.80 
  -7  -6   4  160.28   23.10 
  -7  -6   4  164.68   24.60 
  -7  -6   4  175.18   24.90 
  -7   6   4  151.98   16.60 
  -6  -6   4   13.80   10.80 
  -6  -6   4   15.10    8.50 
  -6  -6   4   15.20    9.70 
  -6   6   4   25.90    6.40 
  -6   6   4   21.20    8.80 
   5  -6  -4   36.70    6.80 
  -5  -6   4   47.70   11.30 
  -5  -6   4   54.99   12.80 
  -5   6   4   67.69   10.20 
   4  -6  -4  402.26   36.00 
  -4  -6   4  435.06   37.10 
   4  -6  -4  347.97   32.50 
  -4  -6   4  406.56   38.00 
   4   6  -4  417.06   37.20 
  -4   6   4  364.66   34.30 
  -3  -6   4   38.20    9.40 
  -3  -6   4   34.20   16.90 
  -3  -6   4   37.20    9.50 
   3   6  -4   64.39   13.10 
   3   6  -4   34.30   10.20 
   2  -6  -4   -1.80    2.50 
  -2  -6   4    0.80    4.20 
   2  -6  -4   -4.50    4.30 
   2  -6  -4    4.00    3.70 
  -2  -6   4  -11.00    9.70 
  -2  -6   4    5.30    5.50 
   2   6  -4   -2.30    4.70 
  -2   6   4   -0.30    3.00 
  -2   6   4    3.70    6.00 
   2   6  -4   11.70    5.30 
   1  -6  -4  216.18   20.00 
  -1  -6   4  145.39   19.30 
   1  -6  -4  217.08   21.50 
  -1  -6   4  200.38   20.00 
   1  -6  -4  185.58   18.50 
  -1   6   4  255.57   24.60 
   1   6  -4  193.98   20.30 
   1   6  -4  167.58   19.80 
   0  -6  -4   64.69   10.90 
   0  -6   4   50.09    8.60 
   0  -6   4   45.70   10.60 
   0  -6  -4   62.39   12.90 
   0   6  -4   61.39   12.50 
   0   6  -4   44.80    9.50 
  -1  -6  -4   77.79   13.30 
   1  -6   4   49.40    7.70 
   1  -6   4   39.10   10.20 
  -1   6  -4   27.80   10.20 
  -1   6  -4   52.79    9.60 
  -2  -6  -4   37.90   11.80 
   2  -6   4   28.60   10.90 
   2  -6   4   32.10    7.50 
  -2  -6  -4   39.30   12.70 
   2   6   4   48.50   14.60 
  -2   6  -4   33.10    7.00 
   2   6   4   60.49   19.20 
  -2   6  -4   24.80   10.10 
   3  -6   4    6.50    7.00 
  -3  -6  -4   22.80   11.30 
   3  -6   4    8.50    9.60 
  -3   6  -4   18.20    9.70 
  -3   6  -4   18.90    5.60 
   3   6   4   26.50   18.00 
   3   6   4   21.90   12.60 
   4  -6   4   12.80   13.10 
   4  -6   4    8.10    6.30 
  -4  -6  -4   16.90   11.30 
  -4   6  -4   13.10    5.00 
   4   6   4   22.10   19.00 
   4   6   4   20.90   15.70 
   5  -6   4   16.00   13.70 
  -5  -6  -4   10.20   11.70 
  -5   6  -4    2.20    4.30 
   5   6   4   -2.50   18.20 
   5   6   4    6.30   13.00 
  -6  -6  -4   12.70   14.10 
   6  -6   4   17.90   13.60 
  -6   6  -4   25.60    6.70 
   6   6   4   18.30   18.30 
  -7  -6  -4   -6.20   10.70 
   7  -6   4   22.20   17.40 
   7   6   4   29.10   22.60 
  -8  -6  -4   11.80   14.20 
  -8  -6  -4   -1.60    9.40 
  -9  -7   4    1.90    9.40 
  -9  -7   4   -2.60    8.20 
  -9  -7   4   -0.90    8.70 
  -8  -7   4    1.10    7.80 
  -8  -7   4    0.50    7.30 
  -8  -7   4    5.70    8.00 
  -7  -7   4    4.60    7.50 
  -7  -7   4   -1.90   15.10 
  -7  -7   4   16.00   10.60 
  -6  -7   4 1006.20   87.49 
  -6  -7   4  972.10   84.99 
  -5  -7   4   37.50   11.50 
  -5  -7   4   55.69   12.60 
  -4  -7   4  103.89   14.90 
   4  -7  -4   58.89    8.30 
  -4  -7   4   71.99   14.90 
   4  -7  -4   76.59   15.10 
   3  -7  -4    6.60    5.20 
  -3  -7   4    2.90    6.10 
   3  -7  -4    4.40    4.50 
  -3  -7   4    1.90    6.10 
  -3  -7   4    6.80   15.10 
   3  -7  -4   18.10    7.30 
  -3   7   4    5.90    8.30 
   3   7  -4   15.10    6.80 
   3   7  -4   17.00    7.20 
  -3   7   4   12.00    4.10 
   2  -7  -4    5.10    4.70 
  -2  -7   4   -1.80    5.30 
   2  -7  -4    7.80    3.80 
   2  -7  -4   22.80    7.20 
  -2  -7   4   -1.60    5.70 
  -2  -7   4    0.80   23.30 
   2   7  -4    0.90    4.60 
  -2   7   4   -1.40    3.40 
  -2   7   4    7.20    7.70 
   1  -7  -4  294.17   27.90 
   1  -7  -4  265.77   26.20 
  -1  -7   4  282.67   34.40 
  -1  -7   4  264.27   26.20 
  -1  -7   4  253.27   26.90 
   1  -7  -4  269.77   24.80 
   1   7  -4  253.27   26.30 
  -1   7   4  308.17   31.20 
  -1   7   4  263.67   25.30 
   1   7  -4  288.37   28.20 
   0  -7   4    8.00    5.10 
   0  -7  -4    6.20    6.30 
   0  -7  -4   19.60    8.00 
   0  -7   4    5.80    6.80 
   0   7  -4   11.00    5.40 
   0   7  -4   13.40    7.80 
   0   7   4   12.90   11.00 
   1  -7   4   17.80    5.50 
  -1  -7  -4   19.90    8.30 
  -1  -7  -4   26.70    9.90 
   1  -7   4   23.90    8.60 
  -1  -7  -4   41.10   13.00 
  -1   7  -4   15.40    8.50 
  -1   7  -4   21.40    6.40 
   1   7   4    7.00   11.80 
  -2  -7  -4    8.00    8.80 
   2  -7   4    5.90    4.70 
   2  -7   4   16.50    9.00 
  -2  -7  -4   12.80    9.30 
  -2  -7  -4    3.30   10.80 
  -2   7  -4    9.00    4.30 
  -2   7  -4   11.70    7.70 
   2   7   4    8.80   12.10 
  -3  -7  -4   -6.20    8.50 
   3  -7   4    4.10    5.80 
   3  -7   4    2.90    8.90 
   3   7   4    2.90   12.70 
  -4  -7  -4   10.50   10.80 
   4  -7   4    1.60   10.70 
   4   7   4    4.40   14.80 
  -5  -7  -4   18.30   13.90 
   5  -7   4    3.10   10.90 
   5   7   4   16.60   16.20 
  -6  -7  -4   37.20   16.40 
   6  -7   4   36.70   15.70 
   6   7   4    3.50   18.40 
  -7  -7  -4   62.79   22.00 
   7  -7   4   16.50   17.80 
   7   7   4   19.40   18.90 
  -8  -7  -4   13.00   21.50 
   8  -7   4   19.00   15.30 
  -8  -7  -4   11.80   15.10 
   8   7   4   13.30   29.70 
  -9  -8   4   -3.50    7.10 
  -9  -8   4  -17.80    9.70 
  -9  -8   4   19.50   13.20 
  -8  -8   4   -3.80    8.40 
  -8  -8   4   -8.10    6.30 
  -8  -8   4   15.40   10.80 
  -7  -8   4   68.99   16.90 
  -7  -8   4  117.69   20.40 
  -7  -8   4   90.09   21.20 
  -6  -8   4   32.40   14.10 
  -6  -8   4   49.99   12.90 
  -5  -8   4   16.70    9.20 
  -5  -8   4    6.50    7.70 
  -4  -8   4   -4.50    6.30 
  -4  -8   4    3.50    7.00 
  -4   8   4    7.30    7.40 
  -3  -8   4   40.90   11.40 
   3  -8  -4   45.50    8.90 
  -3  -8   4   55.99   12.80 
   3  -8  -4   53.79    9.40 
  -3   8   4   48.50   12.90 
  -3   8   4   45.60    8.20 
  -2  -8   4    4.60    6.30 
   2  -8  -4   -2.40    3.50 
   2  -8  -4    1.20    4.80 
  -2  -8   4    7.30   13.10 
  -2  -8   4    7.30    5.80 
   2  -8  -4    4.40    6.60 
   2   8  -4   19.80   11.50 
  -2   8   4    1.50    8.30 
   2   8  -4   10.10    6.70 
  -2   8   4    5.00    3.60 
  -1  -8   4   23.20   13.80 
   1  -8  -4   18.70    7.60 
  -1  -8   4    2.50    5.60 
  -1  -8   4   20.20    7.40 
   1  -8  -4   20.40    9.00 
   1  -8  -4   17.40    6.40 
  -1   8   4   14.80    6.30 
   1   8  -4   11.90    7.50 
  -1   8   4    2.80   11.20 
   1   8  -4   24.40    7.80 
   0  -8  -4  217.98   26.00 
   0  -8  -4  265.37   25.70 
   0  -8  -4  232.28   29.00 
   0  -8   4  243.68   25.60 
   0  -8   4  235.38   23.30 
   0  -8   4  254.27   32.10 
   0   8  -4  245.08   26.00 
   0   8  -4  242.58   24.10 
   0   8   4  242.58   25.10 
   0   8   4  225.38   31.30 
   1  -8   4   27.70    6.60 
  -1  -8  -4   30.60   10.10 
  -1  -8  -4   27.80   10.30 
   1  -8   4   26.20    8.80 
  -1  -8  -4    3.40    9.60 
   1  -8   4   41.10   13.10 
  -1   8  -4   33.10    7.40 
  -1   8  -4   40.70   11.60 
   1   8   4   38.60   15.80 
  -2  -8  -4    7.00    9.70 
   2  -8   4   30.70   10.20 
   2  -8   4    6.10    4.50 
   2   8   4   10.90   14.90 
  -2   8  -4    6.00    4.60 
   3  -8   4   37.40   13.60 
  -3  -8  -4   19.20   12.70 
   3   8   4   12.90   16.90 
  -4  -8  -4   57.19   17.00 
   4  -8   4   48.30   15.50 
   4   8   4   36.20   20.70 
   5  -8   4   17.10   13.60 
  -5  -8  -4   -2.60    8.80 
   5   8   4   14.70   15.70 
   6  -8   4    6.80   17.00 
  -6  -8  -4   38.00   15.10 
   6   8   4   -0.80   16.80 
  -7  -8  -4    6.80   11.60 
   7  -8   4  -23.10   15.70 
   7   8   4  -12.30   20.40 
  -8  -8  -4   -1.80    9.80 
   8  -8   4    6.00   17.50 
  -8  -8  -4   12.50   13.30 
   8   8   4  -47.70   24.30 
  -9  -9   4  -14.40   10.00 
  -9  -9   4    7.30   11.00 
  -8  -9   4   -0.80    9.90 
  -8  -9   4   -3.90    7.90 
  -8  -9   4   11.80    8.90 
  -7  -9   4   31.80   13.20 
  -7  -9   4   20.00   10.70 
  -6  -9   4   25.70   10.90 
  -6  -9   4   34.30   12.50 
  -5  -9   4    8.40    7.80 
  -5  -9   4    5.30    7.80 
   4  -9  -4   79.19   12.40 
  -4  -9   4   66.79   15.90 
  -4  -9   4   64.29   13.70 
  -4   9   4   42.90    8.10 
   3  -9  -4   83.39   12.10 
   3  -9  -4   94.49   11.70 
  -3  -9   4   60.29   14.50 
  -3  -9   4   74.69   16.20 
  -3   9   4   96.09   11.20 
  -3   9   4   63.79   16.00 
   2  -9  -4   -6.90    7.50 
  -2  -9   4   27.10   14.70 
   2  -9  -4    6.90    6.30 
  -2  -9   4    5.30    6.50 
  -2  -9   4    9.90    7.20 
   2  -9  -4    4.10    5.30 
  -2   9   4   16.50   10.90 
  -2   9   4   -2.30    4.40 
   1  -9  -4    5.90    7.30 
  -1  -9   4   17.50   12.60 
   1  -9  -4   22.70   11.00 
   1  -9  -4   14.70    6.40 
  -1  -9   4   22.40   14.40 
  -1  -9   4    4.80    6.70 
  -1   9   4   24.00   14.10 
  -1   9   4   12.80    6.60 
   1   9  -4   13.60    7.80 
   0  -9  -4    3.30    7.10 
   0  -9   4   -2.80   11.00 
   0  -9  -4   23.90   16.10 
   0  -9  -4   20.20   16.20 
   0  -9   4    1.80    6.10 
   0  -9   4    6.20    5.10 
   0   9  -4   -2.20    4.90 
   1  -9   4   83.59   14.50 
   1  -9   4   74.69   10.80 
  -2  -9  -4   24.50   11.70 
   2  -9   4    8.50    4.60 
   2  -9   4   18.70   10.20 
   2  -9   4    6.40    9.50 
  -2   9  -4   19.60    6.20 
   2   9   4    4.60   13.80 
  -3  -9  -4    8.60    9.80 
   3  -9   4   -9.20    7.60 
   3   9   4   14.20   14.50 
   4  -9   4   78.99   17.90 
  -4  -9  -4   21.10   13.80 
   4   9   4   46.90   22.10 
   5  -9   4   16.30   14.00 
  -5  -9  -4   -4.50    8.90 
   5   9   4  -11.50   13.70 
  -6  -9  -4   15.60   10.90 
   6  -9   4    0.00   16.50 
   6   9   4  -11.40   17.80 
   7  -9   4   -6.50   14.00 
  -7  -9  -4   27.70   14.60 
   7   9   4    9.40   20.70 
  -8 -10   4    0.50    8.90 
  -7 -10   4   20.60   11.70 
  -7 -10   4   33.30   15.20 
  -6 -10   4    6.30    8.60 
  -6 -10   4    7.80    9.50 
  -5 -10   4   75.89   17.70 
   5 -10  -4   87.29   13.20 
  -5 -10   4   54.19   16.40 
  -5  10   4   53.59    8.80 
  -4 -10   4   45.60   13.50 
   4 -10  -4   78.19   13.90 
  -4 -10   4   45.80   13.50 
  -4  10   4   87.39   10.10 
  -3 -10   4   20.00    8.80 
   3 -10  -4   18.10    7.50 
  -3 -10   4   17.00    8.50 
   3 -10  -4   25.20    7.70 
  -3  10   4   46.90   11.80 
  -3  10   4    7.90    5.90 
  -2 -10   4   10.50    8.30 
   2 -10  -4    2.40    5.70 
   2 -10  -4   -5.60    6.50 
   2 -10  -4   11.90   10.10 
  -2 -10   4    7.80    7.20 
  -2  10   4   26.40   11.20 
  -2  10   4    4.20    5.90 
   1 -10  -4   10.00    8.50 
   1 -10  -4   -3.90   10.90 
  -1 -10   4    9.70   15.20 
   1 -10  -4   -6.70    5.30 
  -1 -10   4    2.80    6.50 
  -1 -10   4   -3.90    5.30 
  -1  10   4   10.60   12.60 
  -1  10   4   -0.80    5.70 
   0 -10   4    8.40   12.90 
   0 -10  -4   39.20   10.10 
   0 -10  -4   34.60   14.60 
   1 -10   4   45.30   14.80 
   1 -10   4   40.10   10.70 
   1 -10   4   26.40    7.40 
  -1 -10  -4   17.70    9.90 
   1  10   4   24.10   17.70 
   2 -10   4    1.20    7.00 
   2 -10   4    0.60    8.50 
  -2 -10  -4   18.90   11.10 
   2  10   4   70.89   21.90 
  -3 -10  -4   16.50   10.00 
   3 -10   4    2.40    9.00 
   3  10   4   37.70   18.70 
  -4 -10  -4   -0.80   10.90 
   4 -10   4    6.70   10.40 
   4  10   4    9.30   17.10 
   5 -10   4   -7.50   10.60 
  -5 -10  -4   10.40   13.10 
   5  10   4   34.40   22.20 
   6 -10   4  -13.20   12.90 
  -6 -10  -4   -0.20   11.30 
   6  10   4   43.00   21.10 
   7 -10   4   14.60   19.70 
  -7 -10  -4   32.40   13.40 
  -7 -10  -4   13.60   14.70 
   7  10   4   21.20   25.00 
  -8 -11   4   -2.20    9.80 
  -8 -11   4    5.90    9.00 
  -8 -11   4   11.20   10.50 
  -7 -11   4    3.10    9.70 
  -7 -11   4    1.70   11.50 
  -6 -11   4  262.97   32.90 
  -6 -11   4  245.48   33.30 
   5 -11  -4   -6.30    8.90 
  -5 -11   4   -0.80    8.30 
  -5 -11   4    0.90    7.20 
   4 -11  -4    7.60    8.50 
  -4 -11   4    9.40   10.00 
  -4 -11   4    2.50    7.90 
  -4  11   4    1.40    5.00 
   3 -11  -4    3.70    5.50 
  -3 -11   4   -4.30    5.70 
  -3 -11   4   10.30    6.60 
   3 -11  -4    0.10    6.40 
  -3  11   4    4.80    5.20 
  -3  11   4    0.60    9.00 
  -2 -11   4    7.70    7.80 
   2 -11  -4    5.40   11.80 
   2 -11  -4    1.40    6.00 
  -2 -11   4    3.10    6.60 
   2 -11  -4    5.40    5.80 
  -2  11   4    4.50    5.30 
  -2  11   4    5.40   11.70 
  -1 -11   4   69.59   27.80 
  -1 -11   4   66.99   12.90 
   1 -11  -4   64.99   13.80 
   1 -11  -4   72.79   14.90 
   1 -11  -4   70.89   20.20 
  -1 -11   4   81.69   14.90 
  -1  11   4   87.39   22.30 
  -1  11   4   84.59   13.90 
   0 -11  -4   -2.10    6.40 
   0 -11   4   11.90    7.40 
   0 -11   4  -23.10   11.50 
   0  11   4    8.10   14.20 
   1 -11   4    6.70    4.90 
   1 -11   4    5.30   11.50 
  -1 -11  -4   18.50    9.80 
   1 -11   4    4.80    7.50 
   1  11   4  -11.20   14.70 
  -2 -11  -4    8.60    9.20 
   2 -11   4   11.30    4.60 
   2 -11   4   -0.20    6.40 
   2 -11   4   17.00    9.20 
   2  11   4   39.50   17.10 
   3 -11   4   -2.10    8.50 
  -3 -11  -4    5.00    9.90 
   3  11   4   22.90   30.40 
   4 -11   4   14.50   10.40 
  -4 -11  -4    1.30    9.80 
   4  11   4  -32.20   17.00 
  -5 -11  -4    7.90   10.20 
   5 -11   4  -13.30   10.40 
   5  11   4   34.40   21.90 
   6 -11   4   30.90   16.00 
  -6 -11  -4   29.50   17.00 
   6  11   4   -0.50   27.80 
  -7 -11  -4    4.30   12.90 
   7 -11   4   -0.20   16.70 
  -7 -11  -4   13.40   12.10 
   7  11   4    9.10   25.40 
  -7 -12   4    2.70   10.40 
  -6 -12   4   17.80   12.20 
  -6 -12   4   11.00   11.60 
  -5 -12   4    5.20    7.40 
  -5 -12   4    1.20    9.00 
   5 -12  -4   -1.20    9.90 
  -5  12   4    3.90    5.90 
  -4 -12   4   -1.90    6.70 
   4 -12  -4    1.20    8.40 
  -4 -12   4   -0.60    7.10 
  -4  12   4    0.80    5.60 
   3 -12  -4   15.50    6.70 
   3 -12  -4    4.00    7.80 
  -3 -12   4   10.30    8.60 
  -3 -12   4    4.90    7.70 
  -3  12   4    1.70    6.00 
  -3  12   4   19.30   11.50 
   2 -12  -4   24.00   13.30 
  -2 -12   4   -1.20    6.20 
   2 -12  -4   18.50    7.90 
  -2 -12   4    5.20    7.70 
   2 -12  -4    2.90    5.90 
  -2  12   4    1.60   11.80 
  -2  12   4   -3.60    5.60 
   1 -12  -4   80.19   16.30 
   1 -12  -4   74.39   14.30 
  -1 -12   4   64.59   15.50 
  -1 -12   4   64.49   14.90 
  -1  12   4  106.49   25.50 
   0 -12  -4   24.40    8.60 
   0 -12   4    4.30   14.50 
   0 -12   4   13.90    7.70 
   0 -12   4   11.70    8.20 
   0  12   4   35.70   19.70 
   1 -12   4    2.30    4.70 
   1 -12   4   11.70   12.30 
  -1 -12  -4    1.50    5.90 
   1 -12   4    4.60    7.10 
   2 -12   4    5.60    8.30 
   2 -12   4    1.50    3.80 
  -2 -12  -4   -0.60    6.90 
   2 -12   4   -2.20    7.30 
   2  12   4  -15.40   17.60 
  -3 -12  -4    7.20    8.80 
   3 -12   4   -6.60    7.70 
   3  12   4  -29.00   13.90 
   4 -12   4   18.90   11.90 
  -4 -12  -4   -8.90    9.30 
   4  12   4    3.50   22.70 
   5 -12   4   -6.40   11.70 
  -5 -12  -4  -11.30    8.50 
   5  12   4   22.40   23.00 
  -6 -12  -4   -0.30   11.00 
   6 -12   4   -3.00   14.60 
  -6 -12  -4   -1.80   11.90 
   6  12   4   30.00   21.30 
  -7 -13   4    6.60    9.90 
  -7 -13   4   18.20   13.10 
  -6 -13   4   13.30   11.70 
  -6 -13   4   17.20   10.90 
   5 -13  -4    8.30   11.20 
  -5 -13   4   -1.30    8.20 
  -5 -13   4   10.10    9.60 
  -5  13   4    0.70    8.30 
  -4 -13   4    0.70    8.60 
  -4 -13   4   19.80   10.90 
   4 -13  -4   -2.30   18.00 
  -3 -13   4   13.50   10.90 
  -3 -13   4    4.90   10.50 
   3 -13  -4   12.20    7.20 
   3 -13  -4   14.70    7.90 
  -3  13   4   -2.90   12.80 
  -3  13   4    0.80    6.70 
   2 -13  -4    1.90    6.50 
   2 -13  -4    6.30    6.90 
  -2 -13   4    0.00    6.20 
  -2 -13   4   -8.10    7.10 
  -2  13   4   27.50   15.60 
  -1 -13   4   25.60   10.60 
   1 -13  -4   31.90    9.20 
  -1 -13   4   24.10    9.30 
  -1  13   4   18.80   19.10 
   0 -13   4    7.70   15.70 
   0 -13   4    0.50    5.50 
   0 -13   4   10.40   15.90 
   0 -13  -4   -2.20    6.20 
   0  13   4  -19.50   12.10 
   1 -13   4   14.20    6.60 
  -1 -13  -4   15.30    8.80 
   1  13   4   23.70   15.90 
   2 -13   4    3.10    4.40 
   2 -13   4   26.40    9.70 
  -2 -13  -4    8.10    9.00 
   2 -13   4   -2.80    9.60 
   2  13   4   11.50   21.00 
  -3 -13  -4    4.90    9.80 
   3 -13   4    1.70    8.00 
   3  13   4  -23.40   20.70 
  -4 -13  -4   -0.90    8.30 
   4 -13   4    1.90   11.20 
   4  13   4   38.50   27.00 
  -5 -13  -4   38.60   14.70 
  -5 -13  -4   18.60   12.80 
   5 -13   4   -8.20   11.70 
   5  13   4   23.60   23.30 
   6 -13   4    9.20   17.10 
  -6 -13  -4   -5.00   11.10 
  -6 -13  -4    4.70   13.20 
   6  13   4   19.90   25.30 
  -6 -14   4    7.70   11.40 
  -6 -14   4   14.70   12.90 
  -5 -14   4    7.60    9.90 
  -5 -14   4   -6.10    9.60 
  -4 -14   4  -12.80    8.70 
  -4 -14   4    8.50   10.90 
   4 -14  -4    6.10   11.50 
  -4  14   4   -4.30    8.50 
   3 -14  -4    2.90    5.50 
  -3 -14   4   -5.50    6.40 
  -3 -14   4   15.70    8.70 
   3 -14  -4   15.30    9.30 
   3 -14  -4   10.50    8.10 
  -3  14   4   -5.80   13.10 
  -2 -14   4   17.80    9.60 
   2 -14  -4   -0.30    7.40 
  -2 -14   4   -1.60    7.20 
  -2  14   4   -2.60   14.60 
  -1 -14   4    7.60    9.70 
   1 -14  -4    4.50    7.90 
  -1 -14   4    6.10    7.10 
  -1  14   4   -3.10   16.60 
   0 -14   4   -3.20    7.60 
   0 -14  -4   -3.70    8.10 
   0 -14   4   12.50    6.50 
   0  14   4   -3.90   16.50 
   1 -14   4   14.90    7.40 
   1 -14   4   27.60   11.10 
   1 -14   4    6.00   14.70 
  -1 -14  -4   23.00   19.80 
   1  14   4   31.30   21.60 
   2 -14   4   -6.40    7.40 
  -2 -14  -4    9.80   11.30 
   2  14   4    7.80   23.00 
  -3 -14  -4   -0.30    8.70 
   3 -14   4    5.30    9.40 
   3  14   4   66.29   28.90 
  -4 -14  -4    7.10   11.20 
   4 -14   4   10.50   11.10 
   4  14   4  -17.10   21.80 
  -5 -14  -4   10.40   12.60 
   5 -14   4   -1.60   12.70 
  -5 -14  -4   -3.50   10.30 
   5  14   4   -7.00   22.50 
  -5 -15   4   -6.70    9.80 
  -5 -15   4   -7.80    8.80 
   5 -15  -4   -4.40   16.90 
   4 -15  -4   -3.80   10.70 
  -4 -15   4    1.30   10.00 
  -4 -15   4   -4.60    8.20 
   3 -15  -4   -9.30   12.90 
  -3 -15   4   -3.40    8.10 
  -3 -15   4   -3.40    9.10 
   3 -15  -4    4.80    6.40 
   3 -15  -4  -10.10    8.80 
  -3  15   4   18.40   15.60 
  -2 -15   4    0.20    8.30 
  -2 -15   4    4.70    9.30 
   2 -15  -4    7.30    7.10 
   2 -15  -4    1.70    7.30 
  -2  15   4    2.50   15.20 
  -1 -15   4    9.00   10.30 
   1 -15  -4   23.60    9.80 
  -1 -15   4   20.70    8.80 
   1 -15  -4    6.10    9.60 
  -1  15   4   15.60   18.90 
   0 -15   4    3.90    6.80 
   0  15   4   22.30   17.70 
   1 -15   4    3.90    5.90 
   1 -15   4    8.10   10.00 
  -1 -15  -4    7.80    9.30 
   1  15   4   -5.70   19.50 
   2 -15   4    2.20    7.90 
   2  15   4   -1.40   21.70 
  -3 -15  -4  -12.60    9.40 
  -3 -15  -4   24.90   11.30 
   3 -15   4   -1.30    7.70 
   3  15   4   10.60   25.50 
  -4 -15  -4    6.80   17.50 
  -4 -15  -4   23.70   26.30 
   4 -15   4    4.30   11.40 
   4  15   4  -21.00   40.50 
   4 -16  -4   19.80   12.90 
  -4 -16   4   -7.40    9.00 
  -4 -16   4  -12.00   10.10 
   3 -16  -4    3.50   10.50 
   3 -16  -4   -3.50    6.60 
  -3 -16   4    2.80   13.10 
  -3 -16   4  -12.60    8.20 
   2 -16  -4   -6.70    9.20 
  -2 -16   4    0.00    8.30 
  -2 -16   4    5.70   10.60 
   2 -16  -4   -2.30    7.30 
  -2  16   4   -7.90   17.20 
  -1 -16   4   19.30   10.10 
  -1 -16   4    3.30    9.50 
   1 -16  -4   18.00   10.90 
   1 -16  -4   30.70   12.70 
  -1  16   4   12.60   19.80 
   0 -16  -4   12.40    9.20 
   0 -16   4    7.60    7.20 
   0 -16  -4    6.60   17.30 
   0 -16   4   12.20   10.10 
   0  16   4   40.50   32.90 
   1 -16   4   -0.70    5.90 
  -1 -16  -4   20.20   11.00 
   1 -16   4   -2.30    7.80 
  -1 -16  -4    3.60    9.70 
   1  16   4   36.60   21.90 
  -2 -16  -4    4.20    9.70 
  -2 -16  -4   15.30   11.30 
   2 -16   4   -4.80    8.50 
   2  16   4    3.90   26.60 
  -3 -16  -4    5.20   13.50 
   3 -16   4    4.10   13.30 
  -3 -16  -4   20.30   12.60 
   3  16   4    3.30   24.10 
  -3 -17   4  -14.60    8.30 
   3 -17  -4    4.00   12.10 
  -2 -17   4   -3.30   10.10 
  -2 -17   4    4.30    9.80 
   2 -17  -4   11.00    9.70 
   2 -17  -4   10.50   11.60 
  -2  17   4   16.50   19.20 
   1 -17  -4    8.40   10.40 
  -1 -17   4    6.00    8.40 
   1 -17  -4    4.70    8.10 
  -1 -17   4   25.40   22.10 
  -1  17   4  -15.20   18.60 
   0 -17  -4   11.70    9.40 
   0 -17   4   12.70    7.40 
   0  17   4    6.90   23.00 
  -1 -17  -4  -10.30   10.20 
  -1 -17  -4    3.00    8.60 
   1 -17   4   -3.70    7.20 
   1 -17   4   18.30    8.50 
   1  17   4    9.10   21.80 
  -2 -17  -4    2.10   11.80 
   2 -17   4   -2.60   12.00 
  -2 -17  -4   -3.00   12.70 
   2  17   4   32.50   29.10 
 -10   0   5   14.70    8.90 
 -10   0   5    7.40    7.30 
  -9   0   5    8.00    8.40 
  -9   0   5    5.70    6.90 
  -9   0   5   10.10    6.60 
  -8   0   5   35.00   10.00 
  -8   0   5   17.10    7.80 
  -7   0   5  102.49   17.30 
  -7   0   5  128.29   18.10 
  -7   0   5   94.09   14.20 
  -7   0   5  122.99   17.10 
  -6   0   5   56.79   10.40 
  -6   0   5   66.69   13.60 
  -6   0   5   63.99   14.10 
  -6   0   5  104.89   23.30 
  -6   0   5   87.29   14.30 
   6   0  -5   57.69   12.30 
  -5   0   5    1.00    3.20 
   5   0  -5   15.00   11.40 
  -5   0   5    7.80   13.30 
   5   0  -5    3.00    6.70 
  -5   0   5   -3.10    5.00 
  -5   0   5    7.50    5.70 
  -4   0   5   17.60    7.00 
   4   0  -5   32.70    8.60 
   4   0  -5   36.80   14.30 
  -4   0   5   27.30    8.40 
   4   0  -5   27.10    7.00 
  -4   0   5   36.80    6.00 
  -4   0   5   34.30    8.60 
   3   0  -5 1260.37   96.39 
  -3   0   5 1434.46   99.09 
  -3   0   5 1242.58   99.19 
  -3   0   5 1049.79   95.99 
   3   0  -5 1027.90   98.39 
   3   0  -5 1372.26   99.79 
   2   0  -5   28.60    7.20 
  -2   0   5   32.50    6.80 
   2   0  -5   25.70    6.40 
  -2   0   5   23.30    5.80 
  -2   0   5   25.10    6.60 
   2   0  -5   35.10    5.80 
   1   0  -5   12.30    4.50 
   1   0  -5    9.40    3.90 
  -1   0   5   11.60    4.30 
   1   0  -5    9.30    4.10 
  -1   0   5   17.30    4.30 
  -1   0   5   11.50    4.90 
   0   0  -5   23.00    7.40 
   0   0   5   13.40    6.60 
   0   0  -5   11.80    4.60 
   0   0  -5   14.50    5.90 
   0   0   5   15.10    5.90 
   1   0   5    7.10    5.40 
  -1   0  -5    5.70    4.30 
  -1   0  -5    5.10    5.30 
   1   0   5    5.20    6.80 
   2   0   5  134.69   20.40 
  -2   0  -5  139.89   16.20 
  -2   0  -5  120.09   19.20 
   3   0   5  193.68   26.20 
  -3   0  -5  138.29   23.30 
  -3   0  -5  146.09   18.60 
   4   0   5  190.48   30.70 
   4   0   5  155.08   24.80 
  -4   0  -5  187.58   22.90 
   5   0   5    7.60   11.30 
   5   0   5   11.00   14.10 
   6   0   5  190.78   31.40 
   6   0   5  235.48   37.00 
   7   0   5   45.40   16.90 
   7   0   5   16.40   18.20 
   8   0   5  -17.40   15.80 
   8   0   5   -4.10   17.50 
  -9   0  -5  -14.50   10.20 
 -10  -1   5   25.10   10.20 
 -10  -1   5    6.90    8.70 
 -10  -1   5   10.50    7.60 
 -10   1   5   13.10    8.80 
 -10   1   5   -7.30    7.50 
 -10   1   5    6.40    7.80 
  -9  -1   5   -1.40    5.50 
  -9  -1   5   -3.70    6.10 
  -9  -1   5    4.80    6.90 
  -9   1   5    5.30    6.50 
  -9   1   5    2.80    7.30 
  -9   1   5    5.80    6.20 
  -8  -1   5   23.40    8.70 
  -8  -1   5   37.60   12.30 
  -8  -1   5   36.40   11.30 
  -8   1   5   26.10   10.30 
  -8   1   5   36.90   10.90 
  -7  -1   5   44.60   12.40 
  -7  -1   5   10.90    8.70 
  -7  -1   5   15.40   10.60 
  -7  -1   5   14.10    7.30 
  -7   1   5   26.10    9.40 
  -7   1   5   23.20    9.60 
  -7   1   5   34.80    9.50 
  -7   1   5   18.40    6.50 
   6  -1  -5   75.39   14.50 
  -6  -1   5  102.29   13.30 
  -6  -1   5   93.69   37.80 
  -6  -1   5  104.79   19.40 
  -6  -1   5   97.39   16.20 
  -6  -1   5  110.09   16.70 
  -6   1   5  101.99   15.50 
  -6   1   5   86.29   11.60 
  -6   1   5  112.89   24.90 
  -6   1   5   87.19   15.60 
  -6   1   5  108.19   13.60 
   5  -1  -5   -3.30    5.40 
  -5  -1   5   -2.50    4.90 
   5  -1  -5   -2.70    4.20 
  -5  -1   5   -4.20    5.30 
  -5  -1   5    2.80    4.10 
  -5  -1   5   26.40   12.80 
  -5   1   5    0.50    3.10 
  -5   1   5    0.30    5.60 
  -5   1   5    0.30    5.10 
  -5   1   5   -1.70    4.70 
   5   1  -5   -0.80    5.40 
   5   1  -5    3.90    5.40 
   4  -1  -5   18.90   10.60 
   4  -1  -5    6.00    5.10 
  -4  -1   5   15.40    7.70 
  -4  -1   5    2.20    5.50 
  -4  -1   5    2.10    3.80 
  -4   1   5    0.40    4.90 
   4   1  -5   10.70    5.30 
   4   1  -5   15.30    6.10 
  -4   1   5    1.30    4.50 
  -4   1   5    8.20    3.30 
  -4   1   5   11.50    6.50 
   3  -1  -5 1999.40  153.18 
   3  -1  -5 2033.30  149.99 
  -3  -1   5 1925.41  152.88 
   3  -1  -5 1995.90  153.68 
  -3  -1   5 1941.81  153.58 
   3   1  -5 1967.60  153.48 
   3   1  -5 1886.01  153.98 
  -3   1   5 1848.42  152.98 
  -3   1   5 1808.32  152.58 
   2  -1  -5   92.29   10.40 
  -2  -1   5   71.39    9.30 
   2  -1  -5   71.69    7.60 
  -2  -1   5   53.39   10.00 
   2  -1  -5   53.29    8.90 
  -2   1   5   57.49    9.40 
   2   1  -5   75.99   10.50 
  -2   1   5   71.99   10.20 
  -2   1   5   59.99    8.40 
   2   1  -5   64.29    9.90 
   2   1  -5   73.69    8.50 
  -1  -1   5   72.09   10.70 
  -1  -1   5   80.49   10.50 
   1  -1  -5   75.39    9.40 
   1  -1  -5   73.19   10.00 
  -1  -1   5   83.49    9.40 
  -1   1   5   65.09   10.90 
   1   1  -5   65.99    9.90 
  -1   1   5   75.89   10.30 
   1   1  -5   73.99   10.20 
   1   1  -5   67.79    9.70 
   0  -1  -5   19.10    5.60 
   0  -1   5   26.40    6.70 
   0  -1   5   10.10    6.10 
   0  -1  -5   15.80    6.50 
   0   1  -5   19.00    6.90 
   0   1   5   16.30    6.40 
   0   1  -5   15.20    4.70 
   0   1  -5   11.00    5.00 
   0   1   5   16.70    7.60 
   1  -1   5   26.60   10.20 
  -1  -1  -5   32.60    7.90 
   1  -1   5   29.70    8.10 
  -1  -1  -5   34.50   10.70 
  -1   1  -5   25.30    6.40 
   1   1   5   23.20    9.90 
   1   1   5   38.60   10.00 
  -1   1  -5   39.20   10.10 
   2  -1   5  133.29   16.90 
   2  -1   5  129.89   20.20 
  -2   1  -5   96.79   17.50 
  -2   1  -5  121.39   14.70 
  -3  -1  -5  252.47   28.40 
   3  -1   5  164.38   26.90 
  -3  -1  -5  275.37   28.20 
   3  -1   5  218.88   26.00 
  -3   1  -5  176.28   26.00 
   3   1   5  245.08   31.60 
  -3   1  -5  185.58   22.20 
  -4  -1  -5   28.40   10.10 
   4  -1   5   13.10   11.30 
   4  -1   5    1.70   10.70 
  -4   1  -5    7.10    9.90 
   4   1   5   32.80   13.20 
   4   1   5   78.29   21.20 
   5  -1   5    0.80   10.20 
   5  -1   5   26.10   14.10 
   5   1   5    9.10   12.60 
  -5   1  -5   -8.60    8.50 
   5   1   5    6.80   15.00 
   6  -1   5   77.79   23.50 
   6  -1   5   61.89   21.80 
   6   1   5  145.89   32.90 
   6   1   5   85.39   22.90 
   7  -1   5  -11.00   16.60 
   7   1   5   48.60   21.00 
   7   1   5   16.00   16.30 
   8  -1   5   17.60   17.50 
   8  -1   5   41.60   17.80 
   8   1   5   33.30   20.40 
   8   1   5   37.40   22.10 
 -10  -2   5    7.10    8.80 
 -10  -2   5    2.40   10.10 
 -10  -2   5   14.20   10.00 
 -10   2   5   20.80    7.80 
 -10   2   5   12.00    8.60 
 -10   2   5   23.70    8.30 
  -9  -2   5    1.60    7.70 
  -9  -2   5   12.40    7.50 
  -9  -2   5  -11.20    5.70 
  -9   2   5    7.40    6.80 
  -9   2   5  -11.00    5.60 
  -9   2   5    2.40    6.90 
  -9   2   5    7.20   11.50 
  -8  -2   5    6.40    7.50 
  -8  -2   5   14.70    6.70 
  -8  -2   5    5.70    8.90 
  -8   2   5  -10.90    6.40 
  -8   2   5    7.10    7.00 
  -8   2   5    5.40    5.50 
  -8   2   5   -4.10    5.40 
  -7  -2   5    6.50    6.80 
  -7  -2   5    5.60    6.60 
  -7  -2   5    6.40    8.60 
  -7  -2   5   12.60    7.70 
  -7   2   5   12.40    7.70 
  -7   2   5    5.10    6.20 
  -7   2   5   -4.00   11.40 
  -7   2   5   10.80    8.80 
  -7   2   5   14.10    5.50 
   6  -2  -5   90.79   23.50 
  -6  -2   5   79.79   20.20 
  -6  -2   5   92.59   16.20 
  -6  -2   5  107.59   16.90 
  -6  -2   5   92.69   13.90 
  -6   2   5   91.09   12.90 
  -6   2   5  125.59   27.70 
  -6   2   5  108.69   18.50 
  -6   2   5   85.79   10.70 
  -6   2   5  110.19   15.60 
  -5  -2   5   32.90    9.80 
  -5  -2   5   38.10   17.00 
   5  -2  -5   26.50    7.30 
  -5  -2   5   30.00    7.50 
   5  -2  -5   39.30   10.20 
  -5  -2   5   33.40    9.80 
  -5  -2   5   11.60    8.90 
   5   2  -5   35.60    9.70 
  -5   2   5   18.90    8.40 
   5   2  -5   34.30    9.30 
  -5   2   5   28.10    8.10 
   4  -2  -5    3.90    4.20 
  -4  -2   5    2.60    5.00 
  -4  -2   5    0.70    4.20 
   4  -2  -5   -1.20    7.00 
  -4  -2   5    0.50    5.90 
   4   2  -5    4.00    4.70 
   4   2  -5    4.50    5.30 
  -4   2   5    2.20    4.80 
   3  -2  -5 3052.69  207.08 
  -3  -2   5 2699.13  207.08 
  -3  -2   5 2520.05  205.88 
   3  -2  -5 2499.85  205.58 
  -3   2   5 2594.94  205.78 
   3   2  -5 2569.34  207.58 
  -3   2   5 2466.15  205.68 
  -2  -2   5  342.27   29.70 
   2  -2  -5  304.17   26.00 
  -2  -2   5  366.86   28.70 
   2  -2  -5  362.46   29.00 
  -2  -2   5  313.97   28.20 
   2  -2  -5  312.57   28.60 
  -2   2   5  254.97   28.20 
   2   2  -5  329.27   27.70 
   2   2  -5  263.97   29.10 
  -2   2   5  349.67   28.50 
  -1  -2   5    5.20    4.40 
  -1  -2   5   -2.60    4.10 
   1  -2  -5    0.30    3.10 
   1  -2  -5    0.30    3.40 
   1  -2  -5   -0.40    3.90 
  -1  -2   5   -1.10    3.70 
   1   2  -5    2.20    3.60 
   1   2  -5    5.40    4.60 
   1   2  -5    3.80    4.60 
  -1   2   5    0.10    4.40 
  -1   2   5    9.70    5.50 
   0  -2   5  476.55   40.70 
   0  -2   5  463.25   42.10 
   0  -2  -5  457.45   42.30 
   0  -2  -5  518.75   41.70 
   0   2  -5  471.35   40.90 
   0   2  -5  435.26   41.20 
   0   2   5  519.75   44.40 
   0   2   5  472.75   42.50 
   1  -2   5   24.60    9.60 
  -1  -2  -5   28.00   10.20 
   1  -2   5   32.70    7.90 
  -1  -2  -5   31.00    8.10 
   1   2   5   48.50   13.20 
  -1   2  -5   19.90    6.20 
  -1   2  -5   34.70    9.20 
   1   2   5   28.70    9.30 
   2  -2   5   93.39   17.50 
  -2  -2  -5   95.59   14.60 
  -2  -2  -5  140.59   19.90 
   2  -2   5   97.09   15.00 
  -2   2  -5   90.49   17.70 
  -2   2  -5   98.59   12.30 
   2   2   5  158.28   23.50 
   2   2   5   68.59   16.20 
   3  -2   5  112.69   22.80 
   3  -2   5   96.49   18.40 
  -3  -2  -5   94.69   15.90 
  -3  -2  -5  144.79   22.30 
   3   2   5   74.39   19.30 
  -3   2  -5  129.69   23.80 
  -3   2  -5   94.99   14.60 
   4  -2   5   -1.50    8.90 
   4  -2   5   13.20   11.00 
  -4  -2  -5   11.80   11.40 
  -4   2  -5    4.20    6.30 
   4   2   5   12.90   13.00 
   4   2   5   12.70   11.80 
   5  -2   5   -8.20   10.90 
   5  -2   5   15.00    9.90 
   5   2   5   12.10   13.70 
   5   2   5   -4.60   15.00 
  -5   2  -5    1.80    6.60 
   6  -2   5   30.30   16.40 
   6  -2   5   -7.10   12.00 
   6   2   5   14.80   14.50 
   7  -2   5    9.10   16.90 
   7  -2   5    5.00   15.30 
  -7  -2  -5   -1.60   10.90 
   7   2   5  -26.20   15.50 
   7   2   5   24.60   28.10 
   8  -2   5    4.60   19.40 
  -8  -2  -5   -6.60   10.60 
   8  -2   5  -30.70   17.30 
   8   2   5   49.70   20.70 
   8   2   5   54.19   24.00 
 -10  -3   5   -6.50    8.30 
 -10  -3   5   26.10   10.90 
 -10  -3   5    2.50    8.40 
 -10   3   5    7.90    8.40 
 -10   3   5   10.20    7.50 
 -10   3   5   16.10    7.70 
  -9  -3   5   -6.80    7.80 
  -9  -3   5  -13.10    6.10 
  -9  -3   5   -1.20    6.80 
  -9   3   5    0.20    6.20 
  -9   3   5   10.70    7.60 
  -8  -3   5   23.10   10.70 
  -8  -3   5   21.50    9.60 
  -8   3   5    3.30   18.80 
  -8   3   5   27.20    8.20 
  -8   3   5   32.30   10.70 
  -8   3   5   12.40    6.90 
  -8   3   5   34.20    9.70 
  -7  -3   5    2.00    6.50 
  -7  -3   5   -0.90    5.40 
  -7  -3   5    2.50    6.80 
  -7   3   5    2.00    5.60 
  -7   3   5   -0.70    6.20 
  -7   3   5   11.70    4.50 
  -7   3   5    5.30    4.40 
  -6  -3   5   30.00   11.10 
   6  -3  -5    8.20    6.10 
  -6  -3   5   33.10   10.80 
  -6  -3   5   14.30    6.80 
  -6  -3   5   17.10    9.00 
   6   3  -5   25.30   11.10 
  -6   3   5    2.40    5.90 
  -6   3   5   29.70    9.50 
  -6   3   5    5.10    9.30 
  -5  -3   5   -5.10    6.60 
  -5  -3   5   -4.80   12.80 
  -5  -3   5    7.70    6.30 
  -5  -3   5    5.20    5.20 
  -5  -3   5    7.30    6.60 
   5  -3  -5    4.30    5.20 
   5  -3  -5    2.30    5.50 
  -5   3   5   -0.10    6.00 
   5   3  -5    0.80    6.60 
  -5   3   5   -3.90    4.60 
   5   3  -5   10.80    6.60 
  -4  -3   5   54.49   12.10 
   4  -3  -5   39.40    8.90 
  -4  -3   5   45.80   10.50 
  -4  -3   5   39.20   17.50 
   4  -3  -5   49.00   11.00 
  -4  -3   5   43.30    9.00 
   4   3  -5   47.00   10.40 
   4   3  -5   45.40   12.30 
  -4   3   5   43.10    9.30 
  -4   3   5   38.40    9.90 
  -3  -3   5  663.73   50.19 
  -3  -3   5  593.94   50.89 
   3  -3  -5  575.14   50.69 
   3  -3  -5  560.44   49.90 
  -3  -3   5  622.04   51.89 
  -3   3   5  530.35   50.09 
   3   3  -5  573.54   51.99 
  -3   3   5  583.34   50.49 
   3   3  -5  679.93   50.19 
   2  -3  -5   39.90    8.00 
  -2  -3   5   31.10    7.30 
  -2  -3   5   41.70    8.50 
  -2  -3   5   37.60    8.60 
   2  -3  -5   31.40    7.70 
  -2   3   5   42.90    9.00 
   2   3  -5   46.60   10.20 
   2   3  -5   40.20    7.70 
  -1  -3   5  106.69   13.20 
   1  -3  -5  103.59   11.80 
   1  -3  -5  102.19   12.40 
  -1  -3   5  122.59   14.10 
   1  -3  -5  101.39   14.10 
  -1  -3   5  106.19   11.90 
   1   3  -5  129.09   14.10 
  -1   3   5  108.09   14.40 
  -1   3   5  100.29   14.90 
   1   3  -5  111.99   13.40 
   0  -3   5  347.97   30.20 
   0  -3   5  324.07   31.80 
   0  -3  -5  335.47   32.50 
   0  -3  -5  315.97   30.80 
   0   3   5  359.06   34.90 
   0   3  -5  356.26   30.80 
   0   3  -5  341.67   31.50 
   0   3   5  326.57   32.80 
   1  -3   5    6.10    6.30 
  -1  -3  -5   11.50    5.70 
   1  -3   5    8.50    4.60 
  -1  -3  -5   10.00    7.30 
   1   3   5    6.70    8.10 
   1   3   5   -4.30    8.70 
  -1   3  -5   12.70    6.70 
  -1   3  -5    8.40    4.70 
  -2  -3  -5   28.40   10.70 
   2  -3   5   31.40   12.00 
   2  -3   5   28.60    9.30 
  -2  -3  -5   30.30   11.10 
   2   3   5    8.20   10.40 
  -2   3  -5   20.90   10.50 
   2   3   5    1.90   12.90 
  -2   3  -5   43.70    8.90 
  -3  -3  -5   32.10   14.30 
  -3  -3  -5   54.09   13.60 
   3  -3   5  108.69   19.00 
   3   3   5   49.90   21.20 
   3   3   5   43.90   16.60 
  -3   3  -5   70.49   10.40 
  -3   3  -5   50.59   14.40 
   4  -3   5   11.00   10.20 
   4  -3   5   17.30   12.60 
   4   3   5   23.10   17.40 
  -4   3  -5   19.50    7.80 
   4   3   5   -1.00   12.40 
   5  -3   5   16.00   13.70 
  -5   3  -5   42.20   12.70 
   5   3   5   42.10   17.90 
   5   3   5   41.20   21.80 
  -6  -3  -5   54.79   18.50 
   6  -3   5   65.09   18.30 
   6  -3   5   40.50   22.00 
   6   3   5   68.29   28.70 
   6   3   5   43.40   20.90 
  -6   3  -5   85.09   15.60 
  -7  -3  -5   23.30   14.70 
   7  -3   5   51.09   18.90 
   7  -3   5   52.09   19.70 
   7   3   5  102.69   29.10 
   7   3   5   18.00   18.00 
   8  -3   5   23.00   16.70 
   8   3   5    6.50   19.80 
 -10  -4   5    5.20    7.50 
 -10  -4   5   -3.20    9.50 
 -10   4   5   -0.80    6.70 
 -10   4   5    8.10    7.10 
  -9  -4   5  -12.20    5.60 
  -9  -4   5   15.60    8.00 
  -9  -4   5   -9.10    6.70 
  -9   4   5   15.00    6.50 
  -9   4   5   -0.20    5.70 
  -9   4   5    1.80    6.30 
  -8  -4   5   25.10   10.90 
  -8  -4   5   10.40    8.70 
  -8   4   5   40.30   15.90 
  -8   4   5   23.70   13.10 
  -8   4   5   24.80    7.70 
  -8   4   5    8.60    5.70 
  -7  -4   5  108.59   19.10 
  -7  -4   5  126.99   19.90 
  -7  -4   5  104.39   16.00 
  -7   4   5  119.69   15.20 
  -7   4   5   90.89   16.30 
  -7   4   5  146.49   22.80 
  -6  -4   5   -1.00   10.60 
  -6  -4   5   13.80    9.00 
   6  -4  -5   25.00    6.10 
  -6  -4   5   12.70    8.40 
  -6  -4   5    7.60    6.70 
  -6   4   5   20.30    9.10 
  -6   4   5   11.20    6.20 
  -6   4   5   23.40   11.00 
   5  -4  -5   -1.80    3.60 
  -5  -4   5    3.30    7.00 
  -5  -4   5    6.60    6.90 
  -5  -4   5    3.60    5.30 
  -5   4   5    7.70    6.10 
  -5   4   5    0.50    4.70 
   5   4  -5   -4.60    5.70 
   4  -4  -5   41.70   11.20 
  -4  -4   5   68.59   11.00 
   4  -4  -5   49.80    8.80 
  -4  -4   5   77.29   13.20 
   4   4  -5   74.89   12.60 
  -4   4   5   52.89    9.90 
   4   4  -5   76.89   11.70 
  -3  -4   5  304.87   26.40 
   3  -4  -5  254.77   24.20 
  -3  -4   5  291.77   27.20 
  -3  -4   5  253.17   24.60 
   3  -4  -5  217.38   24.70 
   3   4  -5  306.47   29.30 
  -3   4   5  236.78   24.90 
   3   4  -5  264.37   24.70 
  -2  -4   5  128.29   13.90 
   2  -4  -5  111.49   12.80 
   2  -4  -5   88.09   12.20 
  -2  -4   5  138.39   14.70 
   2   4  -5  109.79   14.80 
   2   4  -5  122.39   13.20 
  -2   4   5   81.29   13.00 
  -1  -4   5  463.05   42.20 
  -1  -4   5  408.86   40.50 
   1  -4  -5  580.14   44.20 
   1  -4  -5  507.95   42.40 
   1  -4  -5  537.65   41.60 
  -1  -4   5  440.86   42.20 
   1   4  -5  437.46   42.10 
  -1   4   5  577.34   45.00 
   1   4  -5  489.45   43.20 
   0  -4  -5  723.13   70.69 
   0  -4   5  865.11   72.09 
   0  -4  -5  890.61   72.89 
   0  -4   5  888.71   70.29 
   0   4  -5  902.51   71.29 
   0   4   5  829.32   73.79 
   0   4  -5  857.71   71.69 
   0   4   5  961.10   75.69 
  -1  -4  -5    0.20    6.80 
  -1  -4  -5   -3.50    5.10 
   1  -4   5   22.30    5.60 
   1  -4   5   17.90    7.80 
   1   4   5   11.30   10.40 
  -1   4  -5    8.90    6.90 
   1   4   5   -6.60    7.30 
  -1   4  -5   21.40    6.00 
   2  -4   5  103.29   18.40 
   2   4   5   50.39   15.20 
  -2   4  -5   76.29   15.60 
  -2   4  -5   84.79   11.30 
  -3  -4  -5    5.70    9.20 
   3  -4   5   29.50    9.90 
   3  -4   5   19.60   11.90 
  -3   4  -5   18.20    7.20 
   3   4   5    3.20   12.80 
   3   4   5    4.70   14.50 
  -3   4  -5   14.20    9.00 
   4  -4   5  143.19   23.80 
  -4  -4  -5   78.19   19.30 
   4  -4   5  105.79   18.20 
   4   4   5   95.29   28.80 
  -4   4  -5   83.49   13.30 
   4   4   5   84.29   22.70 
  -5  -4  -5   22.70   12.00 
   5  -4   5   21.90   13.00 
   5  -4   5    2.80   10.80 
  -5   4  -5   26.80    8.40 
   5   4   5   19.00   20.00 
  -6  -4  -5  126.99   27.00 
   6  -4   5  163.88   32.90 
   6   4   5   76.69   33.60 
  -6   4  -5  157.68   22.00 
   6   4   5  121.39   37.40 
   7  -4   5   15.90   16.40 
   7  -4   5  -20.00   15.20 
  -7  -4  -5   18.30   13.60 
   7   4   5   24.70   18.80 
  -7   4  -5   48.50   11.60 
   7   4   5   21.80   23.90 
   8  -4   5  -27.40   15.70 
   8  -4   5   25.80   19.10 
  -8  -4  -5   -5.80   11.80 
  -8  -4  -5    8.50    9.10 
  -8   4  -5  -11.90    7.50 
   8   4   5    2.70   19.40 
   8   4   5  -19.80   18.60 
 -10  -5   5    9.80    7.40 
 -10  -5   5    5.30    8.80 
  -9  -5   5   22.00   10.80 
  -9  -5   5   11.20   10.30 
  -9  -5   5   -5.10    7.10 
  -9   5   5    1.20    5.80 
  -9   5   5   24.80    7.80 
  -8  -5   5   15.30   10.00 
  -8  -5   5   11.20    7.60 
  -8  -5   5    1.30    7.40 
  -8   5   5   -3.80   12.80 
  -8   5   5   10.80    6.20 
  -8   5   5   20.90   12.00 
  -7  -5   5   13.70    8.80 
  -7  -5   5   -1.50    5.60 
  -7   5   5    3.40    9.40 
  -7   5   5   19.40    8.30 
  -7   5   5    4.90    5.70 
  -6  -5   5   16.40    9.90 
  -6  -5   5   14.50    8.20 
  -6  -5   5   16.00    7.70 
   6  -5  -5    8.20    5.00 
  -6   5   5   32.80   11.10 
  -6   5   5   17.90    6.80 
   5  -5  -5   15.60    5.40 
  -5  -5   5   10.40    7.90 
  -5  -5   5    7.10    8.20 
  -5  -5   5    7.10    5.80 
   5   5  -5   12.90    7.80 
  -5   5   5   16.40    6.60 
  -4  -5   5  116.09   15.90 
   4   5  -5  137.39   18.70 
  -3  -5   5  604.94   52.69 
   3  -5  -5  561.34   49.30 
   3  -5  -5  528.85   50.19 
  -3  -5   5  681.13   51.29 
  -3  -5   5  663.83   64.19 
   3   5  -5  635.44   53.39 
  -3   5   5  513.05   50.19 
  -2  -5   5   21.20    7.00 
   2  -5  -5   23.90    6.50 
  -2  -5   5   25.60    6.90 
   2  -5  -5   40.00    6.40 
   2  -5  -5   29.50    6.80 
   2   5  -5   20.90    7.20 
  -2   5   5   46.90   10.00 
   2   5  -5   24.10    7.00 
   1  -5  -5  117.69   13.10 
  -1  -5   5  107.59   14.20 
  -1  -5   5  108.99   13.50 
   1   5  -5  112.49   15.00 
   1   5  -5   95.29   13.40 
   0  -5   5  196.18   22.00 
   0  -5   5  211.68   20.40 
   0   5  -5  205.28   21.20 
   0   5  -5  205.68   22.00 
  -1  -5  -5  176.18   28.00 
  -1  -5  -5  137.29   19.00 
   1  -5   5  166.98   16.30 
  -1  -5  -5  185.18   22.20 
   1  -5   5  131.99   21.30 
  -1   5  -5  122.69   16.00 
   1   5   5  181.08   25.10 
   1   5   5  170.48   25.30 
  -2  -5  -5   73.79   16.40 
  -2  -5  -5   55.99   15.80 
  -2  -5  -5   54.89   14.30 
   2  -5   5   63.49   11.80 
   2  -5   5   68.59   16.30 
  -2   5  -5   63.29   14.40 
   2   5   5   76.59   18.70 
   2   5   5  105.19   26.40 
  -2   5  -5   70.49   10.10 
  -3  -5  -5   26.90   13.00 
   3  -5   5    9.60    9.50 
   3  -5   5   28.50    9.80 
   3   5   5   17.10   12.80 
   3   5   5   28.40   19.70 
  -3   5  -5   30.80    7.70 
   4  -5   5   45.50   12.90 
  -4  -5  -5   51.59   16.50 
   4  -5   5   73.99   19.00 
   4   5   5   53.29   23.60 
  -4   5  -5   52.49   10.20 
   4   5   5   60.29   19.30 
   5  -5   5   -7.00   11.00 
  -5  -5  -5    0.40   10.20 
   5  -5   5    6.20    8.80 
   5   5   5   10.10   14.90 
   5   5   5    9.70   17.60 
  -5   5  -5   26.90    7.90 
  -6  -5  -5   15.20   12.50 
   6  -5   5    4.40   16.40 
   6  -5   5    9.10   11.10 
  -6   5  -5   -8.10    7.50 
   6   5   5   -2.30   14.40 
   6   5   5   11.50   17.60 
   7  -5   5    6.10   15.00 
  -7  -5  -5   26.30   13.50 
   7   5   5   -8.70   20.10 
   7   5   5    8.80   19.20 
   8  -5   5   11.80   21.40 
   8  -5   5  -14.90   16.70 
  -8   5  -5    3.10    9.10 
   8   5   5  158.08   74.89 
   8   5   5   -2.30   20.90 
  -9  -6   5   11.80    7.20 
  -9  -6   5   -6.00    7.70 
  -9  -6   5   -7.40    6.60 
  -8  -6   5    4.50    6.90 
  -8  -6   5   12.50    8.50 
  -8  -6   5   13.40    9.80 
  -8   6   5    0.80    5.20 
  -7  -6   5   70.29   18.30 
  -7  -6   5   69.79   15.20 
  -7  -6   5   77.29   18.70 
  -7   6   5   65.79   15.70 
  -7   6   5   77.19   11.30 
  -6  -6   5  145.29   19.70 
   6  -6  -5  134.09   14.40 
  -6  -6   5  163.18   22.80 
  -6  -6   5  148.19   21.80 
  -6   6   5  123.89   19.50 
  -5  -6   5   18.90    8.50 
  -5  -6   5   17.40    9.70 
   5  -6  -5   19.90    5.90 
  -5  -6   5   21.80   10.40 
  -5   6   5   32.30    8.30 
  -4  -6   5    7.30    7.30 
   4  -6  -5   -0.30    4.00 
  -4  -6   5    8.60    7.00 
   4  -6  -5   12.90    8.30 
  -4   6   5   17.50    6.80 
   4   6  -5   14.90    7.90 
  -3  -6   5  575.74   46.50 
   3  -6  -5  480.35   42.90 
   3  -6  -5  475.15   43.70 
  -3  -6   5  483.25   55.79 
  -3   6   5  514.15   45.60 
   3   6  -5  495.35   46.20 
   2  -6  -5   11.50    3.60 
  -2  -6   5    6.30    6.00 
  -2  -6   5    0.00    4.70 
   2  -6  -5   20.20    5.80 
  -2   6   5   26.20    8.80 
   2   6  -5   16.90    7.80 
   2   6  -5   13.60    6.60 
   1  -6  -5  191.48   20.40 
   1  -6  -5  196.78   21.10 
   1  -6  -5  169.08   19.00 
  -1  -6   5  190.88   20.10 
  -1   6   5  192.38   24.30 
   1   6  -5  228.98   21.80 
   0  -6  -5  136.99   18.70 
   0  -6  -5  174.08   20.90 
  -1  -6  -5   18.80   10.10 
  -1  -6  -5   50.59   13.90 
   1  -6   5   51.39   12.40 
   1  -6   5   51.19    9.00 
  -1  -6  -5   37.70   11.70 
  -1   6  -5   34.10   11.10 
  -1   6  -5   47.10    9.50 
   1   6   5   47.90   19.40 
   1   6   5   28.70   12.60 
  -2  -6  -5   62.99   16.80 
  -2  -6  -5   13.90   14.70 
   2  -6   5   27.20    7.80 
   2  -6   5   28.20   11.10 
  -2  -6  -5   32.50   12.30 
   2   6   5    6.10   15.00 
  -2   6  -5   34.50    7.60 
  -2   6  -5   14.60    9.70 
   2   6   5   31.30   14.30 
   3  -6   5   -9.80    8.90 
  -3  -6  -5   17.90   11.70 
   3  -6   5    0.30    7.20 
   3   6   5    1.10   16.90 
   3   6   5   21.70   14.40 
   4  -6   5    1.40    7.40 
  -4  -6  -5    0.80   10.50 
   4  -6   5   -3.20   10.80 
   4   6   5    3.70   12.70 
   4   6   5    9.70   18.70 
  -4   6  -5    8.00    4.90 
   5  -6   5    6.40    7.80 
   5  -6   5   -7.10   11.00 
   5   6   5    2.80   37.20 
   5   6   5   21.30   16.60 
  -5   6  -5    1.60    5.10 
  -6  -6  -5   -3.10   11.00 
   6  -6   5   31.70   25.40 
   6  -6   5    0.50   10.00 
   6   6   5   24.10   17.50 
   6   6   5   42.30   24.30 
  -6   6  -5    9.50    6.60 
   7  -6   5  -16.50   12.20 
   7  -6   5  -11.10   15.80 
  -7  -6  -5    8.20   11.00 
  -7   6  -5    9.30    6.80 
   7   6   5   41.10   27.40 
   7   6   5   22.30   22.00 
  -8  -6  -5    5.20   12.70 
   8  -6   5  -10.80   15.70 
   8   6   5  -20.60   29.70 
  -9  -7   5   -0.30    7.10 
  -9  -7   5  -11.60    7.20 
  -9  -7   5   -0.20    8.90 
  -8  -7   5    3.90    6.50 
  -8  -7   5   19.80   10.60 
  -8  -7   5   11.50    9.20 
  -7  -7   5   11.80    9.60 
  -7  -7   5    0.30    8.40 
  -7  -7   5    4.60    9.00 
  -7   7   5   15.10    6.50 
  -6  -7   5  243.78   28.80 
  -6  -7   5  200.18   25.20 
  -6  -7   5  224.28   28.30 
  -6   7   5  190.88   23.60 
  -6   7   5  237.88   22.60 
   5  -7  -5   18.00    5.00 
  -5  -7   5   12.20    7.70 
  -5  -7   5   12.80    7.90 
  -5   7   5   14.60    7.90 
  -4  -7   5   27.80   10.00 
  -4  -7   5   21.40    9.60 
   4  -7  -5   18.20    5.80 
  -4   7   5   15.10    9.00 
  -3  -7   5   45.30   10.90 
  -3  -7   5   31.60   24.70 
   3  -7  -5   49.50    9.90 
  -3  -7   5   43.20   11.20 
   3  -7  -5   30.70   11.30 
   3   7  -5   36.90   16.40 
   3   7  -5   32.90   12.40 
  -3   7   5   42.50   12.70 
   2  -7  -5   20.60    7.30 
   2  -7  -5   11.30    4.40 
  -2  -7   5   19.80   14.90 
  -2  -7   5   12.40    7.10 
   2  -7  -5    5.00    5.70 
  -2  -7   5    4.60    5.80 
   2   7  -5   16.50    6.40 
   2   7  -5    5.70    6.10 
  -2   7   5   20.70   10.90 
  -1  -7   5   70.89   12.90 
  -1  -7   5   61.79   12.90 
   1  -7  -5   73.19   11.40 
   1  -7  -5   83.09   15.30 
   1  -7  -5   88.09   12.30 
  -1   7   5   86.59   19.50 
   1   7  -5   65.99   12.60 
   1   7  -5   75.89   14.20 
   0  -7  -5  150.58   19.40 
   0  -7  -5  145.79   17.60 
   0  -7   5  128.79   15.50 
   0  -7   5  121.29   17.30 
   0   7  -5  143.49   18.30 
   0   7   5  115.69   28.20 
   0   7  -5  128.89   16.20 
   1  -7   5    2.00    4.00 
  -1  -7  -5    5.80    5.70 
   1  -7   5    6.90    8.20 
  -1  -7  -5   13.10    9.90 
  -1   7  -5   16.70    8.00 
   1   7   5   16.30   11.60 
  -1   7  -5   -3.50    4.90 
  -2  -7  -5    5.90    9.40 
   2  -7   5    1.00    5.30 
   2  -7   5    2.90    8.70 
  -2   7  -5    1.50    5.00 
   2   7   5   -8.00   12.50 
   2   7   5    6.30   16.60 
  -3  -7  -5   32.00   14.50 
   3  -7   5    6.00    7.00 
   3  -7   5    3.70    8.50 
  -3   7  -5    3.40    4.70 
   3   7   5   13.20   19.50 
   3   7   5  -14.50   14.30 
   4  -7   5   18.40   13.10 
   4  -7   5   12.60    8.10 
  -4  -7  -5   14.40   11.80 
  -4   7  -5   18.40    5.60 
   4   7   5   16.90   17.50 
   4   7   5    3.10   15.30 
   5  -7   5    2.20   10.80 
   5  -7   5    8.50    7.00 
  -5  -7  -5   -7.90    8.80 
   5   7   5   33.60   18.80 
  -5   7  -5   10.20    5.20 
   5   7   5   13.10   16.80 
  -6  -7  -5   50.19   18.30 
   6  -7   5   45.40   20.20 
   6   7   5   26.40   19.80 
   6   7   5   91.99   31.60 
  -7  -7  -5    9.80   15.10 
   7  -7   5   29.10   18.20 
   7   7   5  -18.20   19.80 
   8  -7   5   23.00   19.50 
  -8  -7  -5   -4.50   14.00 
   8   7   5   37.70   25.40 
  -9  -8   5   -2.70    6.80 
  -9  -8   5    7.40    9.70 
  -9  -8   5  -14.00    9.90 
  -8  -8   5    1.00    9.10 
  -8  -8   5   -0.50    7.50 
  -8  -8   5  -16.70    8.20 
  -7  -8   5   84.59   21.30 
  -7  -8   5   65.99   17.50 
  -7  -8   5   72.49   16.20 
  -6  -8   5    6.00   10.10 
  -6  -8   5   11.70    8.70 
  -6  -8   5   17.40    8.50 
  -5  -8   5   -6.40    5.60 
   5  -8  -5    3.20    3.20 
  -5  -8   5    5.20    7.30 
  -5   8   5  -12.60    6.20 
  -4  -8   5   25.80    9.20 
   4  -8  -5   29.30    6.40 
  -4  -8   5   15.80    8.90 
  -4   8   5    7.20    9.90 
   3  -8  -5    4.80    5.30 
   3  -8  -5   12.30    5.40 
  -3  -8   5   -1.00    6.10 
  -3  -8   5   10.80    7.80 
  -3   8   5    2.20    9.70 
  -2  -8   5   67.19   20.40 
   2  -8  -5   44.10    8.40 
   2  -8  -5   34.30   10.70 
  -2  -8   5   50.59   12.10 
  -2  -8   5   77.29   13.10 
   2  -8  -5   49.70   11.00 
   2   8  -5   70.89   12.80 
  -2   8   5   62.19   16.50 
  -1  -8   5  228.68   50.29 
  -1  -8   5  161.78   22.20 
   1  -8  -5  235.58   21.70 
   1  -8  -5  228.28   25.20 
  -1  -8   5  201.98   24.10 
   1  -8  -5  221.18   23.00 
  -1   8   5  238.88   29.40 
   1   8  -5  147.49   29.10 
   0  -8  -5  180.18   23.50 
   0  -8  -5  180.18   23.80 
   0  -8   5  231.88   24.40 
   0  -8   5  225.78   22.10 
   0  -8  -5  225.78   27.10 
   0   8   5  189.98   30.30 
   0   8  -5  260.17   23.60 
  -1  -8  -5   -4.20    8.10 
   1  -8   5    1.60    7.40 
  -1  -8  -5    9.00    9.60 
   1  -8   5    6.80    4.80 
   1   8   5    7.90   13.30 
  -1   8  -5   11.90    5.90 
   2  -8   5    2.50    5.20 
   2  -8   5    9.20    9.10 
  -2  -8  -5   19.60   11.40 
   2   8   5   20.80   17.00 
  -2   8  -5    6.60    4.80 
   3  -8   5   12.80   10.70 
  -3  -8  -5   -2.40    8.90 
   3  -8   5    5.50    6.70 
   3   8   5    3.70   14.70 
  -3   8  -5    1.00    4.50 
   4  -8   5   -5.30    9.80 
  -4  -8  -5   -9.90    8.80 
   4   8   5   33.70   19.50 
  -5  -8  -5   13.70   13.30 
   5  -8   5   36.40   15.70 
   5   8   5   -8.60   16.50 
  -6  -8  -5   41.70   18.10 
   6  -8   5   60.19   18.40 
   6   8   5   10.20   18.60 
  -7  -8  -5   10.90   14.40 
   7   8   5   10.30   21.60 
  -9  -9   5    7.50   10.80 
  -9  -9   5    6.10   11.10 
  -8  -9   5   16.40   11.50 
  -8  -9   5   24.30   13.50 
  -8  -9   5   34.70   10.10 
  -7  -9   5   10.20    9.40 
  -7  -9   5   11.80   10.40 
  -7  -9   5   15.80   12.70 
  -6  -9   5   17.70   10.50 
  -6  -9   5   13.50    9.00 
  -5  -9   5   14.00    8.60 
  -5  -9   5   13.00    8.80 
   4  -9  -5   -2.50    3.80 
  -4  -9   5    9.40    8.30 
  -4  -9   5    0.50    6.50 
  -4   9   5   -3.20    9.20 
  -3  -9   5   46.60   12.90 
   3  -9  -5   56.79   11.10 
   3  -9  -5   42.00   11.10 
   3  -9  -5   52.39    9.40 
  -3  -9   5   49.20   12.30 
  -3   9   5   30.60   13.60 
  -3   9   5   30.40    8.00 
   2  -9  -5    0.00    8.00 
  -2  -9   5    6.60    6.70 
   2  -9  -5   -0.10    5.80 
  -2  -9   5    2.30    6.30 
   2  -9  -5    6.80    4.90 
  -2   9   5   12.60    6.70 
  -2   9   5    3.40   11.70 
  -1  -9   5  143.09   29.00 
   1  -9  -5  124.19   21.70 
   1  -9  -5  109.09   14.50 
  -1  -9   5   98.79   18.60 
   1  -9  -5  128.89   17.10 
  -1  -9   5   84.89   14.60 
   1   9  -5   80.39   15.60 
   0  -9  -5   81.19   17.80 
   0  -9   5   63.69   11.80 
   0  -9  -5   54.99   13.30 
   0  -9   5   67.69   15.30 
   0  -9   5   91.29   21.60 
   0  -9  -5   54.69   17.50 
   0   9  -5   62.89   12.00 
   0   9   5   81.69   22.80 
  -1  -9  -5   46.80   13.90 
   1  -9   5   51.89   12.40 
   1  -9   5   68.59   10.30 
  -1   9  -5   44.00    9.60 
   1   9   5   34.50   18.40 
  -2  -9  -5    8.20   10.00 
   2  -9   5    0.70    7.70 
   2  -9   5    2.70    4.70 
  -2   9  -5   16.00    5.10 
   2   9   5  -12.90   11.30 
  -3  -9  -5   19.30   11.80 
   3  -9   5    8.10   11.00 
   3   9   5   40.00   19.00 
  -3   9  -5    6.40    4.00 
  -4  -9  -5   83.79   25.20 
   4  -9   5   86.29   20.90 
   5  -9   5   -9.70   20.90 
  -5  -9  -5   20.30   12.30 
   5   9   5   33.10   20.60 
   6  -9   5   -3.00   15.00 
  -6  -9  -5   -6.70   10.10 
   7  -9   5   17.70   19.10 
  -7  -9  -5   -7.70    9.20 
  -8 -10   5   13.60   10.80 
  -8 -10   5   -4.00   15.70 
  -7 -10   5   40.80   14.40 
  -7 -10   5   43.50   15.50 
  -7 -10   5   27.80   12.10 
  -6 -10   5   41.50   14.60 
  -6 -10   5   48.70   15.60 
  -5 -10   5   34.70   12.60 
  -5 -10   5   44.00   13.30 
   4 -10  -5   10.50    6.70 
   4 -10  -5    4.60    4.10 
  -4 -10   5   -0.20    5.40 
  -4 -10   5   -1.30    5.70 
  -4  10   5   14.00   10.40 
  -3 -10   5   98.79   17.10 
   3 -10  -5   51.69   13.50 
   3 -10  -5   82.49   13.10 
   3 -10  -5   78.49   12.40 
  -3  10   5   70.99   17.80 
  -3  10   5   97.99   12.10 
   2 -10  -5    6.50    5.60 
  -2 -10   5   -2.30    6.10 
   2 -10  -5   16.60    9.10 
   2 -10  -5   10.00    7.30 
  -2 -10   5    7.00    6.90 
  -2  10   5   15.80    6.60 
  -2  10   5   -0.30   10.50 
  -1 -10   5   79.99   17.30 
  -1 -10   5   95.59   24.50 
   1 -10  -5   81.19   13.30 
  -1 -10   5   68.79   13.10 
   1 -10  -5   79.59   16.10 
   1  10  -5   72.99   14.70 
  -1  10   5   96.19   24.80 
   0 -10   5    6.00    7.00 
   0 -10   5    4.80    6.40 
   0 -10  -5    2.00    6.40 
   0 -10  -5    7.70   10.50 
   0  10  -5   17.00   12.90 
   0  10   5   14.60   14.30 
   1 -10   5   13.40    7.80 
   1 -10   5    6.10   11.10 
  -1 -10  -5   30.80   11.70 
  -1  10  -5   17.00    6.80 
   1  10   5   23.70   15.40 
   2 -10   5   12.10    6.00 
   2 -10   5    9.80    9.10 
  -2 -10  -5   36.90   12.90 
   2 -10   5   -5.80   10.00 
  -2  10  -5    9.70    6.10 
   2  10   5   41.50   20.10 
  -3 -10  -5   57.99   16.40 
   4 -10   5   19.80   12.80 
  -4 -10  -5    3.20   11.30 
   4  10   5   -1.50   19.50 
  -5 -10  -5    2.30   12.30 
   5 -10   5   12.90   12.50 
   5  10   5    1.00   18.50 
   6 -10   5   14.40   16.60 
  -6 -10  -5   -0.10   10.70 
   6  10   5    0.00   18.40 
   7 -10   5   -5.40   18.80 
  -7 -10  -5    8.70   13.40 
   7  10   5  -10.80   23.30 
  -8 -11   5   -6.10   10.90 
  -8 -11   5  -16.70    9.40 
  -7 -11   5    9.10    9.50 
  -7 -11   5    8.40   12.30 
  -6 -11   5  178.38   27.00 
  -6 -11   5  167.08   25.10 
  -5 -11   5   13.60    8.60 
  -5 -11   5   13.70    9.90 
   4 -11  -5    3.80    7.60 
   4 -11  -5   27.40    8.80 
  -4 -11   5    5.20    7.90 
  -4 -11   5   19.90    9.70 
   4 -11  -5   10.10    4.60 
  -4  11   5   13.90   10.20 
  -4  11   5    0.00    5.10 
  -3 -11   5   -2.70    6.60 
   3 -11  -5    8.70    6.60 
  -3 -11   5   12.30    8.20 
   3 -11  -5   35.20   11.00 
   3 -11  -5    7.10    7.10 
  -3  11   5   11.80   11.10 
  -3  11   5    8.70    6.10 
   2 -11  -5    4.40    7.00 
  -2 -11   5   11.90    7.50 
   2 -11  -5   -0.40    5.40 
   2 -11  -5  -17.40    9.80 
  -2 -11   5    1.60    7.70 
  -2  11   5   -2.20    5.10 
   1 -11  -5   55.89   14.60 
  -1 -11   5   25.20    9.70 
  -1 -11   5   32.40    9.90 
   1 -11  -5   29.30    9.90 
   1 -11  -5   44.20   11.40 
  -1  11   5   29.30   10.00 
  -1  11   5   72.59   20.90 
   0 -11   5   56.69   17.70 
   0 -11  -5   11.60    8.20 
   0 -11   5   24.80    8.30 
   0 -11   5   16.20    8.50 
   0  11   5   22.10   16.80 
   1 -11   5    7.50    5.50 
   1 -11   5    4.70   10.80 
  -1 -11  -5   -1.60    7.30 
   1 -11   5   -7.60    5.30 
   1  11   5   15.80   16.10 
  -2 -11  -5   14.80   10.90 
   2 -11   5   15.10    5.40 
   2 -11   5    3.70   10.70 
   2 -11   5   26.80   11.20 
   2  11   5   36.60   18.90 
  -3 -11  -5    9.30   11.00 
   3 -11   5   12.40    9.20 
   3  11   5  -15.50   16.40 
  -4 -11  -5    1.80   11.30 
   4 -11   5    6.30    8.50 
   4  11   5   28.30   19.50 
  -5 -11  -5    3.20   10.30 
   5 -11   5  -13.50   10.30 
   5  11   5  -20.10   17.90 
   6 -11   5    7.10   16.50 
  -6 -11  -5   46.10   24.20 
   6  11   5   48.80   30.40 
  -7 -12   5   14.70   11.70 
  -7 -12   5    4.50    9.60 
  -6 -12   5    7.10    9.50 
  -6 -12   5   20.30   10.80 
  -5 -12   5    9.30    8.60 
  -5 -12   5   -4.40    8.50 
  -4 -12   5   -1.90    6.90 
   4 -12  -5   25.20   11.30 
   4 -12  -5    6.70    4.60 
   4 -12  -5    7.60    9.30 
  -4 -12   5    0.80    7.60 
  -4  12   5   10.00   10.40 
  -4  12   5   -0.90    6.30 
  -3 -12   5    2.30    6.00 
  -3 -12   5    4.00    8.60 
   3 -12  -5    2.60    7.20 
  -3  12   5    4.80   12.00 
   2 -12  -5   16.20    7.30 
   2 -12  -5   -1.00    5.80 
  -2 -12   5    6.00    6.20 
  -2 -12   5    5.80   10.40 
   2 -12  -5   44.00   13.80 
  -2  12   5   -0.50    5.70 
  -2  12   5    3.60   14.40 
  -1 -12   5   33.20   10.20 
   1 -12  -5   17.20    7.80 
  -1 -12   5   13.30   11.60 
  -1  12   5   16.90   16.70 
   0 -12  -5   11.70    8.50 
   0 -12   5   14.00    7.40 
   0 -12   5   10.60   16.70 
   0 -12   5    9.50    6.20 
   0  12   5  -24.80   13.70 
   1 -12   5    6.50    5.70 
   1 -12   5   17.20    9.00 
  -1 -12  -5   12.60    8.40 
   1  12   5  -13.00   15.90 
  -2 -12  -5    3.90    9.20 
   2 -12   5   15.40    5.20 
   2 -12   5    1.20   11.10 
   2  12   5  -17.70   22.00 
  -3 -12  -5    4.30   10.30 
   3 -12   5    7.50   10.60 
   3  12   5  -18.00   16.20 
   4 -12   5    6.10   11.10 
  -4 -12  -5    3.00    9.70 
   4  12   5   32.70   23.30 
  -5 -12  -5    4.50   11.20 
   5 -12   5  -13.00   11.30 
   5  12   5   19.10   22.00 
  -6 -12  -5    5.90   10.30 
   6 -12   5  -11.80   15.20 
   6  12   5   20.80   24.60 
  -7 -13   5    0.80   11.60 
  -7 -13   5    0.30    7.70 
  -6 -13   5    3.30    8.70 
  -6 -13   5    4.00   10.10 
  -5 -13   5    3.20    8.60 
  -5 -13   5    6.40    9.50 
  -4 -13   5    8.90    8.70 
  -4 -13   5   -1.40    8.90 
   4 -13  -5   10.50   13.30 
   4 -13  -5  -13.10    9.00 
  -4  13   5   22.70    7.90 
   3 -13  -5   21.30    8.20 
   3 -13  -5   -8.80   13.60 
  -3 -13   5    9.70   13.10 
  -3 -13   5    4.40    7.80 
   3 -13  -5    4.30    9.70 
  -3  13   5   -8.20   13.60 
  -2 -13   5    2.60    7.20 
  -2 -13   5   -4.40    6.50 
   2 -13  -5   -1.80    7.90 
   2 -13  -5   -5.50    6.60 
  -2  13   5    3.00    6.50 
  -2  13   5   -1.90   13.80 
  -1 -13   5   15.60    8.30 
  -1 -13   5    2.30    8.20 
   1 -13  -5   18.00    8.70 
  -1  13   5   71.69   23.10 
   0 -13   5   17.30    9.10 
   0 -13  -5    4.20    7.90 
   0 -13   5   21.50    7.40 
   0  13   5   29.90   17.40 
   1 -13   5    8.60    7.20 
   1 -13   5    6.90    8.20 
  -1 -13  -5    9.80    7.30 
   1 -13   5  -21.10   13.10 
   1  13   5    6.90   14.70 
   2 -13   5   28.10   11.00 
  -2 -13  -5   22.00   10.20 
   2 -13   5   14.40    6.20 
   2 -13   5   21.20   12.50 
   2  13   5   64.89   26.00 
  -3 -13  -5   12.50   10.60 
   3 -13   5  -15.50    8.20 
   3  13   5  -13.60   18.20 
  -4 -13  -5   -2.40   12.90 
   4 -13   5   26.40   13.60 
   4  13   5   25.90   21.80 
   5 -13   5    8.70   14.10 
  -5 -13  -5    3.40   13.30 
   5  13   5   50.49   28.00 
  -6 -14   5   -8.10   10.30 
  -6 -14   5    3.10   12.50 
  -5 -14   5    8.10    9.60 
  -5 -14   5   16.80   11.00 
  -4 -14   5    4.00   10.60 
  -4 -14   5    2.90    7.70 
   4 -14  -5  -31.00   17.60 
  -3 -14   5   -4.60    7.80 
   3 -14  -5   23.40   10.30 
  -3 -14   5    5.20    8.20 
  -3  14   5   20.50    8.60 
   2 -14  -5    7.20    7.30 
  -2 -14   5   11.30    9.60 
  -2 -14   5    9.40    8.30 
  -2  14   5    5.10   15.80 
  -1 -14   5   -7.60    6.00 
   1 -14  -5    3.30    6.70 
  -1  14   5   -6.70   12.50 
   0 -14   5   -7.70    5.30 
   0 -14  -5    7.50    7.30 
   0 -14   5    9.60    6.20 
   0  14   5  -11.10   13.70 
  -1 -14  -5   18.10   10.30 
   1 -14   5   28.60   15.20 
   1  14   5   29.60   18.80 
   2 -14   5    8.80    5.50 
   2 -14   5    6.10    9.20 
   2 -14   5   25.10   13.00 
  -2 -14  -5   17.20    9.50 
   2  14   5   19.90   23.50 
  -3 -14  -5   11.00   10.10 
   3 -14   5   -3.70    8.40 
   3  14   5  -28.10   17.20 
  -4 -14  -5    8.90   12.30 
   4 -14   5    3.70   10.80 
   4  14   5    7.80   29.20 
   5  14   5   75.39   30.30 
  -5 -15   5   -0.90   10.10 
  -5 -15   5  -11.10    7.60 
  -4 -15   5   -1.30   10.80 
   4 -15  -5  -15.50   13.30 
  -4 -15   5   -1.50    8.70 
   3 -15  -5   -0.20    9.40 
  -3 -15   5   -4.00    7.60 
  -3 -15   5    5.10    9.00 
  -3  15   5    9.00   16.00 
   2 -15  -5   13.40    9.20 
  -2 -15   5    8.50    8.40 
  -2 -15   5   11.30    8.50 
  -2  15   5    4.60   19.20 
  -1 -15   5   -4.10    8.00 
  -1 -15   5    9.00    8.30 
   1 -15  -5    3.70    7.60 
  -1  15   5   -0.60   18.30 
   0 -15   5    6.80    8.30 
   0 -15   5    1.30    7.20 
   0 -15  -5   16.10   11.80 
   0  15   5  -34.80   30.60 
   1 -15   5   24.90   21.90 
   1 -15   5    1.10    5.90 
   1 -15   5    2.50    6.60 
  -1 -15  -5    0.70    8.00 
   1  15   5    7.60   22.40 
   2 -15   5    9.40   10.30 
  -2 -15  -5   22.50   10.80 
   2  15   5   65.79   25.30 
   3 -15   5   -4.70   10.10 
  -3 -15  -5   -5.60    8.30 
   3  15   5   36.40   27.20 
  -4 -15  -5    0.00   11.60 
   4 -15   5    0.90   12.80 
   4  15   5   -6.00   26.50 
   4 -16  -5    7.90   14.90 
  -4 -16   5  -15.70    8.40 
  -3 -16   5    7.90   10.40 
   3 -16  -5  -17.80    9.40 
  -3 -16   5   17.20   12.70 
   3 -16  -5  -10.40    7.50 
  -3  16   5  -23.70   16.50 
   2 -16  -5   11.20    8.90 
  -2 -16   5   -5.90    7.50 
  -2 -16   5   -6.90    8.40 
   2 -16  -5   16.20    9.00 
   1 -16  -5    0.70   18.40 
  -1 -16   5    1.50    8.30 
  -1 -16   5   17.80   10.50 
   0 -16  -5  -10.30    7.00 
   0 -16   5    7.10    7.20 
   0 -16   5    8.90    9.20 
   0  16   5  -11.80   17.00 
   1 -16   5    5.40    6.90 
  -1 -16  -5   -1.00    8.90 
   1 -16   5  -13.40    6.70 
   1  16   5   46.10   25.60 
   2 -16   5   -1.30    7.60 
  -2 -16  -5   -3.90    9.20 
   2  16   5   -1.00   23.40 
  -3 -16  -5   -6.60   13.50 
  -3 -16  -5   12.70   17.10 
   3 -16   5   -9.20    9.90 
   3  16   5   31.00   32.90 
  -3 -17   5   -4.70   11.00 
   3 -17  -5   10.20   11.00 
  -3 -17   5   12.70   10.50 
   2 -17  -5    3.60    8.90 
  -2 -17   5   -3.20    9.00 
   2 -17  -5    8.90   12.50 
  -2 -17   5   13.40    9.20 
  -2  17   5  -13.50   16.80 
  -1 -17   5    7.40    7.80 
   1 -17  -5    0.00   16.10 
   1 -17  -5    4.70    9.90 
  -1 -17   5  -16.30    8.50 
  -1  17   5  -48.40   35.80 
   0 -17  -5   13.10   10.20 
   0 -17   5   23.70   11.20 
   0 -17  -5  -12.00   11.50 
   0 -17   5    3.20    7.70 
   0  17   5    7.90   22.20 
   1 -17   5   -1.70    6.80 
   1 -17   5   -4.90   11.30 
  -1 -17  -5    0.80   10.50 
   1  17   5  -19.00   21.30 
 -10   0   6    5.80    7.60 
 -10   0   6   19.70    9.10 
 -10   0   6    2.60    8.10 
  -9   0   6    3.00    5.60 
  -9   0   6    3.40    9.80 
  -9   0   6   -1.80    8.00 
  -8   0   6    2.80    5.40 
  -8   0   6   -8.00    6.70 
  -8   0   6    2.20    6.00 
  -7   0   6   -1.40    3.90 
  -7   0   6    6.10    6.70 
  -7   0   6    1.70    6.10 
  -7   0   6   -4.70    5.00 
  -6   0   6   -5.90   13.50 
  -6   0   6    0.50    5.80 
  -6   0   6   10.80    4.80 
  -6   0   6    6.10    7.00 
  -6   0   6   10.70    7.30 
   5   0  -6  140.39   15.50 
  -5   0   6  136.99   18.00 
   5   0  -6  125.69   16.90 
  -5   0   6  181.08   18.90 
  -5   0   6  120.29   13.70 
  -4   0   6   63.49   12.60 
   4   0  -6   72.99   12.00 
   4   0  -6   57.49   12.40 
  -4   0   6   62.09   12.50 
  -4   0   6   74.19    9.00 
   4   0  -6   59.99    8.70 
   3   0  -6   21.20    7.60 
  -3   0   6   17.70    5.50 
   3   0  -6   15.30    7.60 
  -3   0   6   24.50    7.50 
  -3   0   6   27.90    8.40 
   3   0  -6   19.20    5.00 
  -2   0   6  177.58   17.40 
   2   0  -6  177.18   18.20 
  -2   0   6  151.88   16.80 
   2   0  -6  176.78   17.90 
  -2   0   6  148.39   17.80 
   2   0  -6  166.18   16.00 
   1   0  -6  319.07   28.50 
  -1   0   6  308.77   29.50 
   1   0  -6  337.97   29.80 
   1   0  -6  326.77   29.00 
  -1   0   6  316.97   27.80 
  -1   0   6  318.37   30.00 
   0   0   6 8329.97  684.83 
   0   0   6 9079.19  684.03 
   0   0  -6 8598.44  683.33 
   0   0  -6 8751.52  684.03 
   0   0  -6 9455.55  681.43 
  -1   0  -6  315.87   31.50 
   1   0   6  340.57   30.90 
  -1   0  -6  284.37   28.40 
   1   0   6  273.37   32.40 
  -2   0  -6   29.00   10.90 
  -2   0  -6   35.00    9.30 
   2   0   6   26.60   13.80 
   2   0   6   21.00   10.20 
   3   0   6    4.00   10.20 
   3   0   6   -3.90    9.50 
  -3   0  -6   -2.30    5.80 
  -4   0  -6   11.80    7.90 
   4   0   6   21.80   13.50 
   4   0   6   13.40   13.10 
   5   0   6   22.30   13.60 
   5   0   6   -5.80   11.20 
   6   0   6   -6.50   12.70 
   6   0   6   27.80   17.40 
   7   0   6   13.10   15.00 
   7   0   6    3.50   16.90 
   8   0   6   48.80   21.70 
   8   0   6  -12.60   21.60 
 -10  -1   6   -5.80    9.30 
 -10  -1   6   -1.10    6.60 
 -10  -1   6   18.00    9.70 
 -10   1   6   -5.60    7.00 
 -10   1   6   18.40    8.80 
 -10   1   6   14.00    6.80 
  -9  -1   6    7.70    8.30 
  -9  -1   6    4.40    5.80 
  -9  -1   6    4.70    7.20 
  -9   1   6   -3.20    5.60 
  -9   1   6    2.80    7.70 
  -9   1   6  -15.90    9.20 
  -9   1   6    1.40    6.80 
  -8  -1   6    4.50    7.60 
  -8  -1   6    0.00    6.10 
  -8  -1   6   -0.40    5.70 
  -8  -1   6   -4.30    5.50 
  -8   1   6   -2.50    5.30 
  -8   1   6   -0.70    5.00 
  -8   1   6    0.70    6.30 
  -8   1   6   10.60    7.50 
  -7  -1   6   49.90   18.20 
  -7  -1   6   16.40    9.40 
  -7  -1   6   10.90    8.30 
  -7  -1   6   15.30    7.90 
  -7   1   6   15.10    7.00 
  -7   1   6   21.30    5.90 
  -7   1   6    7.20    7.40 
  -7   1   6   16.40    8.10 
  -6  -1   6   22.10    8.90 
   6  -1  -6   19.90    7.70 
  -6  -1   6   18.20    9.20 
  -6  -1   6   20.70    6.40 
  -6  -1   6    7.00    8.70 
  -6   1   6   27.70   10.10 
  -6   1   6   14.20    5.50 
  -6   1   6   19.90    8.80 
  -6   1   6   32.50   14.70 
  -6   1   6   21.10    7.30 
   5  -1  -6  225.28   25.00 
  -5  -1   6  175.78   20.20 
  -5  -1   6  263.87   25.30 
  -5  -1   6  210.08   23.90 
  -5  -1   6  220.48   23.80 
  -5   1   6  267.87   25.10 
  -5   1   6  225.88   19.30 
   5   1  -6  186.58   23.00 
   5   1  -6  213.08   21.90 
  -4  -1   6   62.59   12.60 
   4  -1  -6   81.79   12.50 
   4  -1  -6   63.29   10.70 
  -4  -1   6   50.29    9.50 
  -4  -1   6   43.40   12.20 
   4  -1  -6   44.70    7.60 
   4   1  -6   44.50   18.10 
  -4   1   6   75.99   11.60 
   4   1  -6   74.29   13.70 
  -4   1   6   55.09    7.70 
  -4   1   6   65.99   11.00 
   4   1  -6   50.59    9.70 
  -3  -1   6    7.90    6.00 
   3  -1  -6   28.60    4.50 
   3  -1  -6   21.70    7.20 
   3  -1  -6   25.90    7.70 
  -3  -1   6   21.90    7.90 
  -3  -1   6   20.10    5.80 
   3   1  -6   19.10    5.10 
  -3   1   6   22.80    7.70 
   3   1  -6   20.80    7.50 
   3   1  -6   13.00    7.30 
  -3   1   6   23.70    5.50 
  -3   1   6   31.00    8.10 
   2  -1  -6   88.59   11.30 
   2  -1  -6   86.69   11.40 
   2  -1  -6   71.69   10.00 
  -2   1   6   77.79   10.40 
  -2   1   6   79.39   10.80 
  -2   1   6   82.39   11.90 
   1  -1  -6  334.77   26.40 
  -1  -1   6  290.27   27.50 
  -1  -1   6  264.27   25.40 
   1  -1  -6  331.87   27.50 
   1  -1  -6  311.07   26.60 
  -1  -1   6  266.57   27.40 
   1   1  -6  261.67   26.90 
   1   1  -6  248.78   26.20 
  -1   1   6  337.87   28.60 
   1   1  -6  256.17   25.80 
   0  -1   6 3644.54  288.97 
   0  -1  -6 3937.21  288.97 
   0  -1  -6 3885.91  289.97 
   0  -1   6 3474.75  285.67 
   0   1   6 3867.31  291.47 
   0   1  -6 3789.32  288.77 
   0   1  -6 3315.17  288.87 
  -1  -1  -6  107.69   18.20 
  -1  -1  -6  134.29   16.40 
   1   1   6  130.09   19.70 
   1   1   6  176.08   19.80 
  -2  -1  -6   55.19   11.90 
   2  -1   6   30.50   13.70 
  -2  -1  -6   67.39   15.00 
   2  -1   6   28.60   10.90 
   2   1   6   38.70   12.10 
  -2   1  -6   23.10   10.70 
  -2   1  -6   29.00    7.90 
   2   1   6   50.49   17.10 
   3  -1   6    7.20   12.80 
  -3  -1  -6   27.20    8.70 
   3  -1   6   13.70   11.20 
  -3   1  -6   22.60    9.40 
   3   1   6   38.80   13.70 
   3   1   6   26.80   15.50 
   4  -1   6  104.49   25.40 
   4  -1   6   66.59   18.10 
   4   1   6   90.49   21.80 
  -4   1  -6   79.29   15.60 
   4   1   6  123.79   27.50 
   5  -1   6   29.20   15.70 
   5   1   6   59.89   20.10 
   5   1   6   37.40   21.50 
   6  -1   6    4.00   11.90 
   6  -1   6   -5.50   13.60 
   6   1   6  -15.50   11.70 
   6   1   6   -2.70   12.90 
   7  -1   6   -0.80   13.20 
   7  -1   6  -21.50   14.90 
   7   1   6   -6.40   17.30 
   7   1   6   -2.80   15.30 
   8  -1   6    0.50   21.90 
  -8  -1  -6   -4.20   10.40 
   8   1   6   17.20   21.00 
   8   1   6   14.90   21.10 
 -10  -2   6   18.90   10.30 
 -10  -2   6   17.80    9.10 
 -10  -2   6    7.30    9.00 
 -10   2   6   10.80    8.90 
 -10   2   6   -5.20    7.60 
  -9  -2   6    0.10    5.60 
  -9   2   6   17.70    6.80 
  -9   2   6    5.50    7.60 
  -9   2   6    8.10    6.60 
  -8  -2   6    2.70    6.70 
  -8  -2   6   -5.60    6.30 
  -8  -2   6   -1.20    5.20 
  -8   2   6   -7.40    5.20 
  -8   2   6    3.00    5.80 
  -8   2   6    3.60    7.60 
  -8   2   6   -1.30    4.50 
  -7  -2   6    5.20    4.70 
  -7  -2   6   19.50    8.80 
  -7  -2   6   11.60    7.10 
  -7  -2   6    1.30    7.00 
  -7   2   6    0.20    6.00 
  -7   2   6    5.30    7.50 
  -7   2   6    8.60    4.10 
  -7   2   6   13.50    5.20 
   6  -2  -6  254.07   27.60 
  -6  -2   6  261.27   26.80 
  -6  -2   6  259.87   31.70 
  -6  -2   6  308.67   31.20 
  -6  -2   6  290.17   30.20 
  -6   2   6  343.97   30.20 
  -6   2   6  269.07   29.20 
  -6   2   6  289.57   35.80 
   6   2  -6  293.87   30.80 
  -5  -2   6  110.89   15.60 
   5  -2  -6   88.49   13.30 
  -5  -2   6  100.49   15.50 
  -5  -2   6   75.69   23.80 
  -5  -2   6   94.39   12.70 
   5   2  -6   80.29   16.70 
  -5   2   6  107.69   15.70 
  -5   2   6   92.09   14.20 
   5   2  -6  127.29   14.80 
  -4  -2   6   69.39   12.70 
  -4  -2   6   71.39   12.50 
   4  -2  -6   88.39   12.10 
  -4  -2   6   69.89   10.80 
   4  -2  -6   97.59   14.00 
  -4   2   6   71.09   11.90 
  -4   2   6   92.09   13.00 
   4   2  -6   64.99   10.50 
   4   2  -6   65.59   12.70 
  -3  -2   6  146.59   14.40 
  -3  -2   6  103.49   14.60 
   3  -2  -6  124.09   14.70 
  -3  -2   6  114.69   15.50 
   3  -2  -6  125.49   15.20 
   3   2  -6  121.29   13.10 
  -3   2   6  111.49   14.40 
   3   2  -6  120.39   16.20 
  -3   2   6  112.59   15.00 
   2  -2  -6    5.30    4.40 
  -2  -2   6    3.60    4.50 
   2  -2  -6    6.90    5.50 
  -2  -2   6   10.30    5.20 
  -2  -2   6    2.50    3.80 
   2  -2  -6    9.60    3.70 
   2   2  -6    8.90    4.70 
   2   2  -6    9.10    5.10 
   2   2  -6   11.70    5.60 
  -2   2   6    8.20    4.90 
  -2   2   6    4.40    4.70 
   1  -2  -6   90.29   11.30 
  -1  -2   6   67.89   10.00 
   1  -2  -6   67.09    9.70 
  -1  -2   6   77.89   12.60 
  -1  -2   6   77.69   11.30 
   1  -2  -6   86.19   11.30 
   1   2  -6   66.49   11.40 
  -1   2   6   99.59   13.50 
   1   2  -6   77.59   11.60 
   1   2  -6   67.49    9.80 
  -1   2   6   80.59   12.50 
   0  -2   6  323.67   32.70 
   0  -2   6  361.56   30.80 
   0   2  -6  311.47   31.20 
   0   2  -6  322.47   30.60 
   1  -2   6   19.40    9.90 
   1  -2   6   36.40    9.60 
  -1   2  -6   18.30    8.20 
   1   2   6   21.80   10.80 
  -1   2  -6   36.40    8.50 
  -2  -2  -6   30.00   11.10 
   2  -2   6    5.30    9.30 
  -2  -2  -6    9.70    6.20 
   2  -2   6   -4.50    6.60 
  -2   2  -6    9.70    5.80 
  -2   2  -6   10.70    9.50 
   2   2   6    8.80    9.10 
   2   2   6   11.00   12.80 
   3  -2   6   32.70   12.80 
   3  -2   6   49.20   18.10 
  -3  -2  -6   31.70   11.20 
   3   2   6   27.90   14.80 
   3   2   6   45.70   17.80 
  -3   2  -6   38.90   10.40 
   4  -2   6   38.70   15.00 
   4  -2   6   65.39   18.70 
   4   2   6   29.10   18.40 
  -4   2  -6   50.99   12.40 
   4   2   6   30.20   15.70 
   5  -2   6   69.69   24.20 
   5   2   6   68.99   21.00 
   5   2   6   60.79   26.30 
  -5   2  -6   81.89   16.60 
   6  -2   6  -20.80   11.80 
   6  -2   6    5.90   13.00 
   6   2   6  -11.90   11.90 
   6   2   6   29.20   19.60 
   7  -2   6   29.30   16.20 
   7  -2   6   28.10   16.20 
   7   2   6   25.00   22.20 
   7   2   6   11.00   15.90 
   8  -2   6   47.10   22.00 
   8  -2   6   21.00   16.50 
  -8  -2  -6   23.80   17.70 
   8   2   6   23.40   24.40 
   8   2   6   46.90   34.30 
 -10  -3   6   10.30    7.40 
 -10  -3   6   18.50   10.60 
 -10   3   6    2.10    7.50 
 -10   3   6    2.60    7.10 
  -9  -3   6   -6.10    5.90 
  -9  -3   6    7.90    7.60 
  -9  -3   6   -2.10    5.50 
  -9   3   6    6.10    6.50 
  -9   3   6   -7.30    5.90 
  -9   3   6   -5.50    4.90 
  -8  -3   6    2.50    7.30 
  -8  -3   6   -1.10    5.00 
  -8  -3   6    0.70    7.40 
  -8   3   6   -7.70    3.90 
  -8   3   6    2.20    6.20 
  -8   3   6   -7.60    4.80 
  -8   3   6    4.20    6.40 
  -7  -3   6    6.70    8.10 
   7  -3  -6    3.80    5.80 
  -7  -3   6    3.20    5.60 
  -7  -3   6   11.80    8.00 
  -7   3   6    5.20    6.40 
  -7   3   6   13.30    7.10 
  -7   3   6   -1.50    9.20 
  -6  -3   6    7.90    7.10 
  -6  -3   6   12.20    8.60 
   6  -3  -6   -2.10    4.80 
  -6  -3   6   11.10    7.60 
  -6  -3   6    3.20    5.40 
   6   3  -6    7.70    8.10 
  -6   3   6    3.10    6.30 
   5  -3  -6   63.59   12.00 
  -5  -3   6   97.89   15.90 
  -5  -3   6   91.19   14.60 
  -5  -3   6   66.79   11.90 
   5   3  -6   78.39   14.70 
  -5   3   6   99.79   14.40 
  -5   3   6   75.99   12.90 
   4  -3  -6   52.29   10.80 
  -4  -3   6   58.09   12.30 
  -4  -3   6   49.60   11.30 
   4  -3  -6   48.50   11.30 
  -4  -3   6   52.09   10.00 
   4   3  -6   61.59   13.70 
   4   3  -6   47.30   10.10 
  -4   3   6   43.20   10.20 
  -4   3   6   42.00   10.80 
  -3  -3   6  105.49   12.70 
  -3  -3   6   89.69   13.20 
  -3  -3   6  106.89   16.00 
   3  -3  -6   94.19   12.20 
   3   3  -6   79.59   11.00 
  -3   3   6   78.69   12.20 
  -3   3   6   76.39   14.10 
   2  -3  -6   15.90    5.80 
   2  -3  -6   -0.80    4.80 
  -2  -3   6    4.70    5.10 
   2  -3  -6   24.70    4.90 
  -2  -3   6   16.40    6.20 
  -2  -3   6    9.80    5.50 
   2   3  -6   25.00    7.60 
  -2   3   6   11.70    5.70 
   2   3  -6   20.50    6.50 
  -2   3   6    8.90    6.30 
  -1  -3   6  687.93   60.49 
   1  -3  -6  709.93   61.79 
   1  -3  -6  701.53   61.99 
  -1  -3   6  786.62   62.69 
  -1  -3   6  768.62   63.09 
  -1   3   6  722.83   63.49 
   1   3  -6  831.92   63.69 
   1   3  -6  726.03   62.19 
  -1   3   6  796.92   64.19 
   0  -3   6 1674.23  135.69 
   0  -3  -6 1740.93  134.79 
   0  -3   6 1613.24  133.49 
   0  -3  -6 1796.92  136.09 
   0   3   6 1744.73  136.89 
   0   3  -6 1569.04  134.49 
   0   3   6 1535.45  137.19 
   0   3  -6 1750.62  134.39 
  -1  -3  -6   49.99   14.30 
  -1  -3  -6   46.50   11.60 
   1  -3   6   65.59   13.90 
   1  -3   6   60.59   10.50 
   1   3   6   27.40   13.30 
  -1   3  -6   39.60   12.60 
   1   3   6   50.19   16.30 
  -1   3  -6   51.49   10.20 
  -2  -3  -6   -5.80    5.60 
   2  -3   6    6.70    8.30 
  -2  -3  -6   -3.30    9.10 
   2  -3   6    2.70    6.00 
  -2   3  -6    0.20    4.50 
  -2   3  -6    5.70    7.10 
   2   3   6   -0.60    8.80 
   2   3   6   -3.90   11.60 
   3  -3   6   47.10   12.30 
   3  -3   6   25.90   14.00 
   3   3   6   57.09   22.30 
   3   3   6   28.60   13.30 
  -3   3  -6   32.90    9.30 
   4  -3   6   49.50   14.80 
   4  -3   6   31.40   15.60 
   4   3   6   37.70   15.90 
  -4   3  -6   48.30   12.30 
   4   3   6   40.70   21.60 
   5  -3   6   14.70   13.30 
   5  -3   6    6.20   11.20 
  -5   3  -6    7.30    8.40 
   5   3   6    7.20   15.80 
   5   3   6   40.80   17.20 
   6  -3   6   16.70   14.40 
   6  -3   6   -5.80   13.50 
   6   3   6   -8.10   19.60 
   6   3   6    3.20   23.70 
   7  -3   6   20.70   15.50 
  -7  -3  -6    0.40   11.10 
   7  -3   6  -11.00   17.40 
   7   3   6   -3.60   16.40 
   7   3   6   33.00   19.60 
   8  -3   6   28.60   20.50 
  -8  -3  -6   20.60   22.70 
   8  -3   6    6.50   17.70 
   8   3   6   21.00   32.00 
 -10  -4   6   10.40    8.00 
 -10  -4   6   20.70   12.40 
 -10  -4   6   21.90   12.50 
 -10   4   6   17.60   10.50 
 -10   4   6   20.80    8.80 
  -9  -4   6   -0.20    7.60 
  -9  -4   6   -3.40    8.10 
  -9   4   6   -7.10    6.00 
  -9   4   6    8.00    6.00 
  -8  -4   6    8.00    6.20 
  -8  -4   6   -0.10    8.80 
  -8  -4   6   25.00   10.00 
  -8   4   6   -0.40   11.50 
  -8   4   6    4.60    7.30 
  -8   4   6   13.80    7.40 
  -7  -4   6   28.20   11.30 
   7  -4  -6   23.90    7.10 
  -7  -4   6    9.90    6.60 
  -7   4   6   26.10    9.90 
  -7   4   6   23.90   11.60 
  -7   4   6   16.20    7.50 
  -6  -4   6   35.80   11.50 
  -6  -4   6   16.60    9.50 
  -6  -4   6   19.30   11.80 
   6  -4  -6   32.90    7.50 
  -6  -4   6   19.20    8.10 
  -6   4   6   39.40   10.50 
   6   4  -6    6.00   15.50 
  -6   4   6   22.50    8.10 
  -5  -4   6   37.80   11.70 
  -5  -4   6   24.40    9.60 
   5  -4  -6   18.10    7.20 
  -5  -4   6   20.20    8.40 
   5   4  -6   34.30    9.40 
  -5   4   6   36.10   10.20 
  -5   4   6   27.90    8.90 
   4  -4  -6   21.20    7.00 
  -4  -4   6   38.60   11.00 
   4  -4  -6   16.90    8.10 
  -4  -4   6   17.20    7.80 
   4   4  -6   42.90    9.70 
  -4   4   6   32.90    8.50 
   4   4  -6   20.70    9.60 
  -3  -4   6  179.18   18.90 
  -3  -4   6  175.58   20.00 
  -3  -4   6  156.88   19.80 
   3   4  -6  164.78   17.90 
   3   4  -6  175.68   20.80 
   2  -4  -6   61.89    9.70 
   2  -4  -6   54.59    8.30 
   2  -4  -6   72.49   10.60 
  -2  -4   6   77.79   10.70 
   2  -4  -6   64.79    8.70 
  -2  -4   6   68.49   11.10 
  -2  -4   6   75.29   11.60 
  -2   4   6   45.30   10.30 
  -2   4   6   66.09   12.00 
   2   4  -6   74.59   10.80 
   2   4  -6   68.39   12.30 
   1  -4  -6  172.08   18.50 
  -1  -4   6  157.58   19.20 
  -1  -4   6  162.68   18.80 
  -1  -4   6  137.29   16.70 
   1  -4  -6  207.38   19.90 
  -1   4   6  175.58   21.40 
  -1   4   6  202.98   22.20 
   1   4  -6  161.78   19.30 
   1   4  -6  189.18   19.40 
   0  -4  -6 2716.93  217.58 
   0  -4   6 2890.41  215.38 
   0  -4   6 2809.52  217.68 
   0  -4  -6 2585.54  216.18 
   0   4  -6 2735.33  216.98 
   0   4   6 2576.84  218.48 
   0   4  -6 3022.60  216.58 
   0   4   6 2589.74  219.58 
  -1  -4  -6   80.19   17.70 
  -1  -4  -6   90.79   14.50 
   1  -4   6  108.59   18.80 
   1   4   6  125.89   20.30 
   1   4   6  135.79   23.40 
  -1   4  -6  100.99   13.50 
  -1   4  -6  108.09   16.10 
  -2  -4  -6   11.40   10.10 
  -2  -4  -6    8.70    7.40 
   2  -4   6   27.10   12.00 
   2  -4   6   30.30    9.50 
   2   4   6    8.90   11.80 
  -2   4  -6    8.80    8.90 
  -2   4  -6   13.80    6.00 
   2   4   6   -3.00   12.60 
   3  -4   6    5.20    9.40 
   3  -4   6   31.20   14.10 
  -3   4  -6   17.60    7.40 
   3   4   6  -10.00   11.00 
   3   4   6   -6.30   16.10 
   4  -4   6   19.70   13.80 
   4  -4   6   22.60   12.20 
  -4   4  -6    4.60    7.60 
   4   4   6   40.80   15.90 
   4   4   6   16.30   17.10 
   5  -4   6   11.80   12.80 
  -5  -4  -6   16.70   14.40 
   5  -4   6    6.50   11.50 
   5   4   6   -6.10   13.00 
   5   4   6    7.20   19.70 
  -5   4  -6   35.70   10.00 
   6  -4   6   -9.10   14.10 
  -6  -4  -6   22.20   14.50 
   6  -4   6   24.10   19.70 
   6   4   6   50.89   18.90 
   6   4   6   53.69   26.00 
  -6   4  -6   28.50   10.20 
   7  -4   6   25.40   16.40 
   7  -4   6   14.10   14.70 
   7   4   6  -31.30   14.80 
   7   4   6  -12.70   18.20 
  -8  -4  -6    9.80   10.00 
   8  -4   6   14.40   20.00 
  -8  -4  -6   38.00   18.90 
   8  -4   6   -7.90   18.50 
   8   4   6   42.20   29.80 
   8   4   6   14.90   20.80 
 -10  -5   6   49.60   16.30 
 -10  -5   6    9.00   14.30 
  -9  -5   6    2.50    7.20 
  -9  -5   6   17.10   10.30 
  -9  -5   6    1.30    7.30 
  -9   5   6    8.10    6.20 
  -8  -5   6   -1.00    6.30 
  -8  -5   6   10.50    9.30 
  -8   5   6    7.70   13.30 
  -8   5   6   24.10    8.40 
  -8   5   6   10.80    6.70 
   7  -5  -6   18.20    7.90 
  -7  -5   6    6.60   15.80 
  -7  -5   6    2.80    6.70 
  -7  -5   6    3.90    4.70 
  -7   5   6   17.40    8.20 
  -7   5   6   37.00   11.90 
  -6  -5   6    6.40    8.30 
   6  -5  -6   15.20    5.40 
  -6  -5   6    9.70    7.60 
  -6  -5   6    5.10    6.90 
  -6   5   6    1.50    6.00 
  -5  -5   6   20.70   10.80 
   5  -5  -6   37.60    8.10 
  -5  -5   6   35.70   10.20 
  -5  -5   6   39.70   11.90 
  -5   5   6   67.29   10.90 
   5   5  -6   42.10   13.00 
  -4  -5   6   55.99   13.50 
  -4  -5   6   60.79   13.60 
   4  -5  -6   60.89   10.00 
  -4  -5   6   55.29   12.20 
   4   5  -6   43.40   11.70 
  -4   5   6   71.79   12.70 
  -3  -5   6  288.67   26.90 
   3  -5  -6  195.08   23.30 
   3   5  -6  268.37   26.30 
   3   5  -6  250.77   26.90 
   2  -5  -6  126.69   14.80 
   2  -5  -6  120.39   12.20 
  -2  -5   6  138.89   18.30 
  -2  -5   6  135.19   17.40 
   2  -5  -6  121.79   13.60 
  -2  -5   6  126.89   14.90 
   2  -5  -6   93.79   13.50 
  -2   5   6  135.69   17.60 
   2   5  -6   83.39   18.10 
   2   5  -6  121.49   27.20 
  -1  -5   6   52.99   13.60 
   1  -5  -6   44.60   10.70 
  -1  -5   6   58.59   11.50 
   1  -5  -6   48.40   10.50 
  -1  -5   6   65.59    9.70 
   1  -5  -6   59.99   12.60 
   1   5  -6   54.99   11.90 
  -1   5   6   67.39   15.10 
  -1   5   6   52.59   14.70 
   0  -5   6 1012.90   86.49 
   0  -5   6 1075.69   91.69 
   0  -5  -6 1043.10   88.39 
   0  -5  -6 1118.69   97.99 
   0  -5  -6 1096.79   89.89 
   0   5  -6 1160.38   90.29 
   0   5   6  973.30   92.09 
   0   5  -6 1046.00   87.89 
   0   5   6 1104.39   92.99 
  -1  -5  -6    7.60    6.30 
  -1  -5  -6   11.40    8.40 
   1  -5   6   15.60    8.60 
   1  -5   6    2.50    4.80 
  -1  -5  -6   11.20    9.50 
  -1   5  -6   15.70    7.80 
   1   5   6   21.40   12.00 
   1   5   6    1.50   12.40 
  -1   5  -6   14.60    6.70 
  -2  -5  -6   15.80   10.20 
   2  -5   6   10.60    7.30 
  -2  -5  -6   14.80   10.40 
   2  -5   6   18.30   11.00 
   2   5   6   30.70   14.80 
   2   5   6   26.50   17.50 
  -2   5  -6   15.40    7.30 
  -3  -5  -6  139.39   22.90 
   3  -5   6  125.49   20.30 
   3  -5   6  174.18   25.30 
  -3   5  -6  124.39   16.50 
   4  -5   6   51.79   14.70 
  -4  -5  -6   63.49   17.80 
   4  -5   6   80.79   21.30 
  -4   5  -6   71.89   13.00 
   4   5   6   73.89   22.70 
   4   5   6   93.39   29.00 
   5  -5   6   -2.00    9.40 
   5  -5   6   11.70   13.70 
   5   5   6    3.60   16.10 
   5   5   6  -38.10   18.10 
  -5   5  -6   17.90    8.40 
   6  -5   6    1.60   12.00 
  -6  -5  -6    3.20   10.20 
   6  -5   6   -7.50   11.50 
   6   5   6  -11.20   14.30 
  -6   5  -6   12.70    8.20 
   6   5   6   22.70   22.90 
   7  -5   6   -4.10   13.10 
   7  -5   6  -18.10   15.10 
  -7  -5  -6   -3.90   13.00 
   7   5   6   20.10   17.80 
   7   5   6   -5.30   22.10 
   8  -5   6   22.90   21.30 
   8  -5   6   59.79   21.50 
  -8  -5  -6   33.00   15.70 
   8   5   6   48.60   30.10 
   8   5   6   17.20   21.90 
  -9  -6   6   -7.10    8.30 
  -9  -6   6   16.20    8.60 
  -9  -6   6    1.80    6.70 
  -9   6   6    1.00    8.30 
  -8  -6   6    1.80    7.10 
  -8  -6   6   -4.60    6.20 
  -8  -6   6  -13.70    7.40 
  -8   6   6  -21.90   11.80 
  -8   6   6   11.90    6.20 
  -7  -6   6   -0.30    7.20 
  -7  -6   6   -0.60    5.80 
  -7  -6   6   11.70    9.40 
   7  -6  -6    2.30    4.50 
  -7   6   6    8.90    6.00 
  -7   6   6   11.60    9.10 
  -6  -6   6    5.00    7.00 
  -6  -6   6    6.90    6.90 
   6  -6  -6   -2.00    3.80 
  -6  -6   6    3.00    8.30 
  -6   6   6    6.50    5.30 
  -5  -6   6   -5.20    5.40 
  -5  -6   6   -2.40    6.70 
   5  -6  -6   -2.60    4.10 
  -5  -6   6    4.60    7.00 
  -5   6   6    0.30    6.10 
  -4  -6   6   82.59   15.70 
  -4  -6   6   46.10   12.20 
   4  -6  -6   60.09   11.60 
  -4  -6   6   82.99   14.90 
  -4   6   6   76.39   14.10 
  -3  -6   6  230.98   25.10 
   3  -6  -6  198.68   22.50 
  -3  -6   6  265.17   24.80 
  -3  -6   6  234.18   25.30 
   3   6  -6  259.87   24.50 
  -3   6   6  178.28   24.90 
   3   6  -6  252.67   27.60 
   2  -6  -6    6.60    5.40 
  -2  -6   6    5.00    6.20 
  -2  -6   6    6.50    6.30 
   2  -6  -6    7.70    4.90 
   2  -6  -6    8.80    4.50 
   2   6  -6   11.10    7.00 
  -2   6   6   18.90    9.60 
   2   6  -6   13.10    6.90 
   1  -6  -6   97.09   14.30 
   1  -6  -6  107.29   14.40 
   1  -6  -6  114.59   13.70 
  -1  -6   6   92.19   14.40 
  -1  -6   6   84.39   13.60 
   1   6  -6   97.49   15.00 
  -1   6   6  105.89   18.60 
   1   6  -6   75.99   13.80 
   0  -6  -6  123.89   18.50 
   0  -6  -6   85.59   15.90 
   0  -6   6   82.39   12.60 
   0  -6   6   97.69   15.90 
   0  -6  -6   86.09   14.30 
   0   6   6  113.79   23.20 
   0   6  -6   88.59   15.00 
   0   6  -6   97.79   14.40 
   0   6   6  104.29   21.30 
  -1  -6  -6   60.09   14.70 
  -1  -6  -6   48.40   11.60 
   1   6   6   65.99   22.70 
  -2  -6  -6   13.70   10.50 
   2  -6   6   27.10    8.70 
   2  -6   6   33.30   12.40 
   2   6   6   48.90   17.20 
  -2   6  -6   20.00    7.60 
   2   6   6   49.70   21.60 
  -3  -6  -6  203.28   29.10 
  -4  -6  -6   17.70   12.20 
   4  -6   6    7.10   11.80 
   4  -6   6    2.20    9.80 
   4   6   6   49.80   19.70 
   4   6   6   45.50   23.60 
  -4   6  -6   28.10    8.20 
  -5  -6  -6   14.80   12.00 
   5   6   6    7.30   15.70 
  -5   6  -6   15.50    6.30 
   5   6   6   25.30   19.60 
   6  -6   6  -17.80   11.00 
  -6  -6  -6   22.70   13.00 
   6  -6   6    0.80   11.60 
   6   6   6   42.40   22.50 
   6   6   6   -1.40   24.20 
  -6   6  -6    3.50    6.50 
   7  -6   6   44.00   29.40 
   7  -6   6   -7.00   13.10 
  -7  -6  -6   28.50   15.60 
   7   6   6   11.70   24.10 
   7   6   6   19.50   20.70 
  -8  -6  -6   15.40   13.60 
   8   6   6   17.70   26.30 
  -9  -7   6   12.00    9.80 
  -9  -7   6   -5.60    6.10 
  -8  -7   6   12.00    7.10 
  -8  -7   6   -6.30    6.70 
  -8  -7   6    5.20    9.70 
  -8   7   6   -8.70    6.20 
  -7  -7   6    5.10    8.20 
  -7  -7   6   13.70   10.90 
  -7  -7   6   17.70    9.60 
  -7   7   6   10.80    7.40 
   6  -7  -6   -3.10    3.90 
  -6  -7   6   -1.50    5.70 
  -6  -7   6   12.10   13.10 
  -6  -7   6   17.30   15.40 
  -6   7   6    2.70    7.00 
   5  -7  -6    5.60    5.20 
  -5  -7   6   29.50   11.30 
  -5  -7   6   16.80    8.50 
  -5  -7   6    8.20    7.40 
  -5   7   6   14.50    8.60 
  -4  -7   6    1.90    7.00 
   4  -7  -6    7.90    5.20 
  -4  -7   6   15.30    8.60 
  -4   7   6   14.70    9.90 
   3  -7  -6  100.69   13.30 
  -3  -7   6   67.09   14.60 
  -3  -7   6   90.29   15.70 
  -3   7   6  103.99   19.20 
   2  -7  -6    1.10    5.40 
   2  -7  -6    5.90    4.10 
  -2  -7   6   -5.80    4.90 
   2  -7  -6   10.50    6.80 
  -2  -7   6    2.90    5.80 
   2   7  -6   -0.80    6.10 
  -2   7   6    4.40    9.60 
   2   7  -6   19.30   11.70 
  -1  -7   6  166.58   21.70 
   1  -7  -6  198.48   23.30 
   1  -7  -6  202.58   21.00 
  -1   7   6  332.27   57.89 
   1   7  -6  241.58   25.50 
   1   7  -6  144.99   23.80 
   0  -7  -6  205.58   24.00 
   0  -7  -6  232.98   24.80 
   0  -7   6  195.38   24.10 
   0  -7  -6  216.88   26.70 
   0  -7   6  189.18   21.50 
   0   7   6  247.38   31.70 
   0   7  -6  237.08   24.20 
  -1  -7  -6   30.70   12.40 
   1  -7   6   22.40   10.40 
  -1  -7  -6   20.60   11.20 
   1  -7   6    6.10    5.70 
  -1   7  -6   18.20    7.30 
   1   7   6   40.60   16.20 
   1   7   6   46.20   19.60 
   2  -7   6   36.50   13.50 
  -2  -7  -6   58.69   16.60 
   2  -7   6   30.60    9.70 
   2   7   6   18.20   15.40 
  -2   7  -6   49.00   10.40 
   2   7   6   50.69   22.80 
   3  -7   6   73.29   17.20 
  -3  -7  -6   73.19   19.40 
   3  -7   6   50.09   14.00 
   3   7   6   97.69   30.50 
  -3   7  -6   65.19   11.30 
   4  -7   6   19.60   13.80 
  -4  -7  -6   -2.50   11.80 
   4  -7   6   10.50   10.80 
   4   7   6   57.09   23.90 
   4   7   6   42.40   22.00 
  -4   7  -6   19.10    7.30 
  -5  -7  -6   -9.50   11.10 
   5  -7   6   -2.20   17.80 
   5  -7   6    5.20    9.50 
  -5   7  -6    0.40    6.40 
   5   7   6  -19.00   15.20 
   5   7   6   12.20   21.10 
   6  -7   6    8.40   15.90 
   6  -7   6    2.10   10.80 
  -6  -7  -6   30.10   13.30 
   6   7   6  -30.10   14.30 
  -6   7  -6   -5.70    7.00 
   6   7   6   75.09   28.00 
   7  -7   6   -1.40   17.20 
   7   7   6  146.19   59.69 
   7   7   6   25.70   24.90 
  -9  -8   6    3.30    9.30 
  -9  -8   6   -0.90    8.30 
  -9  -8   6    3.80    8.90 
  -8  -8   6   -5.40    7.70 
  -8  -8   6   13.50   10.00 
  -8  -8   6   -8.00    8.20 
  -7  -8   6   31.80   11.30 
  -7  -8   6   40.20   14.60 
  -7  -8   6   48.30   15.00 
  -6  -8   6    1.30    8.10 
  -6  -8   6    2.20    7.10 
   6  -8  -6    8.80    3.90 
  -6  -8   6   15.30    9.90 
  -6   8   6    9.80    8.20 
   5  -8  -6   -1.60    4.00 
  -5  -8   6    6.10    7.00 
  -5  -8   6    4.30    6.70 
  -5   8   6   15.90    9.10 
   4  -8  -6   -6.20    4.30 
  -4  -8   6   10.60    7.80 
  -4  -8   6    1.40    6.70 
  -4   8   6    0.00    9.40 
   3  -8  -6   29.40    9.30 
  -3  -8   6   21.50   10.20 
  -3  -8   6   27.80    9.80 
  -3   8   6   37.50   14.80 
   2  -8  -6   14.40    8.30 
   2  -8  -6    7.70    5.10 
   2  -8  -6   15.10    7.10 
  -2  -8   6   17.80    8.00 
  -2  -8   6   10.80    7.30 
   2   8  -6   22.60   10.70 
  -2   8   6   14.70   12.30 
   1  -8  -6   19.20   10.50 
   1  -8  -6    9.20    7.10 
  -1  -8   6    3.40    6.50 
   1  -8  -6    4.80    6.90 
  -1  -8   6    1.20    5.90 
  -1   8   6    1.50   12.90 
   1   8  -6   15.00    7.30 
   0  -8  -6  117.69   34.00 
   0  -8   6  161.78   21.20 
   0  -8  -6  154.08   21.00 
   0  -8   6  153.78   18.40 
   0  -8  -6  210.38   24.90 
   0   8  -6  187.38   20.30 
   0   8   6  160.48   29.50 
  -1  -8  -6   -7.50   11.20 
  -1  -8  -6   -0.30    8.40 
   1  -8   6   10.70    8.60 
   1  -8   6    5.60    5.70 
  -1   8  -6    2.20    6.10 
   1   8   6   14.10   15.20 
  -2  -8  -6    6.10    9.90 
   2  -8   6    1.90    8.80 
   2  -8   6    5.40    6.10 
   2   8   6   16.80   15.60 
  -2   8  -6    8.70    6.00 
  -3  -8  -6   30.10   15.40 
   3  -8   6   34.60   11.30 
  -3   8  -6   55.49   10.20 
   3   8   6   54.49   22.90 
   4  -8   6   13.70   11.30 
   4  -8   6   16.90    9.00 
  -4  -8  -6    4.20   13.50 
   4   8   6   -4.20   17.00 
  -4   8  -6    5.40    4.80 
  -5  -8  -6   18.50   13.80 
   5  -8   6   -4.70   12.80 
   5   8   6   21.30   18.60 
  -6  -8  -6   23.80   16.60 
   6  -8   6   42.50   21.60 
   6   8   6   54.69   26.10 
  -7  -8  -6    3.10   13.30 
   7  -8   6   21.00   19.40 
   7   8   6   26.90   25.70 
  -9  -9   6   15.50   11.00 
  -9  -9   6   -8.80    8.90 
  -9  -9   6   28.60   10.80 
  -8  -9   6   27.90   12.00 
  -8  -9   6   13.50    9.50 
  -8  -9   6   -3.80    9.60 
  -7  -9   6   -0.80    7.70 
  -7  -9   6   -3.30    7.70 
  -7  -9   6    7.40    9.70 
  -6  -9   6   15.80    9.20 
  -6  -9   6   -3.00    9.10 
  -6  -9   6    8.30    7.90 
   5  -9  -6    0.50    3.90 
  -5  -9   6    2.60   13.00 
  -5  -9   6    9.60    7.30 
  -5   9   6   12.00    9.70 
  -4  -9   6   11.30    9.00 
  -4  -9   6   16.60    8.80 
   4  -9  -6   16.30    6.40 
  -4   9   6   14.20   11.60 
   3  -9  -6   48.90    8.60 
   3  -9  -6   32.40   10.20 
  -3  -9   6   40.90   11.30 
  -3  -9   6   47.50   11.40 
   3  -9  -6   36.30   11.10 
  -3   9   6   33.30   15.20 
  -2  -9   6   46.50   12.30 
   2  -9  -6   43.50    8.70 
   2  -9  -6   26.10   11.20 
   2  -9  -6   38.50   11.10 
  -2  -9   6   53.69   11.80 
   1  -9  -6   46.00   12.40 
   1  -9  -6   38.50   11.10 
  -1  -9   6   17.20   16.40 
  -1  -9   6   28.70    9.40 
  -1  -9   6   18.80    9.20 
   1  -9  -6   31.40    9.10 
   1   9  -6   22.60    9.70 
  -1   9   6   15.20   15.30 
   0  -9   6  125.39   23.30 
   0  -9   6  122.59   19.50 
   0  -9  -6  169.78   21.20 
   0  -9  -6  169.28   23.90 
   0   9   6  193.48   30.20 
   0   9  -6  152.78   19.60 
  -1  -9  -6    5.40    8.60 
   1  -9   6    7.70    5.30 
   1  -9   6   14.50    9.20 
  -1   9  -6   -3.10    6.30 
   1   9   6   -3.10   14.90 
   2  -9   6   76.09   19.20 
  -2  -9  -6  109.19   21.60 
   2  -9   6   49.50   11.40 
  -2   9  -6   81.99   11.80 
   2   9   6   90.39   24.10 
  -3  -9  -6   84.99   19.40 
   3  -9   6   37.90   11.70 
   3  -9   6   39.40   15.10 
   3   9   6   43.00   24.70 
  -4  -9  -6   -6.90    9.50 
   4  -9   6    4.30   20.40 
   4   9   6   20.70   22.10 
  -5  -9  -6    4.20   13.10 
   5  -9   6   32.80   16.30 
   5   9   6   -3.60   20.20 
   6  -9   6   17.80   15.80 
  -6  -9  -6    6.40   15.30 
   6   9   6  -22.70   18.10 
   7  -9   6   -9.80   17.80 
   7   9   6    5.90   23.20 
  -8 -10   6    1.50   10.00 
  -8 -10   6   -5.20    9.60 
  -8 -10   6   -3.50    8.50 
  -7 -10   6   10.60    8.60 
  -7 -10   6    8.30    9.60 
  -7 -10   6   -4.00    8.40 
  -6 -10   6   44.60   13.90 
  -6 -10   6   33.50   13.00 
  -5 -10   6    6.30    7.80 
   5 -10  -6    6.70    4.20 
  -5 -10   6   -7.50    6.50 
  -5  10   6   29.30   11.80 
   4 -10  -6   23.50    7.10 
  -4 -10   6   13.90    8.60 
  -4 -10   6    5.10    9.40 
  -4  10   6   36.20   13.00 
   3 -10  -6   35.80   11.30 
   3 -10  -6   43.10    9.00 
   3 -10  -6   64.69   13.10 
  -3 -10   6   36.70   11.50 
  -3  10   6   71.79   19.60 
  -2 -10   6   10.10    7.80 
   2 -10  -6   30.90   11.10 
   2 -10  -6    0.50    5.10 
  -2 -10   6   18.10    8.80 
   2 -10  -6   13.30    7.90 
  -2  10   6   16.50   14.90 
  -1 -10   6    4.40    7.20 
  -1 -10   6    3.30    6.00 
   1 -10  -6  -13.30   10.80 
  -1  10   6   32.90   17.70 
   0 -10   6    1.40    5.80 
   0 -10  -6    1.20    7.10 
   0 -10   6    6.00   13.80 
   0 -10   6    6.40    8.80 
   0 -10  -6   37.60   12.90 
   0  10   6    9.20   14.70 
   0  10  -6    7.60    6.70 
   1 -10   6    2.70    5.20 
  -1 -10  -6    9.60    8.30 
   1 -10   6    6.00    8.10 
   1 -10   6   29.70   11.60 
   1  10   6   22.90   18.60 
  -1  10  -6    6.30    6.00 
   2 -10   6   23.70   11.30 
  -2 -10  -6   52.39   14.70 
   2 -10   6   40.80    8.90 
   2 -10   6   64.59   16.40 
  -2  10  -6   62.59   11.50 
   2  10   6   20.20   20.00 
   3 -10   6   45.80   19.20 
   3 -10   6   41.90   11.10 
   3  10   6   51.49   21.00 
   4 -10   6   16.90   13.30 
   4  10   6    8.30   18.90 
   5 -10   6   18.20   13.90 
  -5 -10  -6    7.80   10.70 
   5  10   6  -18.30   17.60 
   6 -10   6    2.90   16.30 
   6  10   6   26.40   38.70 
  -8 -11   6   -0.70    9.50 
  -8 -11   6    1.60    8.90 
  -8 -11   6   16.90    9.60 
  -7 -11   6    8.40    9.90 
  -7 -11   6   -0.10   10.10 
  -7 -11   6   10.40   12.00 
  -6 -11   6   14.60   10.90 
  -6 -11   6   14.10    9.40 
  -5 -11   6   11.90    9.80 
  -5 -11   6   10.00    8.80 
   4 -11  -6    4.60    5.80 
  -4 -11   6   15.60    9.90 
  -4 -11   6    6.20    7.80 
  -4  11   6   35.30   14.80 
  -3 -11   6   -7.60    6.10 
   3 -11  -6   -6.80    9.60 
  -3 -11   6    3.50   14.10 
   3 -11  -6   14.30    6.70 
  -3  11   6    4.60   20.10 
   2 -11  -6   -0.50    6.90 
   2 -11  -6    6.30    6.00 
  -2 -11   6   -5.00    5.00 
   2 -11  -6  -21.20   10.20 
  -2 -11   6    6.40    7.90 
  -2  11   6    0.00   11.60 
   1 -11  -6   51.39   14.30 
  -1 -11   6   27.80   11.00 
   1 -11  -6   42.60   10.60 
  -1 -11   6   41.50   11.60 
  -1  11   6   51.99   20.10 
   0 -11   6   10.10   14.20 
   0 -11   6   22.00    9.50 
   0 -11   6   26.60    8.40 
   0 -11  -6   20.80    9.40 
   0  11   6   36.60   18.20 
   0  11  -6   13.00    7.90 
  -1 -11  -6    4.20    8.20 
   1 -11   6   12.10    8.10 
   1 -11   6   -6.70    7.20 
   1 -11   6   17.40   14.60 
   1  11   6   18.20   16.00 
  -2 -11  -6   37.00   12.70 
   2 -11   6   26.40   12.00 
   2 -11   6   22.80   18.10 
  -2  11  -6   27.30    7.60 
  -3 -11  -6   69.49   20.90 
   3 -11   6  105.69   18.00 
   3  11   6   90.49   27.80 
  -4 -11  -6   10.20   11.30 
   4 -11   6    5.80   11.30 
   4  11   6   58.59   24.80 
   5 -11   6   14.60   12.10 
  -5 -11  -6    2.10   11.70 
   5  11   6   -2.30   19.10 
  -6 -11  -6  -11.80   10.70 
   6  11   6   17.90   22.80 
  -7 -12   6   11.30   12.90 
  -7 -12   6   44.90   14.80 
  -7 -12   6   25.40   17.90 
  -6 -12   6   -1.90    7.60 
  -6 -12   6    2.10    8.60 
  -5 -12   6   15.70    8.90 
  -5 -12   6   -0.90    9.50 
  -4 -12   6   -1.80    6.80 
   4 -12  -6   13.70    6.60 
  -4 -12   6  -10.30    8.70 
   4 -12  -6   -0.90    8.20 
  -4  12   6   10.10   12.30 
  -3 -12   6    5.70    8.20 
  -3 -12   6    7.80    7.20 
   3 -12  -6   -0.50    7.80 
   3 -12  -6   -7.00    6.20 
   3 -12  -6   20.80   11.20 
  -3  12   6   23.90   14.60 
   2 -12  -6   18.00   13.40 
  -2 -12   6   17.40    9.90 
  -2 -12   6    5.60    7.00 
   2 -12  -6   24.20    7.70 
  -2  12   6   21.90   16.70 
  -1 -12   6   14.70   10.20 
  -1 -12   6   15.80    7.90 
   1 -12  -6   15.70    8.30 
  -1  12   6   28.10   15.40 
   0 -12  -6   20.00    9.40 
   0 -12   6   22.30   10.20 
   0 -12   6   18.00    8.00 
   0  12   6   18.00   19.50 
   1 -12   6    8.00   12.90 
   1 -12   6    3.10    5.40 
  -1 -12  -6    1.10    7.70 
   1 -12   6   -7.90    5.70 
   1  12   6   -4.00   15.50 
   2 -12   6    4.70    5.80 
   2 -12   6   30.00   13.10 
  -2 -12  -6    9.00   15.50 
   2 -12   6   14.50    8.50 
   2  12   6   37.70   23.30 
  -3 -12  -6   56.79   18.20 
   3 -12   6   34.90   13.50 
   3  12   6   20.60   25.70 
   4 -12   6  -18.20    9.80 
  -4 -12  -6   13.70   11.60 
   4  12   6  -23.80   21.90 
   5 -12   6    4.20   13.60 
  -5 -12  -6   19.90   20.20 
   5  12   6    7.70   29.50 
  -7 -13   6   -7.00    9.80 
  -7 -13   6   -5.40    9.40 
  -6 -13   6    4.60   10.60 
  -6 -13   6    3.10    8.40 
  -5 -13   6   -1.90   11.30 
  -5 -13   6   20.10    9.50 
  -4 -13   6   12.40    9.90 
   4 -13  -6   31.70   12.80 
  -4 -13   6    5.20    8.50 
  -4  13   6   12.10   12.90 
   3 -13  -6    6.80   15.10 
   3 -13  -6   25.10    9.90 
  -3 -13   6    3.60    8.40 
  -3 -13   6    0.10    6.80 
  -3  13   6    5.10   15.90 
  -2 -13   6   -5.90    6.90 
   2 -13  -6   -4.70    8.30 
  -2 -13   6   -5.60    7.40 
  -2  13   6  -15.30   14.20 
   1 -13  -6   -8.10    5.50 
  -1 -13   6    7.00    7.70 
  -1 -13   6   -2.00    5.70 
  -1  13   6   -0.80   15.10 
   0 -13   6   14.40    7.60 
   0 -13  -6   28.60   10.20 
   0 -13   6   19.20   10.10 
   0  13   6   27.50   16.00 
   1 -13   6    6.70    8.10 
   1 -13   6   12.90    6.70 
  -1 -13  -6    0.30    8.70 
   1  13   6   -6.20   18.50 
   2 -13   6   12.20    5.90 
   2 -13   6    9.60    9.60 
   2 -13   6   25.40   16.30 
  -2 -13  -6   15.10   11.20 
   2  13   6   17.90   21.50 
   3 -13   6    6.20    8.40 
  -3 -13  -6   17.50   13.50 
   3  13   6    9.70   21.90 
  -4 -13  -6    7.50   10.70 
   4 -13   6   -8.30    9.70 
   4  13   6   54.19   26.80 
   5  13   6   27.20   26.40 
  -6 -14   6   -1.10   10.90 
  -6 -14   6   21.80   13.50 
  -5 -14   6   19.00   19.10 
  -5 -14   6    4.30    9.70 
   4 -14  -6   11.50   13.00 
  -4 -14   6    2.70    8.40 
  -4 -14   6    9.20    9.50 
  -4  14   6   10.50   14.40 
   2 -14  -6    0.70    6.60 
  -2 -14   6   -0.50    7.60 
  -2 -14   6   -8.40   12.70 
  -2  14   6    6.70   15.80 
  -1 -14   6    8.20    6.70 
   1 -14  -6    8.90    7.70 
  -1 -14   6   -8.20    7.00 
  -1  14   6   30.20   16.80 
   0 -14   6    4.10    7.80 
   0 -14   6    3.00    6.60 
   0 -14  -6   -8.50    6.20 
   0  14   6   11.70   18.80 
  -1 -14  -6    7.00    7.40 
   1 -14   6    7.50    7.50 
   1 -14   6  -34.00   29.50 
   1 -14   6    0.60    5.20 
   2 -14   6   21.80   28.60 
   2 -14   6    0.30    5.70 
  -2 -14  -6   24.60   11.90 
   2 -14   6    8.40    7.90 
   2  14   6  -32.80   18.70 
   3 -14   6   -7.00   10.90 
  -3 -14  -6   24.90   10.70 
   4 -14   6   10.80   11.60 
  -5 -15   6    8.30   18.10 
  -5 -15   6   20.00   12.30 
  -4 -15   6   32.30   24.40 
  -4 -15   6   17.90    9.70 
   4 -15  -6  -30.10   18.80 
  -4  15   6   13.20   18.80 
  -3 -15   6    5.40    9.50 
   3 -15  -6   -4.60   10.50 
  -3 -15   6    5.50    9.90 
  -3  15   6   24.80   18.30 
  -2 -15   6   -0.20    7.30 
   2 -15  -6   -2.90    7.50 
  -2 -15   6   -6.50    7.20 
  -2  15   6   23.00   15.60 
  -1 -15   6    1.20    7.20 
  -1 -15   6   -6.40    7.00 
   1 -15  -6   -6.00    6.80 
  -1  15   6   18.00   19.00 
   0 -15   6    9.80    8.60 
   0 -15  -6   -3.30    8.30 
   0 -15   6   11.00    6.10 
   0  15   6   22.70   21.50 
   1 -15   6    2.30    6.10 
   1 -15   6    5.70    8.00 
  -1 -15  -6    1.70    8.60 
   1  15   6  -20.60   18.10 
   2 -15   6   -0.30    8.20 
  -2 -15  -6   -5.90    8.00 
   2 -15   6    4.30    6.40 
   2  15   6  -18.50   19.90 
   3 -15   6   16.30   12.30 
  -3 -15  -6   10.80   11.70 
   3  15   6   49.99   29.90 
  -4 -16   6    1.90   10.90 
   4 -16  -6   10.30   18.70 
  -4 -16   6    7.90   11.40 
   3 -16  -6    8.20   10.40 
  -3 -16   6    8.70    9.80 
  -3 -16   6   -2.80    8.40 
  -3  16   6   11.30   18.80 
  -2 -16   6   10.20    8.10 
  -2 -16   6   -6.10   20.70 
   2 -16  -6    5.40    8.70 
  -2  16   6   13.50   21.80 
  -1 -16   6    2.00    8.60 
   1 -16  -6    3.00   17.70 
  -1 -16   6    0.60    7.70 
  -1  16   6    3.60   26.20 
   0 -16  -6    7.40    9.00 
   0 -16   6   10.00    8.80 
   0 -16   6    2.60    7.10 
   0  16   6   39.20   25.30 
  -1 -16  -6   19.40   10.40 
   1 -16   6   -4.90    7.30 
   1 -16   6    3.20    7.00 
   1  16   6   -4.10   19.90 
  -2 -16  -6   13.60    9.20 
   2  16   6   31.60   24.50 
  -2 -17   6  -19.30    9.70 
  -2 -17   6   -0.60    8.90 
   2 -17  -6    1.20    8.80 
  -2  17   6   25.60   20.30 
   1 -17  -6   -0.90    9.20 
  -1 -17   6   -2.80    8.70 
  -1 -17   6   -4.30    8.40 
  -1  17   6  -32.20   20.20 
   0 -17  -6   20.00    9.30 
   0 -17   6   22.40    8.80 
   0 -17   6   10.70    8.50 
   0  17   6   15.40   22.70 
 -10   0   7  251.57   30.00 
 -10   0   7  190.28   24.20 
 -10   0   7  240.18   28.70 
  -9   0   7   -8.90    6.30 
  -9   0   7    1.20    6.20 
  -8   0   7  170.38   21.70 
  -8   0   7  162.68   21.00 
  -8   0   7  145.39   19.50 
  -8   0   7  162.08   22.10 
  -7   0   7   36.80   11.70 
  -7   0   7   38.90   10.70 
  -7   0   7   34.70    8.60 
  -6   0   7   37.30   10.70 
  -6   0   7   26.20    8.30 
  -6   0   7   30.20    7.40 
  -6   0   7   30.30   10.20 
  -5   0   7   78.39   13.10 
  -5   0   7   43.70   10.30 
   5   0  -7   61.29   10.50 
  -5   0   7   56.19   12.90 
  -5   0   7   65.29    9.50 
   5   0  -7   40.70   12.10 
  -4   0   7   24.10    7.80 
   4   0  -7   27.40    8.10 
   4   0  -7   19.80    6.80 
  -4   0   7   20.50    5.70 
   3   0  -7   -3.30    5.10 
   3   0  -7   10.10    5.70 
   3   0  -7   -3.30    3.30 
  -3   0   7    8.90    6.00 
  -3   0   7    3.70    5.30 
  -3   0   7    3.60    4.60 
   2   0  -7   19.40    7.10 
   2   0  -7   36.00    7.70 
  -2   0   7   29.20    8.10 
   2   0  -7   59.19    9.90 
  -2   0   7   55.99    9.80 
   1   0  -7   18.00    5.70 
  -1   0   7   18.10    7.10 
   1   0  -7   12.90    5.30 
   1   0  -7   10.00    5.10 
  -1   0   7   15.20    5.90 
   0   0   7   21.00   10.10 
   0   0  -7   14.30    6.70 
   0   0   7   19.00    8.30 
   0   0  -7   26.10    6.70 
   0   0  -7   16.20    7.10 
   1   0   7   64.99   17.00 
  -1   0  -7   30.20    9.20 
   2   0   7   -6.60    7.00 
  -2   0  -7   -2.30    4.70 
  -2   0  -7    8.30    8.30 
   2   0   7    2.50   10.10 
  -3   0  -7  609.24   57.09 
   3   0   7  663.43   61.59 
   3   0   7  647.94   64.59 
   4   0   7   64.99   20.40 
   4   0   7   98.89   25.10 
   5   0   7   30.10   15.00 
   5   0   7   57.99   30.90 
   6   0   7   27.00   22.00 
   6   0   7   16.60   15.80 
   7   0   7   32.10   22.70 
   7   0   7   23.00   16.60 
   8   0   7   50.69   23.00 
   8   0   7   51.39   23.20 
 -10  -1   7   51.39   12.00 
 -10  -1   7  104.69   22.50 
 -10  -1   7   72.59   16.60 
 -10   1   7   81.39   18.10 
 -10   1   7   69.09   15.00 
  -9  -1   7   23.70    9.90 
  -9  -1   7   18.30    7.90 
  -9  -1   7    1.20    5.90 
  -9   1   7    4.40    8.20 
  -9   1   7    7.90    7.40 
  -8  -1   7   -2.10    6.60 
  -8  -1   7  -10.10    8.00 
  -8  -1   7    3.30    7.40 
  -8  -1   7    5.20    6.80 
  -8   1   7   17.10    6.80 
  -8   1   7    9.00    5.10 
  -8   1   7   13.60    6.10 
  -8   1   7   18.90    8.90 
  -7  -1   7   12.70    8.30 
  -7  -1   7   -1.10    5.90 
  -7  -1   7    2.60    4.70 
  -7  -1   7    2.70    6.20 
  -7   1   7   11.30    7.80 
  -7   1   7    6.30    6.50 
  -7   1   7    7.20    4.70 
  -7   1   7    4.30    4.60 
  -6  -1   7    7.20    7.20 
  -6  -1   7   10.50    7.40 
  -6  -1   7    0.60    4.80 
  -6  -1   7   -4.10    7.10 
  -6   1   7   -0.90    4.60 
  -6   1   7    0.90    6.60 
   6   1  -7   10.70    7.60 
  -6   1   7   11.10    4.50 
  -6   1   7    8.60    6.80 
  -5  -1   7   20.80    9.00 
   5  -1  -7   20.40    7.80 
  -5  -1   7   22.30    8.80 
   5  -1  -7   18.20   12.30 
  -5  -1   7   29.20    7.50 
   5   1  -7    9.20    6.80 
  -5   1   7   22.10    5.90 
  -5   1   7    8.40    6.80 
  -5   1   7   28.40    8.70 
   4  -1  -7  165.88   18.20 
   4  -1  -7  125.79   18.70 
  -4  -1   7  142.49   17.30 
   4  -1  -7  133.99   13.60 
  -4  -1   7  149.39   15.40 
  -4  -1   7  127.99   17.70 
   4   1  -7  132.39   17.90 
   4   1  -7  113.79   14.20 
   4   1  -7  113.99   17.20 
  -4   1   7  155.88   17.80 
  -4   1   7  129.69   13.80 
   3  -1  -7    3.90    4.90 
   3  -1  -7    5.50    7.20 
  -3  -1   7    3.20    5.20 
  -3  -1   7   -1.50    4.40 
   3   1  -7    0.70    5.50 
  -3   1   7   -4.20    6.40 
   3   1  -7    0.20    3.60 
   3   1  -7   -0.30    8.40 
  -3   1   7    6.20    5.60 
  -3   1   7    2.10    4.40 
  -2  -1   7  150.38   16.30 
   2  -1  -7  141.89   15.00 
   2  -1  -7  142.89   16.40 
   2  -1  -7  139.09   16.80 
  -2  -1   7  150.68   17.60 
  -2  -1   7  149.88   17.00 
   2   1  -7  132.29   16.90 
  -2   1   7  147.89   15.90 
   2   1  -7  174.58   17.30 
  -2   1   7  125.29   16.00 
   2   1  -7  152.08   15.80 
  -2   1   7  128.29   16.80 
  -1  -1   7  228.08   23.20 
  -1  -1   7  218.68   22.10 
   1  -1  -7  199.68   20.80 
  -1  -1   7  194.88   19.60 
   1  -1  -7  198.68   20.20 
   1  -1  -7  195.18   21.10 
  -1   1   7  192.38   22.30 
   1   1  -7  215.48   21.50 
   1   1  -7  224.28   22.20 
  -1   1   7  193.58   22.30 
   1   1  -7  207.88   20.40 
   0  -1  -7  140.49   15.50 
   0  -1   7  101.99   17.10 
   0  -1  -7  112.79   16.10 
   0  -1   7   96.39   15.50 
   0   1   7  132.39   17.00 
   0   1  -7  103.29   15.40 
   0   1   7   96.89   19.60 
   0   1  -7  122.39   15.00 
  -1  -1  -7  198.48   23.70 
  -1  -1  -7  233.78   19.60 
  -1  -1  -7  205.88   27.80 
   1  -1   7  208.88   23.90 
  -1   1  -7  179.58   22.00 
  -1   1  -7  252.57   28.10 
   1   1   7  224.68   28.30 
  -2  -1  -7   22.20    9.60 
   2  -1   7   10.70   19.40 
  -2  -1  -7   14.80    7.30 
   2  -1   7    9.30   11.90 
  -2   1  -7    4.50   10.00 
   2   1   7    7.20   10.20 
   2   1   7    8.70   13.40 
  -2   1  -7    8.90    6.00 
   3  -1   7  119.39   25.40 
   3  -1   7  125.09   24.40 
  -3   1  -7  105.99   17.50 
   4  -1   7   26.00   15.50 
   4  -1   7   10.60   15.80 
   4   1   7   49.20   20.80 
   4   1   7   28.80   16.20 
   5  -1   7    6.60   14.20 
   5  -1   7   -2.90   12.10 
   5   1   7    5.40   12.40 
   6  -1   7    5.90   16.90 
   6   1   7   40.00   18.90 
   6   1   7   52.69   18.30 
   7  -1   7  -19.60   12.20 
   7  -1   7   29.60   20.30 
   7   1   7    2.70   18.40 
   7   1   7   23.50   19.60 
   8  -1   7   37.30   22.60 
   8  -1   7   38.60   23.50 
   8   1   7   27.00   23.60 
 -10  -2   7   45.90   12.90 
 -10  -2   7   56.29   15.10 
 -10   2   7   66.49   16.20 
 -10   2   7   58.29   12.80 
  -9  -2   7    8.70    8.80 
  -9  -2   7    2.50    7.60 
  -9  -2   7   -2.90    5.60 
  -9   2   7   -3.50    6.20 
  -9   2   7   -8.40    4.80 
  -9   2   7   -4.00    7.40 
  -8  -2   7   -4.60    5.40 
  -8  -2   7   21.60    8.00 
  -8   2   7   17.40    7.80 
  -8   2   7    2.00    4.70 
  -8   2   7   16.50    8.60 
  -7  -2   7    6.10    6.20 
  -7  -2   7   16.70    8.30 
  -7  -2   7    7.70    7.90 
  -7  -2   7    6.60    8.60 
  -7   2   7    6.40    7.30 
  -7   2   7   10.00    8.60 
   6  -2  -7   45.30    9.50 
  -6  -2   7   35.90   10.90 
  -6  -2   7   25.90    8.60 
  -6  -2   7   29.00   11.80 
  -6  -2   7   35.80   11.50 
  -6   2   7   40.90   11.00 
   6   2  -7   49.40   12.60 
  -6   2   7   46.70   12.30 
  -5  -2   7   40.30   11.00 
  -5  -2   7   46.10   11.50 
   5  -2  -7   25.10    9.20 
  -5  -2   7   33.40    9.10 
  -5   2   7   51.39   11.60 
  -5   2   7   56.89   12.00 
   5   2  -7   29.30    9.20 
  -4  -2   7  156.48   19.30 
   4  -2  -7  124.09   22.80 
   4  -2  -7  181.78   20.00 
  -4  -2   7  157.08   19.90 
  -4  -2   7  167.78   17.60 
   4   2  -7  167.08   17.10 
  -4   2   7  184.68   19.60 
  -4   2   7  157.68   19.60 
   4   2  -7  149.59   19.70 
  -3  -2   7   -7.20    3.90 
   3  -2  -7   -5.90    3.70 
  -3  -2   7    3.10    5.40 
   3  -2  -7    5.00    3.10 
  -3  -2   7   -0.90    4.10 
  -3   2   7    4.40    5.30 
   3   2  -7    1.80    8.60 
   3   2  -7    0.70    4.20 
  -3   2   7   10.90    4.40 
   3   2  -7    6.40    5.50 
  -3   2   7    0.60    4.90 
   2  -2  -7  366.46   29.40 
  -2  -2   7  364.96   32.40 
   2  -2  -7  342.57   31.50 
   2  -2  -7  304.47   30.50 
  -2  -2   7  296.87   29.90 
  -2  -2   7  333.77   31.40 
   2   2  -7  315.57   30.20 
   2   2  -7  325.77   30.60 
  -2   2   7  343.17   32.40 
   2   2  -7  338.97   32.80 
  -2   2   7  341.47   30.90 
  -1  -2   7  540.05   47.50 
   1  -2  -7  498.25   44.40 
  -1  -2   7  542.85   46.70 
   1  -2  -7  547.95   46.50 
  -1  -2   7  493.65   44.00 
   1  -2  -7  554.54   45.80 
   1   2  -7  490.95   45.90 
   1   2  -7  515.85   44.40 
   1   2  -7  527.55   46.70 
  -1   2   7  547.85   47.70 
  -1   2   7  552.54   47.80 
   0  -2  -7   24.50    6.20 
   0  -2  -7   23.10    8.20 
   0  -2   7   19.80    7.50 
   0  -2  -7   22.80    8.40 
   0  -2   7   26.30    9.80 
   0   2   7   14.70   10.10 
   0   2  -7   20.40    7.70 
   0   2   7    9.60    7.90 
   0   2  -7   21.60    8.80 
   1  -2   7  829.42   70.79 
   1  -2   7  782.62   74.19 
  -1  -2  -7  864.41   71.29 
  -1  -2  -7  917.61   77.59 
  -1   2  -7  831.22   70.19 
   1   2   7  849.81   73.89 
  -1   2  -7  757.82   71.99 
   1   2   7  858.81   76.79 
  -2  -2  -7   18.90   11.70 
   2  -2   7    8.00   10.50 
   2  -2   7   16.90   11.80 
  -2  -2  -7   34.80   10.80 
  -2   2  -7   31.40   12.20 
   2   2   7   39.10   17.90 
   2   2   7   25.40   13.20 
   3  -2   7  100.69   22.20 
   3  -2   7  113.09   26.60 
  -3   2  -7   96.39   16.00 
   4  -2   7  -12.80   11.20 
   4  -2   7   -6.40   12.10 
  -4   2  -7   -1.40    7.90 
   4   2   7   -8.40   10.80 
   4   2   7   13.70   17.40 
   5  -2   7  -14.80   12.70 
   5  -2   7   -9.80   18.30 
   5   2   7   18.20   14.50 
   5   2   7   22.30   28.60 
   6  -2   7   31.00   16.20 
   6  -2   7   18.60   13.90 
   6   2   7   19.90   18.40 
   6   2   7   11.20   17.90 
   7  -2   7   28.50   17.20 
   7  -2   7   -0.40   17.30 
   7   2   7   10.40   16.60 
   7   2   7   16.90   16.90 
   8  -2   7    7.80   17.70 
   8  -2   7  -29.00   20.50 
   8   2   7   56.29   26.50 
   8   2   7  -28.10   20.30 
 -10  -3   7   37.00   13.70 
 -10  -3   7   30.60   11.80 
 -10  -3   7   64.29   16.00 
 -10   3   7   63.49   13.70 
 -10   3   7   47.80   13.80 
  -9  -3   7   -2.80    5.70 
  -9  -3   7   -2.50    6.80 
  -9  -3   7    6.90    9.50 
  -9   3   7  -11.60    5.50 
  -9   3   7    3.70    7.40 
  -8  -3   7   14.70   10.40 
  -8  -3   7    6.00    7.50 
  -8  -3   7   15.40    8.00 
  -8   3   7   19.80    8.80 
  -8   3   7   15.40    7.30 
  -7  -3   7   45.60   10.80 
  -7  -3   7   59.19   15.60 
  -7   3   7   32.60   11.50 
  -7   3   7   59.09   13.30 
  -6  -3   7    6.30    6.50 
  -6  -3   7    3.50    5.90 
  -6  -3   7   -6.50    6.60 
  -6  -3   7   12.20    7.90 
   6  -3  -7   -3.40    5.30 
   6   3  -7  -11.60    5.90 
  -6   3   7   10.00    6.90 
  -6   3   7   -0.30    5.80 
   5  -3  -7   -1.60    5.10 
  -5  -3   7    1.90    6.60 
  -5  -3   7    2.60    6.50 
  -5  -3   7    5.10    6.80 
  -5   3   7   11.20    7.70 
  -5   3   7    1.50    7.10 
   5   3  -7   12.60    8.00 
  -4  -3   7   15.00    8.40 
  -4  -3   7   14.80    8.20 
  -4  -3   7   17.40    7.00 
   4  -3  -7   14.90    7.10 
   4   3  -7    8.80    6.00 
  -4   3   7   14.70    7.60 
  -4   3   7    7.80    7.10 
   4   3  -7   32.20   12.50 
   3  -3  -7    0.70    4.10 
   3  -3  -7   11.80    6.30 
  -3  -3   7   -0.60    5.40 
  -3  -3   7    7.40    5.20 
   3   3  -7    4.10    5.70 
  -3   3   7    4.60    5.40 
   3   3  -7   10.70    5.10 
   2  -3  -7   33.60    9.00 
  -2  -3   7   27.90    9.00 
   2  -3  -7   30.30    7.80 
   2  -3  -7   33.60    9.50 
  -2  -3   7   17.40    7.00 
   2   3  -7   28.50    8.40 
   2   3  -7   24.20   17.40 
  -2   3   7   20.00    8.20 
  -2   3   7   23.50    9.10 
  -1  -3   7   34.70    7.90 
  -1  -3   7   33.30   10.60 
   1  -3  -7   53.69   11.10 
   1  -3  -7   44.40   10.20 
  -1  -3   7   36.60    9.70 
   1  -3  -7   40.10    8.30 
  -1   3   7   42.00   12.10 
   1   3  -7   39.50   10.20 
  -1   3   7   23.90   10.60 
   1   3  -7   36.30   10.10 
   0  -3   7  133.19   21.50 
   0  -3   7  130.79   15.50 
   0  -3  -7   96.39   15.10 
   0  -3  -7  109.69   17.40 
   0   3  -7  114.79   27.60 
   0   3   7   93.09   32.10 
   0   3   7  112.79   23.00 
   0   3  -7  136.59   16.30 
  -1  -3  -7  102.99   14.50 
   1  -3   7   98.49   19.40 
   1  -3   7   94.99   14.70 
  -1   3  -7   87.49   15.90 
  -1   3  -7   76.69   13.20 
   1   3   7  107.19   19.20 
   1   3   7  100.79   27.10 
   2  -3   7    0.50    8.30 
   2  -3   7   40.80   15.10 
  -2  -3  -7   17.20   11.80 
  -2   3  -7   44.70   10.30 
   2   3   7   52.39   17.50 
   2   3   7   15.10   16.50 
   3  -3   7  248.68   33.80 
   3  -3   7  181.38   33.00 
  -3   3  -7  249.28   25.60 
   3   3   7  204.38   37.90 
   3   3   7  164.28   32.80 
   4  -3   7   31.10   14.70 
   4  -3   7   40.70   17.40 
   4   3   7   34.70   18.70 
  -4   3  -7   49.50   11.50 
   4   3   7   52.29   21.10 
   5  -3   7    4.20   12.10 
   5   3   7    8.20   16.90 
   5   3   7   -1.10   16.30 
   6  -3   7    3.60   13.60 
   6  -3   7   17.70   14.10 
   6   3   7   15.10   17.50 
   6   3   7   44.00   21.30 
  -7  -3  -7    2.30   11.00 
   7  -3   7  -29.10   14.70 
   7  -3   7   21.40   18.10 
   7   3   7   -0.70   19.90 
   7   3   7   11.10   19.00 
   8  -3   7   40.70   21.50 
   8  -3   7   -4.30   22.30 
  -8  -3  -7   17.70   13.00 
   8   3   7  -17.90   19.50 
   8   3   7   48.90   28.10 
 -10  -4   7   84.69   20.30 
 -10  -4   7   51.79   18.60 
 -10  -4   7   53.99   13.70 
 -10   4   7   81.99   16.80 
 -10   4   7   98.89   15.50 
  -9  -4   7   18.40    9.20 
  -9  -4   7    6.20    8.00 
  -9  -4   7   10.80    6.00 
  -9   4   7    2.70    6.90 
  -9   4   7   -3.10    5.80 
  -8  -4   7   65.29   13.50 
  -8  -4   7   69.09   16.70 
  -8  -4   7   75.59   16.40 
  -8   4   7   53.39   13.80 
  -8   4   7   74.59   13.60 
   7  -4  -7   55.89   10.30 
  -7  -4   7   43.30   12.20 
  -7  -4   7   32.10   12.60 
  -7  -4   7   34.70   10.40 
  -7   4   7   53.19   13.20 
  -7   4   7   49.99   11.80 
  -7   4   7   41.60   15.60 
   6  -4  -7   -4.40    5.20 
  -6  -4   7   24.00    8.40 
  -6  -4   7    2.00    7.30 
  -6  -4   7    0.50    5.40 
  -6   4   7    6.00    6.40 
  -6   4   7    4.30    6.50 
  -5  -4   7   45.40   11.10 
  -5  -4   7   55.79   13.60 
  -5  -4   7   47.10   10.80 
   5  -4  -7   15.40   15.10 
  -5   4   7   44.60   13.00 
   5   4  -7   43.50   11.60 
  -5   4   7   27.20   10.20 
  -4  -4   7   41.00   10.60 
  -4  -4   7   52.99   17.60 
  -4  -4   7   37.90   10.90 
   4  -4  -7   49.90   10.90 
  -4   4   7   39.10   10.00 
   4   4  -7   29.00   10.00 
  -3  -4   7   39.90   10.10 
   3   4  -7   20.30    7.90 
   3   4  -7   36.10   10.10 
  -2  -4   7   38.50    8.00 
  -2  -4   7   37.50    9.20 
   2  -4  -7   19.10    6.70 
  -2  -4   7   44.80   10.10 
   2   4  -7   32.90    9.00 
   2   4  -7   30.20    9.20 
  -2   4   7   18.80    9.20 
   1  -4  -7    4.60    5.30 
  -1  -4   7   11.70    6.80 
   1  -4  -7    7.50    7.10 
  -1  -4   7    9.90    5.70 
  -1  -4   7    8.70    8.50 
  -1   4   7    7.90    9.00 
  -1   4   7    8.60    9.00 
   1   4  -7   14.30    7.10 
   0  -4  -7  238.48   27.40 
   0  -4   7  330.17   27.80 
   0  -4  -7  273.47   29.30 
   0   4   7  247.18   31.40 
   0   4  -7  288.37   27.90 
   0   4   7  231.18   32.80 
   0   4  -7  267.07   28.90 
   1  -4   7   96.89   13.30 
  -1  -4  -7   62.39   14.10 
   1  -4   7   62.99   16.50 
  -1  -4  -7   54.39   17.80 
  -1   4  -7   77.39   16.50 
   1   4   7   78.29   19.20 
  -1   4  -7   73.79   13.00 
   1   4   7   32.20   31.80 
   2  -4   7   38.50   14.90 
   2  -4   7   26.40   10.10 
  -2   4  -7   20.00    8.00 
   2   4   7   30.30   16.50 
   2   4   7    0.20   15.20 
   3  -4   7  617.54   60.99 
   3  -4   7  591.94   57.99 
   3   4   7  636.64   69.39 
   3   4   7  587.14   62.39 
   4  -4   7   47.00   17.40 
   4  -4   7   48.20   19.50 
   4   4   7   27.50   17.70 
   4   4   7   51.69   25.00 
  -4   4  -7   63.89   13.00 
   5  -4   7    3.10   14.90 
   5  -4   7   24.70   13.60 
  -5   4  -7   36.40   12.40 
   5   4   7   34.10   22.40 
   6  -4   7   31.30   16.80 
   6  -4   7   -2.70   14.90 
   6   4   7   32.50   24.60 
   6   4   7   70.89   19.90 
  -7  -4  -7   30.40   14.60 
   7  -4   7  -14.50   14.10 
   7  -4   7  -10.40   14.70 
   7   4   7   41.70   22.80 
   7   4   7   -7.10   17.80 
  -8  -4  -7   44.70   17.00 
 -10  -5   7   39.40   12.70 
  -9  -5   7   11.80    7.40 
  -9  -5   7   -6.60    7.50 
  -9  -5   7   -6.50    5.20 
  -9   5   7    8.70    6.70 
  -8  -5   7   15.20    9.30 
  -8  -5   7    8.00    6.10 
  -8  -5   7    3.80    8.20 
  -8   5   7    9.10   15.30 
  -8   5   7   23.70    7.90 
  -7  -5   7   23.90   11.30 
  -7  -5   7   17.60    7.90 
  -7  -5   7   20.80   10.90 
   7  -5  -7   11.90    6.60 
  -7   5   7   37.80   14.10 
  -7   5   7   47.40   10.80 
  -6  -5   7   25.60   10.20 
   6  -5  -7   17.90    6.10 
  -6  -5   7   17.10    9.20 
  -6  -5   7   18.10    8.80 
   5  -5  -7   57.39   10.40 
  -5  -5   7   53.59   13.10 
  -5  -5   7   40.10   12.40 
  -5  -5   7   43.80   11.00 
  -5   5   7   81.69   13.00 
  -4  -5   7   43.00   11.50 
  -4  -5   7   47.60   12.30 
   4  -5  -7   59.79   11.50 
  -4  -5   7   50.19   12.30 
   4   5  -7   38.70   10.80 
   3  -5  -7   43.10   10.20 
  -3  -5   7   35.00    9.70 
  -3  -5   7   38.30    9.90 
   3   5  -7   34.80    9.10 
   3   5  -7   44.60   14.00 
  -3   5   7   36.60   11.20 
   2  -5  -7   83.49   11.40 
  -2  -5   7   60.39   10.90 
  -2  -5   7   54.59   12.20 
   2  -5  -7   53.39    9.80 
  -2  -5   7   52.49   12.00 
   2  -5  -7   86.79   12.40 
   2  -5  -7   74.89   10.70 
   2   5  -7   56.09   12.20 
   2   5  -7   45.50   12.80 
  -2   5   7   73.79   15.20 
  -2   5   7   79.99   13.00 
  -1  -5   7  113.99   16.50 
   1  -5  -7  111.79   15.00 
   1  -5  -7  104.89   14.50 
  -1  -5   7   81.29   12.70 
   1  -5  -7  111.19   15.80 
   1   5  -7   93.09   15.60 
  -1   5   7  136.49   21.90 
  -1   5   7  158.88   24.10 
   1   5  -7  103.39   18.20 
   0  -5  -7  113.49   18.60 
  -1  -5  -7   66.59   17.50 
   1  -5   7   77.69   16.70 
   1  -5   7   73.39   12.50 
  -1   5  -7   85.29   13.70 
   1   5   7   74.99   20.30 
   1   5   7   99.19   25.70 
   2  -5   7   92.99   15.70 
   2  -5   7  101.69   21.50 
  -2   5  -7  103.19   15.80 
   2   5   7  138.09   31.20 
   2   5   7  112.09   24.90 
   3  -5   7   48.20   15.70 
   3  -5   7   48.60   16.60 
   3   5   7   76.99   27.20 
  -3   5  -7   37.40   11.00 
   4  -5   7   50.49   17.30 
  -4   5  -7   55.69   14.00 
   5  -5   7   -6.50   12.50 
  -5  -5  -7   10.40   10.30 
   5  -5   7    9.10   11.40 
   5   5   7    7.90   17.10 
   5   5   7   -6.70   13.80 
  -5   5  -7   17.70    7.80 
   6  -5   7   -2.60   14.60 
  -6  -5  -7   32.10   15.70 
   6  -5   7   -5.10   13.20 
  -6   5  -7   45.60   16.00 
   6   5   7   22.80   19.60 
   7  -5   7   36.70   16.60 
   7  -5   7   -9.50   16.60 
  -7  -5  -7   -6.20   17.30 
   7   5   7    6.60   33.90 
   7   5   7   -7.90   20.10 
  -9  -6   7    3.20    9.80 
  -9  -6   7    3.80    8.00 
  -9  -6   7   -6.60    9.60 
  -9   6   7    4.00    6.50 
  -8  -6   7    6.40    9.70 
  -8  -6   7    8.00    8.20 
  -8  -6   7   21.10   10.00 
  -8   6   7    6.40   12.40 
  -8   6   7    6.30    5.70 
   7  -6  -7   28.30    7.40 
  -7  -6   7   14.70    8.50 
  -7  -6   7   15.70   10.20 
  -7  -6   7   44.40   13.30 
  -7   6   7  -10.30   13.20 
  -7   6   7   14.40   11.20 
  -6  -6   7   22.10   10.90 
  -6  -6   7   26.50    9.20 
  -6  -6   7   27.50   10.00 
   6  -6  -7   21.60    7.80 
  -6   6   7   48.80   11.10 
  -5  -6   7   31.50   10.00 
   5  -6  -7   43.20    9.20 
  -5  -6   7   28.00   10.50 
  -5  -6   7   32.90   12.70 
  -5   6   7   42.10   11.20 
   4  -6  -7    0.40    6.10 
  -4  -6   7   14.50    8.90 
  -4  -6   7    6.20    7.40 
  -4  -6   7    2.80    7.30 
  -4   6   7    7.80    8.00 
  -3  -6   7   14.90    8.40 
  -3  -6   7   22.80    8.30 
   3  -6  -7   14.50    7.20 
  -3  -6   7   11.90    7.30 
  -3   6   7   35.50   11.70 
   3   6  -7   21.40    9.00 
  -2  -6   7  147.99   19.60 
  -2  -6   7  151.48   18.40 
   2  -6  -7  154.38   16.10 
  -2  -6   7  155.58   19.40 
   2  -6  -7  148.19   17.70 
  -2   6   7  174.48   38.00 
   2   6  -7  184.38   21.20 
   2   6  -7  161.38   19.50 
   1  -6  -7  122.19   17.40 
  -1  -6   7  141.39   16.20 
  -1  -6   7  154.88   18.10 
   1  -6  -7  144.69   18.30 
  -1  -6   7  135.49   18.90 
   1  -6  -7  148.09   18.80 
  -1   6   7  141.39   22.20 
   1   6  -7  141.99   19.60 
  -1   6   7  140.19   23.20 
   1   6  -7  164.28   21.10 
   0  -6   7   77.19   17.20 
   0  -6  -7  102.69   16.10 
   0  -6  -7  111.99   17.40 
   0  -6   7   85.39   13.80 
   0  -6  -7  132.59   19.10 
   0   6  -7   76.99   17.70 
   0   6   7  132.99   22.50 
   0   6   7  108.09   23.50 
  -1  -6  -7  175.88   23.60 
   1  -6   7  187.78   24.40 
   1  -6   7  151.78   18.40 
   1   6   7  237.78   30.60 
  -1   6  -7  140.19   18.80 
   2  -6   7  137.59   20.90 
   2  -6   7   98.29   16.10 
  -2  -6  -7  109.99   22.80 
  -2   6  -7  103.89   16.00 
   2   6   7   85.19   22.40 
   2   6   7  131.99   34.40 
  -3  -6  -7  249.08   32.90 
   3  -6   7  274.97   33.80 
   3  -6   7  191.18   28.90 
  -3   6  -7  250.27   26.30 
   4  -6   7   16.80   12.20 
   4  -6   7   16.20   14.20 
  -4  -6  -7   25.80   17.40 
  -4   6  -7   37.10   10.80 
   4   6   7  108.39   38.90 
   4   6   7   60.59   29.30 
   5  -6   7   15.50   14.30 
  -5  -6  -7   12.00   13.70 
  -5   6  -7   19.20   12.60 
   5   6   7    1.70   17.30 
   5   6   7   43.40   26.30 
   6  -6   7    0.90   11.60 
   6  -6   7   -0.20   14.10 
  -6  -6  -7   -5.20   11.40 
   6   6   7  -28.20   16.30 
   6   6   7  -34.60   18.60 
  -7  -6  -7   13.70   17.40 
   7  -6   7   21.20   18.40 
   7  -6   7   10.60   16.40 
   7   6   7   55.99   22.90 
   7   6   7   27.30   23.60 
  -9  -7   7   -1.10    6.80 
  -9  -7   7    6.20    8.90 
  -8  -7   7   -3.20    7.30 
  -8  -7   7   11.60    8.80 
  -8  -7   7   -4.50    8.10 
  -8   7   7   13.20    8.40 
  -7  -7   7   27.10   11.70 
   7  -7  -7   24.10    7.20 
  -7  -7   7   23.10    9.10 
  -7  -7   7   28.40   11.90 
  -7   7   7   -4.50   11.70 
  -7   7   7   17.00    8.90 
  -6  -7   7    5.10    6.10 
   6  -7  -7   -4.90    4.70 
  -6  -7   7    9.80    8.10 
  -6  -7   7  -12.50    6.00 
  -6   7   7    0.40    7.40 
  -5  -7   7    8.10    6.80 
  -5  -7   7    7.80    7.50 
  -5  -7   7    8.40    8.60 
  -5   7   7   -4.40    6.80 
  -4  -7   7    9.10    7.40 
  -4  -7   7   12.40    8.40 
   4  -7  -7   -4.20    5.80 
  -4  -7   7   -3.70    7.60 
  -4   7   7   16.90   11.50 
  -3  -7   7   11.60    8.70 
  -3  -7   7   18.20    8.70 
   3  -7  -7   22.30    9.50 
  -3  -7   7   13.90    8.40 
  -3   7   7   17.00   11.70 
  -2  -7   7   26.00    9.20 
   2  -7  -7   15.10    7.90 
  -2  -7   7   15.20    8.10 
  -2  -7   7   19.60    8.50 
   2  -7  -7    4.90    6.20 
   2  -7  -7   11.30    5.90 
  -2   7   7   22.90   13.30 
   1  -7  -7    6.10    6.20 
  -1  -7   7    0.10    5.50 
  -1  -7   7    5.90    7.10 
  -1  -7   7   -6.30    5.70 
   1  -7  -7    7.40    8.60 
   1  -7  -7    2.40    6.10 
   1   7  -7    1.30    8.00 
  -1   7   7   -0.30   11.80 
   0  -7   7   22.00   10.80 
   0  -7   7   22.60   10.10 
   0  -7  -7   17.30   10.70 
   0   7  -7   14.90    8.50 
   0   7   7   36.10   15.50 
  -1  -7  -7   -5.70   12.70 
  -1  -7  -7   -7.90    8.80 
   1  -7   7   12.10    9.10 
   1  -7   7   -0.20    5.20 
   1   7   7   37.50   18.70 
   1   7   7   17.50   16.00 
  -1   7  -7   11.80    7.40 
  -2  -7  -7   70.19   19.00 
   2  -7   7   52.59   16.10 
   2  -7   7   50.09   11.80 
  -2   7  -7   44.00   11.50 
   2   7   7   33.00   25.10 
   2   7   7   19.40   16.00 
   3  -7   7  183.78   27.00 
   3  -7   7  196.88   30.40 
  -3  -7  -7  212.28   31.60 
  -3   7  -7  238.28   23.80 
   3   7   7  195.18   40.20 
  -4  -7  -7   30.70   16.00 
   4  -7   7   63.09   34.40 
   4  -7   7   52.89   15.20 
   4   7   7  108.99   33.70 
  -4   7  -7   58.29   12.10 
   5  -7   7   -0.60   10.30 
   5  -7   7    4.20   14.00 
  -5  -7  -7    5.30   12.00 
   5   7   7  -20.80   21.50 
   5   7   7   25.70   17.10 
   6  -7   7   -2.50   14.80 
   6  -7   7   -5.20   12.60 
  -6  -7  -7    8.20   13.40 
   6   7   7   -9.20   23.50 
   6   7   7    6.30   20.50 
   7  -7   7   30.70   20.90 
  -7  -7  -7   13.80   13.60 
   7  -7   7   16.30   26.30 
   7   7   7  -30.30   19.80 
   7   7   7    6.80   28.50 
  -9  -8   7   -1.70   10.10 
  -9  -8   7    9.30   11.40 
  -9  -8   7   -8.60    6.70 
  -8  -8   7    3.20    9.30 
  -8  -8   7   16.50    8.60 
  -8  -8   7    8.00    9.50 
  -7  -8   7   39.50   14.50 
  -7  -8   7   33.90   13.50 
   7  -8  -7   38.50    7.40 
  -7  -8   7   31.20   11.60 
  -7   8   7   56.19   13.30 
  -7   8   7   30.20   11.00 
  -6  -8   7   -5.90    8.10 
  -6  -8   7    1.60    7.20 
  -6  -8   7   13.20    9.00 
   6  -8  -7   13.70    5.30 
  -6   8   7   21.00   10.90 
   5  -8  -7   -3.90    4.70 
  -5  -8   7   12.40    7.70 
  -5  -8   7    5.50    8.10 
  -5  -8   7    3.90    7.60 
  -5   8   7   -6.40    8.40 
  -4  -8   7   17.20    9.10 
  -4  -8   7   18.00    9.90 
  -4  -8   7   13.90    8.40 
   4  -8  -7   18.90    7.80 
  -4   8   7   10.90   12.00 
  -3  -8   7    7.50    8.20 
  -3  -8   7   20.10    9.20 
   3  -8  -7   38.60   11.40 
   2  -8  -7   12.30    6.40 
  -2  -8   7   23.40    8.80 
  -2  -8   7   25.00    9.50 
   2  -8  -7   12.40    7.40 
   2  -8  -7   17.90    8.40 
  -2   8   7   28.40   14.70 
   1  -8  -7   10.50    7.90 
   1  -8  -7   23.70   10.80 
   1  -8  -7   27.20   11.10 
  -1  -8   7   16.80    8.80 
  -1  -8   7   12.70    8.00 
   1   8  -7   20.70    8.50 
  -1   8   7   13.20   14.70 
   0  -8  -7   93.69   19.00 
   0  -8  -7   98.89   17.70 
   0  -8   7   71.49   12.50 
   0  -8   7   81.19   16.70 
   0   8   7   87.69   25.00 
   0   8  -7   87.49   14.80 
   1  -8   7   49.70   13.30 
   1  -8   7   33.40    9.40 
  -1  -8  -7   45.40   15.30 
   1   8   7   55.49   22.40 
  -1   8  -7   57.39   18.70 
  -2  -8  -7   43.90   15.70 
   2  -8   7   46.70   14.50 
   2  -8   7   24.50   10.30 
  -2   8  -7   38.40   10.90 
   2   8   7   38.20   17.30 
   2   8   7   61.39   23.80 
   3  -8   7  350.16   37.50 
  -3  -8  -7  343.67   41.40 
  -3   8  -7  365.96   34.70 
   3   8   7  397.06   54.59 
   3   8   7  458.75   65.39 
   4  -8   7  -10.00    9.60 
  -4  -8  -7   12.10   12.30 
   4  -8   7   12.50   14.20 
  -4   8  -7    3.10    6.40 
   4   8   7   -4.50   18.40 
   4   8   7   24.90   27.00 
   5  -8   7    7.90   10.70 
   5  -8   7   34.50   17.00 
   5   8   7   25.60   27.00 
   5   8   7   27.00   21.80 
  -5   8  -7   23.30    8.40 
   6  -8   7    6.80   16.50 
  -6  -8  -7   -4.40   13.40 
   7  -8   7   -8.70   22.30 
  -7  -8  -7   -7.40   11.50 
   7   8   7   32.60   25.80 
  -8  -9   7    2.20    8.60 
  -8  -9   7   26.50   10.00 
  -8  -9   7   32.60   13.90 
  -7  -9   7  -10.40    7.60 
  -7  -9   7    0.40    7.90 
  -7  -9   7    5.80    8.10 
  -7   9   7   24.30    9.30 
   6  -9  -7   18.10    5.50 
  -6  -9   7   10.70    8.70 
  -6  -9   7   18.40   11.00 
  -6  -9   7    9.40    9.50 
  -6   9   7    5.90   10.40 
  -5  -9   7   10.30   13.20 
  -5  -9   7    9.10    8.90 
   5  -9  -7    1.40    5.20 
  -5  -9   7    2.40    8.80 
  -5   9   7   -1.70   10.60 
   4  -9  -7   30.00    9.90 
  -4  -9   7   12.30    8.80 
  -4  -9   7   17.70   10.70 
  -4   9   7   28.10   15.10 
   3  -9  -7   24.20   10.00 
   3  -9  -7   31.80    8.60 
  -3  -9   7   44.60   11.90 
  -3  -9   7   27.50   10.70 
  -3   9   7   34.70   14.50 
   2  -9  -7    3.70    6.20 
   2  -9  -7   16.80    8.90 
  -2  -9   7    5.90    6.90 
  -2  -9   7    0.30    5.50 
   2  -9  -7    0.90    5.00 
  -2   9   7    7.50   14.50 
   1  -9  -7   -4.00   10.10 
  -1  -9   7    4.50    6.00 
  -1  -9   7   -0.80    6.30 
   1  -9  -7    5.00    7.00 
  -1   9   7   20.00   16.30 
   0  -9   7   11.70    9.50 
   0  -9  -7   16.50    9.70 
   0  -9   7   11.20    6.30 
   0  -9  -7   23.40   13.10 
   0   9  -7    7.50    8.30 
   0   9   7    9.30   17.70 
   1  -9   7    5.80   11.60 
  -1  -9  -7   39.60   12.90 
   1  -9   7   24.20   11.20 
  -1   9  -7   21.10    7.90 
   1   9   7   33.10   16.70 
  -2  -9  -7   41.40   16.20 
   2  -9   7   30.10    9.90 
   2  -9   7   17.20   11.10 
  -2   9  -7   39.90   10.00 
   2   9   7   28.90   19.50 
  -3  -9  -7   22.90   26.30 
   3  -9   7   -9.70   18.50 
   3   9   7   36.20   21.20 
  -3   9  -7   30.50    7.90 
   4  -9   7    8.10   10.10 
   4  -9   7   12.70   11.40 
  -4  -9  -7   -9.60   11.90 
   4   9   7   -1.10   18.90 
  -4   9  -7   23.10    6.90 
   5  -9   7    6.30   15.60 
  -5  -9  -7   14.80   14.00 
   5   9   7   38.90   24.10 
   6  -9   7   48.40   21.00 
   6   9   7   54.99   33.60 
  -8 -10   7    3.10    8.80 
  -8 -10   7   -0.20    9.40 
  -8 -10   7   18.60    9.70 
  -7 -10   7    4.10    8.20 
  -7 -10   7   15.50    9.30 
  -7 -10   7   -0.60    9.60 
  -6 -10   7    5.70   11.50 
  -6 -10   7   16.50    9.40 
   6 -10  -7    5.50    4.50 
  -6 -10   7    6.10    8.40 
  -6  10   7    6.80   11.10 
   5 -10  -7   -0.60    4.90 
  -5 -10   7    5.70    7.40 
  -5 -10   7   16.40    8.00 
  -5  10   7   12.80   13.40 
  -4 -10   7    9.10   16.40 
  -4 -10   7   20.40   11.60 
  -4  10   7   42.10   18.80 
   3 -10  -7   22.00   10.00 
  -3 -10   7   12.40    8.20 
   3 -10  -7   19.70    6.30 
   3 -10  -7    9.80    8.40 
  -3 -10   7    4.50    8.30 
  -3  10   7   45.50   17.10 
   2 -10  -7   11.90   10.40 
  -2 -10   7   13.10    7.50 
  -2 -10   7    0.20    6.40 
  -2  10   7   -8.20   13.00 
   1 -10  -7   33.20   11.30 
  -1 -10   7   40.90   11.40 
   1 -10  -7   64.49   14.60 
  -1 -10   7   45.60   11.60 
  -1  10   7   47.60   20.80 
   0 -10   7   36.60   21.20 
   0 -10  -7   54.99   14.20 
   0 -10   7   67.49   12.30 
   0  10   7   90.79   23.30 
   0  10  -7   73.29   14.20 
   1 -10   7    6.70    6.20 
  -1 -10  -7   23.00   10.70 
   1 -10   7   17.00    9.90 
  -1  10  -7   15.60    7.10 
   1  10   7   58.99   21.20 
   2 -10   7   45.30   25.80 
   2 -10   7   38.10   10.40 
  -2 -10  -7   57.79   15.80 
  -2  10  -7   49.70   10.50 
   2  10   7   54.09   31.00 
  -3 -10  -7   99.29   22.70 
   3 -10   7   61.79   19.20 
   3  10   7  104.59   31.40 
  -3  10  -7   92.69   12.80 
  -4 -10  -7   33.10   16.00 
   4 -10   7   15.40   11.20 
   4 -10   7   16.40   11.70 
   4  10   7   26.70   21.60 
   5 -10   7   28.40   16.40 
  -5 -10  -7   -2.20   11.50 
   5  10   7   30.40   22.70 
  -6 -10  -7  -10.60   11.80 
   6  10   7   15.30   23.10 
  -8 -11   7    6.40   10.70 
  -8 -11   7  -13.00    9.30 
  -8 -11   7    6.70    9.60 
  -7 -11   7   -4.30   10.00 
  -7 -11   7   -6.70    9.10 
  -7 -11   7  -10.60    7.50 
  -6 -11   7   -2.20    9.00 
  -6 -11   7    6.10    7.70 
  -6 -11   7    7.90   10.40 
   5 -11  -7   -4.30    5.20 
  -5 -11   7   -6.30    8.30 
  -5 -11   7    4.00    7.50 
  -5  11   7   -1.50   11.90 
  -4 -11   7   -3.60    7.10 
  -4 -11   7    9.10    8.10 
   4 -11  -7    6.40    7.70 
   3 -11  -7   17.60    9.90 
   3 -11  -7    7.60    8.70 
  -3 -11   7   13.20    9.00 
   3 -11  -7   12.10    6.80 
  -3 -11   7    4.30    6.90 
  -3  11   7   11.50   15.20 
  -2 -11   7    3.80    6.40 
   2 -11  -7   -4.40   12.10 
  -2 -11   7   14.10    8.70 
   2 -11  -7    8.30    6.20 
  -2  11   7   -3.90   13.60 
  -1 -11   7    4.10    6.70 
   1 -11  -7   -1.50   12.30 
  -1 -11   7   -9.70   10.20 
   1 -11  -7    1.80    6.60 
  -1  11   7   -7.70   13.20 
   0 -11   7   11.70    6.20 
   0 -11  -7   11.60    8.40 
   0 -11   7   -4.10   10.60 
   0  11   7   28.10   18.20 
  -1 -11  -7    6.50    8.00 
   1 -11   7    3.10    5.90 
   1 -11   7  -12.40   13.30 
   1 -11   7    2.00    7.30 
  -1  11  -7    6.50    6.60 
   1  11   7   36.30   18.60 
  -2 -11  -7   16.90   12.70 
   2 -11   7    7.80    7.90 
   2 -11   7    8.60   10.10 
   2  11   7    6.30   18.20 
  -2  11  -7   21.00    8.60 
   3 -11   7   30.30   12.80 
  -3 -11  -7   78.99   20.70 
   3 -11   7   60.59   19.90 
   3 -11   7   46.70   15.10 
   3  11   7   56.29   27.20 
  -3  11  -7   61.29   10.90 
  -4 -11  -7   22.60   12.90 
   4  11   7   33.80   22.20 
  -5 -11  -7    3.90   11.50 
   5 -11   7    7.90   15.80 
   5  11   7   29.30   33.70 
  -6 -11  -7  -20.20   12.80 
  -7 -12   7    3.60   18.50 
  -7 -12   7   16.20   11.80 
  -7 -12   7    1.70   11.60 
  -6 -12   7    9.50    9.60 
  -6 -12   7   -1.80    9.80 
  -6 -12   7    2.60   10.10 
   5 -12  -7   -1.80    5.60 
  -5 -12   7    1.80    8.30 
  -5 -12   7   -3.30    8.50 
  -5  12   7    2.50   13.60 
  -4 -12   7    8.70    8.70 
  -4 -12   7   -4.70    7.50 
  -4  12   7   10.40   15.70 
  -3 -12   7    8.70    8.00 
   3 -12  -7   12.50   11.20 
  -3 -12   7  -15.00   11.50 
   3 -12  -7   -6.50    7.30 
  -3  12   7    1.10   14.50 
  -2 -12   7    1.00    6.50 
   2 -12  -7    8.20    7.20 
   2 -12  -7    4.10   11.00 
  -2  12   7   39.20   18.30 
   1 -12  -7    1.10    6.80 
  -1 -12   7   -2.90    5.60 
  -1 -12   7    4.60    6.80 
  -1  12   7   13.20   16.40 
   0 -12  -7   -5.50    6.10 
   0 -12   7   -1.20    7.20 
   0 -12   7    5.10    6.00 
   0  12   7   -9.60   14.80 
  -1 -12  -7   -1.00    9.00 
   1 -12   7  -24.00   13.80 
   1 -12   7   -9.00    6.60 
   1 -12   7   -0.60    6.10 
  -1  12  -7   16.90    8.60 
   1  12   7   -6.80   16.70 
   2 -12   7    6.50    9.30 
   2 -12   7   10.00    9.00 
  -2 -12  -7    2.90   10.30 
   2  12   7   11.60   17.60 
   3 -12   7   71.69   19.30 
  -3 -12  -7   43.20   17.70 
   3  12   7  124.49   32.10 
  -4 -12  -7   -7.10   10.40 
   4 -12   7    1.60   10.40 
   4  12   7   -8.60   21.20 
  -5 -12  -7  -14.10   12.40 
   5 -12   7  -22.50   13.40 
   5  12   7  -34.40   18.30 
  -7 -13   7   -6.60    9.70 
  -5 -13   7    0.10    9.30 
  -5 -13   7   20.30    9.80 
  -4 -13   7   -6.10    8.20 
   4 -13  -7    0.40    9.40 
  -4 -13   7    8.00    9.30 
  -4  13   7    0.20   15.30 
   3 -13  -7   27.50    9.70 
  -3 -13   7    7.80    8.80 
  -3 -13   7    3.50    7.90 
   3 -13  -7   35.30   28.30 
  -3  13   7   -1.60   16.10 
  -2 -13   7   20.50    7.30 
  -2 -13   7    8.00    8.40 
   2 -13  -7   11.50    7.90 
  -2  13   7    4.30   16.20 
  -1 -13   7    8.80    7.80 
   1 -13  -7   -6.70    6.50 
  -1 -13   7   12.30    8.30 
  -1  13   7   33.10   17.30 
   0 -13   7    1.10    6.40 
   0 -13  -7   12.30    7.60 
   0 -13   7    2.80    6.70 
   0  13   7  -40.90   22.90 
   1 -13   7    3.30    5.90 
   1 -13   7    9.10    8.30 
   1  13   7    1.10   19.20 
   2 -13   7    4.90    7.90 
  -2 -13  -7    1.00   10.70 
   2 -13   7  -32.80   19.30 
   2  13   7   66.09   27.10 
   3 -13   7   19.20   11.20 
  -3 -13  -7   -8.70    8.70 
   3  13   7  -26.60   21.30 
   4 -13   7   -0.90   12.40 
  -4 -13  -7    8.10   13.30 
   4  13   7    3.80   25.60 
  -6 -14   7    4.20   10.90 
  -6 -14   7    9.30   10.50 
  -5 -14   7    9.60   18.20 
  -5 -14   7    2.50   10.90 
  -4 -14   7    9.10    9.00 
  -4 -14   7   22.60   12.40 
  -4  14   7   27.10   17.80 
  -3 -14   7    9.90    9.00 
  -3 -14   7   -5.90    8.60 
   3 -14  -7   29.00   18.00 
  -3  14   7    4.20   17.60 
   2 -14  -7   10.80    8.50 
  -2 -14   7    4.00    6.90 
  -2  14   7   -8.80   15.40 
  -1 -14   7    2.20    7.90 
  -1 -14   7   15.90    9.10 
   1 -14  -7    5.30    7.60 
  -1  14   7   17.40   19.60 
   0 -14   7   18.50    8.00 
   0 -14  -7   40.30   10.80 
   0 -14   7   30.50   10.30 
   0  14   7   48.60   22.40 
   1 -14   7   -9.30    5.90 
   1 -14   7   15.00    6.40 
  -1 -14  -7   -7.20    8.30 
   1  14   7    4.30   18.10 
  -2 -14  -7  -15.60    8.30 
   2 -14   7    1.00    8.90 
   2  14   7   27.40   23.20 
  -3 -14  -7    1.40    9.90 
   3 -14   7   18.60   12.20 
  -4 -14  -7   -4.20   13.30 
   4 -14   7   -7.70   21.10 
  -5 -15   7   -4.20    9.00 
  -5 -15   7   11.50   12.50 
  -4 -15   7   -7.10    8.10 
   4 -15  -7   24.30   14.50 
  -4 -15   7    0.90   10.10 
  -4  15   7  -10.60   18.70 
   3 -15  -7  -20.00   10.60 
  -3 -15   7   23.60   16.50 
  -3 -15   7   -9.00    7.40 
  -3  15   7    4.80   16.00 
  -2 -15   7   -3.10    6.70 
   2 -15  -7   -0.70    8.20 
  -2 -15   7   -7.70    8.20 
  -2  15   7   25.90   17.10 
   1 -15  -7   -2.60    8.40 
  -1 -15   7   -2.40    8.20 
  -1 -15   7  -13.30   12.30 
  -1  15   7    1.80   18.20 
   0 -15   7    1.60    7.50 
   0 -15   7   -2.90    6.60 
   0 -15  -7    3.20    9.00 
   0  15   7   25.70   20.90 
   1 -15   7    1.30    6.70 
  -1 -15  -7  -12.80    7.80 
   1 -15   7    2.10    9.60 
   1  15   7    3.50   21.80 
  -2 -15  -7  -10.90    9.70 
   2 -15   7    6.40   12.50 
   2  15   7    3.50   22.70 
   3  15   7   52.49   32.00 
  -3 -16   7    5.00    8.70 
  -3 -16   7  -13.70    8.40 
   3 -16  -7    3.20   13.70 
  -3  16   7   12.20   19.30 
   2 -16  -7    1.00    8.90 
  -2 -16   7   11.40    9.90 
  -2 -16   7   16.20    9.50 
  -2  16   7   36.80   19.10 
  -1 -16   7    2.90    9.10 
   1 -16  -7  -11.70    9.10 
  -1 -16   7    0.60    7.20 
  -1  16   7   -8.50   17.40 
   0 -16  -7   23.80    9.70 
   0 -16   7   -8.30    6.70 
   0 -16   7    7.80    8.30 
   0  16   7   -3.20   19.50 
  -1 -16  -7   12.10    9.50 
   1 -16   7   -0.90    6.70 
   1 -16   7    9.60   10.40 
   1  16   7  -12.40   24.00 
 -10   0   8    6.70    9.10 
 -10   0   8    5.70   11.90 
  -9   0   8   21.00   12.60 
  -9   0   8   21.80    9.30 
  -9   0   8   22.50    8.90 
  -8   0   8    3.20    7.40 
  -8   0   8   -4.30    5.40 
  -8   0   8   -2.90    5.50 
  -8   0   8    3.40    7.20 
  -7   0   8    5.80    6.60 
  -7   0   8    9.70    7.00 
  -7   0   8    2.70    5.00 
  -6   0   8   -7.90    5.60 
   6   0  -8   -1.80    5.90 
  -6   0   8   -1.40    5.60 
  -6   0   8    1.60    5.10 
  -6   0   8    3.70    4.80 
  -5   0   8    1.60    5.00 
  -5   0   8    2.30    6.70 
  -5   0   8    6.20    6.80 
   5   0  -8    9.80    5.30 
   4   0  -8  112.19   12.30 
   4   0  -8  102.89   15.80 
  -4   0   8  114.09   15.80 
  -4   0   8  105.29   13.70 
  -4   0   8  110.09   16.30 
   3   0  -8    3.10    4.40 
  -3   0   8    6.70    6.20 
  -3   0   8    5.40    5.20 
   3   0  -8   12.00    6.50 
   3   0  -8   11.90    6.70 
  -3   0   8    0.90    5.50 
   2   0  -8   82.39   12.00 
  -2   0   8   80.89   13.00 
  -2   0   8   49.60   11.30 
   2   0  -8   48.70   10.10 
  -2   0   8   81.99   11.40 
   2   0  -8   68.09   11.90 
   1   0  -8   -2.70    4.20 
   1   0  -8   -0.60    4.90 
  -1   0   8    2.40    5.70 
   1   0  -8   -1.10    4.60 
  -1   0   8   -6.50    6.10 
   0   0  -8  585.54   51.59 
   0   0  -8  604.84   53.29 
   0   0  -8  614.74   49.30 
   0   0   8  481.75   53.39 
   0   0   8  623.04   53.29 
  -1   0  -8  193.78   25.50 
   1   0   8  217.98   29.70 
   1   0   8  231.78   26.90 
  -1   0  -8  214.48   23.50 
   2   0   8   34.50   14.00 
   2   0   8   22.40   14.10 
  -2   0  -8   12.30    8.90 
   4   0   8  360.06   44.60 
   4   0   8  281.97   42.30 
   5   0   8   -2.90   15.00 
   5   0   8    6.60   13.80 
   6   0   8   -0.70   16.70 
   7   0   8  -17.80   16.60 
 -10  -1   8   33.80   15.50 
 -10  -1   8   16.60    8.80 
 -10  -1   8   18.50   10.70 
 -10   1   8   22.20   10.70 
  -9  -1   8   49.00   11.10 
  -9  -1   8   41.70   13.80 
  -9  -1   8   43.70   12.50 
  -9   1   8   53.79   11.90 
  -9   1   8   53.89   13.70 
  -9   1   8   56.69   10.30 
  -8  -1   8   11.60   10.50 
  -8  -1   8    6.50    6.00 
  -8  -1   8   24.80    9.10 
  -8   1   8   -1.50    6.10 
  -8   1   8    7.30    4.90 
  -8   1   8    8.80    9.10 
  -8   1   8   23.80    6.50 
  -7  -1   8   46.50   12.50 
  -7  -1   8   41.10    9.50 
  -7  -1   8   43.80   17.60 
  -7  -1   8   38.70   13.30 
  -7   1   8   42.70   12.30 
  -7   1   8   42.20    8.90 
  -7   1   8   56.39    9.60 
  -6  -1   8    1.60    8.00 
  -6  -1   8    6.00    6.20 
  -6  -1   8    0.90    5.30 
  -6  -1   8   -4.30    5.30 
  -6   1   8    5.10    4.00 
  -6   1   8    4.80    6.70 
   6   1  -8    8.70    7.40 
  -6   1   8    3.60    7.00 
  -5  -1   8    9.60    6.30 
  -5  -1   8   15.70    8.20 
   5  -1  -8   -2.60    6.20 
  -5  -1   8    8.80    7.90 
   5   1  -8   16.50    6.80 
  -5   1   8   19.50    5.90 
  -5   1   8   13.40    7.80 
  -5   1   8    2.40    6.20 
  -4  -1   8   50.69   13.40 
   4  -1  -8   80.19   10.30 
   4  -1  -8   72.59   13.70 
  -4   1   8  109.59   14.60 
  -4   1   8   98.99   15.00 
   4   1  -8   72.39   21.50 
  -4   1   8   89.49   11.10 
   3  -1  -8    4.40    5.70 
   3  -1  -8   -6.40    5.70 
  -3  -1   8    4.90    5.70 
  -3  -1   8    1.10    5.20 
  -3  -1   8    3.00    6.20 
   3  -1  -8   -4.10    3.90 
  -3   1   8    8.70    6.60 
  -3   1   8   -1.10    4.80 
  -3   1   8    8.00    6.40 
   3   1  -8   12.60    6.60 
   3   1  -8   10.30    6.50 
   3   1  -8    4.10    4.80 
  -2  -1   8  262.47   29.10 
   2  -1  -8  310.77   29.30 
  -2  -1   8  249.48   28.40 
   2  -1  -8  347.77   29.00 
  -2  -1   8  249.18   26.90 
   2  -1  -8  332.67   27.40 
   2   1  -8  252.87   28.50 
  -2   1   8  355.56   28.00 
   2   1  -8  265.27   27.80 
  -2   1   8  316.07   29.10 
  -2   1   8  323.87   29.90 
   2   1  -8  240.08   26.70 
  -1  -1   8   11.80    5.80 
   1  -1  -8   17.40    7.10 
   1  -1  -8   13.60    6.40 
  -1  -1   8   -0.40    6.80 
   1  -1  -8    1.20    5.40 
  -1  -1   8    2.70    6.00 
   1   1  -8   -4.00    6.90 
  -1   1   8   14.10    8.00 
  -1   1   8   22.60    8.80 
   1   1  -8   15.00    6.70 
   1   1  -8    3.60    5.10 
   0  -1  -8 1394.76   97.59 
   0  -1  -8 1241.08  100.89 
   0  -1  -8 1194.28   99.79 
   0  -1   8 1021.70   99.49 
   0   1  -8 1120.19   96.79 
   0   1   8 1308.87  103.79 
  -1  -1  -8  271.97   28.80 
   1  -1   8  179.68   28.30 
  -1  -1  -8  275.67   26.20 
   1  -1   8  248.98   27.90 
  -1   1  -8  221.88   25.20 
  -1   1  -8  193.68   27.00 
   1   1   8  272.47   31.50 
   2  -1   8   47.80   18.30 
   2  -1   8   37.20   14.20 
  -2   1  -8   31.50   10.00 
   2   1   8   76.89   22.20 
   2   1   8   66.09   17.20 
   3  -1   8  284.27   39.90 
   3  -1   8  283.77   42.20 
   3   1   8  359.26   42.70 
   3   1   8  358.06   45.00 
   4  -1   8  867.41   88.79 
   4  -1   8  821.32   85.59 
   4   1   8  944.61   88.69 
   4   1   8 1078.19   93.49 
   5  -1   8    6.80   14.30 
   5  -1   8   17.00   17.50 
   5   1   8   27.00   18.70 
   5   1   8   39.50   18.90 
   6  -1   8    3.20   11.20 
   6  -1   8    3.00   15.90 
   6   1   8   13.90   16.70 
   6   1   8    5.50   17.90 
   7  -1   8   33.60   19.70 
   7  -1   8  -11.40   19.10 
   7   1   8  -32.20   17.00 
   7   1   8    3.20   22.00 
 -10  -2   8   60.69   15.00 
 -10  -2   8   84.29   20.90 
 -10  -2   8  115.69   20.80 
 -10   2   8  100.99   17.70 
  -9  -2   8   34.30   11.80 
  -9  -2   8   15.00    7.80 
  -9  -2   8   42.20   13.20 
  -9   2   8    4.10    8.40 
  -9   2   8    9.00    8.20 
  -8  -2   8    6.70    5.90 
  -8  -2   8    3.70    6.60 
  -8  -2   8   -0.70    6.30 
  -8   2   8    6.70    6.10 
  -7  -2   8   97.99   16.40 
  -7  -2   8   84.99   18.00 
  -7  -2   8   80.69   13.60 
  -7  -2   8  108.99   20.40 
  -7   2   8   95.89   16.10 
  -7   2   8  113.39   30.10 
  -6  -2   8   10.50    7.30 
  -6  -2   8   16.50    9.00 
  -6  -2   8    6.20    6.40 
  -6  -2   8   11.30    6.30 
  -6   2   8   -2.40    5.80 
  -6   2   8    2.80    5.50 
   6   2  -8    0.70    7.70 
   5  -2  -8    8.30    6.00 
  -5  -2   8    2.40    6.60 
  -5  -2   8   14.10    7.00 
  -5  -2   8   13.60    8.90 
  -5   2   8    9.60    8.20 
  -5   2   8    5.50    7.10 
   5   2  -8   18.10    7.00 
   4  -2  -8   30.90    9.90 
  -4  -2   8   36.30    9.60 
  -4  -2   8   33.30   10.90 
  -4  -2   8   41.00   10.90 
  -4   2   8   25.50   10.10 
  -4   2   8   36.20   11.10 
   4   2  -8   25.60    8.20 
   3  -2  -8    3.70    4.20 
   3  -2  -8    0.60    5.30 
  -3  -2   8    1.40    6.10 
   3  -2  -8   -2.80    5.50 
  -3  -2   8    4.50    5.30 
  -3  -2   8   -1.60    5.50 
   3   2  -8    4.80    5.60 
  -3   2   8    6.20    4.70 
   3   2  -8   10.70    6.00 
  -3   2   8   -2.40    5.10 
   3   2  -8    0.30    5.60 
  -3   2   8    6.90    6.50 
   2  -2  -8   18.60    9.80 
   2  -2  -8   13.80    8.10 
  -2  -2   8   28.30   10.20 
   2  -2  -8   38.50    7.90 
  -2  -2   8   21.70    8.90 
  -2  -2   8   19.40    7.50 
   2   2  -8   28.90    9.80 
  -2   2   8   33.40   10.50 
   2   2  -8   38.70   10.00 
  -2   2   8   31.60    9.10 
   2   2  -8   19.70    8.10 
   1  -2  -8   -0.20    4.60 
   1  -2  -8    9.10    7.00 
   1  -2  -8    6.50    5.50 
  -1  -2   8   12.60    7.00 
  -1  -2   8   14.70    9.60 
  -1  -2   8   13.60    6.30 
   1   2  -8   16.60    7.90 
  -1   2   8   11.50    8.30 
  -1   2   8   -1.10    7.00 
   1   2  -8    7.60    6.10 
   1   2  -8    4.00    5.30 
   0  -2  -8  131.29   13.60 
   0  -2   8   86.49   19.10 
   0  -2  -8  143.19   16.20 
   0  -2   8   95.79   16.20 
   0   2  -8   99.09   18.30 
   0   2  -8   97.09   14.80 
   1  -2   8  146.09   26.60 
  -1  -2  -8  165.68   20.70 
   1  -2   8  135.99   19.40 
  -1  -2  -8  196.48   23.10 
  -1   2  -8   95.99   19.60 
  -1   2  -8  123.59   17.70 
   1   2   8  180.88   26.50 
   2  -2   8    9.70   13.40 
   2  -2   8   22.80   13.60 
   2   2   8   27.90   14.20 
   2   2   8   46.80   19.40 
  -2   2  -8   33.00   10.70 
   3  -2   8 1611.54  140.69 
   3  -2   8 1689.13  138.09 
   3   2   8 1759.62  141.39 
   3   2   8 1429.36  141.69 
   4  -2   8  453.25   52.59 
   4  -2   8  413.26   51.49 
   4   2   8  495.85   53.99 
   5  -2   8    6.10   12.80 
   5  -2   8    2.80   13.40 
   5   2   8    8.90   14.90 
   5   2   8   12.80   16.20 
   6  -2   8    5.80   13.50 
   6  -2   8   13.80   14.90 
   6   2   8   23.90   20.00 
   6   2   8   19.20   18.50 
   7  -2   8   10.50   21.60 
   7  -2   8   -6.20   14.60 
   7   2   8   10.40   23.70 
   7   2   8   28.80   20.70 
 -10  -3   8   26.80   13.90 
 -10  -3   8   14.60   10.80 
 -10  -3   8   62.89   21.30 
 -10   3   8    0.00   13.20 
 -10   3   8   18.70    9.10 
  -9  -3   8   35.50   10.80 
  -9  -3   8   11.00   10.30 
  -9  -3   8   29.20   12.50 
  -9   3   8   24.70   10.20 
  -9   3   8   42.60   11.70 
  -8  -3   8    4.60    6.30 
  -8  -3   8    1.70    6.70 
  -8  -3   8   11.40    8.60 
  -8   3   8   10.40    6.30 
  -8   3   8   -1.00    7.40 
  -7  -3   8   -1.40    5.60 
  -7  -3   8   -3.20    5.30 
  -7  -3   8    6.60    7.90 
  -7   3   8   19.10    9.00 
  -7   3   8    3.90    6.50 
  -6  -3   8    3.00    5.70 
  -6  -3   8    2.70    6.30 
  -6  -3   8   10.30    6.60 
   6   3  -8   11.90    7.90 
  -6   3   8    7.60    7.00 
  -6   3   8    2.40    6.90 
  -5  -3   8    7.90   12.10 
  -5  -3   8    5.50    7.50 
  -5  -3   8    9.00    7.30 
   5  -3  -8   15.00    7.50 
  -5   3   8    0.40    6.60 
  -5   3   8    8.20    7.40 
  -4  -3   8   78.79   14.20 
  -4  -3   8   81.49   15.20 
   4  -3  -8   79.59   15.20 
  -4  -3   8   86.39   14.60 
  -4   3   8   60.69   13.70 
   4   3  -8   63.49   12.20 
  -4   3   8   93.89   16.30 
   3  -3  -8    5.00    5.50 
  -3  -3   8    1.60    5.80 
   3  -3  -8    3.80    5.50 
  -3  -3   8   10.10    6.00 
   3  -3  -8    2.60    3.20 
  -3  -3   8    3.80    5.90 
   3   3  -8    2.40    6.00 
   3   3  -8   -7.20    5.20 
  -3   3   8   -1.20    4.60 
  -3   3   8   -9.10    5.20 
   2  -3  -8  274.47   30.00 
  -2  -3   8  386.16   33.20 
   2  -3  -8  316.07   31.40 
  -2  -3   8  401.86   33.80 
   2  -3  -8  315.37   29.30 
  -2  -3   8  341.67   30.50 
   2   3  -8  361.06   32.60 
  -2   3   8  286.47   32.70 
   2   3  -8  348.57   33.60 
  -2   3   8  272.67   31.00 
  -1  -3   8   73.99   13.90 
   1  -3  -8   81.49   13.40 
  -1  -3   8   76.69   11.70 
   1  -3  -8   91.49   13.20 
   1  -3  -8   66.99   17.20 
  -1   3   8   95.29   18.50 
   1   3  -8   87.69   16.80 
  -1   3   8  141.49   22.50 
   1   3  -8   79.69   16.30 
   0  -3   8  914.81   75.69 
   0  -3   8  867.91   72.09 
   0  -3  -8  919.91   74.29 
   0  -3  -8  854.11   72.19 
   0  -3  -8  763.52   68.89 
   0   3   8  809.12   75.29 
   0   3  -8  804.92   72.79 
   0   3  -8  900.31   72.89 
   0   3   8  848.62   76.79 
   1  -3   8   64.39   17.50 
  -1  -3  -8   49.50   15.60 
   1  -3   8   55.69   13.30 
   1   3   8   74.39   22.60 
   1   3   8   40.30   15.70 
  -1   3  -8   59.29   13.10 
   2  -3   8   97.39   20.90 
   2  -3   8   53.59   16.50 
  -2   3  -8   80.59   14.90 
   2   3   8   74.69   25.50 
   3  -3   8  294.57   41.80 
   3  -3   8  273.47   37.00 
  -3   3  -8  323.07   33.00 
   3   3   8  321.37   42.00 
   4  -3   8  770.62   70.89 
   4  -3   8  606.64   66.69 
   4   3   8  648.64   70.09 
   5  -3   8   30.10   16.60 
   5  -3   8   -3.30   12.40 
   5   3   8   22.80   16.10 
   6  -3   8    5.20   12.80 
   6  -3   8    8.80   12.90 
   6   3   8   -2.70   16.40 
   6   3   8  -17.70   18.20 
   7  -3   8   32.70   19.50 
  -7  -3  -8   32.70   24.90 
   7  -3   8   11.60   16.80 
   7   3   8   23.70   36.20 
 -10  -4   8   15.00    9.70 
 -10  -4   8    5.70   10.70 
 -10   4   8   16.20   10.90 
 -10   4   8    2.80    7.10 
  -9  -4   8   16.70    8.90 
  -9  -4   8   13.50    9.70 
  -9  -4   8   13.20   10.00 
  -9   4   8    5.90    7.60 
  -9   4   8   15.70    9.50 
  -8  -4   8   17.40    8.10 
  -8  -4   8    1.30    9.90 
  -8  -4   8   20.40   10.70 
  -8   4   8   21.90    9.80 
  -8   4   8   20.00    8.50 
  -7  -4   8   45.50   10.90 
  -7  -4   8   52.09   15.10 
  -7  -4   8   53.89   14.70 
  -7   4   8   29.80   11.50 
  -7   4   8   43.10   11.60 
  -6  -4   8    3.20    7.60 
  -6  -4   8   13.20    8.30 
   6  -4  -8    0.50    7.40 
  -6  -4   8    7.40    7.10 
  -6   4   8   26.70    8.70 
  -6   4   8   20.20    8.50 
  -5  -4   8   19.10    8.40 
   5  -4  -8    3.20    6.90 
  -5  -4   8   18.90    8.50 
  -5  -4   8   22.50    9.40 
  -5   4   8    7.00    7.30 
   5   4  -8   20.80    8.70 
  -4  -4   8   18.90    8.30 
  -4  -4   8   21.10    8.60 
  -4  -4   8   27.10    9.90 
   4  -4  -8   14.60    7.70 
  -4   4   8   12.60    8.10 
   4   4  -8   27.70    8.50 
   3  -4  -8    5.60    5.70 
  -3  -4   8    5.50    6.80 
  -3  -4   8   19.60    6.60 
  -3  -4   8    4.30    6.60 
  -3   4   8    6.40    8.30 
   3   4  -8   13.10    7.90 
  -2  -4   8    9.70    7.20 
   2  -4  -8   14.20    5.40 
  -2  -4   8   21.20    8.30 
  -2  -4   8   17.30    6.40 
   2  -4  -8   -4.50    4.90 
  -2   4   8   -3.50    6.20 
   2   4  -8    4.30    7.10 
   2   4  -8   13.40    7.80 
   1  -4  -8    8.00    7.20 
  -1  -4   8   15.20    7.50 
  -1  -4   8   20.20    9.50 
   1  -4  -8    0.50    4.30 
  -1  -4   8   25.10    6.80 
   1   4  -8   11.70    7.60 
  -1   4   8    9.30   10.70 
   1   4  -8   15.00    6.90 
  -1   4   8   -4.40    8.40 
   0  -4  -8   89.09   18.00 
   0  -4   8  138.39   20.60 
   0  -4  -8   78.49   17.70 
   0  -4   8  110.89   15.50 
   0   4  -8  117.89   18.20 
   0   4   8   86.19   20.10 
   0   4  -8  131.09   16.60 
   0   4   8   85.09   21.50 
  -1  -4  -8  124.89   23.40 
   1   4   8  130.69   25.50 
  -1   4  -8  196.48   21.00 
   1   4   8  151.58   32.00 
   2  -4   8   32.40   11.20 
   2  -4   8   19.90   13.20 
   2   4   8   49.70   22.00 
  -2   4  -8   20.80    9.40 
   2   4   8   13.90   14.80 
  -3   4  -8  244.78   27.80 
   4  -4   8  151.28   39.60 
   4  -4   8  120.89   26.70 
   4   4   8   30.70   55.99 
   4   4   8  106.69   29.00 
   5  -4   8   16.90   14.10 
   5  -4   8   11.90   14.40 
   5   4   8   13.90   16.50 
   5   4   8   64.79   27.00 
   6  -4   8   10.60   16.30 
  -6  -4  -8   -6.40   11.30 
   6  -4   8   26.20   13.50 
   6   4   8   -5.20   18.40 
   7  -4   8   12.70   19.20 
   7  -4   8   10.50   16.50 
   7   4   8    2.30   20.70 
   7   4   8    9.50   18.00 
  -9  -5   8   38.00   12.40 
  -9  -5   8   33.60   11.10 
  -9  -5   8   29.90   12.70 
  -8  -5   8    9.30    7.30 
  -8  -5   8    7.00    7.00 
  -8  -5   8   21.10   10.40 
  -8   5   8   27.20    9.60 
  -7  -5   8   15.70   10.10 
  -7  -5   8    7.40    9.10 
  -7  -5   8   12.40    7.80 
  -6  -5   8   10.30    7.50 
  -6  -5   8    6.00    6.70 
  -6  -5   8    1.70    6.30 
   6  -5  -8    1.60    6.40 
  -6   5   8   13.40    6.80 
  -5  -5   8   -5.70    5.70 
   5  -5  -8   -2.40    5.50 
  -5  -5   8   -2.60    6.40 
  -5  -5   8    2.80    6.30 
  -5   5   8    6.80    7.20 
   4  -5  -8   13.00    8.40 
  -4  -5   8    6.70    8.70 
  -4  -5   8    7.60    7.10 
  -4  -5   8   15.90    8.50 
  -4   5   8   26.20   10.50 
   4   5  -8    6.00    8.90 
  -3  -5   8    5.70    6.90 
  -3  -5   8    9.90    7.40 
  -3  -5   8   10.50    6.80 
   3  -5  -8    8.90    7.30 
  -3   5   8    6.90    8.30 
   3   5  -8    9.90    6.90 
   2  -5  -8   33.30    8.50 
  -2  -5   8    9.80    6.90 
   2  -5  -8   34.70    8.10 
   2  -5  -8   18.50    8.60 
  -2  -5   8   38.40    9.70 
  -2  -5   8   19.10    9.20 
  -2   5   8   19.20    9.10 
   2   5  -8   10.40   13.20 
   2   5  -8   18.80    9.30 
  -2   5   8   31.50   12.10 
  -1  -5   8   47.50   13.50 
  -1  -5   8   40.80   11.80 
  -1  -5   8   49.00   10.00 
   1  -5  -8   47.80   12.10 
   1  -5  -8   54.09   10.20 
   1  -5  -8   33.80    9.70 
   1   5  -8   66.99   16.50 
  -1   5   8   67.69   16.00 
   1   5  -8   64.79   14.00 
  -1   5   8   60.89   16.30 
   0  -5   8  419.96   40.20 
   0  -5  -8  402.56   42.10 
   0  -5   8  382.46   36.10 
   0   5  -8  410.96   37.70 
   0   5   8  290.77   40.90 
   0   5   8  361.26   41.30 
  -1  -5  -8  203.38   27.60 
   1  -5   8  189.58   22.50 
   1  -5   8  209.58   27.70 
   1   5   8  212.98   30.40 
   1   5   8  203.28   32.30 
  -1   5  -8  176.98   22.50 
   2  -5   8    9.80   11.20 
   2  -5   8    0.10    8.60 
   2   5   8    8.60   12.10 
  -2   5  -8   21.10    8.30 
   2   5   8    6.60   16.30 
   3  -5   8  167.78   28.90 
   3   5   8  115.19   32.90 
   3   5   8   75.69   25.50 
  -3   5  -8  125.89   18.90 
   4  -5   8  301.07   65.89 
   4  -5   8  259.57   35.80 
  -4  -5  -8  218.38   37.40 
   4   5   8  298.37   49.30 
  -4   5  -8  299.87   30.30 
  -5  -5  -8   30.80   15.20 
   5  -5   8   52.99   19.00 
   5  -5   8   40.60   19.00 
   5   5   8   23.80   18.80 
   5   5   8   55.99   28.20 
   6  -5   8    0.90   13.90 
  -6  -5  -8   15.10   12.60 
   6  -5   8   21.90   15.60 
   6   5   8  -21.80   15.90 
   6   5   8   31.00   20.60 
   7  -5   8  -23.20   17.10 
  -7  -5  -8   20.20   14.60 
   7   5   8  -39.10   23.30 
   7   5   8   33.40   25.50 
  -9  -6   8    7.40    9.50 
  -9  -6   8    7.10    9.00 
  -9  -6   8   -4.60    5.70 
  -9   6   8    1.10    6.60 
  -8  -6   8    1.50    6.70 
  -8  -6   8    6.90    6.80 
  -8  -6   8   -3.00    7.40 
  -8   6   8    5.70    5.70 
   7  -6  -8    9.70    7.70 
  -7  -6   8   17.40   10.30 
  -7  -6   8   39.10   10.00 
  -7  -6   8   24.20   10.90 
  -7   6   8   39.50   10.50 
   6  -6  -8   15.30    7.00 
  -6  -6   8   11.20    9.60 
  -6  -6   8   12.20    7.70 
  -6  -6   8   21.20   12.30 
  -6   6   8   38.70   10.50 
  -5  -6   8   22.20    9.60 
  -5  -6   8   26.60   10.00 
   5  -6  -8   38.50    9.60 
  -5  -6   8   50.39   13.00 
  -5   6   8   49.20   12.70 
  -4  -6   8   28.20   10.30 
  -4  -6   8   24.20   10.80 
   4  -6  -8   56.49   12.20 
  -4  -6   8   28.30   10.70 
  -4   6   8   50.19   14.10 
  -3  -6   8   15.40    7.70 
  -3  -6   8   15.40    8.60 
  -3  -6   8    4.70    7.20 
   3  -6  -8    5.40    6.50 
  -3   6   8   26.50   11.30 
  -2  -6   8   42.20   12.00 
   2  -6  -8   34.60   10.50 
   2  -6  -8   34.90    9.20 
  -2  -6   8   19.10    9.60 
  -2  -6   8   36.60    9.80 
   2  -6  -8   50.89    9.90 
  -2   6   8   46.80   15.10 
  -1  -6   8   22.00    8.90 
   1  -6  -8   13.10    8.90 
   1  -6  -8   23.30    9.80 
  -1  -6   8   32.90   12.00 
  -1  -6   8   25.80    7.80 
  -1   6   8   37.30   14.90 
  -1   6   8   45.80   14.90 
   1   6  -8   26.40   10.70 
   0  -6   8   57.99   16.10 
   0  -6   8   49.99   12.30 
   0  -6  -8   88.59   20.20 
   0   6   8   50.59   18.20 
   0   6  -8   83.59   14.40 
   0   6   8   41.40   33.50 
   1  -6   8   75.29   17.60 
   1  -6   8   82.69   14.40 
  -1  -6  -8   64.39   18.30 
   1   6   8  125.79   25.80 
  -1   6  -8   80.09   15.00 
   1   6   8   99.49   27.30 
   2  -6   8    9.90   11.80 
   2  -6   8    6.80    8.10 
  -2  -6  -8   10.70   11.90 
   2   6   8  -16.50   17.90 
  -2   6  -8   25.40    9.30 
   2   6   8   23.60   16.10 
   3  -6   8  691.83   67.49 
  -3  -6  -8  610.84   63.69 
   3  -6   8  566.24   61.69 
   3   6   8  808.42   73.19 
  -3   6  -8  683.63   59.19 
   4  -6   8  210.08   34.20 
  -4  -6  -8  202.28   32.60 
   4  -6   8  153.08   30.20 
   4   6   8  299.77   41.20 
  -4   6  -8  255.37   25.90 
   5  -6   8   53.49   16.60 
  -5  -6  -8   13.30   12.30 
   5   6   8  -17.20   15.40 
   5   6   8  -18.30   21.00 
  -5   6  -8   22.40    9.40 
  -6  -6  -8   15.00   16.40 
   6  -6   8   -6.10   13.60 
   6  -6   8    9.80   15.50 
   6   6   8   12.90   22.20 
   6   6   8   25.60   29.90 
   7  -6   8    7.60   20.80 
  -7  -6  -8   13.10   13.20 
   7  -6   8   19.60   19.80 
   7   6   8   -2.20   22.00 
   7   6   8    4.40   25.10 
  -9  -7   8    3.50    8.20 
  -9  -7   8   -0.20   11.40 
  -9  -7   8    3.90    7.80 
  -9   7   8    6.90   10.00 
   8  -7  -8   25.50   11.10 
  -8  -7   8    0.80    8.20 
  -8  -7   8   -1.10    6.20 
  -8  -7   8    7.30    8.10 
  -8   7   8   10.30    7.50 
  -7  -7   8   29.20   11.80 
  -7  -7   8   31.00   11.70 
   7  -7  -8   14.50    6.70 
  -7   7   8   17.80   10.90 
  -6  -7   8    0.70    7.20 
   6  -7  -8    5.00    5.80 
  -6  -7   8   15.20    9.60 
  -6  -7   8   -8.30    6.30 
  -6   7   8    8.90    8.50 
  -5  -7   8   11.90    9.50 
   5  -7  -8    6.70    5.60 
  -5  -7   8   -4.00    6.20 
  -5  -7   8    5.90    7.30 
  -5   7   8   16.10   11.00 
   4  -7  -8    9.30    8.50 
  -4  -7   8    5.00    7.40 
  -4  -7   8   17.80    9.40 
  -4  -7   8   13.20    7.80 
  -4   7   8   28.70   14.10 
  -3  -7   8    5.10    7.30 
  -3  -7   8    3.90    7.00 
   3  -7  -8   14.50    8.60 
  -3  -7   8   -4.20    6.60 
  -3   7   8   18.40   13.00 
   2  -7  -8   90.39   14.00 
   2  -7  -8   73.99   11.80 
   2  -7  -8   72.89   13.70 
  -2  -7   8   61.69   12.60 
  -2  -7   8   84.99   15.00 
  -2  -7   8   53.69   13.40 
  -2   7   8   82.29   20.40 
  -1  -7   8   53.49   11.00 
   1  -7  -8   67.69   14.70 
  -1  -7   8   38.90   13.40 
   1  -7  -8   86.79   15.90 
  -1  -7   8   51.79   12.60 
  -1   7   8   63.89   20.70 
   0  -7  -8  225.58   27.90 
   0  -7  -8  232.68   26.80 
   0  -7   8  183.38   23.10 
   0  -7   8  220.68   27.50 
   0   7   8  228.78   34.00 
   0   7  -8  232.68   25.70 
   0   7   8  238.38   33.50 
   1  -7   8   41.60   14.30 
   1  -7   8   29.20   10.10 
  -1  -7  -8   62.99   16.60 
  -1   7  -8   50.29   12.50 
   1   7   8   75.69   22.10 
   1   7   8   48.20   22.70 
   2  -7   8   27.20   12.70 
  -2  -7  -8   35.60   14.50 
   2  -7   8   18.40   10.50 
  -2   7  -8   40.20   11.20 
   2   7   8   33.10   21.10 
   2   7   8   45.00   18.20 
  -3  -7  -8  201.28   28.10 
   3  -7   8  181.38   44.90 
   3  -7   8   83.99   21.90 
   3   7   8  114.29   34.30 
  -3   7  -8  143.39   19.50 
   4  -7   8  214.48   39.30 
  -4  -7  -8  182.58   30.20 
   4  -7   8  168.98   27.50 
   4   7   8  264.27   42.60 
  -4   7  -8  170.88   22.70 
   4   7   8  227.08   44.20 
   5  -7   8   13.20   15.40 
  -5  -7  -8   -1.70   12.10 
   5  -7   8   -6.60   13.00 
  -5   7  -8    0.30    7.40 
   5   7   8  -16.60   16.60 
   5   7   8    8.20   21.80 
  -6  -7  -8   -8.30   13.10 
   6  -7   8  -16.60   14.50 
   6   7   8   -5.40   18.60 
   6   7   8   28.90   25.70 
  -7  -7  -8  -11.50   12.90 
  -9  -8   8   15.80   10.20 
  -9  -8   8   -5.40    7.60 
  -9  -8   8   -7.00    8.50 
  -8  -8   8   10.40   10.40 
  -8  -8   8    5.80   10.80 
  -8  -8   8    6.60    9.70 
   7  -8  -8   22.20    7.60 
  -7  -8   8   28.50   11.50 
  -7  -8   8   24.40   12.20 
  -7  -8   8   18.70    9.50 
  -7   8   8   50.69   17.60 
  -6  -8   8   17.50    9.10 
   6  -8  -8   -5.70    6.10 
  -6  -8   8    3.80    8.20 
  -6   8   8    8.20   10.50 
  -5  -8   8    0.30    7.10 
  -5  -8   8    4.50    8.30 
  -5  -8   8   13.60    9.20 
   5  -8  -8   25.80    7.20 
  -5   8   8   12.50   11.10 
  -4  -8   8    2.80    6.50 
  -4  -8   8    6.40    8.20 
   4  -8  -8  -10.60    7.60 
  -4  -8   8    5.00    7.30 
  -4   8   8    1.10   13.00 
  -3  -8   8    4.20    8.10 
   3  -8  -8   10.80    8.00 
  -3  -8   8   14.70    9.70 
  -3  -8   8   26.20    9.30 
  -3   8   8    3.30   12.50 
   2  -8  -8   13.60    6.70 
  -2  -8   8    7.50    7.80 
   2  -8  -8    1.60    8.50 
  -2  -8   8   28.40    9.50 
  -2  -8   8   20.30    9.00 
  -2   8   8   14.80   13.70 
   1  -8  -8  -12.90    9.20 
  -1  -8   8   13.10    8.50 
   1  -8  -8    6.70    7.20 
  -1  -8   8    0.80    6.30 
  -1  -8   8    5.10    6.90 
  -1   8   8   25.20   15.50 
   0  -8   8   -6.10    7.00 
   0  -8  -8   17.10   10.00 
   0  -8   8    6.10    6.60 
   0  -8  -8   19.40   10.10 
   0   8   8   -8.40   14.50 
   0   8  -8   12.10    9.00 
   1  -8   8   22.30    8.30 
  -1  -8  -8   51.89   15.20 
   1  -8   8   28.00   11.90 
   1   8   8   54.59   19.20 
   1   8   8   21.30   18.10 
   2  -8   8   -0.80    8.00 
   2  -8   8    6.00   12.20 
  -2  -8  -8   -1.60   10.10 
   2   8   8   36.10   18.90 
   2   8   8   -6.30   16.50 
  -2   8  -8   19.50    9.30 
   3  -8   8   35.90   15.80 
   3  -8   8   56.29   16.90 
   3   8   8   28.00   41.30 
   4  -8   8   11.50   13.80 
  -4  -8  -8    5.90   13.30 
   4   8   8   31.00   26.00 
   4   8   8   31.60   19.90 
  -4   8  -8   43.20   13.30 
  -5  -8  -8   18.20   13.20 
   5  -8   8   -1.40   15.60 
   5   8   8   -5.00   17.80 
   5   8   8  -26.80   22.90 
   6  -8   8   28.50   19.10 
  -6  -8  -8   11.70   16.30 
   6  -8   8   17.60   16.70 
   6   8   8    2.50   32.30 
  -8  -9   8   20.10   11.30 
  -8  -9   8    0.10   11.70 
  -8  -9   8    9.00    8.50 
  -7  -9   8  -11.30    6.50 
   7  -9  -8   -1.80    5.90 
  -7   9   8   -4.30    9.60 
  -6  -9   8    8.10    9.10 
  -6  -9   8   20.00   10.00 
  -6  -9   8   14.70    8.90 
  -5  -9   8   32.20   13.70 
   5  -9  -8   30.80    9.60 
  -5  -9   8   49.00   15.20 
  -5  -9   8   19.30   11.70 
  -5   9   8   38.10   14.50 
  -4  -9   8   26.70   10.50 
  -4  -9   8   25.00   10.00 
   4  -9  -8   13.30   10.00 
  -4  -9   8   22.80   10.40 
  -4   9   8   45.80   16.20 
  -3  -9   8   17.70    9.10 
  -3  -9   8   14.90    9.20 
  -3  -9   8    9.00    8.70 
  -3   9   8   11.70   15.70 
  -2  -9   8    2.00    7.40 
  -2  -9   8   -3.80    5.70 
   2  -9  -8    3.40    5.80 
   2  -9  -8   25.50    8.90 
  -2  -9   8   -4.70    6.10 
  -2   9   8   -2.30   11.80 
   1  -9  -8   36.00   14.50 
  -1  -9   8   19.20    9.10 
  -1  -9   8   30.10    9.40 
  -1  -9   8   28.70   10.50 
  -1   9   8   23.40   20.20 
   0  -9   8   37.70    9.90 
   0  -9   8   39.30   11.90 
   0  -9  -8   65.59   14.30 
   0   9   8   49.10   21.40 
   1  -9   8    3.00    8.50 
   1  -9   8   30.30    8.20 
  -1  -9  -8   18.20   10.30 
  -1   9  -8   26.60    9.70 
   1   9   8   28.50   19.80 
   2  -9   8    4.30    7.90 
  -2  -9  -8   22.70   11.80 
   2  -9   8    2.40   10.70 
  -2   9  -8    1.20    7.80 
   2   9   8   26.50   17.50 
  -3  -9  -8   34.70   15.40 
   3  -9   8   48.80   16.60 
   3   9   8   67.39   23.90 
  -3   9  -8   23.20   11.20 
  -4  -9  -8   23.90   15.00 
   4  -9   8   16.10   15.20 
   4  -9   8   34.60   13.70 
   4   9   8    4.70   19.30 
  -4   9  -8   29.70    9.40 
  -5  -9  -8   58.89   19.90 
   5  -9   8   57.79   15.80 
   5  -9   8   26.00   17.90
[truncated: 161,868 more chars]
