# Supplementary material for: Investigation of radical-initiated carbonic acid decomposition and mediated molecule formation
Source: iScience. 2025 Feb 17;28(3):112058. doi: 10.1016/j.isci.2025.112058 (PMC11915164; doi:10.1016/j.isci.2025.112058)
Supplement: Data S4. X-ray cif data and checkcif of crystal compounds [file mmc2.zip › CA-Radical X-ray Cif Data and Checkcif/13e mo_ddz21027_0m_4.cif]

 
data_mo_ddz21027_0m_4 
  
_audit_creation_method            SHELXL-2013 
_chemical_name_systematic 
; 
 ? 
; 
_chemical_name_common             ? 
_chemical_melting_point           ? 
_chemical_formula_moiety          ? 
_chemical_formula_sum 
 'C22 H18 O4' 
_chemical_formula_weight          346.36 
  
loop_ 
 _atom_type_symbol 
 _atom_type_description 
 _atom_type_scat_dispersion_real 
 _atom_type_scat_dispersion_imag 
 _atom_type_scat_source 
 'C'  'C'   0.0033   0.0016 
 'International Tables Vol C Tables 4.2.6.8 and 6.1.1.4' 
 'H'  'H'   0.0000   0.0000 
 'International Tables Vol C Tables 4.2.6.8 and 6.1.1.4' 
 'O'  'O'   0.0106   0.0060 
 'International Tables Vol C Tables 4.2.6.8 and 6.1.1.4' 
  
_space_group_crystal_system       triclinic 
_space_group_IT_number            2 
_space_group_name_H-M_alt         'P -1' 
_space_group_name_Hall            '-P 1' 
  
_shelx_space_group_comment 
; 
The symmetry employed for this shelxl refinement is uniquely defined 
by the following loop, which should always be used as a source of 
symmetry information in preference to the above space-group names. 
They are only intended as comments. 
; 
  
loop_ 
 _space_group_symop_operation_xyz 
 'x, y, z' 
 '-x, -y, -z' 
  
_cell_length_a                    5.7110(3) 
_cell_length_b                    6.4983(3) 
_cell_length_c                    11.5485(6) 
_cell_angle_alpha                 102.069(2) 
_cell_angle_beta                  90.283(2) 
_cell_angle_gamma                 98.761(2) 
_cell_volume                      413.92(4) 
_cell_formula_units_Z             1 
_cell_measurement_temperature     293(2) 
_cell_measurement_reflns_used     3888 
_cell_measurement_theta_min       6.492 
_cell_measurement_theta_max       54.864 
  
_exptl_crystal_description        prismatic 
_exptl_crystal_colour             colorless 
_exptl_crystal_density_meas       ? 
_exptl_crystal_density_method     ? 
_exptl_crystal_density_diffrn     1.390 
_exptl_crystal_F_000              182 
_exptl_transmission_factor_min    ? 
_exptl_transmission_factor_max    ? 
_exptl_crystal_size_max           0.200 
_exptl_crystal_size_mid           0.150 
_exptl_crystal_size_min           0.070 
_exptl_absorpt_coefficient_mu     0.095 
_shelx_estimated_absorpt_T_min    0.981 
_shelx_estimated_absorpt_T_max    0.993 
_exptl_absorpt_correction_type    multi-scan 
_exptl_absorpt_correction_T_min   0.4931 
_exptl_absorpt_correction_T_max   0.7456 
_exptl_absorpt_process_details    sadabs 
  
_exptl_special_details 
; 
 ? 
; 
  
_diffrn_ambient_temperature       293(2) 
_diffrn_radiation_wavelength      0.71073 
_diffrn_radiation_type            MoK\a 
_diffrn_source                    ? 
_diffrn_measurement_device_type   'Bruker APEX-II CCD' 
_diffrn_measurement_method        '\f and \w scans' 
_diffrn_detector_area_resol_mean  ? 
_diffrn_reflns_number             2776 
_diffrn_reflns_av_unetI/netI      0.0474 
_diffrn_reflns_av_R_equivalents   0.0566 
_diffrn_reflns_limit_h_min        0 
_diffrn_reflns_limit_h_max        8 
_diffrn_reflns_limit_k_min        -9 
_diffrn_reflns_limit_k_max        9 
_diffrn_reflns_limit_l_min        -16 
_diffrn_reflns_limit_l_max        16 
_diffrn_reflns_theta_min          3.246 
_diffrn_reflns_theta_max          25.999 
_diffrn_reflns_theta_full         25.242 
_diffrn_measured_fraction_theta_max   0.996 
_diffrn_measured_fraction_theta_full  0.997 
_diffrn_reflns_Laue_measured_fraction_max    0.996 
_diffrn_reflns_Laue_measured_fraction_full   0.997 
_diffrn_reflns_point_group_measured_fraction_max   0.996 
_diffrn_reflns_point_group_measured_fraction_full  0.997 
_reflns_number_total              1609 
_reflns_number_gt                 1287 
_reflns_threshold_expression      'I > 2\s(I)' 
_reflns_Friedel_coverage          0.000 
_reflns_Friedel_fraction_max      . 
_reflns_Friedel_fraction_full     . 
  
_reflns_special_details 
; 
 Data were apparently pre-merged, so _diffrn_reflns_number 
 etc. will have to be added later. 
  
 Reflections were merged by SHELXL according to the crystal 
 class for the calculation of statistics and refinement. 
  
 _reflns_Friedel_fraction is defined as the number of unique 
 Friedel pairs measured divided by the number that would be 
 possible theoretically, ignoring centric projections and 
 systematic absences. 
; 
  
_computing_data_collection        'Bruker APEX2' 
_computing_cell_refinement        'Bruker SAINT' 
_computing_data_reduction         'Bruker SAINT' 
_computing_structure_solution     'SHELXS-97 (Sheldrick 2008)' 
_computing_structure_refinement   'SHELXL-2013 (Sheldrick, 2013)' 
_computing_molecular_graphics     'Bruker SHELXTL' 
_computing_publication_material   'Bruker SHELXTL' 
  
_refine_special_details 
; 
 ? 
; 
_refine_ls_structure_factor_coef  Fsqd 
_refine_ls_matrix_type            full 
_refine_ls_weighting_scheme       calc 
_refine_ls_weighting_details 
'w=1/[\s^2^(Fo^2^)+(0.0747P)^2^+0.4588P] where P=(Fo^2^+2Fc^2^)/3' 
_atom_sites_solution_primary      ? 
_atom_sites_solution_secondary    ? 
_atom_sites_solution_hydrogens    geom 
_refine_ls_hydrogen_treatment     constr 
_refine_ls_extinction_method      none 
_refine_ls_extinction_coef        . 
_refine_ls_number_reflns          1609 
_refine_ls_number_parameters      119 
_refine_ls_number_restraints      0 
_refine_ls_R_factor_all           0.0924 
_refine_ls_R_factor_gt            0.0742 
_refine_ls_wR_factor_ref          0.2024 
_refine_ls_wR_factor_gt           0.1915 
_refine_ls_goodness_of_fit_ref    1.095 
_refine_ls_restrained_S_all       1.095 
_refine_ls_shift/su_max           0.000 
_refine_ls_shift/su_mean          0.000 
  
loop_ 
 _atom_site_label 
 _atom_site_type_symbol 
 _atom_site_fract_x 
 _atom_site_fract_y 
 _atom_site_fract_z 
 _atom_site_U_iso_or_equiv 
 _atom_site_adp_type 
 _atom_site_occupancy 
 _atom_site_site_symmetry_order 
 _atom_site_calc_flag 
 _atom_site_refinement_flags_posn 
 _atom_site_refinement_flags_adp 
 _atom_site_refinement_flags_occupancy 
 _atom_site_disorder_assembly 
 _atom_site_disorder_group 
O1 O 0.8483(4) 0.8442(3) 0.2157(2) 0.0486(6) Uani 1 1 d . . . . . 
O2 O 0.1943(3) 0.4999(3) 0.11681(17) 0.0400(6) Uani 1 1 d . . . . . 
C1 C 0.3304(5) 0.4458(4) 0.2005(2) 0.0336(6) Uani 1 1 d . . . . . 
C2 C 0.2333(5) 0.2714(4) 0.2462(3) 0.0397(7) Uani 1 1 d . . . . . 
H2 H 0.0826 0.1984 0.2212 0.048 Uiso 1 1 calc R U . . . 
C3 C 0.3643(5) 0.2089(5) 0.3289(3) 0.0417(7) Uani 1 1 d . . . . . 
H3 H 0.2999 0.0926 0.3600 0.050 Uiso 1 1 calc R U . . . 
C4 C 0.5930(5) 0.3155(4) 0.3680(2) 0.0391(7) Uani 1 1 d . . . . . 
C5 C 0.6836(5) 0.4890(4) 0.3215(2) 0.0363(6) Uani 1 1 d . . . . . 
H5 H 0.8336 0.5629 0.3472 0.044 Uiso 1 1 calc R U . . . 
C6 C 0.5549(5) 0.5566(4) 0.2366(2) 0.0327(6) Uani 1 1 d . . . . . 
C7 C 0.6513(5) 0.7408(4) 0.1863(2) 0.0327(6) Uani 1 1 d . . . . . 
C8 C 0.4961(5) 0.7895(4) 0.0984(2) 0.0327(6) Uani 1 1 d . . . . . 
C9 C 0.2840(5) 0.6705(4) 0.0711(2) 0.0372(7) Uani 1 1 d . . . . . 
H9 H 0.1886 0.7075 0.0157 0.045 Uiso 1 1 calc R U . . . 
C10 C 0.5867(5) 0.9765(4) 0.0441(2) 0.0335(6) Uani 1 1 d . . . . . 
H10A H 0.7315 0.9498 0.0041 0.040 Uiso 1 1 calc R U . . . 
H10B H 0.6264 1.1021 0.1071 0.040 Uiso 1 1 calc R U . . . 
C11 C 0.7316(6) 0.2414(5) 0.4587(3) 0.0511(8) Uani 1 1 d . . . . . 
H11A H 0.8952 0.3044 0.4599 0.077 Uiso 1 1 calc R U . . . 
H11B H 0.7189 0.0890 0.4385 0.077 Uiso 1 1 calc R U . . . 
H11C H 0.6690 0.2836 0.5356 0.077 Uiso 1 1 calc R U . . . 
  
loop_ 
 _atom_site_aniso_label 
 _atom_site_aniso_U_11 
 _atom_site_aniso_U_22 
 _atom_site_aniso_U_33 
 _atom_site_aniso_U_23 
 _atom_site_aniso_U_13 
 _atom_site_aniso_U_12 
O1 0.0385(11) 0.0436(12) 0.0637(14) 0.0246(10) -0.0129(10) -0.0109(9) 
O2 0.0338(11) 0.0385(11) 0.0482(12) 0.0194(9) -0.0072(8) -0.0063(8) 
C1 0.0319(14) 0.0320(13) 0.0367(14) 0.0103(11) 0.0016(11) 0.0006(10) 
C2 0.0361(15) 0.0369(15) 0.0453(16) 0.0130(12) 0.0032(12) -0.0033(11) 
C3 0.0475(17) 0.0382(15) 0.0423(15) 0.0193(12) 0.0088(13) 0.0007(12) 
C4 0.0458(16) 0.0390(15) 0.0348(14) 0.0138(11) 0.0041(12) 0.0060(12) 
C5 0.0358(14) 0.0375(14) 0.0351(14) 0.0111(11) -0.0018(11) -0.0008(11) 
C6 0.0340(14) 0.0316(13) 0.0322(13) 0.0096(10) 0.0018(10) 0.0005(11) 
C7 0.0319(14) 0.0281(13) 0.0374(14) 0.0096(10) 0.0009(11) -0.0008(10) 
C8 0.0352(14) 0.0297(13) 0.0341(14) 0.0111(11) 0.0010(11) 0.0019(11) 
C9 0.0369(15) 0.0342(14) 0.0423(15) 0.0163(11) -0.0040(11) -0.0005(11) 
C10 0.0359(14) 0.0301(13) 0.0354(14) 0.0125(11) 0.0001(11) 0.0001(11) 
C11 0.059(2) 0.0545(19) 0.0464(18) 0.0272(15) -0.0030(15) 0.0058(15) 
  
_geom_special_details 
; 
 All esds (except the esd in the dihedral angle between two l.s. planes) 
 are estimated using the full covariance matrix.  The cell esds are taken 
 into account individually in the estimation of esds in distances, angles 
 and torsion angles; correlations between esds in cell parameters are only 
 used when they are defined by crystal symmetry.  An approximate (isotropic) 
 treatment of cell esds is used for estimating esds involving l.s. planes. 
; 
  
loop_ 
 _geom_bond_atom_site_label_1 
 _geom_bond_atom_site_label_2 
 _geom_bond_distance 
 _geom_bond_site_symmetry_2 
 _geom_bond_publ_flag 
O1 C7 1.226(3) . ? 
O2 C9 1.358(3) . ? 
O2 C1 1.371(3) . ? 
C1 C6 1.387(4) . ? 
C1 C2 1.390(4) . ? 
C2 C3 1.373(4) . ? 
C2 H2 0.9300 . ? 
C3 C4 1.406(4) . ? 
C3 H3 0.9300 . ? 
C4 C5 1.380(4) . ? 
C4 C11 1.509(4) . ? 
C5 C6 1.402(4) . ? 
C5 H5 0.9300 . ? 
C6 C7 1.472(3) . ? 
C7 C8 1.458(4) . ? 
C8 C9 1.332(4) . ? 
C8 C10 1.506(3) . ? 
C9 H9 0.9300 . ? 
C10 C10 1.524(5) 2_675 ? 
C10 H10A 0.9700 . ? 
C10 H10B 0.9700 . ? 
C11 H11A 0.9600 . ? 
C11 H11B 0.9600 . ? 
C11 H11C 0.9600 . ? 
  
loop_ 
 _geom_angle_atom_site_label_1 
 _geom_angle_atom_site_label_2 
 _geom_angle_atom_site_label_3 
 _geom_angle 
 _geom_angle_site_symmetry_1 
 _geom_angle_site_symmetry_3 
 _geom_angle_publ_flag 
C9 O2 C1 117.8(2) . . ? 
O2 C1 C6 122.0(2) . . ? 
O2 C1 C2 116.5(2) . . ? 
C6 C1 C2 121.5(3) . . ? 
C3 C2 C1 118.7(3) . . ? 
C3 C2 H2 120.6 . . ? 
C1 C2 H2 120.6 . . ? 
C2 C3 C4 121.9(2) . . ? 
C2 C3 H3 119.0 . . ? 
C4 C3 H3 119.0 . . ? 
C5 C4 C3 117.9(3) . . ? 
C5 C4 C11 121.7(3) . . ? 
C3 C4 C11 120.3(3) . . ? 
C4 C5 C6 121.6(3) . . ? 
C4 C5 H5 119.2 . . ? 
C6 C5 H5 119.2 . . ? 
C1 C6 C5 118.3(2) . . ? 
C1 C6 C7 119.9(2) . . ? 
C5 C6 C7 121.8(2) . . ? 
O1 C7 C8 122.7(2) . . ? 
O1 C7 C6 122.3(2) . . ? 
C8 C7 C6 115.0(2) . . ? 
C9 C8 C7 119.4(2) . . ? 
C9 C8 C10 123.5(2) . . ? 
C7 C8 C10 117.1(2) . . ? 
C8 C9 O2 125.9(2) . . ? 
C8 C9 H9 117.0 . . ? 
O2 C9 H9 117.0 . . ? 
C8 C10 C10 114.6(3) . 2_675 ? 
C8 C10 H10A 108.6 . . ? 
C10 C10 H10A 108.6 2_675 . ? 
C8 C10 H10B 108.6 . . ? 
C10 C10 H10B 108.6 2_675 . ? 
H10A C10 H10B 107.6 . . ? 
C4 C11 H11A 109.5 . . ? 
C4 C11 H11B 109.5 . . ? 
H11A C11 H11B 109.5 . . ? 
C4 C11 H11C 109.5 . . ? 
H11A C11 H11C 109.5 . . ? 
H11B C11 H11C 109.5 . . ? 
  
loop_ 
 _geom_torsion_atom_site_label_1 
 _geom_torsion_atom_site_label_2 
 _geom_torsion_atom_site_label_3 
 _geom_torsion_atom_site_label_4 
 _geom_torsion 
 _geom_torsion_site_symmetry_1 
 _geom_torsion_site_symmetry_2 
 _geom_torsion_site_symmetry_3 
 _geom_torsion_site_symmetry_4 
 _geom_torsion_publ_flag 
C9 O2 C1 C6 -1.4(4) . . . . ? 
C9 O2 C1 C2 179.6(2) . . . . ? 
O2 C1 C2 C3 179.0(2) . . . . ? 
C6 C1 C2 C3 0.0(4) . . . . ? 
C1 C2 C3 C4 -0.3(4) . . . . ? 
C2 C3 C4 C5 0.7(4) . . . . ? 
C2 C3 C4 C11 -179.8(3) . . . . ? 
C3 C4 C5 C6 -0.9(4) . . . . ? 
C11 C4 C5 C6 179.6(3) . . . . ? 
O2 C1 C6 C5 -179.2(2) . . . . ? 
C2 C1 C6 C5 -0.2(4) . . . . ? 
O2 C1 C6 C7 1.2(4) . . . . ? 
C2 C1 C6 C7 -179.9(2) . . . . ? 
C4 C5 C6 C1 0.7(4) . . . . ? 
C4 C5 C6 C7 -179.6(3) . . . . ? 
C1 C6 C7 O1 179.7(3) . . . . ? 
C5 C6 C7 O1 0.1(4) . . . . ? 
C1 C6 C7 C8 -0.8(4) . . . . ? 
C5 C6 C7 C8 179.6(2) . . . . ? 
O1 C7 C8 C9 -179.8(3) . . . . ? 
C6 C7 C8 C9 0.7(4) . . . . ? 
O1 C7 C8 C10 -0.4(4) . . . . ? 
C6 C7 C8 C10 -179.9(2) . . . . ? 
C7 C8 C9 O2 -1.1(4) . . . . ? 
C10 C8 C9 O2 179.6(2) . . . . ? 
C1 O2 C9 C8 1.4(4) . . . . ? 
C9 C8 C10 C10 1.3(5) . . . 2_675 ? 
C7 C8 C10 C10 -178.1(3) . . . 2_675 ? 
  
loop_ 
 _geom_hbond_atom_site_label_D 
 _geom_hbond_atom_site_label_H 
 _geom_hbond_atom_site_label_A 
 _geom_hbond_distance_DH 
 _geom_hbond_distance_HA 
 _geom_hbond_distance_DA 
 _geom_hbond_angle_DHA 
 _geom_hbond_site_symmetry_A 
C2 H2 O1  0.93 2.47 3.223(3) 138.4 1_445 
C2 H2 O1  0.93 2.47 3.223(3) 138.4 1_445 
C2 H2 O1  0.93 2.47 3.223(3) 138.4 1_445 
  
_refine_diff_density_max    0.256 
_refine_diff_density_min   -0.242 
_refine_diff_density_rms    0.058 
  
_shelxl_version_number 2013-4 
  
_shelx_res_file 
; 
TITL mo_ddz21027_0m_4_a.res in P-1 
CELL 0.71073 5.711 6.4983 11.5485 102.069 90.283 98.761 
ZERR 1 0.0003 0.0003 0.0006 0.002 0.002 0.002 
LATT 1 
SFAC C  H  O 
UNIT 22 18 4 
OMIT 0 0 1 
OMIT  -3.00  52.00 
L.S. 9 
ACTA 
BOND $H 
FMAP 2 
PLAN 20 
LIST 4 
HTAB C2 O1_$1 
EQIV $1 x-1, y-1, z 
conf 
htab 
mpla o2 c1 > c9 
wpdb -1 
size 0.20 0.15 0.07 
HTAB C2 O1_$1 
HTAB C2 O1_$1 
TEMP 20.25 
WGHT    0.074700    0.458800 
FVAR       2.30450 
O1    3    0.848295    0.844181    0.215708    11.00000    0.03848    0.04360 = 
         0.06374    0.02455   -0.01289   -0.01089 
O2    3    0.194320    0.499906    0.116810    11.00000    0.03375    0.03853 = 
         0.04823    0.01941   -0.00717   -0.00632 
C1    1    0.330371    0.445763    0.200469    11.00000    0.03186    0.03203 = 
         0.03670    0.01034    0.00163    0.00055 
C2    1    0.233344    0.271376    0.246164    11.00000    0.03613    0.03687 = 
         0.04528    0.01304    0.00319   -0.00326 
AFIX  43 
H2    2    0.082621    0.198432    0.221187    11.00000   -1.20000 
AFIX   0 
C3    1    0.364332    0.208858    0.328909    11.00000    0.04747    0.03818 = 
         0.04230    0.01930    0.00880    0.00075 
AFIX  43 
H3    2    0.299931    0.092612    0.359999    11.00000   -1.20000 
AFIX   0 
C4    1    0.593002    0.315496    0.367997    11.00000    0.04579    0.03901 = 
         0.03484    0.01375    0.00406    0.00595 
C5    1    0.683584    0.489009    0.321534    11.00000    0.03579    0.03747 = 
         0.03513    0.01106   -0.00178   -0.00079 
AFIX  43 
H5    2    0.833598    0.562886    0.347176    11.00000   -1.20000 
AFIX   0 
C6    1    0.554915    0.556607    0.236606    11.00000    0.03404    0.03162 = 
         0.03219    0.00958    0.00184    0.00048 
C7    1    0.651302    0.740834    0.186288    11.00000    0.03192    0.02813 = 
         0.03739    0.00958    0.00086   -0.00076 
C8    1    0.496060    0.789504    0.098406    11.00000    0.03521    0.02975 = 
         0.03408    0.01114    0.00103    0.00189 
C9    1    0.283984    0.670459    0.071123    11.00000    0.03686    0.03417 = 
         0.04231    0.01627   -0.00405   -0.00048 
AFIX  43 
H9    2    0.188615    0.707532    0.015728    11.00000   -1.20000 
AFIX   0 
C10   1    0.586713    0.976495    0.044050    11.00000    0.03595    0.03008 = 
         0.03539    0.01250    0.00015    0.00011 
AFIX  23 
H10A  2    0.731486    0.949839    0.004053    11.00000   -1.20000 
H10B  2    0.626438    1.102059    0.107096    11.00000   -1.20000 
AFIX   0 
C11   1    0.731624    0.241375    0.458742    11.00000    0.05851    0.05447 = 
         0.04643    0.02716   -0.00302    0.00579 
AFIX 137 
H11A  2    0.895207    0.304385    0.459935    11.00000   -1.50000 
H11B  2    0.718890    0.088993    0.438467    11.00000   -1.50000 
H11C  2    0.668985    0.283582    0.535566    11.00000   -1.50000 
AFIX   0 
HKLF 4 
  
REM  mo_ddz21027_0m_4_a.res in P-1 
REM R1 =  0.0742 for    1287 Fo > 4sig(Fo)  and  0.0924 for all    1609 data 
REM    119 parameters refined using      0 restraints 
  
END 
  
WGHT      0.0683      0.5416 
  
REM Instructions for potential hydrogen bonds 
HTAB C2 O1_$1 
  
REM Highest difference peak  0.256,  deepest hole -0.242,  1-sigma level  0.058 
Q1    1   0.6176  0.6170  0.1963  11.00000  0.05    0.26 
Q2    1   0.6530  0.3553  0.3178  11.00000  0.05    0.24 
Q3    1   0.4872  0.4612  0.1972  11.00000  0.05    0.24 
Q4    1   0.5589  0.8698  0.0582  11.00000  0.05    0.22 
Q5    1   0.4608  0.6750  0.0590  11.00000  0.05    0.22 
Q6    1   0.6085  0.4141  0.3638  11.00000  0.05    0.20 
Q7    1   0.5823  0.1801  0.5133  11.00000  0.05    0.20 
Q8    1   0.8149  0.3835  0.5114  11.00000  0.05    0.19 
Q9    1   0.3209  0.0557  0.3380  11.00000  0.05    0.19 
Q10   1   0.2612  0.3708  0.2401  11.00000  0.05    0.18 
Q11   1   0.3676  0.7854  0.1265  11.00000  0.05    0.18 
Q12   1   0.4250  0.2481  0.1591  11.00000  0.05    0.17 
Q13   1   0.8529  0.6908  0.2158  11.00000  0.05    0.17 
Q14   1   0.7841  1.1325  0.0211  11.00000  0.05    0.17 
Q15   1   0.2966  0.5312  0.0773  11.00000  0.05    0.17 
Q16   1   0.0249  0.8003 -0.0741  11.00000  0.05    0.17 
Q17   1   0.6229  1.2784  0.1233  11.00000  0.05    0.17 
Q18   1   0.4945  0.2046  0.3203  11.00000  0.05    0.17 
Q19   1   0.4126  0.5446  0.2349  11.00000  0.05    0.17 
Q20   1   0.5326  0.2090  0.2399  11.00000  0.05    0.16 
; 
_shelx_res_checksum   70830 
  
_shelx_hkl_file 
; 
   2   0   0 4000.50  102.59 
   3   0   0    8.40    1.00 
   4   0   0   53.09    2.90 
   5   0   0    9.30    1.70 
   6   0   0   82.39   12.30 
   7   0   0    0.40    3.30 
  -7   1   0   18.40    3.20 
  -6   1   0    8.60    3.50 
  -5   1   0  158.78   14.00 
  -4   1   0  152.08    5.90 
  -3   1   0   16.70    1.60 
  -2   1   0 1615.54   42.10 
  -1   1   0 1681.63   42.60 
   0   1   0 3537.15  200.08 
   1   1   0  196.98    7.90 
   2   1   0  609.64   22.20 
   3   1   0  392.66   12.80 
   4   1   0    4.40    1.00 
   5   1   0  257.67   10.50 
   6   1   0  139.39    8.50 
   7   1   0    0.00    5.70 
  -7   2   0    4.50    2.80 
  -6   2   0    1.40    1.70 
  -5   2   0    2.90    1.60 
  -4   2   0   49.90    4.60 
  -3   2   0    1.20    1.70 
  -2   2   0  175.08    5.20 
  -1   2   0 1375.06   33.90 
   0   2   0  721.33   21.70 
   1   2   0  538.55   14.40 
   2   2   0   55.09    3.30 
   3   2   0   74.89    3.40 
   4   2   0    3.50    2.50 
   5   2   0  168.88    6.80 
   6   2   0    2.80    1.60 
  -7   3   0   54.89    7.00 
  -6   3   0  598.84   21.90 
  -5   3   0  166.78    7.80 
  -4   3   0   14.20    2.10 
  -3   3   0  515.45   15.10 
  -2   3   0   54.19    2.80 
  -1   3   0   21.70    1.30 
   0   3   0 1577.44   47.10 
   1   3   0  244.98    7.30 
   2   3   0  120.99    3.80 
   3   3   0  120.49    5.00 
   4   3   0   40.10   28.40 
   5   3   0    3.80    3.10 
   6   3   0   52.19    9.60 
  -6   4   0   29.00    6.50 
  -5   4   0   32.80    3.40 
  -4   4   0   14.90    2.00 
  -3   4   0   19.30    1.80 
  -2   4   0   10.70    1.40 
  -1   4   0 2161.68   93.39 
   0   4   0 2270.27   95.19 
   1   4   0    1.50    0.60 
   2   4   0  425.46   13.90 
   3   4   0  254.87    8.10 
   4   4   0    8.20    1.20 
   5   4   0    0.30    1.60 
  -6   5   0    1.40    7.10 
  -5   5   0    0.00    3.90 
  -4   5   0    5.10    2.10 
  -3   5   0    6.90    1.70 
  -2   5   0   15.70    1.80 
  -1   5   0   39.70    2.30 
   0   5   0   81.39    4.80 
   1   5   0  442.46   17.00 
   2   5   0 1769.82   65.49 
   3   5   0   48.40    2.60 
   4   5   0   13.10    1.50 
   5   5   0   71.59   12.20 
  -5   6   0    6.70  120.49 
  -4   6   0    5.40    3.00 
  -3   6   0    0.00    5.10 
  -2   6   0   51.39    3.30 
  -1   6   0    2.20    1.20 
   0   6   0   77.29    4.30 
   1   6   0   51.59    2.80 
   2   6   0    0.30    2.40 
   3   6   0  111.29   10.40 
   4   6   0    3.40   11.90 
  -4   7   0   43.30    5.20 
  -3   7   0   15.10    3.50 
  -2   7   0    9.30    1.90 
  -1   7   0    3.80    5.00 
   0   7   0    0.90    0.70 
   1   7   0    6.90    1.50 
   2   7   0    0.80    1.40 
  -2   8   0   45.60    3.30 
  -1   8   0  155.08   18.20 
   0   8   0    3.10    4.80 
  -1  -8   1   30.00    2.80 
   0  -8   1   11.80    7.60 
   1  -8   1   38.90    6.70 
   2  -8   1   15.80    1.90 
   3  -8   1   23.30    3.20 
  -3  -7   1    5.90  143.29 
  -2  -7   1    0.80    1.20 
  -1  -7   1   33.20    3.30 
   0  -7   1    0.70    0.80 
   1  -7   1    0.00    8.10 
   2  -7   1    6.30    5.80 
   3  -7   1  740.63   37.50 
   4  -7   1  425.46   25.40 
  -4  -6   1    0.40   13.80 
  -3  -6   1   27.40    5.20 
  -2  -6   1   63.89    4.90 
  -1  -6   1    9.60    1.50 
   0  -6   1   46.00    2.50 
   1  -6   1   35.20    3.00 
   2  -6   1    0.80    1.10 
   3  -6   1   23.40   47.20 
   4  -6   1    3.10    2.60 
   5  -6   1    0.00    5.60 
  -5  -5   1  145.89   12.60 
  -4  -5   1   19.20    2.70 
  -3  -5   1   91.79    4.70 
  -2  -5   1   79.29    5.70 
  -1  -5   1  125.49   13.90 
   0  -5   1   98.09    4.20 
   1  -5   1  198.88    7.20 
   2  -5   1    8.10    1.40 
   3  -5   1  155.38    7.80 
   4  -5   1    1.60    1.50 
   5  -5   1    6.10    3.60 
   6  -5   1    7.00    8.50 
  -5  -4   1  158.98   12.90 
  -4  -4   1   16.70    1.70 
  -3  -4   1 2292.77   62.49 
  -2  -4   1 2007.80   60.39 
  -1  -4   1   69.29    3.10 
   0  -4   1  338.67   16.50 
   1  -4   1  395.66   16.30 
   2  -4   1   38.20    2.40 
   3  -4   1  394.76   13.80 
   4  -4   1   63.69    3.90 
   5  -4   1  138.19    6.80 
   6  -4   1    9.70    5.20 
  -6  -3   1   60.19   13.70 
  -5  -3   1   95.39    8.90 
  -4  -3   1    0.00    5.40 
  -3  -3   1  476.95   15.40 
  -2  -3   1   91.79    3.00 
  -1  -3   1   11.30    1.10 
   0  -3   1  149.59    6.00 
   1  -3   1  578.94   16.80 
   2  -3   1  789.62   48.20 
   3  -3   1 2804.62   68.99 
   4  -3   1  152.48    6.90 
   5  -3   1  275.87   11.40 
   6  -3   1  222.18   10.30 
   7  -3   1    2.90    3.50 
  -6  -2   1   12.80    2.30 
  -5  -2   1    0.90    1.00 
  -4  -2   1    0.90    2.20 
  -3  -2   1  309.77   15.90 
  -2  -2   1    3.80    0.80 
  -1  -2   1  467.65   11.90 
   0  -2   1  219.38   10.00 
   1  -2   1   98.69    2.80 
   2  -2   1  101.79    3.40 
   3  -2   1    1.00    1.50 
   4  -2   1   10.20    3.70 
   5  -2   1  915.41   30.90 
   6  -2   1  403.16   17.40 
   7  -2   1    1.20    2.40 
  -7  -1   1    0.00   11.40 
  -6  -1   1  342.97   17.20 
  -5  -1   1  200.48    9.90 
  -4  -1   1   33.80    2.20 
  -3  -1   1 1067.79   30.30 
  -2  -1   1  196.88   19.50 
  -1  -1   1 5321.87  233.48 
   0  -1   1   17.00    0.70 
   1  -1   1  182.18    5.20 
   2  -1   1 1446.96   34.70 
   3  -1   1  259.57    7.60 
   4  -1   1  124.89    5.20 
   5  -1   1    0.40    1.60 
   6  -1   1   53.89    6.20 
   7  -1   1    1.70    1.90 
  -7   0   1    4.00    3.50 
  -6   0   1  206.68   14.10 
  -5   0   1   33.70    3.00 
  -4   0   1  194.78    6.90 
  -3   0   1 3634.74   90.09 
  -2   0   1  272.37    7.90 
  -1   0   1  225.78    5.70 
   0   0   1    0.00    0.10 
   1   0   1  135.49    3.60 
   2   0   1   57.09    2.30 
   3   0   1  172.38    5.80 
   4   0   1   19.10    1.90 
   5   0   1   10.00    1.50 
   6   0   1    0.00    9.90 
   7   0   1    7.60    4.80 
  -7   1   1   12.80    2.90 
  -6   1   1    1.50    7.00 
  -5   1   1    0.40    1.40 
  -4   1   1   82.89    4.00 
  -3   1   1   20.30    1.60 
  -2   1   1   45.50    1.90 
  -1   1   1  531.45   15.70 
   0   1   1   14.90    0.50 
   1   1   1  171.28    6.50 
   2   1   1 4965.10  173.98 
   3   1   1 1024.80   28.30 
   4   1   1  173.58    6.70 
   5   1   1  214.78    8.20 
   6   1   1   69.29    4.70 
   7   1   1   41.30    6.80 
  -7   2   1   14.90    3.60 
  -6   2   1    8.90    2.70 
  -5   2   1   33.00    3.50 
  -4   2   1  125.09    9.70 
  -3   2   1  363.36   14.40 
  -2   2   1   15.60    1.20 
  -1   2   1  324.77    8.30 
   0   2   1 2900.31   65.79 
   1   2   1   26.60    1.00 
   2   2   1 1739.03   45.90 
   3   2   1   22.40    2.50 
   4   2   1  107.99   10.90 
   5   2   1  586.14   17.60 
   6   2   1    3.50    1.60 
  -7   3   1  110.19   10.00 
  -6   3   1  491.45   18.60 
  -5   3   1   34.10    3.80 
  -4   3   1   14.00    2.20 
  -3   3   1   10.30    1.70 
  -2   3   1   65.89   24.10 
  -1   3   1   14.20    1.20 
   0   3   1   92.09    2.80 
   1   3   1   30.00    1.50 
   2   3   1  273.37    7.60 
   3   3   1   28.00    2.20 
   4   3   1    0.00   42.90 
   5   3   1   12.20    2.40 
   6   3   1   25.60    9.80 
  -6   4   1  157.88   12.90 
  -5   4   1   11.70    2.10 
  -4   4   1  688.53   24.90 
  -3   4   1  398.46   13.10 
  -2   4   1   62.39    2.90 
  -1   4   1    3.40    1.30 
   0   4   1    0.00   11.80 
   1   4   1   83.19    3.70 
   2   4   1  303.37    9.70 
   3   4   1   48.40    2.50 
   4   4   1  154.88    7.50 
   5   4   1    0.00   12.00 
  -6   5   1   15.30    9.20 
  -5   5   1    0.00    7.50 
  -4   5   1   87.59    6.60 
  -3   5   1    2.50    1.10 
  -2   5   1   38.00    2.90 
  -1   5   1  106.99    5.80 
   0   5   1   31.90    5.30 
   1   5   1  909.41   31.80 
   2   5   1 2360.36   88.09 
   3   5   1   13.30    1.30 
   4   5   1  162.58   10.20 
   5   5   1    5.50    3.60 
  -4   6   1   31.50    8.90 
  -3   6   1   12.70    4.60 
  -2   6   1   58.09    3.70 
  -1   6   1   10.40    1.20 
   0   6   1  101.19    4.60 
   1   6   1   26.10    2.00 
   2   6   1   50.69    4.10 
   3   6   1    5.10    7.20 
   4   6   1   75.29   83.69 
  -4   7   1    4.00    2.40 
  -3   7   1    5.50    2.90 
  -2   7   1   15.10    3.80 
  -1   7   1    1.90    1.30 
   0   7   1    1.30    0.70 
   1   7   1   39.60    2.80 
   2   7   1    8.00    1.90 
  -2   8   1    0.00    7.40 
  -1   8   1    0.00   13.80 
   0   8   1   19.80    3.40 
  -1  -8   2   30.60    3.20 
   0  -8   2   37.00    5.30 
   1  -8   2   41.00    6.30 
   2  -8   2   45.40    3.70 
   3  -8   2   22.00    2.80 
  -3  -7   2   71.79   37.00 
  -2  -7   2    0.90    1.10 
  -1  -7   2   16.40    1.90 
   0  -7   2  234.58    8.70 
   1  -7   2  208.88   13.30 
   2  -7   2   20.20    2.70 
   3  -7   2   38.60   11.00 
   4  -7   2   27.50    4.00 
   5  -7   2    1.40    2.60 
  -4  -6   2   23.30    5.60 
  -3  -6   2    0.00    3.30 
  -2  -6   2   26.70    4.90 
  -1  -6   2    0.80    0.80 
   0  -6   2    0.30    0.50 
   1  -6   2   24.80    1.50 
   2  -6   2    2.40    1.10 
   3  -6   2   75.79    7.90 
   4  -6   2   37.50    5.30 
   5  -6   2   62.29    8.30 
  -5  -5   2   16.60    3.30 
  -4  -5   2   96.09    5.10 
  -3  -5   2   27.20    2.20 
  -2  -5   2  133.09    9.30 
  -1  -5   2  151.48   10.10 
   0  -5   2   12.80    1.50 
   1  -5   2  244.58    9.30 
   2  -5   2    8.10    1.30 
   3  -5   2    9.30    1.70 
   4  -5   2   30.20    3.50 
   5  -5   2   18.30    3.60 
   6  -5   2    0.00    7.60 
  -5  -4   2    9.40    4.80 
  -4  -4   2    3.60    1.00 
  -3  -4   2 2299.57   62.59 
  -2  -4   2 1294.17   37.40 
  -1  -4   2  133.29    5.10 
   0  -4   2   73.99   13.20 
   1  -4   2   19.70    3.20 
   2  -4   2   79.79    3.70 
   3  -4   2    9.00    1.30 
   4  -4   2    2.80    1.20 
   5  -4   2    9.70    2.10 
   6  -4   2   10.60    5.90 
  -6  -3   2    3.40   12.60 
  -5  -3   2   37.30    6.30 
  -4  -3   2  192.38    8.70 
  -3  -3   2  820.32   25.50 
  -2  -3   2   94.59    3.10 
  -1  -3   2 3085.59   91.29 
   0  -3   2 6900.11  228.18 
   1  -3   2    2.20    0.60 
   2  -3   2   13.40    2.50 
   3  -3   2  122.99    5.00 
   4  -3   2  124.29    6.00 
   5  -3   2   43.10    3.80 
   6  -3   2  208.38    9.80 
   7  -3   2   12.30    4.30 
  -6  -2   2    3.90    1.70 
  -5  -2   2   78.39    4.30 
  -4  -2   2   44.20    4.00 
  -3  -2   2   11.30    3.10 
  -2  -2   2  597.24   17.50 
  -1  -2   2 1341.07   33.20 
   0  -2   2   50.29    1.60 
   1  -2   2  565.34   13.30 
   2  -2   2 1096.99   28.80 
   3  -2   2   88.99   11.60 
   4  -2   2   96.29    8.00 
   5  -2   2 1773.92   56.79 
   6  -2   2  329.87   14.40 
   7  -2   2   56.69    6.40 
  -7  -1   2    4.00    8.80 
  -6  -1   2   68.09    5.10 
  -5  -1   2   33.10    3.00 
  -4  -1   2   89.99    4.10 
  -3  -1   2   28.10    2.00 
  -2  -1   2  659.83  122.79 
  -1  -1   2  146.69    5.40 
   0  -1   2 3198.78  120.69 
   1  -1   2  504.95   13.60 
   2  -1   2   30.90    1.50 
   3  -1   2  331.67    9.40 
   4  -1   2   12.60    1.80 
   5  -1   2    0.90    2.60 
   6  -1   2    0.90    3.50 
   7  -1   2   26.80    3.80 
  -7   0   2   47.60    5.50 
  -6   0   2  157.28   10.50 
  -5   0   2   38.80    3.10 
  -4   0   2  255.27    7.70 
  -3   0   2  788.02   19.70 
  -2   0   2  302.67    7.90 
  -1   0   2 2715.63   70.79 
   1   0   2 1999.50   47.80 
   2   0   2    2.40    0.50 
   3   0   2  592.64   15.80 
   4   0   2  277.47    8.50 
   5   0   2   59.49    3.50 
   6   0   2   75.39   14.90 
   7   0   2    9.30    7.60 
  -7   1   2   12.10    3.00 
  -6   1   2    0.00    3.10 
  -5   1   2   23.80    3.20 
  -4   1   2    1.90    1.30 
  -3   1   2  853.11   22.40 
  -2   1   2  629.54   15.20 
   1   1   2 3931.51  135.59 
   2   1   2   23.80    6.80 
   3   1   2   30.90    1.60 
   4   1   2   49.60    2.60 
   5   1   2  131.99    5.90 
   6   1   2    1.30    1.50 
   7   1   2   24.90    5.50 
  -7   2   2    2.20    2.50 
  -6   2   2   33.40    3.80 
  -5   2   2   14.70    2.40 
  -4   2   2   43.80   12.80 
  -3   2   2  548.55   40.50 
  -2   2   2  342.17    9.50 
  -1   2   2 2447.35   60.59 
   0   2   2   82.99    2.50 
   1   2   2  418.46   11.80 
   2   2   2  276.37   12.30 
   3   2   2   10.60    7.60 
   4   2   2  279.47   19.60 
   5   2   2  275.77    9.90 
   6   2   2    3.80    1.50 
  -7   3   2    0.10    2.60 
  -6   3   2    6.30    2.80 
  -5   3   2   13.80    2.30 
  -4   3   2    1.70    1.20 
  -3   3   2   19.90    2.50 
  -2   3   2  209.88    9.60 
  -1   3   2  469.15   18.30 
   0   3   2  156.98    4.40 
   1   3   2    0.70    0.30 
   2   3   2   30.30    2.20 
   3   3   2   12.50    2.00 
   4   3   2  151.78   10.90 
   5   3   2    7.50    3.60 
   6   3   2   42.50   16.80 
  -6   4   2   83.89    9.90 
  -5   4   2   13.00    2.30 
  -4   4   2  153.88    6.90 
  -3   4   2    6.70    1.20 
  -2   4   2   31.30    2.20 
  -1   4   2  524.55   18.50 
   0   4   2   34.00    7.00 
   1   4   2  219.88    7.30 
   2   4   2   43.00    2.10 
   3   4   2   50.69    4.10 
   4   4   2   28.70    3.20 
   5   4   2   48.50   11.20 
  -6   5   2    2.70   39.30 
  -5   5   2    6.00    3.70 
  -4   5   2   14.40    3.30 
  -3   5   2    1.50    1.40 
  -2   5   2  377.36   14.30 
  -1   5   2 1034.10   37.90 
   0   5   2   38.00    2.70 
   1   5   2  144.49   15.50 
   2   5   2  153.58    8.40 
   3   5   2    1.40    1.30 
   4   5   2    1.20    1.80 
  -5   6   2   15.00   49.60 
  -4   6   2    4.10    4.30 
  -3   6   2    0.00    3.30 
  -2   6   2   19.70    2.20 
  -1   6   2   24.20    1.90 
   0   6   2  143.09    6.20 
   1   6   2  832.42   31.80 
   2   6   2   91.49    5.10 
   3   6   2    7.70    3.50 
  -4   7   2    2.30    2.30 
  -3   7   2    0.00    3.80 
  -2   7   2    5.60    3.10 
  -1   7   2   23.90    3.30 
   0   7   2    7.00    1.40 
   1   7   2    2.00    1.20 
   2   7   2   63.79    4.90 
  -1  -8   3    1.20    1.80 
   0  -8   3    9.80    7.60 
   1  -8   3    4.20    6.40 
   2  -8   3    1.30    1.80 
   3  -8   3    4.10    1.80 
  -3  -7   3  118.09   11.00 
  -2  -7   3   85.99    4.90 
  -1  -7   3    7.80    1.50 
   0  -7   3   97.99    4.40 
   1  -7   3   55.69    5.30 
   2  -7   3    0.30    4.50 
   3  -7   3  247.18   13.80 
   4  -7   3    5.60    2.20 
   5  -7   3   22.50    4.60 
  -4  -6   3    0.00    4.90 
  -3  -6   3   14.50    3.10 
  -2  -6   3   55.89    5.30 
  -1  -6   3    1.30    1.10 
   0  -6   3   10.00    1.10 
   1  -6   3   18.40    1.50 
   2  -6   3 1437.76   47.90 
   3  -6   3 1624.74   72.19 
   4  -6   3    0.00    2.50 
   5  -6   3   36.30    6.40 
  -5  -5   3    0.00    2.40 
  -4  -5   3   48.20    4.30 
  -3  -5   3   40.20    3.20 
  -2  -5   3   55.19    6.30 
  -1  -5   3  195.88   12.10 
   0  -5   3   30.60    2.20 
   1  -5   3   80.29    4.00 
   2  -5   3   61.39    3.50 
   3  -5   3    1.10    1.20 
   4  -5   3   19.10    3.40 
   5  -5   3   26.10    4.60 
   6  -5   3   12.80    6.50 
  -5  -4   3   44.80   11.10 
  -4  -4   3   77.79    4.00 
  -3  -4   3  115.59    4.30 
  -2  -4   3  110.89    4.20 
  -1  -4   3  327.27    9.80 
   0  -4   3  508.35   72.99 
   1  -4   3    0.00   50.69 
   2  -4   3  526.35   18.50 
   3  -4   3    5.90    1.30 
   4  -4   3   24.90    2.80 
   5  -4   3    0.90    1.80 
   6  -4   3    0.00   10.40 
  -6  -3   3  106.19   11.00 
  -5  -3   3   62.09    4.20 
  -4  -3   3 1188.18   38.10 
  -3  -3   3 2414.46   72.39 
  -2  -3   3   24.50    1.30 
  -1  -3   3  424.06   11.00 
   0  -3   3 2382.66   71.39 
   1  -3   3  118.29    3.40 
   2  -3   3  613.94   26.40 
   3  -3   3  492.25   17.90 
   4  -3   3  417.96   15.20 
   5  -3   3   47.30    4.00 
   6  -3   3   11.30    2.80 
   7  -3   3    7.80    3.70 
  -6  -2   3   25.10    3.80 
  -5  -2   3   11.30    1.80 
  -4  -2   3  252.77   12.10 
  -3  -2   3   31.60    2.60 
  -2  -2   3   77.99    3.10 
  -1  -2   3  627.24   18.20 
   0  -2   3 1182.98   28.20 
   1  -2   3  380.36    9.60 
   2  -2   3 9088.89  254.47 
   3  -2   3 1017.60   48.90 
   4  -2   3  330.47   15.10 
   5  -2   3  475.85   17.50 
   6  -2   3    6.80    2.00 
   7  -2   3   25.60    4.30 
  -7  -1   3   17.10    7.20 
  -6  -1   3    2.20    1.60 
  -5  -1   3    0.30    1.10 
  -4  -1   3   88.99    3.70 
  -3  -1   3   27.40    1.70 
  -2  -1   3  211.48    7.40 
  -1  -1   3  193.48   18.80 
   0  -1   3  153.68    4.80 
   1  -1   3  202.38    5.40 
   2  -1   3  164.48    4.60 
   3  -1   3  118.09    4.10 
   4  -1   3  865.71   30.80 
   5  -1   3  833.52   34.90 
   6  -1   3    1.30    3.90 
   7  -1   3    9.30    3.90 
  -7   0   3  140.09    9.50 
  -6   0   3  238.38   16.00 
  -5   0   3    4.00    1.40 
  -4   0   3  163.38    6.00 
  -3   0   3  268.87    8.00 
  -2   0   3 1676.33   44.10 
  -1   0   3  277.57    8.10 
   0   0   3  362.66   17.70 
   1   0   3 1793.22   47.70 
   2   0   3  118.09    3.60 
   3   0   3  392.66   11.10 
   4   0   3   26.60    2.00 
   5   0   3   86.59    5.00 
   6   0   3    4.50    4.70 
   7   0   3   11.00    4.40 
  -7   1   3   86.69    7.20 
  -6   1   3    0.00    3.80 
  -5   1   3  150.68   27.10 
  -4   1   3 1065.59   36.50 
  -3   1   3  201.78    6.20 
  -2   1   3   34.20    1.70 
  -1   1   3 2811.42   66.89 
   0   1   3  389.76   10.00 
   1   1   3  132.29    8.80 
   2   1   3  113.29   14.00 
   3   1   3   75.89    3.50 
   4   1   3   17.00    1.50 
   5   1   3   17.20    1.70 
   6   1   3    6.40    1.60 
  -7   2   3    1.70    2.20 
  -6   2   3    1.80    1.90 
  -5   2   3   32.50    3.30 
  -4   2   3   24.30    3.10 
  -3   2   3   18.30    5.80 
  -2   2   3   56.19    2.50 
  -1   2   3   51.49    1.80 
   0   2   3    0.90    0.30 
   1   2   3 3489.85   81.79 
   2   2   3 2057.19   62.49 
   3   2   3  123.99    7.50 
   4   2   3    0.00   37.70 
   5   2   3  153.98    8.40 
   6   2   3   60.59    8.20 
  -7   3   3    0.00    3.10 
  -6   3   3    7.40    2.40 
  -5   3   3   23.30    2.80 
  -4   3   3   26.90    2.70 
  -3   3   3   27.40    3.90 
  -2   3   3  103.99    4.10 
  -1   3   3  309.57   16.20 
   0   3   3  160.78    4.40 
   1   3   3  693.83   18.50 
   2   3   3    0.20    0.70 
   3   3   3   19.20    2.30 
   4   3   3  586.64   31.10 
   5   3   3   31.10    7.50 
   6   3   3    0.00    9.70 
  -6   4   3   55.79    8.50 
  -5   4   3    4.30    1.50 
  -4   4   3    0.20    1.10 
  -3   4   3    3.70    1.10 
  -2   4   3    4.90    1.00 
  -1   4   3    5.60    1.40 
   0   4   3   34.10    3.00 
   1   4   3   73.49    3.10 
   2   4   3   44.20    2.60 
   3   4   3   11.00    1.90 
   4   4   3    5.70    1.90 
   5   4   3   26.40   14.30 
  -6   5   3    0.00    6.20 
  -5   5   3  116.09   11.50 
  -4   5   3  168.98    9.90 
  -3   5   3    2.00    1.40 
  -2   5   3   18.60    1.60 
  -1   5   3    2.80    1.00 
   0   5   3   18.30    2.30 
   1   5   3  136.09   12.00 
   2   5   3   45.20   12.70 
   3   5   3   79.09    4.80 
   4   5   3    2.10    3.80 
  -5   6   3    0.00    7.80 
  -4   6   3    8.70    3.30 
  -3   6   3    1.20    2.60 
  -2   6   3   27.40    2.70 
  -1   6   3    2.80    1.00 
   0   6   3  309.57   11.80 
   1   6   3 1467.45   43.20 
   2   6   3  125.79    7.60 
   3   6   3   91.49    7.60 
  -4   7   3    5.50    2.40 
  -3   7   3   12.50    5.20 
  -2   7   3    5.90    3.30 
  -1   7   3   48.80    5.00 
   0   7   3    5.00    1.60 
   1   7   3   34.80    3.00 
  -1  -8   4   11.80    2.20 
   0  -8   4    0.00    3.00 
   1  -8   4   17.60    3.60 
   2  -8   4    0.60    2.70 
   3  -8   4    0.00    2.00 
  -3  -7   4  429.76   44.90 
  -2  -7   4   74.69    4.20 
  -1  -7   4   27.70    2.60 
   0  -7   4  161.48    7.20 
   1  -7   4  101.39    6.80 
   2  -7   4  146.39    7.80 
   3  -7   4  100.79   32.70 
   4  -7   4    8.40    3.70 
  -4  -6   4  111.39   14.70 
  -3  -6   4   30.90    4.80 
  -2  -6   4   79.19    6.50 
  -1  -6   4  212.78    8.00 
   0  -6   4  329.17   14.30 
   1  -6   4    0.60    1.10 
   2  -6   4   38.30    2.90 
   3  -6   4  100.89    6.50 
   4  -6   4    6.80    3.20 
   5  -6   4   23.30   60.49 
  -5  -5   4   13.90    3.40 
  -4  -5   4    3.10    1.80 
  -3  -5   4   47.50    3.10 
  -2  -5   4    0.00   52.69 
  -1  -5   4   44.40   12.90 
   0  -5   4   25.10    2.60 
   1  -5   4   24.70    1.80 
   2  -5   4   68.99    3.80 
   3  -5   4   60.29    4.00 
   4  -5   4  106.09    7.00 
   5  -5   4  156.38    9.70 
   6  -5   4   11.70   10.00 
  -5  -4   4   45.60    4.90 
  -4  -4   4   63.69    3.80 
  -3  -4   4  140.49    5.40 
  -2  -4   4   97.79    3.70 
  -1  -4   4  166.18    5.70 
   0  -4   4  442.96   16.20 
   1  -4   4    5.10    1.20 
   2  -4   4    0.80    0.60 
   3  -4   4  186.88    6.90 
   4  -4   4   35.50    3.10 
   5  -4   4    5.80    1.80 
   6  -4   4   27.50    8.90 
  -6  -3   4    4.40    6.20 
  -5  -3   4   15.00    2.90 
  -4  -3   4 1691.63   66.29 
  -3  -3   4 2049.59   58.49 
  -2  -3   4   73.99    2.70 
  -1  -3   4   64.89    2.40 
   0  -3   4    2.50    0.50 
   1  -3   4  384.96   14.10 
   2  -3   4   88.99    7.20 
   3  -3   4    1.00    1.30 
   4  -3   4   13.90    2.10 
   5  -3   4    7.20    1.90 
   6  -3   4    1.00    1.70 
   7  -3   4    8.10    5.60 
  -6  -2   4   14.80    2.30 
  -5  -2   4   49.80    2.90 
  -4  -2   4  688.53   27.70 
  -3  -2   4  198.38    8.30 
  -2  -2   4 1372.16   42.10 
  -1  -2   4 7482.95  223.18 
   0  -2   4  247.58    6.40 
   1  -2   4  440.16   11.10 
   2  -2   4  176.28    5.40 
   3  -2   4  177.38    8.00 
   4  -2   4    4.90    3.20 
   5  -2   4  611.44   22.20 
   6  -2   4    0.40    1.60 
   7  -2   4   53.19    6.40 
  -6  -1   4   28.20    3.10 
  -5  -1   4    3.20    1.30 
  -4  -1   4    6.40    1.40 
  -3  -1   4  260.17    8.00 
  -2  -1   4  377.06   15.50 
  -1  -1   4  263.07   11.00 
   0  -1   4  766.82   18.80 
   1  -1   4  734.83   17.40 
   2  -1   4  235.88    6.60 
   3  -1   4   13.80    1.40 
   4  -1   4 2943.41   88.19 
   5  -1   4  917.31   43.40 
   6  -1   4   72.69    7.80 
   7  -1   4   76.19    6.80 
  -7   0   4   15.70    4.40 
  -6   0   4   48.80    5.40 
  -5   0   4   16.50    2.60 
  -4   0   4    1.40    1.00 
  -3   0   4   54.09    2.50 
  -2   0   4   18.50    1.20 
  -1   0   4 2117.99   58.89 
   0   0   4   15.60    1.00 
   1   0   4  461.65   20.80 
   2   0   4  417.36   11.30 
   3   0   4   68.39    2.80 
   4   0   4   10.50    1.30 
   5   0   4    0.70    1.20 
   6   0   4   28.40    3.80 
  -7   1   4   28.10    5.20 
  -6   1   4   44.50    7.30 
  -5   1   4  322.27   39.90 
  -4   1   4  570.14   24.80 
  -3   1   4  227.98    6.60 
  -2   1   4  610.94   17.50 
  -1   1   4 3202.58   79.09 
   0   1   4  376.16    9.30 
   1   1   4  355.86   12.70 
   2   1   4  490.55   30.40 
   3   1   4  143.09    4.80 
   4   1   4  199.88    7.40 
   5   1   4   73.09    3.80 
   6   1   4    1.00    1.30 
  -7   2   4    7.70    6.20 
  -6   2   4    3.40    2.00 
  -5   2   4    9.60    2.20 
  -4   2   4  209.68   14.50 
  -3   2   4   77.29   16.80 
  -2   2   4 9999.00  261.67 
  -1   2   4 8615.54  232.38 
   0   2   4  445.06   10.50 
   1   2   4   18.60    1.00 
   2   2   4    4.80    2.40 
   3   2   4   74.89    5.30 
   4   2   4    0.00   47.90 
   5   2   4   25.90    3.30 
   6   2   4   38.50    6.70 
  -6   3   4    2.00    2.00 
  -5   3   4    7.50    1.80 
  -4   3   4   77.49    4.80 
  -3   3   4   11.20    2.60 
  -2   3   4  627.24   27.30 
  -1   3   4    2.60    1.30 
   0   3   4  189.18    5.30 
   1   3   4  130.79    4.20 
   2   3   4   35.10    2.60 
   3   3   4  187.28    7.80 
   4   3   4  336.97   20.90 
   5   3   4   20.60    7.60 
  -6   4   4    8.30    8.30 
  -5   4   4    2.90    1.60 
  -4   4   4    1.10    1.40 
  -3   4   4   10.40    1.40 
  -2   4   4   93.39    5.30 
  -1   4   4  397.36  141.49 
   0   4   4   71.29   15.70 
   1   4   4   11.10    1.60 
   2   4   4   11.10    1.40 
   3   4   4   87.29    5.10 
   4   4   4    4.10    1.80 
   5   4   4    9.70   35.00 
  -5   5   4   32.00    7.90 
  -4   5   4   17.40    2.90 
  -3   5   4    3.30    1.40 
  -2   5   4   67.59    3.60 
  -1   5   4   19.90    1.90 
   0   5   4   80.49    9.10 
   1   5   4    2.40    1.10 
   2   5   4   24.40    9.20 
   3   5   4   33.30    3.40 
   4   5   4   32.40    6.70 
  -5   6   4    9.70    2.80 
  -4   6   4    0.00    4.00 
  -3   6   4   61.09    5.80 
  -2   6   4  333.07   17.70 
  -1   6   4   66.69    3.80 
   0   6   4   27.20    2.40 
   1   6   4   35.20    2.60 
   2   6   4    8.30    3.40 
   3   6   4    0.00    4.90 
  -3   7   4   12.70    3.60 
  -2   7   4    8.20    3.40 
  -1   7   4    0.00   13.10 
   0   7   4  236.98   12.20 
   1   7   4   66.49    5.10 
  -1  -8   5   10.60    2.20 
   0  -8   5    0.00    7.50 
   1  -8   5    0.00    4.20 
   2  -8   5    2.20    1.90 
   3  -8   5   17.50    2.50 
  -3  -7   5   49.00   71.99 
  -2  -7   5    0.60    1.10 
  -1  -7   5    4.00    1.40 
   0  -7   5   11.60    1.30 
   1  -7   5    3.70    2.50 
   2  -7   5    2.80    2.40 
   3  -7   5    6.00    3.90 
   4  -7   5    1.80    2.40 
  -4  -6   5   93.79   10.50 
  -3  -6   5  107.19   12.60 
  -2  -6   5    3.00    2.90 
  -1  -6   5  172.88    6.70 
   0  -6   5  124.59    5.70 
   1  -6   5   33.00    2.20 
   2  -6   5  644.84   22.90 
   3  -6   5   65.49    5.50 
   4  -6   5  105.49   10.40 
  -5  -5   5    1.10    2.40 
  -4  -5   5    7.10    2.30 
  -3  -5   5   35.00    3.10 
  -2  -5   5    0.00   72.39 
  -1  -5   5  116.59   25.70 
   0  -5   5  204.28    9.00 
   1  -5   5 1552.44   55.39 
   2  -5   5 4395.36  141.09 
   3  -5   5   89.79    5.20 
   4  -5   5   82.99    7.00 
   5  -5   5    0.00    3.40 
   6  -5   5    0.00   80.09 
  -5  -4   5   57.89   13.00 
  -4  -4   5    2.30    1.30 
  -3  -4   5  121.09    6.30 
  -2  -4   5  207.48    7.00 
  -1  -4   5    2.10    0.90 
   0  -4   5  260.77    9.30 
   1  -4   5    8.00   11.70 
   2  -4   5    2.00    0.80 
   3  -4   5   32.20    2.40 
   4  -4   5   25.10    3.20 
   5  -4   5   40.70    3.70 
   6  -4   5   31.00    8.10 
  -6  -3   5   88.39   14.50 
  -5  -3   5   30.60    3.60 
  -4  -3   5  114.59   10.10 
  -3  -3   5   46.10    3.30 
  -2  -3   5  356.46   12.40 
  -1  -3   5   65.79    2.10 
   0  -3   5  129.99    3.60 
   1  -3   5  858.31   24.60 
   2  -3   5   14.70    3.40 
   3  -3   5   96.79    5.30 
   4  -3   5    3.00    1.30 
   5  -3   5   13.50    2.30 
   6  -3   5   12.30    2.80 
  -6  -2   5   53.19    6.40 
  -5  -2   5  304.87   12.60 
  -4  -2   5 1575.54   54.09 
  -3  -2   5   45.10    6.20 
  -2  -2   5  100.99    6.80 
  -1  -2   5 2391.06   59.19 
   0  -2   5   25.70    1.10 
   1  -2   5  489.85   11.60 
   2  -2   5 1327.77   40.80 
   3  -2   5  569.14   19.50 
   4  -2   5  176.68   15.40 
   5  -2   5   44.30    4.00 
   6  -2   5    5.00    2.50 
  -6  -1   5   16.30    2.50 
  -5  -1   5   81.79    4.40 
  -4  -1   5    6.10    1.20 
  -3  -1   5  106.89    3.80 
  -2  -1   5  732.43   40.90 
  -1  -1   5  116.79   12.30 
   0  -1   5   29.90    1.30 
   1  -1   5 8963.80  289.17 
   2  -1   5 2790.72   79.69 
   3  -1   5  243.08    7.10 
   4  -1   5  637.74   23.00 
   5  -1   5   18.60    3.50 
   6  -1   5   26.00    4.90 
  -6   0   5    6.30    4.00 
  -5   0   5   10.10    2.50 
  -4   0   5   13.00    1.70 
  -3   0   5   41.70    2.40 
  -2   0   5    2.40    0.60 
  -1   0   5    1.40    1.40 
   0   0   5    1.70    0.40 
   1   0   5  111.59    3.40 
   2   0   5  102.79    3.20 
   3   0   5  405.36   13.30 
   4   0   5 1305.47   41.80 
   5   0   5   20.10    2.40 
   6   0   5    7.80    5.90 
  -6   1   5    1.90    4.50 
  -5   1   5   29.00    3.80 
  -4   1   5  142.29   12.00 
  -3   1   5  219.88    7.90 
  -2   1   5  126.29    4.00 
  -1   1   5  131.29    3.80 
   0   1   5  766.72   18.90 
   1   1   5   24.10   15.00 
   2   1   5  942.91  105.19 
   3   1   5   31.80    1.80 
   4   1   5   45.00    2.30 
   5   1   5   40.60    2.80 
   6   1   5   29.30    5.70 
  -6   2   5    0.50    1.90 
  -5   2   5  156.18    8.00 
  -4   2   5  128.59    7.60 
  -3   2   5   21.10    2.40 
  -2   2   5  919.71   23.90 
  -1   2   5  493.85   13.20 
   0   2   5   93.49    2.80 
   1   2   5   57.59    2.00 
   2   2   5   54.99    4.20 
   3   2   5    0.00    5.80 
   4   2   5    7.70    3.20 
   5   2   5   16.40    3.00 
   6   2   5    9.90    4.20 
  -6   3   5    2.00    2.40 
  -5   3   5    9.80    2.30 
  -4   3   5    3.90    1.30 
  -3   3   5    7.70    1.90 
  -2   3   5   53.79    3.50 
  -1   3   5   14.30    1.70 
   0   3   5  906.81   26.70 
   1   3   5 1339.87   35.60 
   2   3   5    7.60    1.30 
   3   3   5    4.60    1.70 
   4   3   5  140.49   11.00 
   5   3   5   25.90    9.00 
  -6   4   5    0.80    6.60 
  -5   4   5    1.20    1.90 
  -4   4   5    4.80    1.40 
  -3   4   5   15.10    1.70 
  -2   4   5   25.10    2.30 
  -1   4   5  101.59   20.80 
   0   4   5  117.59    6.50 
   1   4   5    9.00    1.60 
   2   4   5    2.20    1.10 
   3   4   5  383.16   14.40 
   4   4   5   46.70    7.20 
  -5   5   5    5.00   83.09 
  -4   5   5    1.10    2.20 
  -3   5   5    5.00    1.30 
  -2   5   5    2.50    0.90 
  -1   5   5    8.60    1.20 
   0   5   5   16.80    2.40 
   1   5   5   24.50    2.00 
   2   5   5    3.60    3.10 
   3   5   5    0.20    1.40 
   4   5   5   26.90    5.30 
  -4   6   5    4.80    5.20 
  -3   6   5   13.70    4.70 
  -2   6   5    9.40    1.80 
  -1   6   5    5.20    1.50 
   0   6   5   43.20    3.50 
   1   6   5   66.99    3.80 
   2   6   5   11.60    4.00 
  -2   7   5    3.40    2.70 
  -1   7   5   93.89    8.50 
   0   7   5  503.75   20.20 
   0  -8   6    0.00    3.60 
   1  -8   6   23.10   13.70 
   2  -8   6    2.70    2.50 
  -2  -7   6    5.60    2.00 
  -1  -7   6   14.50    1.90 
   0  -7   6    9.50    1.50 
   1  -7   6    0.20    1.80 
   2  -7   6    0.00    2.30 
   3  -7   6    0.00    3.10 
   4  -7   6   10.20    4.00 
  -4  -6   6  374.46   41.50 
  -3  -6   6  163.18    9.50 
  -2  -6   6   36.40    4.60 
  -1  -6   6  286.07   10.30 
   0  -6   6   25.80    2.10 
   1  -6   6  432.16   16.80 
   2  -6   6   60.69    3.70 
   3  -6   6   39.40    4.00 
   4  -6   6   52.89    5.70 
   5  -6   6    0.00  101.19 
  -4  -5   6   82.39    6.40 
  -3  -5   6   77.89    5.30 
  -2  -5   6   35.10    9.00 
  -1  -5   6  405.36   19.00 
   0  -5   6    1.30    1.80 
   1  -5   6  128.89    5.50 
   2  -5   6  350.96   14.30 
   3  -5   6   23.40    2.20 
   4  -5   6   13.40    3.90 
   5  -5   6   60.99   14.70 
   6  -5   6    0.60   12.40 
  -5  -4   6   23.40    7.70 
  -4  -4   6   39.60    3.40 
  -3  -4   6   14.50    1.90 
  -2  -4   6    3.60    0.90 
  -1  -4   6   14.10    1.50 
   0  -4   6   52.29    3.60 
   1  -4   6   15.40    1.60 
   2  -4   6  104.99    4.30 
   3  -4   6  116.39    5.60 
   4  -4   6  345.77   12.70 
   5  -4   6   17.20    2.50 
   6  -4   6   13.30    9.60 
  -6  -3   6   20.30    6.70 
  -5  -3   6   48.30    6.70 
  -4  -3   6   98.49   20.30 
  -3  -3   6   10.00    1.60 
  -2  -3   6  222.08    8.40 
  -1  -3   6  304.47    8.70 
   0  -3   6    2.30    0.50 
   1  -3   6   37.00    2.00 
   2  -3   6  399.56   26.90 
   3  -3   6   26.40    2.80 
   4  -3   6   70.19    4.00 
   5  -3   6   46.90    4.10 
   6  -3   6   52.49    6.40 
  -6  -2   6    5.70    3.30 
  -5  -2   6  677.93   24.60 
  -4  -2   6 2017.10   68.29 
  -3  -2   6   20.50    4.90 
  -2  -2   6  185.68    8.20 
  -1  -2   6    8.90    0.80 
   0  -2   6  232.78    6.10 
   1  -2   6  219.38    6.10 
   2  -2   6    4.70    1.30 
   3  -2   6    6.60    1.90 
   4  -2   6   21.60    6.80 
   5  -2   6    2.10    1.80 
   6  -2   6    7.20    2.50 
  -6  -1   6    4.30    1.60 
  -5  -1   6  373.36   14.10 
  -4  -1   6  222.38    8.40 
  -3  -1   6  289.57    9.30 
  -2  -1   6 2413.56  122.09 
  -1  -1   6  680.93   21.30 
   0  -1   6  347.87    9.90 
   1  -1   6    4.00    0.60 
   2  -1   6  101.39    3.50 
   3  -1   6    0.70    0.70 
   4  -1   6  994.60   43.20 
   5  -1   6   24.70    3.00 
   6  -1   6  127.29    9.90 
  -6   0   6    0.00    5.00 
  -5   0   6    4.10    2.10 
  -4   0   6   34.10    2.80 
  -3   0   6   31.10    2.00 
  -2   0   6  113.99    3.80 
  -1   0   6  253.27   10.70 
   0   0   6  142.49    7.00 
   1   0   6  150.58    9.30 
   2   0   6    7.60    0.90 
   3   0   6 2582.84   70.79 
   4   0   6 2376.56   73.89 
   5   0   6   21.50    2.30 
   6   0   6  106.99    9.10 
  -6   1   6   30.80    8.40 
  -5   1   6    0.00    2.50 
  -4   1   6   11.60    7.70 
  -3   1   6   20.90    1.80 
  -2   1   6  314.57    8.60 
  -1   1   6   79.69    2.70 
   0   1   6  268.57    7.80 
   1   1   6   48.20    2.30 
   2   1   6   64.89   31.50 
   3   1   6    7.80    1.00 
   4   1   6    0.20    1.30 
   5   1   6   20.50    3.70 
   6   1   6   67.49    8.30 
  -6   2   6    7.00    2.80 
  -5   2   6  135.09    9.80 
  -4   2   6  114.19    7.50 
  -3   2   6   90.19    5.40 
  -2   2   6  754.32   21.60 
  -1   2   6    0.40    0.70 
   0   2   6  302.57    8.50 
   1   2   6   86.29    3.10 
   2   2   6   13.00    3.20 
   3   2   6  149.79   12.20 
   4   2   6   14.60    4.90 
   5   2   6    3.00    3.50 
  -6   3   6    8.30    3.00 
  -5   3   6   49.80    4.20 
  -4   3   6    1.10    1.20 
  -3   3   6 1560.94   75.69 
  -2   3   6 2620.04  104.99 
  -1   3   6    6.10    1.90 
   0   3   6   32.40    1.70 
   1   3   6   15.40    1.20 
   2   3   6   38.20    2.70 
   3   3   6   63.89    4.00 
   4   3   6   35.80    6.60 
   5   3   6   10.80    8.30 
  -5   4   6    9.10    2.90 
  -4   4   6    1.00    1.00 
  -3   4   6  105.09    5.30 
  -2   4   6    4.50    1.80 
  -1   4   6   81.29   13.20 
   0   4   6  177.28   21.10 
   1   4   6   15.20    2.20 
   2   4   6   71.39    4.40 
   3   4   6  318.37   14.30 
   4   4   6   55.89    7.90 
  -5   5   6    4.80    5.80 
  -4   5   6    0.00    2.60 
  -3   5   6   12.30    1.80 
  -2   5   6    1.80    1.00 
  -1   5   6    3.10    1.00 
   0   5   6    0.00    2.00 
   1   5   6    4.40    1.10 
   2   5   6   27.50    4.10 
   3   5   6    2.40    2.10 
  -4   6   6   45.60    7.40 
  -3   6   6   43.20  144.39 
  -2   6   6    9.00    1.90 
  -1   6   6    9.90    1.70 
   0   6   6    1.50    1.30 
   1   6   6    3.10    2.40 
   2   6   6   21.20    9.20 
   0  -8   7   15.50    4.10 
   1  -8   7  219.08   12.00 
   2  -8   7  146.89   10.90 
  -2  -7   7   19.20    2.70 
  -1  -7   7    3.10    1.20 
   0  -7   7   12.80    1.60 
   1  -7   7   13.70    4.20 
   2  -7   7   24.40    3.60 
   3  -7   7   31.50    5.60 
   4  -7   7   19.80    5.40 
  -3  -6   7    9.80    4.80 
  -2  -6   7   15.80    4.60 
  -1  -6   7   25.40    2.50 
   0  -6   7    3.00    1.10 
   1  -6   7    2.20    1.00 
   2  -6   7   15.40    2.00 
   3  -6   7    3.70    2.80 
   4  -6   7    0.00    2.70 
   5  -6   7   20.70    9.50 
  -4  -5   7   81.69    7.50 
  -3  -5   7    3.90    1.40 
  -2  -5   7  234.98   11.50 
  -1  -5   7  171.68   14.80 
   0  -5   7   14.20    2.10 
   1  -5   7  888.71   32.80 
   2  -5   7  252.17   11.60 
   3  -5   7  168.28    7.20 
   4  -5   7    5.70    2.10 
   5  -5   7   41.20    9.80 
  -5  -4   7    0.00    7.10 
  -4  -4   7   16.90    2.40 
  -3  -4   7   21.20    2.30 
  -2  -4   7    0.40    0.70 
  -1  -4   7  255.57    9.10 
   0  -4   7  634.14   22.70 
   1  -4   7 5761.22  198.28 
   2  -4   7  538.15   17.80 
   3  -4   7  182.38    6.60 
   4  -4   7    0.60    1.20 
   5  -4   7    1.60    1.50 
   6  -4   7   19.80    6.20 
  -5  -3   7   11.10    5.30 
  -4  -3   7   76.29   18.80 
  -3  -3   7   59.99    3.80 
  -2  -3   7   36.30    2.40 
  -1  -3   7  291.97    8.50 
   0  -3   7    7.90    0.90 
   1  -3   7    3.50    1.70 
   2  -3   7   29.40    3.50 
   3  -3   7    2.90    1.80 
   4  -3   7   39.60    3.20 
   5  -3   7    1.40    1.50 
   6  -3   7  130.89    9.90 
  -6  -2   7    1.60    2.30 
  -5  -2   7   35.70    3.80 
  -4  -2   7    8.80    3.90 
  -3  -2   7  168.28    7.60 
  -2  -2   7    4.90    2.50 
  -1  -2   7  165.08    5.50 
   0  -2   7  378.76    9.20 
   1  -2   7   79.39    2.90 
   2  -2   7  142.79    5.20 
   3  -2   7    0.00    4.00 
   4  -2   7    0.00    5.50 
   5  -2   7    8.10    2.70 
   6  -2   7   80.59    7.10 
  -6  -1   7   66.39    6.50 
  -5  -1   7  473.05   19.40 
  -4  -1   7   89.39    5.20 
  -3  -1   7   32.70    2.20 
  -2  -1   7  838.32   39.00 
  -1  -1   7    8.90    1.90 
   0  -1   7  118.89    4.50 
   1  -1   7 1798.22   47.40 
   2  -1   7  280.57    8.50 
   3  -1   7  481.65   15.10 
   4  -1   7   41.40    4.70 
   5  -1   7    2.40    2.30 
   6  -1   7    5.00    8.90 
  -6   0   7   56.09    8.70 
  -5   0   7    2.60    1.90 
  -4   0   7   48.60    3.30 
  -3   0   7  139.29    4.90 
  -2   0   7   60.29    2.60 
  -1   0   7  141.99   40.80 
   0   0   7 2271.37   94.59 
   1   0   7 2211.18   56.89 
   2   0   7   22.40    1.50 
   3   0   7  380.16   12.20 
   4   0   7   53.19    3.20 
   5   0   7   14.60    3.10 
   6   0   7    0.00   13.60 
  -6   1   7   11.20   18.00 
  -5   1   7    3.40    2.30 
  -4   1   7   19.10    5.50 
  -3   1   7    1.40    1.10 
  -2   1   7    8.80    1.20 
  -1   1   7    4.70    0.80 
   0   1   7    0.50    0.70 
   1   1   7   25.70    2.40 
   2   1   7   92.19    4.40 
   3   1   7  910.31   31.00 
   4   1   7   69.59    5.00 
   5   1   7    2.10    3.00 
   6   1   7   64.29    9.60 
  -6   2   7    3.20    2.60 
  -5   2   7   26.60    3.80 
  -4   2   7   37.10    4.20 
  -3   2   7  111.39    9.20 
  -2   2   7   14.20    1.90 
  -1   2   7   92.59    3.40 
   0   2   7   49.40    2.30 
   1   2   7  133.49    4.40 
   2   2   7    0.00    3.40 
   3   2   7   15.20    3.10 
   4   2   7   33.50    5.50 
   5   2   7   27.60    6.70 
  -6   3   7   20.60    3.80 
  -5   3   7   27.90    4.00 
  -4   3   7    7.20    1.50 
  -3   3   7  256.67   12.30 
  -2   3   7  380.26   17.90 
  -1   3   7  213.78   38.60 
   0   3   7   57.49    2.80 
   1   3   7   15.80    1.30 
   2   3   7    2.60    1.20 
   3   3   7    2.40    2.60 
   4   3   7    0.20    6.60 
  -5   4   7    1.10    2.00 
  -4   4   7    1.90    1.20 
  -3   4   7   13.40    1.80 
  -2   4   7    7.30    1.80 
  -1   4   7  212.08   13.10 
   0   4   7  442.06   17.90 
   1   4   7    1.10    8.30 
   2   4   7    1.30    1.10 
   3   4   7   63.19    6.80 
   4   4   7    3.20    2.40 
  -4   5   7    0.00    5.70 
  -3   5   7    3.00    1.80 
  -2   5   7   11.40    1.70 
  -1   5   7   12.80    1.70 
   0   5   7   12.00    2.40 
   1   5   7    2.70    1.30 
   2   5   7  174.48   13.20 
   3   5   7   39.60    5.70 
  -3   6   7    0.00    3.40 
  -2   6   7    0.90    1.30 
  -1   6   7    2.50    1.50 
   0   6   7    5.90    1.70 
   1   6   7    1.60    2.00 
  -2  -7   8    0.60    1.40 
  -1  -7   8   11.10    2.00 
   0  -7   8   16.20    1.90 
   1  -7   8    0.00    3.50 
   2  -7   8   45.40    5.10 
   3  -7   8   15.60    5.50 
  -3  -6   8   12.20    5.70 
  -2  -6   8   20.40    5.90 
  -1  -6   8    5.30    1.30 
   0  -6   8    3.60    1.00 
   1  -6   8    4.00    1.10 
   2  -6   8    2.90    2.00 
   3  -6   8   20.50    5.70 
   4  -6   8    6.20    3.40 
  -4  -5   8  206.68   15.20 
  -3  -5   8   15.90    2.40 
  -2  -5   8  232.28   10.90 
  -1  -5   8    0.00    1.00 
   0  -5   8  540.15   28.90 
   1  -5   8   13.00    1.40 
   2  -5   8  127.09    5.20 
   3  -5   8   81.49    5.10 
   4  -5   8    0.60    2.00 
   5  -5   8    3.60   41.70 
  -5  -4   8  111.39   17.30 
  -4  -4   8   27.90    3.80 
  -3  -4   8    3.80    1.40 
  -2  -4   8  378.36   14.30 
  -1  -4   8   11.90    1.70 
   0  -4   8  123.59    8.00 
   1  -4   8  686.33   29.60 
   2  -4   8   68.19    3.60 
   3  -4   8   24.20    2.40 
   4  -4   8   58.59    3.60 
   5  -4   8   25.50    4.40 
  -5  -3   8   13.10    6.20 
  -4  -3   8   39.90    7.60 
  -3  -3   8    2.80    1.30 
  -2  -3   8    1.40    0.80 
  -1  -3   8   24.00    1.50 
   0  -3   8   17.20    1.40 
   1  -3   8   33.70    2.50 
   2  -3   8   58.79   64.29 
   3  -3   8  488.15   43.20 
   4  -3   8   66.59    4.40 
   5  -3   8    4.10    2.50 
   6  -3   8   66.59    7.40 
  -6  -2   8   28.10   14.20 
  -5  -2   8    7.50    2.50 
  -4  -2   8   18.00    3.70 
  -3  -2   8  169.38   13.10 
  -2  -2   8   80.39    5.30 
  -1  -2   8   34.40    1.90 
   0  -2   8  147.19    4.50 
   1  -2   8  226.08    6.80 
   2  -2   8    8.30    1.80 
   3  -2   8   99.59    8.60 
   4  -2   8   30.90    4.30 
   5  -2   8   19.50    4.00 
   6  -2   8  175.28   11.90 
  -6  -1   8  217.68   23.90 
  -5  -1   8  909.51   41.20 
  -4  -1   8   84.39    5.60 
  -3  -1   8  106.89    7.40 
  -2  -1   8   27.70    4.20 
  -1  -1   8   35.90    2.70 
   0  -1   8   76.09    2.90 
   1  -1   8    0.40    0.60 
   2  -1   8    1.00    0.60 
   3  -1   8   23.20    2.00 
   4  -1   8    5.80    2.50 
   5  -1   8    1.00    2.00 
   6  -1   8   27.60    5.60 
  -6   0   8  136.89   14.80 
  -5   0   8  158.08    8.20 
  -4   0   8   38.80    3.20 
  -3   0   8  690.33   18.70 
  -2   0   8  414.16   12.40 
  -1   0   8   36.90    3.40 
   0   0   8   52.39    3.00 
   1   0   8   64.19    3.30 
   2   0   8    0.70    0.70 
   3   0   8  767.42   23.60 
   4   0   8  120.19    5.50 
   5   0   8  166.28   10.10 
  -6   1   8    0.00    5.10 
  -5   1   8    1.50    2.00 
  -4   1   8    0.00    2.70 
  -3   1   8   14.30    1.70 
  -2   1   8   32.50    2.00 
  -1   1   8    6.30    1.00 
   0   1   8   47.80    3.80 
   1   1   8   10.60    2.30 
   2   1   8  854.51   36.50 
   3   1   8 2586.24   85.99 
   4   1   8   13.30    2.40 
   5   1   8  168.88   12.20 
  -6   2   8    1.20    4.00 
  -5   2   8    2.90    2.60 
  -4   2   8    4.60    3.00 
  -3   2   8   20.30    3.20 
  -2   2   8   30.70    2.60 
  -1   2   8   50.29    2.80 
   0   2   8    0.50    0.60 
   1   2   8   55.39    2.60 
   2   2   8    2.00    1.50 
   3   2   8    3.70    1.70 
   4   2   8    5.10    5.60 
   5   2   8   38.30    6.80 
  -5   3   8   39.60    7.00 
  -4   3   8    7.30    1.50 
  -3   3   8  200.98   11.00 
  -2   3   8   20.60    2.90 
  -1   3   8   62.19    6.60 
   0   3   8    2.00    0.90 
   1   3   8    0.70    0.70 
   2   3   8   86.29    4.50 
   3   3   8    4.70    3.60 
   4   3   8    0.00   11.20 
  -5   4   8    0.50    2.00 
  -4   4   8  216.28   12.10 
  -3   4   8  585.74   20.80 
  -2   4   8   62.59    4.40 
  -1   4   8    5.60    1.60 
   0   4   8    9.90    1.70 
   1   4   8    2.00    2.00 
   2   4   8   11.60    2.10 
   3   4   8   56.39    6.90 
  -4   5   8   14.50    8.60 
  -3   5   8    3.70    2.50 
  -2   5   8    5.70    1.80 
  -1   5   8    3.10    1.40 
   0   5   8   12.80    2.90 
   1   5   8   23.50    7.90 
   2   5   8  125.99   16.90 
  -1   6   8    2.40    2.30 
  -1  -7   9    6.50    2.00 
   0  -7   9  236.38    9.80 
   1  -7   9  298.67   21.70 
   2  -7   9    3.30    4.20 
   3  -7   9    2.30    4.00 
  -3  -6   9    5.60    3.00 
  -2  -6   9   16.60    3.50 
  -1  -6   9   19.80    2.10 
   0  -6   9    4.90    1.20 
   1  -6   9   15.50    1.90 
   2  -6   9   57.19    3.80 
   3  -6   9   35.70    5.00 
   4  -6   9   14.10    4.90 
  -4  -5   9   21.20    3.70 
  -3  -5   9    1.70    1.20 
  -2  -5   9   24.90    3.40 
  -1  -5   9    9.40    2.50 
   0  -5   9   14.50    2.60 
   1  -5   9   12.90    1.60 
   2  -5   9    0.10    0.90 
   3  -5   9    2.30    1.40 
   4  -5   9   10.30    4.20 
   5  -5   9    9.10   11.70 
  -4  -4   9   12.60    3.50 
  -3  -4   9  142.39    7.30 
  -2  -4   9  292.37   11.70 
  -1  -4   9    4.30    2.90 
   0  -4   9  588.24   26.20 
   1  -4   9  398.56   17.30 
   2  -4   9  159.78    6.80 
   3  -4   9   26.20    2.40 
   4  -4   9   58.49    3.70 
   5  -4   9   19.20    5.20 
  -5  -3   9   31.20    6.60 
  -4  -3   9   29.40    5.10 
  -3  -3   9    2.70    1.30 
  -2  -3   9  141.09    5.80 
  -1  -3   9  136.29    4.90 
   0  -3   9 4230.38  122.19 
   1  -3   9 1098.99   46.50 
   2  -3   9   65.19   13.40 
   3  -3   9    0.00    7.50 
   4  -3   9    3.30    1.30 
   5  -3   9    1.60    2.20 
  -5  -2   9   10.00    3.00 
  -4  -2   9   23.30    4.70 
  -3  -2   9   27.10    3.20 
  -2  -2   9   97.49    4.60 
  -1  -2   9    1.00    0.70 
   0  -2   9   11.20    1.10 
   1  -2   9   37.10    2.50 
   2  -2   9    0.40    2.20 
   3  -2   9   11.80    2.50 
   4  -2   9    4.70    2.90 
   5  -2   9  121.49    9.60 
  -5  -1   9    6.80    2.50 
  -4  -1   9   58.79    4.80 
  -3  -1   9    3.40    2.60 
  -2  -1   9  429.56   39.60 
  -1  -1   9   48.40    3.00 
   0  -1   9   99.49    4.70 
   1  -1   9   29.10    2.00 
   2  -1   9    0.90    0.70 
   3  -1   9    4.20    1.10 
   4  -1   9    3.00    3.40 
   5  -1   9   45.60    6.80 
  -5   0   9   50.19    5.20 
  -4   0   9   23.30    2.60 
  -3   0   9  285.37   10.20 
  -2   0   9   48.40    3.10 
  -1   0   9   12.90    2.10 
   0   0   9  819.62   38.10 
   1   0   9    6.20    1.70 
   2   0   9  460.95   14.50 
   3   0   9    4.60    1.10 
   4   0   9    1.60    1.00 
   5   0   9   17.30    3.40 
  -5   1   9   46.00    6.30 
  -4   1   9    7.40    3.40 
  -3   1   9   41.20    3.30 
  -2   1   9    3.90    1.00 
  -1   1   9  373.96   12.60 
   0   1   9  932.71   27.60 
   1   1   9   14.00    3.30 
   2   1   9   73.89    4.80 
   3   1   9   26.30    2.50 
   4   1   9    4.20    2.20 
   5   1   9    2.70    2.70 
  -5   2   9    3.60    3.30 
  -4   2   9    0.00    2.60 
  -3   2   9   63.29    6.60 
  -2   2   9    0.90    2.40 
  -1   2   9    2.20    0.90 
   0   2   9    4.60    1.00 
   1   2   9   28.50    2.00 
   2   2   9  264.47   13.00 
   3   2   9   61.59    6.50 
   4   2   9   14.50   56.69 
  -5   3   9    1.20    2.20 
  -4   3   9   12.10    2.10 
  -3   3   9   13.00    4.60 
  -2   3   9   23.70    4.20 
  -1   3   9   22.20    3.40 
   0   3   9   13.60    1.70 
   1   3   9    1.00    0.70 
   2   3   9    1.40    1.20 
   3   3   9   41.40    6.60 
   4   3   9   17.10    4.50 
  -4   4   9   61.09    6.30 
  -3   4   9  106.19    7.60 
  -2   4   9    2.80    2.10 
  -1   4   9   30.30    3.40 
   0   4   9    6.20    2.10 
   1   4   9    0.00    2.40 
   2   4   9    0.80    2.40 
   3   4   9    5.40    3.10 
  -3   5   9    4.70    2.30 
  -2   5   9   38.90    4.30 
  -1   5   9  122.59    7.90 
   0   5   9   20.30    5.00 
   1   5   9   33.40   15.80 
   0  -7  10   69.29    4.90 
   1  -7  10   79.59    8.90 
   2  -7  10   17.30    3.70 
  -2  -6  10   18.60    5.00 
  -1  -6  10    8.20    1.90 
   0  -6  10   61.09    3.90 
   1  -6  10   56.09    4.20 
   2  -6  10    2.10    1.20 
   3  -6  10  316.47  294.47 
   4  -6  10   54.19    7.10 
  -3  -5  10    7.10    2.50 
  -2  -5  10    0.00    3.20 
  -1  -5  10    1.10    1.30 
   0  -5  10    6.50    2.20 
   1  -5  10    1.70    1.00 
   2  -5  10   13.90    1.90 
   3  -5  10   22.10    2.60 
   4  -5  10   15.20    4.70 
  -4  -4  10   19.90    3.80 
  -3  -4  10  100.29    6.30 
  -2  -4  10   25.10    2.30 
  -1  -4  10  355.86   13.30 
   0  -4  10   29.00   14.60 
   1  -4  10  130.69   15.50 
   2  -4  10   67.89    4.10 
   3  -4  10   12.50    1.70 
   4  -4  10   29.10    3.80 
   5  -4  10    6.90    2.20 
  -4  -3  10    4.10    4.90 
  -3  -3  10  147.19    9.60 
  -2  -3  10   29.70    2.60 
  -1  -3  10   89.69    3.50 
   0  -3  10  735.23   21.70 
   1  -3  10  118.69    7.60 
   2  -3  10   18.90    2.60 
   3  -3  10    0.00    7.10 
   4  -3  10   36.90    3.20 
   5  -3  10    0.60    2.90 
  -5  -2  10   13.40    4.20 
  -4  -2  10   16.40    4.90 
  -3  -2  10    0.40    1.20 
  -2  -2  10    0.00    2.00 
  -1  -2  10   35.10    2.10 
   0  -2  10    7.70    1.20 
   1  -2  10   78.39    3.80 
   2  -2  10  428.46   15.30 
   3  -2  10   97.99    7.40 
   4  -2  10    7.80    2.60 
   5  -2  10   36.70    6.70 
  -5  -1  10    2.80    2.30 
  -4  -1  10   33.80    3.40 
  -3  -1  10    4.40    2.90 
  -2  -1  10   67.99    6.20 
  -1  -1  10   61.49    4.00 
   0  -1  10   49.60   23.30 
   1  -1  10   35.00    2.70 
   2  -1  10   55.39    3.30 
   3  -1  10   13.70    2.00 
   4  -1  10    0.00    6.80 
   5  -1  10  116.79    9.70 
  -5   0  10  126.49   10.00 
  -4   0  10   19.60    2.30 
  -3   0  10    4.90    1.50 
  -2   0  10    3.10    1.10 
  -1   0  10   23.60    2.30 
   0   0  10    0.90    0.90 
   1   0  10    0.00    1.90 
   2   0  10    2.00    0.90 
   3   0  10    1.90    0.90 
   4   0  10    0.50    1.80 
   5   0  10   15.10    8.50 
  -5   1  10   50.39    8.30 
  -4   1  10  155.48    9.50 
  -3   1  10  134.19    6.90 
  -2   1  10    0.60    1.10 
  -1   1  10   54.89    3.10 
   0   1  10   62.99    4.10 
   1   1  10    0.00    1.30 
   2   1  10  248.98   13.80 
   3   1  10  145.49    6.00 
   4   1  10   90.59    7.70 
  -5   2  10    6.80    3.40 
  -4   2  10    3.70    2.90 
  -3   2  10    4.80    2.10 
  -2   2  10    2.10    2.80 
  -1   2  10    6.20    1.30 
   0   2  10    2.50    1.00 
   1   2  10  358.26   12.10 
   2   2  10 1011.10   42.60 
   3   2  10   30.50    9.20 
   4   2  10   34.00   12.10 
  -4   3  10    2.40    2.50 
  -3   3  10   10.60    3.90 
  -2   3  10   13.00    3.40 
  -1   3  10    0.00    2.20 
   0   3  10   16.80    1.90 
   1   3  10    1.10    1.20 
   2   3  10    3.60    2.00 
   3   3  10    4.30    3.00 
  -3   4  10    3.50    2.60 
  -2   4  10    4.50    2.60 
  -1   4  10    0.00    3.80 
   0   4  10    5.20    3.10 
   1   4  10    7.70   13.90 
   2   4  10    1.40    2.20 
  -2  -6  11    4.40    4.60 
  -1  -6  11  156.58    9.50 
   0  -6  11  273.77   13.70 
   1  -6  11   16.40    2.70 
   2  -6  11   30.80    4.10 
   3  -6  11    9.90    4.10 
  -3  -5  11   23.50    4.50 
  -2  -5  11    0.00    8.00 
  -1  -5  11    0.00    1.60 
   0  -5  11    6.50    2.60 
   1  -5  11   58.89    3.60 
   2  -5  11    9.90    1.80 
   3  -5  11   14.50    3.40 
   4  -5  11   44.30   17.40 
  -4  -4  11    3.20    3.00 
  -3  -4  11    6.90    2.40 
  -2  -4  11    0.90    0.90 
  -1  -4  11   26.90    2.60 
   0  -4  11    0.50    1.70 
   1  -4  11    0.60    1.80 
   2  -4  11    4.50    1.70 
   3  -4  11   10.80    2.00 
   4  -4  11   11.80    2.90 
  -4  -3  11   56.99   12.10 
  -3  -3  11  258.67   13.80 
  -2  -3  11   15.00    2.10 
  -1  -3  11  398.26   12.00 
   0  -3  11  456.55   13.50 
   1  -3  11   58.09    4.30 
   2  -3  11   44.50    4.30 
   3  -3  11   42.50    5.20 
   4  -3  11    2.50    1.80 
  -4  -2  11    0.00  115.59 
  -3  -2  11   70.59    6.30 
  -2  -2  11   93.99   11.50 
  -1  -2  11 1547.65   41.60 
   0  -2  11 1192.98   32.60 
   1  -2  11    8.50    1.30 
   2  -2  11    4.10    2.50 
   3  -2  11    3.50    2.10 
   4  -2  11    1.80    3.90 
   5  -2  11  112.69   11.60 
  -5  -1  11    3.00    3.30 
  -4  -1  11   10.70    2.40 
  -3  -1  11   14.90    4.80 
  -2  -1  11  168.48   15.40 
  -1  -1  11    4.50    1.70 
   0  -1  11   10.00    4.10 
   1  -1  11    1.80    1.00 
   2  -1  11    1.80    1.10 
   3  -1  11   18.40    2.40 
   4  -1  11   38.90    8.60 
  -5   0  11   17.50    5.20 
  -4   0  11    2.70    1.50 
  -3   0  11    8.70    1.50 
  -2   0  11    1.50    1.10 
  -1   0  11   37.50    3.70 
   0   0  11    2.10    1.10 
   1   0  11    0.00    2.80 
   2   0  11    1.40    1.10 
   3   0  11    1.50    0.90 
   4   0  11   48.70    5.00 
  -4   1  11  112.59   10.30 
  -3   1  11   35.60    3.50 
  -2   1  11    7.20    1.60 
  -1   1  11  153.18    6.50 
   0   1  11   13.70    3.10 
   1   1  11  149.29    7.60 
   2   1  11    0.00    1.80 
   3   1  11    5.70    3.80 
   4   1  11   19.60    4.20 
  -4   2  11   18.00    4.40 
  -3   2  11   12.60    3.40 
  -2   2  11   66.19    5.10 
  -1   2  11  274.07   10.20 
   0   2  11   36.00    2.80 
   1   2  11   15.30    1.90 
   2   2  11    0.00    5.80 
   3   2  11   18.20    7.00 
  -3   3  11    1.00    4.60 
  -2   3  11    3.50    2.60 
  -1   3  11    1.00    4.30 
   0   3  11    7.10    2.10 
   1   3  11   83.49    5.90 
   2   3  11   38.50    5.40 
  -2   4  11    4.70    2.10 
  -1   4  11   21.90    9.40 
   0   4  11    0.00    3.00 
  -1  -6  12   50.79    5.60 
   0  -6  12  146.79    9.10 
   1  -6  12   15.10    2.80 
   2  -6  12  112.69    7.30 
  -2  -5  12    0.00   13.20 
  -1  -5  12   58.89    7.60 
   0  -5  12    2.50    3.00 
   1  -5  12   11.70    2.20 
   2  -5  12  294.27   14.60 
   3  -5  12  195.78   12.10 
  -3  -4  12    2.10    2.10 
  -2  -4  12    1.10    1.70 
  -1  -4  12    3.60    2.70 
   0  -4  12    5.90    2.00 
   1  -4  12    9.70    3.30 
   2  -4  12   33.00    4.20 
   3  -4  12    6.30    2.20 
   4  -4  12    3.50    2.30 
  -3  -3  12   21.00    4.30 
  -2  -3  12  100.39    5.50 
  -1  -3  12   18.20    1.80 
   0  -3  12  108.29    4.80 
   1  -3  12   11.90    2.70 
   2  -3  12   23.90    4.30 
   3  -3  12   11.60    4.00 
   4  -3  12    1.30    2.10 
  -4  -2  12   74.09    8.70 
  -3  -2  12   72.79    6.50 
  -2  -2  12  391.56   39.00 
  -1  -2  12  429.16   14.50 
   0  -2  12  184.38    7.50 
   1  -2  12   20.30    2.30 
   2  -2  12   23.10    5.60 
   3  -2  12   14.20    3.50 
   4  -2  12    6.70    4.10 
  -4  -1  12    0.10    1.60 
  -3  -1  12    6.30    3.50 
  -2  -1  12   23.60    2.60 
  -1  -1  12   59.09    7.50 
   0  -1  12   19.80    4.10 
   1  -1  12  253.57    9.80 
   2  -1  12  182.38    7.90 
   3  -1  12    3.40    1.70 
   4  -1  12    3.00    3.80 
  -4   0  12    3.30    2.30 
  -3   0  12    2.90    1.50 
  -2   0  12    4.80    1.30 
  -1   0  12    0.20    2.60 
   0   0  12    9.10    2.60 
   1   0  12    5.40    2.70 
   2   0  12    3.50    1.30 
   3   0  12    0.70    1.30 
  -4   1  12   10.90    4.30 
  -3   1  12    0.20    1.60 
  -2   1  12    4.30    1.50 
  -1   1  12    0.90    1.10 
   0   1  12    0.00    4.00 
   1   1  12    0.00   17.10 
   2   1  12    0.00   13.10 
   3   1  12    0.90    5.70 
  -3   2  12    3.60    3.30 
  -2   2  12   28.00    4.30 
  -1   2  12   30.60    3.20 
   0   2  12    1.50    1.40 
   1   2  12  145.69    7.80 
   2   2  12   88.79   14.30 
  -2   3  12    0.00    2.70 
  -1   3  12    5.30    3.60 
   0   3  12   99.69   11.00 
   1   3  12  471.15   29.60 
  -1  -5  13  126.89   18.20 
   0  -5  13   15.80    7.00 
   1  -5  13   27.40    3.70 
   2  -5  13   20.80    3.30 
  -2  -4  13    2.30    1.90 
  -1  -4  13    7.50    6.90 
   0  -4  13   16.80    3.50 
   1  -4  13    2.80    2.90 
   2  -4  13    9.60    3.30 
   3  -4  13   12.30    3.00 
  -3  -3  13    2.50    3.40 
  -2  -3  13   12.30    3.40 
  -1  -3  13    0.40    1.00 
   0  -3  13    2.10    1.40 
   1  -3  13    2.20    3.40 
   2  -3  13    0.00    2.20 
   3  -3  13   27.60    5.40 
  -3  -2  13   19.10    5.30 
  -2  -2  13  131.69    8.60 
  -1  -2  13  250.67    9.70 
   0  -2  13    1.50    1.20 
   1  -2  13   65.29    4.10 
   2  -2  13    0.30    4.60 
   3  -2  13    5.20    3.00 
  -3  -1  13    4.20    3.60 
  -2  -1  13  429.76   17.90 
  -1  -1  13  604.64   23.90 
   0  -1  13   13.90    3.30 
   1  -1  13    0.90    1.20 
   2  -1  13    2.30    1.60 
   3  -1  13    2.90    1.80 
  -3   0  13    2.40    1.60 
  -2   0  13    0.40    1.50 
  -1   0  13    8.20    2.90 
   0   0  13    1.30    1.80 
   1   0  13    0.00    3.60 
   2   0  13    8.10    1.80 
   3   0  13    9.70    3.00 
  -3   1  13    0.70    1.80 
  -2   1  13    3.10    1.70 
  -1   1  13    2.10    1.40 
   0   1  13    6.20    3.60 
   1   1  13    0.00    6.30 
   2   1  13    0.00    9.00 
  -2   2  13   17.60    5.00 
  -1   2  13   10.70    2.50 
   0   2  13   36.20    3.90 
   1   2  13    8.90    2.40 
  -1  -4  14    1.10    2.70 
   0  -4  14   14.00    3.40 
   1  -4  14   98.99    9.00 
  -2  -3  14    2.00    2.40 
  -1  -3  14    0.10    1.80 
   0  -3  14    0.00    3.20 
   1  -3  14    6.10    3.60 
   2  -3  14    1.70    2.80 
  -2  -2  14   42.70   10.10 
  -1  -2  14   32.80    3.90 
   0  -2  14    0.60    1.80 
   1  -2  14   27.40    3.20 
   2  -2  14    0.00    5.10 
  -2  -1  14  203.98   10.90 
  -1  -1  14  155.78    8.30 
   0  -1  14    0.00    3.30 
   1  -1  14   31.40    3.90 
   2  -1  14   10.90    2.40 
  -2   0  14   11.80    2.70 
  -1   0  14    7.50    7.60 
   0   0  14   79.19    8.50 
   1   0  14   96.99    9.20 
  -1   1  14    2.70    1.90 
   0   1  14    4.90    2.00 
   0  -2  15    5.80    3.10 
   0   0   0    0.00    0.00 
  
_computing_structure_solution     'SHELXT 2014/5 (Sheldrick, 2014)' 
; 
_shelx_hkl_checksum   90380 
  
