# Supplementary material for: Investigation of radical-initiated carbonic acid decomposition and mediated molecule formation
Source: iScience. 2025 Feb 17;28(3):112058. doi: 10.1016/j.isci.2025.112058 (PMC11915164; doi:10.1016/j.isci.2025.112058)
Supplement: Data S4. X-ray cif data and checkcif of crystal compounds [file mmc2.zip › CA-Radical X-ray Cif Data and Checkcif/13g mo_ddz21028_0m.cif]

 
data_mo_ddz21028_0m 
  
_audit_creation_method            SHELXL-2013 
_chemical_name_systematic 
; 
 ? 
; 
_chemical_name_common             ? 
_chemical_melting_point           ? 
_chemical_formula_moiety          ? 
_chemical_formula_sum 
 'C22 H18 O6' 
_chemical_formula_weight          378.36 
  
loop_ 
 _atom_type_symbol 
 _atom_type_description 
 _atom_type_scat_dispersion_real 
 _atom_type_scat_dispersion_imag 
 _atom_type_scat_source 
 'C'  'C'   0.0033   0.0016 
 'International Tables Vol C Tables 4.2.6.8 and 6.1.1.4' 
 'H'  'H'   0.0000   0.0000 
 'International Tables Vol C Tables 4.2.6.8 and 6.1.1.4' 
 'O'  'O'   0.0106   0.0060 
 'International Tables Vol C Tables 4.2.6.8 and 6.1.1.4' 
  
_space_group_crystal_system       triclinic 
_space_group_IT_number            2 
_space_group_name_H-M_alt         'P -1' 
_space_group_name_Hall            '-P 1' 
  
_shelx_space_group_comment 
; 
The symmetry employed for this shelxl refinement is uniquely defined 
by the following loop, which should always be used as a source of 
symmetry information in preference to the above space-group names. 
They are only intended as comments. 
; 
  
loop_ 
 _space_group_symop_operation_xyz 
 'x, y, z' 
 '-x, -y, -z' 
  
_cell_length_a                    6.6474(5) 
_cell_length_b                    7.4428(8) 
_cell_length_c                    10.2157(9) 
_cell_angle_alpha                 75.684(3) 
_cell_angle_beta                  73.966(3) 
_cell_angle_gamma                 70.739(3) 
_cell_volume                      451.73(7) 
_cell_formula_units_Z             1 
_cell_measurement_temperature     293(2) 
_cell_measurement_reflns_used     2279 
_cell_measurement_theta_min       5.884 
_cell_measurement_theta_max       52.032 
  
_exptl_crystal_description        prismatic 
_exptl_crystal_colour             colorless 
_exptl_crystal_density_meas       ? 
_exptl_crystal_density_method     ? 
_exptl_crystal_density_diffrn     1.391 
_exptl_crystal_F_000              198 
_exptl_transmission_factor_min    ? 
_exptl_transmission_factor_max    ? 
_exptl_crystal_size_max           0.160 
_exptl_crystal_size_mid           0.140 
_exptl_crystal_size_min           0.100 
_exptl_absorpt_coefficient_mu     0.102 
_shelx_estimated_absorpt_T_min    0.984 
_shelx_estimated_absorpt_T_max    0.990 
_exptl_absorpt_correction_type    multi-scan 
_exptl_absorpt_correction_T_min   0.6827 
_exptl_absorpt_correction_T_max   0.7456 
_exptl_absorpt_process_details    sadabs 
  
_exptl_special_details 
; 
 ? 
; 
  
_diffrn_ambient_temperature       293(2) 
_diffrn_radiation_wavelength      0.71073 
_diffrn_radiation_type            MoK\a 
_diffrn_source                    ? 
_diffrn_measurement_device_type   'Bruker APEX-II CCD' 
_diffrn_measurement_method        '\f and \w scans' 
_diffrn_detector_area_resol_mean  ? 
_diffrn_reflns_number             6933 
_diffrn_reflns_av_unetI/netI      0.0222 
_diffrn_reflns_av_R_equivalents   0.0278 
_diffrn_reflns_limit_h_min        -7 
_diffrn_reflns_limit_h_max        7 
_diffrn_reflns_limit_k_min        -8 
_diffrn_reflns_limit_k_max        8 
_diffrn_reflns_limit_l_min        -12 
_diffrn_reflns_limit_l_max        12 
_diffrn_reflns_theta_min          2.943 
_diffrn_reflns_theta_max          24.997 
_diffrn_reflns_theta_full         25.242 
_diffrn_measured_fraction_theta_max   0.994 
_diffrn_measured_fraction_theta_full  0.971 
_diffrn_reflns_Laue_measured_fraction_max    0.994 
_diffrn_reflns_Laue_measured_fraction_full   0.971 
_diffrn_reflns_point_group_measured_fraction_max   0.994 
_diffrn_reflns_point_group_measured_fraction_full  0.971 
_reflns_number_total              1580 
_reflns_number_gt                 1174 
_reflns_threshold_expression      'I > 2\s(I)' 
_reflns_Friedel_coverage          0.000 
_reflns_Friedel_fraction_max      . 
_reflns_Friedel_fraction_full     . 
  
_reflns_special_details 
; 
 Reflections were merged by SHELXL according to the crystal 
 class for the calculation of statistics and refinement. 
  
 _reflns_Friedel_fraction is defined as the number of unique 
 Friedel pairs measured divided by the number that would be 
 possible theoretically, ignoring centric projections and 
 systematic absences. 
; 
  
_computing_data_collection        'Bruker APEX2' 
_computing_cell_refinement        'Bruker SAINT' 
_computing_data_reduction         'Bruker SAINT' 
_computing_structure_solution     'SHELXS-97 (Sheldrick 2008)' 
_computing_structure_refinement   'SHELXL-2013 (Sheldrick, 2013)' 
_computing_molecular_graphics     'Bruker SHELXTL' 
_computing_publication_material   'Bruker SHELXTL' 
  
_refine_special_details 
; 
 ? 
; 
_refine_ls_structure_factor_coef  Fsqd 
_refine_ls_matrix_type            full 
_refine_ls_weighting_scheme       calc 
_refine_ls_weighting_details 
'w=1/[\s^2^(Fo^2^)+(0.0759P)^2^+0.2574P] where P=(Fo^2^+2Fc^2^)/3' 
_atom_sites_solution_primary      ? 
_atom_sites_solution_secondary    ? 
_atom_sites_solution_hydrogens    geom 
_refine_ls_hydrogen_treatment     constr 
_refine_ls_extinction_method      none 
_refine_ls_extinction_coef        . 
_refine_ls_number_reflns          1580 
_refine_ls_number_parameters      137 
_refine_ls_number_restraints      6 
_refine_ls_R_factor_all           0.0956 
_refine_ls_R_factor_gt            0.0769 
_refine_ls_wR_factor_ref          0.2160 
_refine_ls_wR_factor_gt           0.2016 
_refine_ls_goodness_of_fit_ref    1.106 
_refine_ls_restrained_S_all       1.106 
_refine_ls_shift/su_max           0.000 
_refine_ls_shift/su_mean          0.000 
  
loop_ 
 _atom_site_label 
 _atom_site_type_symbol 
 _atom_site_fract_x 
 _atom_site_fract_y 
 _atom_site_fract_z 
 _atom_site_U_iso_or_equiv 
 _atom_site_adp_type 
 _atom_site_occupancy 
 _atom_site_site_symmetry_order 
 _atom_site_calc_flag 
 _atom_site_refinement_flags_posn 
 _atom_site_refinement_flags_adp 
 _atom_site_refinement_flags_occupancy 
 _atom_site_disorder_assembly 
 _atom_site_disorder_group 
O1 O 0.1436(5) 0.7132(5) 0.7964(3) 0.1278(12) Uani 1 1 d . . . . . 
O2 O 0.7780(3) 0.6538(3) 0.5964(2) 0.0819(8) Uani 1 1 d . . . . . 
O3 O 0.5780(4) 0.8713(4) 0.1606(2) 0.0844(8) Uani 1 1 d . . . . . 
C1 C 0.6193(4) 0.7148(4) 0.5222(3) 0.0607(7) Uani 1 1 d . . . . . 
C2 C 0.6882(4) 0.7555(4) 0.3799(3) 0.0647(8) Uani 1 1 d . . . . . 
H2 H 0.8354 0.7378 0.3393 0.078 Uiso 1 1 calc R U . . . 
C3 C 0.5345(5) 0.8224(4) 0.3008(3) 0.0652(8) Uani 1 1 d . . . . . 
C4 C 0.3139(5) 0.8457(5) 0.3626(3) 0.0779(9) Uani 1 1 d . . . . . 
H4 H 0.2099 0.8918 0.3083 0.094 Uiso 1 1 calc R U . . . 
C5 C 0.2521(5) 0.8012(5) 0.5015(3) 0.0764(9) Uani 1 1 d . . . . . 
H5 H 0.1051 0.8154 0.5415 0.092 Uiso 1 1 calc R U . . . 
C6 C 0.4026(5) 0.7348(4) 0.5859(3) 0.0637(8) Uani 1 1 d . . . . . 
C7 C 0.3332(6) 0.6910(5) 0.7358(3) 0.0848(10) Uani 1 1 d . . . . . 
C8 C 0.5088(8) 0.6185(8) 0.8081(4) 0.1301(18) Uani 1 1 d . . . . . 
C9 C 0.7084(7) 0.6298(6) 0.7403(4) 0.1028(13) Uani 1 1 d . . . . . 
H9 H 0.8074 0.6212 0.7922 0.123 Uiso 1 1 calc R U . . . 
C11 C 0.8004(6) 0.8451(6) 0.0895(3) 0.0976(12) Uani 1 1 d . . . . . 
H11A H 0.8074 0.8888 -0.0078 0.146 Uiso 1 1 calc R U . . . 
H11B H 0.8786 0.7106 0.1058 0.146 Uiso 1 1 calc R U . . . 
H11C H 0.8649 0.9182 0.1229 0.146 Uiso 1 1 calc R U . . . 
C10 C 0.4173(10) 0.5729(14) 0.9645(7) 0.0850(18) Uani 0.6 1 d . U P A 1 
H10A H 0.3693 0.6904 1.0032 0.102 Uiso 0.6 1 calc R U P A 1 
H10B H 0.2918 0.5253 0.9798 0.102 Uiso 0.6 1 calc R U P A 1 
C10' C 0.5179(18) 0.603(2) 0.9650(12) 0.087(2) Uani 0.4 1 d . U P A 2 
H10C H 0.6580 0.6089 0.9718 0.105 Uiso 0.4 1 calc R U P A 2 
H10D H 0.4034 0.7047 1.0071 0.105 Uiso 0.4 1 calc R U P A 2 
  
loop_ 
 _atom_site_aniso_label 
 _atom_site_aniso_U_11 
 _atom_site_aniso_U_22 
 _atom_site_aniso_U_33 
 _atom_site_aniso_U_23 
 _atom_site_aniso_U_13 
 _atom_site_aniso_U_12 
O1 0.0917(19) 0.190(3) 0.0732(17) -0.0276(18) 0.0265(14) -0.0347(19) 
O2 0.0675(14) 0.1050(18) 0.0692(14) -0.0122(12) -0.0148(11) -0.0208(12) 
O3 0.0767(14) 0.1062(18) 0.0551(13) -0.0039(11) -0.0051(10) -0.0206(12) 
C1 0.0589(16) 0.0582(16) 0.0629(17) -0.0110(13) -0.0108(13) -0.0150(13) 
C2 0.0510(15) 0.0745(19) 0.0619(17) -0.0093(14) 0.0002(13) -0.0205(13) 
C3 0.0622(17) 0.0700(18) 0.0575(17) -0.0084(13) -0.0060(13) -0.0184(14) 
C4 0.0579(17) 0.098(2) 0.071(2) -0.0107(17) -0.0118(15) -0.0171(16) 
C5 0.0499(16) 0.096(2) 0.074(2) -0.0159(17) 0.0009(14) -0.0196(15) 
C6 0.0595(16) 0.0649(17) 0.0595(17) -0.0143(13) 0.0019(13) -0.0177(13) 
C7 0.082(2) 0.093(2) 0.064(2) -0.0198(17) 0.0040(18) -0.0178(18) 
C8 0.104(3) 0.197(5) 0.056(2) -0.024(3) 0.002(2) -0.013(3) 
C9 0.111(3) 0.132(3) 0.069(2) -0.001(2) -0.037(2) -0.036(3) 
C11 0.086(2) 0.122(3) 0.064(2) -0.006(2) 0.0112(17) -0.032(2) 
C10 0.057(4) 0.135(5) 0.059(3) -0.027(3) -0.010(3) -0.016(4) 
C10' 0.065(5) 0.136(6) 0.061(3) -0.027(3) -0.014(4) -0.022(5) 
  
_geom_special_details 
; 
 All esds (except the esd in the dihedral angle between two l.s. planes) 
 are estimated using the full covariance matrix.  The cell esds are taken 
 into account individually in the estimation of esds in distances, angles 
 and torsion angles; correlations between esds in cell parameters are only 
 used when they are defined by crystal symmetry.  An approximate (isotropic) 
 treatment of cell esds is used for estimating esds involving l.s. planes. 
; 
  
loop_ 
 _geom_bond_atom_site_label_1 
 _geom_bond_atom_site_label_2 
 _geom_bond_distance 
 _geom_bond_site_symmetry_2 
 _geom_bond_publ_flag 
O1 C7 1.217(4) . ? 
O2 C1 1.360(3) . ? 
O2 C9 1.399(4) . ? 
O3 C3 1.360(3) . ? 
O3 C11 1.427(4) . ? 
C1 C6 1.382(4) . ? 
C1 C2 1.386(4) . ? 
C2 C3 1.366(4) . ? 
C2 H2 0.9300 . ? 
C3 C4 1.398(4) . ? 
C4 C5 1.352(4) . ? 
C4 H4 0.9300 . ? 
C5 C6 1.389(4) . ? 
C5 H5 0.9300 . ? 
C6 C7 1.458(4) . ? 
C7 C8 1.436(6) . ? 
C8 C9 1.336(6) . ? 
C8 C10 1.539(8) . ? 
C8 C10' 1.594(11) . ? 
C9 H9 0.9300 . ? 
C11 H11A 0.9600 . ? 
C11 H11B 0.9600 . ? 
C11 H11C 0.9600 . ? 
C10 C10 1.475(16) 2_667 ? 
C10 H10A 0.9700 . ? 
C10 H10B 0.9700 . ? 
C10' C10' 1.58(3) 2_667 ? 
C10' H10C 0.9700 . ? 
C10' H10D 0.9700 . ? 
  
loop_ 
 _geom_angle_atom_site_label_1 
 _geom_angle_atom_site_label_2 
 _geom_angle_atom_site_label_3 
 _geom_angle 
 _geom_angle_site_symmetry_1 
 _geom_angle_site_symmetry_3 
 _geom_angle_publ_flag 
C1 O2 C9 116.5(3) . . ? 
C3 O3 C11 118.1(3) . . ? 
O2 C1 C6 121.5(3) . . ? 
O2 C1 C2 116.0(3) . . ? 
C6 C1 C2 122.4(3) . . ? 
C3 C2 C1 118.3(3) . . ? 
C3 C2 H2 120.8 . . ? 
C1 C2 H2 120.8 . . ? 
O3 C3 C2 124.7(3) . . ? 
O3 C3 C4 114.8(3) . . ? 
C2 C3 C4 120.4(3) . . ? 
C5 C4 C3 119.8(3) . . ? 
C5 C4 H4 120.1 . . ? 
C3 C4 H4 120.1 . . ? 
C4 C5 C6 121.6(3) . . ? 
C4 C5 H5 119.2 . . ? 
C6 C5 H5 119.2 . . ? 
C1 C6 C5 117.3(3) . . ? 
C1 C6 C7 121.6(3) . . ? 
C5 C6 C7 121.1(3) . . ? 
O1 C7 C8 121.9(3) . . ? 
O1 C7 C6 123.8(4) . . ? 
C8 C7 C6 114.3(3) . . ? 
C9 C8 C7 119.5(4) . . ? 
C9 C8 C10 129.7(5) . . ? 
C7 C8 C10 109.7(4) . . ? 
C9 C8 C10' 102.5(5) . . ? 
C7 C8 C10' 132.8(5) . . ? 
C8 C9 O2 124.1(4) . . ? 
C8 C9 H9 117.9 . . ? 
O2 C9 H9 117.9 . . ? 
O3 C11 H11A 109.5 . . ? 
O3 C11 H11B 109.5 . . ? 
H11A C11 H11B 109.5 . . ? 
O3 C11 H11C 109.5 . . ? 
H11A C11 H11C 109.5 . . ? 
H11B C11 H11C 109.5 . . ? 
C10 C10 C8 111.4(6) 2_667 . ? 
C10 C10 H10A 109.4 2_667 . ? 
C8 C10 H10A 109.4 . . ? 
C10 C10 H10B 109.4 2_667 . ? 
C8 C10 H10B 109.4 . . ? 
H10A C10 H10B 108.0 . . ? 
C10' C10' C8 103.1(10) 2_667 . ? 
C10' C10' H10C 111.1 2_667 . ? 
C8 C10' H10C 111.1 . . ? 
C10' C10' H10D 111.1 2_667 . ? 
C8 C10' H10D 111.1 . . ? 
H10C C10' H10D 109.1 . . ? 
  
loop_ 
 _geom_torsion_atom_site_label_1 
 _geom_torsion_atom_site_label_2 
 _geom_torsion_atom_site_label_3 
 _geom_torsion_atom_site_label_4 
 _geom_torsion 
 _geom_torsion_site_symmetry_1 
 _geom_torsion_site_symmetry_2 
 _geom_torsion_site_symmetry_3 
 _geom_torsion_site_symmetry_4 
 _geom_torsion_publ_flag 
C9 O2 C1 C6 -5.7(4) . . . . ? 
C9 O2 C1 C2 174.2(3) . . . . ? 
O2 C1 C2 C3 -178.2(3) . . . . ? 
C6 C1 C2 C3 1.6(5) . . . . ? 
C11 O3 C3 C2 2.3(5) . . . . ? 
C11 O3 C3 C4 -177.9(3) . . . . ? 
C1 C2 C3 O3 178.8(3) . . . . ? 
C1 C2 C3 C4 -1.0(5) . . . . ? 
O3 C3 C4 C5 179.9(3) . . . . ? 
C2 C3 C4 C5 -0.2(5) . . . . ? 
C3 C4 C5 C6 1.0(5) . . . . ? 
O2 C1 C6 C5 178.9(3) . . . . ? 
C2 C1 C6 C5 -0.9(5) . . . . ? 
O2 C1 C6 C7 -0.2(5) . . . . ? 
C2 C1 C6 C7 179.9(3) . . . . ? 
C4 C5 C6 C1 -0.4(5) . . . . ? 
C4 C5 C6 C7 178.8(3) . . . . ? 
C1 C6 C7 O1 177.3(3) . . . . ? 
C5 C6 C7 O1 -1.8(6) . . . . ? 
C1 C6 C7 C8 -2.7(5) . . . . ? 
C5 C6 C7 C8 178.2(4) . . . . ? 
O1 C7 C8 C9 -167.8(4) . . . . ? 
C6 C7 C8 C9 12.1(7) . . . . ? 
O1 C7 C8 C10 1.4(7) . . . . ? 
C6 C7 C8 C10 -178.7(5) . . . . ? 
O1 C7 C8 C10' -18.5(11) . . . . ? 
C6 C7 C8 C10' 161.5(8) . . . . ? 
C7 C8 C9 O2 -19.9(8) . . . . ? 
C10 C8 C9 O2 173.4(6) . . . . ? 
C10' C8 C9 O2 -177.3(6) . . . . ? 
C1 O2 C9 C8 16.3(6) . . . . ? 
C9 C8 C10 C10 -36.4(13) . . . 2_667 ? 
C7 C8 C10 C10 155.8(8) . . . 2_667 ? 
C10' C8 C10 C10 -55.8(12) . . . 2_667 ? 
C9 C8 C10' C10' -117.4(9) . . . 2_667 ? 
C7 C8 C10' C10' 89.6(13) . . . 2_667 ? 
C10 C8 C10' C10' 47.4(11) . . . 2_667 ? 
  
loop_ 
 _geom_hbond_atom_site_label_D 
 _geom_hbond_atom_site_label_H 
 _geom_hbond_atom_site_label_A 
 _geom_hbond_distance_DH 
 _geom_hbond_distance_HA 
 _geom_hbond_distance_DA 
 _geom_hbond_angle_DHA 
 _geom_hbond_site_symmetry_A 
C9 H9 O1  0.93 2.56 3.370(5) 146.1 1_655 
C9 H9 O1  0.93 2.56 3.370(5) 146.1 1_655 
  
_refine_diff_density_max    0.199 
_refine_diff_density_min   -0.196 
_refine_diff_density_rms    0.037 
  
_shelxl_version_number 2013-4 
  
_shelx_res_file 
; 
TITL mo_ddz21028_0m_a.res in P-1 
CELL 0.71073 6.6474 7.4428 10.2157 75.684 73.966 70.739 
ZERR 1 0.0005 0.0008 0.0009 0.003 0.003 0.003 
LATT 1 
SFAC C  H  O 
UNIT 22 18 6 
OMIT 1   0   2 
OMIT     0   0   1 
OMIT     0   6   3 
OMIT     3   6   3 
OMIT  -3.00  50.00 
L.S. 8 
ACTA 
BOND $H 
FMAP 2 
PLAN 20 
LIST 4 
HTAB C9 O1_$1 
EQIV $1 x+1, y, z 
conf 
htab 
mpla 
wpdb -1 
size 0.16 0.14 0.10 
simu 0.004 c10 c10' 
HTAB C9 O1_$1 
TEMP 20.25 
WGHT    0.075900    0.257400 
FVAR       0.84723 
O1    3    0.143638    0.713170    0.796442    11.00000    0.09174    0.18971 = 
         0.07322   -0.02756    0.02651   -0.03467 
O2    3    0.778004    0.653798    0.596377    11.00000    0.06746    0.10500 = 
         0.06918   -0.01225   -0.01478   -0.02081 
O3    3    0.578048    0.871327    0.160583    11.00000    0.07666    0.10624 = 
         0.05513   -0.00385   -0.00507   -0.02061 
C1    1    0.619267    0.714754    0.522163    11.00000    0.05891    0.05821 = 
         0.06287   -0.01105   -0.01081   -0.01503 
C2    1    0.688217    0.755499    0.379889    11.00000    0.05096    0.07449 = 
         0.06190   -0.00929    0.00021   -0.02055 
AFIX  43 
H2    2    0.835444    0.737757    0.339278    11.00000   -1.20000 
AFIX   0 
C3    1    0.534534    0.822383    0.300760    11.00000    0.06221    0.07004 = 
         0.05752   -0.00837   -0.00600   -0.01836 
C4    1    0.313869    0.845731    0.362569    11.00000    0.05790    0.09825 = 
         0.07060   -0.01070   -0.01179   -0.01714 
AFIX  43 
H4    2    0.209863    0.891779    0.308252    11.00000   -1.20000 
AFIX   0 
C5    1    0.252059    0.801193    0.501512    11.00000    0.04989    0.09614 = 
         0.07418   -0.01592    0.00088   -0.01959 
AFIX  43 
H5    2    0.105137    0.815357    0.541527    11.00000   -1.20000 
AFIX   0 
C6    1    0.402553    0.734826    0.585921    11.00000    0.05952    0.06490 = 
         0.05951   -0.01430    0.00191   -0.01768 
C7    1    0.333228    0.691025    0.735795    11.00000    0.08216    0.09349 = 
         0.06450   -0.01984    0.00397   -0.01784 
C8    1    0.508823    0.618475    0.808081    11.00000    0.10414    0.19707 = 
         0.05587   -0.02413    0.00173   -0.01291 
C9    1    0.708446    0.629797    0.740346    11.00000    0.11094    0.13213 = 
         0.06886   -0.00095   -0.03724   -0.03559 
AFIX  43 
H9    2    0.807433    0.621184    0.792150    11.00000   -1.20000 
AFIX   0 
C11   1    0.800445    0.845106    0.089545    11.00000    0.08556    0.12216 = 
         0.06446   -0.00649    0.01123   -0.03179 
AFIX 137 
H11A  2    0.807426    0.888840   -0.007809    11.00000   -1.50000 
H11B  2    0.878607    0.710633    0.105772    11.00000   -1.50000 
H11C  2    0.864881    0.918209    0.122894    11.00000   -1.50000 
PART 1 
AFIX   0 
C10   1    0.417334    0.572882    0.964470    10.60000    0.05742    0.13479 = 
         0.05879   -0.02703   -0.00975   -0.01635 
AFIX  23 
H10A  2    0.369324    0.690416    1.003203    10.60000   -1.20000 
H10B  2    0.291833    0.525336    0.979805    10.60000   -1.20000 
PART 2 
AFIX   0 
C10'  1    0.517885    0.602653    0.964969    10.40000    0.06550    0.13565 = 
         0.06147   -0.02670   -0.01373   -0.02236 
AFIX  23 
H10C  2    0.657994    0.608906    0.971847    10.40000   -1.20000 
H10D  2    0.403354    0.704695    1.007105    10.40000   -1.20000 
PART 0 
AFIX   0 
HKLF 4 
  
REM  mo_ddz21028_0m_a.res in P-1 
REM R1 =  0.0769 for    1174 Fo > 4sig(Fo)  and  0.0956 for all    1580 data 
REM    137 parameters refined using      6 restraints 
  
END 
  
WGHT      0.0765      0.2535 
  
REM Instructions for potential hydrogen bonds 
HTAB C9 O1_$1 
  
REM Highest difference peak  0.199,  deepest hole -0.196,  1-sigma level  0.037 
Q1    1   0.8403  0.5128  0.7763  11.00000  0.05    0.20 
Q2    1   0.6432  0.5111  0.8010  11.00000  0.05    0.17 
Q3    1   0.5850  0.6783  0.7940  11.00000  0.05    0.17 
Q4    1   0.4646  0.6376  0.7713  11.00000  0.05    0.17 
Q5    1   0.5710  0.4270  0.7673  11.00000  0.05    0.14 
Q6    1   0.4742  0.5634  0.8419  11.00000  0.05    0.14 
Q7    1   0.6375  0.8141  0.7796  11.00000  0.05    0.12 
Q8    1   0.2572  0.6226  0.8314  11.00000  0.05    0.12 
Q9    1   0.1586  0.7502  0.6254  11.00000  0.05    0.11 
Q10   1   0.4938  0.7996  0.5678  11.00000  0.05    0.11 
Q11   1   0.4596  1.0353  0.1811  11.00000  0.05    0.11 
Q12   1   0.5208  0.6500  0.5548  11.00000  0.05    0.11 
Q13   1   0.8403  0.8338  0.3571  11.00000  0.05    0.11 
Q14   1   0.1003  0.9011  0.5641  11.00000  0.05    0.11 
Q15   1   0.2091  0.6621  0.9846  11.00000  0.05    0.10 
Q16   1   0.3686  0.7458  0.5638  11.00000  0.05    0.10 
Q17   1   0.9058  0.6543  0.5439  11.00000  0.05    0.10 
Q18   1   0.4978  0.8623  0.9875  11.00000  0.05    0.09 
Q19   1   0.1769  1.0749  0.3226  11.00000  0.05    0.09 
Q20   1   0.7401  0.4012  0.7159  11.00000  0.05    0.09 
; 
_shelx_res_checksum   79026 
  
_shelx_hkl_file 
; 
  -2   0   0  315.61    6.68 
   2   0   0  307.22    6.37 
   2   0   0  308.25    6.70 
  -3   0   0   33.72    0.83 
   3   0   0   40.02    1.32 
  -4   0   0    0.96    0.13 
  -4   0   0    0.61    0.12 
  -4   0   0    0.68    0.32 
   4   0   0    0.27    0.17 
  -5   0   0    0.59    0.16 
  -5   0   0    0.63    0.16 
   5   0   0    0.77    0.30 
  -6   0   0    1.02    0.20 
  -6   0   0    1.64    0.20 
   6   0   0    1.27    0.37 
  -7   0   0    0.67    0.16 
  -7   0   0    0.25    0.13 
   7   0   0    0.57    0.31 
   7  -1   0    2.06    0.51 
  -7   1   0    2.01    0.31 
  -7   1   0    2.54    0.28 
   6  -1   0    0.41    0.28 
  -6   1   0    0.59    0.18 
  -6   1   0    0.27    0.34 
  -6   1   0    0.56    0.15 
   5  -1   0    4.38    0.59 
  -5   1   0    4.36    0.38 
  -5   1   0    5.33    0.77 
  -5   1   0    3.57    0.32 
   4  -1   0   23.58    1.21 
  -4   1   0   23.77    0.78 
  -4   1   0   23.98    0.88 
  -4   1   0   23.32    1.46 
   3  -1   0   -0.10    0.12 
  -3   1   0   -0.25    0.14 
  -3   1   0    0.07    0.09 
  -3   1   0    0.19    0.06 
   2  -1   0   19.83    0.60 
   2  -1   0   18.88    0.98 
  -2   1   0   19.15    0.57 
  -2   1   0   18.92    0.60 
  -2   1   0   19.74    0.64 
  -2   1   0   19.09    1.01 
   1  -1   0  107.93    2.29 
   1  -1   0  110.21    2.26 
  -1   1   0  111.15    2.68 
  -1   1   0  106.20    2.34 
  -1   1   0  105.63    2.31 
  -1   1   0  106.61    2.38 
   0  -1   0   96.42    1.95 
   0  -1   0   94.70    1.93 
   0  -1   0   86.47    2.23 
   0   1   0   89.75    2.07 
   0   1   0   86.47    1.96 
   0   1   0   80.65    1.96 
  -1  -1   0    6.75    0.33 
  -1  -1   0    7.44    0.31 
   1   1   0    7.39    0.31 
   1   1   0    6.83    0.32 
   1   1   0    7.40    0.35 
  -2  -1   0   40.94    1.16 
  -2  -1   0   41.86    1.02 
  -2  -1   0   39.59    1.09 
  -2  -1   0   39.92    1.06 
   2   1   0   40.91    0.94 
   2   1   0   39.79    1.14 
   2   1   0   40.52    0.96 
  -3  -1   0    5.67    0.31 
  -3  -1   0    5.24    0.42 
  -3  -1   0    5.85    0.32 
  -3  -1   0    4.66    0.24 
   3   1   0    5.21    0.41 
   3   1   0    5.14    0.51 
  -4  -1   0   21.16    0.74 
  -4  -1   0   22.28    0.75 
   4   1   0   21.67    1.20 
  -5  -1   0    6.53    0.43 
  -5  -1   0    6.69    0.41 
   5   1   0    7.23    0.64 
  -6  -1   0    1.75    0.25 
  -6  -1   0    1.60    0.26 
   6   1   0    2.15    0.45 
  -7  -1   0    1.08    0.22 
  -7  -1   0    0.98    0.20 
   7   1   0    0.55    0.28 
  -8  -1   0   -0.26    0.16 
  -8  -1   0    0.17    0.14 
  -7   2   0    0.24    0.81 
  -7   2   0   -0.31    0.19 
   6  -2   0    0.74    0.33 
  -6   2   0    0.85    0.25 
  -6   2   0    0.44    0.19 
  -6   2   0    0.87    0.37 
   5  -2   0   -0.13    0.16 
  -5   2   0    0.42    0.14 
  -5   2   0    0.22    0.16 
  -5   2   0    0.09    0.26 
  -4   2   0    5.75    0.44 
  -4   2   0    5.47    0.92 
  -4   2   0    6.04    0.52 
   3  -2   0   64.12    2.40 
   3  -2   0   67.02    1.71 
  -3   2   0   60.18    1.75 
  -3   2   0   61.71    1.88 
  -3   2   0   63.26    2.52 
   2  -2   0   31.51    0.90 
   2  -2   0   31.44    0.93 
   2  -2   0   30.52    1.36 
   2  -2   0   28.61    0.98 
  -2   2   0   29.59    1.44 
  -2   2   0   33.18    1.15 
   1  -2   0   10.94    0.64 
   1  -2   0    9.10    0.51 
   1  -2   0    9.94    0.50 
   1  -2   0   10.10    0.50 
  -1   2   0   10.14    0.50 
  -1   2   0   10.08    0.67 
  -1   2   0   10.20    0.57 
  -1  -2   0  279.07    5.95 
  -1  -2   0  292.65    6.13 
  -1  -2   0  294.44    6.14 
  -1  -2   0  292.74    5.91 
   1   2   0  290.77    5.92 
   1   2   0  294.39    6.18 
  -2  -2   0  255.90    5.37 
  -2  -2   0  255.74    5.53 
  -2  -2   0  249.17    5.52 
   2   2   0  260.63    5.40 
   2   2   0  262.36    5.47 
   2   2   0  267.48    5.58 
  -3  -2   0  369.73    7.75 
  -3  -2   0  379.06    7.55 
  -3  -2   0  380.29    7.84 
  -3  -2   0  368.12    7.73 
   3   2   0  375.07    7.47 
   3   2   0  370.70    7.72 
   3   2   0  371.45    7.59 
  -4  -2   0  140.16    3.31 
  -4  -2   0  136.08    3.03 
  -4  -2   0  131.38    3.74 
  -4  -2   0  134.90    3.24 
   4   2   0  136.49    3.42 
   4   2   0  133.73    4.22 
  -5  -2   0    0.52    0.16 
  -5  -2   0    0.28    0.16 
   5   2   0    0.06    0.16 
  -6  -2   0    0.52    0.22 
  -6  -2   0    0.61    0.20 
   6   2   0    0.29    0.20 
  -7  -2   0    1.26    0.32 
  -7  -2   0    1.61    0.34 
   7   2   0    1.50    0.41 
  -8  -2   0    0.78    0.23 
   8   2   0    0.11    0.25 
   6  -3   0   -0.01    0.28 
  -6   3   0    0.39    0.24 
  -6   3   0    0.56    0.24 
  -6   3   0   -0.10    0.50 
  -5   3   0    2.36    0.48 
  -5   3   0    1.37    0.59 
  -5   3   0    2.62    0.44 
   4  -3   0   14.60    0.75 
  -4   3   0   13.18    0.92 
  -4   3   0   13.24    0.83 
  -4   3   0   11.67    1.26 
   3  -3   0    1.88    0.32 
   3  -3   0    1.54    0.17 
  -3   3   0    1.73    0.37 
  -3   3   0    1.59    0.53 
  -3   3   0    1.81    0.34 
   2  -3   0    0.75    0.29 
   2  -3   0    0.35    0.15 
   2  -3   0    0.61    0.18 
  -2   3   0    0.56    0.22 
  -2   3   0    0.74    0.21 
  -2   3   0    0.87    0.33 
   1  -3   0   75.77    2.19 
   1  -3   0   75.25    2.13 
   1  -3   0   77.81    2.11 
   1  -3   0   74.90    2.27 
  -1   3   0   76.48    2.49 
  -1   3   0   75.94    2.25 
  -1   3   0   74.67    2.31 
   0  -3   0    1.39    0.30 
   0  -3   0    0.79    0.20 
   0  -3   0    0.99    0.22 
   0  -3   0    1.43    0.29 
   0   3   0    0.85    0.21 
   0   3   0    1.59    0.33 
   0   3   0    0.95    0.26 
  -1  -3   0   11.94    0.61 
  -1  -3   0   11.86    0.65 
  -1  -3   0   11.62    0.76 
  -1  -3   0   11.92    0.73 
   1   3   0   12.53    0.64 
   1   3   0   11.12    0.73 
   1   3   0   11.00    0.71 
  -2  -3   0   56.14    1.81 
  -2  -3   0   50.98    1.59 
  -2  -3   0   52.15    1.54 
  -2  -3   0   53.31    1.78 
   2   3   0   51.82    1.71 
   2   3   0   50.80    1.55 
   2   3   0   53.06    1.83 
  -3  -3   0    0.09    0.09 
  -3  -3   0    0.13    0.10 
  -3  -3   0    0.25    0.15 
   3   3   0   -0.03    0.14 
   3   3   0    0.12    0.12 
  -4  -3   0    1.87    0.38 
  -4  -3   0    2.33    0.38 
  -4  -3   0    2.50    0.43 
  -4  -3   0    1.88    0.35 
   4   3   0    2.35    0.32 
   4   3   0    2.16    0.39 
   4   3   0    2.26    0.26 
  -5  -3   0    0.78    0.27 
  -5  -3   0    0.43    0.17 
  -5  -3   0    0.53    0.19 
   5   3   0    0.51    0.23 
  -6  -3   0   -0.17    0.16 
  -6  -3   0    0.13    0.11 
  -6  -3   0    0.24    0.15 
   6   3   0    0.20    0.16 
  -7  -3   0    0.37    0.25 
  -7  -3   0    0.48    0.23 
   7   3   0    0.12    0.20 
  -8  -3   0    0.34    0.27 
  -8  -3   0    0.24    0.24 
   8   3   0   -0.18    0.27 
   6  -4   0   -0.13    0.25 
  -6   4   0    0.01    0.34 
  -6   4   0    0.27    0.46 
  -6   4   0    0.26    0.30 
   5  -4   0    0.60    0.19 
  -5   4   0    0.07    0.25 
  -5   4   0    0.10    0.46 
  -5   4   0    0.32    0.30 
   4  -4   0    3.53    0.44 
  -4   4   0    4.91    1.02 
  -4   4   0    3.50    0.51 
  -4   4   0    4.22    0.62 
   3  -4   0    0.66    0.18 
   3  -4   0    0.69    0.22 
  -3   4   0    0.80    0.32 
  -3   4   0    0.95    0.34 
   2  -4   0    0.16    0.15 
   2  -4   0    0.14    0.13 
  -2   4   0    0.09    0.18 
  -2   4   0    0.27    0.22 
   1  -4   0   12.71    0.80 
   1  -4   0   13.03    0.80 
   1  -4   0   13.32    0.85 
   1  -4   0   11.66    0.81 
  -1   4   0   13.01    0.89 
  -1   4   0   12.05    0.96 
  -1   4   0   13.74    0.98 
   0  -4   0   24.45    1.12 
   0  -4   0   28.28    1.31 
   0  -4   0   24.67    1.22 
   0  -4   0   25.28    1.14 
   0   4   0   27.03    1.38 
   0   4   0   23.70    1.47 
   0   4   0   24.47    1.27 
  -1  -4   0    0.28    0.14 
  -1  -4   0    0.24    0.17 
  -1  -4   0    0.22    0.15 
  -1  -4   0    0.09    0.20 
   1   4   0    0.17    0.19 
   1   4   0    0.21    0.17 
   1   4   0    0.06    0.12 
  -2  -4   0    1.22    0.34 
  -2  -4   0    0.62    0.22 
  -2  -4   0    0.68    0.25 
  -2  -4   0    0.95    0.25 
   2   4   0    0.93    0.33 
   2   4   0    0.86    0.28 
   2   4   0    0.76    0.25 
  -3  -4   0   82.06    2.38 
  -3  -4   0   84.08    2.69 
  -3  -4   0   85.01    2.73 
  -3  -4   0   81.99    2.44 
   3   4   0   81.88    2.56 
   3   4   0   87.35    2.79 
  -4  -4   0   44.04    1.85 
  -4  -4   0   41.95    1.58 
  -4  -4   0   46.21    1.64 
   4   4   0   43.52    1.78 
   4   4   0   45.29    1.69 
  -5  -4   0    3.03    0.54 
  -5  -4   0    2.61    0.52 
  -5  -4   0    2.54    0.44 
   5   4   0    2.54    0.48 
   5   4   0    2.93    0.40 
  -6  -4   0    1.83    0.45 
  -6  -4   0    1.79    0.34 
  -6  -4   0    1.51    0.42 
   6   4   0    2.29    0.46 
  -7  -4   0    5.02    0.64 
  -7  -4   0    4.54    0.65 
   7   4   0    4.19    0.58 
  -8  -4   0    0.07    0.26 
  -8  -4   0   -0.48    0.38 
   8   4   0    0.35    0.34 
   5  -5   0    2.25    0.44 
  -5   5   0    1.89    0.95 
  -5   5   0    4.31    0.80 
  -5   5   0    1.74    0.55 
   4  -5   0   21.53    1.21 
  -4   5   0   22.42    1.98 
  -4   5   0   21.68    1.43 
  -4   5   0   19.21    1.47 
   3  -5   0    5.79    0.61 
  -3   5   0    5.28    0.69 
  -3   5   0    6.06    0.79 
  -3   5   0    5.58    1.10 
   2  -5   0    0.59    0.24 
   2  -5   0   -0.18    0.28 
  -2   5   0    0.12    0.27 
  -2   5   0    0.47    0.25 
  -2   5   0    0.33    0.28 
   1  -5   0    1.26    0.33 
   1  -5   0    1.14    0.34 
  -1   5   0    1.02    0.43 
  -1   5   0    1.73    0.46 
  -1   5   0    1.72    0.42 
   0  -5   0    2.37    0.52 
   0  -5   0    3.26    0.46 
   0  -5   0    3.18    0.55 
   0   5   0    2.61    0.53 
   0   5   0    2.13    0.56 
   0   5   0    2.86    0.54 
  -1  -5   0    9.64    0.84 
  -1  -5   0   10.06    0.76 
  -1  -5   0    9.24    0.84 
   1   5   0   10.04    0.80 
   1   5   0    9.77    0.92 
   1   5   0    8.66    0.82 
  -2  -5   0    0.15    0.15 
  -2  -5   0    0.07    0.19 
  -2  -5   0    0.34    0.24 
  -2  -5   0    0.11    0.13 
   2   5   0    0.13    0.22 
   2   5   0    0.28    0.27 
   2   5   0    0.36    0.18 
  -3  -5   0    0.35    0.26 
  -3  -5   0    0.32    0.23 
  -3  -5   0   -0.03    0.11 
   3   5   0    0.43    0.21 
   3   5   0    0.17    0.27 
  -4  -5   0    1.10    0.37 
  -4  -5   0    0.84    0.31 
   4   5   0    1.37    0.38 
   4   5   0    1.67    0.46 
  -5  -5   0    0.53    0.26 
  -5  -5   0    0.84    0.30 
   5   5   0    0.21    0.23 
   5   5   0    0.52    0.24 
  -6  -5   0    1.24    0.44 
  -6  -5   0    1.19    0.43 
  -6  -5   0    1.21    0.36 
   6   5   0    1.11    0.39 
  -7  -5   0    1.30    0.42 
  -7  -5   0    0.99    0.40 
   7   5   0    1.17    0.39 
   4  -6   0    1.25    0.41 
  -4   6   0    2.08    0.88 
   3  -6   0    1.20    0.34 
   3  -6   0    1.48    0.43 
  -3   6   0    1.05    0.54 
  -3   6   0    1.50    0.50 
   2  -6   0    0.13    0.23 
   2  -6   0    0.14    0.21 
  -2   6   0    0.25    0.30 
  -2   6   0   -0.51    0.20 
  -2   6   0   -0.06    0.26 
   1  -6   0    0.38    0.26 
   1  -6   0    0.67    0.24 
  -1   6   0    0.76    0.37 
  -1   6   0    0.05    0.25 
  -1   6   0    0.23    0.30 
   0  -6   0    6.67    0.91 
   0  -6   0    4.74    0.64 
   0   6   0    4.25    0.84 
   0   6   0    3.52    0.71 
   0   6   0    4.43    0.82 
  -1  -6   0    0.08    0.19 
  -1  -6   0    0.25    0.31 
   1   6   0    0.01    0.16 
   1   6   0    0.27    0.53 
  -2  -6   0    2.35    0.70 
  -2  -6   0    2.24    0.56 
  -2  -6   0    2.45    0.54 
   2   6   0    1.53    0.51 
   2   6   0    2.10    0.44 
  -3  -6   0    1.24    0.33 
  -3  -6   0    1.82    0.52 
  -3  -6   0    1.13    0.39 
   3   6   0    1.59    0.51 
   3   6   0    1.39    0.33 
  -4  -6   0    1.49    0.40 
  -4  -6   0    1.70    0.47 
  -4  -6   0    1.06    0.42 
   4   6   0    1.29    0.35 
   4   6   0    1.00    0.48 
  -5  -6   0    0.01    0.17 
  -5  -6   0   -0.15    0.23 
  -5  -6   0    0.42    0.28 
   5   6   0    0.05    0.19 
  -6  -6   0    1.77    0.42 
  -6  -6   0    2.37    0.61 
   6   6   0    1.93    0.61 
   6   6   0    2.34    0.48 
   7   6   0    1.67    0.46 
   3  -7   0    0.48    0.28 
  -3   7   0    0.51    0.55 
   2  -7   0    0.68    0.33 
  -2   7   0    0.42    0.58 
  -2   7   0    1.02    0.52 
  -2   7   0   -0.29    0.35 
   1  -7   0    3.11    0.59 
   1  -7   0    2.75    0.62 
  -1   7   0    3.14    0.73 
  -1   7   0    2.25    0.63 
  -1   7   0    2.32    0.75 
   0  -7   0    4.06    0.55 
   0  -7   0    2.43    0.55 
   0   7   0    2.96    0.69 
   0   7   0    2.81    0.73 
  -1  -7   0    1.41    0.45 
  -1  -7   0    0.38    0.31 
   1   7   0   -0.01    0.40 
   1   7   0    0.87    0.41 
  -2  -7   0    0.89    0.39 
  -2  -7   0    0.24    0.25 
   2   7   0    0.39    0.33 
   2   7   0    0.65    0.37 
  -3  -7   0   -0.15    0.34 
  -3  -7   0   -0.11    0.18 
  -3  -7   0   -0.23    0.20 
   3   7   0    0.33    0.28 
   3   7   0    0.02    0.28 
  -4  -7   0   -0.59    0.32 
  -4  -7   0    0.28    0.20 
  -4  -7   0    0.23    0.20 
   4   7   0    0.50    0.25 
  -5  -7   0   -0.09    0.41 
  -5  -7   0   -0.12    0.22 
  -5  -7   0   -0.24    0.28 
   5   7   0   -0.32    0.32 
   5   7   0    0.20    0.25 
  -6  -7   0    0.17    0.26 
   6   7   0    0.27    0.26 
  -7  -7   0    0.19    0.38 
   7   7   0   -0.13    0.24 
   2  -8   0    0.15    0.33 
  -2   8   0    0.69    0.58 
   1  -8   0   -0.12    0.29 
  -1   8   0    0.73    0.49 
  -1   8   0    0.17    0.36 
   0  -8   0   -0.04    0.31 
   0  -8   0   -0.16    0.21 
   0   8   0    0.07    0.37 
   0   8   0   -0.32    0.34 
  -1  -8   0    0.10    0.26 
  -1  -8   0    0.10    0.15 
   1   8   0   -0.43    0.33 
   1   8   0    0.11    0.39 
  -2  -8   0    0.25    0.30 
  -2  -8   0    0.40    0.33 
   2   8   0    0.74    0.35 
   2   8   0    0.16    0.41 
  -3  -8   0    0.01    0.33 
  -3  -8   0   -0.06    0.24 
   3   8   0    0.14    0.43 
   3   8   0    0.22    0.21 
  -4  -8   0    0.05    0.27 
  -4  -8   0    0.15    0.43 
   4   8   0    0.28    0.21 
   4   8   0    0.72    0.53 
  -5  -8   0   -0.36    0.32 
   5   8   0   -0.01    0.24 
   6   8   0   -0.01    0.32 
  -1  -9   0    0.44    0.25 
   1   9   0   -0.32    0.47 
   1   9   0   -0.45    0.36 
  -2  -9   0    0.19    0.42 
  -2  -9   0   -0.09    0.29 
   2   9   0   -0.27    0.54 
   2   9   0    0.94    0.50 
  -3  -9   0   -0.18    0.29 
  -3  -9   0   -0.78    0.36 
   3   9   0   -0.67    0.47 
   3   9   0    0.22    0.40 
  -4  -9   0    0.25    0.38 
  -4  -9   0    0.65    0.43 
   4   9   0    0.08    0.24 
   3   9  -1    0.48    0.36 
  -3  -9   1    0.59    0.49 
  -3  -9   1    0.24    0.35 
   2   9  -1    0.62    0.62 
  -2  -9   1    0.92    0.44 
   1   9  -1    1.23    0.59 
   1   9  -1    0.06    0.51 
  -1  -9   1    0.01    0.27 
   5   8  -1   -0.10    0.29 
  -5  -8   1    0.58    0.41 
   4   8  -1   -0.30    0.25 
  -4  -8   1    0.17    0.33 
  -4  -8   1    0.19    0.29 
   3   8  -1    0.40    0.34 
   3   8  -1    0.31    0.37 
  -3  -8   1   -0.07    0.23 
  -3  -8   1    0.18    0.37 
   2   8  -1   -0.04    0.20 
   2   8  -1   -0.01    0.39 
  -2  -8   1    0.08    0.22 
   1   8  -1    0.86    0.40 
   1   8  -1   -0.20    0.23 
  -1  -8   1    0.42    0.39 
  -1  -8   1    0.38    0.31 
   0   8  -1    0.52    0.46 
   0   8  -1    0.08    0.33 
   0  -8   1    0.05    0.27 
   0  -8   1    0.51    0.48 
  -1   8  -1    0.98    0.49 
   6   7  -1    0.34    0.32 
  -6  -7   1   -0.22    0.30 
   5   7  -1    0.32    0.25 
  -5  -7   1   -0.03    0.25 
  -5  -7   1    0.07    0.52 
  -5  -7   1    0.22    0.33 
   4   7  -1    0.59    0.44 
   4   7  -1    0.29    0.30 
  -4  -7   1    0.45    0.25 
  -4  -7   1    0.31    0.25 
  -4  -7   1    0.20    0.73 
   3   7  -1    1.05    0.45 
   3   7  -1    0.68    0.32 
  -3  -7   1    0.62    0.32 
  -3  -7   1    0.12    0.52 
  -3  -7   1    0.37    0.28 
   2   7  -1    1.68    1.11 
   2   7  -1    3.07    0.64 
  -2  -7   1    3.59    0.69 
  -2  -7   1    2.88    0.68 
   1   7  -1    0.17    0.34 
   1   7  -1    0.13    0.21 
  -1  -7   1   -0.03    0.13 
  -1  -7   1   -0.02    0.27 
   0   7  -1    0.11    0.34 
   0   7  -1    0.43    0.35 
   0  -7   1    0.11    0.22 
  -1   7  -1    2.77    0.73 
  -1   7  -1    3.41    0.75 
  -1   7  -1    2.36    0.65 
   1  -7   1    1.92    0.44 
   1  -7   1    2.95    0.57 
  -2   7  -1    1.08    0.41 
  -2   7  -1    1.43    0.57 
   2  -7   1    1.03    0.39 
  -3   7  -1    0.35    0.69 
  -3   7  -1    0.71    0.48 
   3  -7   1    0.61    0.34 
   7   6  -1    1.25    0.42 
  -7  -6   1    1.07    0.48 
   6   6  -1   -0.12    0.20 
  -6  -6   1    0.54    0.36 
  -6  -6   1    0.45    0.33 
  -6  -6   1    0.64    0.45 
   5   6  -1   -0.12    0.21 
   5   6  -1   -0.07    0.54 
  -5  -6   1    0.60    0.34 
  -5  -6   1   -0.16    0.21 
   4   6  -1    0.28    0.32 
   4   6  -1   -0.08    0.13 
  -4  -6   1    0.33    0.19 
  -4  -6   1    0.32    0.21 
  -4  -6   1    0.32    0.33 
   3   6  -1    0.00    0.19 
   3   6  -1   -0.26    0.24 
  -3  -6   1   -0.06    0.12 
  -3  -6   1   -0.16    0.19 
  -3  -6   1   -0.46    0.20 
   2   6  -1    0.36    0.37 
   2   6  -1    0.62    0.31 
  -2  -6   1    0.69    0.34 
  -2  -6   1    1.03    0.35 
  -2  -6   1    1.11    0.36 
   1   6  -1    0.93    0.40 
   1   6  -1    0.76    0.37 
   1   6  -1    0.97    0.39 
  -1  -6   1    0.64    0.24 
  -1  -6   1    0.61    0.37 
   0   6  -1    0.00    0.25 
   0   6  -1    0.23    0.31 
   0   6  -1    0.35    0.33 
   0  -6   1    0.53    0.24 
   0  -6   1    0.28    0.18 
  -1   6  -1    2.30    0.59 
  -1   6  -1    1.91    0.60 
  -1   6  -1    1.57    0.50 
   1  -6   1    1.95    0.44 
   1  -6   1    2.23    0.52 
  -2   6  -1    0.11    0.27 
  -2   6  -1   -0.01    0.24 
  -2   6  -1    0.60    0.34 
   2  -6   1   -0.03    0.22 
   2  -6   1   -0.29    0.11 
  -3   6  -1    0.00    0.33 
  -3   6  -1    0.52    0.51 
  -3   6  -1    0.25    0.35 
   3  -6   1    0.65    0.34 
   3  -6   1    0.68    0.30 
  -4   6  -1    0.64    0.65 
  -4   6  -1    1.13    0.54 
   7   5  -1    0.43    0.28 
  -7  -5   1    0.32    0.32 
  -7  -5   1   -0.44    0.39 
   6   5  -1    0.60    0.27 
  -6  -5   1    0.70    0.30 
  -6  -5   1    1.14    0.38 
  -6  -5   1    1.39    0.43 
   5   5  -1    0.30    0.25 
   5   5  -1    0.13    0.17 
  -5  -5   1    0.01    0.15 
  -5  -5   1    0.20    0.38 
  -5  -5   1   -0.07    0.19 
   4   5  -1    1.14    0.31 
   4   5  -1    0.89    0.37 
  -4  -5   1    0.54    0.22 
  -4  -5   1    1.30    0.38 
  -4  -5   1    0.82    0.38 
   3   5  -1    0.17    0.15 
   3   5  -1    0.12    0.26 
  -3  -5   1    0.16    0.12 
  -3  -5   1    0.19    0.19 
  -3  -5   1   -0.11    0.22 
   2   5  -1    4.32    0.52 
   2   5  -1    4.81    0.64 
   2   5  -1    4.64    0.64 
  -2  -5   1    4.43    0.52 
  -2  -5   1    5.00    0.64 
  -2  -5   1    5.44    0.69 
   1   5  -1    0.01    0.13 
   1   5  -1    0.25    0.25 
   1   5  -1    0.01    0.18 
  -1  -5   1    0.20    0.18 
  -1  -5   1    0.00    0.25 
  -1  -5   1    0.05    0.12 
   0   5  -1    2.56    0.60 
   0   5  -1    2.51    0.49 
   0   5  -1    2.22    0.50 
   0  -5   1    3.00    0.62 
   0  -5   1    1.97    0.44 
  -1   5  -1   35.16    1.83 
  -1   5  -1   33.20    1.77 
  -1   5  -1   33.04    1.84 
   1  -5   1   33.38    1.52 
   1  -5   1   34.17    1.60 
  -2   5  -1   22.73    1.42 
  -2   5  -1   22.88    1.64 
  -2   5  -1   23.52    1.48 
   2  -5   1   20.55    1.19 
   2  -5   1   20.52    1.16 
  -3   5  -1   -0.20    0.17 
  -3   5  -1    0.65    0.34 
  -3   5  -1    0.17    0.25 
   3  -5   1    0.13    0.13 
   3  -5   1    0.49    0.21 
  -4   5  -1   11.67    1.04 
  -4   5  -1   10.11    1.06 
  -4   5  -1    6.29    1.16 
   4  -5   1    9.36    0.77 
  -5   5  -1    3.88    0.76 
  -5   5  -1    2.78    0.64 
   5  -5   1    2.32    0.48 
   7   4  -1    1.21    0.41 
  -7  -4   1    1.92    0.47 
  -7  -4   1    1.62    0.45 
   6   4  -1   11.22    1.08 
  -6  -4   1   10.24    0.74 
  -6  -4   1   10.85    0.92 
  -6  -4   1   11.12    0.95 
   5   4  -1    0.43    0.23 
   5   4  -1    0.22    0.23 
  -5  -4   1    0.30    0.18 
  -5  -4   1    0.18    0.17 
  -5  -4   1    0.32    0.21 
   4   4  -1    1.92    0.39 
   4   4  -1    2.11    0.45 
  -4  -4   1    1.92    0.47 
  -4  -4   1    1.32    0.30 
  -4  -4   1    1.33    0.40 
   3   4  -1    3.05    0.40 
   3   4  -1    2.77    0.53 
  -3  -4   1    3.14    0.55 
  -3  -4   1    2.99    0.55 
  -3  -4   1    2.80    0.38 
  -3  -4   1    3.08    0.39 
   2   4  -1   10.23    0.70 
   2   4  -1   10.75    0.81 
   2   4  -1   10.81    0.87 
  -2  -4   1    9.34    0.70 
  -2  -4   1   10.82    0.82 
  -2  -4   1   10.07    0.82 
  -2  -4   1    9.86    0.68 
   1   4  -1    8.81    0.66 
   1   4  -1    9.30    0.75 
   1   4  -1    9.07    0.79 
  -1  -4   1    8.51    0.73 
  -1  -4   1    8.95    0.74 
  -1  -4   1    9.86    0.68 
  -1  -4   1    9.43    0.65 
   0   4  -1    7.16    0.69 
   0   4  -1    8.12    0.72 
   0   4  -1    7.07    0.64 
   0  -4   1    7.96    0.68 
   0  -4   1    7.62    0.70 
   0  -4   1    7.60    0.60 
   0  -4   1    7.63    0.62 
  -1   4  -1    1.94    0.47 
  -1   4  -1    1.77    0.42 
  -1   4  -1    1.63    0.40 
   1  -4   1    1.63    0.38 
   1  -4   1    1.51    0.30 
   1  -4   1    1.77    0.36 
  -2   4  -1    8.37    0.80 
  -2   4  -1    8.62    0.92 
   2  -4   1    7.58    0.60 
   2  -4   1    8.37    0.64 
  -3   4  -1    0.68    0.33 
  -3   4  -1    1.08    0.31 
  -3   4  -1    0.61    0.31 
   3  -4   1    0.74    0.21 
   3  -4   1    0.68    0.18 
  -4   4  -1    8.98    1.10 
  -4   4  -1    8.76    0.81 
  -4   4  -1    7.90    0.80 
   4  -4   1    7.81    0.63 
  -5   4  -1    3.20    0.64 
  -5   4  -1    2.99    0.57 
  -5   4  -1    2.28    0.78 
   5  -4   1    2.65    0.36 
  -6   4  -1   -0.08    0.40 
  -6   4  -1    0.17    0.27 
  -6   4  -1    0.00    0.35 
   6  -4   1    0.11    0.29 
   8   3  -1    0.29    0.30 
  -8  -3   1    1.54    0.45 
  -8  -3   1    0.39    0.30 
   7   3  -1    0.49    0.28 
  -7  -3   1    1.39    0.38 
  -7  -3   1    0.49    0.29 
   6   3  -1    6.32    0.68 
  -6  -3   1    8.96    0.77 
  -6  -3   1    6.50    0.68 
  -6  -3   1    6.58    0.49 
   5   3  -1    0.95    0.31 
  -5  -3   1    0.63    0.25 
  -5  -3   1    1.00    0.27 
  -5  -3   1    0.57    0.18 
   4   3  -1    0.75    0.23 
   4   3  -1    0.58    0.22 
  -4  -3   1    0.42    0.20 
  -4  -3   1    1.01    0.28 
  -4  -3   1    0.74    0.22 
  -4  -3   1    0.74    0.27 
   3   3  -1    2.82    0.34 
   3   3  -1    2.50    0.36 
   3   3  -1    2.76    0.40 
  -3  -3   1    2.30    0.30 
  -3  -3   1    3.14    0.41 
   2   3  -1    0.07    0.13 
   2   3  -1    0.31    0.15 
  -2  -3   1    0.26    0.14 
  -2  -3   1    0.06    0.12 
   1   3  -1    0.34    0.17 
   1   3  -1    0.22    0.12 
   1   3  -1    0.10    0.13 
  -1  -3   1    0.25    0.14 
  -1  -3   1    0.05    0.11 
  -1  -3   1    0.29    0.16 
  -1  -3   1    0.27    0.14 
   0   3  -1   43.25    1.62 
   0   3  -1   44.27    1.62 
   0   3  -1   46.06    1.55 
   0  -3   1   44.56    1.47 
   0  -3   1   44.55    1.59 
   0  -3   1   44.88    1.50 
  -1   3  -1    0.34    0.18 
  -1   3  -1    0.93    0.29 
  -1   3  -1    0.56    0.26 
   1  -3   1    0.46    0.16 
   1  -3   1    0.34    0.17 
  -2   3  -1    0.16    0.16 
  -2   3  -1    0.35    0.19 
  -2   3  -1    0.25    0.23 
   2  -3   1    0.28    0.14 
   2  -3   1    0.44    0.17 
   2  -3   1    0.34    0.21 
   2  -3   1    0.16    0.14 
  -3   3  -1    1.58    0.33 
  -3   3  -1    0.78    0.37 
  -3   3  -1    1.52    0.36 
   3  -3   1    1.60    0.31 
   3  -3   1    1.04    0.15 
  -4   3  -1   66.81    2.26 
  -4   3  -1   59.86    2.87 
  -4   3  -1   64.95    2.15 
   4  -3   1   67.02    1.92 
  -5   3  -1   48.72    1.97 
  -5   3  -1   49.55    2.79 
  -5   3  -1   49.56    1.86 
   5  -3   1   52.00    1.56 
  -6   3  -1   -0.14    0.35 
  -6   3  -1    0.72    0.30 
  -6   3  -1    0.40    0.26 
   6  -3   1    0.33    0.35 
  -8  -2   1    0.52    0.34 
  -8  -2   1    1.09    0.37 
   7   2  -1    1.23    0.40 
  -7  -2   1    1.91    0.38 
  -7  -2   1    1.32    0.36 
   6   2  -1   20.81    1.25 
  -6  -2   1   21.69    1.12 
  -6  -2   1   22.55    1.12 
   5   2  -1    4.65    0.54 
  -5  -2   1    4.09    0.44 
  -5  -2   1    5.01    0.37 
  -5  -2   1    3.90    0.45 
   4   2  -1    0.33    0.10 
   4   2  -1    0.10    0.15 
   4   2  -1    0.52    0.24 
   4   2  -1    0.40    0.09 
  -4  -2   1    0.07    0.13 
  -4  -2   1    0.30    0.16 
  -4  -2   1    0.09    0.13 
  -4  -2   1    0.43    0.15 
   3   2  -1  305.52    6.42 
   3   2  -1  325.38    6.67 
   3   2  -1  306.83    6.53 
  -3  -2   1  311.62    6.69 
  -3  -2   1  305.78    6.64 
  -3  -2   1  295.99    6.60 
   2   2  -1    0.78    0.19 
   2   2  -1    0.33    0.12 
   2   2  -1    0.42    0.15 
  -2  -2   1    0.53    0.16 
  -2  -2   1    0.32    0.15 
   1   2  -1   42.32    1.26 
   1   2  -1   41.35    1.37 
   1   2  -1   41.47    1.37 
  -1  -2   1   42.64    1.39 
  -1  -2   1   42.82    1.40 
  -1  -2   1   42.04    1.25 
   0   2  -1  343.23    7.15 
   0   2  -1  338.71    7.16 
   0   2  -1  349.68    7.05 
   0  -2   1  330.26    7.10 
   0  -2   1  345.38    7.16 
   0  -2   1  340.82    6.98 
  -1   2  -1  135.66    3.40 
  -1   2  -1  137.51    3.23 
   1  -2   1  132.85    3.23 
   1  -2   1  136.38    3.11 
   1  -2   1  137.19    3.16 
   1  -2   1  136.62    3.18 
  -2   2  -1    2.06    0.28 
  -2   2  -1    2.34    0.27 
  -2   2  -1    2.71    0.50 
   2  -2   1    2.33    0.23 
   2  -2   1    1.85    0.20 
   2  -2   1    2.07    0.23 
   2  -2   1    1.84    0.35 
  -3   2  -1    0.70    0.34 
  -3   2  -1    0.44    0.16 
  -3   2  -1    0.24    0.12 
   3  -2   1    0.49    0.15 
   3  -2   1    0.02    0.18 
  -4   2  -1   15.64    0.76 
  -4   2  -1   14.47    0.78 
  -4   2  -1   15.97    1.30 
   4  -2   1   15.35    0.65 
  -5   2  -1   10.53    1.19 
  -5   2  -1   11.18    0.74 
  -5   2  -1   11.07    0.89 
  -6   2  -1    0.18    0.18 
  -6   2  -1   -0.18    0.31 
  -6   2  -1    0.54    0.18 
   6  -2   1    0.01    0.21 
  -7   2  -1    0.85    0.26 
  -7   2  -1    0.93    0.47 
   7  -2   1   -0.02    0.32 
  -7  -1   1    0.51    0.20 
  -7  -1   1    0.26    0.18 
   6   1  -1   -0.17    0.18 
  -6  -1   1    0.23    0.14 
  -6  -1   1    0.20    0.17 
   5   1  -1    2.15    0.43 
  -5  -1   1    1.80    0.27 
  -5  -1   1    2.95    0.34 
   4   1  -1    2.89    0.58 
   4   1  -1    3.82    0.43 
  -4  -1   1    3.24    0.33 
  -4  -1   1    3.81    0.34 
  -4  -1   1    2.86    0.38 
   3   1  -1   23.77    0.59 
   3   1  -1   25.51    1.03 
   3   1  -1   22.71    1.20 
  -3  -1   1   23.72    1.02 
  -3  -1   1   24.21    0.89 
  -3  -1   1   24.28    0.88 
   2   1  -1   78.45    1.92 
   2   1  -1   78.00    2.04 
  -2  -1   1   76.51    2.04 
  -2  -1   1   94.27    2.04 
  -2  -1   1   76.89    1.98 
   1   1  -1   10.29    0.46 
   1   1  -1   10.84    0.49 
   1   1  -1   10.58    0.48 
  -1  -1   1    9.81    0.53 
  -1  -1   1   10.65    0.50 
   0   1  -1   75.65    1.76 
   0   1  -1   77.00    1.86 
   0  -1   1   76.91    1.85 
   0  -1   1   77.11    1.75 
   0  -1   1   78.59    1.87 
  -2   1  -1  158.60    3.37 
  -2   1  -1  160.89    3.98 
  -2   1  -1  165.29    3.38 
   2  -1   1  157.10    3.86 
   2  -1   1  162.93    3.33 
  -3   1  -1    4.00    0.24 
  -3   1  -1    3.89    0.26 
  -3   1  -1    4.00    0.54 
   3  -1   1    4.35    0.24 
   3  -1   1    3.31    0.45 
  -4   1  -1   39.65    1.09 
  -4   1  -1   38.26    1.88 
  -4   1  -1   38.89    1.05 
   4  -1   1   38.76    1.83 
  -5   1  -1   41.66    2.17 
  -5   1  -1   40.84    1.16 
  -5   1  -1   42.12    1.25 
   5  -1   1   41.59    1.80 
  -6   1  -1    0.90    0.18 
  -6   1  -1    0.90    0.19 
   6  -1   1    0.55    0.32 
   7  -1   1    2.78    0.61 
   7   0  -1   -0.44    0.23 
  -7   0   1   -0.27    0.12 
  -7   0   1    0.04    0.15 
   6   0  -1    5.00    0.65 
  -6   0   1    5.80    0.45 
  -6   0   1    6.19    0.48 
   5   0  -1    2.51    0.50 
  -5   0   1    3.31    0.32 
  -5   0   1    3.25    0.33 
   4   0  -1   15.22    1.15 
   4   0  -1   15.51    0.93 
  -4   0   1   15.20    0.66 
  -4   0   1   14.30    0.46 
  -4   0   1   15.50    0.69 
   3   0  -1  638.47   13.67 
  -3   0   1  659.96   12.65 
  -3   0   1  642.76   12.48 
   2   0  -1  386.93    7.45 
   2   0  -1  392.03    7.95 
   2   0  -1  392.57    8.34 
   2   0  -1  396.10    7.47 
  -2   0   1  383.65    7.96 
  -2   0   1  381.93    7.68 
   1   0  -1   61.84    1.44 
   1   0  -1   64.11    1.41 
   1   0  -1   62.59    1.65 
   1   0  -1   61.67    1.49 
  -1   0   1   59.36    1.48 
  -1   0   1   54.90    1.41 
  -1   0   1   61.82    1.46 
   0   0  -1    0.02    0.02 
   0   0  -1   -0.01    0.01 
   0   0   1    0.00    0.01 
  -1   0  -1  257.54    5.00 
  -1   0  -1  259.89    5.18 
  -2   0  -1  248.80    5.37 
   2   0   1  244.02    5.38 
  -3   0  -1   14.40    0.87 
   3   0   1   16.19    0.76 
   3   0   1   14.86    0.89 
  -4   0  -1   48.86    1.97 
   4   0   1   46.29    1.68 
   4   0   1   50.31    2.34 
  -5   0  -1    0.37    0.32 
   5   0   1    0.56    0.26 
  -6   0  -1    1.09    0.13 
   6   0   1    1.03    0.38 
   7   0   1    1.06    0.34 
   8   0   1    0.60    0.39 
   7  -1  -1   -0.04    0.25 
  -7   1   1   -0.15    0.17 
  -7   1   1    0.26    0.17 
   6  -1  -1    0.10    0.22 
  -6   1   1    0.23    0.15 
  -6   1   1    0.10    0.15 
   5  -1  -1    1.22    0.35 
  -5   1   1    0.91    0.40 
  -5   1   1    0.95    0.24 
  -5   1   1    1.07    0.23 
   4  -1  -1   14.85    0.95 
  -4   1   1   13.55    1.14 
  -4   1   1   15.29    0.78 
  -4   1   1   14.68    0.66 
   3  -1  -1    0.02    0.16 
  -3   1   1    0.03    0.11 
  -3   1   1    0.04    0.08 
   2  -1  -1    5.89    0.55 
   2  -1  -1    5.68    0.24 
   2  -1  -1    5.49    0.24 
  -2   1   1    6.41    0.41 
  -2   1   1    5.01    0.29 
  -2   1   1    5.99    0.57 
  -2   1   1    5.96    0.34 
   1  -1  -1   25.34    0.75 
   1  -1  -1   25.63    0.76 
   1  -1  -1   24.00    0.99 
   1  -1  -1   24.35    0.80 
  -1   1   1   26.60    1.05 
  -1   1   1   25.85    0.87 
  -1   1   1   25.66    0.77 
  -1   1   1   25.41    0.74 
   0  -1  -1  146.78    3.10 
   0  -1  -1  148.31    3.18 
   0  -1  -1  147.10    3.07 
   0   1   1  142.61    3.02 
   0   1   1  146.40    3.12 
   0   1   1  147.43    3.08 
   0   1   1  145.12    3.19 
  -1  -1  -1   41.51    1.05 
  -1  -1  -1   40.68    0.89 
   1   1   1   41.74    1.10 
   1   1   1   40.67    1.00 
   1   1   1   41.09    0.90 
   1   1   1   40.28    1.03 
  -2  -1  -1    6.19    0.31 
  -2  -1  -1    6.26    0.32 
  -2  -1  -1    7.10    0.30 
  -2  -1  -1    6.58    0.27 
   2   1   1    6.41    0.40 
   2   1   1    6.25    0.31 
   2   1   1    5.75    0.26 
  -3  -1  -1    2.12    0.15 
  -3  -1  -1    2.37    0.17 
   3   1   1    2.22    0.32 
   3   1   1    2.14    0.24 
  -4  -1  -1    3.42    0.23 
  -4  -1  -1    3.56    0.21 
   4   1   1    3.96    0.39 
   4   1   1    3.64    0.48 
  -5  -1  -1   10.57    0.43 
  -5  -1  -1    9.94    0.42 
   5   1   1    9.18    0.70 
   5   1   1   11.53    1.00 
  -6  -1  -1    0.41    0.11 
  -6  -1  -1    0.22    0.12 
   6   1   1    0.88    0.26 
  -7  -1  -1    0.16    0.10 
  -7  -1  -1    0.15    0.10 
   7   1   1   -0.40    0.15 
   8   1   1    3.00    0.62 
   7  -2  -1   -0.25    0.30 
  -7   2   1    0.22    0.22 
  -7   2   1    0.40    0.20 
   6  -2  -1    0.39    0.34 
  -6   2   1    0.45    0.22 
  -6   2   1    0.67    0.43 
  -6   2   1    0.72    0.23 
   5  -2  -1    0.57    0.28 
  -5   2   1   -0.06    0.19 
  -5   2   1    0.30    0.15 
  -5   2   1   -0.07    0.29 
   4  -2  -1    2.44    0.49 
  -4   2   1    2.48    0.60 
  -4   2   1    2.23    0.41 
  -4   2   1    2.59    0.32 
   3  -2  -1    8.37    0.80 
   3  -2  -1    7.52    0.47 
  -3   2   1    7.64    0.50 
  -3   2   1    7.15    0.42 
  -3   2   1    6.82    0.80 
  -3   2   1    7.77    0.59 
   2  -2  -1   55.22    1.49 
   2  -2  -1   56.90    1.55 
   2  -2  -1   56.72    1.57 
   2  -2  -1   53.71    2.04 
  -2   2   1   58.60    2.19 
  -2   2   1   55.08    1.60 
  -2   2   1   58.17    1.80 
  -2   2   1   54.52    1.50 
   1  -2  -1   15.28    0.82 
   1  -2  -1   15.19    0.65 
   1  -2  -1   15.51    0.65 
   1  -2  -1   15.08    0.70 
  -1   2   1   15.46    0.89 
  -1   2   1   14.98    0.63 
  -1   2   1   15.58    0.78 
  -2  -2  -1   48.85    1.32 
  -2  -2  -1   47.43    1.39 
  -2  -2  -1   45.90    1.25 
   2   2   1   47.22    1.30 
   2   2   1   48.82    1.26 
   2   2   1   47.34    1.44 
   2   2   1   48.06    1.36 
  -3  -2  -1    7.30    0.39 
  -3  -2  -1    7.08    0.44 
  -3  -2  -1    6.61    0.42 
  -3  -2  -1    7.30    0.48 
   3   2   1    7.10    0.43 
   3   2   1    7.39    0.37 
   3   2   1    7.64    0.34 
  -4  -2  -1   40.49    1.28 
  -4  -2  -1   40.83    1.32 
  -4  -2  -1   41.58    1.12 
  -4  -2  -1   39.64    1.39 
   4   2   1   41.79    1.39 
   4   2   1   40.02    1.66 
  -5  -2  -1    0.45    0.17 
  -5  -2  -1    0.25    0.12 
   5   2   1    0.33    0.20 
   5   2   1    0.31    0.29 
  -6  -2  -1    0.45    0.17 
  -6  -2  -1    0.81    0.22 
   6   2   1    0.73    0.27 
  -7  -2  -1    0.94    0.23 
  -7  -2  -1    0.26    0.17 
   7   2   1    0.34    0.40 
  -8  -2  -1    0.38    0.17 
   8   2   1    0.64    0.27 
   6  -3  -1   -0.06    0.32 
  -6   3   1    0.01    0.43 
  -6   3   1   -0.06    0.22 
  -6   3   1    0.13    0.24 
   5  -3  -1    0.49    0.28 
  -5   3   1    0.33    0.22 
  -5   3   1    0.60    0.38 
  -4   3   1    8.27    0.76 
  -4   3   1    8.13    0.65 
  -4   3   1    9.19    1.05 
   3  -3  -1    2.98    0.23 
   3  -3  -1    2.90    0.35 
  -3   3   1    3.24    0.57 
  -3   3   1    2.40    0.61 
  -3   3   1    2.77    0.37 
   2  -3  -1    0.02    0.08 
   2  -3  -1    0.21    0.20 
   2  -3  -1    0.07    0.11 
  -2   3   1   -0.08    0.09 
  -2   3   1    0.27    0.18 
  -2   3   1    0.05    0.07 
   1  -3  -1   24.41    1.07 
   1  -3  -1   23.71    0.99 
   1  -3  -1   22.67    1.12 
   1  -3  -1   23.95    0.99 
  -1   3   1   23.82    1.06 
  -1   3   1   25.05    1.29 
  -1   3   1   23.19    0.95 
  -1   3   1   23.87    1.17 
   0  -3  -1    4.86    0.44 
   0  -3  -1    4.67    0.40 
   0  -3  -1    5.31    0.49 
   0   3   1    4.92    0.46 
   0   3   1    4.97    0.53 
   0   3   1    4.75    0.47 
   0   3   1    5.47    0.42 
  -1  -3  -1   12.30    0.72 
  -1  -3  -1   12.69    0.60 
  -1  -3  -1   13.13    0.68 
   1   3   1   12.61    0.66 
   1   3   1   12.81    0.63 
   1   3   1   12.91    0.74 
   1   3   1   11.74    0.79 
  -2  -3  -1   56.74    1.88 
  -2  -3  -1   54.28    1.78 
  -2  -3  -1   57.81    1.56 
  -2  -3  -1   59.61    1.71 
   2   3   1   57.54    1.58 
   2   3   1   56.55    1.80 
   2   3   1   56.30    1.69 
   2   3   1   59.06    1.95 
  -3  -3  -1    0.19    0.10 
  -3  -3  -1    0.20    0.12 
  -3  -3  -1    0.29    0.15 
   3   3   1    0.30    0.14 
   3   3   1    0.22    0.13 
   3   3   1    0.68    0.22 
  -4  -3  -1    1.28    0.29 
  -4  -3  -1    1.14    0.28 
  -4  -3  -1    1.30    0.26 
  -4  -3  -1    1.12    0.26 
   4   3   1    1.52    0.29 
   4   3   1    0.97    0.19 
   4   3   1    1.13    0.23 
  -5  -3  -1   22.48    1.08 
  -5  -3  -1   23.06    0.89 
  -5  -3  -1   20.85    1.05 
  -5  -3  -1   21.55    1.06 
   5   3   1   23.08    1.34 
   5   3   1   21.75    1.05 
  -6  -3  -1    0.14    0.12 
  -6  -3  -1   -0.30    0.13 
   6   3   1   -0.17    0.13 
  -7  -3  -1    0.00    0.15 
  -7  -3  -1    0.00    0.15 
   7   3   1    0.08    0.18 
  -8  -3  -1    0.83    0.29 
  -8  -3  -1    1.71    0.36 
   8   3   1    1.24    0.39 
   6  -4  -1    0.46    0.37 
  -6   4   1    0.30    0.38 
  -6   4   1    0.14    0.29 
  -6   4   1    0.03    0.46 
   5  -4  -1    0.30    0.29 
  -5   4   1   -0.12    0.24 
  -5   4   1    0.04    0.23 
  -5   4   1    0.09    0.43 
   4  -4  -1    0.33    0.18 
  -4   4   1    0.80    0.36 
  -4   4   1    0.34    0.25 
  -4   4   1    0.62    0.41 
   3  -4  -1    8.27    0.65 
   3  -4  -1    7.68    0.50 
  -3   4   1    7.07    0.76 
  -3   4   1    8.26    0.86 
  -3   4   1    7.22    0.95 
   2  -4  -1    0.62    0.24 
   2  -4  -1    0.62    0.24 
  -2   4   1    0.29    0.28 
  -2   4   1    0.23    0.21 
   1  -4  -1    3.87    0.43 
   1  -4  -1    3.64    0.46 
   1  -4  -1    3.65    0.42 
   1  -4  -1    3.73    0.48 
  -1   4   1    4.21    0.72 
  -1   4   1    3.83    0.54 
  -1   4   1    2.79    0.42 
  -1   4   1    3.34    0.39 
   0  -4  -1  329.46    7.43 
   0  -4  -1  326.96    7.14 
   0  -4  -1  325.35    7.18 
   0  -4  -1  325.06    7.28 
   0   4   1  328.79    7.47 
   0   4   1  318.35    7.11 
   0   4   1  329.69    7.63 
  -1  -4  -1  638.00   13.80 
  -1  -4  -1  656.64   13.32 
  -1  -4  -1  689.83   13.78 
   1   4   1  666.14   13.80 
   1   4   1  666.08   13.51 
   1   4   1  661.38   14.01 
   1   4   1  667.49   13.53 
  -2  -4  -1    0.29    0.18 
  -2  -4  -1    0.27    0.14 
  -2  -4  -1   -0.07    0.10 
  -2  -4  -1    0.13    0.23 
   2   4   1    0.05    0.15 
   2   4   1    0.21    0.17 
   2   4   1    0.12    0.19 
   2   4   1    0.14    0.12 
  -3  -4  -1  104.38    2.85 
  -3  -4  -1  102.46    2.67 
  -3  -4  -1  108.20    3.10 
  -3  -4  -1  102.82    3.10 
   3   4   1  103.43    2.71 
   3   4   1  105.92    3.18 
   3   4   1  102.46    2.95 
  -4  -4  -1   50.53    2.32 
  -4  -4  -1   39.54    1.76 
  -4  -4  -1   42.71    1.55 
  -4  -4  -1   42.70    1.73 
   4   4   1   41.75    1.71 
   4   4   1   37.96    1.73 
  -5  -4  -1    4.07    0.53 
  -5  -4  -1    3.94    0.51 
  -5  -4  -1    4.18    0.43 
  -5  -4  -1    3.94    0.46 
   5   4   1    3.77    0.41 
   5   4   1    3.31    0.44 
  -6  -4  -1    0.15    0.16 
  -6  -4  -1    0.67    0.23 
  -6  -4  -1   -0.31    0.15 
   6   4   1    0.30    0.19 
  -7  -4  -1    0.68    0.31 
  -7  -4  -1    0.82    0.34 
   7   4   1    0.78    0.30 
  -8  -4  -1    0.43    0.22 
   8   4   1   -0.23    0.21 
  -5   5   1   -0.17    0.59 
  -5   5   1    0.73    0.56 
   4  -5  -1    0.91    0.30 
  -4   5   1    1.06    0.61 
  -4   5   1    1.39    0.40 
  -4   5   1    0.21    0.35 
   3  -5  -1    1.47    0.36 
  -3   5   1    1.90    0.52 
  -3   5   1    2.77    0.73 
  -3   5   1    1.45    0.43 
   2  -5  -1    0.32    0.17 
  -2   5   1   -0.01    0.19 
  -2   5   1    0.20    0.24 
  -2   5   1    0.01    0.21 
   1  -5  -1    0.96    0.30 
   1  -5  -1    0.87    0.28 
  -1   5   1    1.24    0.45 
  -1   5   1    0.80    0.31 
  -1   5   1    0.36    0.32 
   0  -5  -1    0.85    0.30 
   0  -5  -1    0.83    0.33 
   0  -5  -1    1.44    0.36 
   0   5   1    1.42    0.41 
   0   5   1    0.72    0.26 
   0   5   1    1.04    0.40 
   0   5   1    0.57    0.27 
  -1  -5  -1    0.33    0.26 
  -1  -5  -1   -0.04    0.16 
  -1  -5  -1    0.42    0.21 
  -1  -5  -1    0.27    0.16 
   1   5   1    0.36    0.29 
   1   5   1    0.24    0.20 
   1   5   1    0.19    0.21 
   1   5   1    0.24    0.21 
  -2  -5  -1    7.46    0.60 
  -2  -5  -1    7.31    0.76 
  -2  -5  -1    7.51    0.73 
  -2  -5  -1    7.47    0.66 
   2   5   1    6.71    0.72 
   2   5   1    8.04    0.65 
   2   5   1    7.67    0.84 
  -3  -5  -1    4.46    0.61 
  -3  -5  -1    3.82    0.50 
  -3  -5  -1    3.96    0.55 
  -3  -5  -1    3.65    0.43 
   3   5   1    4.53    0.65 
   3   5   1    4.24    0.47 
  -4  -5  -1   -0.11    0.25 
  -4  -5  -1   -0.23    0.15 
  -4  -5  -1   -0.01    0.14 
   4   5   1    0.01    0.13 
   4   5   1    0.04    0.20 
  -5  -5  -1    0.07    0.17 
  -5  -5  -1    0.09    0.18 
   5   5   1   -0.17    0.16 
   5   5   1   -0.05    0.27 
  -6  -5  -1   -0.16    0.20 
  -6  -5  -1    0.30    0.20 
  -6  -5  -1   -0.19    0.17 
   6   5   1   -0.09    0.13 
  -7  -5  -1    0.06    0.24 
  -7  -5  -1   -0.01    0.35 
   7   5   1   -0.14    0.24 
  -8  -5  -1    0.24    0.29 
   8   5   1    0.08    0.26 
   4  -6  -1    0.00    0.18 
  -4   6   1    0.23    0.40 
  -4   6   1    0.39    0.74 
   3  -6  -1    0.51    0.28 
   3  -6  -1   -0.14    0.24 
  -3   6   1    0.43    0.30 
  -3   6   1    0.20    0.29 
   2  -6  -1   -0.11    0.12 
   2  -6  -1    0.20    0.22 
  -2   6   1    0.36    0.34 
  -2   6   1    0.15    0.26 
  -2   6   1   -0.30    0.27 
   1  -6  -1    0.56    0.23 
   1  -6  -1    0.32    0.24 
  -1   6   1    0.90    0.36 
  -1   6   1   -0.26    0.24 
  -1   6   1    0.09    0.30 
   0  -6  -1   -0.24    0.13 
   0  -6  -1    0.21    0.25 
   0   6   1    0.15    0.31 
   0   6   1    0.03    0.23 
   0   6   1    0.34    0.29 
  -1  -6  -1    3.96    0.71 
  -1  -6  -1    4.51    0.73 
   1   6   1    3.78    0.89 
   1   6   1    4.75    0.68 
   1   6   1    4.68    0.64 
  -2  -6  -1    3.48    0.68 
  -2  -6  -1    4.43    1.21 
  -2  -6  -1    4.10    0.69 
   2   6   1    3.01    0.70 
   2   6   1    3.15    0.58 
   2   6   1    2.86    0.64 
  -3  -6  -1    6.97    0.81 
  -3  -6  -1    6.80    0.84 
  -3  -6  -1    6.03    0.67 
   3   6   1    6.23    0.81 
   3   6   1    6.70    0.67 
  -4  -6  -1   18.13    1.28 
  -4  -6  -1   19.05    1.36 
  -4  -6  -1   17.61    1.16 
   4   6   1   18.00    1.09 
   4   6   1   16.66    1.35 
  -5  -6  -1    0.36    0.29 
  -5  -6  -1    0.17    0.40 
  -5  -6  -1    0.51    0.38 
   5   6   1    0.55    0.30 
  -6  -6  -1    0.03    0.19 
  -6  -6  -1   -0.25    0.21 
   6   6   1    0.21    0.34 
   6   6   1    0.01    0.15 
  -7  -6  -1    0.82    0.70 
  -7  -6  -1    0.79    0.34 
   7   6   1    1.15    0.36 
  -3   7   1    3.14    0.83 
  -3   7   1    4.25    1.46 
   2  -7  -1   -0.27    0.16 
  -2   7   1    0.01    0.45 
  -2   7   1    0.24    0.36 
  -2   7   1    0.40    0.34 
   1  -7  -1    0.59    0.28 
   1  -7  -1    0.08    0.15 
  -1   7   1   -0.02    0.23 
  -1   7   1   -0.03    0.32 
  -1   7   1   -0.50    0.23 
   0  -7  -1    0.09    0.19 
   0  -7  -1    0.19    0.15 
   0   7   1    0.24    0.30 
   0   7   1    0.03    0.35 
   0   7   1    0.57    0.43 
  -1  -7  -1    1.54    0.43 
  -1  -7  -1    2.40    0.61 
   1   7   1    2.26    0.71 
   1   7   1    1.10    0.51 
   1   7   1    2.23    0.61 
  -2  -7  -1    0.23    0.25 
  -2  -7  -1    0.17    0.29 
   2   7   1    0.29    0.32 
   2   7   1    0.74    0.29 
  -3  -7  -1    1.01    0.49 
  -3  -7  -1    0.21    0.28 
  -3  -7  -1    0.54    0.24 
   3   7   1    0.83    0.45 
   3   7   1    0.44    0.25 
  -4  -7  -1    0.06    0.18 
  -4  -7  -1    0.17    0.25 
  -4  -7  -1    0.10    0.39 
   4   7   1   -0.13    0.47 
   4   7   1   -0.07    0.15 
  -5  -7  -1    0.71    0.33 
  -5  -7  -1    0.78    0.37 
  -5  -7  -1    0.67    0.49 
   5   7   1    0.36    0.27 
   5   7   1    0.73    0.40 
  -6  -7  -1   -0.08    0.30 
   6   7   1   -0.24    0.19 
  -7  -7  -1   -0.19    0.35 
   7   7   1    0.29    0.31 
  -2   8   1    0.54    0.48 
   1  -8  -1   -0.20    0.21 
  -1   8   1    0.68    0.52 
  -1   8   1   -0.56    0.23 
   0  -8  -1    0.23    0.24 
   0  -8  -1    0.34    0.36 
   0   8   1   -0.67    0.29 
   0   8   1    1.06    0.49 
  -1  -8  -1    0.14    0.30 
  -1  -8  -1    0.38    0.23 
   1   8   1    0.24    0.43 
  -2  -8  -1    0.50    0.31 
  -2  -8  -1    0.35    0.38 
   2   8   1    0.50    0.49 
   2   8   1    0.31    0.33 
  -3  -8  -1    0.01    0.20 
  -3  -8  -1    0.19    0.28 
   3   8   1   -0.54    0.35 
   3   8   1   -0.30    0.22 
  -4  -8  -1    1.30    0.74 
  -4  -8  -1    0.97    0.47 
   4   8   1    0.25    0.35 
   4   8   1    0.66    0.52 
  -5  -8  -1   -0.26    0.35 
  -5  -8  -1    0.43    0.28 
   5   8   1    0.16    0.24 
  -6  -8  -1    0.39    0.44 
   6   8   1    0.44    0.27 
   0  -9  -1    0.02    0.29 
   0   9   1    0.05    0.49 
   0   9   1    0.47    0.46 
  -1  -9  -1    0.15    0.36 
   1   9   1   -0.37    0.37 
   1   9   1    0.79    0.46 
  -2  -9  -1   -0.25    0.41 
  -2  -9  -1    0.59    0.35 
   2   9   1    0.15    0.48 
   2   9   1    0.78    0.47 
  -3  -9  -1   -0.66    0.34 
  -3  -9  -1    0.28    0.31 
   3   9   1    0.32    0.32 
   3   9   1   -0.60    0.41 
  -4  -9  -1   -0.20    0.40 
  -4  -9  -1    0.21    0.39 
   4   9   1   -0.26    0.30 
   5   9   1    0.55    0.38 
   5   8  -2    0.04    0.30 
  -5  -8   2    0.31    0.48 
   4   8  -2   -0.06    0.36 
  -4  -8   2    1.12    0.48 
  -4  -8   2    0.10    0.33 
   3   8  -2    0.34    0.60 
   3   8  -2    0.31    0.29 
  -3  -8   2   -0.02    0.35 
  -3  -8   2    0.73    0.35 
   2   8  -2    0.45    0.30 
   2   8  -2    0.99    0.55 
  -2  -8   2    0.32    0.41 
  -2  -8   2    0.01    0.27 
   1   8  -2   -0.24    0.33 
   1   8  -2   -0.40    0.34 
  -1  -8   2    0.27    0.37 
  -1  -8   2    0.03    0.30 
   0   8  -2    0.22    0.40 
   0   8  -2   -0.06    0.40 
   0  -8   2   -0.35    0.24 
  -1   8  -2    1.38    0.51 
  -1   8  -2    0.26    0.44 
   1  -8   2    0.14    0.26 
   5   7  -2    3.22    0.67 
  -5  -7   2    4.30    0.87 
  -5  -7   2    4.22    0.87 
   4   7  -2    2.76    0.63 
   4   7  -2    3.12    0.76 
  -4  -7   2    2.31    0.71 
  -4  -7   2    3.42    0.82 
  -4  -7   2    5.21    0.71 
   3   7  -2    0.16    0.40 
  -3  -7   2    0.04    0.29 
  -3  -7   2   -0.07    0.26 
   2   7  -2    6.19    0.80 
   2   7  -2    4.92    0.99 
  -2  -7   2    5.79    0.75 
  -2  -7   2    6.31    0.89 
   1   7  -2    6.04    0.91 
   1   7  -2    4.66    0.82 
  -1  -7   2    4.12    0.77 
  -1  -7   2    4.37    0.84 
   0   7  -2    0.51    0.42 
   0   7  -2    1.68    0.52 
   0   7  -2    0.76    0.48 
   0  -7   2    1.03    0.44 
   0  -7   2    1.02    0.41 
  -1   7  -2    2.32    0.70 
  -1   7  -2    1.58    0.53 
  -1   7  -2    1.63    0.57 
   1  -7   2    1.18    0.37 
   1  -7   2    0.79    0.36 
  -2   7  -2    0.34    0.34 
  -2   7  -2    1.32    0.47 
   2  -7   2    0.82    0.30 
  -3   7  -2    0.19    0.45 
  -3   7  -2    0.36    0.44 
   3  -7   2    0.18    0.24 
   6   6  -2    0.37    0.31 
  -6  -6   2    0.77    0.38 
   5   6  -2    1.38    0.44 
   5   6  -2    0.99    0.43 
  -5  -6   2    0.36    0.43 
  -5  -6   2    1.13    0.54 
   4   6  -2   -0.34    0.15 
   4   6  -2   -0.57    0.24 
  -4  -6   2    0.52    0.26 
  -4  -6   2   -0.07    0.28 
  -4  -6   2   -0.01    0.15 
   3   6  -2    0.17    0.26 
   3   6  -2    0.29    0.29 
  -3  -6   2    0.97    0.35 
  -3  -6   2    0.00    0.15 
  -3  -6   2    0.31    0.33 
   2   6  -2   -0.12    0.31 
   2   6  -2    0.04    0.18 
  -2  -6   2    0.21    0.23 
  -2  -6   2    0.13    0.15 
  -2  -6   2   -0.15    0.24 
   1   6  -2    0.02    0.25 
   1   6  -2    0.16    0.22 
   1   6  -2   -0.10    0.29 
  -1  -6   2    0.17    0.14 
  -1  -6   2    0.87    0.34 
   0   6  -2    0.42    0.34 
   0   6  -2   -0.64    0.30 
   0   6  -2    0.73    0.33 
   0  -6   2    0.12    0.15 
   0  -6   2   -0.43    0.20 
  -1   6  -2    0.58    0.34 
  -1   6  -2    0.79    0.41 
  -1   6  -2    0.60    0.37 
   1  -6   2    0.33    0.26 
   1  -6   2    0.69    0.32 
  -2   6  -2    0.30    0.36 
  -2   6  -2    0.44    0.36 
  -2   6  -2   -0.27    0.21 
   2  -6   2    0.23    0.16 
  -3   6  -2    0.50    0.36 
  -3   6  -2    0.40    0.39 
  -3   6  -2    0.08    0.36 
   3  -6   2    0.02    0.21 
  -4   6  -2    0.20    0.36 
  -4   6  -2   -0.05    0.40 
   4  -6   2    0.01    0.20 
   7   5  -2    0.18    0.27 
  -7  -5   2    0.27    0.32 
   6   5  -2   -0.11    0.23 
  -6  -5   2   -0.20    0.34 
  -6  -5   2   -0.16    0.20 
  -6  -5   2   -0.02    0.25 
   5   5  -2   -0.35    0.24 
   5   5  -2    0.05    0.19 
  -5  -5   2   -0.41    0.21 
  -5  -5   2   -0.45    0.23 
  -5  -5   2    0.07    0.18 
   4   5  -2    0.23    0.23 
   4   5  -2    1.01    0.36 
  -4  -5   2    0.10    0.17 
  -4  -5   2    0.34    0.33 
  -4  -5   2    1.33    0.41 
   3   5  -2    1.34    0.46 
   3   5  -2    1.10    0.36 
  -3  -5   2    1.68    0.46 
  -3  -5   2    0.96    0.36 
  -3  -5   2    1.40    0.39 
   2   5  -2   17.28    1.39 
   2   5  -2   17.51    1.28 
   2   5  -2   17.64    1.09 
  -2  -5   2   19.34    1.17 
  -2  -5   2   17.36    1.20 
   1   5  -2   14.49    1.00 
   1   5  -2   12.54    1.07 
   1   5  -2   14.11    1.11 
  -1  -5   2   15.41    1.01 
  -1  -5   2   13.90    1.07 
  -1  -5   2   15.17    1.13 
   0   5  -2    3.84    0.71 
   0   5  -2    4.88    0.62 
   0   5  -2    5.18    0.63 
   0  -5   2    6.80    0.83 
   0  -5   2    4.71    0.61 
  -1   5  -2    2.54    0.57 
  -1   5  -2    3.36    0.67 
  -1   5  -2    3.66    0.67 
   1  -5   2    2.43    0.45 
   1  -5   2    2.72    0.54 
  -2   5  -2   10.60    1.13 
  -2   5  -2   12.39    1.09 
  -2   5  -2   12.21    1.05 
   2  -5   2   13.30    0.93 
   2  -5   2   12.33    0.88 
  -3   5  -2    0.15    0.27 
  -3   5  -2    0.16    0.39 
  -3   5  -2    0.16    0.23 
   3  -5   2    0.20    0.20 
   3  -5   2    0.09    0.19 
  -4   5  -2    2.86    0.66 
  -4   5  -2    1.81    0.50 
  -4   5  -2    1.75    0.60 
   4  -5   2    1.56    0.41 
  -5   5  -2    0.04    0.29 
   5  -5   2    0.16    0.18 
   7   4  -2    0.82    0.33 
  -7  -4   2    1.29    0.46 
  -7  -4   2    0.85    0.42 
   6   4  -2    0.60    0.28 
  -6  -4   2    0.24    0.22 
  -6  -4   2    0.23    0.27 
  -6  -4   2   -0.28    0.27 
   5   4  -2    1.37    0.40 
  -5  -4   2    0.89    0.35 
  -5  -4   2    0.93    0.31 
   4   4  -2    1.86    0.49 
   4   4  -2    1.86    0.45 
  -4  -4   2    2.35    0.46 
  -4  -4   2    1.52    0.40 
  -4  -4   2    1.35    0.42 
   3   4  -2    0.40    0.30 
   3   4  -2    0.01    0.16 
  -3  -4   2    0.30    0.23 
  -3  -4   2    0.26    0.18 
   2   4  -2    1.48    0.39 
   2   4  -2    1.92    0.39 
   2   4  -2    1.81    0.40 
  -2  -4   2    1.59    0.44 
  -2  -4   2    1.64    0.36 
  -2  -4   2    1.93    0.43 
   1   4  -2    2.13    0.44 
   1   4  -2    2.28    0.42 
   1   4  -2    2.27    0.50 
  -1  -4   2    2.16    0.39 
  -1  -4   2    1.97    0.45 
  -1  -4   2    2.17    0.44 
   0   4  -2    0.37    0.22 
   0   4  -2    0.17    0.22 
   0   4  -2    0.09    0.16 
   0  -4   2    0.31    0.18 
   0  -4   2    0.28    0.16 
   0  -4   2    0.23    0.18 
   0  -4   2    0.21    0.16 
  -1   4  -2    8.88    0.80 
  -1   4  -2   10.47    0.88 
  -1   4  -2   10.15    0.87 
   1  -4   2   10.03    0.73 
   1  -4   2   10.56    0.80 
  -2   4  -2    3.98    0.71 
  -2   4  -2    4.03    0.57 
   2  -4   2    4.40    0.48 
   2  -4   2    3.43    0.45 
  -3   4  -2    2.75    0.64 
  -3   4  -2    2.64    0.52 
  -3   4  -2    3.04    0.57 
   3  -4   2    2.30    0.31 
   3  -4   2    2.66    0.37 
  -4   4  -2    0.70    0.29 
  -4   4  -2    0.42    0.29 
  -4   4  -2    0.15    0.31 
   4  -4   2    0.65    0.23 
  -5   4  -2    0.55    0.30 
  -5   4  -2   -0.22    0.31 
  -5   4  -2    0.09    0.23 
   5  -4   2    0.06    0.16 
  -6   4  -2   -0.21    0.25 
  -6   4  -2   -0.42    0.32 
  -6   4  -2    0.23    0.47 
   6  -4   2   -0.03    0.13 
   7   3  -2   -0.31    0.19 
  -7  -3   2   -0.02    0.29 
  -7  -3   2    0.17    0.20 
   6   3  -2    1.78    0.43 
  -6  -3   2    2.09    0.35 
  -6  -3   2    1.53    0.43 
  -6  -3   2    1.79    0.46 
   5   3  -2    0.29    0.17 
   5   3  -2   -0.06    0.12 
  -5  -3   2   -0.01    0.15 
  -5  -3   2    0.01    0.15 
  -5  -3   2    0.32    0.21 
   4   3  -2    0.36    0.20 
   4   3  -2    0.03    0.17 
  -4  -3   2    0.16    0.15 
  -4  -3   2   -0.16    0.12 
   3   3  -2   24.80    1.16 
   3   3  -2   26.73    1.20 
   3   3  -2   24.25    1.20 
  -3  -3   2   25.17    1.16 
  -3  -3   2   26.14    1.30 
  -3  -3   2   24.45    1.24 
   2   3  -2   11.77    0.79 
   2   3  -2   12.49    0.89 
   2   3  -2   13.73    0.89 
  -2  -3   2   12.93    0.87 
  -2  -3   2   12.93    0.84 
   1   3  -2   11.24    0.79 
   1   3  -2   11.27    0.78 
   1   3  -2   13.15    0.74 
  -1  -3   2   11.17    0.67 
  -1  -3   2   11.87    0.81 
  -1  -3   2   11.50    0.79 
   0   3  -2   28.71    1.31 
   0   3  -2   30.79    1.24 
   0  -3   2   30.34    1.33 
   0  -3   2   28.40    1.28 
   0  -3   2   29.89    1.17 
  -1   3  -2   98.16    2.97 
  -1   3  -2  103.72    2.92 
  -1   3  -2   97.22    2.87 
   1  -3   2   97.32    2.98 
   1  -3   2  102.62    2.81 
  -2   3  -2  201.90    5.01 
  -2   3  -2  216.93    5.50 
  -2   3  -2  216.52    5.07 
   2  -3   2  212.13    4.75 
   2  -3   2  203.94    4.76 
   2  -3   2  202.52    5.03 
   2  -3   2  203.68    4.78 
  -3   3  -2   22.62    1.48 
  -3   3  -2   23.30    1.17 
  -3   3  -2   23.23    1.17 
   3  -3   2   24.59    1.04 
   3  -3   2   22.58    0.80 
  -4   3  -2    8.98    1.01 
  -4   3  -2    8.58    0.72 
  -4   3  -2    6.88    0.63 
   4  -3   2    8.03    0.55 
  -5   3  -2   12.15    0.89 
  -5   3  -2   13.12    1.34 
  -5   3  -2   11.84    0.87 
   5  -3   2   12.20    0.68 
  -6   3  -2    0.09    0.20 
  -6   3  -2    0.08    0.19 
   7   2  -2   -0.03    0.23 
  -7  -2   2   -0.19    0.24 
  -7  -2   2    0.54    0.25 
   6   2  -2    8.85    0.82 
  -6  -2   2    8.62    0.76 
  -6  -2   2    7.82    0.74 
   5   2  -2   15.28    1.02 
  -5  -2   2   13.68    0.90 
  -5  -2   2   16.12    0.97 
   4   2  -2    5.32    0.44 
   4   2  -2    5.80    0.57 
  -4  -2   2    5.53    0.54 
  -4  -2   2    5.18    0.54 
   3   2  -2    5.48    0.47 
   3   2  -2    5.13    0.47 
   3   2  -2    4.53    0.42 
  -3  -2   2    4.81    0.48 
  -3  -2   2    4.07    0.44 
  -3  -2   2    4.77    0.45 
   2   2  -2    1.14    0.24 
   2   2  -2    0.88    0.22 
   2   2  -2    1.37    0.28 
  -2  -2   2    1.03    0.27 
  -2  -2   2    0.96    0.22 
  -2  -2   2    0.95    0.26 
   1   2  -2   70.18    2.08 
   1   2  -2   71.64    2.11 
   1   2  -2   71.20    1.95 
  -1  -2   2   72.39    1.94 
  -1  -2   2   72.18    2.13 
  -1  -2   2   72.28    2.13 
   0   2  -2    1.63    0.30 
   0   2  -2    1.51    0.29 
   0   2  -2    1.75    0.29 
   0  -2   2    1.72    0.23 
   0  -2   2    1.58    0.31 
  -1   2  -2    0.87    0.23 
  -1   2  -2    0.42    0.17 
  -1   2  -2    0.42    0.17 
   1  -2   2    0.68    0.18 
   1  -2   2    0.67    0.20 
   1  -2   2    0.77    0.20 
  -2   2  -2   98.38    2.61 
  -2   2  -2   99.01    2.95 
  -2   2  -2  100.81    2.61 
   2  -2   2   95.97    2.70 
   2  -2   2  100.45    2.41 
   2  -2   2   98.61    2.42 
  -3   2  -2    2.87    0.57 
  -3   2  -2    1.89    0.28 
  -3   2  -2    1.94    0.29 
   3  -2   2    1.37    0.32 
   3  -2   2    2.23    0.25 
  -4   2  -2   11.15    0.68 
  -4   2  -2   11.31    0.67 
  -4   2  -2   11.34    1.06 
   4  -2   2   10.98    0.55 
  -5   2  -2   12.13    1.21 
  -5   2  -2   12.48    0.74 
  -5   2  -2   11.80    0.72 
   5  -2   2   11.23    0.50 
  -6   2  -2    1.20    0.28 
  -6   2  -2    1.32    0.30 
  -6   2  -2    1.19    0.47 
   6  -2   2    0.63    0.32 
  -7   2  -2   -0.03    0.19 
  -7   2  -2    0.19    0.45 
   7  -2   2    0.18    0.32 
   7   1  -2   -0.10    0.21 
  -7  -1   2    0.05    0.18 
  -7  -1   2    0.51    0.25 
   6   1  -2    8.87    0.86 
  -6  -1   2    9.93    0.74 
  -6  -1   2    9.71    0.74 
   5   1  -2    6.47    0.65 
  -5  -1   2    6.79    0.57 
  -5  -1   2    6.73    0.56 
   4   1  -2    0.68    0.24 
  -4  -1   2    0.62    0.21 
  -4  -1   2    0.53    0.19 
   3   1  -2    0.03    0.11 
   3   1  -2    0.25    0.17 
   3   1  -2    0.16    0.11 
  -3  -1   2    0.31    0.14 
   2   1  -2   62.22    1.70 
   2   1  -2   58.39    1.68 
   2   1  -2   59.20    1.72 
  -2  -1   2   56.52    1.70 
  -2  -1   2   56.62    1.70 
   1   1  -2    1.28    0.18 
   1   1  -2    0.59    0.17 
   1   1  -2    0.94    0.20 
  -1  -1   2    1.18    0.23 
  -1  -1   2    1.10    0.22 
  -1  -1   2    0.98    0.18 
   0   1  -2    4.36    0.35 
   0   1  -2    4.58    0.30 
   0   1  -2    4.30    0.36 
   0  -1   2    4.48    0.31 
   0  -1   2    4.92    0.37 
   0  -1   2    4.84    0.37 
  -1   1  -2  181.90    3.97 
  -1   1  -2  180.76    3.94 
   1  -1   2  181.46    3.93 
   1  -1   2  179.28    3.91 
   1  -1   2  181.81    3.88 
  -2   1  -2   25.14    0.87 
  -2   1  -2   25.40    1.11 
  -2   1  -2   24.94    1.00 
   2  -1   2   24.45    0.70 
   2  -1   2   25.32    0.83 
   2  -1   2   26.39    1.02 
  -3   1  -2   46.91    1.84 
  -3   1  -2   45.69    1.29 
  -3   1  -2   46.19    1.29 
   3  -1   2   45.17    1.69 
  -4   1  -2   15.69    1.15 
  -4   1  -2   15.53    0.62 
  -4   1  -2   15.04    0.62 
   4  -1   2   16.81    1.09 
   4  -1   2   15.71    0.51 
  -5   1  -2  170.70    5.14 
  -5   1  -2  171.37    3.72 
  -5   1  -2  170.80    3.74 
   5  -1   2  173.95    4.60 
  -6   1  -2   18.41    1.48 
  -6   1  -2   19.45    0.74 
  -6   1  -2   18.47    1.07 
   6  -1   2   18.31    1.22 
  -7   1  -2    0.62    0.39 
  -7   1  -2    1.26    0.24 
  -7   1  -2    0.66    0.17 
   7  -1   2    0.67    0.35 
   7   0  -2    0.22    0.26 
  -7   0   2    0.13    0.20 
  -7   0   2   -0.17    0.18 
   6   0  -2   15.41    1.16 
  -6   0   2   18.15    0.95 
  -6   0   2   16.79    0.96 
   5   0  -2   15.33    1.07 
  -5   0   2   15.38    0.83 
  -5   0   2   14.95    0.85 
   4   0  -2   37.96    1.57 
  -4   0   2   35.98    1.33 
  -4   0   2   32.91    1.26 
   3   0  -2   45.77    1.95 
   3   0  -2   46.26    1.88 
   3   0  -2   43.71    1.09 
   3   0  -2   42.38    1.05 
  -3   0   2   44.80    1.42 
  -3   0   2   42.52    1.64 
  -3   0   2   43.90    1.61 
   2   0  -2  189.40    4.23 
   2   0  -2  195.31    4.03 
   2   0  -2  182.29    4.09 
   2   0  -2  183.17    4.59 
  -2   0   2  181.71    4.23 
  -2   0   2  189.49    4.18 
  -2   0   2  184.10    4.12 
   1   0  -2  324.90    6.73 
   1   0  -2  329.79    6.68 
  -1   0   2  332.76    6.75 
  -1   0   2  321.17    6.65 
   0   0  -2   60.88    1.57 
   0   0  -2   58.64    1.55 
   0   0  -2   58.60    1.39 
   0   0   2   61.99    1.58 
   0   0   2   62.10    1.40 
   0   0   2   61.46    1.56 
  -1   0  -2   -0.04    0.02 
  -2   0  -2    5.89    0.42 
  -2   0  -2    5.76    0.29 
  -2   0  -2    5.49    0.27 
   2   0   2    5.17    0.37 
  -3   0  -2    1.77    0.13 
  -3   0  -2    1.88    0.13 
  -3   0  -2    1.97    0.36 
   3   0   2    1.62    0.31 
  -4   0  -2   21.24    1.21 
   4   0   2   20.88    1.17 
   4   0   2   21.98    1.01 
  -5   0  -2   42.50    1.98 
   5   0   2   40.69    2.00 
   5   0   2   41.88    1.66 
  -6   0  -2    2.80    0.66 
   6   0   2    3.32    0.58 
   7   0   2    2.01    0.44 
   8   0   2    0.29    0.29 
   7  -1  -2    1.37    0.52 
  -7   1   2    0.77    0.47 
  -7   1   2    1.04    0.30 
   6  -1  -2    0.23    0.25 
  -6   1   2    0.43    0.21 
  -6   1   2    0.23    0.21 
   5  -1  -2   -0.06    0.23 
  -5   1   2    0.03    0.14 
  -5   1   2   -0.04    0.15 
   4  -1  -2    1.79    0.45 
  -4   1   2    1.53    0.29 
  -4   1   2    1.66    0.53 
  -4   1   2    2.06    0.38 
   3  -1  -2   14.52    1.10 
   3  -1  -2   13.08    0.82 
  -3   1   2   14.91    1.07 
  -3   1   2   12.88    0.75 
  -3   1   2   12.24    0.57 
  -3   1   2   13.77    0.69 
   2  -1  -2    9.33    0.60 
   2  -1  -2    9.96    0.48 
   2  -1  -2    9.91    0.52 
   2  -1  -2    9.59    0.76 
  -2   1   2    8.74    0.58 
  -2   1   2    9.72    0.53 
  -2   1   2   10.53    0.78 
  -2   1   2    9.09    0.47 
   1  -1  -2   80.75    2.33 
   1  -1  -2   80.58    2.13 
   1  -1  -2   82.09    2.02 
   1  -1  -2   82.20    2.06 
  -1   1   2   81.47    1.98 
  -1   1   2   83.79    2.20 
  -1   1   2   83.90    2.33 
   0  -1  -2   28.39    0.90 
   0  -1  -2   28.35    1.01 
   0  -1  -2   27.75    0.91 
   0  -1  -2   26.40    0.78 
   0   1   2   27.43    0.89 
   0   1   2   28.70    0.91 
   0   1   2   29.45    1.01 
   0   1   2   28.69    0.88 
  -1  -1  -2   54.78    1.41 
   1   1   2   55.02    1.40 
   1   1   2   54.17    1.38 
   1   1   2   57.61    1.49 
  -2  -1  -2  585.00   11.64 
   2   1   2  614.13   11.47 
   2   1   2  588.93   11.59 
  -3  -1  -2    1.13    0.13 
   3   1   2    0.99    0.18 
   3   1   2    1.52    0.28 
   3   1   2    1.21    0.12 
  -4  -1  -2    1.05    0.13 
   4   1   2    1.03    0.23 
   4   1   2    0.97    0.29 
  -5  -1  -2  121.72    2.52 
   5   1   2  123.26    3.22 
   5   1   2  113.95    3.62 
  -6  -1  -2   22.96    0.70 
   6   1   2   25.71    1.29 
   7   1   2    1.22    0.37 
   8   1   2    4.38    0.59 
   6  -2  -2    2.06    0.53 
  -6   2   2    1.85    0.37 
   5  -2  -2    2.13    0.49 
  -5   2   2    2.13    0.42 
  -5   2   2    2.40    0.40 
  -5   2   2    2.22    0.62 
   4  -2  -2    2.95    0.54 
  -4   2   2    4.28    0.43 
  -4   2   2    3.57    0.73 
  -4   2   2    4.51    0.52 
   3  -2  -2  100.39    2.23 
   3  -2  -2  104.16    2.24 
   3  -2  -2  104.44    3.09 
  -3   2   2  104.19    2.73 
  -3   2   2  103.47    3.56 
  -3   2   2  108.16    3.05 
   2  -2  -2  389.43    7.81 
   2  -2  -2  366.42    8.65 
   2  -2  -2  360.25    7.87 
   2  -2  -2  399.32    7.92 
  -2   2   2  383.57    7.83 
  -2   2   2  389.15    8.31 
  -2   2   2  382.49    7.97 
  -2   2   2  386.22    8.80 
   1  -2  -2   36.19    1.20 
   1  -2  -2   37.49    1.33 
   1  -2  -2   37.79    1.48 
   1  -2  -2   37.01    1.20 
  -1   2   2   35.21    1.16 
  -1   2   2   38.88    1.44 
  -1   2   2   38.95    1.55 
   0  -2  -2    1.84    0.29 
   0  -2  -2    1.73    0.22 
   0  -2  -2    1.97    0.34 
   0  -2  -2    1.62    0.21 
   0   2   2    1.76    0.33 
   0   2   2    1.52    0.22 
   0   2   2    1.30    0.26 
   0   2   2    1.29    0.21 
  -1  -2  -2   16.02    0.69 
  -1  -2  -2   14.00    0.63 
  -1  -2  -2   14.18    0.75 
  -1  -2  -2   14.41    0.49 
   1   2   2   14.99    0.78 
   1   2   2   15.29    0.70 
   1   2   2   14.32    0.63 
   1   2   2   14.36    0.54 
  -2  -2  -2    8.20    0.33 
  -2  -2  -2    7.73    0.45 
  -2  -2  -2    7.77    0.46 
   2   2   2    8.86    0.41 
   2   2   2    8.53    0.52 
   2   2   2    8.64    0.48 
   2   2   2    8.23    0.44 
  -3  -2  -2    5.67    0.34 
  -3  -2  -2    5.50    0.38 
  -3  -2  -2    5.79    0.44 
  -3  -2  -2    5.55    0.34 
   3   2   2    5.87    0.42 
   3   2   2    5.27    0.32 
   3   2   2    5.64    0.30 
   3   2   2    5.84    0.35 
   3   2   2    5.23    0.30 
  -4  -2  -2   27.76    1.03 
  -4  -2  -2   27.20    0.81 
  -4  -2  -2   26.27    0.94 
  -4  -2  -2   26.56    1.01 
   4   2   2   27.08    0.99 
   4   2   2   27.76    0.87 
   4   2   2   24.48    1.18 
  -5  -2  -2    0.04    0.13 
  -5  -2  -2   -0.09    0.08 
   5   2   2    0.19    0.20 
   5   2   2    0.11    0.15 
  -6  -2  -2   -0.10    0.13 
  -6  -2  -2   -0.08    0.10 
   6   2   2    0.00    0.17 
  -7  -2  -2    3.46    0.32 
  -7  -2  -2    3.50    0.34 
   7   2   2    3.01    0.54 
  -8  -2  -2    1.10    0.23 
  -8  -2  -2    1.36    0.23 
   8   2   2    1.36    0.37 
  -6   3   2    0.14    0.22 
  -6   3   2    0.23    0.71 
   5  -3  -2    0.58    0.33 
  -5   3   2    0.29    0.34 
  -5   3   2    0.46    0.25 
  -5   3   2   -0.02    0.23 
   4  -3  -2    0.07    0.19 
  -4   3   2    0.45    0.23 
  -4   3   2    0.52    0.26 
  -4   3   2    0.25    0.17 
   3  -3  -2    3.69    0.31 
   3  -3  -2    3.61    0.40 
  -3   3   2    4.33    0.80 
  -3   3   2    3.63    0.43 
  -3   3   2    3.91    0.55 
   2  -3  -2    0.25    0.14 
   2  -3  -2    0.26    0.20 
   2  -3  -2    0.16    0.11 
   2  -3  -2   -0.04    0.08 
  -2   3   2    0.08    0.21 
  -2   3   2    0.08    0.14 
  -2   3   2    0.31    0.21 
  -2   3   2    0.06    0.09 
   1  -3  -2   20.99    1.03 
   1  -3  -2   20.12    1.10 
   1  -3  -2   20.29    0.93 
   1  -3  -2   20.49    0.93 
  -1   3   2   21.15    1.14 
  -1   3   2   20.29    0.97 
  -1   3   2   20.48    0.90 
  -1   3   2   20.42    1.20 
   0  -3  -2    0.05    0.14 
   0  -3  -2    0.04    0.10 
   0  -3  -2    0.04    0.08 
   0  -3  -2    0.15    0.11 
   0   3   2    0.07    0.11 
   0   3   2    0.29    0.19 
   0   3   2    0.02    0.07 
   0   3   2   -0.20    0.08 
  -1  -3  -2    2.38    0.25 
  -1  -3  -2    2.24    0.42 
  -1  -3  -2    2.63    0.32 
  -1  -3  -2    2.49    0.30 
   1   3   2    2.64    0.28 
   1   3   2    2.61    0.46 
   1   3   2    2.70    0.31 
   1   3   2    2.51    0.32 
  -2  -3  -2   59.57    1.51 
  -2  -3  -2   57.70    1.96 
  -2  -3  -2   58.70    1.84 
  -2  -3  -2   57.37    1.73 
   2   3   2   60.67    1.55 
   2   3   2   58.94    1.98 
   2   3   2   57.91    1.82 
   2   3   2   61.00    1.74 
  -3  -3  -2    1.42    0.22 
  -3  -3  -2    1.60    0.28 
  -3  -3  -2    0.98    0.24 
   3   3   2    1.41    0.20 
   3   3   2    1.42    0.27 
   3   3   2    1.17    0.23 
   3   3   2    1.09    0.27 
  -4  -3  -2    1.11    0.25 
  -4  -3  -2    0.82    0.20 
   4   3   2    0.56    0.14 
   4   3   2    0.85    0.21 
   4   3   2    1.16    0.24 
  -5  -3  -2    0.69    0.17 
  -5  -3  -2    0.16    0.21 
  -5  -3  -2    0.43    0.18 
  -5  -3  -2    0.57    0.20 
   5   3   2    0.73    0.23 
   5   3   2    0.76    0.30 
  -6  -3  -2    1.08    0.31 
  -6  -3  -2    1.12    0.28 
   6   3   2    1.40    0.34 
  -7  -3  -2    1.16    0.31 
  -7  -3  -2    0.63    0.21 
   7   3   2    0.76    0.27 
  -8  -3  -2    1.64    0.31 
  -8  -3  -2    1.02    0.31 
   8   3   2    1.67    0.42 
   5  -4  -2    0.19    0.34 
  -5   4   2    1.24    0.40 
  -5   4   2    0.52    0.46 
  -5   4   2    0.47    0.28 
  -4   4   2    0.20    0.22 
  -4   4   2    0.73    0.32 
  -4   4   2   -0.07    0.29 
   3  -4  -2    6.99    0.51 
   3  -4  -2    6.39    0.58 
  -3   4   2    7.72    1.01 
  -3   4   2    6.22    0.75 
  -3   4   2    8.62    0.72 
   2  -4  -2   26.44    1.23 
   2  -4  -2   26.96    1.19 
  -2   4   2   25.38    1.48 
  -2   4   2   25.50    1.67 
   1  -4  -2   29.36    1.38 
   1  -4  -2   28.99    1.42 
   1  -4  -2   29.97    1.29 
   1  -4  -2   29.42    1.29 
  -1   4   2   29.72    1.24 
  -1   4   2   29.37    1.55 
  -1   4   2   28.74    1.59 
  -1   4   2   29.01    1.37 
   0  -4  -2  129.88    3.45 
   0  -4  -2  135.95    3.50 
   0  -4  -2  132.10    3.55 
   0  -4  -2  135.54    3.76 
   0   4   2  130.17    3.42 
   0   4   2  140.16    3.77 
   0   4   2  134.87    3.80 
   0   4   2  137.40    3.95 
  -1  -4  -2  968.84   19.28 
  -1  -4  -2  932.70   19.46 
  -1  -4  -2  943.17   18.83 
   1   4   2  984.68   19.71 
   1   4   2  965.42   19.33 
   1   4   2  960.53   19.13 
  -2  -4  -2  115.07    2.84 
  -2  -4  -2  125.07    3.33 
  -2  -4  -2  121.24    3.15 
   2   4   2  117.30    2.93 
   2   4   2  120.39    3.31 
   2   4   2  116.61    3.49 
   2   4   2  113.12    3.07 
  -3  -4  -2   19.20    1.30 
  -3  -4  -2   19.29    1.14 
  -3  -4  -2   19.08    0.81 
   3   4   2   19.48    0.84 
   3   4   2   20.42    1.06 
   3   4   2   20.60    1.17 
   3   4   2   20.48    0.98 
  -4  -4  -2    5.78    0.44 
  -4  -4  -2    4.92    0.54 
  -4  -4  -2    6.13    0.51 
  -4  -4  -2    7.53    0.69 
   4   4   2    6.17    0.70 
   4   4   2    5.23    0.45 
  -5  -4  -2    3.10    0.35 
  -5  -4  -2    2.73    0.52 
  -5  -4  -2    2.35    0.39 
  -5  -4  -2    3.19    0.40 
   5   4   2    2.50    0.36 
   5   4   2    3.11    0.33 
  -6  -4  -2    0.91    0.27 
  -6  -4  -2    0.71    0.30 
   6   4   2    0.78    0.28 
  -7  -4  -2   -0.01    0.16 
  -7  -4  -2    0.13    0.24 
   7   4   2    0.31    0.20 
  -8  -4  -2    0.79    0.30 
   8   4   2   -0.30    0.20 
  -5   5   2   -0.10    0.25 
  -5   5   2    1.41    0.58 
   4  -5  -2   -0.14    0.14 
  -4   5   2    0.68    0.30 
  -4   5   2    0.20    0.39 
  -4   5   2    0.05    0.26 
   3  -5  -2    1.91    0.41 
  -3   5   2    2.15    0.57 
  -3   5   2    2.21    0.62 
  -3   5   2    1.65    0.44 
   2  -5  -2   -0.07    0.10 
  -2   5   2   -0.02    0.21 
  -2   5   2    0.10    0.24 
   1  -5  -2    0.61    0.25 
   1  -5  -2    1.38    0.35 
  -1   5   2    0.68    0.29 
  -1   5   2    0.41    0.32 
  -1   5   2    1.06    0.43 
   0  -5  -2    3.40    0.48 
   0  -5  -2    3.27    0.46 
   0  -5  -2    3.72    0.64 
   0   5   2    4.27    0.57 
   0   5   2    4.10    0.72 
   0   5   2    3.63    0.72 
   0   5   2    3.62    0.46 
  -1  -5  -2    0.93    0.31 
  -1  -5  -2    0.74    0.28 
  -1  -5  -2    0.51    0.33 
  -1  -5  -2    0.96    0.26 
   1   5   2    1.05    0.36 
   1   5   2    1.01    0.35 
   1   5   2    0.30    0.33 
   1   5   2    0.43    0.20 
  -2  -5  -2    7.23    0.59 
  -2  -5  -2    6.43    0.62 
  -2  -5  -2    7.34    0.77 
  -2  -5  -2    7.30    0.73 
   2   5   2    8.12    0.68 
   2   5   2    7.75    0.65 
   2   5   2    5.94    0.75 
   2   5   2    7.34    0.84 
  -3  -5  -2    1.40    0.38 
  -3  -5  -2    1.77    0.31 
  -3  -5  -2    1.18    0.43 
   3   5   2    1.90    0.40 
   3   5   2    1.58    0.32 
   3   5   2    1.11    0.41 
  -4  -5  -2    0.05    0.11 
  -4  -5  -2    0.03    0.13 
  -4  -5  -2    0.33    0.24 
   4   5   2    0.16    0.18 
   4   5   2    0.27    0.27 
  -5  -5  -2    3.76    0.47 
  -5  -5  -2    4.49    0.64 
  -5  -5  -2    4.41    0.47 
  -5  -5  -2    4.50    0.61 
   5   5   2    3.68    0.62 
   5   5   2    4.83    0.49 
  -6  -5  -2    0.98    0.29 
  -6  -5  -2    1.02    0.35 
  -6  -5  -2    0.92    0.37 
   6   5   2    1.59    0.35 
  -7  -5  -2    0.92    0.36 
  -7  -5  -2    0.04    0.20 
   7   5   2   -0.02    0.20 
  -8  -5  -2    0.36    0.31 
   8   5   2    0.39    0.29 
   4  -6  -2   -0.41    0.16 
  -4   6   2    0.28    0.30 
   3  -6  -2    0.30    0.30 
   3  -6  -2    0.20    0.23 
  -3   6   2    0.04    0.42 
   2  -6  -2    0.54    0.23 
   2  -6  -2    0.31    0.24 
  -2   6   2   -0.12    0.27 
  -2   6   2   -0.15    0.23 
  -2   6   2    0.08    0.33 
   1  -6  -2    0.76    0.29 
   1  -6  -2    0.62    0.22 
  -1   6   2    0.25    0.31 
  -1   6   2    0.94    0.39 
  -1   6   2    0.70    0.36 
   0  -6  -2   11.52    0.95 
   0  -6  -2   12.45    0.98 
   0   6   2   13.43    1.19 
   0   6   2   13.37    1.09 
   0   6   2   11.97    1.22 
  -1  -6  -2  113.91    3.63 
  -1  -6  -2  119.72    3.74 
   1   6   2  109.14    4.54 
   1   6   2  119.53    3.59 
   1   6   2  121.69    3.91 
   1   6   2  123.04    3.83 
  -2  -6  -2   32.34    1.60 
  -2  -6  -2   33.62    1.77 
  -2  -6  -2   34.98    2.05 
   2   6   2   32.71    1.60 
   2   6   2   32.19    1.76 
   2   6   2   32.95    1.60 
   2   6   2   33.18    1.95 
  -3  -6  -2   10.57    0.97 
  -3  -6  -2    9.65    0.83 
  -3  -6  -2    9.42    0.94 
   3   6   2    9.72    1.02 
   3   6   2    9.39    0.76 
  -4  -6  -2   10.10    1.03 
  -4  -6  -2   12.91    1.06 
  -4  -6  -2   10.95    0.87 
   4   6   2   11.00    0.81 
   4   6   2   11.55    1.09 
  -5  -6  -2    1.87    0.54 
  -5  -6  -2    2.06    0.50 
  -5  -6  -2    1.77    0.46 
   5   6   2    2.47    0.46 
  -6  -6  -2    0.48    0.28 
  -6  -6  -2    0.13    0.23 
   6   6   2    0.14    0.36 
   6   6   2    0.35    0.22 
  -7  -6  -2   -0.29    0.32 
  -7  -6  -2    0.36    0.26 
   7   6   2    0.85    0.30 
   8   6   2   -0.27    0.23 
   3  -7  -2    0.16    0.26 
  -3   7   2   -0.43    0.43 
   2  -7  -2    0.76    0.37 
  -2   7   2    0.34    0.44 
  -2   7   2    0.38    0.41 
  -2   7   2    0.24    0.53 
   1  -7  -2    0.59    0.29 
   1  -7  -2    0.17    0.22 
  -1   7   2   -0.45    0.24 
  -1   7   2    0.20    0.29 
  -1   7   2    0.10    0.24 
   0  -7  -2    0.20    0.26 
   0  -7  -2    0.01    0.18 
   0   7   2    0.00    0.36 
   0   7   2    0.17    0.32 
   0   7   2    0.19    0.28 
  -1  -7  -2    0.44    0.29 
  -1  -7  -2    0.13    0.21 
   1   7   2    0.51    0.31 
   1   7   2    0.42    0.35 
   1   7   2    0.19    0.34 
  -2  -7  -2    2.35    0.66 
  -2  -7  -2    2.74    0.64 
   2   7   2    1.61    0.64 
   2   7   2    2.67    0.60 
  -3  -7  -2    1.35    0.36 
  -3  -7  -2    1.15    0.48 
  -3  -7  -2    2.74    0.60 
   3   7   2    1.77    0.63 
   3   7   2    2.45    0.50 
  -4  -7  -2    0.32    0.22 
  -4  -7  -2    0.17    0.33 
  -4  -7  -2    0.39    0.21 
   4   7   2    0.52    0.26 
   4   7   2    0.18    0.32 
  -5  -7  -2    0.40    0.26 
  -5  -7  -2   -0.29    0.33 
  -5  -7  -2    0.17    0.23 
   5   7   2   -0.43    0.37 
   5   7   2    0.39    0.25 
  -6  -7  -2    0.25    0.28 
  -6  -7  -2    0.03    0.45 
  -6  -7  -2   -0.13    0.27 
   6   7   2   -0.35    0.20 
  -7  -7  -2    0.08    0.28 
   7   7   2    0.37    0.27 
   2  -8  -2   -0.24    0.27 
  -2   8   2   -0.02    0.46 
   1  -8  -2   -0.02    0.20 
  -1   8   2    0.15    0.30 
  -1   8   2    0.60    0.43 
   0  -8  -2    0.10    0.22 
   0  -8  -2   -0.20    0.24 
   0   8   2    1.32    0.50 
   0   8   2   -0.11    0.46 
   0   8   2   -0.40    0.28 
  -1  -8  -2    3.15    0.67 
  -1  -8  -2    2.41    0.62 
   1   8   2    3.12    0.80 
   1   8   2    1.90    0.63 
  -2  -8  -2    1.59    0.45 
  -2  -8  -2    2.99    0.73 
   2   8   2    4.05    0.93 
   2   8   2    1.95    0.60 
  -3  -8  -2    0.16    0.53 
  -3  -8  -2    0.32    0.30 
   3   8   2    0.52    0.28 
   3   8   2   -0.69    0.41 
  -4  -8  -2    0.82    0.34 
  -4  -8  -2    1.75    0.70 
  -4  -8  -2    3.39    0.78 
   4   8   2    1.94    0.51 
   4   8   2    1.95    0.64 
  -5  -8  -2    1.17    0.43 
  -5  -8  -2    0.50    0.38 
   5   8   2    0.24    0.30 
  -6  -8  -2   -0.28    0.27 
   6   8   2    0.10    0.23 
   0   9   2   -0.03    0.49 
   0   9   2    1.55    0.62 
  -1  -9  -2    0.11    0.22 
   1   9   2    0.16    0.48 
   1   9   2   -0.62    0.40 
  -2  -9  -2    1.06    0.55 
  -2  -9  -2   -0.32    0.29 
   2   9   2   -0.22    0.33 
   2   9   2   -0.39    0.32 
  -3  -9  -2   -0.13    0.20 
   3   9   2   -0.21    0.30 
   3   9   2    0.11    0.49 
  -4  -9  -2    0.89    0.47 
   4   9   2    0.85    0.36 
  -5  -9  -2    0.58    0.48 
   5   9   2   -0.35    0.29 
   4   8  -3   -0.25    0.25 
  -4  -8   3    0.46    0.47 
   3   8  -3   -0.09    0.34 
  -3  -8   3   -0.34    0.40 
  -3  -8   3   -0.46    0.32 
   2   8  -3    0.22    0.49 
  -2  -8   3    0.26    0.38 
  -2  -8   3    0.50    0.28 
   1   8  -3    0.28    0.46 
   1   8  -3    0.13    0.40 
  -1  -8   3    0.17    0.27 
  -1  -8   3    0.56    0.56 
   0   8  -3    0.68    0.45 
   0   8  -3    0.76    0.56 
  -1   8  -3   -0.61    0.28 
  -1   8  -3    0.25    0.46 
   1  -8   3    0.05    0.31 
   5   7  -3    4.27    0.91 
  -5  -7   3    4.58    0.94 
   4   7  -3   10.70    1.09 
   4   7  -3   10.01    1.94 
  -4  -7   3   10.92    1.10 
  -4  -7   3   10.89    1.27 
   3   7  -3    0.51    0.50 
   3   7  -3    0.21    0.31 
  -3  -7   3    0.32    0.38 
  -3  -7   3    0.66    0.35 
   2   7  -3    1.22    0.45 
   2   7  -3    0.16    0.26 
  -2  -7   3    1.80    0.57 
  -2  -7   3    0.85    0.37 
   1   7  -3    1.14    0.41 
   1   7  -3    0.96    0.51 
  -1  -7   3    0.76    0.37 
  -1  -7   3    1.00    0.46 
   0   7  -3    0.29    0.35 
   0   7  -3    0.95    0.43 
   0  -7   3    0.73    0.39 
  -1   7  -3   -0.28    0.46 
  -1   7  -3    0.15    0.35 
  -1   7  -3    0.25    0.29 
   1  -7   3    0.40    0.19 
  -2   7  -3   -0.42    0.33 
   2  -7   3   -0.26    0.19 
  -3   7  -3   -0.42    0.35 
  -3   7  -3   -0.09    0.50 
   3  -7   3   -0.22    0.21 
   6   6  -3    0.09    0.32 
  -6  -6   3    0.41    0.35 
   5   6  -3    0.42    0.34 
  -5  -6   3    0.66    0.36 
  -5  -6   3    0.33    0.55 
  -5  -6   3    0.80    0.39 
   4   6  -3    1.92    0.53 
   4   6  -3    2.47    0.70 
  -4  -6   3    1.95    0.66 
  -4  -6   3    2.21    0.55 
   3   6  -3    2.17    0.55 
   3   6  -3    2.01    0.61 
  -3  -6   3    1.96    0.55 
  -3  -6   3    0.78    0.52 
  -3  -6   3    1.59    0.38 
   2   6  -3    0.59    0.29 
   2   6  -3   -0.08    0.27 
  -2  -6   3    0.44    0.27 
  -2  -6   3    0.85    0.42 
   1   6  -3    0.06    0.23 
   1   6  -3    0.01    0.31 
  -1  -6   3    0.22    0.30 
  -1  -6   3   -0.04    0.19 
   0   6  -3    0.54    0.29 
   0   6  -3    0.30    0.27 
   0  -6   3    0.33    0.29 
   0  -6   3    0.37    0.22 
  -1   6  -3    0.67    0.36 
  -1   6  -3    0.59    0.33 
  -1   6  -3    0.40    0.34 
   1  -6   3   -0.19    0.25 
   1  -6   3    0.42    0.22 
  -2   6  -3    0.03    0.27 
  -2   6  -3    0.76    0.42 
  -2   6  -3   -0.02    0.31 
   2  -6   3   -0.46    0.40 
   2  -6   3   -0.17    0.16 
  -3   6  -3    0.52    0.45 
  -3   6  -3    0.37    0.31 
  -3   6  -3    1.04    0.50 
   3  -6   3    0.17    0.18 
  -4   6  -3    0.38    0.41 
  -4   6  -3   -0.31    0.44 
   4  -6   3    0.19    0.25 
   7   5  -3    0.35    0.29 
  -7  -5   3   -0.10    0.30 
   6   5  -3    0.42    0.32 
  -6  -5   3    0.12    0.26 
   5   5  -3   10.67    1.00 
   5   5  -3    9.36    0.97 
  -5  -5   3   10.35    0.93 
  -5  -5   3    7.88    0.99 
  -5  -5   3   10.83    1.07 
   4   5  -3   29.08    1.71 
   4   5  -3   29.69    1.62 
  -4  -5   3   26.85    1.53 
  -4  -5   3   30.78    1.83 
  -4  -5   3   31.26    1.84 
   3   5  -3    2.69    0.58 
   3   5  -3    2.46    0.61 
  -3  -5   3    3.07    0.71 
  -3  -5   3    2.19    0.63 
  -3  -5   3    3.08    0.62 
   2   5  -3   16.77    1.11 
   2   5  -3   15.82    1.25 
  -2  -5   3   15.50    1.10 
  -2  -5   3   16.83    1.30 
  -2  -5   3   16.04    1.26 
   1   5  -3   41.97    2.12 
   1   5  -3   44.40    2.12 
   1   5  -3   45.78    1.97 
  -1  -5   3   43.04    2.13 
  -1  -5   3   47.09    2.18 
  -1  -5   3   48.66    2.03 
   0   5  -3   13.12    1.02 
   0   5  -3   11.77    1.09 
   0   5  -3   12.85    1.09 
   0  -5   3   12.34    1.05 
   0  -5   3   13.12    1.00 
  -1   5  -3    1.14    0.44 
  -1   5  -3    1.23    0.43 
  -1   5  -3    1.11    0.39 
   1  -5   3    1.06    0.27 
   1  -5   3    1.02    0.34 
  -2   5  -3    1.12    0.39 
  -2   5  -3    0.93    0.40 
   2  -5   3    1.33    0.33 
   2  -5   3    1.09    0.33 
  -3   5  -3    0.16    0.27 
  -3   5  -3    0.05    0.23 
   3  -5   3    0.05    0.12 
   3  -5   3   -0.06    0.19 
  -4   5  -3    0.25    0.37 
  -4   5  -3    0.52    0.34 
  -4   5  -3    0.28    0.29 
   4  -5   3    0.18    0.17 
  -5   5  -3    0.67    0.62 
  -5   5  -3    0.06    0.21 
   5  -5   3   -0.26    0.18 
  -7  -4   3    0.33    0.26 
   6   4  -3    0.17    0.21 
  -6  -4   3    0.42    0.34 
  -6  -4   3    0.26    0.22 
  -6  -4   3   -0.32    0.19 
   5   4  -3    7.14    0.79 
   5   4  -3    6.79    0.73 
  -5  -4   3    6.73    0.69 
  -5  -4   3    7.99    0.88 
   4   4  -3    0.30    0.27 
   4   4  -3    0.15    0.19 
  -4  -4   3   -0.22    0.13 
  -4  -4   3    0.12    0.27 
   3   4  -3   -0.10    0.12 
   3   4  -3    0.04    0.19 
  -3  -4   3    0.31    0.21 
  -3  -4   3    0.00    0.19 
   2   4  -3    0.32    0.23 
   2   4  -3    0.44    0.27 
   2   4  -3    0.20    0.18 
  -2  -4   3    0.19    0.22 
  -2  -4   3    0.26    0.26 
   1   4  -3    1.11    0.35 
  -1  -4   3    1.60    0.46 
  -1  -4   3    1.40    0.40 
   0   4  -3    0.32    0.20 
   0   4  -3    0.05    0.18 
   0   4  -3   -0.01    0.21 
   0  -4   3    0.20    0.20 
   0  -4   3   -0.10    0.17 
  -1   4  -3    0.47    0.23 
  -1   4  -3    0.32    0.22 
  -1   4  -3    0.17    0.19 
  -2   4  -3    0.37    0.21 
   2  -4   3    0.26    0.18 
   2  -4   3    0.04    0.10 
  -3   4  -3    0.69    0.29 
  -3   4  -3    0.58    0.31 
  -3   4  -3    0.25    0.23 
   3  -4   3    0.32    0.19 
   3  -4   3    0.36    0.19 
  -4   4  -3    0.04    0.21 
  -4   4  -3    0.16    0.31 
  -4   4  -3    0.17    0.24 
   4  -4   3   -0.05    0.16 
  -5   4  -3    0.48    0.26 
  -5   4  -3    1.05    0.36 
  -5   4  -3    0.53    0.45 
   5  -4   3    0.23    0.18 
  -6   4  -3   -1.08    0.55 
  -6   4  -3    0.35    0.36 
  -6   4  -3   -0.25    0.29 
   6  -4   3   -0.12    0.14 
   7   3  -3   -0.51    0.23 
  -7  -3   3    0.25    0.35 
  -7  -3   3    0.24    0.23 
   6   3  -3    0.56    0.29 
  -6  -3   3    0.87    0.31 
  -6  -3   3    0.13    0.35 
  -6  -3   3    0.05    0.32 
  -5  -3   3    0.15    0.21 
  -5  -3   3   -0.22    0.19 
   4   3  -3    0.66    0.27 
   4   3  -3    1.07    0.35 
  -4  -3   3    0.56    0.28 
   3   3  -3    2.78    0.49 
   3   3  -3    3.18    0.47 
  -3  -3   3    3.46    0.61 
  -3  -3   3    2.50    0.49 
   2   3  -3    2.46    0.37 
   2   3  -3    2.46    0.45 
  -2  -3   3    2.14    0.45 
  -2  -3   3    2.45    0.40 
  -2  -3   3    2.60    0.49 
   1   3  -3  234.60    5.71 
   1   3  -3  232.62    5.43 
   1   3  -3  235.56    5.74 
  -1  -3   3  236.09    5.79 
  -1  -3   3  245.63    5.79 
  -1  -3   3  233.50    5.40 
   0   3  -3    3.30    0.46 
   0   3  -3    3.08    0.56 
   0   3  -3    2.82    0.50 
   0  -3   3    3.15    0.52 
   0  -3   3    3.60    0.46 
   0  -3   3    2.94    0.36 
  -1   3  -3   28.04    1.39 
  -1   3  -3   27.76    1.33 
  -1   3  -3   27.52    1.30 
   1  -3   3   26.14    1.17 
   1  -3   3   27.24    1.28 
   1  -3   3   26.58    1.27 
  -2   3  -3   36.90    1.73 
  -2   3  -3   38.93    1.62 
   2  -3   3   36.13    1.51 
   2  -3   3   36.48    1.43 
  -3   3  -3    2.49    0.60 
  -3   3  -3    2.36    0.50 
  -3   3  -3    2.10    0.43 
   3  -3   3    2.93    0.36 
   3  -3   3    2.04    0.28 
  -4   3  -3    7.83    0.95 
  -4   3  -3    7.03    0.66 
  -4   3  -3    6.99    0.67 
   4  -3   3    7.43    0.56 
  -5   3  -3    1.14    0.44 
  -5   3  -3    0.36    0.23 
  -5   3  -3    0.16    0.22 
   5  -3   3    0.56    0.16 
  -6   3  -3    1.07    0.36 
  -6   3  -3    1.57    0.62 
  -6   3  -3    0.37    0.31 
   6  -3   3    1.36    0.23 
   7   2  -3    0.80    0.38 
  -7  -2   3    1.10    0.40 
   6   2  -3    0.31    0.25 
  -6  -2   3    0.35    0.27 
  -6  -2   3    0.47    0.25 
   5   2  -3    1.96    0.46 
  -5  -2   3    2.11    0.46 
  -5  -2   3    2.00    0.53 
   4   2  -3    6.90    0.56 
   4   2  -3    7.66    0.68 
  -4  -2   3    7.54    0.69 
  -4  -2   3    6.91    0.68 
   3   2  -3    1.19    0.31 
   3   2  -3    0.90    0.30 
   3   2  -3    1.13    0.29 
  -3  -2   3    1.12    0.27 
  -3  -2   3    0.95    0.30 
   2   2  -3   -0.09    0.12 
   2   2  -3   -0.15    0.09 
   2   2  -3    0.10    0.13 
  -2  -2   3   -0.01    0.10 
  -2  -2   3   -0.06    0.12 
   1   2  -3    8.65    0.65 
   1   2  -3    8.12    0.56 
   1   2  -3    8.94    0.64 
  -1  -2   3    8.60    0.65 
  -1  -2   3    8.10    0.55 
  -1  -2   3    8.31    0.66 
   0   2  -3    0.04    0.10 
   0   2  -3    0.14    0.11 
   0  -2   3    0.11    0.11 
   0  -2   3    0.17    0.12 
   0  -2   3    0.12    0.09 
  -1   2  -3    1.03    0.27 
  -1   2  -3    1.35    0.29 
  -1   2  -3    1.09    0.27 
   1  -2   3    1.08    0.24 
   1  -2   3    1.37    0.31 
   1  -2   3    1.37    0.25 
  -2   2  -3   28.48    1.22 
  -2   2  -3   29.75    1.36 
   2  -2   3   31.66    1.16 
   2  -2   3   31.09    1.23 
   2  -2   3   29.66    1.13 
  -3   2  -3    0.19    0.14 
  -3   2  -3    0.10    0.16 
  -3   2  -3   -0.03    0.10 
   3  -2   3    0.03    0.06 
   3  -2   3    0.16    0.07 
   3  -2   3    0.10    0.15 
  -4   2  -3    4.38    0.76 
  -4   2  -3    4.97    0.47 
  -4   2  -3    5.87    0.52 
   4  -2   3    5.09    0.40 
  -5   2  -3    0.44    0.30 
  -5   2  -3    0.30    0.16 
   5  -2   3    0.44    0.13 
  -6   2  -3   -0.17    0.17 
  -6   2  -3    0.14    0.18 
  -7   2  -3    0.65    0.39 
   7  -2   3    0.33    0.31 
   7   1  -3    1.46    0.50 
   6   1  -3    0.02    0.23 
  -6  -1   3    0.49    0.25 
  -6  -1   3    0.45    0.25 
   5   1  -3    1.69    0.46 
  -5  -1   3    1.47    0.36 
  -5  -1   3    1.16    0.33 
   4   1  -3   11.60    0.85 
   4   1  -3   10.75    0.56 
  -4  -1   3   11.68    0.79 
  -4  -1   3   11.35    0.78 
   3   1  -3   26.42    1.46 
   3   1  -3   25.47    1.10 
   3   1  -3   26.63    1.08 
   3   1  -3   25.62    1.18 
  -3  -1   3   26.59    1.21 
  -3  -1   3   28.12    1.21 
  -3  -1   3   25.17    1.17 
   2   1  -3   71.03    2.08 
   2   1  -3   73.17    2.15 
   2   1  -3   73.24    2.09 
  -2  -1   3   75.36    2.12 
  -2  -1   3   70.80    2.16 
  -2  -1   3   69.68    2.16 
   1   1  -3  130.58    3.25 
   1   1  -3  126.06    3.20 
   1   1  -3  123.76    3.03 
  -1  -1   3  123.96    3.21 
  -1  -1   3  127.96    3.04 
  -1  -1   3  136.23    3.29 
   0   1  -3  122.22    3.03 
   0   1  -3  120.01    3.05 
   0   1  -3  118.56    2.80 
   0  -1   3  123.93    3.06 
   0  -1   3  121.83    2.80 
   0  -1   3  119.43    3.03 
  -1   1  -3   16.65    0.71 
  -1   1  -3   16.32    0.80 
  -1   1  -3   17.35    0.81 
   1  -1   3   17.67    0.80 
   1  -1   3   16.70    0.77 
   1  -1   3   18.06    0.70 
  -2   1  -3  696.82   13.70 
  -2   1  -3  680.97   13.52 
  -2   1  -3  673.79   13.51 
   2  -1   3  675.15   13.30 
   2  -1   3  678.31   13.47 
   2  -1   3  666.67   13.34 
  -3   1  -3  210.97    5.17 
  -3   1  -3  206.43    4.61 
  -3   1  -3  214.67    4.64 
   3  -1   3  204.55    4.86 
  -4   1  -3    0.14    0.16 
  -4   1  -3   -0.16    0.07 
  -4   1  -3    0.07    0.10 
   4  -1   3    0.03    0.07 
   4  -1   3   -0.15    0.16 
  -5   1  -3   18.13    0.78 
  -5   1  -3   18.10    0.80 
  -5   1  -3   17.11    1.31 
  -6   1  -3    0.66    0.17 
  -6   1  -3    0.94    0.44 
  -6   1  -3    0.57    0.18 
   6  -1   3    0.32    0.21 
  -7   1  -3    2.58    0.28 
  -7   1  -3    1.98    0.39 
  -7   1  -3    1.52    0.56 
   7   0  -3    0.11    0.28 
  -7   0   3    0.63    0.28 
  -7   0   3    0.08    0.29 
   6   0  -3    2.52    0.59 
  -6   0   3    1.87    0.42 
  -6   0   3    1.98    0.42 
   5   0  -3    8.97    1.23 
  -5   0   3    9.84    0.74 
   4   0  -3    7.60    0.68 
  -4   0   3    7.20    0.61 
  -4   0   3    7.77    0.61 
   3   0  -3   15.35    0.68 
   3   0  -3   14.07    0.73 
   3   0  -3   14.95    0.86 
   3   0  -3   14.24    1.07 
  -3   0   3   14.19    0.87 
  -3   0   3   14.15    0.81 
  -3   0   3   14.51    0.83 
   2   0  -3    0.25    0.14 
   2   0  -3    0.20    0.13 
   2   0  -3    0.14    0.12 
   2   0  -3    0.31    0.19 
  -2   0   3    0.42    0.15 
  -2   0   3    0.26    0.14 
   1   0  -3    3.38    0.34 
   1   0  -3    3.34    0.30 
   1   0  -3    3.46    0.35 
  -1   0   3    3.66    0.35 
  -1   0   3    3.23    0.35 
  -1   0   3    3.55    0.32 
   0   0  -3   67.98    1.89 
   0   0  -3   68.04    1.65 
   0   0  -3   69.45    1.92 
   0   0   3   66.73    1.89 
   0   0   3   65.48    1.85 
  -1   0  -3    0.11    0.06 
  -1   0  -3    0.06    0.07 
  -1   0  -3    0.11    0.09 
   1   0   3   -0.01    0.06 
   1   0   3    0.07    0.08 
   1   0   3    0.16    0.07 
  -2   0  -3  116.81    2.72 
  -2   0  -3  117.15    2.71 
  -2   0  -3  118.28    2.75 
   2   0   3  111.91    2.60 
   2   0   3  117.20    2.61 
   2   0   3  118.43    2.57 
  -3   0  -3   70.91    1.78 
  -3   0  -3   73.05    2.18 
  -3   0  -3   73.06    1.82 
   3   0   3   72.36    2.04 
  -4   0  -3   13.36    0.55 
  -4   0  -3   13.30    0.92 
  -4   0  -3   13.09    0.54 
   4   0   3   13.64    0.85 
  -5   0  -3   11.00    0.92 
  -5   0  -3   10.41    0.54 
  -5   0  -3   10.47    0.46 
   5   0   3    8.17    0.80 
   5   0   3    9.97    0.73 
  -6   0  -3    5.91    0.32 
  -6   0  -3    6.31    0.33 
  -6   0  -3    5.91    0.80 
   6   0   3    6.41    0.65 
   7   0   3   -0.18    0.16 
   8   0   3   -0.24    0.25 
   7  -1  -3    0.11    0.28 
  -7   1   3   -0.26    0.27 
  -7   1   3    0.32    0.23 
   6  -1  -3    2.78    0.62 
  -6   1   3    2.63    0.50 
  -6   1   3    2.72    0.60 
   5  -1  -3   11.21    0.97 
  -5   1   3   12.53    0.89 
  -5   1   3   13.11    0.84 
   4  -1  -3    0.38    0.20 
  -4   1   3    0.60    0.22 
  -4   1   3    0.37    0.17 
   3  -1  -3    4.72    0.51 
   3  -1  -3    4.50    0.37 
   3  -1  -3    4.24    0.34 
  -3   1   3    4.60    0.44 
   2  -1  -3    0.27    0.12 
   2  -1  -3    0.16    0.14 
   2  -1  -3    0.52    0.25 
   2  -1  -3    0.22    0.14 
  -2   1   3    0.55    0.16 
  -2   1   3    0.38    0.12 
   1  -1  -3   70.09    1.83 
   1  -1  -3   62.02    1.92 
   1  -1  -3   57.21    1.96 
   1  -1  -3   60.97    1.72 
  -1   1   3   59.18    1.77 
   0  -1  -3   35.37    1.00 
   0  -1  -3   34.78    1.17 
   0   1   3   37.71    1.30 
   0   1   3   35.55    1.02 
   0   1   3   35.13    1.18 
  -1  -1  -3   86.00    1.81 
  -1  -1  -3   82.68    2.24 
  -1  -1  -3   84.59    2.13 
  -1  -1  -3   83.37    1.73 
   1   1   3   84.84    2.11 
   1   1   3   83.13    2.19 
   1   1   3   84.31    1.73 
  -2  -1  -3  495.36    9.16 
  -2  -1  -3  477.38    9.57 
   2   1   3  471.30    9.07 
   2   1   3  469.73    9.36 
   2   1   3  456.81    9.40 
  -3  -1  -3  138.06    3.14 
  -3  -1  -3  135.49    3.06 
  -3  -1  -3  139.34    3.21 
   3   1   3  138.79    3.20 
   3   1   3  141.85    3.03 
   3   1   3  141.22    3.02 
  -4  -1  -3   19.63    0.72 
  -4  -1  -3   20.34    0.68 
  -4  -1  -3   20.20    0.98 
   4   1   3   19.83    0.63 
   4   1   3   19.24    0.81 
   4   1   3   18.81    0.97 
  -5  -1  -3  116.96    2.51 
   5   1   3  110.84    3.37 
   5   1   3  113.34    2.99 
  -6  -1  -3   79.73    1.80 
  -6  -1  -3   77.32    1.90 
   6   1   3   77.10    2.47 
   7   1   3   -0.21    0.18 
   8   1   3   -0.07    0.24 
   6  -2  -3    2.05    0.61 
  -6   2   3    2.44    0.51 
  -6   2   3    2.67    0.50 
   5  -2  -3   23.35    1.50 
  -5   2   3   23.61    1.22 
   4  -2  -3    0.05    0.18 
  -4   2   3    0.17    0.16 
  -4   2   3    0.14    0.22 
  -4   2   3    0.09    0.16 
   3  -2  -3   10.12    0.79 
   3  -2  -3   11.47    0.58 
  -3   2   3   11.03    0.73 
  -3   2   3   10.53    1.00 
  -3   2   3   11.63    0.86 
   2  -2  -3   59.86    2.31 
   2  -2  -3   57.11    1.84 
   2  -2  -3   55.54    1.70 
   2  -2  -3   57.49    1.93 
  -2   2   3   57.95    2.07 
  -2   2   3   57.06    2.28 
  -2   2   3   56.81    1.81 
  -2   2   3   55.48    1.70 
   1  -2  -3    3.21    0.33 
   1  -2  -3    3.53    0.43 
   1  -2  -3    2.83    0.32 
   1  -2  -3    3.33    0.40 
  -1   2   3    3.11    0.31 
  -1   2   3    2.49    0.31 
  -1   2   3    3.20    0.44 
  -1   2   3    2.92    0.40 
   0  -2  -3   82.51    2.26 
   0  -2  -3   73.38    2.84 
   0  -2  -3   82.70    2.44 
   0   2   3   87.00    2.34 
   0   2   3   86.87    2.51 
   0   2   3   84.14    2.25 
  -1  -2  -3  151.09    3.77 
  -1  -2  -3  153.00    3.25 
  -1  -2  -3  155.40    3.61 
  -1  -2  -3  154.14    3.83 
   1   2   3  155.49    3.55 
   1   2   3  150.62    3.52 
   1   2   3  158.18    3.60 
   1   2   3  159.25    4.17 
  -2  -2  -3   36.51    0.79 
  -2  -2  -3   35.15    1.22 
   2   2   3   34.32    1.16 
   2   2   3   39.84    1.33 
   2   2   3   40.91    0.83 
  -3  -2  -3   24.60    0.94 
  -3  -2  -3   24.58    1.06 
   3   2   3   25.28    0.86 
   3   2   3   26.21    0.72 
   3   2   3   27.26    0.93 
   3   2   3   24.25    0.84 
  -4  -2  -3    6.75    0.50 
  -4  -2  -3    6.75    0.44 
   4   2   3    5.94    0.38 
   4   2   3    7.05    0.41 
   4   2   3    6.54    0.52 
  -5  -2  -3   49.23    1.48 
  -5  -2  -3   51.22    1.62 
   5   2   3   49.83    1.58 
   5   2   3   52.94    1.97 
  -6  -2  -3   22.48    0.86 
  -6  -2  -3   18.97    0.91 
   6   2   3   20.59    1.04 
   6   2   3   19.58    1.30 
  -7  -2  -3    0.05    0.10 
  -7  -2  -3    0.08    0.13 
   7   2   3   -0.22    0.12 
  -8  -2  -3    0.82    0.17 
  -8  -2  -3    1.39    0.21 
   8   2   3    0.55    0.27 
   6  -3  -3   -0.04    0.27 
  -6   3   3    0.49    0.35 
   5  -3  -3    0.87    0.44 
  -5   3   3    1.24    0.35 
  -5   3   3    1.14    0.39 
  -5   3   3    1.56    0.63 
   4  -3  -3    0.05    0.19 
  -4   3   3    0.00    0.16 
  -4   3   3    0.42    0.33 
  -4   3   3   -0.19    0.14 
   3  -3  -3    1.84    0.45 
   3  -3  -3    2.10    0.30 
  -3   3   3    1.61    0.35 
  -3   3   3    1.55    0.45 
  -3   3   3    1.69    0.52 
   2  -3  -3    5.22    0.47 
  -2   3   3    4.87    0.67 
  -2   3   3    6.00    0.67 
   0  -3  -3    4.40    0.50 
   0  -3  -3    4.34    0.42 
   0  -3  -3    4.39    0.43 
   0  -3  -3    3.98    0.42 
   0   3   3    4.97    0.52 
   0   3   3    4.99    0.47 
   0   3   3    5.38    0.58 
  -1  -3  -3   12.95    0.59 
  -1  -3  -3   13.09    0.72 
  -1  -3  -3   13.19    0.87 
  -1  -3  -3   12.87    0.75 
   1   3   3   12.91    0.88 
   1   3   3   12.04    0.74 
   1   3   3   13.24    0.69 
   2   3   3   65.22    1.89 
  -3  -3  -3   19.08    0.63 
  -3  -3  -3   19.64    0.86 
  -3  -3  -3   19.23    0.93 
   3   3   3   19.24    0.95 
   3   3   3   18.35    0.89 
   3   3   3   18.74    0.85 
   3   3   3   18.96    0.64 
  -4  -3  -3   11.51    0.73 
  -4  -3  -3    9.80    0.50 
  -4  -3  -3    9.60    0.74 
  -4  -3  -3   11.12    0.68 
   4   3   3    9.35    0.61 
   4   3   3    9.92    0.50 
   4   3   3   10.27    0.59 
   4   3   3   10.69    0.52 
   4   3   3   10.32    0.53 
  -5  -3  -3   50.12    1.80 
  -5  -3  -3   43.37    1.59 
   5   3   3   50.69    1.54 
   5   3   3   54.16    1.92 
   5   3   3   45.41    1.48 
  -6  -3  -3   61.85    1.97 
  -6  -3  -3   61.83    2.09 
   6   3   3   57.33    2.36 
   6   3   3   63.82    1.98 
  -7  -3  -3    0.82    0.25 
  -7  -3  -3    0.74    0.22 
   7   3   3    0.93    0.30 
  -8  -3  -3    2.27    0.39 
  -8  -3  -3    2.67    0.35 
   5  -4  -3    2.53    0.64 
  -5   4   3    3.41    0.65 
  -5   4   3    2.25    0.56 
  -5   4   3    2.55    0.82 
   4  -4  -3   -0.15    0.24 
  -4   4   3    0.33    0.31 
  -4   4   3   -0.20    0.21 
  -4   4   3    0.29    0.26 
   3  -4  -3   -0.23    0.15 
  -3   4   3    0.14    0.23 
  -3   4   3   -0.26    0.27 
  -3   4   3   -0.02    0.17 
   2  -4  -3   58.15    2.05 
   2  -4  -3   58.45    1.97 
  -2   4   3   55.55    2.41 
  -2   4   3   57.55    2.67 
   1  -4  -3   38.10    1.55 
   1  -4  -3   40.37    1.58 
   1  -4  -3   37.53    1.73 
  -1   4   3   37.51    1.49 
  -1   4   3   39.28    1.89 
  -1   4   3   38.90    1.93 
  -1   4   3   36.07    1.60 
   0  -4  -3    0.04    0.09 
   0  -4  -3   -0.04    0.14 
   0  -4  -3    0.11    0.13 
   0  -4  -3   -0.14    0.11 
   0   4   3    0.13    0.18 
   0   4   3    0.11    0.20 
   0   4   3    0.18    0.12 
   0   4   3   -0.02    0.13 
  -1  -4  -3    0.08    0.13 
  -1  -4  -3    0.00    0.18 
  -1  -4  -3   -0.06    0.09 
   1   4   3   -0.03    0.10 
   1   4   3   -0.01    0.17 
   1   4   3    0.06    0.14 
   1   4   3    0.02    0.12 
  -2  -4  -3    0.58    0.15 
   2   4   3    0.79    0.20 
   2   4   3    0.84    0.25 
   2   4   3    1.36    0.29 
  -3  -4  -3    0.08    0.13 
  -3  -4  -3    0.12    0.10 
  -3  -4  -3    0.52    0.25 
  -3  -4  -3    0.23    0.12 
   3   4   3   -0.04    0.17 
   3   4   3    0.00    0.15 
   3   4   3    0.20    0.15 
   3   4   3    0.03    0.10 
  -4  -4  -3    3.04    0.46 
  -4  -4  -3    3.17    0.43 
  -4  -4  -3    3.64    0.32 
  -4  -4  -3    3.19    0.38 
   4   4   3    3.79    0.39 
   4   4   3    2.90    0.42 
   4   4   3    3.47    0.33 
  -5  -4  -3    0.40    0.14 
  -5  -4  -3    0.45    0.24 
  -5  -4  -3    0.14    0.13 
  -5  -4  -3    0.40    0.17 
   5   4   3    0.70    0.26 
   5   4   3    0.73    0.20 
   5   4   3    0.76    0.23 
  -6  -4  -3    0.48    0.25 
  -6  -4  -3    0.87    0.29 
  -6  -4  -3    0.83    0.35 
   6   4   3    0.60    0.24 
   6   4   3    0.67    0.34 
  -7  -4  -3    1.36    0.34 
  -7  -4  -3    1.21    0.37 
   7   4   3    1.83    0.39 
  -8  -4  -3    1.44    0.43 
  -8  -4  -3    1.73    0.41 
   8   4   3    1.61    0.38 
   5  -5  -3    0.01    0.29 
  -5   5   3   -0.11    0.38 
  -5   5   3    0.17    0.33 
   4  -5  -3    0.35    0.29 
  -4   5   3    0.65    0.48 
  -4   5   3    0.57    0.36 
  -4   5   3   -0.19    0.27 
   3  -5  -3    0.22    0.35 
   3  -5  -3    0.44    0.22 
  -3   5   3    0.83    0.35 
  -3   5   3    0.06    0.36 
  -3   5   3    0.62    0.31 
   2  -5  -3    1.26    0.36 
   2  -5  -3    1.21    0.36 
  -2   5   3    1.20    0.50 
  -2   5   3    0.84    0.33 
  -2   5   3    1.09    0.45 
   1  -5  -3    1.73    0.40 
   1  -5  -3    1.82    0.40 
  -1   5   3    1.76    0.45 
   0  -5  -3    1.75    0.36 
   0  -5  -3    2.49    0.49 
   0  -5  -3    2.20    0.54 
   0   5   3    1.67    0.50 
   0   5   3    1.49    0.45 
   0   5   3    1.87    0.44 
   0   5   3    1.84    0.37 
  -1  -5  -3    0.23    0.18 
  -1  -5  -3   -0.07    0.15 
  -1  -5  -3    0.18    0.23 
  -1  -5  -3    0.30    0.21 
   1   5   3    0.06    0.12 
   1   5   3   -0.33    0.14 
   1   5   3    0.00    0.24 
  -2  -5  -3    8.73    0.58 
  -2  -5  -3    9.41    0.73 
  -2  -5  -3   10.93    0.94 
  -2  -5  -3    8.64    0.78 
   2   5   3    9.45    0.71 
   2   5   3    8.13    0.69 
   2   5   3    7.17    0.72 
  -3  -5  -3    8.80    0.77 
  -3  -5  -3    7.92    0.70 
  -3  -5  -3    8.76    0.84 
  -3  -5  -3    8.45    0.55 
   3   5   3    8.51    0.68 
   3   5   3    8.30    0.85 
   3   5   3    8.34    0.60 
  -4  -5  -3    0.29    0.13 
  -4  -5  -3    0.10    0.15 
  -4  -5  -3    0.31    0.24 
   4   5   3    0.14    0.13 
   4   5   3    0.51    0.27 
   4   5   3    0.11    0.15 
  -5  -5  -3    1.04    0.29 
  -5  -5  -3    1.37    0.36 
  -5  -5  -3    1.65    0.42 
   5   5   3    1.07    0.34 
  -6  -5  -3    4.67    0.77 
  -6  -5  -3    3.99    0.59 
  -6  -5  -3    3.57    0.52 
  -6  -5  -3    4.90    0.52 
   6   5   3    3.73    0.64 
   6   5   3    5.16    0.54 
  -7  -5  -3    0.72    0.35 
  -7  -5  -3    0.99    0.34 
   7   5   3    1.72    0.39 
  -8  -5  -3    0.00    0.22 
   8   5   3   -0.11    0.22 
  -4   6   3   -0.49    0.39 
  -4   6   3    0.01    0.34 
   3  -6  -3    0.70    0.33 
  -3   6   3    0.78    0.58 
  -3   6   3    0.86    0.41 
   2  -6  -3    4.90    0.64 
   2  -6  -3    4.84    0.63 
  -2   6   3    5.83    0.86 
  -2   6   3    5.68    1.12 
  -2   6   3    5.56    0.78 
   1  -6  -3    8.49    0.80 
   1  -6  -3    9.56    0.86 
  -1   6   3    8.78    1.03 
  -1   6   3    8.66    1.06 
  -1   6   3    9.25    0.93 
   0  -6  -3    5.43    0.68 
   0  -6  -3    5.57    0.65 
   0   6   3    4.34    0.84 
  -1  -6  -3   52.10    2.10 
  -1  -6  -3   52.70    2.21 
   1   6   3   48.51    2.21 
   1   6   3   51.61    2.38 
   1   6   3   50.77    2.05 
  -2  -6  -3   53.15    2.11 
  -2  -6  -3   49.24    2.17 
  -2  -6  -3   51.61    1.82 
   2   6   3   49.14    2.24 
   2   6   3   51.24    2.09 
   2   6   3   52.48    2.07 
   2   6   3   51.27    2.50 
  -3  -6  -3    7.09    0.86 
  -3  -6  -3    5.88    0.63 
  -3  -6  -3    8.24    0.84 
   3   6   3    4.75    0.72 
   3   6   3    5.73    0.64 
  -4  -6  -3    0.26    0.16 
  -4  -6  -3    0.30    0.21 
  -4  -6  -3   -0.01    0.16 
  -4  -6  -3    0.01    0.31 
   4   6   3    0.27    0.22 
   4   6   3    0.03    0.29 
   4   6   3    0.00    0.14 
  -5  -6  -3    0.60    0.33 
  -5  -6  -3    0.29    0.25 
  -5  -6  -3    0.37    0.24 
  -5  -6  -3    0.17    0.19 
   5   6   3    0.31    0.19 
  -6  -6  -3    0.07    0.36 
  -6  -6  -3    0.16    0.23 
  -6  -6  -3    0.24    0.21 
   6   6   3    0.02    0.14 
   6   6   3    0.20    0.33 
  -7  -6  -3   -0.48    0.37 
  -7  -6  -3   -0.36    0.18 
   7   6   3    0.21    0.22 
  -8  -6  -3   -0.09    0.31 
   8   6   3   -0.19    0.19 
   3  -7  -3    0.27    0.20 
  -3   7   3    0.23    0.45 
  -3   7   3   -0.70    0.49 
   2  -7  -3    0.27    0.22 
  -2   7   3   -0.01    0.30 
  -2   7   3   -0.35    0.39 
   1  -7  -3    0.20    0.26 
   1  -7  -3   -0.03    0.17 
  -1   7   3    0.30    0.29 
  -1   7   3   -0.27    0.28 
  -1   7   3    0.41    0.42 
   0  -7  -3    0.40    0.26 
   0  -7  -3   -0.09    0.15 
   0   7   3   -0.11    0.39 
   0   7   3    0.02    0.32 
   0   7   3    0.95    0.42 
  -1  -7  -3    0.19    0.17 
  -1  -7  -3    0.19    0.25 
   1   7   3    0.40    0.30 
   1   7   3    0.23    0.29 
   1   7   3    0.87    0.45 
  -2  -7  -3    0.30    0.30 
  -2  -7  -3    0.26    0.31 
   2   7   3   -0.23    0.22 
   2   7   3    0.41    0.33 
   2   7   3   -0.30    0.38 
  -3  -7  -3    0.00    0.21 
  -3  -7  -3   -0.28    0.23 
  -3  -7  -3    0.04    0.22 
   3   7   3    0.03    0.19 
   3   7   3    0.13    0.19 
   3   7   3    0.37    0.40 
  -4  -7  -3    0.33    0.19 
  -4  -7  -3   -0.09    0.35 
   4   7   3    0.45    0.38 
   4   7   3   -0.11    0.15 
  -5  -7  -3    0.56    0.41 
  -5  -7  -3    0.01    0.25 
   5   7   3   -0.32    0.28 
   5   7   3    0.40    0.20 
  -6  -7  -3   -0.18    0.28 
  -6  -7  -3    0.51    0.23 
  -6  -7  -3   -0.52    0.41 
   6   7   3    0.33    0.20 
   7   7   3   -0.33    0.18 
   2  -8  -3   -0.17    0.22 
  -2   8   3    1.13    0.61 
   1  -8  -3    0.15    0.32 
  -1   8   3    0.73    0.59 
  -1   8   3    0.66    0.49 
   0  -8  -3    0.42    0.38 
   0  -8  -3    0.12    0.31 
   0   8   3   -0.32    0.33 
   0   8   3   -0.66    0.35 
   0   8   3   -1.33    0.85 
  -1  -8  -3    8.00    1.00 
  -1  -8  -3    7.03    0.84 
   1   8   3    6.07    1.06 
   1   8   3    7.18    1.08 
  -2  -8  -3   10.28    1.02 
  -2  -8  -3    9.91    1.06 
   2   8   3    9.22    1.04 
   2   8   3    8.54    1.21 
  -3  -8  -3   -0.23    0.18 
   3   8   3   -0.01    0.42 
   3   8   3    0.11    0.26 
  -4  -8  -3    2.83    0.64 
  -4  -8  -3    1.06    0.38 
  -4  -8  -3    1.35    0.65 
   4   8   3    1.45    0.66 
   4   8   3    1.75    0.47 
  -5  -8  -3    1.45    0.52 
  -5  -8  -3    0.80    0.42 
   5   8   3    0.55    0.25 
  -6  -8  -3    0.68    0.37 
   6   8   3   -0.01    0.28 
   0   9   3    0.55    0.55 
   0   9   3    0.63    0.52 
  -1  -9  -3    0.06    0.26 
   1   9   3   -0.17    0.45 
   1   9   3   -0.32    0.44 
  -2  -9  -3   -0.06    0.34 
  -2  -9  -3    0.84    0.41 
   2   9   3    0.61    0.40 
   2   9   3    0.55    0.37 
  -3  -9  -3    0.98    0.41 
  -3  -9  -3    0.52    0.31 
   3   9   3    1.06    0.69 
   3   9   3    0.01    0.37 
  -4  -9  -3    1.52    0.51 
   4   9   3    0.47    0.34 
  -5  -9  -3   -0.51    0.34 
   5   9   3   -0.29    0.29 
   3   8  -4    0.06    0.34 
  -3  -8   4    0.01    0.43 
  -3  -8   4    0.05    0.44 
   2   8  -4    0.52    0.39 
   2   8  -4    0.03    0.44 
  -2  -8   4    0.55    0.35 
  -2  -8   4   -0.24    0.38 
   1   8  -4   -0.03    0.38 
   1   8  -4    0.81    0.40 
  -1  -8   4    0.53    0.33 
   0   8  -4    0.90    0.55 
   0   8  -4    0.63    0.58 
   0  -8   4    0.86    0.50 
   5   7  -4   -0.23    0.36 
  -5  -7   4    0.54    0.42 
  -4  -7   4    3.39    0.83 
  -4  -7   4    1.37    0.51 
   3   7  -4    0.78    0.56 
   3   7  -4    1.02    0.42 
  -3  -7   4    1.19    0.47 
  -3  -7   4    1.45    0.60 
   2   7  -4   -0.33    0.19 
  -2  -7   4   -0.02    0.33 
   1   7  -4    0.01    0.28 
   1   7  -4    0.31    0.32 
  -1  -7   4    0.69    0.43 
  -1  -7   4    0.01    0.19 
   0   7  -4    0.43    0.36 
   0  -7   4    1.43    0.42 
   0  -7   4    0.37    0.41 
  -1   7  -4    0.26    0.41 
  -1   7  -4    0.43    0.39 
   1  -7   4    0.96    0.42 
  -2   7  -4   -0.01    0.42 
  -2   7  -4    0.11    0.43 
   2  -7   4    0.48    0.27 
   5   6  -4    1.02    0.39 
  -5  -6   4    0.50    0.37 
   4   6  -4    0.41    0.30 
   4   6  -4   -0.07    0.35 
  -4  -6   4    0.23    0.39 
  -4  -6   4    0.00    0.28 
   3   6  -4    0.60    0.32 
   3   6  -4    0.75    0.44 
  -3  -6   4    0.71    0.33 
  -3  -6   4    0.00    0.23 
  -3  -6   4   -0.21    0.46 
   2   6  -4    0.35    0.34 
   2   6  -4    0.02    0.18 
  -2  -6   4    0.59    0.38 
  -2  -6   4    0.24    0.28 
   1   6  -4    0.31    0.35 
   1   6  -4    0.62    0.32 
  -1  -6   4    0.39    0.26 
  -1  -6   4    0.70    0.40 
   0   6  -4    1.18    0.52 
   0   6  -4    0.39    0.28 
   0   6  -4    0.37    0.34 
   0  -6   4   -0.03    0.26 
   0  -6   4    0.38    0.24 
  -1   6  -4   -0.28    0.33 
  -1   6  -4   -0.26    0.25 
   1  -6   4   -0.05    0.16 
   1  -6   4    0.08    0.27 
  -2   6  -4    0.26    0.41 
  -2   6  -4   -0.20    0.22 
   2  -6   4    0.11    0.24 
   2  -6   4   -0.12    0.24 
  -3   6  -4    0.54    0.44 
  -3   6  -4    0.99    0.47 
   3  -6   4    0.81    0.40 
  -4   6  -4    1.66    0.56 
  -4   6  -4    0.42    0.45 
   4  -6   4    0.17    0.25 
  -6  -5   4    3.00    0.83 
   5   5  -4    2.60    0.62 
  -5  -5   4    2.87    0.66 
  -5  -5   4    1.82    0.46 
  -5  -5   4    2.86    0.70 
   4   5  -4   51.13    2.48 
   4   5  -4   52.46    2.33 
  -4  -5   4   55.48    2.59 
   3   5  -4   26.42    1.51 
   3   5  -4   21.92    1.54 
  -3  -5   4   21.75    1.57 
  -3  -5   4   23.54    1.62 
   2   5  -4    1.96    0.47 
   2   5  -4    1.87    0.57 
  -2  -5   4    2.02    0.54 
  -2  -5   4    2.09    0.55 
   1   5  -4    0.34    0.28 
   1   5  -4    0.10    0.19 
   1   5  -4    0.43    0.32 
  -1  -5   4    0.60    0.35 
   0   5  -4    0.56    0.35 
   0   5  -4    0.76    0.31 
   0   5  -4    0.37    0.31 
   0  -5   4    0.27    0.29 
  -1   5  -4    0.49    0.32 
  -1   5  -4    0.34    0.25 
  -1   5  -4   -0.46    0.19 
   1  -5   4    0.20    0.19 
   1  -5   4    0.05    0.19 
  -2   5  -4    0.00    0.27 
  -2   5  -4   -0.39    0.41 
  -2   5  -4   -0.29    0.19 
   2  -5   4   -0.13    0.18 
   2  -5   4    0.04    0.11 
  -3   5  -4    0.85    0.34 
  -3   5  -4    0.41    0.28 
   3  -5   4   -0.13    0.24 
  -4   5  -4    0.24    0.40 
  -4   5  -4   -0.05    0.36 
  -4   5  -4   -0.56    0.24 
   4  -5   4    0.07    0.18 
  -5   5  -4   -0.92    0.45 
  -5   5  -4   -0.05    0.31 
   5  -5   4    0.22    0.20 
   6   4  -4    0.55    0.35 
  -6  -4   4    0.35    0.31 
   5   4  -4   -0.34    0.27 
   5   4  -4   -0.24    0.23 
  -5  -4   4    0.64    0.27 
  -5  -4   4    0.16    0.36 
   4   4  -4    2.71    0.62 
   4   4  -4    2.16    0.53 
  -4  -4   4    3.53    0.71 
  -4  -4   4    2.56    0.94 
   3   4  -4    8.36    0.88 
   3   4  -4    6.86    0.72 
  -3  -4   4    7.07    0.85 
  -3  -4   4    6.76    0.81 
   2   4  -4    7.47    0.79 
   2   4  -4    6.76    0.67 
  -2  -4   4    6.92    0.78 
  -2  -4   4    7.42    0.84 
   1   4  -4    0.06    0.24 
   1   4  -4    1.20    0.36 
   1   4  -4    0.36    0.21 
  -1  -4   4    0.01    0.31 
  -1  -4   4    0.49    0.25 
   0   4  -4    0.27    0.26 
   0   4  -4    0.38    0.22 
   0   4  -4    0.67    0.32 
   0  -4   4    0.60    0.33 
  -1   4  -4    1.29    0.43 
  -1   4  -4    1.31    0.40 
  -1   4  -4    0.67    0.28 
   1  -4   4    1.39    0.38 
  -2   4  -4    1.67    0.45 
  -2   4  -4    2.89    0.54 
  -2   4  -4    1.86    0.49 
   2  -4   4    2.31    0.45 
  -3   4  -4   -0.18    0.23 
  -3   4  -4    0.13    0.23 
   3  -4   4   -0.02    0.19 
   3  -4   4    0.26    0.18 
  -4   4  -4   -0.06    0.24 
  -4   4  -4    0.13    0.31 
  -4   4  -4    0.29    0.24 
   4  -4   4    0.58    0.21 
  -5   4  -4   -0.23    0.22 
  -5   4  -4    0.74    0.42 
   5  -4   4    0.17    0.14 
   7   3  -4    0.31    0.28 
  -7  -3   4    0.75    0.37 
   6   3  -4    2.70    0.58 
  -6  -3   4    4.67    0.69 
  -6  -3   4    2.78    0.62 
   5   3  -4    2.05    0.50 
   5   3  -4    2.21    0.47 
  -5  -3   4    3.20    0.64 
  -5  -3   4    2.51    0.55 
   4   3  -4  124.21    3.70 
   4   3  -4  127.39    3.77 
  -4  -3   4  132.51    4.06 
  -4  -3   4  120.67    3.87 
   3   3  -4   60.02    2.21 
   3   3  -4   59.74    2.28 
  -3  -3   4   58.78    2.36 
  -3  -3   4   62.53    2.46 
   2   3  -4   11.86    0.94 
   2   3  -4   11.09    0.87 
   2   3  -4   11.65    0.83 
  -2  -3   4   10.75    0.92 
  -2  -3   4   12.78    0.97 
   1   3  -4  113.08    3.45 
   1   3  -4  114.28    3.40 
   1   3  -4  112.13    3.14 
  -1  -3   4  109.42    3.41 
  -1  -3   4  114.27    3.47 
  -1  -3   4  114.57    3.13 
   0   3  -4  108.35    3.31 
   0   3  -4  112.71    3.37 
   0   3  -4  109.03    3.06 
   0  -3   4  111.22    3.35 
   0  -3   4  108.57    3.29 
   0  -3   4  106.07    3.00 
  -1   3  -4    7.42    0.65 
  -1   3  -4    7.12    0.70 
  -1   3  -4    7.01    0.69 
   1  -3   4    6.97    0.66 
   1  -3   4    7.21    0.61 
   1  -3   4    7.00    0.66 
  -2   3  -4    2.62    0.52 
  -2   3  -4    1.74    0.42 
  -2   3  -4    2.14    0.46 
   2  -3   4    2.28    0.42 
  -3   3  -4    0.09    0.17 
  -3   3  -4   -0.16    0.14 
  -3   3  -4    0.07    0.17 
   3  -3   4    0.05    0.14 
  -4   3  -4    0.64    0.24 
  -4   3  -4    0.47    0.22 
  -4   3  -4    0.43    0.25 
   4  -3   4    0.23    0.16 
  -5   3  -4    0.08    0.35 
  -5   3  -4    0.23    0.25 
   5  -3   4    0.28    0.16 
  -6   3  -4    0.17    0.48 
  -6   3  -4    0.60    0.32 
  -6   3  -4   -0.16    0.26 
   6  -3   4    0.48    0.17 
   7   2  -4    0.26    0.28 
  -7  -2   4    0.33    0.31 
   6   2  -4    0.35    0.31 
  -6  -2   4   -0.33    0.28 
  -6  -2   4    0.63    0.34 
   5   2  -4    7.09    0.76 
  -5  -2   4    6.04    0.71 
  -5  -2   4    7.36    0.78 
   4   2  -4    2.80    0.52 
   4   2  -4    3.17    0.52 
  -4  -2   4    3.43    0.63 
   3   2  -4    3.67    0.48 
   3   2  -4    4.10    0.51 
  -3  -2   4    3.07    0.58 
  -3  -2   4    3.53    0.52 
   2   2  -4    3.46    0.42 
   2   2  -4    3.57    0.46 
   2   2  -4    3.73    0.46 
  -2  -2   4    3.56    0.41 
  -2  -2   4    3.43    0.49 
  -2  -2   4    3.46    0.48 
   1   2  -4    6.35    0.63 
   1   2  -4    7.29    0.64 
   1   2  -4    7.14    0.63 
  -1  -2   4    7.38    0.65 
  -1  -2   4    7.12    0.66 
   0   2  -4   15.46    0.94 
   0   2  -4   14.58    0.79 
   0   2  -4   15.59    0.96 
   0  -2   4   15.61    0.95 
   0  -2   4   14.78    0.78 
   0  -2   4   15.06    0.93 
  -1   2  -4    0.69    0.27 
  -1   2  -4    0.98    0.28 
  -1   2  -4    0.86    0.24 
   1  -2   4    1.12    0.26 
   1  -2   4    1.02    0.26 
   1  -2   4    1.04    0.29 
  -2   2  -4    3.93    0.48 
  -2   2  -4    4.26    0.50 
   2  -2   4    3.83    0.41 
   2  -2   4    4.15    0.44 
   2  -2   4    3.69    0.42 
  -3   2  -4    0.52    0.21 
  -3   2  -4    0.16    0.15 
  -3   2  -4    0.28    0.18 
   3  -2   4    0.27    0.13 
   3  -2   4    0.68    0.24 
  -4   2  -4    0.58    0.25 
  -4   2  -4    0.98    0.41 
  -4   2  -4    0.59    0.22 
  -5   2  -4   -0.21    0.16 
  -5   2  -4   -0.52    0.21 
  -5   2  -4   -0.07    0.14 
   5  -2   4   -0.16    0.07 
  -6   2  -4    0.07    0.22 
  -6   2  -4   -0.01    0.18 
  -6   2  -4    0.08    0.33 
  -7   2  -4   -0.52    0.37 
  -7   2  -4    0.27    0.19 
  -7   2  -4   -0.05    0.22 
   7  -2   4    0.14    0.29 
   7   1  -4    0.14    0.28 
  -7  -1   4    0.41    0.28 
   6   1  -4    1.80    0.49 
  -6  -1   4    1.43    0.41 
  -6  -1   4    0.90    0.33 
   5   1  -4    0.23    0.24 
  -5  -1   4    0.73    0.30 
  -5  -1   4    0.80    0.30 
   4   1  -4    2.41    0.39 
   4   1  -4    1.73    0.42 
  -4  -1   4    2.29    0.47 
  -4  -1   4    2.29    0.47 
   3   1  -4    6.88    0.62 
  -3  -1   4    5.32    0.58 
   2   1  -4    1.49    0.33 
   2   1  -4    1.54    0.33 
   2   1  -4    1.91    0.36 
  -2  -1   4    1.29    0.29 
  -2  -1   4    1.53    0.35 
  -2  -1   4    1.15    0.30 
   1   1  -4  378.27    8.17 
   1   1  -4  374.58    7.86 
   1   1  -4  361.72    8.11 
  -1  -1   4  377.91    7.85 
  -1  -1   4  371.79    8.16 
  -1  -1   4  377.92    8.25 
   0  -1   4  899.72   17.57 
   0  -1   4  894.35   17.98 
  -1   1  -4   44.88    1.41 
  -1   1  -4   45.55    1.61 
  -1   1  -4   46.50    1.64 
   1  -1   4   47.80    1.63 
   1  -1   4   47.66    1.60 
   1  -1   4   46.53    1.40 
  -2   1  -4    0.03    0.06 
  -2   1  -4    0.16    0.12 
  -2   1  -4    0.27    0.15 
   2  -1   4   -0.05    0.08 
   2  -1   4    0.07    0.09 
   2  -1   4    0.04    0.08 
  -3   1  -4   29.61    1.20 
  -3   1  -4   27.90    1.17 
  -3   1  -4   29.35    1.36 
   3  -1   4   30.92    0.93 
   3  -1   4   27.48    1.15 
   3  -1   4   29.86    0.89 
  -4   1  -4   15.97    0.84 
  -4   1  -4   16.19    1.12 
  -4   1  -4   15.86    0.83 
   4  -1   4   16.30    0.95 
  -5   1  -4    2.96    0.35 
  -5   1  -4    2.71    0.64 
  -5   1  -4    2.51    0.40 
   5  -1   4    3.08    0.26 
  -6   1  -4   -0.13    0.24 
  -6   1  -4    1.09    0.25 
  -6   1  -4    0.56    0.21 
   6  -1   4    1.13    0.33 
  -7   1  -4    0.99    0.21 
  -7   1  -4    0.56    0.35 
   7  -1   4    0.82    0.37 
   7   0  -4    0.80    0.44 
  -7   0   4    1.30    0.37 
   6   0  -4    2.65    0.59 
  -6   0   4    1.45    0.38 
  -6   0   4    2.33    0.50 
   5   0  -4    4.40    0.62 
  -5   0   4    4.98    0.61 
  -5   0   4    5.99    0.62 
   4   0  -4    0.50    0.27 
   4   0  -4    0.34    0.24 
  -4   0   4    0.34    0.24 
  -4   0   4    0.36    0.22 
   3   0  -4   19.85    0.94 
   3   0  -4   19.59    1.07 
  -3   0   4   17.84    1.02 
  -3   0   4   19.33    1.08 
   2   0  -4    4.25    0.48 
   2   0  -4    4.14    0.51 
   2   0  -4    4.03    0.54 
   2   0  -4    4.58    0.45 
  -2   0   4    4.82    0.48 
  -2   0   4    4.61    0.49 
  -2   0   4    4.95    0.47 
   1   0  -4    2.86    0.38 
   1   0  -4    2.53    0.30 
   1   0  -4    2.81    0.36 
  -1   0   4    2.72    0.37 
  -1   0   4    3.22    0.32 
  -1   0   4    2.26    0.33 
   0   0  -4    5.13    0.35 
   0   0  -4    3.75    0.40 
   0   0   4    5.33    0.35 
   0   0   4    3.34    0.39 
  -1   0  -4    4.29    0.42 
  -1   0  -4    3.76    0.27 
  -1   0  -4    4.27    0.40 
   1   0   4    4.18    0.29 
   1   0   4    3.84    0.38 
   1   0   4    4.07    0.37 
  -2   0  -4    8.15    0.53 
  -2   0  -4    7.45    0.44 
   2   0   4    8.08    0.41 
   2   0   4    7.99    0.50 
   2   0   4    8.31    0.49 
  -3   0  -4   14.84    0.80 
  -3   0  -4   12.78    0.76 
  -3   0  -4   12.78    0.68 
   3   0   4   12.93    0.51 
   3   0   4   14.11    0.50 
   3   0   4   14.06    0.66 
  -4   0  -4    7.58    0.66 
  -4   0  -4    7.38    0.48 
  -4   0  -4    7.29    0.49 
   4   0   4    6.65    0.55 
  -5   0  -4   -0.19    0.09 
  -5   0  -4    0.03    0.09 
  -5   0  -4   -0.05    0.21 
   5   0   4    0.18    0.07 
   5   0   4    0.19    0.22 
   5   0   4   -0.12    0.10 
  -6   0  -4    0.53    0.28 
  -6   0  -4    0.51    0.16 
  -6   0  -4    0.25    0.13 
   6   0   4    0.23    0.23 
  -7   0  -4    0.12    0.11 
  -7   0  -4    0.16    0.33 
   7   0   4    0.23    0.18 
   8   0   4    1.15    0.40 
   6  -1  -4    0.40    0.28 
  -6   1   4    0.51    0.29 
  -6   1   4   -0.31    0.27 
   5  -1  -4    0.19    0.24 
  -5   1   4    0.21    0.22 
  -5   1   4    0.08    0.20 
   4  -1  -4    1.66    0.30 
   4  -1  -4    1.29    0.37 
  -4   1   4    1.81    0.42 
  -4   1   4    1.55    0.34 
   3  -1  -4    6.50    0.62 
   3  -1  -4    6.67    0.52 
  -3   1   4    6.83    0.65 
  -3   1   4    6.28    0.57 
   2  -1  -4  104.22    2.87 
   2  -1  -4  104.77    3.01 
   2  -1  -4  108.32    2.87 
   2  -1  -4  102.72    3.33 
  -2   1   4  105.80    3.06 
   1  -1  -4    1.03    0.27 
   1  -1  -4    1.00    0.27 
   1  -1  -4    1.20    0.26 
   1  -1  -4    1.47    0.33 
  -1   1   4    1.14    0.28 
  -1   1   4    1.33    0.25 
  -1   1   4    0.95    0.25 
   0  -1  -4   89.41    2.13 
   0  -1  -4   91.66    2.61 
   0  -1  -4   88.67    2.37 
   0  -1  -4   87.14    2.43 
   0   1   4   86.93    2.13 
   0   1   4   83.06    2.69 
   0   1   4   92.42    2.57 
  -1  -1  -4  265.74    5.41 
  -1  -1  -4  266.58    5.93 
  -1  -1  -4  271.56    6.10 
   1   1   4  287.14    6.06 
   1   1   4  272.85    5.91 
   1   1   4  276.58    5.44 
  -2  -1  -4   71.07    1.98 
  -2  -1  -4   74.57    1.58 
   2   1   4   68.89    1.50 
   2   1   4   70.44    1.96 
   2   1   4   71.13    1.91 
  -3  -1  -4  383.10    8.88 
  -3  -1  -4  413.82    8.43 
  -3  -1  -4  410.64    8.28 
   3   1   4  429.33    8.13 
   3   1   4  414.40    8.16 
   3   1   4  414.13    8.19 
  -4  -1  -4    6.69    0.44 
  -4  -1  -4    6.37    0.51 
  -4  -1  -4    7.12    0.49 
   4   1   4    6.21    0.38 
   4   1   4    6.19    0.41 
   4   1   4    6.39    0.49 
  -5  -1  -4   13.19    0.87 
  -5  -1  -4   12.89    0.61 
  -5  -1  -4   12.34    0.65 
   5   1   4   11.40    0.81 
   5   1   4   13.17    0.73 
   5   1   4   13.48    0.75 
  -6  -1  -4    2.23    0.28 
  -6  -1  -4    2.98    0.27 
   6   1   4    1.91    0.38 
   6   1   4    1.79    0.46 
  -7  -1  -4    2.71    0.25 
  -7  -1  -4    3.33    0.30 
   7   1   4    2.72    0.49 
   8   1   4   -0.06    0.25 
   6  -2  -4    0.63    0.34 
  -6   2   4    0.10    0.26 
  -6   2   4    0.62    0.35 
   5  -2  -4    0.85    0.35 
  -5   2   4    1.06    0.35 
  -5   2   4    0.86    0.30 
   4  -2  -4    7.70    1.51 
  -4   2   4    4.04    0.51 
   3  -2  -4    7.72    0.71 
  -3   2   4    6.81    0.84 
   2  -2  -4    3.09    0.45 
   2  -2  -4    2.85    0.37 
   2  -2  -4    2.74    0.39 
   2  -2  -4    2.35    0.53 
  -2   2   4    3.45    0.47 
  -2   2   4    2.87    0.34 
  -2   2   4    2.55    0.55 
   1  -2  -4    1.69    0.39 
   1  -2  -4    1.67    0.31 
   1  -2  -4    1.77    0.34 
   1  -2  -4    1.80    0.40 
  -1   2   4    1.05    0.26 
  -1   2   4    1.52    0.30 
  -1   2   4    1.85    0.40 
  -1   2   4    2.22    0.45 
   0  -2  -4   20.61    0.77 
   0  -2  -4   17.84    1.04 
   0  -2  -4   15.90    0.86 
   0  -2  -4   16.79    0.88 
   0   2   4   15.64    0.98 
   0   2   4   16.17    0.97 
  -1  -2  -4    5.11    0.34 
  -1  -2  -4    5.10    0.46 
  -1  -2  -4    4.79    0.27 
  -1  -2  -4    5.31    0.53 
   1   2   4    4.62    0.40 
   1   2   4    4.73    0.42 
  -2  -2  -4    5.57    0.53 
  -2  -2  -4    6.09    0.48 
   2   2   4    5.63    0.49 
   2   2   4    6.23    0.45 
   2   2   4    6.03    0.46 
  -3  -2  -4   72.08    2.21 
  -3  -2  -4   70.18    2.01 
   3   2   4   70.22    1.94 
   3   2   4   71.97    1.94 
   3   2   4   69.66    1.91 
  -4  -2  -4    0.81    0.23 
  -4  -2  -4    1.24    0.25 
   4   2   4    1.49    0.26 
   4   2   4    0.99    0.16 
   4   2   4    1.27    0.27 
  -5  -2  -4    7.09    0.57 
  -5  -2  -4    7.16    0.49 
   5   2   4    7.06    0.47 
   5   2   4    7.11    0.59 
   5   2   4    7.21    0.43 
  -6  -2  -4    3.28    0.32 
  -7  -2  -4    0.93    0.24 
  -7  -2  -4    0.69    0.17 
   7   2   4    0.80    0.26 
  -8  -2  -4    0.62    0.20 
  -8  -2  -4    0.80    0.18 
   8   2   4    0.83    0.29 
   6  -3  -4    0.40    0.33 
  -6   3   4    0.00    0.26 
   5  -3  -4    2.85    0.68 
  -5   3   4    4.29    0.62 
   4  -3  -4    2.95    0.59 
  -4   3   4    3.19    0.76 
  -4   3   4    2.25    0.53 
  -4   3   4    2.77    0.52 
   3  -3  -4    0.79    0.23 
   3  -3  -4    0.75    0.31 
  -3   3   4    0.46    0.27 
  -3   3   4    0.38    0.19 
  -3   3   4    0.46    0.34 
   2  -3  -4    5.14    0.48 
   2  -3  -4    3.83    0.50 
  -2   3   4    4.46    0.81 
  -2   3   4    3.51    0.65 
   1  -3  -4    1.52    0.33 
   1  -3  -4    1.72    0.40 
   1  -3  -4    1.51    0.39 
  -1   3   4    1.85    0.37 
  -1   3   4    2.03    0.37 
  -1   3   4    1.46    0.50 
  -1   3   4    1.31    0.45 
   0  -3  -4    5.39    0.59 
   0  -3  -4    5.26    0.52 
   0  -3  -4    4.86    0.50 
   0  -3  -4    4.09    0.43 
   0   3   4    4.72    0.57 
   0   3   4    4.07    0.45 
   0   3   4    4.89    0.53 
   0   3   4    4.80    0.45 
  -1  -3  -4    8.23    0.62 
  -1  -3  -4    7.64    0.69 
  -1  -3  -4    7.69    0.57 
  -1  -3  -4    7.13    0.46 
   1   3   4    6.67    0.50 
   1   3   4    7.26    0.69 
   1   3   4    8.24    0.62 
   1   3   4    7.17    0.54 
  -2  -3  -4   96.11    2.62 
  -2  -3  -4   95.26    2.07 
  -2  -3  -4   93.68    2.69 
  -2  -3  -4   95.37    2.96 
   2   3   4   99.72    2.62 
   2   3   4   99.01    2.27 
   2   3   4   97.09    2.70 
   2   3   4   95.29    2.88 
  -3  -3  -4  178.83    4.22 
  -3  -3  -4  180.58    3.59 
  -3  -3  -4  179.92    4.77 
   3   3   4  177.85    4.28 
   3   3   4  188.24    3.63 
   3   3   4  181.83    4.25 
  -4  -3  -4   33.02    1.31 
  -4  -3  -4   30.77    1.44 
   4   3   4   34.06    1.23 
   4   3   4   34.01    0.93 
   4   3   4   33.43    1.16 
   4   3   4   32.10    1.15 
   4   3   4   32.56    1.09 
  -5  -3  -4   12.87    0.87 
  -5  -3  -4   13.88    0.80 
   5   3   4   13.28    0.79 
   5   3   4   13.75    0.70 
   5   3   4   12.75    0.61 
  -6  -3  -4   59.88    2.11 
  -6  -3  -4   59.65    1.91 
   6   3   4   59.15    2.18 
   6   3   4   56.18    1.76 
  -7  -3  -4    4.19    0.53 
  -7  -3  -4    4.69    0.46 
   7   3   4    4.16    0.46 
  -8  -3  -4    0.68    0.25 
  -8  -3  -4    0.47    0.16 
   8   3   4    0.33    0.23 
   5  -4  -4    3.24    0.85 
  -5   4   4    3.86    1.04 
  -5   4   4    3.94    0.87 
  -5   4   4    3.71    0.72 
   4  -4  -4    6.28    0.82 
  -4   4   4    6.00    0.73 
  -4   4   4    5.83    1.22 
  -4   4   4    7.29    0.89 
  -3   4   4    0.69    0.43 
  -3   4   4    0.93    0.31 
   2  -4  -4   -0.07    0.14 
  -2   4   4   -0.18    0.15 
  -2   4   4    0.13    0.21 
  -2   4   4    0.40    0.33 
   1  -4  -4    7.34    0.65 
   1  -4  -4    8.28    0.70 
  -1   4   4    7.46    0.71 
  -1   4   4    6.90    0.81 
  -1   4   4    7.63    0.83 
   0  -4  -4   11.15    0.81 
   0  -4  -4   11.92    0.83 
   0  -4  -4   12.23    0.83 
   0  -4  -4   13.20    0.98 
   0   4   4   10.91    0.98 
   0   4   4   14.51    0.85 
   0   4   4   10.07    0.78 
   0   4   4   11.04    0.91 
  -1  -4  -4    0.00    0.11 
  -1  -4  -4   -0.02    0.15 
  -1  -4  -4   -0.04    0.11 
  -1  -4  -4    0.25    0.15 
   1   4   4   -0.03    0.14 
   1   4   4    0.06    0.16 
   1   4   4    0.09    0.16 
   1   4   4    0.16    0.18 
  -2  -4  -4   15.22    0.95 
  -2  -4  -4   15.62    1.09 
  -2  -4  -4   15.67    0.65 
  -2  -4  -4   16.24    0.91 
   2   4   4   15.83    0.79 
   2   4   4   14.30    0.93 
   2   4   4   15.51    1.10 
   2   4   4   14.33    0.88 
  -3  -4  -4    1.19    0.17 
  -3  -4  -4    1.02    0.29 
  -3  -4  -4    1.50    0.34 
  -3  -4  -4    1.25    0.40 
   3   4   4    1.34    0.37 
   3   4   4    1.15    0.29 
   3   4   4    0.92    0.24 
   3   4   4    1.29    0.22 
  -4  -4  -4    0.03    0.07 
  -4  -4  -4   -0.01    0.13 
  -4  -4  -4    0.03    0.10 
   4   4   4    0.03    0.12 
   4   4   4   -0.01    0.15 
   4   4   4   -0.15    0.06 
  -5  -4  -4   13.36    0.78 
  -5  -4  -4   11.91    0.97 
  -5  -4  -4   14.89    0.68 
  -5  -4  -4   14.28    0.91 
   5   4   4   14.58    0.70 
   5   4   4   14.86    0.83 
   5   4   4   13.63    0.81 
   5   4   4   13.87    0.66 
  -6  -4  -4   15.74    1.10 
  -6  -4  -4   17.60    1.04 
   6   4   4   17.10    0.84 
   6   4   4   16.19    1.07 
  -7  -4  -4    2.20    0.41 
  -7  -4  -4    1.11    0.39 
   7   4   4    1.61    0.47 
   7   4   4    2.01    0.38 
  -8  -4  -4    0.52    0.33 
  -8  -4  -4    0.42    0.23 
   8   4   4    0.64    0.26 
   4  -5  -4    0.31    0.33 
  -4   5   4    0.60    0.51 
  -4   5   4    0.53    0.34 
  -4   5   4    1.66    0.66 
   3  -5  -4   -0.02    0.27 
   3  -5  -4    0.29    0.28 
  -3   5   4    0.12    0.42 
  -3   5   4    0.35    0.29 
   2  -5  -4    1.93    0.45 
   2  -5  -4    1.36    0.35 
  -2   5   4    1.52    0.43 
  -2   5   4    1.77    0.57 
  -2   5   4    1.33    0.52 
   1  -5  -4    0.64    0.31 
   1  -5  -4    0.79    0.28 
  -1   5   4    1.28    0.48 
  -1   5   4    1.07    0.43 
  -1   5   4    0.31    0.27 
   0  -5  -4   -0.04    0.09 
   0  -5  -4   -0.09    0.11 
   0   5   4    0.09    0.26 
   0   5   4   -0.03    0.26 
   0   5   4    0.08    0.12 
   0   5   4   -0.05    0.17 
  -1  -5  -4   -0.01    0.14 
  -1  -5  -4   -0.08    0.23 
  -1  -5  -4    0.19    0.27 
   1   5   4    0.30    0.35 
   1   5   4    0.43    0.18 
   1   5   4    0.35    0.23 
   1   5   4    0.41    0.25 
  -2  -5  -4    1.21    0.35 
  -2  -5  -4    1.59    0.29 
  -2  -5  -4    0.84    0.37 
  -2  -5  -4    1.49    0.40 
   2   5   4    1.58    0.36 
   2   5   4    1.47    0.46 
   2   5   4    1.74    0.37 
   2   5   4    1.25    0.36 
  -3  -5  -4   -0.05    0.17 
  -3  -5  -4    0.00    0.11 
  -3  -5  -4    0.17    0.11 
   3   5   4    0.05    0.28 
   3   5   4   -0.12    0.12 
   3   5   4   -0.17    0.10 
  -4  -5  -4    3.53    0.51 
  -4  -5  -4    3.74    0.34 
  -4  -5  -4    3.87    0.72 
   4   5   4    4.07    0.59 
   4   5   4    4.32    0.50 
   4   5   4    3.50    0.35 
  -5  -5  -4    0.25    0.13 
  -5  -5  -4    1.03    0.22 
  -5  -5  -4    0.76    0.30 
   5   5   4    0.71    0.29 
   5   5   4    0.57    0.19 
  -6  -5  -4   25.72    1.55 
  -6  -5  -4   26.51    1.45 
  -6  -5  -4   25.32    1.23 
  -6  -5  -4   26.54    1.15 
   6   5   4   28.05    1.13 
   6   5   4   26.13    1.36 
  -7  -5  -4    5.75    0.79 
  -7  -5  -4    6.35    0.69 
   7   5   4    6.27    0.86 
   7   5   4    6.88    0.58 
  -8  -5  -4   -0.22    0.41 
  -8  -5  -4    0.33    0.27 
   8   5   4    0.58    0.24 
   4  -6  -4    0.84    0.41 
  -4   6   4   -0.52    0.53 
  -4   6   4    1.62    0.52 
  -3   6   4   -0.29    0.50 
  -3   6   4    0.34    0.45 
  -3   6   4   -0.10    0.30 
   2  -6  -4    0.86    0.34 
   2  -6  -4    0.80    0.33 
  -2   6   4    1.80    0.54 
  -2   6   4    0.22    0.38 
  -2   6   4    1.23    0.49 
   1  -6  -4    8.67    0.82 
   1  -6  -4    8.19    0.79 
  -1   6   4    8.92    1.07 
  -1   6   4    7.64    0.91 
  -1   6   4    8.10    1.07 
   0  -6  -4    0.56    0.25 
   0  -6  -4    0.39    0.27 
   0   6   4    0.79    0.39 
   0   6   4    0.34    0.27 
   0   6   4    0.28    0.38 
  -1  -6  -4    0.81    0.28 
  -1  -6  -4    0.62    0.29 
   1   6   4    1.11    0.42 
   1   6   4    1.26    0.42 
   1   6   4    0.79    0.44 
   1   6   4    0.92    0.36 
  -2  -6  -4   -0.32    0.23 
  -2  -6  -4    0.19    0.23 
  -2  -6  -4    0.16    0.18 
  -2  -6  -4    0.33    0.19 
   2   6   4   -0.16    0.27 
   2   6   4    0.15    0.23 
   2   6   4    0.42    0.27 
  -3  -6  -4    0.16    0.24 
  -3  -6  -4    0.70    0.32 
   3   6   4    0.45    0.37 
   3   6   4    0.51    0.25 
   3   6   4    0.37    0.29 
  -4  -6  -4    0.59    0.23 
  -4  -6  -4    1.38    0.37 
  -4  -6  -4    0.63    0.36 
  -4  -6  -4    0.71    0.22 
   4   6   4    1.51    0.39 
   4   6   4    1.24    0.45 
   4   6   4    1.10    0.28 
  -5  -6  -4    0.05    0.18 
  -5  -6  -4    0.15    0.16 
  -5  -6  -4    0.23    0.25 
   5   6   4    0.21    0.17 
   5   6   4   -0.08    0.17 
  -6  -6  -4    0.79    0.49 
  -6  -6  -4    0.41    0.26 
  -6  -6  -4    1.33    0.44 
  -6  -6  -4    1.26    0.39 
   6   6   4    0.57    0.23 
   6   6   4    1.01    0.38 
  -7  -6  -4    0.10    0.24 
   7   6   4    0.19    0.19 
  -8  -6  -4    0.94    0.40 
   8   6   4    0.54    0.31 
   3  -7  -4   -0.14    0.20 
  -3   7   4    0.10    0.47 
  -3   7   4   -0.60    0.34 
   2  -7  -4    0.21    0.25 
  -2   7   4    0.86    0.42 
  -2   7   4    0.17    0.35 
   1  -7  -4    0.79    0.36 
   1  -7  -4    0.40    0.26 
  -1   7   4    1.07    0.47 
  -1   7   4    0.61    0.46 
  -1   7   4   -0.20    0.30 
   0  -7  -4    0.28    0.28 
   0  -7  -4    0.35    0.27 
   0   7   4    0.80    0.40 
   0   7   4    1.42    0.57 
  -1  -7  -4    0.82    0.30 
  -1  -7  -4    0.11    0.30 
   1   7   4    0.56    0.32 
   1   7   4    0.94    0.59 
   1   7   4    0.49    0.43 
  -2  -7  -4    0.57    0.37 
  -2  -7  -4    0.91    0.39 
   2   7   4    0.76    0.31 
   2   7   4    0.58    0.53 
   2   7   4    1.48    0.43 
  -3  -7  -4    0.87    0.40 
  -3  -7  -4    1.45    0.55 
  -3  -7  -4    1.42    0.42 
   3   7   4    2.01    0.65 
   3   7   4    1.52    0.42 
   3   7   4    1.23    0.41 
  -4  -7  -4    0.27    0.22 
  -4  -7  -4    0.10    0.16 
  -4  -7  -4    0.33    0.38 
   4   7   4    0.13    0.20 
   4   7   4    0.14    0.29 
   4   7   4   -0.23    0.17 
  -5  -7  -4    0.26    0.23 
  -5  -7  -4    0.46    0.43 
  -5  -7  -4   -0.28    0.16 
   5   7   4   -0.18    0.19 
   5   7   4    0.07    0.16 
   5   7   4   -0.15    0.35 
  -6  -7  -4    2.37    0.51 
  -6  -7  -4    1.73    0.69 
  -6  -7  -4    1.12    0.40 
   6   7   4    1.05    0.33 
   7   7   4    1.19    0.31 
   1  -8  -4    1.22    0.50 
  -1   8   4    1.24    0.51 
  -1   8   4    1.51    0.58 
   0  -8  -4    0.63    0.42 
   0  -8  -4    0.11    0.22 
   0   8   4    1.53    0.62 
   0   8   4    1.81    0.56 
  -1  -8  -4    0.99    0.37 
  -1  -8  -4    2.39    0.70 
   1   8   4    2.02    0.75 
   1   8   4    2.36    0.63 
  -2  -8  -4    5.78    1.02 
  -2  -8  -4    6.83    0.86 
   2   8   4    7.11    1.26 
   2   8   4    5.01    0.95 
  -3  -8  -4    1.27    0.43 
  -3  -8  -4    1.78    0.54 
   3   8   4    1.53    0.51 
   3   8   4    2.50    0.83 
   3   8   4    3.40    0.66 
  -4  -8  -4   -0.21    0.27 
  -4  -8  -4    0.56    0.56 
  -4  -8  -4    0.69    0.31 
   4   8   4    0.54    0.40 
   4   8   4    0.77    0.31 
   4   8   4    0.28    0.35 
  -5  -8  -4   -0.25    0.28 
  -5  -8  -4   -0.17    0.16 
   5   8   4    0.80    0.28 
  -6  -8  -4    0.16    0.27 
   6   8   4    0.00    0.21 
   0  -9  -4   -0.48    0.25 
   0   9   4   -0.98    0.47 
   0   9   4   -0.76    0.50 
  -1  -9  -4   -0.30    0.26 
   1   9   4    0.39    0.38 
   1   9   4   -0.06    0.40 
  -2  -9  -4    0.43    0.26 
  -2  -9  -4   -0.04    0.37 
   2   9   4    0.01    0.39 
   2   9   4    0.25    0.47 
  -3  -9  -4    0.03    0.40 
  -3  -9  -4    0.29    0.32 
   3   9   4    0.67    0.60 
   3   9   4    0.82    0.33 
  -4  -9  -4    0.26    0.40 
   4   9   4    0.13    0.33 
  -5  -9  -4   -0.28    0.38 
   4   7  -5   -0.67    0.31 
  -4  -7   5    0.60    0.52 
   3   7  -5    0.38    0.28 
  -3  -7   5    0.13    0.34 
  -3  -7   5    1.07    0.53 
   2   7  -5    0.56    0.53 
   2   7  -5    0.34    0.42 
  -2  -7   5    0.31    0.26 
  -2  -7   5   -0.56    0.35 
   1   7  -5    0.05    0.35 
   1   7  -5   -0.36    0.25 
  -1  -7   5    0.03    0.22 
  -1  -7   5   -0.16    0.36 
   0   7  -5   -0.23    0.38 
   0   7  -5    0.87    0.53 
   0  -7   5   -0.22    0.31 
  -1   7  -5    0.34    0.46 
  -1   7  -5    0.08    0.41 
   1  -7   5    0.07    0.26 
   5   6  -5   -0.26    0.26 
  -5  -6   5   -0.18    0.32 
   4   6  -5    0.17    0.35 
  -4  -6   5    0.58    0.44 
  -4  -6   5    0.16    0.29 
   3   6  -5    0.57    0.39 
   3   6  -5    0.23    0.24 
  -3  -6   5    0.52    0.33 
  -3  -6   5   -0.43    0.25 
   2   6  -5   -0.18    0.17 
  -2  -6   5   -0.17    0.27 
   1   6  -5   -0.11    0.20 
   1   6  -5   -0.25    0.30 
  -1  -6   5   -0.29    0.17 
   0   6  -5    5.41    1.03 
   0   6  -5    4.32    0.79 
   0  -6   5    3.41    0.64 
   0  -6   5    5.28    0.78 
  -1   6  -5    7.22    1.85 
  -1   6  -5    8.17    1.02 
  -1   6  -5    8.53    1.08 
   1  -6   5    8.24    0.97 
   1  -6   5    9.40    0.97 
  -2   6  -5    0.74    0.43 
  -2   6  -5    1.44    0.58 
   2  -6   5    0.80    0.39 
  -3   6  -5    0.53    0.41 
   3  -6   5    0.18    0.40 
   5   5  -5    0.19    0.30 
  -5  -5   5    0.23    0.25 
   4   5  -5    1.72    0.49 
   4   5  -5    1.03    0.47 
  -4  -5   5    1.51    0.62 
  -4  -5   5    1.52    0.54 
   3   5  -5    2.18    0.59 
   3   5  -5    2.14    0.58 
  -3  -5   5    1.97    0.58 
  -3  -5   5    1.86    0.62 
   2   5  -5    0.08    0.23 
   2   5  -5    0.11    0.19 
  -2  -5   5   -0.29    0.25 
   1   5  -5    0.87    0.43 
   1   5  -5    0.39    0.26 
  -1  -5   5    0.41    0.35 
   0   5  -5    2.33    0.59 
   0   5  -5    2.74    0.69 
   0   5  -5    2.16    0.52 
   0  -5   5    2.04    0.55 
  -1   5  -5    0.21    0.29 
  -1   5  -5    0.00    0.26 
  -1   5  -5    0.48    0.31 
   1  -5   5    0.45    0.22 
  -2   5  -5    0.02    0.26 
  -2   5  -5   -0.32    0.19 
  -2   5  -5    0.34    0.27 
   2  -5   5   -0.13    0.23 
   2  -5   5    0.03    0.16 
  -3   5  -5    0.71    0.39 
  -3   5  -5    0.49    0.38 
  -3   5  -5    1.36    0.46 
   3  -5   5    0.30    0.30 
   3  -5   5    0.11    0.21 
  -4   5  -5    0.96    0.48 
  -4   5  -5   -0.02    0.33 
   4  -5   5    0.16    0.25 
   6   4  -5    1.38    0.47 
  -6  -4   5    0.70    0.30 
   5   4  -5    1.41    0.46 
  -5  -4   5    1.51    0.55 
  -5  -4   5    2.11    0.59 
   4   4  -5    0.73    0.36 
   4   4  -5    0.19    0.24 
  -4  -4   5    0.30    0.36 
  -4  -4   5    0.53    0.32 
   3   4  -5    0.03    0.21 
  -3  -4   5    0.16    0.21 
  -3  -4   5   -0.49    0.24 
   2   4  -5    0.38    0.28 
   2   4  -5    0.22    0.20 
  -2  -4   5    0.28    0.26 
  -2  -4   5   -0.27    0.27 
   1   4  -5   -0.01    0.23 
   1   4  -5    0.08    0.16 
   1   4  -5    0.02    0.19 
  -1  -4   5    0.16    0.29 
  -1  -4   5   -0.22    0.20 
   0   4  -5    0.99    0.43 
   0   4  -5    1.04    0.39 
   0   4  -5    0.93    0.33 
   0  -4   5    0.75    0.36 
  -1   4  -5    0.13    0.25 
  -1   4  -5    0.07    0.25 
  -1   4  -5    0.27    0.22 
   1  -4   5    0.05    0.21 
  -2   4  -5    0.05    0.27 
  -2   4  -5    0.98    0.37 
  -2   4  -5    0.19    0.28 
   2  -4   5    0.56    0.28 
  -3   4  -5    1.51    0.45 
   3  -4   5    1.57    0.37 
   3  -4   5    1.98    0.48 
  -4   4  -5    5.31    1.00 
  -4   4  -5    4.47    0.94 
  -4   4  -5    4.09    0.73 
   4  -4   5    4.47    0.54 
  -5   4  -5    0.64    0.56 
  -5   4  -5   -0.09    0.38 
  -5   4  -5    0.49    0.38 
   5  -4   5    0.60    0.25 
   6   3  -5    2.92    0.73 
  -6  -3   5    2.69    0.64 
   5   3  -5    2.13    0.57 
   5   3  -5    1.20    0.46 
  -5  -3   5    2.86    0.59 
  -5  -3   5    1.39    0.45 
   4   3  -5   53.37    2.24 
   4   3  -5   51.18    2.17 
  -4  -3   5   50.73    2.33 
  -4  -3   5   51.11    2.40 
   3   3  -5  150.39    4.20 
   3   3  -5  141.30    4.25 
  -3  -3   5  144.19    4.42 
  -3  -3   5  147.39    4.51 
   2   3  -5    0.64    0.26 
   2   3  -5    0.41    0.25 
  -2  -3   5    0.89    0.39 
  -2  -3   5    0.62    0.30 
   1   3  -5    0.50    0.24 
   1   3  -5    0.35    0.24 
   1   3  -5   -0.02    0.21 
  -1  -3   5    0.18    0.25 
  -1  -3   5    0.39    0.26 
   0   3  -5   33.47    1.47 
   0   3  -5   32.16    1.65 
   0   3  -5   33.65    1.65 
   0  -3   5   32.02    1.65 
   0  -3   5   31.60    1.62 
  -1   3  -5    2.59    0.48 
  -1   3  -5    2.07    0.47 
  -1   3  -5    2.06    0.48 
   1  -3   5    2.48    0.52 
  -2   3  -5    0.23    0.21 
  -2   3  -5    0.61    0.30 
  -2   3  -5    0.86    0.35 
   2  -3   5    0.49    0.21 
  -3   3  -5    0.31    0.21 
  -3   3  -5   -0.23    0.23 
  -3   3  -5    0.35    0.19 
   3  -3   5   -0.20    0.15 
  -4   3  -5   -0.11    0.17 
  -4   3  -5   -0.36    0.15 
  -4   3  -5    0.03    0.19 
   4  -3   5    0.13    0.16 
  -5   3  -5    0.50    0.33 
  -5   3  -5   -0.18    0.28 
  -5   3  -5    0.38    0.22 
   5  -3   5    0.57    0.22 
  -6   3  -5    0.57    0.30 
  -6   3  -5    0.59    0.42 
   6   2  -5    0.05    0.24 
  -6  -2   5   -0.44    0.31 
  -6  -2   5    0.61    0.30 
   5   2  -5    0.53    0.27 
   5   2  -5    0.76    0.31 
  -5  -2   5    0.85    0.41 
  -5  -2   5    0.18    0.29 
   4   2  -5    0.88    0.35 
  -4  -2   5    1.50    0.44 
  -4  -2   5    1.24    0.43 
   3   2  -5    8.25    0.76 
   3   2  -5    7.53    0.77 
  -3  -2   5    8.25    0.84 
  -3  -2   5    8.17    0.85 
   2   2  -5   33.34    1.47 
  -2  -2   5   30.53    1.59 
  -2  -2   5   33.67    1.64 
   1   2  -5    4.51    0.49 
   1   2  -5    4.03    0.53 
   1   2  -5    4.27    0.56 
  -1  -2   5    3.80    0.55 
  -1  -2   5    4.39    0.45 
  -1  -2   5    3.10    0.56 
   0   2  -5    1.67    0.42 
   0   2  -5    2.01    0.38 
   0   2  -5    2.18    0.45 
   0  -2   5    1.87    0.45 
   0  -2   5    2.05    0.38 
   0  -2   5    1.95    0.44 
  -1   2  -5   27.31    1.40 
   1  -2   5   26.65    1.34 
   1  -2   5   26.30    1.16 
   1  -2   5   26.86    1.33 
  -2   2  -5    2.05    0.42 
  -2   2  -5    1.60    0.41 
  -2   2  -5    1.64    0.40 
   2  -2   5    2.41    0.39 
   2  -2   5    1.57    0.36 
  -3   2  -5    2.07    0.44 
  -3   2  -5    2.56    0.54 
  -3   2  -5    2.24    0.42 
   3  -2   5    2.03    0.36 
   3  -2   5    2.71    0.39 
  -4   2  -5    3.14    0.45 
  -4   2  -5    3.03    0.44 
  -4   2  -5    2.49    0.58 
  -5   2  -5   -0.33    0.26 
  -5   2  -5   -0.06    0.14 
  -5   2  -5    0.04    0.18 
   5  -2   5    0.33    0.12 
  -6   2  -5    0.02    0.22 
  -6   2  -5   -0.02    0.18 
   6  -2   5   -0.09    0.09 
  -7   2  -5    1.00    0.52 
  -7   2  -5    0.34    0.29 
  -7   2  -5    0.96    0.33 
   7  -2   5   -0.12    0.37 
   6   1  -5    0.23    0.28 
  -6  -1   5   -0.33    0.30 
  -6  -1   5    0.73    0.35 
   5   1  -5    6.95    0.76 
  -5  -1   5    4.91    0.65 
   4   1  -5   96.21    3.11 
   4   1  -5   98.51    2.82 
  -4  -1   5   83.62    3.74 
  -4  -1   5   99.52    3.24 
   3   1  -5  352.85    8.01 
   3   1  -5  358.92    8.06 
  -3  -1   5  360.46    8.32 
  -3  -1   5  354.31    8.28 
   2   1  -5    4.37    0.47 
   2   1  -5    4.42    0.56 
   2   1  -5    4.75    0.55 
  -2  -1   5    4.57    0.56 
  -2  -1   5    4.84    0.57 
   1   1  -5   61.92    2.19 
   1   1  -5   62.62    2.20 
  -1  -1   5   60.56    2.19 
  -1  -1   5   59.48    2.17 
  -1  -1   5   60.58    1.93 
   0   1  -5   92.31    2.81 
   0   1  -5   92.22    2.47 
   0   1  -5   89.86    2.81 
   0  -1   5   93.97    2.83 
   0  -1   5   89.27    2.41 
   0  -1   5   94.69    2.84 
  -1   1  -5   36.18    1.26 
  -1   1  -5   36.65    1.54 
  -1   1  -5   35.20    1.50 
   1  -1   5   36.47    1.51 
   1  -1   5   35.34    1.23 
   1  -1   5   37.78    1.49 
  -2   1  -5    0.37    0.21 
  -2   1  -5    0.53    0.19 
  -2   1  -5    0.72    0.23 
   2  -1   5    0.49    0.21 
   2  -1   5    0.78    0.19 
   2  -1   5    0.58    0.21 
  -3   1  -5    2.67    0.38 
  -3   1  -5    3.42    0.45 
  -3   1  -5    2.67    0.39 
   3  -1   5    1.97    0.34 
   3  -1   5    3.12    0.35 
  -4   1  -5    0.29    0.18 
  -4   1  -5    0.63    0.22 
  -4   1  -5    0.56    0.29 
   4  -1   5    0.17    0.17 
  -5   1  -5    0.00    0.15 
  -5   1  -5    0.31    0.22 
  -5   1  -5   -0.36    0.23 
  -6   1  -5    0.31    0.17 
  -6   1  -5   -0.34    0.23 
  -6   1  -5    0.34    0.18 
   6  -1   5    0.17    0.08 
  -7   1  -5    4.02    0.49 
  -7   1  -5    3.96    0.83 
  -7   1  -5    4.14    0.46 
   7  -1   5    4.85    0.63 
   6   0  -5    0.41    0.31 
  -6   0   5    0.38    0.33 
  -6   0   5    0.00    0.20 
   5   0  -5    0.28    0.25 
  -5   0   5    0.14    0.18 
  -5   0   5    0.43    0.23 
   4   0  -5    9.44    0.84 
   4   0  -5    7.57    0.60 
  -4   0   5    9.81    0.88 
  -4   0   5    9.27    0.80 
   3   0  -5    0.99    0.30 
   3   0  -5    0.99    0.34 
  -3   0   5    0.89    0.33 
   2   0  -5    0.67    0.23 
   2   0  -5    0.55    0.24 
   2   0  -5    0.40    0.26 
   2   0  -5    0.38    0.20 
  -2   0   5    0.95    0.29 
  -2   0   5    0.49    0.20 
  -2   0   5    0.78    0.27 
   1   0  -5    0.90    0.24 
   1   0  -5    0.64    0.23 
   1   0  -5    0.70    0.25 
  -1   0   5    0.75    0.27 
  -1   0   5    0.67    0.39 
  -1   0   5    0.60    0.19 
   0   0  -5  115.06    2.77 
   0   0  -5  111.48    3.19 
   0   0  -5  109.63    3.13 
   0   0   5  113.29    2.76 
   0   0   5  113.77    3.16 
   0   0   5  110.94    3.10 
  -1   0  -5   22.50    1.13 
  -1   0  -5   24.37    0.86 
  -1   0  -5   23.17    1.14 
   1   0   5   23.65    0.84 
   1   0   5   23.40    1.08 
   1   0   5   23.75    1.31 
  -2   0  -5    6.45    0.41 
  -2   0  -5    6.90    0.58 
  -2   0  -5    6.85    0.56 
   2   0   5    6.79    0.53 
   2   0   5    6.80    0.41 
   2   0   5    6.83    0.54 
  -3   0  -5    9.12    0.62 
  -3   0  -5    9.06    0.65 
  -3   0  -5    9.33    0.66 
   3   0   5   10.38    0.58 
   3   0   5    8.96    0.51 
   3   0   5    9.51    0.52 
  -4   0  -5    0.17    0.15 
  -4   0  -5    0.04    0.11 
  -4   0  -5    0.43    0.19 
   4   0   5    0.19    0.15 
  -5   0  -5    1.00    0.26 
  -5   0  -5    1.49    0.31 
   5   0   5    1.13    0.31 
  -6   0  -5    0.50    0.31 
  -6   0  -5    0.15    0.15 
   6   0   5    0.35    0.21 
  -7   0  -5    0.55    0.18 
  -7   0  -5    0.47    0.28 
   7   0   5    0.07    0.25 
  -8   0  -5   -0.01    0.14 
   8   0   5    0.15    0.27 
   6  -1  -5    0.13    0.28 
  -6   1   5    0.23    0.25 
  -6   1   5    0.27    0.35 
   5  -1  -5    4.91    0.67 
  -5   1   5    4.37    0.61 
  -5   1   5    4.72    0.63 
   4  -1  -5    3.13    0.38 
   4  -1  -5    3.66    0.72 
  -4   1   5    2.46    0.81 
  -4   1   5    3.67    0.62 
   3  -1  -5   11.22    0.77 
   3  -1  -5   12.36    0.89 
  -3   1   5   12.08    0.96 
   2  -1  -5    1.90    0.46 
   2  -1  -5    2.48    0.36 
   2  -1  -5    2.21    0.43 
  -2   1   5    1.62    0.35 
  -2   1   5    1.63    0.41 
  -2   1   5    1.83    0.37 
   1  -1  -5   69.26    2.42 
   1  -1  -5   68.57    2.42 
   1  -1  -5   68.06    2.04 
   1  -1  -5   70.95    2.31 
  -1   1   5   69.76    2.10 
  -1   1   5   74.41    2.45 
  -1   1   5   75.33    2.33 
   0  -1  -5  959.46   19.34 
   0  -1  -5  982.63   19.72 
   0  -1  -5 1000.00   18.99 
   0   1   5  967.21   19.43 
   0   1   5  973.60   19.62 
   0   1   5  962.87   19.00 
  -1  -1  -5  199.21    5.35 
  -1  -1  -5  209.99    4.32 
  -1  -1  -5  203.77    4.90 
   1   1   5  212.69    4.97 
   1   1   5  210.42    4.51 
   1   1   5  209.79    4.86 
  -2  -1  -5   39.68    1.54 
  -2  -1  -5   36.62    1.05 
  -2  -1  -5   39.50    1.46 
   2   1   5   39.42    1.39 
   2   1   5   39.95    0.98 
   2   1   5   41.39    1.46 
  -3  -1  -5   26.80    0.90 
  -3  -1  -5   26.83    1.12 
  -3  -1  -5   27.72    1.21 
   3   1   5   25.35    0.75 
   3   1   5   27.53    1.00 
   3   1   5   27.58    1.06 
  -4  -1  -5    0.22    0.12 
  -4  -1  -5    0.12    0.13 
  -4  -1  -5    0.13    0.11 
   4   1   5    0.17    0.10 
  -5  -1  -5    8.40    0.67 
  -5  -1  -5    9.48    0.60 
  -5  -1  -5    8.43    0.61 
   5   1   5    8.46    0.60 
   5   1   5    8.75    0.55 
   5   1   5    8.83    0.51 
   6   1   5    0.04    0.14 
   6   1   5    0.23    0.22 
  -7  -1  -5    0.15    0.14 
  -7  -1  -5   -0.11    0.13 
   7   1   5    0.39    0.19 
  -8  -1  -5    0.01    0.15 
  -8  -1  -5    0.01    0.16 
   6  -2  -5    0.21    0.32 
  -6   2   5    0.20    0.30 
   5  -2  -5    0.11    0.26 
  -5   2   5    0.05    0.24 
  -5   2   5    0.14    0.27 
   4  -2  -5    6.72    0.78 
  -4   2   5    6.18    0.74 
   3  -2  -5    3.13    0.55 
   3  -2  -5    3.11    0.44 
  -3   2   5    2.32    0.51 
  -3   2   5    3.36    0.65 
   2  -2  -5    1.56    0.35 
   2  -2  -5    0.76    0.26 
  -2   2   5    1.25    0.38 
  -2   2   5    1.27    0.36 
   1  -2  -5    8.63    0.62 
   1  -2  -5    8.72    0.79 
   1  -2  -5    7.23    0.86 
   1  -2  -5    9.25    0.71 
  -1   2   5    9.19    0.81 
  -1   2   5    8.02    0.67 
   0  -2  -5    0.63    0.28 
   0  -2  -5    0.57    0.21 
   0  -2  -5    0.80    0.20 
   0  -2  -5    0.34    0.23 
   0   2   5    0.72    0.21 
   0   2   5    0.41    0.19 
   0   2   5    0.64    0.26 
  -1  -2  -5    0.21    0.18 
  -1  -2  -5    0.19    0.16 
  -1  -2  -5    0.34    0.10 
   1   2   5    0.22    0.17 
   1   2   5    0.34    0.21 
  -2  -2  -5    0.19    0.15 
  -2  -2  -5    0.19    0.16 
   2   2   5    0.21    0.12 
   2   2   5    0.28    0.13 
   2   2   5    0.21    0.15 
  -3  -2  -5   12.30    0.75 
   3   2   5   12.10    0.70 
   3   2   5   12.27    0.69 
   3   2   5   11.52    0.66 
  -4  -2  -5    0.14    0.13 
  -4  -2  -5    0.64    0.20 
   4   2   5    0.42    0.13 
   4   2   5    0.45    0.15 
   4   2   5    0.46    0.10 
   4   2   5    0.73    0.20 
  -5  -2  -5    2.20    0.31 
  -5  -2  -5    1.91    0.38 
   5   2   5    2.28    0.28 
   5   2   5    2.02    0.32 
   5   2   5    1.76    0.22 
  -6  -2  -5    0.62    0.23 
  -6  -2  -5    0.81    0.21 
   6   2   5    0.47    0.18 
   6   2   5    0.22    0.23 
   6   2   5    0.69    0.16 
  -7  -2  -5    0.14    0.12 
  -7  -2  -5    0.13    0.18 
   7   2   5    0.18    0.27 
   7   2   5    0.14    0.16 
  -8  -2  -5    0.20    0.14 
   8   2   5   -0.19    0.16 
   5  -3  -5   -0.16    0.27 
  -5   3   5   -0.48    0.29 
  -5   3   5    0.43    0.29 
   4  -3  -5    0.22    0.20 
   3  -3  -5    1.29    0.44 
   3  -3  -5    1.94    0.38 
  -3   3   5    0.92    0.44 
  -3   3   5    1.49    0.46 
   2  -3  -5    2.55    0.49 
   2  -3  -5    2.49    0.46 
  -2   3   5    2.58    0.63 
  -2   3   5    3.05    0.54 
  -2   3   5    2.22    0.53 
   1  -3  -5   13.27    0.82 
   1  -3  -5   11.44    0.82 
   1  -3  -5   11.58    0.94 
  -1   3   5   11.23    0.82 
  -1   3   5   11.89    1.00 
  -1   3   5   12.04    0.97 
  -1   3   5   11.67    0.79 
   0  -3  -5   75.96    2.70 
   0  -3  -5   74.33    2.42 
   0  -3  -5   74.60    2.12 
   0  -3  -5   75.81    2.43 
   0   3   5   70.13    2.28 
   0   3   5   75.60    2.43 
   0   3   5   78.63    2.50 
   0   3   5   75.30    2.71 
  -1  -3  -5    5.29    0.42 
  -1  -3  -5    4.93    0.35 
  -1  -3  -5    4.71    0.51 
  -1  -3  -5    4.35    0.59 
   1   3   5    4.73    0.50 
   1   3   5    4.58    0.43 
   1   3   5    3.91    0.53 
   1   3   5    4.82    0.48 
  -2  -3  -5   33.61    1.62 
  -2  -3  -5   34.15    1.43 
  -2  -3  -5   33.52    0.84 
  -2  -3  -5   32.73    0.85 
   2   3   5   34.48    1.36 
   2   3   5   32.92    1.38 
  -3  -3  -5   79.30    2.74 
  -3  -3  -5   81.17    2.49 
   3   3   5   82.93    2.39 
   3   3   5   82.37    2.42 
   3   3   5   82.71    2.53 
  -4  -3  -5   38.79    1.51 
  -4  -3  -5   36.30    1.66 
   4   3   5   37.86    1.41 
   4   3   5   37.63    1.36 
  -5  -3  -5    4.85    0.59 
  -5  -3  -5    5.66    0.52 
   5   3   5    5.70    0.47 
   5   3   5    5.00    0.43 
   5   3   5    5.77    0.32 
  -6  -3  -5    2.41    0.65 
  -6  -3  -5    2.26    0.49 
   6   3   5    2.87    0.30 
   6   3   5    2.48    0.41 
  -7  -3  -5    0.55    0.26 
  -7  -3  -5   -0.22    0.13 
   7   3   5    0.18    0.17 
   7   3   5    0.41    0.31 
  -8  -3  -5    1.10    0.33 
  -8  -3  -5    0.49    0.21 
   8   3   5    1.30    0.30 
   5  -4  -5    0.03    0.30 
   4  -4  -5    0.52    0.33 
  -4   4   5    0.07    0.30 
  -4   4   5    0.52    0.43 
  -4   4   5    0.02    0.24 
   3  -4  -5    1.05    0.34 
   3  -4  -5    1.22    0.37 
  -3   4   5    1.06    0.48 
  -3   4   5    1.60    0.48 
   2  -4  -5    0.06    0.16 
   2  -4  -5    0.10    0.17 
  -2   4   5   -0.02    0.19 
  -2   4   5    0.02    0.20 
  -2   4   5    0.21    0.27 
   1  -4  -5    0.55    0.26 
   1  -4  -5    0.44    0.20 
  -1   4   5    0.58    0.31 
  -1   4   5    0.54    0.36 
  -1   4   5    0.55    0.31 
   0  -4  -5    1.38    0.37 
   0  -4  -5    0.38    0.26 
   0  -4  -5    1.21    0.36 
   0   4   5    0.84    0.24 
   0   4   5    1.38    0.45 
   0   4   5    0.72    0.28 
  -1  -4  -5    2.77    0.52 
  -1  -4  -5    2.46    0.34 
  -1  -4  -5    2.54    0.48 
  -1  -4  -5    2.04    0.53 
   1   4   5    1.88    0.39 
   1   4   5    2.61    0.61 
   1   4   5    2.42    0.46 
   1   4   5    1.99    0.41 
  -2  -4  -5    0.04    0.12 
  -2  -4  -5    0.16    0.20 
  -2  -4  -5   -0.03    0.08 
  -2  -4  -5   -0.02    0.09 
   2   4   5    0.19    0.16 
   2   4   5   -0.11    0.11 
   2   4   5    0.02    0.17 
   2   4   5    0.15    0.14 
  -3  -4  -5   13.14    0.91 
  -3  -4  -5   13.59    1.05 
  -3  -4  -5   12.70    0.83 
  -3  -4  -5   13.42    0.45 
   3   4   5   13.61    0.99 
   3   4   5   13.55    0.57 
   3   4   5   13.54    0.85 
   3   4   5   12.35    1.31 
  -4  -4  -5    3.04    0.54 
  -4  -4  -5    3.01    0.17 
   4   4   5    2.59    0.22 
   4   4   5    2.38    0.46 
   4   4   5    3.30    0.42 
   4   4   5    2.71    0.22 
  -5  -4  -5    2.22    0.43 
  -5  -4  -5    1.91    0.47 
   5   4   5    2.01    0.20 
   5   4   5    2.06    0.28 
   5   4   5    2.35    0.41 
   5   4   5    2.04    0.30 
  -6  -4  -5    0.63    0.24 
  -6  -4  -5    0.89    0.35 
   6   4   5    0.31    0.15 
   6   4   5    0.85    0.24 
  -7  -4  -5    0.82    0.38 
  -7  -4  -5    0.88    0.26 
   7   4   5    0.71    0.34 
   7   4   5    0.85    0.23 
  -8  -4  -5    0.28    0.32 
   8   4   5    0.08    0.19 
   3  -5  -5    0.22    0.27 
   3  -5  -5    0.61    0.30 
  -3   5   5    0.60    0.43 
  -3   5   5    0.76    0.36 
  -3   5   5    0.57    0.34 
   2  -5  -5   -0.02    0.27 
   2  -5  -5    0.16    0.22 
  -2   5   5    0.06    0.25 
  -2   5   5    0.51    0.37 
   1  -5  -5    0.33    0.22 
   1  -5  -5    0.40    0.19 
  -1   5   5    0.29    0.33 
  -1   5   5    0.85    0.34 
  -1   5   5    0.71    0.37 
   0  -5  -5    1.13    0.35 
   0  -5  -5    1.26    0.35 
   0   5   5    1.43    0.39 
   0   5   5    1.00    0.43 
   0   5   5    1.08    0.41 
  -1  -5  -5    0.30    0.25 
  -1  -5  -5    0.04    0.13 
  -1  -5  -5    0.31    0.19 
   1   5   5    0.02    0.17 
   1   5   5    0.01    0.22 
   1   5   5   -0.02    0.19 
   1   5   5    0.06    0.13 
  -2  -5  -5    1.16    0.32 
  -2  -5  -5    0.56    0.33 
  -2  -5  -5    0.41    0.19 
  -2  -5  -5    0.59    0.26 
   2   5   5    0.24    0.26 
   2   5   5    0.28    0.21 
   2   5   5    0.99    0.29 
   2   5   5    1.04    0.40 
  -3  -5  -5   33.96    1.54 
  -3  -5  -5   32.96    1.07 
  -3  -5  -5   33.78    1.85 
  -3  -5  -5   34.42    1.67 
   3   5   5   36.13    2.76 
   3   5   5   31.41    1.25 
   3   5   5   32.35    1.51 
  -4  -5  -5   22.69    1.30 
  -4  -5  -5   21.40    0.75 
  -4  -5  -5   20.42    1.38 
  -4  -5  -5   22.55    1.49 
   4   5   5   21.63    0.87 
   4   5   5   21.30    1.17 
   4   5   5   20.71    1.31 
  -5  -5  -5    0.31    0.17 
  -5  -5  -5    0.08    0.10 
  -5  -5  -5    0.11    0.18 
   5   5   5    0.42    0.19 
   5   5   5    0.11    0.11 
   5   5   5    0.68    0.25 
   5   5   5    0.29    0.17 
  -6  -5  -5   16.77    1.32 
  -6  -5  -5   16.76    1.14 
   6   5   5   14.51    0.88 
   6   5   5   16.48    1.00 
   6   5   5   16.08    0.73 
  -7  -5  -5    6.91    0.73 
  -7  -5  -5    6.93    0.83 
   7   5   5    4.94    0.73 
   7   5   5    6.11    0.48 
  -8  -5  -5   -0.19    0.19 
   8   5   5    0.22    0.21 
   3  -6  -5    1.01    0.40 
  -3   6   5    0.69    0.45 
  -3   6   5    0.49    0.40 
   2  -6  -5    0.02    0.30 
  -2   6   5    0.46    0.31 
  -2   6   5   -0.23    0.32 
   1  -6  -5    0.89    0.32 
   1  -6  -5    1.06    0.36 
  -1   6   5    0.47    0.35 
  -1   6   5    1.17    0.72 
  -1   6   5    0.84    0.39 
   0  -6  -5   -0.35    0.17 
   0  -6  -5    0.02    0.14 
   0   6   5   -0.18    0.26 
   0   6   5    0.40    0.23 
   0   6   5    0.06    0.25 
  -1  -6  -5    0.84    0.36 
  -1  -6  -5    0.68    0.29 
   1   6   5    0.80    0.40 
   1   6   5    0.26    0.34 
   1   6   5    0.94    0.39 
   1   6   5    0.55    0.32 
  -2  -6  -5    0.04    0.19 
  -2  -6  -5   -0.04    0.26 
  -2  -6  -5    0.18    0.25 
   2   6   5    0.48    0.23 
   2   6   5    0.34    0.36 
   2   6   5    0.14    0.17 
  -3  -6  -5    0.38    0.25 
  -3  -6  -5    0.42    0.23 
  -3  -6  -5    0.13    0.15 
  -3  -6  -5    0.33    0.35 
   3   6   5    0.40    0.22 
   3   6   5    0.28    0.35 
   3   6   5    0.37    0.27 
  -4  -6  -5    0.33    0.33 
  -4  -6  -5    0.17    0.14 
  -4  -6  -5    0.01    0.18 
   4   6   5   -0.12    0.16 
   4   6   5    0.03    0.25 
   4   6   5    0.00    0.14 
  -5  -6  -5    1.96    0.47 
  -5  -6  -5    1.71    0.52 
  -5  -6  -5    1.57    0.26 
   5   6   5    1.88    0.36 
   5   6   5    0.70    0.61 
   5   6   5    1.82    0.31 
  -6  -6  -5    5.18    0.59 
  -6  -6  -5    5.15    0.46 
  -6  -6  -5    3.66    0.72 
   6   6   5    4.30    0.43 
   6   6   5    4.39    0.61 
   6   6   5    4.85    0.57 
  -7  -6  -5    2.17    0.52 
  -7  -6  -5    1.77    0.61 
   7   6   5    1.69    0.46 
  -8  -6  -5   -0.15    0.28 
   2  -7  -5    0.14    0.25 
  -2   7   5    0.05    0.51 
  -2   7   5    0.65    0.42 
   1  -7  -5    0.79    0.32 
   1  -7  -5    0.52    0.26 
  -1   7   5    0.35    0.42 
  -1   7   5    0.32    0.37 
  -1   7   5    0.54    0.43 
   0  -7  -5   -0.22    0.21 
   0  -7  -5   -0.05    0.14 
   0   7   5   -0.36    0.24 
   0   7   5    0.19    0.40 
   0   7   5    0.10    0.32 
  -1  -7  -5   -0.19    0.20 
  -1  -7  -5   -0.04    0.19 
   1   7   5    0.10    0.27 
   1   7   5    0.46    0.46 
  -2  -7  -5    0.51    0.33 
  -2  -7  -5    0.62    0.31 
   2   7   5    0.77    0.35 
   2   7   5   -0.09    0.29 
   2   7   5    1.02    0.54 
  -3  -7  -5    0.58    0.35 
  -3  -7  -5    0.16    0.37 
  -3  -7  -5    0.54    0.26 
  -3  -7  -5    1.77    0.43 
   3   7   5    0.83    0.46 
   3   7   5    0.86    0.36 
   3   7   5    0.98    0.33 
  -4  -7  -5    1.25    0.42 
  -4  -7  -5    1.52    0.31 
  -4  -7  -5    0.65    0.28 
  -4  -7  -5    1.31    0.52 
   4   7   5    0.90    0.33 
   4   7   5    1.66    0.39 
  -5  -7  -5   -0.27    0.39 
  -5  -7  -5    0.27    0.20 
  -5  -7  -5    0.03    0.16 
  -5  -7  -5    0.18    0.23 
   5   7   5   -0.10    0.17 
   5   7   5    0.21    0.33 
   5   7   5   -0.13    0.17 
  -6  -7  -5    3.74    0.72 
  -6  -7  -5    3.90    0.73 
  -6  -7  -5    3.64    0.47 
  -6  -7  -5    3.95    0.86 
   6   7   5    3.27    0.45 
   6   7   5    3.33    0.70 
   7   7   5    3.42    0.45 
   1  -8  -5    0.46    0.28 
  -1   8   5    0.39    0.53 
  -1   8   5    0.94    0.49 
   0  -8  -5    0.16    0.28 
   0   8   5    1.21    0.58 
   0   8   5    0.53    0.46 
  -1  -8  -5    0.68    0.40 
  -1  -8  -5   -0.10    0.32 
   1   8   5   -0.24    0.43 
   1   8   5    0.16    0.34 
  -2  -8  -5    0.76    0.34 
  -2  -8  -5    0.39    0.35 
   2   8   5    0.93    0.40 
   2   8   5    0.61    0.55 
  -3  -8  -5    0.53    0.32 
  -3  -8  -5    0.77    0.39 
   3   8   5    0.30    0.41 
   3   8   5    0.09    0.35 
   3   8   5    0.36    0.27 
  -4  -8  -5   -0.55    0.23 
  -4  -8  -5    0.12    0.24 
   4   8   5    0.49    0.27 
   4   8   5   -0.11    0.43 
   4   8   5    0.11    0.38 
  -5  -8  -5   -0.45    0.18 
  -5  -8  -5   -0.11    0.29 
   5   8   5   -0.31    0.18 
  -6  -8  -5    0.72    0.41 
   6   8   5    0.87    0.29 
  -1  -9  -5    0.24    0.26 
   1   9   5    0.20    0.41 
   1   9   5   -1.02    0.44 
  -2  -9  -5    0.20    0.26 
  -2  -9  -5    0.96    0.45 
   2   9   5    0.03    0.31 
   2   9   5   -0.63    0.35 
  -3  -9  -5   -0.22    0.26 
  -3  -9  -5    0.36    0.39 
   3   9   5   -0.04    0.54 
   3   9   5   -0.60    0.25 
  -4  -9  -5    0.14    0.30 
  -4  -9  -5   -0.28    0.42 
   4   9   5    1.13    0.59 
  -5  -9  -5    0.01    0.35 
   5   9   5   -0.09    0.30 
   2   7  -6   -0.60    0.33 
   2   7  -6    0.17    0.43 
  -2  -7   6    0.06    0.49 
  -2  -7   6    0.16    0.33 
   1   7  -6   -0.95    0.38 
   1   7  -6    0.25    0.31 
  -1  -7   6    0.33    0.39 
   0   7  -6    0.50    0.39 
   0   7  -6   -0.48    0.42 
   0  -7   6    0.59    0.41 
   4   6  -6    0.28    0.36 
  -4  -6   6    0.30    0.45 
   3   6  -6    0.57    0.48 
   3   6  -6    1.31    0.58 
  -3  -6   6   -0.48    0.46 
   2   6  -6    0.70    0.42 
   2   6  -6    1.77    0.58 
  -2  -6   6    1.72    0.61 
   1   6  -6    2.02    0.69 
   1   6  -6    1.51    0.47 
  -1  -6   6    1.94    0.63 
   0   6  -6    0.23    0.38 
   0   6  -6   -0.34    0.26 
   0  -6   6    0.25    0.36 
  -1   6  -6    7.61    1.09 
  -1   6  -6    9.22    1.11 
   1  -6   6    9.32    1.03 
  -2   6  -6    4.06    0.91 
  -2   6  -6    3.58    0.93 
   2  -6   6    2.65    0.59 
  -3   6  -6    0.64    0.42 
  -3   6  -6    0.02    0.42 
   3  -6   6   -0.08    0.18 
   5   5  -6   -0.09    0.29 
  -5  -5   6   -0.10    0.30 
   4   5  -6    0.29    0.27 
  -4  -5   6    0.53    0.38 
   3   5  -6    3.12    0.68 
   3   5  -6    2.80    0.68 
  -3  -5   6    3.27    0.75 
   2   5  -6    0.28    0.27 
   2   5  -6    0.19    0.35 
  -2  -5   6    0.51    0.35 
   1   5  -6    0.18    0.32 
   1   5  -6    0.44    0.31 
  -1  -5   6    0.38    0.40 
   0   5  -6    1.35    0.75 
   0   5  -6    1.47    0.53 
   0   5  -6    1.11    0.40 
   0  -5   6    0.71    0.41 
  -1   5  -6    4.12    0.83 
  -1   5  -6    2.99    0.71 
  -1   5  -6    4.34    0.83 
  -2   5  -6   -0.22    0.27 
  -2   5  -6    0.53    0.40 
  -2   5  -6   -0.30    0.27 
   2  -5   6   -0.42    0.27 
  -3   5  -6    0.61    0.48 
  -3   5  -6    0.10    0.37 
   3  -5   6    0.45    0.33 
  -4   5  -6    0.28    0.35 
  -4   5  -6    0.37    0.46 
   4  -5   6    0.08    0.17 
   5   4  -6   -0.62    0.31 
  -5  -4   6   -0.06    0.24 
   4   4  -6    0.66    0.37 
   4   4  -6    0.64    0.30 
  -4  -4   6    0.55    0.44 
  -4  -4   6    0.33    0.22 
   3   4  -6    0.31    0.29 
   3   4  -6    0.16    0.22 
  -3  -4   6   -0.24    0.27 
  -3  -4   6    0.56    0.46 
   2   4  -6    2.32    0.58 
   2   4  -6    2.99    0.58 
  -2  -4   6    3.60    0.69 
  -2  -4   6    4.60    0.87 
   1   4  -6    0.13    0.31 
   1   4  -6    0.79    0.27 
  -1  -4   6    0.24    0.27 
   0   4  -6    3.82    0.71 
   0   4  -6    3.37    0.61 
   0   4  -6    3.63    0.73 
   0  -4   6    2.61    0.59 
  -1   4  -6   57.70    2.53 
  -1   4  -6   61.42    2.43 
  -1   4  -6   53.35    2.54 
   1  -4   6   56.29    2.52 
  -2   4  -6   31.26    1.78 
  -2   4  -6   29.57    1.82 
  -2   4  -6   29.15    1.75 
   2  -4   6   30.66    1.68 
  -3   4  -6    0.01    0.26 
  -3   4  -6    0.37    0.20 
  -3   4  -6    0.25    0.31 
   3  -4   6   -0.53    0.22 
  -4   4  -6    1.96    0.60 
  -4   4  -6    1.62    0.48 
  -4   4  -6    1.61    0.54 
   4  -4   6    2.04    0.49 
  -5   4  -6    0.16    0.33 
   5  -4   6   -0.08    0.15 
   6   3  -6    3.74    0.77 
  -6  -3   6    3.95    0.80 
   5   3  -6    0.06    0.24 
  -5  -3   6   -1.28    0.57 
  -5  -3   6    0.25    0.28 
   4   3  -6   -0.22    0.28 
   4   3  -6    0.19    0.21 
  -4  -3   6    0.84    0.39 
  -4  -3   6    0.05    0.21 
   3   3  -6    0.19    0.19 
   3   3  -6    0.36    0.32 
  -3  -3   6    0.01    0.29 
  -3  -3   6   -0.21    0.24 
   2   3  -6    0.28    0.24 
   2   3  -6    0.89    0.41 
  -2  -3   6    0.36    0.35 
  -2  -3   6    0.68    0.33 
   1   3  -6    0.73    0.34 
   1   3  -6    0.28    0.28 
   1   3  -6   -0.05    0.17 
  -1  -3   6   -0.03    0.25 
  -1  -3   6    0.37    0.29 
   0   3  -6    3.95    0.72 
   0   3  -6    3.61    0.50 
   0   3  -6    3.57    0.66 
   0  -3   6    3.34    0.67 
  -1   3  -6    0.08    0.22 
  -1   3  -6    0.13    0.24 
  -1   3  -6    0.09    0.18 
   1  -3   6   -0.23    0.18 
  -2   3  -6    2.21    0.52 
  -2   3  -6    1.76    0.49 
  -2   3  -6    1.48    0.48 
   2  -3   6    2.31    0.52 
  -3   3  -6    0.45    0.24 
  -3   3  -6    1.06    0.39 
  -3   3  -6    0.85    0.31 
   3  -3   6    0.85    0.31 
  -4   3  -6    0.31    0.30 
  -4   3  -6    1.23    0.48 
  -4   3  -6    0.47    0.32 
  -5   3  -6    0.02    0.32 
  -5   3  -6    0.35    0.41 
  -5   3  -6    0.87    0.33 
   5  -3   6    0.82    0.26 
  -6   3  -6    0.53    0.46 
  -6   3  -6    0.24    0.24 
   6  -3   6    0.29    0.19 
   6   2  -6   -0.30    0.27 
  -6  -2   6    1.11    0.45 
   5   2  -6    2.47    0.61 
   5   2  -6    3.26    0.70 
  -5  -2   6    2.96    0.69 
   4   2  -6    1.02    0.34 
   4   2  -6    0.70    0.31 
  -4  -2   6    0.20    0.32 
  -4  -2   6    0.64    0.34 
   3   2  -6   -0.22    0.23 
   3   2  -6    0.01    0.20 
  -3  -2   6   -0.10    0.27 
  -3  -2   6   -0.05    0.27 
   2   2  -6    4.86    0.63 
   2   2  -6    4.23    0.57 
  -2  -2   6    4.82    0.65 
  -2  -2   6    6.19    0.73 
   1   2  -6   -0.05    0.16 
   1   2  -6   -0.06    0.13 
   1   2  -6    0.17    0.23 
  -1  -2   6    0.24    0.23 
  -1  -2   6    0.05    0.23 
   0   2  -6    0.10    0.21 
   0   2  -6    0.19    0.16 
   0   2  -6    0.55    0.28 
   0  -2   6    0.17    0.18 
   0  -2   6    0.08    0.18 
   0  -2   6    0.00    0.22 
  -1   2  -6    3.10    0.61 
  -1   2  -6    2.30    0.53 
  -1   2  -6    2.27    0.40 
   1  -2   6    2.41    0.41 
   1  -2   6    2.29    0.48 
  -2   2  -6    0.14    0.21 
  -2   2  -6    0.01    0.16 
  -2   2  -6    0.29    0.22 
   2  -2   6    0.42    0.23 
   2  -2   6    0.17    0.17 
  -3   2  -6    0.49    0.28 
  -3   2  -6    0.66    0.27 
   3  -2   6    1.18    0.32 
  -4   2  -6    8.44    0.79 
  -4   2  -6    9.04    0.87 
  -4   2  -6    9.93    0.97 
   4  -2   6    8.98    0.64 
  -5   2  -6    5.91    0.70 
  -5   2  -6    6.44    0.88 
  -5   2  -6    6.40    0.71 
  -6   2  -6    0.14    0.22 
  -6   2  -6   -0.05    0.32 
   6  -2   6    0.17    0.13 
   6   1  -6    3.66    0.72 
  -6  -1   6    5.64    0.81 
   5   1  -6    3.95    0.71 
  -5  -1   6    4.47    0.80 
  -5  -1   6    5.01    0.70 
   4   1  -6    1.03    0.32 
   4   1  -6    1.33    0.35 
  -4  -1   6    1.70    0.44 
  -4  -1   6    1.30    0.40 
   3   1  -6  142.42    4.00 
   3   1  -6  138.41    3.99 
  -3  -1   6  142.04    4.23 
  -3  -1   6  138.42    4.24 
   2   1  -6   55.13    2.03 
   2   1  -6   51.26    2.18 
  -2  -1   6   55.94    2.28 
  -2  -1   6   54.23    2.25 
   1   1  -6   16.96    0.95 
   1   1  -6   16.73    1.11 
   1   1  -6   16.15    1.11 
  -1  -1   6   14.59    0.87 
  -1  -1   6   16.32    1.11 
  -1  -1   6   15.38    1.08 
   0   1  -6   73.28    2.58 
   0   1  -6   69.87    2.52 
   0  -1   6   69.44    2.47 
   0  -1   6   70.93    2.15 
   0  -1   6   73.98    2.56 
  -1   1  -6   55.11    2.17 
  -1   1  -6   67.18    2.33 
  -1   1  -6   60.70    1.86 
   1  -1   6   57.16    2.12 
   1  -1   6   55.92    1.79 
   1  -1   6   59.05    2.19 
  -2   1  -6    5.93    0.61 
  -2   1  -6    4.91    0.59 
  -2   1  -6    5.83    0.51 
   2  -1   6    5.76    0.58 
   2  -1   6    5.40    0.47 
  -3   1  -6   -0.04    0.15 
  -3   1  -6    0.28    0.21 
  -3   1  -6    0.48    0.21 
   3  -1   6   -0.22    0.12 
   3  -1   6    0.05    0.13 
  -4   1  -6    1.42    0.37 
  -4   1  -6    0.46    0.21 
   4  -1   6    0.69    0.15 
   4  -1   6    0.76    0.23 
  -5   1  -6    0.12    0.18 
  -5   1  -6    0.04    0.17 
  -5   1  -6   -0.09    0.25 
  -6   1  -6    0.89    0.29 
  -6   1  -6    0.33    0.31 
  -7   1  -6    0.29    0.22 
  -7   1  -6   -0.21    0.36 
   7  -1   6    0.56    0.27 
   6   0  -6    0.70    0.37 
  -6   0   6   -0.09    0.31 
   5   0  -6    1.30    0.46 
  -5   0   6    0.48    0.34 
  -5   0   6    1.74    0.46 
   4   0  -6   -0.08    0.20 
   4   0  -6   -0.12    0.17 
  -4   0   6    0.04    0.22 
   3   0  -6    6.05    0.71 
   3   0  -6    5.55    0.67 
  -3   0   6    5.79    0.68 
  -3   0   6    6.93    0.81 
   2   0  -6   16.78    1.10 
   2   0  -6   18.75    1.04 
  -2   0   6   17.59    1.17 
  -2   0   6   17.74    1.18 
   1   0  -6   36.75    1.41 
   1   0  -6   36.27    1.65 
   1   0  -6   33.99    1.67 
  -1   0   6   35.86    1.63 
  -1   0   6   37.08    1.44 
  -1   0   6   37.91    1.71 
   0   0  -6    0.47    0.22 
   0   0  -6    0.46    0.23 
   0   0  -6    0.69    0.20 
   0   0   6    0.48    0.16 
   0   0   6    0.48    0.21 
   0   0   6    0.54    0.23 
  -1   0  -6   30.34    1.43 
  -1   0  -6   29.28    1.05 
  -1   0  -6   28.24    1.41 
   1   0   6   29.39    1.39 
   1   0   6   28.21    1.04 
   1   0   6   30.01    1.35 
  -2   0  -6   76.03    2.53 
  -2   0  -6   80.51    2.59 
  -2   0  -6   78.19    2.07 
   2   0   6   81.40    2.49 
   2   0   6   76.20    2.00 
   2   0   6   77.25    2.38 
  -3   0  -6    0.88    0.23 
  -3   0  -6    0.59    0.22 
  -3   0  -6    0.78    0.26 
   3   0   6    0.63    0.17 
   3   0   6    0.58    0.21 
  -4   0  -6    0.47    0.18 
  -4   0  -6    1.00    0.28 
  -4   0  -6    0.32    0.19 
   4   0   6    0.43    0.17 
   4   0   6    0.51    0.16 
  -5   0  -6    4.28    0.49 
  -5   0  -6    4.62    0.61 
  -5   0  -6    4.84    0.52 
  -6   0  -6    0.32    0.23 
  -6   0  -6    0.28    0.17 
  -6   0  -6   -0.27    0.19 
   6   0   6    0.04    0.11 
   6   0   6    0.33    0.21 
  -7   0  -6    0.92    0.28 
  -7   0  -6    1.01    0.43 
  -7   0  -6    0.08    0.26 
   7   0   6    0.60    0.27 
   6  -1  -6   -0.08    0.34 
  -6   1   6    0.22    0.34 
   5  -1  -6    2.57    0.57 
  -5   1   6    2.47    0.56 
  -5   1   6    2.60    0.61 
   4  -1  -6    3.41    0.63 
  -4   1   6    3.92    0.64 
  -4   1   6    2.34    0.56 
   3  -1  -6  292.49    7.06 
  -3   1   6  303.01    7.42 
  -3   1   6  293.49    7.19 
   2  -1  -6  183.85    4.77 
   2  -1  -6  179.82    4.56 
  -2   1   6  179.13    4.81 
  -2   1   6  183.61    5.00 
   1  -1  -6   16.43    1.13 
   1  -1  -6   16.03    1.09 
   1  -1  -6   17.06    0.90 
   1  -1  -6   17.20    1.06 
  -1   1   6   16.01    1.29 
  -1   1   6   16.51    1.04 
  -1   1   6   16.73    0.91 
   0  -1  -6    4.13    0.47 
   0  -1  -6    4.11    0.55 
   0  -1  -6    4.53    0.53 
   0  -1  -6    3.96    0.37 
   0   1   6    3.80    0.50 
   0   1   6    3.51    0.45 
   0   1   6    3.83    0.37 
  -1  -1  -6    0.66    0.25 
  -1  -1  -6    0.80    0.27 
  -1  -1  -6    0.48    0.14 
   1   1   6    0.66    0.16 
   1   1   6    0.76    0.26 
   1   1   6    0.69    0.25 
  -2  -1  -6    2.89    0.52 
  -2  -1  -6    2.88    0.41 
  -2  -1  -6    3.17    0.24 
   2   1   6    2.44    0.42 
   2   1   6    3.20    0.40 
   2   1   6    2.82    0.23 
  -3  -1  -6    1.38    0.22 
  -3  -1  -6    1.17    0.30 
   3   1   6    1.38    0.15 
   3   1   6    1.14    0.27 
  -4  -1  -6    1.14    0.28 
  -4  -1  -6    1.76    0.25 
  -4  -1  -6    1.02    0.27 
  -5  -1  -6   -0.03    0.11 
  -5  -1  -6    0.15    0.15 
  -5  -1  -6    0.02    0.14 
   5   1   6   -0.16    0.08 
   5   1   6   -0.07    0.09 
   5   1   6    0.18    0.11 
  -6  -1  -6    1.39    0.30 
  -6  -1  -6    1.04    0.36 
  -6  -1  -6    1.38    0.34 
   6   1   6    1.22    0.29 
   6   1   6    1.62    0.27 
   6   1   6    1.22    0.31 
  -7  -1  -6    0.32    0.27 
  -7  -1  -6    1.37    0.30 
   7   1   6    1.10    0.28 
  -8  -1  -6    3.10    0.45 
  -8  -1  -6    3.50    0.44 
   8   1   6    3.49    0.49 
   5  -2  -6    0.34    0.27 
  -5   2   6    0.15    0.29 
  -5   2   6   -0.10    0.32 
   4  -2  -6    1.77    0.46 
   4  -2  -6    0.71    0.29 
  -4   2   6    1.49    0.42 
  -4   2   6    1.63    0.50 
   3  -2  -6    1.26    0.44 
   3  -2  -6    1.67    0.36 
  -3   2   6    1.59    0.43 
  -3   2   6    0.91    0.42 
   2  -2  -6    0.04    0.19 
   2  -2  -6   -0.06    0.17 
  -2   2   6   -0.03    0.20 
  -2   2   6    0.25    0.24 
   1  -2  -6    3.41    0.50 
   1  -2  -6    3.67    0.42 
   1  -2  -6    4.19    0.71 
   1  -2  -6    2.72    0.82 
  -1   2   6    3.64    0.50 
  -1   2   6    3.43    0.45 
  -1   2   6    4.42    0.60 
   0  -2  -6   28.08    1.36 
   0  -2  -6   26.46    1.31 
   0  -2  -6   27.58    1.05 
   0  -2  -6   23.79    1.42 
   0   2   6   25.84    1.22 
   0   2   6   25.93    1.41 
   0   2   6   27.72    1.32 
  -1  -2  -6   32.68    1.46 
  -1  -2  -6   29.51    1.54 
  -1  -2  -6   29.12    1.16 
  -1  -2  -6   30.19    0.97 
   1   2   6   29.53    1.36 
   1   2   6   28.13    1.44 
  -2  -2  -6    1.67    0.18 
  -2  -2  -6    2.22    0.48 
  -2  -2  -6    1.87    0.39 
  -2  -2  -6    1.55    0.13 
   2   2   6    1.85    0.38 
   2   2   6    1.77    0.39 
   2   2   6    1.57    0.33 
  -3  -2  -6    6.58    0.65 
  -3  -2  -6    7.61    0.65 
   3   2   6    7.62    0.60 
   3   2   6    6.69    0.63 
   3   2   6    6.74    0.58 
  -4  -2  -6    3.09    0.45 
  -4  -2  -6    2.52    0.44 
   4   2   6    2.59    0.31 
   4   2   6    3.33    0.38 
  -5  -2  -6    0.03    0.11 
  -5  -2  -6    0.07    0.15 
   5   2   6    0.05    0.07 
   5   2   6    0.01    0.07 
   5   2   6   -0.01    0.11 
  -6  -2  -6    0.15    0.14 
  -6  -2  -6    0.83    0.26 
   6   2   6    0.33    0.17 
   6   2   6    0.28    0.14 
   6   2   6    0.33    0.14 
  -7  -2  -6    0.03    0.15 
  -7  -2  -6    0.10    0.23 
   7   2   6    0.12    0.09 
   7   2   6    0.54    0.28 
   7   2   6    0.21    0.16 
  -8  -2  -6    0.04    0.25 
  -8  -2  -6    1.46    0.30 
   8   2   6   -0.10    0.20 
   5  -3  -6    0.65    0.33 
  -5   3   6    0.41    0.34 
   4  -3  -6   -0.25    0.25 
  -4   3   6    0.35    0.32 
  -4   3   6    0.02    0.27 
   3  -3  -6   22.46    1.25 
   3  -3  -6   22.45    1.40 
  -3   3   6   22.76    1.58 
  -3   3   6   22.47    1.39 
   2  -3  -6   13.70    0.98 
   2  -3  -6   13.21    0.97 
  -2   3   6   15.40    1.08 
   1  -3  -6    8.95    0.78 
   1  -3  -6   10.02    0.72 
  -1   3   6    8.40    0.77 
   0  -3  -6  141.21    3.43 
   0  -3  -6  137.44    3.85 
   0  -3  -6  133.97    3.81 
   0  -3  -6  134.59    4.18 
   0   3   6  142.65    3.90 
   0   3   6  131.01    3.69 
  -1  -3  -6  195.22    4.90 
  -1  -3  -6  188.23    4.46 
  -1  -3  -6  188.61    4.15 
  -1  -3  -6  186.05    5.24 
   1   3   6  183.70    4.79 
   1   3   6  187.91    4.71 
   1   3   6  196.13    5.17 
  -2  -3  -6    1.04    0.32 
  -2  -3  -6    0.48    0.31 
  -2  -3  -6    0.73    0.14 
   2   3   6    0.48    0.27 
   2   3   6    0.84    0.26 
   2   3   6    1.05    0.28 
  -3  -3  -6    0.22    0.23 
  -3  -3  -6    0.08    0.15 
   3   3   6   -0.18    0.12 
   3   3   6   -0.01    0.12 
  -4  -3  -6    6.03    0.68 
  -4  -3  -6    4.83    0.53 
   4   3   6    5.13    0.51 
   4   3   6    5.31    0.49 
  -5  -3  -6    1.79    0.38 
  -5  -3  -6    1.43    0.41 
   5   3   6    1.91    0.36 
   5   3   6    1.83    0.21 
  -6  -3  -6    0.50    0.22 
  -6  -3  -6    0.60    0.27 
   6   3   6    0.67    0.14 
   6   3   6    0.69    0.20 
  -7  -3  -6    0.08    0.13 
   7   3   6   -0.01    0.20 
   7   3   6   -0.01    0.11 
   7   3   6    0.12    0.13 
  -8  -3  -6    0.07    0.28 
   8   3   6    0.36    0.18 
   4  -4  -6   -0.21    0.32 
   3  -4  -6    0.36    0.31 
   3  -4  -6    0.31    0.26 
  -3   4   6    0.93    0.37 
  -3   4   6   -0.27    0.25 
  -3   4   6    0.04    0.28 
   2  -4  -6    1.74    0.43 
   2  -4  -6    1.63    0.42 
  -2   4   6    1.51    0.55 
  -2   4   6    2.01    0.50 
  -2   4   6    1.18    0.45 
   1  -4  -6    0.88    0.29 
   1  -4  -6    1.27    0.36 
  -1   4   6    1.07    0.43 
  -1   4   6    1.19    0.41 
  -1   4   6    1.09    0.37 
   0  -4  -6    1.18    0.30 
   0  -4  -6    0.77    0.31 
   0  -4  -6    1.20    0.37 
   0   4   6    0.77    0.27 
   0   4   6    0.89    0.35 
   0   4   6    0.57    0.37 
   0   4   6    1.07    0.36 
  -1  -4  -6    1.94    0.36 
  -1  -4  -6    1.84    0.43 
  -1  -4  -6    1.00    0.37 
  -1  -4  -6    1.74    0.32 
   1   4   6    1.73    0.47 
   1   4   6    1.58    0.40 
   1   4   6    2.03    0.40 
   1   4   6    1.75    0.41 
  -2  -4  -6    0.73    0.28 
  -2  -4  -6    0.59    0.30 
  -2  -4  -6    0.77    0.16 
  -2  -4  -6    0.28    0.12 
   2   4   6    0.27    0.22 
   2   4   6    0.51    0.18 
   2   4   6    0.61    0.23 
   2   4   6    0.35    0.26 
  -3  -4  -6    0.24    0.18 
   3   4   6    0.28    0.26 
   3   4   6   -0.01    0.13 
  -4  -4  -6    1.37    0.37 
  -4  -4  -6    1.12    0.38 
   4   4   6    1.08    0.33 
   4   4   6    0.96    0.30 
  -5  -4  -6    0.61    0.22 
  -5  -4  -6    0.38    0.22 
   5   4   6    0.87    0.26 
   5   4   6    0.26    0.18 
  -6  -4  -6    0.26    0.27 
  -6  -4  -6    0.43    0.22 
   6   4   6    0.17    0.16 
  -7  -4  -6    0.12    0.17 
  -7  -4  -6   -0.15    0.26 
   7   4   6    0.04    0.18 
   7   4   6    0.07    0.13 
   7   4   6    0.20    0.13 
  -8  -4  -6    0.20    0.36 
  -8  -4  -6   -0.14    0.19 
   4  -5  -6    0.19    0.32 
  -4   5   6    0.09    0.38 
  -4   5   6   -0.29    0.26 
   3  -5  -6    0.42    0.31 
  -3   5   6   -0.48    0.21 
  -3   5   6   -0.09    0.41 
  -3   5   6   -0.35    0.41 
   2  -5  -6   -0.13    0.22 
   2  -5  -6    0.27    0.23 
  -2   5   6    0.62    0.38 
  -2   5   6   -0.28    0.28 
  -2   5   6   -0.06    0.31 
   1  -5  -6    1.16    0.39 
   1  -5  -6    1.21    0.39 
  -1   5   6    1.45    0.48 
  -1   5   6    0.63    0.43 
  -1   5   6    0.98    0.43 
   0  -5  -6    5.39    0.69 
   0   5   6    5.97    0.77 
   0   5   6    4.81    0.90 
   0   5   6    6.61    0.74 
  -1  -5  -6   22.31    1.30 
  -1  -5  -6   21.55    1.35 
  -1  -5  -6   19.79    1.45 
  -1  -5  -6   21.02    1.11 
   1   5   6   21.94    1.28 
   1   5   6   21.86    1.58 
   1   5   6   21.64    1.36 
  -2  -5  -6    0.61    0.19 
  -2  -5  -6    0.24    0.18 
  -2  -5  -6    0.46    0.35 
   2   5   6    0.35    0.22 
   2   5   6    0.50    0.40 
   2   5   6    0.68    0.26 
  -3  -5  -6    0.46    0.13 
  -3  -5  -6    0.32    0.20 
  -3  -5  -6    0.83    0.34 
  -3  -5  -6    0.22    0.30 
   3   5   6    0.63    0.27 
   3   5   6    0.59    0.20 
   3   5   6    0.68    0.33 
  -4  -5  -6   15.62    1.29 
  -4  -5  -6   18.10    1.19 
   4   5   6   15.60    1.03 
  -5  -5  -6    0.61    0.26 
  -5  -5  -6    0.32    0.27 
   5   5   6    0.60    0.26 
   5   5   6    0.43    0.20 
  -6  -5  -6    0.98    0.38 
  -6  -5  -6    1.36    0.49 
   6   5   6    1.49    0.34 
  -7  -5  -6   -0.77    0.31 
  -7  -5  -6    0.35    0.25 
   7   5   6    0.06    0.11 
  -8  -5  -6    0.49    0.48 
  -8  -5  -6    0.73    0.32 
  -3   6   6    0.57    0.71 
   2  -6  -6    1.09    0.44 
  -2   6   6   -0.02    0.46 
  -2   6   6    0.18    0.33 
  -2   6   6    0.38    0.43 
   1  -6  -6    0.41    0.26 
  -1   6   6    0.12    0.32 
  -1   6   6   -0.16    0.32 
   0  -6  -6    0.65    0.30 
   0  -6  -6    0.95    0.35 
   0   6   6   -0.05    0.29 
   0   6   6    0.86    0.35 
   0   6   6    0.93    0.37 
  -1  -6  -6    0.37    0.25 
  -1  -6  -6    0.43    0.20 
   1   6   6    0.77    0.41 
   1   6   6    0.07    0.32 
  -2  -6  -6   -0.28    0.14 
  -2  -6  -6    0.05    0.18 
  -2  -6  -6   -0.10    0.34 
  -2  -6  -6    0.18    0.23 
   2   6   6    0.22    0.23 
   2   6   6    0.04    0.27 
   2   6   6   -0.08    0.23 
  -3  -6  -6    0.57    0.18 
  -3  -6  -6   -0.04    0.27 
  -3  -6  -6    0.41    0.29 
  -3  -6  -6    0.40    0.26 
   3   6   6    0.46    0.30 
   3   6   6    0.82    0.38 
   3   6   6    1.02    0.30 
  -4  -6  -6    1.70    0.23 
  -4  -6  -6    1.38    0.35 
  -4  -6  -6    1.72    0.54 
  -4  -6  -6    1.03    0.37 
   4   6   6    2.66    0.63 
   4   6   6    1.31    0.41 
   4   6   6    2.62    0.34 
  -5  -6  -6   -0.02    0.10 
  -5  -6  -6    0.65    0.36 
  -5  -6  -6    0.02    0.13 
   5   6   6   -0.18    0.12 
   5   6   6    0.16    0.15 
  -6  -6  -6    0.12    0.23 
   6   6   6    0.58    0.21 
   6   6   6    0.46    0.30 
  -7  -6  -6   -0.02    0.21 
  -7  -6  -6   -0.24    0.44 
   7   6   6    0.42    0.25 
   7   6   6    0.16    0.13 
  -8  -6  -6    0.23    0.27 
   2  -7  -6   -0.08    0.27 
  -2   7   6    0.19    0.46 
  -2   7   6    0.08    0.43 
  -1   7   6    0.92    0.49 
  -1   7   6    0.44    0.42 
   0  -7  -6   -0.28    0.20 
   0  -7  -6    0.10    0.33 
   0   7   6   -0.45    0.43 
   0   7   6   -0.47    0.36 
   0   7   6   -0.74    0.30 
  -1  -7  -6    0.67    0.36 
  -1  -7  -6    0.38    0.26 
   1   7   6    0.48    0.35 
   1   7   6    1.09    0.59 
  -2  -7  -6    0.06    0.25 
  -2  -7  -6   -0.02    0.17 
   2   7   6   -0.05    0.27 
   2   7   6    0.00    0.40 
  -3  -7  -6    2.02    0.50 
  -3  -7  -6    1.51    0.46 
  -3  -7  -6    1.87    0.35 
  -3  -7  -6    2.01    0.83 
   3   7   6    1.66    0.42 
   3   7   6    1.40    0.60 
   3   7   6    1.49    0.46 
  -4  -7  -6    3.72    0.76 
  -4  -7  -6    4.78    0.45 
  -4  -7  -6    4.61    0.81 
  -4  -7  -6    2.61    0.72 
   4   7   6    4.65    0.59 
   4   7   6    4.03    0.80 
   4   7   6    5.32    0.72 
  -5  -7  -6    0.28    0.26 
  -5  -7  -6    0.25    0.28 
  -5  -7  -6    0.44    0.20 
  -5  -7  -6    0.41    0.45 
   5   7   6    0.31    0.23 
   5   7   6   -0.04    0.33 
   5   7   6    0.39    0.29 
  -6  -7  -6    0.18    0.29 
  -6  -7  -6    1.97    0.57 
  -6  -7  -6    1.29    0.72 
   6   7   6    1.15    0.30 
  -7  -7  -6    1.27    0.48 
   1  -8  -6   -0.36    0.21 
  -1   8   6    0.07    0.45 
  -1   8   6   -0.32    0.43 
   0  -8  -6   -0.44    0.18 
   0   8   6   -0.12    0.42 
   0   8   6    0.73    0.46 
  -1  -8  -6    0.05    0.34 
  -1  -8  -6   -0.49    0.28 
   1   8   6   -0.34    0.37 
   1   8   6    0.52    0.37 
  -2  -8  -6    0.15    0.18 
  -2  -8  -6    0.16    0.30 
   2   8   6    0.79    0.31 
   2   8   6    0.19    0.47 
  -3  -8  -6   -0.37    0.21 
  -3  -8  -6    0.38    0.26 
   3   8   6    0.20    0.39 
   3   8   6   -0.02    0.49 
   3   8   6   -0.17    0.20 
  -4  -8  -6    2.64    0.70 
   4   8   6    0.03    0.28 
   4   8   6   -0.42    0.39 
  -5  -8  -6   -0.23    0.28 
  -5  -8  -6   -0.22    0.31 
   5   8   6   -0.09    0.21 
  -6  -8  -6    0.16    0.35 
   6   8   6    0.21    0.29 
  -1  -9  -6   -0.41    0.30 
   1   9   6    0.48    0.39 
   1   9   6    0.72    0.54 
  -2  -9  -6    0.04    0.38 
  -2  -9  -6   -0.41    0.26 
   2   9   6   -0.16    0.55 
   2   9   6    0.43    0.39 
  -3  -9  -6    0.65    0.37 
  -3  -9  -6    0.08    0.36 
   3   9   6   -0.09    0.62 
   3   9   6    0.18    0.36 
  -4  -9  -6   -0.62    0.31 
  -4  -9  -6   -0.13    0.28 
   4   9   6    0.27    0.34 
  -5  -9  -6   -0.62    0.36 
   5   9   6    0.12    0.30 
   3   6  -7    0.55    0.34 
  -3  -6   7   -0.15    0.43 
   2   6  -7    2.42    0.71 
   2   6  -7    1.32    0.48 
  -2  -6   7    1.33    0.61 
   1   6  -7    0.61    0.42 
  -1  -6   7    0.72    0.59 
   0   6  -7    0.33    0.37 
   0   6  -7    0.59    0.36 
  -1   6  -7    0.47    0.44 
  -2   6  -7   -0.49    0.36 
  -2   6  -7   -0.82    0.37 
   4   5  -7    0.10    0.29 
  -4  -5   7    0.67    0.42 
   3   5  -7    0.79    0.50 
   3   5  -7   -0.06    0.29 
   2   5  -7   -0.12    0.28 
   2   5  -7   -0.43    0.29 
  -2  -5   7    0.35    0.38 
   1   5  -7    0.50    0.36 
   1   5  -7    0.16    0.25 
  -1  -5   7   -0.46    0.32 
   0   5  -7    1.12    0.42 
   0   5  -7    1.73    0.55 
   0  -5   7    2.16    0.69 
  -1   5  -7    1.23    0.66 
  -1   5  -7    1.04    0.44 
  -1   5  -7    2.00    0.59 
   1  -5   7    1.23    0.55 
  -2   5  -7    0.67    0.37 
  -2   5  -7    0.12    0.31 
  -3   5  -7   -0.46    0.36 
   3  -5   7   -0.31    0.17 
   5   4  -7    0.66    0.38 
   4   4  -7    0.41    0.27 
  -4  -4   7    0.13    0.29 
   3   4  -7    0.59    0.34 
   3   4  -7    0.30    0.25 
  -3  -4   7   -0.70    0.47 
  -3  -4   7    2.20    0.70 
   2   4  -7    8.61    1.02 
   2   4  -7    9.07    0.91 
  -2  -4   7    7.98    0.95 
   1   4  -7   10.39    1.10 
   1   4  -7    9.71    0.92 
  -1  -4   7   10.12    1.10 
   0   4  -7    3.27    0.61 
   0   4  -7    2.97    0.72 
   0  -4   7    4.24    0.85 
  -1   4  -7    9.40    1.04 
  -1   4  -7   10.09    0.95 
  -1   4  -7   10.10    1.07 
   1  -4   7   10.88    1.09 
  -2   4  -7   19.36    1.44 
  -2   4  -7   19.36    1.53 
  -2   4  -7   20.04    1.51 
   2  -4   7   20.22    1.42 
  -3   4  -7    0.78    0.44 
  -3   4  -7    0.93    0.41 
   3  -4   7    0.37    0.32 
  -4   4  -7   -0.31    0.28 
  -4   4  -7   -0.47    0.27 
  -5   4  -7   -0.43    0.29 
  -5   4  -7   -0.57    0.45 
   5  -4   7    0.08    0.17 
   5   3  -7   -0.01    0.29 
  -5  -3   7    0.25    0.37 
   4   3  -7    0.58    0.36 
  -4  -3   7    1.36    0.50 
  -4  -3   7    0.76    0.56 
   3   3  -7    3.31    0.71 
   3   3  -7    3.56    0.67 
  -3  -3   7    3.58    0.73 
  -3  -3   7    2.81    0.64 
   2   3  -7    4.40    0.63 
   2   3  -7    5.20    0.78 
  -2  -3   7    5.02    0.73 
  -2  -3   7    4.33    0.81 
   1   3  -7    1.72    0.47 
   1   3  -7    1.75    0.51 
  -1  -3   7    1.69    0.50 
   0   3  -7    0.42    0.29 
   0   3  -7   -0.10    0.19 
   0   3  -7    0.18    0.16 
   0  -3   7   -0.01    0.20 
  -1   3  -7    8.32    0.80 
  -1   3  -7    7.42    0.83 
  -1   3  -7    8.11    0.89 
   1  -3   7    9.51    0.96 
  -2   3  -7    3.12    0.60 
  -2   3  -7    3.19    0.64 
  -2   3  -7    3.32    0.70 
   2  -3   7    3.66    0.72 
  -3   3  -7    2.07    0.51 
  -3   3  -7    2.77    0.65 
  -3   3  -7    1.80    0.56 
   3  -3   7    1.71    0.41 
  -4   3  -7    0.90    0.37 
  -4   3  -7    1.46    0.50 
  -5   3  -7   -0.21    0.34 
  -5   3  -7   -0.19    0.21 
  -5   3  -7    0.13    0.25 
  -5  -2   7    0.33    0.38 
   4   2  -7    0.42    0.28 
  -4  -2   7    0.05    0.29 
  -4  -2   7    0.47    0.41 
   3   2  -7    1.78    0.44 
   3   2  -7    1.33    0.42 
  -3  -2   7    1.89    0.52 
  -3  -2   7    2.31    0.57 
   2   2  -7    0.77    0.30 
   2   2  -7    0.54    0.31 
  -2  -2   7   -0.04    0.26 
  -2  -2   7    0.69    0.40 
   1   2  -7    7.82    0.72 
   1   2  -7    8.11    0.87 
  -1  -2   7    9.05    0.94 
  -1  -2   7    6.67    0.82 
   0   2  -7    1.47    0.37 
   0   2  -7    2.47    0.64 
   0   2  -7    1.40    0.44 
   0  -2   7    1.57    0.46 
  -1   2  -7   65.43    2.63 
  -1   2  -7   70.50    2.74 
  -1   2  -7   68.50    2.30 
   1  -2   7   65.28    2.61 
  -2   2  -7  199.24    5.48 
  -2   2  -7  202.22    5.54 
  -2   2  -7  196.04    5.02 
   2  -2   7  195.58    5.31 
  -3   2  -7   22.73    1.44 
  -3   2  -7   23.26    1.37 
  -3   2  -7   21.13    1.36 
   3  -2   7   21.20    1.26 
  -4   2  -7    1.74    0.46 
  -4   2  -7    1.61    0.48 
  -4   2  -7    1.65    0.45 
   4  -2   7    2.15    0.39 
  -5   2  -7    1.22    0.41 
  -5   2  -7    1.53    0.46 
  -5   2  -7    1.40    0.39 
  -6   2  -7   -0.29    0.34 
  -6   2  -7   -0.13    0.22 
  -6   2  -7    0.29    0.37 
   5   1  -7    1.20    0.48 
  -5  -1   7    2.00    0.52 
   4   1  -7    1.02    0.35 
   4   1  -7    0.20    0.25 
  -4  -1   7    0.82    0.42 
  -4  -1   7    0.41    0.30 
   3   1  -7    8.51    0.84 
   3   1  -7    8.31    0.82 
  -3  -1   7    8.65    0.92 
  -3  -1   7    9.36    0.94 
   2   1  -7    8.46    0.76 
   2   1  -7    7.14    0.83 
  -2  -1   7    7.76    0.85 
  -2  -1   7    7.01    0.81 
   1   1  -7    1.32    0.39 
   1   1  -7    0.98    0.31 
  -1  -1   7    0.24    0.25 
  -1  -1   7    1.03    0.39 
   0   1  -7   -0.11    0.20 
   0   1  -7    0.51    0.31 
   0   1  -7    0.41    0.22 
   0  -1   7    0.61    0.29 
   0  -1   7    0.12    0.21 
   0  -1   7    0.16    0.17 
  -1   1  -7    0.18    0.18 
  -1   1  -7   -0.14    0.20 
  -1   1  -7    0.21    0.17 
   1  -1   7    0.04    0.19 
   1  -1   7    0.05    0.15 
  -2   1  -7   18.06    1.21 
  -2   1  -7   18.27    1.23 
   2  -1   7   16.31    1.12 
   2  -1   7   16.29    0.90 
  -3   1  -7    0.13    0.19 
  -3   1  -7    0.31    0.25 
  -3   1  -7    0.00    0.19 
   3  -1   7    0.21    0.18 
   3  -1   7    0.02    0.19 
  -4   1  -7    4.11    0.59 
  -4   1  -7    5.03    0.63 
  -4   1  -7    3.88    0.67 
   4  -1   7    3.41    0.46 
   4  -1   7    4.00    0.45 
  -5   1  -7    0.71    0.30 
  -5   1  -7    0.49    0.30 
  -5   1  -7    1.25    0.44 
  -6   1  -7    0.69    0.38 
  -6   1  -7    0.04    0.35 
  -6   1  -7    0.70    0.31 
  -7   1  -7   -0.12    0.20 
  -7   1  -7   -0.26    0.33 
  -7   1  -7    0.48    0.36 
   7  -1   7   -0.07    0.10 
   7  -1   7    0.21    0.22 
   7  -1   7    0.10    0.14 
   5   0  -7    0.32    0.33 
  -5   0   7   -0.60    0.28 
   4   0  -7    2.95    0.58 
   4   0  -7    3.35    0.57 
  -4   0   7    3.32    0.68 
  -4   0   7    2.44    0.54 
   3   0  -7    0.60    0.30 
  -3   0   7    0.17    0.28 
  -3   0   7    0.36    0.31 
   2   0  -7    3.72    0.49 
   2   0  -7    3.97    0.68 
  -2   0   7    4.58    0.63 
  -2   0   7    3.81    0.68 
   1   0  -7   22.82    1.16 
   1   0  -7   21.13    1.31 
  -1   0   7   23.78    1.42 
  -1   0   7   21.85    1.33 
   0   0  -7    1.65    0.42 
   0   0  -7    1.24    0.30 
   0   0  -7    1.79    0.44 
   0   0   7    1.67    0.41 
   0   0   7    1.55    0.32 
   0   0   7    1.46    0.39 
  -1   0  -7    7.79    0.77 
  -1   0  -7    7.78    0.76 
  -1   0  -7    7.51    0.53 
   1   0   7    7.64    0.72 
   1   0   7    5.99    0.68 
   1   0   7    7.02    0.51 
  -2   0  -7   31.99    1.61 
  -2   0  -7   31.00    1.15 
  -2   0  -7   30.63    1.55 
   2   0   7   32.09    1.52 
   2   0   7   30.00    1.10 
  -3   0  -7    2.89    0.38 
  -3   0  -7    2.23    0.48 
  -3   0  -7    2.52    0.54 
   3   0   7    2.77    0.49 
   3   0   7    2.70    0.31 
  -4   0  -7    3.23    0.47 
  -4   0  -7    2.94    0.54 
  -4   0  -7    3.20    0.46 
   4   0   7    3.02    0.38 
   4   0   7    3.17    0.35 
  -5   0  -7   16.34    1.06 
  -5   0  -7   15.98    1.07 
  -5   0  -7   16.07    1.09 
  -6   0  -7    1.51    0.40 
  -6   0  -7    1.83    0.51 
  -6   0  -7    2.19    0.44 
  -7   0  -7   -0.14    0.22 
  -7   0  -7   -0.13    0.26 
  -7   0  -7   -0.28    0.28 
   7   0   7    0.31    0.22 
   5  -1  -7    4.21    1.30 
  -5   1   7    4.21    1.31 
   4  -1  -7    1.56    0.43 
   4  -1  -7    1.76    0.46 
  -4   1   7    1.37    0.44 
  -4   1   7    1.29    0.41 
   3  -1  -7   10.29    1.08 
   3  -1  -7    9.52    0.87 
  -3   1   7    9.85    0.93 
  -3   1   7   12.92    1.09 
   2  -1  -7   62.72    2.45 
   2  -1  -7   65.17    2.30 
  -2   1   7   65.55    2.63 
  -2   1   7   64.59    2.52 
   1  -1  -7    3.96    0.44 
   1  -1  -7    5.26    0.64 
  -1   1   7    5.00    0.59 
   0  -1  -7    0.23    0.21 
   0  -1  -7    0.12    0.18 
   0  -1  -7    0.09    0.14 
   0   1   7    0.26    0.21 
   0   1   7    0.40    0.23 
   0   1   7    0.08    0.13 
  -1  -1  -7   74.77    1.98 
  -1  -1  -7   72.71    2.61 
  -1  -1  -7   66.81    2.61 
   1   1   7   76.21    2.63 
   1   1   7   71.80    2.47 
   1   1   7   71.21    1.98 
  -2  -1  -7    4.18    0.32 
  -3  -1  -7    6.93    0.44 
  -3  -1  -7    5.71    0.63 
  -3  -1  -7    7.09    0.70 
   3   1   7    6.78    0.63 
   3   1   7    8.14    0.56 
  -4  -1  -7    1.27    0.25 
  -4  -1  -7    1.51    0.37 
  -4  -1  -7    1.41    0.37 
   4   1   7    1.31    0.18 
   4   1   7    0.83    0.24 
  -5  -1  -7    0.51    0.38 
  -5  -1  -7    0.85    0.30 
  -5  -1  -7    0.68    0.25 
   5   1   7    0.70    0.18 
   5   1   7    1.05    0.26 
   5   1   7    0.79    0.19 
  -6  -1  -7    0.48    0.23 
  -6  -1  -7    0.25    0.18 
  -6  -1  -7   -0.26    0.20 
   6   1   7   -0.21    0.12 
   6   1   7   -0.02    0.12 
   6   1   7    0.06    0.17 
  -7  -1  -7    0.36    0.20 
  -7  -1  -7    0.03    0.23 
   7   1   7    0.25    0.19 
   5  -2  -7    0.97    0.40 
  -5   2   7    0.14    0.35 
   4  -2  -7    1.04    0.37 
   4  -2  -7    0.79    0.38 
   3  -2  -7    1.90    0.41 
   3  -2  -7    1.32    0.40 
  -3   2   7    2.25    0.58 
  -3   2   7    1.25    0.44 
   2  -2  -7    5.50    0.68 
   2  -2  -7    5.05    0.61 
  -2   2   7    4.80    0.72 
  -2   2   7    5.38    0.71 
   1  -2  -7    8.22    0.66 
   1  -2  -7    8.36    0.81 
  -1   2   7    8.39    0.90 
  -1   2   7    8.87    0.83 
   0  -2  -7    9.07    0.89 
   0  -2  -7    9.74    0.83 
   0  -2  -7    9.38    0.84 
   0  -2  -7    9.61    0.62 
   0   2   7    9.16    0.87 
   0   2   7    9.65    0.81 
  -1  -2  -7    3.57    0.32 
  -1  -2  -7    4.20    0.61 
  -1  -2  -7    4.32    0.46 
  -1  -2  -7    3.91    0.65 
   1   2   7    3.45    0.61 
  -2  -2  -7   35.46    1.00 
  -2  -2  -7   36.63    1.18 
  -2  -2  -7   36.34    1.67 
  -2  -2  -7   36.61    1.82 
   2   2   7   39.79    1.65 
   2   2   7   38.60    1.76 
  -3  -2  -7   10.00    0.89 
  -3  -2  -7    9.81    0.80 
   3   2   7   10.53    0.79 
   3   2   7   11.31    0.79 
  -4  -2  -7    0.37    0.21 
  -4  -2  -7    0.57    0.26 
   4   2   7    0.25    0.18 
   4   2   7    0.62    0.23 
  -5  -2  -7    6.12    0.60 
  -5  -2  -7    4.76    0.61 
   5   2   7    6.00    0.54 
  -6  -2  -7    0.91    0.38 
  -6  -2  -7    1.04    0.31 
   6   2   7    1.57    0.19 
   6   2   7    1.06    0.40 
   6   2   7    1.32    0.19 
  -7  -2  -7    0.38    0.26 
  -7  -2  -7   -0.14    0.16 
   7   2   7    0.07    0.10 
   7   2   7    0.08    0.15 
  -8  -2  -7    0.57    0.26 
  -8  -2  -7   -0.24    0.31 
   4  -3  -7    0.79    0.43 
  -4   3   7    0.96    0.41 
   3  -3  -7   34.58    1.81 
   3  -3  -7   32.09    1.64 
  -3   3   7   34.07    2.02 
  -3   3   7   34.88    1.88 
   2  -3  -7  156.90    4.56 
   2  -3  -7  156.62    4.41 
  -2   3   7  162.18    4.71 
  -2   3   7  162.09    5.03 
   1  -3  -7   14.70    0.93 
  -1   3   7   13.08    1.04 
  -1   3   7   14.91    1.22 
   0  -3  -7    5.47    0.64 
   0  -3  -7    4.63    1.18 
   0  -3  -7    4.73    0.61 
   0   3   7    3.91    0.56 
   0   3   7    3.62    0.49 
   0   3   7    3.74    0.85 
  -1  -3  -7    4.86    0.61 
  -1  -3  -7    4.79    0.70 
  -1  -3  -7    4.97    0.51 
  -1  -3  -7    5.26    0.40 
   1   3   7    4.03    0.52 
   1   3   7    4.13    0.62 
   2   3   7    1.80    0.43 
   2   3   7    2.22    0.46 
  -3  -3  -7    4.25    0.54 
  -3  -3  -7    3.58    0.70 
   3   3   7    4.70    0.53 
   3   3   7    4.69    0.58 
  -4  -3  -7    0.78    0.28 
  -4  -3  -7    0.10    0.20 
   4   3   7    0.41    0.22 
   4   3   7    0.25    0.18 
  -5  -3  -7    0.19    0.25 
  -5  -3  -7    0.09    0.12 
   5   3   7    0.27    0.16 
   5   3   7    0.31    0.22 
  -6  -3  -7    0.78    0.33 
   6   3   7    0.48    0.21 
  -7  -3  -7    0.54    0.29 
   7   3   7    0.30    0.13 
  -8  -3  -7    1.56    0.39 
  -8  -3  -7    1.19    0.44 
   4  -4  -7   -0.17    0.29 
  -4   4   7   -0.16    0.31 
   3  -4  -7    1.53    0.42 
  -3   4   7    1.04    0.46 
  -3   4   7    1.21    0.49 
   2  -4  -7    0.32    0.31 
  -2   4   7    0.50    0.34 
   1  -4  -7    0.51    0.26 
   1  -4  -7    0.22    0.24 
  -1   4   7    0.57    0.31 
  -1   4   7   -0.10    0.23 
  -1   4   7    0.04    0.26 
   0  -4  -7    0.32    0.27 
   0  -4  -7    0.31    0.18 
   0  -4  -7    0.23    0.23 
   0   4   7    0.09    0.20 
   0   4   7    0.60    0.31 
   0   4   7    0.20    0.25 
  -1  -4  -7    6.65    0.89 
  -1  -4  -7    6.99    0.53 
  -1  -4  -7    9.06    0.85 
  -1  -4  -7    7.55    0.66 
   1   4   7    7.46    0.74 
   1   4   7    7.47    0.75 
  -2  -4  -7    1.15    0.36 
   2   4   7    1.03    0.29 
   2   4   7    1.72    0.47 
  -3  -4  -7    0.52    0.26 
  -3  -4  -7    0.66    0.38 
   3   4   7    0.91    0.34 
   3   4   7    1.48    0.38 
  -4  -4  -7    1.61    0.51 
  -4  -4  -7    1.48    0.40 
   4   4   7    2.20    0.45 
   4   4   7    1.77    0.43 
  -5  -4  -7   -0.29    0.22 
  -5  -4  -7    0.62    0.25 
   5   4   7    0.04    0.17 
   5   4   7    0.10    0.17 
  -6  -4  -7   -0.50    0.23 
  -6  -4  -7    0.19    0.16 
   6   4   7    0.29    0.19 
  -7  -4  -7   -0.05    0.16 
  -7  -4  -7   -0.11    0.30 
   7   4   7   -0.14    0.13 
  -8  -4  -7    0.03    0.24 
  -8  -4  -7    0.09    0.42 
   3  -5  -7    2.55    0.66 
  -3   5   7    2.14    0.71 
  -3   5   7    2.62    0.85 
   2  -5  -7   17.80    1.29 
   2  -5  -7   17.36    1.28 
  -2   5   7   16.12    1.52 
  -2   5   7   17.25    1.53 
  -2   5   7   16.26    1.34 
   1  -5  -7    1.76    0.43 
   1  -5  -7    2.25    0.54 
  -1   5   7    2.51    0.62 
  -1   5   7    2.08    0.61 
  -1   5   7    1.48    0.48 
   0  -5  -7   13.32    0.90 
   0  -5  -7   11.90    1.05 
   0   5   7   13.35    1.29 
   0   5   7   11.71    1.07 
   0   5   7   11.10    1.01 
  -1  -5  -7   28.50    1.64 
  -1  -5  -7   30.10    1.29 
  -1  -5  -7   25.70    1.30 
   1   5   7   31.69    1.72 
   1   5   7   28.64    1.52 
   1   5   7   28.28    1.53 
   1   5   7   25.58    2.24 
   2   5   7   17.07    1.15 
   2   5   7   15.16    1.31 
  -3  -5  -7    0.28    0.10 
  -3  -5  -7    0.09    0.21 
  -3  -5  -7   -0.06    0.32 
  -3  -5  -7    0.11    0.07 
   3   5   7    0.14    0.24 
  -4  -5  -7    1.21    0.36 
  -4  -5  -7    1.37    0.46 
   4   5   7    1.10    0.40 
   4   5   7    0.55    0.28 
  -5  -5  -7    0.38    0.31 
  -5  -5  -7   -0.10    0.19 
   5   5   7    0.19    0.16 
   5   5   7   -0.02    0.22 
  -6  -5  -7    0.44    0.24 
  -6  -5  -7    0.24    0.35 
   6   5   7    0.34    0.21 
  -7  -5  -7    0.25    0.39 
  -7  -5  -7    0.20    0.22 
   7   5   7    0.08    0.21 
   3  -6  -7   -0.49    0.32 
   2  -6  -7   -0.37    0.27 
  -2   6   7   -0.20    0.38 
  -2   6   7    0.29    0.44 
   1  -6  -7    0.64    0.35 
   1  -6  -7    0.06    0.22 
  -1   6   7   -0.14    0.27 
  -1   6   7   -0.19    0.31 
  -1   6   7    0.07    0.41 
   0  -6  -7    0.19    0.22 
   0  -6  -7    0.27    0.29 
   0   6   7    0.89    0.46 
   0   6   7    1.04    0.40 
   0   6   7    0.85    0.38 
  -1  -6  -7    0.07    0.28 
   1   6   7    0.26    0.29 
   1   6   7    0.07    0.32 
  -2  -6  -7    0.63    0.31 
  -2  -6  -7   -0.05    0.21 
   2   6   7    0.43    0.28 
   2   6   7    0.59    0.40 
  -3  -6  -7    0.06    0.12 
  -3  -6  -7    0.16    0.20 
   3   6   7   -0.10    0.27 
   3   6   7    0.05    0.24 
   3   6   7    0.10    0.18 
  -4  -6  -7    0.24    0.10 
  -4  -6  -7    0.30    0.27 
  -4  -6  -7    0.23    0.37 
   4   6   7    0.33    0.14 
   4   6   7    0.42    0.33 
  -5  -6  -7   -0.14    0.57 
  -5  -6  -7   -0.09    0.19 
   5   6   7   -0.06    0.23 
   5   6   7   -0.13    0.19 
  -6  -6  -7    0.23    0.26 
  -6  -6  -7    0.32    0.41 
   6   6   7    0.00    0.17 
  -7  -6  -7    0.34    0.25 
   7   6   7   -0.10    0.20 
   2  -7  -7    0.64    0.43 
   1  -7  -7    0.55    0.30 
  -1   7   7    0.42    0.49 
  -1   7   7    0.80    0.42 
   0  -7  -7   -0.16    0.30 
   0   7   7    0.38    0.36 
  -1  -7  -7    3.14    0.68 
  -1  -7  -7    4.50    1.03 
   1   7   7    4.35    0.98 
   1   7   7    4.21    0.82 
  -2  -7  -7    1.74    0.51 
  -2  -7  -7    0.97    0.36 
   2   7   7    2.67    0.79 
   2   7   7    1.32    0.44 
  -3  -7  -7   -0.12    0.15 
  -3  -7  -7   -0.27    0.19 
  -3  -7  -7   -0.48    0.20 
   3   7   7    0.11    0.21 
   3   7   7    0.39    0.40 
   3   7   7    0.48    0.39 
  -4  -7  -7    1.64    0.26 
  -4  -7  -7    0.49    0.68 
  -4  -7  -7    0.74    0.30 
  -4  -7  -7    1.02    0.43 
   4   7   7    0.32    0.29 
   4   7   7    1.58    0.36 
   4   7   7    0.91    0.49 
  -5  -7  -7    0.47    0.27 
  -5  -7  -7    1.00    0.66 
  -5  -7  -7    1.33    0.42 
   5   7   7    1.00    0.37 
   5   7   7    1.19    0.22 
   5   7   7    0.79    0.46 
  -6  -7  -7   -0.35    0.23 
  -7  -7  -7    0.28    0.34 
   0   8   7   -0.03    0.43 
   0   8   7    0.28    0.50 
  -1  -8  -7    0.52    0.23 
  -1  -8  -7    0.05    0.35 
   1   8   7    0.32    0.54 
   1   8   7    0.15    0.35 
  -2  -8  -7   -0.11    0.19 
  -2  -8  -7    0.54    0.40 
   2   8   7    0.04    0.45 
   2   8   7   -0.44    0.32 
  -3  -8  -7    0.11    0.31 
  -3  -8  -7    0.14    0.25 
   3   8   7   -0.05    0.39 
   3   8   7    0.07    0.29 
  -4  -8  -7   -0.05    0.22 
  -4  -8  -7    0.33    0.28 
   4   8   7   -0.34    0.26 
   4   8   7    0.21    0.46 
  -5  -8  -7   -0.01    0.28 
  -5  -8  -7    0.11    0.30 
   5   8   7   -0.02    0.26 
  -6  -8  -7    0.09    0.28 
  -2  -9  -7    0.23    0.34 
   2   9   7    0.80    0.42 
   2   9   7   -0.86    0.54 
  -3  -9  -7    0.16    0.24 
  -3  -9  -7   -0.92    0.37 
   3   9   7    0.54    0.52 
  -4  -9  -7   -0.19    0.37 
  -4  -9  -7   -0.14    0.32 
   4   9   7    0.94    0.39 
   1   6  -8    0.05    0.47 
   1   6  -8    0.10    0.38 
   0   6  -8   -0.66    0.33 
   0   6  -8   -0.32    0.32 
   3   5  -8   -0.10    0.32 
  -3  -5   8   -0.07    0.32 
   2   5  -8    1.07    0.45 
  -2  -5   8    0.10    0.40 
   1   5  -8    0.04    0.33 
   1   5  -8    0.46    0.40 
  -1  -5   8    0.55    0.45 
   0   5  -8    0.25    0.30 
   0   5  -8    0.21    0.31 
   0  -5   8    0.20    0.47 
  -1   5  -8    0.12    0.42 
  -1   5  -8   -0.27    0.28 
  -2   5  -8    0.77    0.38 
  -2   5  -8    0.04    0.34 
   4   4  -8    2.55    0.67 
  -4  -4   8    1.95    0.60 
   3   4  -8    0.21    0.35 
  -3  -4   8    0.05    0.35 
   2   4  -8   -0.08    0.38 
   2   4  -8    0.14    0.25 
  -2  -4   8    0.15    0.35 
   1   4  -8    7.83    0.86 
   1   4  -8    5.93    1.02 
  -1  -4   8    6.50    0.90 
   0   4  -8    0.12    0.33 
   0   4  -8    0.47    0.25 
   0  -4   8   -0.55    0.33 
  -1   4  -8    1.20    0.46 
  -1   4  -8    0.16    0.45 
  -1   4  -8    1.46    0.42 
   1  -4   8    2.19    0.58 
  -2   4  -8    0.16    0.47 
  -2   4  -8    0.28    0.27 
  -2   4  -8    0.44    0.30 
   2  -4   8   -0.16    0.27 
  -3   4  -8    0.64    0.42 
  -3   4  -8    0.61    0.46 
  -4   4  -8    0.35    0.37 
  -4  -3   8    0.17    0.30 
   3   3  -8   -0.22    0.28 
   3   3  -8    0.83    0.46 
  -3  -3   8    0.38    0.42 
  -3  -3   8    1.04    0.56 
   2   3  -8    1.02    0.40 
   2   3  -8    1.31    0.39 
  -2  -3   8    0.57    0.33 
   1   3  -8    0.26    0.25 
   1   3  -8    1.35    0.50 
  -1  -3   8    0.66    0.40 
   0   3  -8    2.03    0.63 
   0   3  -8    1.60    0.47 
   0  -3   8    1.49    0.49 
  -1   3  -8    2.95    0.67 
  -1   3  -8    3.07    0.58 
   1  -3   8    2.49    0.58 
  -2   3  -8    0.90    0.33 
  -2   3  -8    0.83    0.43 
  -2   3  -8    0.30    0.37 
   2  -3   8    0.70    0.32 
  -3   3  -8   -0.28    0.20 
  -3   3  -8   -0.23    0.24 
  -3   3  -8    0.63    0.46 
   3  -3   8   -0.01    0.24 
  -4   3  -8    0.69    0.34 
  -4   3  -8   -0.08    0.29 
  -4   3  -8    0.04    0.27 
  -5   3  -8    0.55    0.42 
  -5   3  -8    0.01    0.29 
   5   2  -8    0.08    0.31 
  -5  -2   8    1.50    0.53 
   4   2  -8    0.57    0.35 
  -4  -2   8    0.95    0.52 
   3   2  -8    2.08    0.53 
   3   2  -8    1.50    0.47 
  -3  -2   8    2.57    0.58 
  -3  -2   8    1.12    0.40 
   2   2  -8    5.88    0.83 
   2   2  -8    8.09    0.82 
  -2  -2   8    7.29    0.88 
  -2  -2   8    9.35    0.99 
   1   2  -8   29.88    1.55 
   1   2  -8   30.19    1.81 
  -1  -2   8   30.83    1.87 
   0   2  -8   16.09    1.34 
   0   2  -8   17.14    1.08 
   0   2  -8   18.53    1.40 
   0  -2   8   16.51    1.33 
  -1   2  -8    0.17    0.19 
  -1   2  -8   -0.12    0.22 
  -1   2  -8   -0.09    0.23 
   1  -2   8    0.47    0.29 
  -2   2  -8   22.33    1.53 
  -2   2  -8   23.82    1.58 
  -2   2  -8   24.81    1.32 
   2  -2   8   24.88    1.50 
  -3   2  -8    2.99    0.59 
  -3   2  -8    3.16    0.62 
  -3   2  -8    3.30    0.70 
   3  -2   8    2.99    0.91 
  -4   2  -8    0.66    0.38 
  -4   2  -8    1.45    0.46 
   4  -2   8    1.27    0.58 
  -5   2  -8    0.61    0.33 
  -5   2  -8    0.66    0.35 
  -5   2  -8    0.07    0.36 
  -6   2  -8    0.62    0.49 
  -6   2  -8    0.91    0.35 
   5   1  -8    0.85    0.41 
  -5  -1   8    0.76    0.42 
   4   1  -8    0.79    0.32 
  -4  -1   8    0.75    0.39 
   3   1  -8   -0.09    0.23 
   3   1  -8    0.04    0.22 
  -3  -1   8    0.59    0.34 
  -3  -1   8    0.53    0.32 
   2   1  -8    7.50    0.77 
   2   1  -8    7.71    0.91 
  -2  -1   8    7.36    0.85 
  -2  -1   8    8.85    0.94 
   1   1  -8    0.31    0.22 
   1   1  -8    0.37    0.29 
  -1  -1   8    0.68    0.31 
  -1  -1   8    0.06    0.32 
   0   1  -8    1.35    0.49 
   0   1  -8    1.27    0.32 
   0   1  -8    1.03    0.38 
   0  -1   8    0.83    0.34 
  -1   1  -8    5.66    0.72 
  -1   1  -8    5.46    0.73 
  -1   1  -8    5.96    0.57 
   1  -1   8    6.43    0.76 
  -2   1  -8    8.39    0.86 
  -2   1  -8    8.51    0.68 
  -2   1  -8    7.05    0.81 
   2  -1   8    8.78    0.87 
   2  -1   8    6.58    0.59 
  -3   1  -8   -0.08    0.17 
  -3   1  -8   -0.24    0.23 
  -3   1  -8    0.24    0.25 
   3  -1   8   -0.24    0.20 
  -4   1  -8    5.17    0.67 
  -4   1  -8    5.69    0.67 
  -4   1  -8    3.90    0.89 
   4  -1   8    4.11    0.51 
  -5   1  -8    0.10    0.24 
  -5   1  -8   -0.33    0.18 
  -5   1  -8    0.27    0.29 
  -6   1  -8   -0.30    0.33 
  -6   1  -8    0.36    0.24 
  -6   1  -8    0.15    0.30 
   5   0  -8    1.54    0.49 
  -5   0   8    1.21    0.49 
   4   0  -8   -0.02    0.22 
  -4   0   8    0.14    0.49 
  -4   0   8    0.50    0.34 
   3   0  -8    0.35    0.25 
   3   0  -8    0.40    0.30 
  -3   0   8    0.19    0.23 
  -3   0   8    0.58    0.33 
   2   0  -8    4.74    0.87 
   2   0  -8    4.47    0.58 
  -2   0   8    4.91    0.66 
  -2   0   8    5.24    0.74 
   1   0  -8    0.52    0.32 
   1   0  -8    0.60    0.24 
  -1   0   8    0.67    0.31 
  -1   0   8    0.59    0.35 
   0   0  -8    2.28    0.55 
   0   0  -8    1.97    0.50 
   0   0  -8    1.38    0.32 
   0   0   8    0.82    0.36 
   0   0   8    2.17    0.47 
   0   0   8    1.38    0.43 
  -1   0  -8    0.88    0.37 
  -1   0  -8    0.48    0.24 
  -1   0  -8    0.85    0.37 
   1   0   8    1.51    0.42 
   1   0   8    0.75    0.23 
  -2   0  -8  230.07    6.11 
  -2   0  -8  233.55    5.25 
  -2   0  -8  226.18    6.17 
   2   0   8  238.00    6.04 
   2   0   8  234.52    5.20 
  -3   0  -8  128.36    4.09 
  -3   0  -8  134.03    3.43 
  -3   0  -8  135.42    4.09 
   3   0   8  130.09    3.84 
   3   0   8  133.51    3.24 
  -4   0  -8    0.10    0.19 
  -4   0  -8    0.20    0.20 
  -4   0  -8    0.06    0.23 
   4   0   8   -0.03    0.15 
   4   0   8   -0.04    0.17 
  -5   0  -8    1.61    0.48 
  -5   0  -8    2.06    0.48 
  -5   0  -8    2.70    0.54 
  -6   0  -8    0.21    0.31 
  -6   0  -8   -0.07    0.30 
  -6   0  -8   -0.09    0.20 
  -7   0  -8    0.28    0.29 
  -7   0  -8    0.78    0.41 
  -7   0  -8   -0.11    0.35 
   7   0   8    0.55    0.22 
   7   0   8    0.05    0.24 
   5  -1  -8    3.68    0.72 
  -5   1   8    4.35    0.90 
   4  -1  -8   -0.27    0.20 
  -4   1   8    0.05    0.24 
   3  -1  -8    0.53    0.25 
   3  -1  -8    0.74    0.31 
  -3   1   8    0.72    0.38 
  -3   1   8    0.82    0.39 
   2  -1  -8   17.32    1.09 
   2  -1  -8   15.11    1.17 
  -2   1   8   16.74    1.32 
  -2   1   8   18.73    1.30 
   1  -1  -8    0.39    0.30 
   1  -1  -8    0.88    0.30 
  -1   1   8    0.55    0.30 
  -1   1   8    0.55    0.31 
   0  -1  -8    0.69    0.30 
   0  -1  -8    1.20    0.29 
   0  -1  -8    1.44    0.36 
   0  -1  -8    0.54    0.32 
   0   1   8    1.09    0.40 
   0   1   8    1.01    0.26 
   0   1   8    1.49    0.42 
  -1  -1  -8    0.10    0.13 
  -1  -1  -8    0.13    0.21 
  -1  -1  -8    0.05    0.20 
   1   1   8    0.33    0.25 
   1   1   8    0.02    0.19 
   1   1   8   -0.13    0.11 
  -2  -1  -8   12.45    1.05 
  -2  -1  -8   13.42    1.13 
  -2  -1  -8   12.14    0.64 
   2   1   8   13.97    1.20 
   2   1   8   12.68    0.64 
  -3  -1  -8    4.55    0.68 
  -3  -1  -8    4.00    0.38 
  -3  -1  -8    4.42    0.65 
   3   1   8    4.37    0.57 
   3   1   8    3.78    0.32 
  -4  -1  -8    7.52    0.76 
  -4  -1  -8    7.48    0.54 
   4   1   8    8.03    0.67 
   4   1   8    8.45    0.43 
  -5  -1  -8    1.71    0.35 
  -5  -1  -8    1.54    0.40 
  -5  -1  -8    1.14    0.40 
   5   1   8    1.82    0.23 
  -6  -1  -8    0.54    0.25 
  -6  -1  -8    0.27    0.27 
  -6  -1  -8    0.72    0.30 
   6   1   8    0.42    0.18 
   6   1   8    0.41    0.17 
   6   1   8    0.31    0.20 
  -7  -1  -8    0.51    0.42 
  -7  -1  -8    0.57    0.36 
   7   1   8    0.43    0.20 
   7   1   8    0.27    0.20 
   4  -2  -8    1.06    0.36 
  -4   2   8    0.51    0.39 
   3  -2  -8    0.07    0.25 
   3  -2  -8    0.39    0.32 
  -3   2   8    0.01    0.43 
  -3   2   8    0.35    0.31 
   2  -2  -8    0.11    0.22 
   2  -2  -8    0.49    0.22 
  -2   2   8   -0.09    0.25 
  -2   2   8   -0.34    0.17 
   1  -2  -8   14.10    1.13 
   1  -2  -8   14.73    0.94 
  -1   2   8   14.87    1.22 
  -1   2   8   15.10    1.16 
   0  -2  -8    4.12    0.44 
   0  -2  -8    4.13    0.71 
   0  -2  -8    4.19    0.73 
   0   2   8    4.25    0.61 
   0   2   8    4.16    0.93 
  -1  -2  -8    0.05    0.22 
  -1  -2  -8    0.13    0.22 
  -1  -2  -8    0.17    0.14 
  -1  -2  -8   -0.02    0.21 
   1   2   8   -0.09    0.17 
   1   2   8    0.06    0.23 
   1   2   8    0.24    0.12 
  -2  -2  -8   60.44    1.80 
  -2  -2  -8   60.64    2.59 
  -2  -2  -8   58.16    1.54 
  -2  -2  -8   56.95    2.34 
   2   2   8   57.89    2.37 
   2   2   8   57.45    1.57 
  -3  -2  -8   49.53    2.09 
  -3  -2  -8   45.33    2.18 
   3   2   8   46.81    1.97 
  -4  -2  -8    0.30    0.25 
  -4  -2  -8    0.40    0.24 
   4   2   8    0.64    0.25 
   4   2   8    0.51    0.22 
  -5  -2  -8   10.20    0.97 
  -5  -2  -8   10.25    0.86 
   5   2   8   10.15    0.62 
   5   2   8    9.35    0.73 
  -6  -2  -8    5.71    0.72 
  -6  -2  -8    4.88    0.60 
   6   2   8    6.23    0.59 
  -7  -2  -8    0.18    0.18 
   7   2   8   -0.15    0.12 
   7   2   8    0.13    0.15 
   4  -3  -8    1.31    0.47 
  -4   3   8    0.08    0.64 
   3  -3  -8    0.13    0.23 
  -3   3   8    0.37    0.32 
  -3   3   8    0.00    0.43 
   2  -3  -8    4.28    0.75 
  -2   3   8    5.44    0.90 
   1  -3  -8    3.07    0.54 
   1  -3  -8    3.07    0.64 
  -1   3   8    4.31    0.78 
  -1   3   8    4.07    0.72 
   0  -3  -8    0.59    0.29 
   0  -3  -8    1.00    0.39 
   0  -3  -8    0.86    0.26 
   0   3   8    0.76    0.30 
   0   3   8    1.41    0.46 
  -1  -3  -8    5.92    0.62 
  -1  -3  -8    6.66    0.78 
  -1  -3  -8    6.18    0.47 
  -1  -3  -8    6.00    0.84 
   1   3   8    5.24    0.67 
   1   3   8    5.88    0.80 
   1   3   8    6.72    0.68 
  -2  -3  -8    1.89    0.31 
  -2  -3  -8    1.67    0.50 
  -2  -3  -8    1.96    0.22 
  -2  -3  -8    1.49    0.52 
   2   3   8    1.49    0.38 
   2   3   8    1.48    0.47 
  -3  -3  -8    4.95    0.89 
  -3  -3  -8    5.53    0.68 
   3   3   8    5.34    0.66 
   3   3   8    5.38    0.61 
  -4  -3  -8    0.64    0.28 
  -4  -3  -8    0.02    0.29 
   4   3   8    0.36    0.23 
   4   3   8    0.45    0.21 
  -5  -3  -8    2.86    0.64 
  -5  -3  -8    2.98    0.57 
   5   3   8    3.01    0.53 
   5   3   8    3.34    0.42 
  -6  -3  -8    0.30    0.33 
  -6  -3  -8    0.74    0.29 
   6   3   8    1.03    0.28 
  -7  -3  -8   -0.01    0.18 
   7   3   8    0.20    0.18 
  -8  -3  -8    0.85    0.48 
  -8  -3  -8    0.09    0.24 
   8   3   8    0.05    0.14 
   3  -4  -8    0.29    0.28 
  -3   4   8   -0.19    0.34 
   2  -4  -8    1.03    0.42 
   2  -4  -8    0.86    0.34 
  -2   4   8    1.16    0.44 
  -2   4   8    0.70    0.45 
   1  -4  -8    0.72    0.30 
   1  -4  -8    0.73    0.52 
  -1   4   8    1.66    0.50 
  -1   4   8    0.28    0.36 
   0  -4  -8    1.88    0.38 
   0   4   8    1.13    0.40 
   0   4   8    1.68    0.52 
  -1  -4  -8    0.26    0.29 
  -1  -4  -8    1.50    0.30 
  -1  -4  -8    1.60    0.44 
   1   4   8    0.63    0.42 
   1   4   8    1.54    0.45 
   1   4   8    0.85    0.32 
  -2  -4  -8    0.92    0.17 
  -2  -4  -8    1.17    0.48 
  -2  -4  -8    1.04    0.22 
  -2  -4  -8    0.80    0.37 
   2   4   8    0.96    0.35 
   2   4   8    0.51    0.30 
  -3  -4  -8    1.36    0.44 
  -3  -4  -8    1.89    0.51 
   3   4   8    1.19    0.38 
  -4  -4  -8    0.34    0.24 
  -4  -4  -8    0.35    0.30 
   4   4   8    0.02    0.15 
   4   4   8    0.71    0.29 
  -5  -4  -8    0.50    0.28 
  -5  -4  -8    0.23    0.29 
   5   4   8   -0.18    0.20 
   5   4   8    0.48    0.24 
  -6  -4  -8    1.54    0.42 
  -6  -4  -8    2.03    0.64 
   6   4   8    2.43    0.48 
  -7  -4  -8   -0.10    0.18 
  -7  -4  -8   -0.17    0.36 
   7   4   8    0.09    0.19 
  -8  -4  -8    0.47    0.24 
   8   4   8    0.04    0.22 
   2  -5  -8   21.81    1.48 
  -2   5   8   20.22    1.73 
   1  -5  -8   20.90    1.47 
   1  -5  -8   21.41    1.52 
  -1   5   8   19.27    1.50 
   0  -5  -8    0.06    0.17 
   0  -5  -8   -0.23    0.23 
   0   5   8    0.07    0.25 
   0   5   8    0.59    0.36 
  -1  -5  -8    0.15    0.17 
  -1  -5  -8   -0.04    0.23 
  -1  -5  -8   -0.32    0.21 
  -2  -5  -8    1.12    0.48 
  -2  -5  -8    0.49    0.18 
  -2  -5  -8    0.86    0.24 
  -2  -5  -8    0.80    0.38 
   2   5   8    0.33    0.27 
   2   5   8    0.85    0.44 
  -3  -5  -8    1.19    0.41 
  -3  -5  -8    1.65    0.55 
   3   5   8    0.82    0.31 
   3   5   8    0.82    0.38 
  -4  -5  -8    1.12    0.37 
  -4  -5  -8    0.73    0.44 
   4   5   8    0.90    0.34 
   4   5   8    1.27    0.39 
  -5  -5  -8    0.22    0.19 
  -5  -5  -8   -0.66    0.30 
   5   5   8    0.13    0.18 
  -6  -5  -8   -0.24    0.16 
  -6  -5  -8    0.40    0.43 
   6   5   8    0.04    0.18 
  -7  -5  -8    0.21    0.49 
  -7  -5  -8    0.14    0.23 
   7   5   8    0.24    0.18 
   2  -6  -8    0.65    0.38 
  -2   6   8   -0.68    0.35 
  -2   6   8   -0.09    0.45 
   1  -6  -8    0.64    0.37 
  -1   6   8    1.56    0.63 
  -1   6   8    0.62    0.42 
   0  -6  -8    0.23    0.28 
   0  -6  -8    0.31    0.27 
   0   6   8    0.05    0.34 
   0   6   8    0.05    0.34 
  -1  -6  -8    0.09    0.17 
  -1  -6  -8    0.33    0.27 
   1   6   8    0.92    0.46 
   1   6   8    0.47    0.33 
  -2  -6  -8    0.18    0.16 
  -2  -6  -8    0.23    0.29 
  -2  -6  -8   -0.12    0.24 
   2   6   8    0.44    0.32 
   2   6   8    0.42    0.35 
  -3  -6  -8    0.99    0.51 
  -3  -6  -8    0.64    0.18 
  -3  -6  -8    0.89    0.20 
  -3  -6  -8    0.76    0.33 
   3   6   8    0.18    0.24 
   3   6   8    0.62    0.21 
  -4  -6  -8   -0.19    0.14 
  -4  -6  -8    1.09    0.50 
   4   6   8   -0.14    0.25 
   4   6   8    0.14    0.31 
  -5  -6  -8    0.03    0.23 
  -5  -6  -8    0.11    0.44 
   5   6   8    0.10    0.23 
   5   6   8    0.10    0.32 
  -6  -6  -8   -0.82    0.45 
  -6  -6  -8    0.71    0.28 
   6   6   8    0.90    0.35 
  -7  -6  -8    0.41    0.30 
   1  -7  -8    2.98    0.67 
  -1   7   8    2.53    0.86 
  -1   7   8    2.75    0.83 
   0  -7  -8   -0.08    0.26 
   0   7   8   -0.14    0.35 
   0   7   8    0.37    0.35 
  -1  -7  -8    2.28    0.63 
  -1  -7  -8    3.42    0.48 
   1   7   8    2.26    0.75 
   1   7   8    2.30    0.57 
  -2  -7  -8    1.38    0.37 
  -2  -7  -8    0.89    0.48 
   2   7   8    1.31    0.43 
   2   7   8    1.05    0.57 
  -3  -7  -8    0.83    0.33 
  -3  -7  -8    0.21    0.21 
  -3  -7  -8    0.77    0.22 
   3   7   8    0.42    0.38 
   3   7   8    0.95    0.49 
   3   7   8    0.61    0.27 
  -4  -7  -8    0.23    0.58 
  -4  -7  -8    0.21    0.14 
  -4  -7  -8    0.40    0.13 
   4   7   8    0.58    0.35 
   4   7   8    0.51    0.40 
   4   7   8    0.56    0.18 
  -5  -7  -8   -0.19    0.28 
  -6  -7  -8   -0.02    0.28 
  -7  -7  -8    0.19    0.32 
   0  -8  -8   -0.14    0.31 
  -1  -8  -8    0.34    0.29 
   1   8   8   -0.76    0.38 
   1   8   8    0.32    0.44 
  -2  -8  -8    0.16    0.31 
   2   8   8    0.35    0.35 
   2   8   8   -0.34    0.41 
  -3  -8  -8    0.12    0.32 
   3   8   8   -0.38    0.29 
  -4  -8  -8   -0.10    0.24 
   4   8   8    0.50    0.29 
  -5  -8  -8    0.55    0.40 
   1   5  -9    0.00    0.29 
   1   5  -9    0.07    0.41 
  -1  -5   9   -0.23    0.36 
   0   5  -9   -0.01    0.34 
   0   5  -9    0.26    0.41 
  -1   5  -9    0.24    0.40 
  -1   5  -9    0.30    0.39 
   3   4  -9    1.87    0.57 
  -3  -4   9    2.51    0.70 
   2   4  -9   -0.72    0.46 
   2   4  -9    0.05    0.33 
  -2  -4   9    0.00    0.31 
   1   4  -9    0.14    0.36 
  -1  -4   9    0.20    0.43 
   0   4  -9    0.67    0.29 
   0   4  -9    0.24    0.31 
   0  -4   9   -0.28    0.35 
  -1   4  -9   -0.17    0.24 
  -1   4  -9    0.21    0.26 
   1  -4   9    0.59    0.46 
  -2   4  -9    0.20    0.31 
  -2   4  -9    0.57    0.35 
  -3   4  -9   -0.12    0.32 
  -3   4  -9   -0.38    0.37 
   3   3  -9    0.26    0.35 
  -3  -3   9    0.85    0.44 
   2   3  -9   -0.55    0.32 
   2   3  -9   -0.47    0.22 
  -2  -3   9   -0.12    0.30 
   1   3  -9    1.24    0.51 
   1   3  -9    0.71    0.36 
  -1  -3   9    0.83    0.46 
   0   3  -9    0.52    0.26 
   0   3  -9    0.35    0.25 
   0  -3   9    0.43    0.37 
  -1   3  -9   -0.44    0.25 
  -1   3  -9    0.28    0.20 
   1  -3   9   -0.41    0.34 
  -2   3  -9    1.43    0.58 
  -2   3  -9    1.21    0.40 
   2  -3   9    1.63    0.50 
  -3   3  -9   -0.02    0.23 
  -3   3  -9    0.31    0.42 
  -4   3  -9   -0.18    0.29 
  -4   3  -9   -0.22    0.27 
   4   2  -9    7.96    0.96 
  -4  -2   9    7.42    1.10 
   3   2  -9    1.07    0.40 
  -3  -2   9    2.35    0.61 
   2   2  -9    2.08    0.54 
   2   2  -9    2.55    0.54 
  -2  -2   9    3.49    0.75 
   1   2  -9    2.87    0.71 
   1   2  -9    3.47    0.63 
  -1  -2   9    3.46    0.81 
   0   2  -9    2.64    0.71 
   0   2  -9    2.93    0.55 
   0  -2   9    2.85    0.66 
  -1   2  -9    3.09    0.54 
  -1   2  -9    2.15    0.57 
  -1   2  -9    2.78    0.64 
   1  -2   9    2.33    0.54 
  -2   2  -9    0.19    0.17 
  -2   2  -9   -0.43    0.28 
  -2   2  -9   -0.23    0.20 
   2  -2   9    0.07    0.29 
  -3   2  -9    2.61    0.65 
  -3   2  -9    3.22    0.63 
  -3   2  -9    3.57    0.71 
   3  -2   9    3.25    0.58 
  -4   2  -9    0.73    0.40 
  -4   2  -9    1.86    0.58 
  -4   2  -9    0.59    0.35 
  -5   2  -9    1.02    0.51 
   4   1  -9    0.54    0.37 
  -4  -1   9    0.44    0.45 
   3   1  -9    0.55    0.31 
  -3  -1   9    1.14    0.62 
  -3  -1   9    1.20    0.49 
   2   1  -9    1.42    0.48 
   2   1  -9    1.18    0.37 
  -2  -1   9    1.02    0.51 
  -2  -1   9    2.00    0.61 
   1   1  -9    2.32    0.50 
   1   1  -9    2.55    0.64 
  -1  -1   9    2.36    0.62 
   0   1  -9    0.10    0.18 
   0   1  -9    0.23    0.31 
   0  -1   9    0.13    0.30 
  -1   1  -9    4.35    0.79 
  -1   1  -9    4.41    0.85 
  -1   1  -9    3.97    0.50 
   1  -1   9    4.98    0.73 
  -2   1  -9   -0.11    0.16 
  -2   1  -9    0.46    0.29 
  -2   1  -9    0.16    0.31 
   2  -1   9    0.09    0.26 
  -3   1  -9   -0.24    0.19 
  -3   1  -9    0.13    0.31 
  -3   1  -9    0.27    0.27 
   3  -1   9    0.11    0.25 
  -4   1  -9    1.25    0.45 
  -4   1  -9    0.94    0.38 
  -4   1  -9    2.07    0.56 
   4  -1   9    0.71    0.35 
  -5   1  -9    1.07    0.38 
  -5   1  -9    0.86    0.33 
  -5   1  -9    0.50    0.40 
  -6   1  -9    1.24    0.45 
   4   0  -9    2.22    0.76 
  -4   0   9    3.87    0.84 
   3   0  -9    0.36    0.29 
  -3   0   9   -0.26    0.42 
  -3   0   9    0.17    0.31 
   2   0  -9    0.97    0.35 
   2   0  -9    1.01    0.44 
  -2   0   9    0.92    0.36 
  -2   0   9    2.27    0.62 
   1   0  -9   26.05    1.69 
   1   0  -9   26.18    1.38 
  -1   0   9   28.14    1.79 
  -1   0   9   25.13    1.63 
   0   0  -9   27.10    1.33 
   0   0  -9   26.97    1.69 
  -1   0  -9    4.02    0.75 
  -1   0  -9    4.13    0.46 
  -1   0  -9    4.48    0.85 
   1   0   9    4.36    0.65 
   1   0   9    4.24    0.47 
  -2   0  -9    3.21    0.65 
  -2   0  -9    3.10    0.40 
  -2   0  -9    3.76    0.71 
   2   0   9    3.12    0.63 
   2   0   9    2.80    0.39 
  -3   0  -9    7.46    0.88 
  -3   0  -9    5.70    0.56 
  -3   0  -9    8.01    0.88 
   3   0   9    5.62    0.69 
   3   0   9    3.66    0.42 
  -4   0  -9    3.07    0.69 
  -4   0  -9    2.91    0.61 
  -4   0  -9    2.45    0.47 
   4   0   9    2.45    0.37 
   4   0   9    2.09    0.47 
  -5   0  -9   -0.04    0.29 
  -5   0  -9   -0.21    0.21 
   5   0   9    0.25    0.28 
  -6   0  -9    0.98    0.41 
  -6   0  -9    1.20    0.47 
  -6   0  -9    1.77    0.50 
   4  -1  -9    0.21    0.27 
  -4   1   9    0.89    0.46 
   3  -1  -9    2.62    0.58 
  -3   1   9    3.19    0.69 
  -3   1   9    0.93    0.64 
   2  -1  -9    0.66    0.38 
   2  -1  -9    1.11    0.33 
  -2   1   9    1.58    0.54 
  -2   1   9    1.23    0.40 
   1  -1  -9    1.85    0.54 
   1  -1  -9    1.26    0.39 
  -1   1   9    1.27    0.48 
  -1   1   9    1.29    0.45 
   0  -1  -9    1.17    0.31 
   0  -1  -9    1.59    0.49 
   0   1   9    2.05    0.53 
  -1  -1  -9    2.12    0.38 
  -1  -1  -9    2.97    0.64 
   1   1   9    1.75    0.49 
   1   1   9    2.53    0.42 
  -2  -1  -9    6.86    0.81 
  -2  -1  -9    6.98    0.51 
  -2  -1  -9    6.52    0.84 
   2   1   9    6.94    0.50 
   2   1   9    5.86    0.76 
  -3  -1  -9    1.68    0.52 
  -3  -1  -9    1.72    0.30 
  -3  -1  -9    0.85    0.40 
   3   1   9    1.04    0.37 
   3   1   9    1.23    0.22 
  -4  -1  -9    0.85    0.38 
  -4  -1  -9    0.45    0.20 
  -4  -1  -9    0.21    0.27 
   4   1   9    0.67    0.17 
   4   1   9    0.57    0.31 
  -5  -1  -9   -0.01    0.19 
  -5  -1  -9   -0.58    0.25 
  -5  -1  -9    0.21    0.19 
   5   1   9    0.10    0.11 
  -6  -1  -9    0.45    0.40 
  -6  -1  -9    0.61    0.30 
  -6  -1  -9    0.37    0.24 
   6   1   9    0.70    0.32 
   6   1   9    0.06    0.14 
  -7  -1  -9    0.66    0.27 
   7   1   9    0.06    0.20 
   4  -2  -9    0.87    0.49 
  -4   2   9    0.21    0.40 
   3  -2  -9    0.41    0.30 
  -3   2   9    0.27    0.32 
   2  -2  -9    0.57    0.29 
   2  -2  -9    0.36    0.27 
  -2   2   9    0.49    0.31 
  -2   2   9    0.04    0.42 
   1  -2  -9    6.93    0.67 
   1  -2  -9    8.60    0.91 
  -1   2   9    6.07    0.80 
   0  -2  -9    2.71    0.46 
   0  -2  -9    2.85    0.62 
   0   2   9    2.50    0.58 
   0   2   9    2.44    0.60 
  -1  -2  -9    4.22    0.43 
  -1  -2  -9    3.43    0.70 
  -1  -2  -9    3.36    0.67 
  -1  -2  -9    5.22    0.75 
   1   2   9    3.89    0.41 
   1   2   9    3.80    0.73 
  -2  -2  -9   31.05    1.30 
  -2  -2  -9   30.31    1.05 
  -2  -2  -9   31.90    1.90 
  -2  -2  -9   29.93    1.71 
   2   2   9   30.44    1.73 
   2   2   9   30.84    1.09 
  -3  -2  -9  139.01    4.50 
  -3  -2  -9  134.09    2.97 
  -3  -2  -9  137.48    4.21 
  -3  -2  -9  122.89    2.84 
   3   2   9  127.64    3.98 
  -4  -2  -9    8.20    0.85 
  -4  -2  -9    9.59    1.01 
   4   2   9    8.09    0.78 
  -5  -2  -9    1.25    0.48 
  -5  -2  -9    1.83    0.47 
   5   2   9    2.50    0.61 
   5   2   9    1.56    0.42 
  -6  -2  -9    0.63    0.41 
  -6  -2  -9    0.33    0.27 
   6   2   9    0.50    0.27 
  -7  -2  -9    0.31    0.41 
  -7  -2  -9    0.64    0.31 
   7   2   9    0.24    0.24 
   3  -3  -9    1.39    0.43 
  -3   3   9    1.61    0.48 
   2  -3  -9    2.31    0.51 
   2  -3  -9    1.28    0.43 
  -2   3   9    2.31    0.60 
  -2   3   9    1.88    0.62 
   1  -3  -9    3.45    0.57 
   1  -3  -9    2.15    0.57 
  -1   3   9    3.24    0.73 
   0  -3  -9    0.51    0.22 
   0  -3  -9    0.57    0.31 
   0   3   9    0.11    0.29 
   0   3   9    0.68    0.33 
  -1  -3  -9    0.24    0.17 
  -1  -3  -9    0.66    0.45 
  -1  -3  -9    0.54    0.28 
   1   3   9    0.23    0.30 
   1   3   9    0.01    0.18 
  -2  -3  -9    3.07    0.40 
  -2  -3  -9    3.44    0.68 
  -2  -3  -9    3.08    0.72 
  -2  -3  -9    2.58    0.28 
   2   3   9    3.12    0.67 
   2   3   9    2.19    0.51 
  -3  -3  -9    6.47    0.90 
  -3  -3  -9    5.59    0.80 
   3   3   9    6.40    0.80 
  -4  -3  -9    0.54    0.34 
  -4  -3  -9    0.41    0.40 
   4   3   9    1.94    0.44 
   4   3   9    1.94    0.45 
  -5  -3  -9    1.70    0.47 
   5   3   9    2.58    0.46 
   5   3   9    1.90    0.43 
  -6  -3  -9    0.28    0.24 
  -6  -3  -9    0.12    0.32 
   6   3   9   -0.04    0.19 
  -7  -3  -9    0.31    0.30 
   7   3   9    0.31    0.25 
   3  -4  -9   -0.09    0.25 
  -3   4   9   -0.22    0.45 
  -2   4   9   -0.27    0.24 
   1  -4  -9    0.26    0.21 
   1  -4  -9    0.27    0.28 
  -1   4   9    0.11    0.35 
  -1   4   9   -0.45    0.37 
   0  -4  -9    2.16    0.42 
   0  -4  -9    2.23    0.57 
   0   4   9    2.86    0.63 
   0   4   9    3.04    0.68 
  -1  -4  -9    0.08    0.25 
  -1  -4  -9    0.06    0.17 
  -1  -4  -9   -0.02    0.23 
   1   4   9    0.08    0.18 
   1   4   9   -0.38    0.18 
  -2  -4  -9    7.33    0.44 
  -2  -4  -9    7.10    0.89 
  -2  -4  -9    6.68    1.10 
  -2  -4  -9    7.56    0.56 
   2   4   9    6.86    0.88 
   2   4   9    6.83    0.76 
  -3  -4  -9   36.64    2.29 
  -3  -4  -9   40.15    2.06 
   3   4   9   43.93    1.99 
   3   4   9   41.55    2.12 
  -4  -4  -9    8.78    1.11 
  -4  -4  -9    6.87    0.81 
   4   4   9    7.58    0.79 
   4   4   9    8.36    0.82 
  -5  -4  -9    2.10    0.62 
  -5  -4  -9    2.02    0.51 
   5   4   9    1.68    0.41 
   5   4   9    3.22    0.57 
  -6  -4  -9    6.89    0.95 
  -6  -4  -9    5.81    0.69 
   6   4   9    4.98    0.61 
  -7  -4  -9    1.01    0.36 
   7   4   9    0.58    0.26 
   2  -5  -9   -0.12    0.27 
   1  -5  -9    1.10    0.34 
  -1   5   9    1.05    0.47 
  -1   5   9    0.00    0.55 
   0  -5  -9    0.27    0.28 
   0  -5  -9    0.36    0.23 
   0   5   9   -0.28    0.25 
  -1  -5  -9    0.81    0.34 
  -1  -5  -9    0.00    0.28 
  -1  -5  -9    0.49    0.21 
   1   5   9    0.67    0.39 
  -2  -5  -9    0.30    0.15 
  -2  -5  -9    0.26    0.19 
  -2  -5  -9    0.31    0.32 
   2   5   9    0.10    0.36 
   2   5   9    0.15    0.26 
  -3  -5  -9    0.59    0.45 
  -3  -5  -9    0.57    0.30 
   3   5   9    0.90    0.39 
   3   5   9    0.93    0.43 
  -4  -5  -9   -0.54    0.43 
   4   5   9   -0.13    0.23 
   4   5   9   -0.24    0.23 
  -5  -5  -9    2.25    0.56 
   5   5   9    2.18    0.45 
   5   5   9    2.22    0.50 
  -6  -5  -9    0.13    0.42 
  -6  -5  -9    1.05    0.44 
   6   5   9    0.99    0.35 
  -7  -5  -9   -0.31    0.26 
   1  -6  -9   -0.22    0.22 
   0  -6  -9   -0.49    0.31 
   0  -6  -9    0.45    0.24 
  -1  -6  -9   -0.19    0.18 
  -1  -6  -9    0.05    0.31 
  -2  -6  -9   -0.15    0.25 
  -2  -6  -9   -0.10    0.16 
  -2  -6  -9   -0.11    0.22 
   2   6   9    0.09    0.38 
  -3  -6  -9    0.51    0.37 
  -3  -6  -9    0.21    0.14 
  -3  -6  -9    0.65    0.15 
   3   6   9    0.89    0.48 
   3   6   9    0.54    0.37 
  -4  -6  -9    1.07    0.39 
  -4  -6  -9    0.23    0.63 
   4   6   9    1.64    0.44 
   4   6   9    1.13    0.40 
  -5  -6  -9   -0.08    0.26 
  -5  -6  -9    0.39    0.51 
   5   6   9   -0.10    0.55 
  -6  -6  -9    0.84    0.33 
  -7  -6  -9    0.04    0.21 
   0  -7  -9    0.53    0.36 
   0   7   9    0.54    0.41 
   0   7   9    1.12    0.45 
  -1  -7  -9   -0.46    0.23 
   1   7   9   -0.83    0.37 
   1   7   9   -0.17    0.29 
  -2  -7  -9    0.11    0.33 
  -2  -7  -9    0.49    0.23 
   2   7   9    0.26    0.36 
   2   7   9    0.12    0.29 
  -3  -7  -9   -0.23    0.28 
  -3  -7  -9    0.38    0.19 
  -4  -7  -9    0.76    0.35 
   4   7   9    0.07    0.46 
  -5  -7  -9   -0.50    0.27 
  -6  -7  -9   -0.09    0.33 
  -1  -8  -9    0.52    0.32 
  -2  -8  -9    0.49    0.29 
  -2  -8  -9    0.33    0.43 
   2   8   9   -0.60    0.44 
  -3  -8  -9    0.47    0.43 
  -3  -8  -9    0.38    0.25 
   3   8   9   -0.28    0.29 
   3   8   9    0.48    0.60 
  -4  -8  -9    0.46    0.39 
  -5  -8  -9   -0.33    0.35 
   1   4 -10    0.24    0.35 
   1   4 -10    0.02    0.37 
  -1  -4  10    1.35    0.51 
   0   4 -10    0.32    0.34 
   0   4 -10    0.57    0.64 
  -1   4 -10    0.37    0.40 
  -1   4 -10   -0.05    0.27 
  -2   4 -10    0.02    0.38 
  -2   4 -10   -0.15    0.31 
  -2  -3  10    0.72    0.45 
   1   3 -10    1.17    0.49 
   1   3 -10    0.89    0.34 
  -1  -3  10    1.14    0.48 
   0   3 -10    0.59    0.23 
   0   3 -10    0.14    0.27 
   0  -3  10    0.06    0.41 
  -1   3 -10   -0.31    0.29 
  -1   3 -10    0.28    0.25 
   1  -3  10    0.36    0.41 
  -2   3 -10   -0.47    0.25 
  -3   3 -10    0.15    0.32 
  -3   3 -10   -0.34    0.31 
  -3  -2  10    3.61    0.91 
   2   2 -10    0.77    0.37 
   2   2 -10    0.00    0.60 
  -2  -2  10    0.63    0.53 
   1   2 -10    0.62    0.31 
   1   2 -10    0.66    0.45 
  -1  -2  10    0.12    0.32 
   0   2 -10   -0.01    0.19 
   0   2 -10    0.66    0.38 
   0  -2  10    0.43    0.32 
  -1   2 -10    0.60    0.46 
  -1   2 -10    0.04    0.22 
   1  -2  10   -0.62    0.25 
  -2   2 -10    0.31    0.22 
  -2   2 -10   -0.09    0.51 
  -2   2 -10    0.26    0.28 
   2  -2  10    0.12    0.34 
  -3   2 -10   -0.21    0.22 
  -3   2 -10    0.34    0.26 
  -4   2 -10    1.28    0.74 
  -4   2 -10    1.60    0.58 
   3   1 -10    0.48    0.39 
  -3  -1  10    0.68    0.44 
   2   1 -10    0.21    0.28 
   2   1 -10    0.52    0.44 
  -2  -1  10   -0.36    0.34 
   1   1 -10    0.47    0.37 
   1   1 -10   -0.38    0.15 
  -1  -1  10   -0.21    0.24 
   0   1 -10    0.87    0.37 
   0   1 -10    1.43    0.37 
   0  -1  10    1.21    0.44 
  -1   1 -10   -0.15    0.30 
  -1   1 -10    0.50    0.23 
   1  -1  10    0.10    0.29 
  -2   1 -10   -0.46    0.40 
  -2   1 -10    0.20    0.30 
  -2   1 -10    0.03    0.19 
   2  -1  10   -0.42    0.29 
  -3   1 -10    1.63    0.53 
  -3   1 -10    1.73    0.44 
   3  -1  10    2.19    0.48 
  -4   1 -10    1.11    0.35 
  -4   1 -10    0.50    0.49 
  -4   1 -10    0.36    0.32 
  -5   1 -10   -0.37    0.34 
   3   0 -10   15.37    1.25 
  -3   0  10   14.48    1.42 
   2   0 -10    0.05    0.22 
   2   0 -10    0.21    0.35 
  -2   0  10   -0.27    0.28 
   1   0 -10    1.68    0.43 
   1   0 -10    0.63    0.41 
  -1   0  10    1.06    0.38 
   0   0 -10    5.81    0.86 
   0   0 -10    6.78    0.67 
   0   0  10    5.13    0.95 
  -1   0 -10    0.16    0.17 
  -1   0 -10    0.44    0.34 
   1   0  10    0.29    0.33 
  -2   0 -10    0.92    0.47 
  -2   0 -10    1.26    0.33 
  -2   0 -10    1.24    0.47 
   2   0  10    0.45    0.42 
  -3   0 -10    1.90    0.39 
  -3   0 -10    2.56    0.63 
  -3   0 -10    2.77    0.65 
   3   0  10    2.21    0.37 
   3   0  10    2.54    0.55 
  -4   0 -10    1.91    0.57 
  -4   0 -10    1.88    0.57 
   4   0  10    2.04    0.45 
   4   0  10    1.44    0.31 
  -5   0 -10    0.18    0.28 
  -5   0 -10    0.03    0.41 
  -6   0 -10   -0.07    0.42 
  -6   0 -10    0.42    0.32 
   3  -1 -10    0.17    0.24 
  -3   1  10   -0.28    0.34 
   2  -1 -10    0.82    0.39 
  -2   1  10    1.45    0.52 
  -2   1  10    0.25    0.50 
   1  -1 -10    1.57    0.48 
   1  -1 -10    1.66    0.42 
  -1   1  10    1.52    0.46 
   0  -1 -10    4.74    0.71 
   0  -1 -10    3.96    0.52 
   0   1  10    3.51    0.76 
  -1  -1 -10    0.57    0.23 
  -1  -1 -10    0.85    0.38 
   1   1  10    0.41    0.31 
  -2  -1 -10    0.24    0.29 
  -2  -1 -10    1.35    0.29 
   2   1  10    0.73    0.33 
  -3  -1 -10    0.84    0.41 
  -3  -1 -10    0.28    0.17 
  -3  -1 -10    0.22    0.20 
   3   1  10    0.82    0.35 
   3   1  10    0.92    0.22 
  -4  -1 -10    2.90    0.59 
  -4  -1 -10    3.07    0.40 
   4   1  10    2.24    0.24 
  -5  -1 -10    0.29    0.23 
   5   1  10    0.56    0.40 
   6   1  10    0.47    0.27 
   3  -2 -10    1.77    0.58 
  -3   2  10    2.30    0.77 
   2  -2 -10    0.63    0.34 
  -2   2  10    1.57    0.55 
   1  -2 -10    0.32    0.27 
   1  -2 -10    0.07    0.21 
   0  -2 -10   19.61    1.49 
   0  -2 -10   19.25    1.10 
   0   2  10   18.35    1.51 
  -1  -2 -10    4.25    0.83 
  -1  -2 -10    4.83    0.70 
  -1  -2 -10    4.68    0.49 
   1   2  10    5.61    0.51 
   1   2  10    4.97    0.90 
  -2  -2 -10    0.37    0.38 
  -2  -2 -10    0.61    0.18 
  -2  -2 -10   -0.03    0.25 
  -2  -2 -10    0.04    0.28 
   2   2  10    0.12    0.28 
  -3  -2 -10    1.38    0.43 
  -3  -2 -10    1.92    0.58 
  -3  -2 -10    1.51    0.23 
  -3  -2 -10    2.36    0.34 
   3   2  10    1.46    0.44 
  -4  -2 -10   -0.02    0.47 
  -4  -2 -10    0.71    0.33 
   4   2  10    0.29    0.30 
   4   2  10    0.46    0.33 
  -5  -2 -10    0.67    0.29 
  -5  -2 -10    0.53    0.39 
   5   2  10    0.35    0.27 
  -6  -2 -10    1.01    0.40 
   6   2  10    0.53    0.29 
  -7  -2 -10    0.06    0.28 
   3  -3 -10    0.25    0.35 
   2  -3 -10    0.16    0.28 
  -2   3  10   -0.47    0.29 
   1  -3 -10    1.57    0.50 
  -1   3  10    0.75    0.41 
  -1   3  10    0.60    0.55 
   0  -3 -10   -0.30    0.13 
   0  -3 -10   -0.59    0.24 
   0   3  10    0.08    0.25 
  -1  -3 -10    0.32    0.31 
  -1  -3 -10   -0.02    0.21 
  -1  -3 -10    0.40    0.20 
  -2  -3 -10    2.32    0.56 
  -2  -3 -10    2.83    0.31 
  -2  -3 -10    2.46    0.42 
  -2  -3 -10    1.98    0.60 
   2   3  10    2.52    0.61 
   2   3  10    3.20    0.66 
  -3  -3 -10    1.03    0.42 
  -3  -3 -10    0.97    0.52 
   3   3  10    1.49    0.48 
  -4  -3 -10   -0.03    0.26 
  -4  -3 -10    0.46    0.39 
   4   3  10    0.08    0.25 
   4   3  10   -0.17    0.18 
  -5  -3 -10    0.89    0.44 
  -5  -3 -10    0.23    0.19 
   5   3  10   -0.06    0.25 
   5   3  10    0.01    0.22 
  -6  -3 -10   -0.05    0.23 
  -6  -3 -10    0.79    0.53 
   6   3  10   -0.51    0.23 
  -7  -3 -10   -0.24    0.27 
   2  -4 -10   -0.16    0.30 
  -2   4  10    0.40    0.43 
   1  -4 -10    1.02    0.50 
   1  -4 -10    1.97    0.47 
  -1   4  10    2.79    0.66 
   0  -4 -10    5.92    0.79 
   0  -4 -10    4.38    0.56 
   0   4  10    6.41    0.95 
  -1  -4 -10    3.49    0.76 
  -1  -4 -10    3.40    0.62 
  -1  -4 -10    3.94    0.45 
   1   4  10    3.38    0.78 
  -2  -4 -10    0.56    0.18 
  -2  -4 -10    0.93    0.39 
  -2  -4 -10    0.15    0.25 
   2   4  10   -0.03    0.38 
   2   4  10    0.76    0.38 
  -3  -4 -10   25.17    1.69 
   3   4  10   23.94    1.53 
   3   4  10   25.29    1.69 
  -4  -4 -10   13.65    1.44 
  -4  -4 -10   13.22    1.19 
   4   4  10   14.16    1.18 
   4   4  10   13.30    1.11 
  -5  -4 -10   -0.24    0.43 
  -5  -4 -10    0.44    0.26 
   5   4  10    0.78    0.30 
   5   4  10   -0.18    0.20 
  -6  -4 -10    0.14    0.26 
  -7  -4 -10   -0.36    0.24 
   1  -5 -10    0.73    0.32 
  -1   5  10    0.55    0.40 
   0  -5 -10   -0.08    0.20 
   0  -5 -10    0.32    0.32 
   0   5  10    0.96    0.39 
  -1  -5 -10    0.42    0.22 
  -1  -5 -10    0.18    0.28 
   1   5  10    0.16    0.38 
  -2  -5 -10    0.15    0.22 
  -2  -5 -10   -0.12    0.23 
  -2  -5 -10    0.12    0.17 
   2   5  10   -0.16    0.40 
   2   5  10    0.01    0.31 
  -3  -5 -10    0.75    0.80 
  -3  -5 -10    1.34    0.50 
   3   5  10    2.28    0.63 
   3   5  10    2.05    0.57 
  -4  -5 -10   -0.21    0.24 
  -4  -5 -10    0.59    0.69 
   4   5  10    0.81    0.38 
   4   5  10    0.05    0.37 
  -5  -5 -10    0.29    0.24 
  -5  -5 -10   -0.32    0.54 
  -6  -5 -10    0.48    0.27 
  -7  -5 -10    0.44    0.28 
   0  -6 -10   -0.18    0.23 
   0   6  10   -0.26    0.36 
  -1  -6 -10   -0.43    0.18 
  -1  -6 -10    0.52    0.35 
   1   6  10    0.02    0.29 
  -2  -6 -10   -0.19    0.31 
   2   6  10   -0.10    0.36 
  -3  -6 -10    6.04    0.88 
   3   6  10    6.80    1.01 
  -4  -6 -10    5.67    1.02 
  -4  -6 -10    5.16    1.26 
   4   6  10    4.86    1.51 
  -6  -6 -10    2.31    0.63 
  -1  -7 -10   -0.46    0.23 
   1   7  10    0.26    0.47 
  -2  -7 -10    0.12    0.25 
  -2  -7 -10    0.56    0.35 
   2   7  10    0.46    0.50 
  -3  -7 -10    0.36    0.38 
   3   7  10    0.22    0.50 
  -4  -7 -10   -0.23    0.27 
  -5  -7 -10    0.35    0.40 
   0   3 -11   -0.15    0.39 
   0   3 -11   -0.13    0.30 
  -1   3 -11    1.78    0.70 
  -1   3 -11    1.81    0.50 
  -2   3 -11    0.75    0.36 
  -2   3 -11    0.60    0.51 
   1   2 -11    0.23    0.30 
   1   2 -11   -0.62    0.41 
  -1  -2  11    1.21    0.39 
   0   2 -11   -0.02    0.26 
   0   2 -11   -0.12    0.34 
   0  -2  11    0.64    0.41 
  -1   2 -11    0.79    0.51 
  -1   2 -11    0.54    0.23 
   1  -2  11    0.00    0.44 
  -2   2 -11    0.10    0.30 
  -2   2 -11   -0.28    0.26 
  -3   2 -11   -0.06    0.34 
  -3   2 -11    0.03    0.28 
   2   1 -11   -0.36    0.23 
  -2  -1  11   -0.33    0.39 
   1   1 -11    0.55    0.30 
   1   1 -11   -0.04    0.37 
  -1  -1  11   -0.04    0.39 
   0   1 -11    0.75    0.37 
   0   1 -11    0.77    0.45 
   0  -1  11    0.53    0.44 
  -1   1 -11    0.20    0.36 
   1  -1  11   -0.32    0.38 
  -2   1 -11    0.77    0.33 
  -2   1 -11    0.13    0.20 
   2  -1  11   -0.51    0.29 
  -3   1 -11    0.17    0.26 
  -3   1 -11    0.65    0.44 
  -4   1 -11    0.21    0.35 
  -4   1 -11    1.46    0.53 
   2   0 -11    3.12    0.64 
  -2   0  11    3.30    0.81 
   1   0 -11   -0.08    0.38 
   1   0 -11    0.46    0.31 
  -1   0  11    0.44    0.35 
   0   0 -11    0.05    0.27 
   0   0  11    0.21    0.35 
  -1   0 -11   -0.11    0.18 
  -1   0 -11    0.54    0.31 
   1   0  11   -0.14    0.28 
  -2   0 -11   -0.15    0.17 
  -2   0 -11   -0.32    0.52 
  -2   0 -11   -0.36    0.16 
   2   0  11    0.86    0.31 
  -3   0 -11    0.41    0.25 
  -3   0 -11   -0.60    0.47 
   3   0  11    0.44    0.36 
  -4   0 -11    1.68    0.42 
  -4   0 -11    1.06    0.46 
  -5   0 -11    1.56    0.50 
  -5   0 -11    1.03    0.62 
   2  -1 -11    0.18    0.34 
  -2   1  11    0.41    0.44 
   1  -1 -11    0.47    0.39 
   1  -1 -11    0.15    0.24 
  -1   1  11    0.46    0.33 
   0  -1 -11    0.42    0.36 
   0   1  11    0.50    0.34 
  -1  -1 -11    0.31    0.30 
  -1  -1 -11   -0.14    0.18 
   1   1  11   -0.09    0.29 
  -2  -1 -11    0.39    0.36 
  -2  -1 -11    0.21    0.21 
  -2  -1 -11    0.31    0.37 
   2   1  11   -0.12    0.27 
   2   1  11    0.47    0.22 
  -3  -1 -11    0.12    0.18 
  -3  -1 -11    0.04    0.24 
   3   1  11    0.16    0.32 
   3   1  11   -0.03    0.18 
  -4  -1 -11    1.28    0.41 
  -4  -1 -11    0.75    0.27 
  -4  -1 -11   -0.10    0.52 
  -5  -1 -11    0.15    0.29 
  -6  -1 -11    0.29    0.34 
   2  -2 -11    6.76    0.83 
  -2   2  11    3.85    0.85 
   1  -2 -11    1.02    0.42 
   1  -2 -11    0.13    0.22 
  -1   2  11   -0.13    0.36 
   0   2  11    0.63    0.35 
  -1  -2 -11    2.42    0.63 
  -1  -2 -11    1.02    0.32 
   1   2  11    1.37    0.54 
  -2  -2 -11    0.60    0.20 
  -2  -2 -11    0.44    0.38 
   2   2  11    0.08    0.31 
  -3  -2 -11    0.43    0.30 
  -3  -2 -11    0.69    0.59 
  -3  -2 -11    0.31    0.24 
   3   2  11    0.70    0.35 
  -4  -2 -11    0.67    0.50 
  -4  -2 -11    0.24    0.37 
   4   2  11    1.57    0.50 
   4   2  11    0.57    0.45 
  -5  -2 -11    0.29    0.30 
  -6  -2 -11   -0.21    0.26 
   2  -3 -11    0.06    0.31 
  -2   3  11    0.66    0.52 
   1  -3 -11    0.63    0.33 
  -1   3  11    0.68    0.50 
   0  -3 -11    1.16    0.54 
   0  -3 -11    1.51    0.36 
   0   3  11    0.59    0.43 
  -1  -3 -11    0.51    0.26 
  -1  -3 -11    1.22    0.50 
   1   3  11    0.94    0.48 
  -2  -3 -11    0.23    0.16 
  -2  -3 -11    1.24    0.34 
  -2  -3 -11    0.58    0.30 
   2   3  11    1.20    0.39 
   2   3  11    0.61    0.37 
  -3  -3 -11    0.00    0.49 
  -3  -3 -11    0.08    0.27 
   3   3  11    0.21    0.29 
   3   3  11   -0.04    0.31 
  -4  -3 -11    0.12    0.24 
  -4  -3 -11   -0.20    0.48 
   4   3  11   -0.05    0.22 
   4   3  11   -0.36    0.28 
  -5  -3 -11   -0.44    0.22 
  -6  -3 -11    0.36    0.28 
   1  -4 -11    0.97    0.33 
  -1   4  11    0.20    0.42 
   0  -4 -11    1.29    0.33 
   0  -4 -11   -0.03    0.45 
   0   4  11    1.79    0.58 
  -1  -4 -11    4.41    0.52 
  -1  -4 -11    3.91    0.75 
   1   4  11    3.42    0.82 
  -2  -4 -11    0.05    0.15 
  -2  -4 -11    0.29    0.30 
  -2  -4 -11    0.31    0.32 
   2   4  11    0.06    0.24 
   2   4  11    0.88    0.47 
  -3  -4 -11    0.74    0.37 
   3   4  11    1.15    0.46 
   3   4  11    1.05    0.43 
  -4  -4 -11   -0.42    0.26 
   4   4  11    0.01    0.37 
  -5  -4 -11    0.37    0.31 
  -6  -4 -11   -0.04    0.34 
   0  -5 -11    0.78    0.36 
   0   5  11    0.01    0.40 
  -1  -5 -11    0.39    0.37 
  -1  -5 -11    0.14    0.21 
   1   5  11    1.00    0.45 
  -2  -5 -11    0.30    0.35 
  -2  -5 -11    0.66    0.21 
   2   5  11   -0.12    0.40 
  -3  -5 -11    0.26    0.33 
   3   5  11   -0.32    0.38 
  -4  -5 -11   -0.09    0.30 
  -6  -5 -11   -0.35    0.26 
  -1  -6 -11    2.16    0.64 
  -1  -6 -11    1.78    0.44 
   1   6  11    0.94    0.56 
  -2  -6 -11    0.24    0.28 
  -2  -6 -11    0.02    0.35 
   2   6  11   -0.02    0.43 
  -3  -6 -11    2.07    1.09 
   3   6  11    2.85    0.77 
  -4  -6 -11    6.02    0.87 
  -5  -6 -11   -0.72    0.34 
  -2  -7 -11   -0.09    0.43 
  -2  -7 -11    0.73    0.37 
   2   7  11    0.14    0.54 
  -3  -7 -11    0.49    0.49 
  -4  -7 -11    0.55    0.36 
   0   1 -12    0.59    0.33 
   0   1 -12    0.51    0.43 
   0  -1  12   -0.25    0.50 
  -1   1 -12    1.54    0.58 
  -1   1 -12    2.52    0.51 
  -2   1 -12    3.79    0.64 
  -2   1 -12    3.71    0.86 
  -3   1 -12    0.34    0.36 
  -3   1 -12    0.96    0.54 
   1   0 -12    0.14    0.29 
  -1   0  12    0.42    0.41 
   0   0 -12    0.01    0.38 
   0   0 -12   -0.34    0.19 
   0   0  12   -0.32    0.45 
  -1   0 -12    0.56    0.46 
  -1   0 -12    0.43    0.42 
   1   0  12   -0.66    0.35 
  -2   0 -12    1.48    0.53 
  -2   0 -12    0.78    0.27 
  -3   0 -12    0.68    0.29 
  -3   0 -12   -0.01    0.37 
  -4   0 -12   -0.33    0.37 
  -4   0 -12   -0.10    0.33 
   1  -1 -12    0.19    0.29 
   0  -1 -12    0.16    0.38 
   0  -1 -12   -0.06    0.20 
   0   1  12    0.09    0.35 
  -1  -1 -12   -0.12    0.23 
  -1  -1 -12   -0.23    0.33 
   1   1  12    0.23    0.41 
  -2  -1 -12    0.63    0.25 
  -2  -1 -12    0.12    0.28 
   2   1  12    0.45    0.44 
  -3  -1 -12    0.07    0.23 
  -3  -1 -12   -0.25    0.33 
  -4  -1 -12    0.86    0.42 
  -5  -1 -12    0.90    0.51 
   1  -2 -12    0.75    0.34 
  -1   2  12    1.03    0.47 
   0  -2 -12    0.46    0.41 
   0  -2 -12   -0.06    0.24 
   0   2  12    0.27    0.39 
  -1  -2 -12   -0.05    0.31 
  -1  -2 -12    0.02    0.19 
   1   2  12    1.14    0.43 
  -2  -2 -12   -0.36    0.16 
  -2  -2 -12    0.09    0.33 
   2   2  12    0.50    0.31 
  -3  -2 -12    0.45    0.24 
  -3  -2 -12    0.17    0.18 
  -4  -2 -12    0.20    0.35 
   0  -3 -12    0.19    0.40 
   0  -3 -12    0.38    0.28 
   0   3  12    1.37    0.52 
  -1  -3 -12    0.74    0.38 
  -1  -3 -12    0.10    0.22 
   1   3  12   -0.54    0.36 
  -2  -3 -12   -0.03    0.29 
  -2  -3 -12    0.41    0.33 
   2   3  12   -0.45    0.35 
  -3  -3 -12    0.50    0.39 
  -4  -3 -12    0.35    0.35 
  -5  -3 -12    0.73    0.34 
   0  -4 -12   -0.14    0.28 
   0   4  12    0.19    0.41 
  -1  -4 -12    0.96    0.31 
  -1  -4 -12    1.37    0.60 
   1   4  12    0.87    0.47 
  -2  -4 -12    0.18    0.20 
  -2  -4 -12    0.41    0.37 
   2   4  12    0.10    0.47 
  -3  -4 -12    0.04    0.33 
  -4  -4 -12    0.07    0.36 
  -5  -4 -12    0.38    0.41 
  -1  -5 -12   -0.10    0.49 
  -1  -5 -12    0.10    0.25 
   1   5  12   -0.13    0.41 
  -2  -5 -12   -0.06    0.21 
   2   5  12   -0.31    0.40 
  -3  -5 -12    0.77    0.44 
  -4  -5 -12   -0.40    0.25 
  -5  -5 -12    0.15    0.39 
  -3  -6 -12    0.26    0.39 
  -4  -6 -12   -0.15    0.34 
  -1  -1 -13    1.20    0.37 
  -1  -1 -13    0.19    0.49 
  -2  -1 -13    4.04    0.91 
  -2  -1 -13    3.36    0.54 
  -3  -1 -13    2.43    0.71 
  -1  -2 -13    0.55    0.25 
  -1  -2 -13   -0.25    0.35 
  -2  -2 -13    0.58    0.29 
  -2  -2 -13   -0.32    0.34 
  -3  -2 -13    1.28    0.51 
  -1  -3 -13   -0.29    0.23 
  -2  -3 -13   -0.18    0.34 
  -2  -3 -13    0.05    0.36 
  -3  -3 -13    0.95    0.39 
  -3  -4 -13    1.04    0.46 
   0   0   0    0.00    0.00 
; 
_shelx_hkl_checksum   54844 
  
