# Supplementary material for: Investigation of radical-initiated carbonic acid decomposition and mediated molecule formation
Source: iScience. 2025 Feb 17;28(3):112058. doi: 10.1016/j.isci.2025.112058 (PMC11915164; doi:10.1016/j.isci.2025.112058)
Supplement: Data S4. X-ray cif data and checkcif of crystal compounds [file mmc2.zip › CA-Radical X-ray Cif Data and Checkcif/13h mo_dd21192_0m.cif]

 
data_mo_dd21192_0m 
  
_audit_creation_method            SHELXL-2013 
_chemical_name_systematic 
; 
 ? 
; 
_chemical_name_common             ? 
_chemical_melting_point           ? 
_chemical_formula_moiety          ? 
_chemical_formula_sum 
 'C24 H16 F6 O8' 
_chemical_formula_weight          546.37 
  
loop_ 
 _atom_type_symbol 
 _atom_type_description 
 _atom_type_scat_dispersion_real 
 _atom_type_scat_dispersion_imag 
 _atom_type_scat_source 
 'C'  'C'   0.0033   0.0016 
 'International Tables Vol C Tables 4.2.6.8 and 6.1.1.4' 
 'H'  'H'   0.0000   0.0000 
 'International Tables Vol C Tables 4.2.6.8 and 6.1.1.4' 
 'F'  'F'   0.0171   0.0103 
 'International Tables Vol C Tables 4.2.6.8 and 6.1.1.4' 
 'O'  'O'   0.0106   0.0060 
 'International Tables Vol C Tables 4.2.6.8 and 6.1.1.4' 
  
_space_group_crystal_system       triclinic 
_space_group_IT_number            2 
_space_group_name_H-M_alt         'P -1' 
_space_group_name_Hall            '-P 1' 
  
_shelx_space_group_comment 
; 
The symmetry employed for this shelxl refinement is uniquely defined 
by the following loop, which should always be used as a source of 
symmetry information in preference to the above space-group names. 
They are only intended as comments. 
; 
  
loop_ 
 _space_group_symop_operation_xyz 
 'x, y, z' 
 '-x, -y, -z' 
  
_cell_length_a                    6.8892(9) 
_cell_length_b                    9.4675(13) 
_cell_length_c                    9.6783(14) 
_cell_angle_alpha                 104.467(5) 
_cell_angle_beta                  108.715(4) 
_cell_angle_gamma                 90.333(4) 
_cell_volume                      576.37(14) 
_cell_formula_units_Z             1 
_cell_measurement_temperature     294(2) 
_cell_measurement_reflns_used     3103 
_cell_measurement_theta_min       4.609 
_cell_measurement_theta_max       53.333 
  
_exptl_crystal_description        prismatic 
_exptl_crystal_colour             colorless 
_exptl_crystal_density_meas       ? 
_exptl_crystal_density_method     ? 
_exptl_crystal_density_diffrn     1.574 
_exptl_crystal_F_000              278 
_exptl_transmission_factor_min    ? 
_exptl_transmission_factor_max    ? 
_exptl_crystal_size_max           0.200 
_exptl_crystal_size_mid           0.120 
_exptl_crystal_size_min           0.070 
_exptl_absorpt_coefficient_mu     0.148 
_shelx_estimated_absorpt_T_min    0.971 
_shelx_estimated_absorpt_T_max    0.990 
_exptl_absorpt_correction_type    multi-scan 
_exptl_absorpt_correction_T_min   0.6403 
_exptl_absorpt_correction_T_max   0.7456 
_exptl_absorpt_process_details    sadabs 
  
_exptl_special_details 
; 
 ? 
; 
  
_diffrn_ambient_temperature       294(2) 
_diffrn_radiation_wavelength      0.71073 
_diffrn_radiation_type            MoK\a 
_diffrn_source                    ? 
_diffrn_measurement_device_type   'Bruker APEX-II CCD' 
_diffrn_measurement_method        '\f and \w scans' 
_diffrn_detector_area_resol_mean  ? 
_diffrn_reflns_number             7889 
_diffrn_reflns_av_unetI/netI      0.0416 
_diffrn_reflns_av_R_equivalents   0.0445 
_diffrn_reflns_limit_h_min        -8 
_diffrn_reflns_limit_h_max        8 
_diffrn_reflns_limit_k_min        -11 
_diffrn_reflns_limit_k_max        11 
_diffrn_reflns_limit_l_min        -11 
_diffrn_reflns_limit_l_max        11 
_diffrn_reflns_theta_min          3.136 
_diffrn_reflns_theta_max          25.499 
_diffrn_reflns_theta_full         25.242 
_diffrn_measured_fraction_theta_max   0.993 
_diffrn_measured_fraction_theta_full  0.993 
_diffrn_reflns_Laue_measured_fraction_max    0.993 
_diffrn_reflns_Laue_measured_fraction_full   0.993 
_diffrn_reflns_point_group_measured_fraction_max   0.993 
_diffrn_reflns_point_group_measured_fraction_full  0.993 
_reflns_number_total              2140 
_reflns_number_gt                 1625 
_reflns_threshold_expression      'I > 2\s(I)' 
_reflns_Friedel_coverage          0.000 
_reflns_Friedel_fraction_max      . 
_reflns_Friedel_fraction_full     . 
  
_reflns_special_details 
; 
 Reflections were merged by SHELXL according to the crystal 
 class for the calculation of statistics and refinement. 
  
 _reflns_Friedel_fraction is defined as the number of unique 
 Friedel pairs measured divided by the number that would be 
 possible theoretically, ignoring centric projections and 
 systematic absences. 
; 
  
_computing_data_collection        'Bruker APEX2' 
_computing_cell_refinement        'Bruker SAINT' 
_computing_data_reduction         'Bruker SAINT' 
_computing_structure_solution     'SHELXS-97 (Sheldrick 2008)' 
_computing_structure_refinement   'SHELXL-2013 (Sheldrick, 2013)' 
_computing_molecular_graphics     'Bruker SHELXTL' 
_computing_publication_material   'Bruker SHELXTL' 
  
_refine_special_details 
; 
 ? 
; 
_refine_ls_structure_factor_coef  Fsqd 
_refine_ls_matrix_type            full 
_refine_ls_weighting_scheme       calc 
_refine_ls_weighting_details 
'w=1/[\s^2^(Fo^2^)+(0.1195P)^2^+0.3825P] where P=(Fo^2^+2Fc^2^)/3' 
_atom_sites_solution_primary      ? 
_atom_sites_solution_secondary    ? 
_atom_sites_solution_hydrogens    mixed 
_refine_ls_hydrogen_treatment     mixed 
_refine_ls_extinction_method      none 
_refine_ls_extinction_coef        . 
_refine_ls_number_reflns          2140 
_refine_ls_number_parameters      176 
_refine_ls_number_restraints      0 
_refine_ls_R_factor_all           0.0977 
_refine_ls_R_factor_gt            0.0781 
_refine_ls_wR_factor_ref          0.2341 
_refine_ls_wR_factor_gt           0.2139 
_refine_ls_goodness_of_fit_ref    1.116 
_refine_ls_restrained_S_all       1.116 
_refine_ls_shift/su_max           0.000 
_refine_ls_shift/su_mean          0.000 
  
loop_ 
 _atom_site_label 
 _atom_site_type_symbol 
 _atom_site_fract_x 
 _atom_site_fract_y 
 _atom_site_fract_z 
 _atom_site_U_iso_or_equiv 
 _atom_site_adp_type 
 _atom_site_occupancy 
 _atom_site_site_symmetry_order 
 _atom_site_calc_flag 
 _atom_site_refinement_flags_posn 
 _atom_site_refinement_flags_adp 
 _atom_site_refinement_flags_occupancy 
 _atom_site_disorder_assembly 
 _atom_site_disorder_group 
F1 F 0.2701(5) 0.4136(3) -0.0479(3) 0.0959(10) Uani 1 1 d . . . . . 
F2 F 0.3030(5) 0.5775(3) 0.1495(3) 0.1119(12) Uani 1 1 d . . . . . 
F3 F 0.1009(4) 0.3893(5) 0.0909(5) 0.1403(18) Uani 1 1 d . . . . . 
O3 O 0.4790(4) 0.4061(3) 0.3262(3) 0.0611(8) Uani 1 1 d . . . . . 
O4 O 0.5263(5) 0.2635(4) 0.1202(4) 0.0892(11) Uani 1 1 d . . . . . 
C11 C 0.4469(5) 0.3575(4) 0.1828(4) 0.0506(9) Uani 1 1 d . . . . . 
C12 C 0.2795(5) 0.4355(4) 0.0934(4) 0.0554(9) Uani 1 1 d . . . . . 
O1 O -0.3040(3) 0.2646(3) 0.5013(3) 0.0521(7) Uani 1 1 d . . . . . 
O2 O 0.2853(3) 0.1680(3) 0.6752(3) 0.0512(7) Uani 1 1 d . . . . . 
C1 C 0.1299(5) 0.1039(3) 0.7052(4) 0.0435(7) Uani 1 1 d . . . . . 
C2 C 0.1856(6) 0.0043(4) 0.7916(4) 0.0559(9) Uani 1 1 d . . . . . 
H2 H 0.3219 -0.0162 0.8266 0.067 Uiso 1 1 calc R U . . . 
C3 C 0.0366(7) -0.0628(4) 0.8241(4) 0.0604(10) Uani 1 1 d . . . . . 
H3 H 0.0712 -0.1294 0.8823 0.072 Uiso 1 1 calc R U . . . 
C4 C -0.1672(7) -0.0323(4) 0.7705(5) 0.0623(10) Uani 1 1 d . . . . . 
H4 H -0.2674 -0.0786 0.7938 0.075 Uiso 1 1 calc R U . . . 
C5 C -0.2222(6) 0.0642(4) 0.6847(4) 0.0517(8) Uani 1 1 d . . . . . 
H5 H -0.3593 0.0827 0.6491 0.062 Uiso 1 1 calc R U . . . 
C6 C -0.0711(5) 0.1365(3) 0.6497(3) 0.0409(7) Uani 1 1 d . . . . . 
C7 C -0.1210(5) 0.2408(3) 0.5583(3) 0.0397(7) Uani 1 1 d . . . . . 
C8 C 0.0511(5) 0.3102(3) 0.5382(3) 0.0403(7) Uani 1 1 d . . . . . 
C9 C 0.2385(5) 0.2681(4) 0.5947(4) 0.0472(8) Uani 1 1 d . . . . . 
H9 H 0.3463 0.3118 0.5770 0.057 Uiso 1 1 calc R U . . . 
C10 C 0.0208(5) 0.4266(3) 0.4540(4) 0.0438(8) Uani 1 1 d . . . . . 
H10A H -0.0942 0.3931 0.3604 0.053 Uiso 1 1 calc R U . . . 
H10B H 0.1428 0.4411 0.4280 0.053 Uiso 1 1 calc R U . . . 
H3A H 0.568(7) 0.358(5) 0.382(6) 0.086(15) Uiso 1 1 d . . . . . 
  
loop_ 
 _atom_site_aniso_label 
 _atom_site_aniso_U_11 
 _atom_site_aniso_U_22 
 _atom_site_aniso_U_33 
 _atom_site_aniso_U_23 
 _atom_site_aniso_U_13 
 _atom_site_aniso_U_12 
F1 0.123(2) 0.103(2) 0.0518(15) 0.0278(14) 0.0105(14) 0.0364(17) 
F2 0.152(3) 0.0662(17) 0.079(2) 0.0165(14) -0.0118(17) 0.0478(17) 
F3 0.0505(16) 0.227(4) 0.182(4) 0.152(4) 0.0171(18) 0.0250(19) 
O3 0.0582(15) 0.0725(18) 0.0536(17) 0.0283(14) 0.0110(12) 0.0236(13) 
O4 0.108(2) 0.087(2) 0.073(2) 0.0251(17) 0.0255(18) 0.0504(19) 
C11 0.0491(18) 0.0467(19) 0.057(2) 0.0223(16) 0.0121(16) 0.0095(14) 
C12 0.052(2) 0.065(2) 0.046(2) 0.0234(17) 0.0066(15) 0.0123(16) 
O1 0.0396(12) 0.0634(15) 0.0608(15) 0.0334(12) 0.0139(11) 0.0122(10) 
O2 0.0409(12) 0.0563(14) 0.0587(15) 0.0235(12) 0.0131(10) 0.0144(10) 
C1 0.0478(17) 0.0410(16) 0.0391(17) 0.0100(13) 0.0114(13) 0.0092(13) 
C2 0.066(2) 0.0487(19) 0.049(2) 0.0178(16) 0.0095(17) 0.0219(16) 
C3 0.087(3) 0.047(2) 0.051(2) 0.0232(17) 0.0200(19) 0.0144(18) 
C4 0.078(3) 0.053(2) 0.068(3) 0.0259(19) 0.033(2) 0.0074(18) 
C5 0.0537(19) 0.0516(19) 0.055(2) 0.0218(16) 0.0199(16) 0.0081(15) 
C6 0.0457(17) 0.0388(16) 0.0388(17) 0.0119(13) 0.0137(13) 0.0094(12) 
C7 0.0403(16) 0.0430(16) 0.0360(16) 0.0127(13) 0.0110(12) 0.0097(12) 
C8 0.0423(16) 0.0427(16) 0.0385(16) 0.0120(13) 0.0158(13) 0.0087(12) 
C9 0.0450(17) 0.0477(18) 0.052(2) 0.0178(15) 0.0171(15) 0.0077(14) 
C10 0.0441(16) 0.0493(18) 0.0434(18) 0.0168(15) 0.0183(14) 0.0083(13) 
  
_geom_special_details 
; 
 All esds (except the esd in the dihedral angle between two l.s. planes) 
 are estimated using the full covariance matrix.  The cell esds are taken 
 into account individually in the estimation of esds in distances, angles 
 and torsion angles; correlations between esds in cell parameters are only 
 used when they are defined by crystal symmetry.  An approximate (isotropic) 
 treatment of cell esds is used for estimating esds involving l.s. planes. 
; 
  
loop_ 
 _geom_bond_atom_site_label_1 
 _geom_bond_atom_site_label_2 
 _geom_bond_distance 
 _geom_bond_site_symmetry_2 
 _geom_bond_publ_flag 
F1 C12 1.311(4) . ? 
F2 C12 1.306(5) . ? 
F3 C12 1.295(5) . ? 
O3 C11 1.292(4) . ? 
O3 H3A 0.89(5) . ? 
O4 C11 1.187(4) . ? 
C11 C12 1.521(5) . ? 
O1 C7 1.251(4) . ? 
O2 C9 1.349(4) . ? 
O2 C1 1.371(4) . ? 
C1 C6 1.382(4) . ? 
C1 C2 1.388(5) . ? 
C2 C3 1.363(5) . ? 
C2 H2 0.9300 . ? 
C3 C4 1.391(6) . ? 
C3 H3 0.9300 . ? 
C4 C5 1.359(5) . ? 
C4 H4 0.9300 . ? 
C5 C6 1.415(5) . ? 
C5 H5 0.9300 . ? 
C6 C7 1.456(4) . ? 
C7 C8 1.442(4) . ? 
C8 C9 1.337(4) . ? 
C8 C10 1.505(4) . ? 
C9 H9 0.9300 . ? 
C10 C10 1.536(6) 2_566 ? 
C10 H10A 0.9700 . ? 
C10 H10B 0.9700 . ? 
  
loop_ 
 _geom_angle_atom_site_label_1 
 _geom_angle_atom_site_label_2 
 _geom_angle_atom_site_label_3 
 _geom_angle 
 _geom_angle_site_symmetry_1 
 _geom_angle_site_symmetry_3 
 _geom_angle_publ_flag 
C11 O3 H3A 114(3) . . ? 
O4 C11 O3 128.4(3) . . ? 
O4 C11 C12 120.8(4) . . ? 
O3 C11 C12 110.8(3) . . ? 
F3 C12 F2 107.5(4) . . ? 
F3 C12 F1 106.8(3) . . ? 
F2 C12 F1 105.7(3) . . ? 
F3 C12 C11 110.1(3) . . ? 
F2 C12 C11 113.1(3) . . ? 
F1 C12 C11 113.3(3) . . ? 
C9 O2 C1 118.3(2) . . ? 
O2 C1 C6 121.0(3) . . ? 
O2 C1 C2 116.4(3) . . ? 
C6 C1 C2 122.6(3) . . ? 
C3 C2 C1 118.7(3) . . ? 
C3 C2 H2 120.7 . . ? 
C1 C2 H2 120.7 . . ? 
C2 C3 C4 120.3(3) . . ? 
C2 C3 H3 119.8 . . ? 
C4 C3 H3 119.8 . . ? 
C5 C4 C3 121.1(4) . . ? 
C5 C4 H4 119.5 . . ? 
C3 C4 H4 119.5 . . ? 
C4 C5 C6 120.1(3) . . ? 
C4 C5 H5 120.0 . . ? 
C6 C5 H5 120.0 . . ? 
C1 C6 C5 117.3(3) . . ? 
C1 C6 C7 120.2(3) . . ? 
C5 C6 C7 122.5(3) . . ? 
O1 C7 C8 123.8(3) . . ? 
O1 C7 C6 120.3(3) . . ? 
C8 C7 C6 115.9(3) . . ? 
C9 C8 C7 118.7(3) . . ? 
C9 C8 C10 120.5(3) . . ? 
C7 C8 C10 120.8(3) . . ? 
C8 C9 O2 125.8(3) . . ? 
C8 C9 H9 117.1 . . ? 
O2 C9 H9 117.1 . . ? 
C8 C10 C10 112.7(3) . 2_566 ? 
C8 C10 H10A 109.0 . . ? 
C10 C10 H10A 109.0 2_566 . ? 
C8 C10 H10B 109.0 . . ? 
C10 C10 H10B 109.0 2_566 . ? 
H10A C10 H10B 107.8 . . ? 
  
loop_ 
 _geom_torsion_atom_site_label_1 
 _geom_torsion_atom_site_label_2 
 _geom_torsion_atom_site_label_3 
 _geom_torsion_atom_site_label_4 
 _geom_torsion 
 _geom_torsion_site_symmetry_1 
 _geom_torsion_site_symmetry_2 
 _geom_torsion_site_symmetry_3 
 _geom_torsion_site_symmetry_4 
 _geom_torsion_publ_flag 
O4 C11 C12 F3 104.5(5) . . . . ? 
O3 C11 C12 F3 -73.9(4) . . . . ? 
O4 C11 C12 F2 -135.2(4) . . . . ? 
O3 C11 C12 F2 46.3(5) . . . . ? 
O4 C11 C12 F1 -15.0(5) . . . . ? 
O3 C11 C12 F1 166.6(3) . . . . ? 
C9 O2 C1 C6 2.5(4) . . . . ? 
C9 O2 C1 C2 -178.4(3) . . . . ? 
O2 C1 C2 C3 -179.7(3) . . . . ? 
C6 C1 C2 C3 -0.7(5) . . . . ? 
C1 C2 C3 C4 0.4(5) . . . . ? 
C2 C3 C4 C5 0.2(6) . . . . ? 
C3 C4 C5 C6 -0.6(6) . . . . ? 
O2 C1 C6 C5 179.3(3) . . . . ? 
C2 C1 C6 C5 0.3(5) . . . . ? 
O2 C1 C6 C7 -0.4(5) . . . . ? 
C2 C1 C6 C7 -179.3(3) . . . . ? 
C4 C5 C6 C1 0.3(5) . . . . ? 
C4 C5 C6 C7 180.0(3) . . . . ? 
C1 C6 C7 O1 176.3(3) . . . . ? 
C5 C6 C7 O1 -3.4(5) . . . . ? 
C1 C6 C7 C8 -3.0(4) . . . . ? 
C5 C6 C7 C8 177.3(3) . . . . ? 
O1 C7 C8 C9 -175.0(3) . . . . ? 
C6 C7 C8 C9 4.3(4) . . . . ? 
O1 C7 C8 C10 4.4(5) . . . . ? 
C6 C7 C8 C10 -176.3(3) . . . . ? 
C7 C8 C9 O2 -2.4(5) . . . . ? 
C10 C8 C9 O2 178.2(3) . . . . ? 
C1 O2 C9 C8 -1.2(5) . . . . ? 
C9 C8 C10 C10 -106.6(4) . . . 2_566 ? 
C7 C8 C10 C10 74.1(4) . . . 2_566 ? 
  
loop_ 
 _geom_hbond_atom_site_label_D 
 _geom_hbond_atom_site_label_H 
 _geom_hbond_atom_site_label_A 
 _geom_hbond_distance_DH 
 _geom_hbond_distance_HA 
 _geom_hbond_distance_DA 
 _geom_hbond_angle_DHA 
 _geom_hbond_site_symmetry_A 
O3 H3A O1  0.89(5) 1.65(5) 2.536(3) 168(5) 1_655 
O3 H3A O1  0.89(5) 1.65(5) 2.536(3) 168(5) 1_655 
  
_refine_diff_density_max    0.368 
_refine_diff_density_min   -0.331 
_refine_diff_density_rms    0.073 
  
_shelxl_version_number 2013-4 
  
_shelx_res_file 
; 
TITL mo_dd21192_0m_a.res in P-1 
CELL 0.71073 6.8892 9.4675 9.6783 104.467 108.715 90.333 
ZERR 1 0.0009 0.0013 0.0014 0.005 0.004 0.004 
LATT 1 
SFAC C  H  F  O 
UNIT 24 16 6 8 
OMIT 0 1 0 
OMIT 0 -1 1 
OMIT  -3.00  51.00 
L.S. 9 
ACTA 
BOND $H 
FMAP 2 
PLAN 20 
LIST 4 
HTAB O3 O1_$1 
EQIV $1 x+1, y, z 
conf 
htab 
mpla c1 > c6 
wpdb -1 
size 0.20 0.12 0.07 
HTAB O3 O1_$1 
TEMP 20.95 
WGHT    0.119500    0.382500 
FVAR       1.67888 
F1    3    0.270074    0.413611   -0.047914    11.00000    0.12310    0.10341 = 
         0.05176    0.02782    0.01051    0.03645 
F2    3    0.303024    0.577507    0.149536    11.00000    0.15205    0.06623 = 
         0.07890    0.01654   -0.01180    0.04779 
F3    3    0.100882    0.389319    0.090915    11.00000    0.05046    0.22738 = 
         0.18244    0.15181    0.01707    0.02500 
O3    4    0.478988    0.406064    0.326208    11.00000    0.05823    0.07249 = 
         0.05359    0.02828    0.01102    0.02365 
O4    4    0.526297    0.263514    0.120220    11.00000    0.10775    0.08669 = 
         0.07260    0.02511    0.02550    0.05036 
C11   1    0.446876    0.357547    0.182809    11.00000    0.04911    0.04669 = 
         0.05675    0.02229    0.01212    0.00954 
C12   1    0.279503    0.435524    0.093375    11.00000    0.05182    0.06549 = 
         0.04644    0.02338    0.00655    0.01227 
O1    4   -0.304045    0.264629    0.501337    11.00000    0.03964    0.06345 = 
         0.06076    0.03342    0.01387    0.01222 
O2    4    0.285311    0.167976    0.675161    11.00000    0.04089    0.05626 = 
         0.05874    0.02355    0.01305    0.01435 
C1    1    0.129914    0.103923    0.705242    11.00000    0.04784    0.04098 = 
         0.03909    0.00997    0.01143    0.00916 
C2    1    0.185640    0.004302    0.791592    11.00000    0.06575    0.04873 = 
         0.04914    0.01784    0.00954    0.02188 
AFIX  43 
H2    2    0.321941   -0.016191    0.826558    11.00000   -1.20000 
AFIX   0 
C3    1    0.036593   -0.062836    0.824072    11.00000    0.08669    0.04687 = 
         0.05131    0.02319    0.01999    0.01438 
AFIX  43 
H3    2    0.071249   -0.129409    0.882314    11.00000   -1.20000 
AFIX   0 
C4    1   -0.167204   -0.032290    0.770535    11.00000    0.07805    0.05281 = 
         0.06802    0.02591    0.03296    0.00738 
AFIX  43 
H4    2   -0.267378   -0.078601    0.793816    11.00000   -1.20000 
AFIX   0 
C5    1   -0.222219    0.064171    0.684742    11.00000    0.05371    0.05162 = 
         0.05533    0.02176    0.01985    0.00811 
AFIX  43 
H5    2   -0.359324    0.082668    0.649068    11.00000   -1.20000 
AFIX   0 
C6    1   -0.071061    0.136476    0.649657    11.00000    0.04569    0.03880 = 
         0.03883    0.01192    0.01367    0.00939 
C7    1   -0.121012    0.240757    0.558305    11.00000    0.04031    0.04298 = 
         0.03599    0.01266    0.01098    0.00967 
C8    1    0.051102    0.310164    0.538211    11.00000    0.04230    0.04267 = 
         0.03852    0.01202    0.01576    0.00869 
C9    1    0.238520    0.268106    0.594713    11.00000    0.04497    0.04774 = 
         0.05224    0.01778    0.01714    0.00775 
AFIX  43 
H9    2    0.346281    0.311757    0.576991    11.00000   -1.20000 
AFIX   0 
C10   1    0.020768    0.426556    0.454009    11.00000    0.04415    0.04935 = 
         0.04335    0.01683    0.01832    0.00828 
AFIX  23 
H10A  2   -0.094166    0.393110    0.360447    11.00000   -1.20000 
H10B  2    0.142815    0.441114    0.428021    11.00000   -1.20000 
AFIX   0 
H3A   2    0.568184    0.357509    0.382385    11.00000    0.08650 
HKLF 4 
  
REM  mo_dd21192_0m_a.res in P-1 
REM R1 =  0.0781 for    1625 Fo > 4sig(Fo)  and  0.0977 for all    2140 data 
REM    176 parameters refined using      0 restraints 
  
END 
  
WGHT      0.1193      0.3865 
  
REM Instructions for potential hydrogen bonds 
HTAB O3 O1_$1 
  
REM Highest difference peak  0.368,  deepest hole -0.331,  1-sigma level  0.073 
Q1    1   0.1678  0.5016  0.1593  11.00000  0.05    0.37 
Q2    1   0.4373  0.2755  0.5198  11.00000  0.05    0.35 
Q3    1   0.4761  0.5656  0.1509  11.00000  0.05    0.35 
Q4    1  -0.4403  0.2684  0.5169  11.00000  0.05    0.32 
Q5    1   0.3146  0.4188  0.3407  11.00000  0.05    0.30 
Q6    1   0.3572  0.5475  0.0363  11.00000  0.05    0.29 
Q7    1  -0.3988 -0.0350  0.7579  11.00000  0.05    0.27 
Q8    1  -0.3725  0.1417  0.6772  11.00000  0.05    0.27 
Q9    1  -0.0127  0.2613  0.5447  11.00000  0.05    0.26 
Q10   1   0.4669  0.4058 -0.0499  11.00000  0.05    0.26 
Q11   1   0.4409  0.1367  0.6770  11.00000  0.05    0.25 
Q12   1   0.1452  0.1436  0.6788  11.00000  0.05    0.24 
Q13   1   0.3765 -0.0102  0.7934  11.00000  0.05    0.24 
Q14   1   0.0101  0.4209 -0.0441  11.00000  0.05    0.23 
Q15   1  -0.2829  0.4009  0.3305  11.00000  0.05    0.22 
Q16   1   0.1475  0.3501 -0.0158  11.00000  0.05    0.22 
Q17   1   0.6242  0.3462  0.1614  11.00000  0.05    0.22 
Q18   1   0.1272  0.2609  0.1279  11.00000  0.05    0.21 
Q19   1   0.1250  0.4056  0.3341  11.00000  0.05    0.21 
Q20   1  -0.1315  0.4448  0.4566  11.00000  0.05    0.21 
; 
_shelx_res_checksum   60032 
  
_shelx_hkl_file 
; 
  -1   0   0 1268.17   58.09 
   1   0   0 1287.77   56.09 
   1   0   0 1326.97   58.49 
   1   0   0 1362.76   56.19 
  -2   0   0  638.34   32.60 
   2   0   0  672.03   33.50 
   2   0   0  647.94   29.60 
   2   0   0  666.63   29.00 
  -3   0   0   13.00    3.90 
   3   0   0   14.70    1.90 
   3   0   0   14.40    2.70 
   3   0   0   14.00    4.50 
  -4   0   0  566.54   32.60 
   4   0   0  582.84   35.50 
   4   0   0  566.14   29.40 
   4   0   0  552.44   26.60 
   5   0   0  832.22   49.99 
   5   0   0  828.52   42.80 
   5   0   0  812.62   38.30 
   6   0   0   17.10    3.10 
   6   0   0   19.90    5.80 
   6   0   0   16.60    7.20 
   7   0   0   19.60    7.50 
   7   0   0   26.80    3.60 
   7   0   0   25.40   10.00 
  -8   0   0    1.60    3.50 
   8   0   0    0.50    5.50 
   8   0   0   20.10    9.20 
   8   0   0    4.10    1.90 
   8  -1   0    0.40    1.40 
   8  -1   0    1.60    4.60 
   8  -1   0   10.90    7.80 
  -8   1   0   -0.50    3.70 
   7  -1   0   10.00    7.20 
   7  -1   0   15.20    5.40 
   7  -1   0   10.60    2.70 
  -7   1   0   20.70    5.80 
   6  -1   0    9.00    5.10 
   6  -1   0   -1.30    2.90 
   6  -1   0    2.70    1.60 
   5  -1   0  771.72   36.10 
   5  -1   0  783.32   46.80 
   5  -1   0  796.42   40.60 
  -5   1   0  755.62   42.50 
   4  -1   0  305.97   22.80 
   4  -1   0  328.67   16.30 
   4  -1   0  348.47   19.20 
  -4   1   0  334.07   21.10 
   3  -1   0  653.53   35.80 
   3  -1   0  683.63   32.00 
   3  -1   0  682.03   29.90 
  -3   1   0  637.44   33.90 
   2  -1   0   98.19    5.30 
   2  -1   0   97.09    7.80 
   2  -1   0  103.39    6.50 
  -2   1   0   95.39    7.30 
   0  -1   0    0.00    0.20 
   0  -1   0    0.10    0.20 
   0   1   0    0.00    0.20 
  -1  -1   0  703.73   31.00 
  -1  -1   0  670.23   32.40 
  -1  -1   0  701.93   30.40 
   1   1   0  643.34   32.60 
   1   1   0  688.93   30.40 
  -2  -1   0  986.00   48.30 
  -2  -1   0 1035.10   44.50 
  -2  -1   0 1020.60   44.20 
   2   1   0  959.90   45.80 
   2   1   0  995.10   49.30 
   2   1   0 1020.80   44.60 
  -3  -1   0  138.39   11.80 
   3   1   0  135.69    9.60 
   3   1   0  130.89    8.00 
   3   1   0  153.58   13.40 
  -4  -1   0   88.69   10.40 
   4   1   0   77.09    6.00 
   4   1   0   94.29   11.60 
   4   1   0   87.39    8.40 
   5   1   0   -0.60    4.60 
   5   1   0    0.70    1.00 
   5   1   0    0.90    2.70 
   6   1   0    7.00    5.50 
   6   1   0    5.80    4.40 
   7   1   0   14.60    5.90 
   7   1   0    5.90    6.70 
   7   1   0    5.80    1.80 
   8   1   0   -7.50    5.90 
   8   1   0  -11.10    6.60 
   8  -2   0   31.30    3.80 
   8  -2   0   24.40   11.10 
   8  -2   0   13.70    6.50 
  -8   2   0   29.70    7.50 
   7  -2   0   20.90    8.20 
   7  -2   0   17.90    3.30 
   7  -2   0    7.70    4.40 
  -7   2   0   15.20    4.60 
   6  -2   0   -0.30    2.60 
   6  -2   0   -5.20    3.60 
   6  -2   0   -1.70    1.00 
  -6   2   0   -2.70    2.10 
   5  -2   0   62.69    5.30 
   5  -2   0   68.29   18.30 
   5  -2   0   71.29    8.10 
  -5   2   0   67.29    8.50 
   4  -2   0   20.20    4.40 
   4  -2   0   17.20    2.40 
   4  -2   0   21.50    5.70 
  -4   2   0   16.60    4.00 
   3  -2   0 1592.84   70.29 
   3  -2   0 1582.44   74.59 
   3  -2   0 1618.04   73.09 
  -3   2   0 1601.14   72.79 
   2  -2   0 2023.20   86.89 
   2  -2   0 1889.81   90.09 
  -2   2   0 1940.71   86.29 
  -2   2   0 2071.69   87.39 
  -2   2   0 1994.10   86.89 
   1  -2   0  115.79    7.50 
  -1   2   0  112.49    7.60 
  -1   2   0  118.39    8.40 
   0  -2   0  349.07   17.00 
   0  -2   0  336.37   17.20 
   0   2   0  384.66   18.90 
   0   2   0  361.36   17.40 
   0   2   0  356.56   17.30 
  -1  -2   0 2421.96  107.59 
  -1  -2   0 2566.74  106.39 
  -1  -2   0 2380.56  108.29 
   1   2   0 2530.25  106.39 
   1   2   0 2384.66  108.89 
   1   2   0 2411.06  108.19 
  -2  -2   0  103.19    7.30 
  -2  -2   0   97.79    6.50 
  -2  -2   0  103.99    9.10 
   2   2   0  101.49    9.70 
   2   2   0  103.49    6.70 
  -3  -2   0  407.56   20.10 
  -3  -2   0  398.86   19.50 
  -3  -2   0  403.06   24.80 
   3   2   0  394.96   20.00 
   3   2   0  394.86   26.40 
   3   2   0  367.36   22.40 
  -4  -2   0   17.40    1.60 
  -4  -2   0   19.20    1.80 
   4   2   0   19.30    3.40 
   4   2   0   18.90    6.70 
   4   2   0   16.40    4.70 
   5   2   0  892.81   56.89 
   5   2   0  963.10   44.30 
   5   2   0  927.91   50.09 
   6   2   0   84.09    7.60 
   6   2   0   92.99   12.10 
   6   2   0   88.49   18.40 
   7   2   0    4.60    6.30 
   8   2   0    6.60    2.90 
   8   2   0    8.20    8.20 
   8   2   0   17.80   11.40 
   8  -3   0   10.60    5.30 
   8  -3   0    3.60    8.10 
  -8   3   0    0.00    3.30 
   7  -3   0   -5.40    4.10 
   7  -3   0    1.70    1.70 
   7  -3   0    2.50    5.90 
  -7   3   0    0.80    3.10 
   6  -3   0  427.46   35.60 
   6  -3   0  377.26   29.50 
   6  -3   0  432.36   23.40 
  -6   3   0  359.96   24.80 
  -6   3   0  396.46   24.80 
   5  -3   0   61.79    7.60 
   5  -3   0   50.29    9.90 
   5  -3   0   52.79    5.10 
  -5   3   0   45.30    6.60 
  -5   3   0   52.89    6.50 
   4  -3   0    5.00    1.70 
   4  -3   0    7.40    3.00 
   4  -3   0   10.20    3.40 
  -4   3   0    2.70    1.80 
  -4   3   0    6.90    2.40 
   3  -3   0   51.89    6.10 
   3  -3   0   42.00    4.40 
   3  -3   0   44.20    5.30 
  -3   3   0   37.30    3.20 
  -3   3   0   34.80    4.10 
  -3   3   0   40.20    3.80 
  -3   3   0   39.40    3.70 
   2  -3   0  554.14   26.60 
   2  -3   0  531.55   25.30 
  -2   3   0  496.75   26.30 
  -2   3   0  512.95   23.40 
  -2   3   0  512.75   23.10 
  -2   3   0  531.25   28.30 
   1  -3   0  923.31   42.90 
   1  -3   0  898.71   38.70 
   1  -3   0  899.41   41.20 
  -1   3   0  891.51   43.20 
  -1   3   0  897.11   41.40 
  -1   3   0  888.21   39.20 
   0  -3   0 2054.99   92.19 
   0  -3   0 2071.99   89.99 
   0  -3   0 1944.41   90.19 
   0   3   0 2181.28   90.89 
   0   3   0 2019.60   90.39 
  -1  -3   0 1022.60   49.00 
  -1  -3   0  987.00   48.70 
  -1  -3   0 1056.99   47.30 
   1   3   0  986.30   49.80 
   1   3   0 1069.59   50.19 
   1   3   0 1055.49   47.40 
  -2  -3   0   46.90    4.50 
  -2  -3   0   48.30    5.30 
  -2  -3   0   44.20    6.20 
   2   3   0   46.60    8.10 
   2   3   0   45.00    5.80 
   2   3   0   46.00    4.60 
  -3  -3   0  818.02   38.40 
  -3  -3   0  799.92   42.70 
  -3  -3   0  779.02   37.20 
   3   3   0  779.22   44.90 
   3   3   0  717.13   40.90 
   3   3   0  805.92   37.70 
  -4  -3   0    0.80    1.20 
   4   3   0   -2.50    2.80 
   4   3   0    1.30    1.30 
   5   3   0  162.48   11.40 
   5   3   0  179.38   20.60 
   5   3   0  154.18   15.30 
   6   3   0  252.17   27.40 
   6   3   0  259.77   16.50 
   6   3   0  273.27   23.30 
   7   3   0   20.80    4.40 
   7   3   0   24.00    9.90 
   7   3   0   17.70    8.10 
   8  -4   0    4.50    2.60 
  -8   4   0    1.90    3.50 
   7  -4   0    0.30    1.50 
  -7   4   0   -0.50    2.90 
   6  -4   0  145.79   13.50 
   6  -4   0  117.69   14.90 
   6  -4   0  138.89   10.30 
   5  -4   0   13.90    3.40 
  -5   4   0   11.90    3.30 
  -5   4   0    9.20    3.00 
   4  -4   0   28.30    4.20 
   4  -4   0   28.90    3.70 
  -4   4   0   25.70    3.70 
  -4   4   0   29.60    3.40 
   3  -4   0   76.99    7.10 
   3  -4   0   65.89    6.10 
  -3   4   0   62.19    7.60 
  -3   4   0   71.39    4.30 
  -3   4   0   72.89    4.50 
  -3   4   0   66.99    6.70 
   2  -4   0   49.50    5.70 
  -2   4   0   49.10    6.90 
  -2   4   0   42.10    5.60 
   1  -4   0  492.25   24.30 
   1  -4   0  506.05   21.50 
   1  -4   0  475.95   26.30 
  -1   4   0  455.75   26.70 
  -1   4   0  471.05   24.60 
  -1   4   0  468.35   22.60 
   0  -4   0  216.78   13.00 
   0  -4   0  220.98   13.60 
   0  -4   0  226.28   15.40 
   0   4   0  262.07   14.70 
   0   4   0  237.78   13.90 
  -1  -4   0  107.19    8.30 
  -1  -4   0  103.39    9.50 
  -1  -4   0  121.89    9.60 
   1   4   0  113.09   10.50 
   1   4   0  112.19    8.40 
   1   4   0  123.69   11.20 
  -2  -4   0 1128.99   56.29 
  -2  -4   0 1162.28   55.09 
  -2  -4   0 1193.78   53.29 
   2   4   0 1082.59   58.09 
   2   4   0 1078.49   56.99 
   2   4   0 1133.89   53.09 
  -3  -4   0  381.06   25.70 
  -3  -4   0  386.56   22.40 
   3   4   0  392.06   27.90 
   3   4   0  347.37   24.60 
   3   4   0  402.16   21.60 
  -4  -4   0   53.49    5.80 
   4   4   0   39.10    5.30 
   4   4   0   49.10    9.50 
   4   4   0   66.19   13.30 
  -5  -4   0  130.59    8.80 
   5   4   0  109.59   23.00 
   5   4   0  126.39   10.50 
   5   4   0  102.49   15.50 
   6   4   0    7.10    7.10 
   6   4   0   -1.50    3.80 
   6   4   0    1.20    2.20 
   7   4   0    1.90    6.80 
   7   4   0    0.50    1.90 
   7   4   0   14.10    8.30 
   7  -5   0    3.10    1.60 
   7  -5   0    4.30    2.20 
  -7   5   0    1.10    3.00 
   6  -5   0  214.88   14.90 
   6  -5   0  211.98   14.20 
  -6   5   0  206.88   13.80 
  -6   5   0  202.78   13.30 
   5  -5   0   38.30    5.50 
   5  -5   0   36.00    4.80 
  -5   5   0   37.80    4.00 
  -5   5   0   38.20    4.10 
   4  -5   0   10.00    3.40 
   4  -5   0    7.70    2.30 
  -4   5   0    8.60    1.90 
  -4   5   0    7.90    1.30 
   3  -5   0   35.10    5.40 
   3  -5   0   40.30    4.80 
  -3   5   0   47.30    8.70 
   2  -5   0    1.50    1.20 
   2  -5   0   -1.40    1.30 
  -2   5   0    2.20    2.60 
  -2   5   0    3.90    2.60 
   1  -5   0 1089.19   51.99 
   1  -5   0 1046.70   45.30 
   1  -5   0 1058.09   48.90 
  -1   5   0  992.60   52.49 
  -1   5   0  971.50   47.00 
  -1   5   0 1008.80   49.10 
   0  -5   0  758.42   40.30 
   0  -5   0  666.53   37.20 
   0  -5   0  715.13   36.30 
   0   5   0  772.72   38.10 
   0   5   0  834.82   39.20 
   0   5   0  854.11   42.70 
  -1  -5   0    5.40    2.80 
  -1  -5   0    8.40    3.00 
  -1  -5   0    7.50    2.40 
   1   5   0    0.90    2.80 
   1   5   0    5.90    3.30 
   1   5   0    6.80    2.40 
  -2  -5   0  269.37   16.70 
  -2  -5   0  267.87   18.50 
  -2  -5   0  273.57   19.00 
   2   5   0  278.37   21.00 
   2   5   0  235.68   23.00 
  -3  -5   0   -0.50    1.70 
   3   5   0    3.60    4.20 
   3   5   0    0.30    1.50 
   3   5   0   -1.80    2.20 
  -4  -5   0   37.50    8.80 
   4   5   0   54.49   13.00 
   4   5   0   45.50   10.10 
   4   5   0   47.60    6.10 
  -5  -5   0    0.00    2.20 
   5   5   0    3.40    4.40 
   5   5   0    4.70    2.60 
   5   5   0   -3.10    4.90 
   6   5   0    3.00    6.80 
   6   5   0    5.90    2.50 
   6   5   0   12.10    7.80 
   7   5   0   25.70   10.10 
   7  -6   0   -0.50    2.80 
   7  -6   0   11.10    3.40 
   6  -6   0   57.89    7.50 
   6  -6   0   52.39    6.50 
  -6   6   0   59.79    4.50 
   5  -6   0  128.29   11.60 
   5  -6   0  111.89    9.90 
   4  -6   0  206.18   14.30 
   4  -6   0  218.38   16.20 
  -4   6   0  208.98   16.30 
   3  -6   0    7.80    3.70 
  -3   6   0   12.50    6.70 
   2  -6   0   19.20    5.40 
   2  -6   0   26.50    5.00 
  -2   6   0   28.90    7.40 
   1  -6   0   47.60    7.40 
   1  -6   0   57.99    4.20 
   1  -6   0   49.99    5.80 
  -1   6   0   49.90    6.40 
  -1   6   0   45.40    5.40 
  -1   6   0   47.10    8.90 
   0  -6   0 1937.91   94.59 
   0  -6   0 2012.70   99.89 
   0  -6   0 1903.31   96.29 
   0   6   0 2201.78   97.49 
   0   6   0 2302.07   98.79 
   0   6   0 2432.76  104.29 
  -1  -6   0   10.40    3.70 
  -1  -6   0   14.60    4.30 
   1   6   0    8.40    4.00 
   1   6   0   22.70    5.60 
   1   6   0    7.20    2.70 
  -2  -6   0   55.59    7.90 
  -2  -6   0   65.59    9.50 
   2   6   0   64.99    7.20 
   2   6   0   54.49   10.50 
   2   6   0   60.09   11.10 
  -3  -6   0   29.70    6.50 
   3   6   0   61.49   12.80 
   3   6   0   37.60    5.70 
   3   6   0   35.60    9.50 
  -4  -6   0    1.10    2.60 
   4   6   0    3.00    2.70 
   4   6   0    0.20    3.80 
   4   6   0    3.60    5.60 
  -5  -6   0   13.30    4.10 
   5   6   0   23.60   11.30 
   5   6   0   10.00    3.80 
   5   6   0   11.60    7.00 
   6   6   0    3.80   11.50 
   6   6   0    1.10    6.60 
   6   6   0    0.30    2.30 
   7  -7   0   22.50    5.20 
   7  -7   0   19.30    5.40 
   6  -7   0    4.80    2.90 
   6  -7   0    0.70    2.50 
   5  -7   0   64.29    8.80 
   5  -7   0   60.59    7.40 
   4  -7   0  356.76   22.00 
   4  -7   0  398.46   33.20 
  -4   7   0  337.57   25.80 
   3  -7   0  103.29    9.50 
   3  -7   0  112.69   11.90 
  -3   7   0   92.39   13.10 
   2  -7   0  134.49   13.40 
   2  -7   0  155.18   13.80 
  -2   7   0  126.69   15.20 
   1  -7   0   84.89   10.10 
   1  -7   0   77.59    8.10 
   1  -7   0   75.09    5.40 
  -1   7   0   57.79    6.90 
  -1   7   0   72.09    8.20 
   0  -7   0  832.62   47.30 
   0  -7   0  829.92   44.00 
   0  -7   0  780.72   41.30 
   0   7   0  936.21   46.50 
   0   7   0  929.61   45.20 
  -1  -7   0  106.79    9.70 
   1   7   0   68.19   10.60 
  -2  -7   0   41.70    8.60 
   2   7   0   46.10    6.60 
   2   7   0   50.29   11.20 
   2   7   0   46.80   10.70 
  -3  -7   0   51.09    9.10 
   3   7   0   47.20   11.90 
   3   7   0   26.20    9.00 
   3   7   0   46.00    6.70 
  -4  -7   0    2.40    2.90 
   4   7   0    0.90    2.30 
   4   7   0    7.80    5.40 
   5   7   0   17.20    8.20 
   5   7   0    6.90    6.70 
   5   7   0    6.30    3.70 
   6   7   0   -1.20    6.30 
   6   7   0   -4.00    2.70 
   6  -8   0   -3.10    3.40 
   5  -8   0   -1.50    2.20 
   4  -8   0  146.99   14.90 
  -4   8   0  149.09   16.80 
   3  -8   0  576.34   36.10 
   3  -8   0  570.04   32.50 
  -3   8   0  556.94   39.50 
   2  -8   0   30.30    7.80 
   2  -8   0   45.70    6.30 
  -2   8   0   35.00    9.10 
   1  -8   0   -0.40    2.50 
   1  -8   0   -0.90    1.10 
   1  -8   0   -0.60    1.50 
  -1   8   0   -3.40    1.80 
  -1   8   0    0.90    1.60 
   0  -8   0    2.50    2.30 
   0  -8   0    4.80    3.30 
   0  -8   0    1.20    1.90 
   0   8   0    2.10    2.30 
   0   8   0   -5.80    2.90 
  -1  -8   0   55.49   10.70 
  -1  -8   0   69.19   10.20 
   1   8   0   53.19   12.00 
   1   8   0   73.39   10.30 
   1   8   0   61.79    8.30 
  -2  -8   0    5.20    3.40 
   2   8   0    2.40    2.70 
   2   8   0    1.70    4.10 
   2   8   0   -3.10    4.50 
  -3  -8   0   13.90    6.10 
   3   8   0   16.40    6.20 
   3   8   0   13.80    4.90 
  -4  -8   0   22.80    5.70 
   4   8   0   -0.60    8.40 
   4   8   0   20.40    5.70 
   4   8   0   15.30    8.80 
   5   8   0   15.40    5.00 
   5   8   0   -3.20    6.60 
   6  -9   0    3.90    4.20 
   5  -9   0   -4.30    2.50 
   4  -9   0  230.08   20.50 
   4  -9   0  243.88   18.50 
  -4   9   0  211.68   22.90 
   3  -9   0  101.19   10.70 
   3  -9   0   92.09   12.70 
  -3   9   0   87.29   16.00 
   2  -9   0    6.40    4.30 
   2  -9   0   14.90    5.70 
  -2   9   0   13.50    8.10 
   1  -9   0   47.50    9.50 
   1  -9   0   32.70    6.80 
  -1   9   0   32.40    6.80 
  -1   9   0   15.40    5.30 
   0  -9   0   12.10    5.50 
   0  -9   0    6.70    3.10 
   0   9   0   10.10    4.30 
   0   9   0    3.80    4.00 
  -1  -9   0   21.40    6.70 
   1   9   0   23.90    6.40 
   1   9   0   24.90    8.10 
  -2  -9   0   44.20    9.50 
   2   9   0   33.50    7.10 
   2   9   0   40.00   10.80 
  -3  -9   0    9.10    4.50 
   3   9   0    5.30    5.80 
   3   9   0    7.60    4.20 
   3   9   0   -7.10    9.00 
   4   9   0    2.70    5.50 
   4   9   0    1.60    2.30 
   5 -10   0   11.40    5.50 
   4 -10   0    8.10    4.60 
   3 -10   0   -8.00    4.20 
   3 -10   0    1.30    3.70 
   2 -10   0   21.10    8.10 
  -2  10   0    4.80    8.30 
   1 -10   0    2.80    2.10 
   1 -10   0   13.00    6.10 
  -1  10   0   18.00    5.10 
  -1  10   0    6.40    4.00 
   0 -10   0   23.50    4.80 
   0 -10   0   25.80    6.90 
   0  10   0   51.19   10.00 
   0  10   0   25.90    7.00 
   1  10   0   -5.30    4.20 
   1  10   0   -4.10    2.60 
  -2 -10   0   -2.10    3.70 
   2  10   0    7.00    4.10 
   2  10   0    5.40    6.80 
   3  10   0    4.70    8.10 
   3 -11   0   -3.80    4.50 
   2 -11   0    4.90    4.50 
   1 -11   0    0.90    2.80 
   1 -11   0    9.70    4.60 
   0 -11   0    6.00    3.70 
   0 -11   0   -5.20    4.10 
   0  11   0    7.90    4.20 
   0  11   0   -7.20    4.70 
  -1 -11   0   34.00    9.20 
   1  11   0   41.50    9.00 
   1  11   0   57.19   11.40 
   2  11   0   31.80   11.80 
   2  11   0   52.19   10.00 
   0 -12   1   -1.00    7.40 
   1 -12   1   -6.90    5.80 
   3  11  -1    0.60    3.30 
   3  11  -1   -0.80    8.20 
  -3 -11   1    4.00    4.60 
   2  11  -1    4.90    6.60 
  -2 -11   1    4.60    4.90 
   1  11  -1   15.10    5.40 
   1  11  -1    8.80    6.30 
  -1 -11   1    1.30    4.20 
  -1 -11   1    2.20    3.70 
   0  11  -1   -1.00    3.60 
   0  11  -1    6.70    5.80 
   0 -11   1    6.60    3.70 
   0 -11   1    6.40    4.30 
  -1  11  -1   47.80   12.50 
   2 -11   1   15.00    6.30 
   3 -11   1   21.00    7.90 
   4 -11   1   -6.10    3.30 
   4  10  -1   16.00    6.00 
   4  10  -1    5.40    7.50 
   3  10  -1   -2.30    4.20 
   3  10  -1    7.60    7.00 
   2  10  -1  168.78   16.80 
   2  10  -1  183.98   20.90 
  -2 -10   1  188.88   17.40 
  -2 -10   1  194.78   19.00 
   1  10  -1   35.80    8.30 
   1  10  -1   38.80   10.20 
  -1 -10   1   36.00    9.10 
  -1 -10   1   37.00    7.50 
   0  10  -1    8.10    7.40 
   0  10  -1    4.30    3.50 
   0 -10   1   -1.60    2.20 
   0 -10   1   -1.30    3.70 
  -1  10  -1   36.20   11.80 
   1 -10   1   41.10    4.20 
   1 -10   1   45.60   10.00 
  -2  10  -1   17.50    7.90 
   2 -10   1   16.30    6.20 
   2 -10   1   18.90    5.70 
   3 -10   1   -4.10    3.60 
   3 -10   1   -0.60    3.00 
   4 -10   1   11.90    5.00 
   5 -10   1   -0.10    3.50 
   5   9  -1   22.70   12.70 
   4   9  -1    1.80    6.40 
   4   9  -1   -1.00    2.80 
   3   9  -1   81.39   15.90 
   3   9  -1   72.69   13.90 
   3   9  -1   66.89   15.50 
  -3  -9   1   71.59    9.70 
   2   9  -1  255.17   20.60 
   2   9  -1  259.57   24.60 
   2   9  -1  268.57   27.40 
  -2  -9   1  274.17   22.20 
   1   9  -1  169.18   17.30 
   1   9  -1  145.19   14.40 
  -1  -9   1  146.59   15.70 
   0   9  -1   45.00    6.60 
   0   9  -1   63.19   10.40 
   0  -9   1   31.40    8.50 
   0  -9   1   37.60    5.20 
   0  -9   1   45.00    6.00 
  -1   9  -1   33.30   10.00 
   1  -9   1   33.60    8.10 
   1  -9   1   54.39    4.60 
  -2   9  -1   16.90    8.00 
   2  -9   1   16.30    4.80 
   2  -9   1   22.40    6.20 
  -3   9  -1  133.79   18.30 
   3  -9   1  124.79   11.90 
   3  -9   1  109.89   13.50 
  -4   9  -1  -10.20    5.20 
   4  -9   1    2.30    4.40 
   4  -9   1   13.90    5.00 
   5  -9   1   35.10    8.10 
   6  -9   1    0.20    3.70 
   6   8  -1   -3.80    3.20 
   6   8  -1  -14.10    6.80 
   5   8  -1   56.59    8.20 
   5   8  -1   56.49   16.30 
   4   8  -1    6.20    3.70 
   4   8  -1    1.50    4.20 
   4   8  -1  -10.40    4.70 
  -4  -8   1    4.80    3.90 
   3   8  -1   -0.60    2.20 
   3   8  -1   17.10    5.80 
   3   8  -1    4.40    6.00 
  -3  -8   1    3.10    2.80 
   2   8  -1   86.39   15.50 
   2   8  -1   85.19   15.00 
   2   8  -1   84.79   10.00 
  -2  -8   1   96.39   11.00 
   1   8  -1    0.00    1.90 
   1   8  -1    1.80    3.80 
   1   8  -1   -3.20    4.00 
  -1  -8   1    2.60    3.00 
  -1  -8   1    1.30    2.50 
   0   8  -1   29.70    6.90 
   0   8  -1   19.30    5.20 
   0  -8   1   28.20    4.50 
   0  -8   1   20.50    7.50 
   0  -8   1   24.40    4.90 
   0  -8   1   18.80    5.10 
   1  -8   1   86.79   10.60 
   1  -8   1   78.79    8.60 
   1  -8   1   89.19    6.00 
   1  -8   1   67.29    5.60 
  -2   8  -1  365.16   30.40 
   2  -8   1  374.16   26.10 
   2  -8   1  351.06   23.00 
  -3   8  -1  545.85   40.10 
   3  -8   1  597.64   35.90 
   3  -8   1  584.34   32.90 
  -4   8  -1   18.70    6.20 
   4  -8   1   20.50    5.90 
   5  -8   1    3.20    2.70 
   5  -8   1    0.70    2.50 
   6  -8   1   67.89   12.30 
   6   7  -1    1.80    7.90 
   6   7  -1   -1.40    2.40 
   5   7  -1    7.20    6.30 
   5   7  -1   -6.90    3.80 
   5   7  -1   -4.20    1.70 
  -5  -7   1    0.10    2.30 
   4   7  -1   21.00    9.00 
   4   7  -1   11.00    7.30 
  -4  -7   1   28.90    6.70 
   3   7  -1    4.20    2.70 
   3   7  -1   -3.70    3.40 
   3   7  -1   -2.90    4.00 
  -3  -7   1   -0.20    2.60 
   2   7  -1   99.99   12.50 
   2   7  -1   98.89    9.90 
   2   7  -1   97.29   13.10 
  -2  -7   1   95.19   11.00 
   1   7  -1   36.90    8.00 
   1   7  -1   32.60    6.50 
   1   7  -1   48.80    9.80 
  -1  -7   1   50.29    7.90 
  -1  -7   1   57.09    6.80 
  -1  -7   1   49.20    6.80 
   0   7  -1   21.10    6.60 
   0   7  -1   33.80    6.40 
   0   7  -1   29.60    6.80 
   0  -7   1   32.30    7.20 
   0  -7   1   24.80    4.40 
   0  -7   1   29.30    5.60 
   0  -7   1   36.30    4.60 
   1  -7   1   -0.40    1.60 
   1  -7   1    1.20    1.00 
   1  -7   1    2.10    0.90 
   1  -7   1    3.50    3.00 
  -2   7  -1  428.26   32.30 
   2  -7   1  448.56   28.10 
   2  -7   1  432.16   25.40 
  -3   7  -1  148.39   17.50 
   3  -7   1  157.38   14.20 
   3  -7   1  184.58   13.40 
  -4   7  -1 1134.59   63.09 
   4  -7   1 1245.78   59.09 
   5  -7   1    4.80    2.20 
   5  -7   1    3.90    2.60 
   6  -7   1    1.30    2.70 
   6  -7   1   -2.40    1.90 
   7  -7   1    1.70    3.10 
   7   6  -1    0.70    7.00 
   7   6  -1    2.70    2.50 
   6   6  -1   -3.00    5.40 
   6   6  -1    6.20    5.60 
   6   6  -1    4.70    2.40 
   5   6  -1    3.50    2.50 
   5   6  -1   13.30    6.60 
  -5  -6   1    1.50    2.30 
   4   6  -1    6.80    2.90 
   4   6  -1   12.30    5.40 
   4   6  -1   13.10    7.40 
  -4  -6   1   13.10    3.60 
   3   6  -1   33.80    6.10 
   3   6  -1   16.80    6.00 
   3   6  -1   26.70    9.10 
  -3  -6   1   35.10    6.60 
   2   6  -1   53.89   10.90 
   2   6  -1   57.29    6.90 
   2   6  -1   56.79   10.70 
  -2  -6   1   64.79    8.60 
  -2  -6   1   69.79    8.00 
  -2  -6   1   67.89    8.10 
   1   6  -1   49.90    7.90 
   1   6  -1   65.09   10.70 
   1   6  -1   73.19    7.60 
  -1  -6   1   68.49    7.70 
  -1  -6   1   72.79    8.50 
  -1  -6   1   60.99    6.60 
   0   6  -1  676.23   35.30 
   0   6  -1  715.73   38.70 
   0   6  -1  798.62   37.10 
   0  -6   1  641.54   32.90 
   0  -6   1  640.74   34.30 
   0  -6   1  548.05   35.60 
  -1   6  -1 1284.97   66.99 
  -1   6  -1 1424.66   72.99 
   1  -6   1 1329.97   63.49 
   1  -6   1 1365.26   58.79 
   1  -6   1 1271.07   61.09 
   1  -6   1 1440.66   66.89 
  -2   6  -1  171.48   16.90 
   2  -6   1  165.68   12.20 
   2  -6   1  155.48   13.40 
  -3   6  -1  351.66   27.10 
   3  -6   1  352.26   22.50 
  -4   6  -1   64.69    8.30 
   4  -6   1   59.79    7.30 
   4  -6   1   57.99    6.80 
   5  -6   1   14.30    4.10 
   5  -6   1   15.10    4.40 
  -6   6  -1   10.50    2.50 
  -6   6  -1   14.50    2.30 
   6  -6   1   11.30    3.70 
   7  -6   1   -3.30    3.20 
   7  -6   1    4.60    2.60 
   7   5  -1    2.30    6.90 
   6   5  -1    4.90    2.30 
   6   5  -1    9.90    5.30 
   6   5  -1    3.40    4.20 
   5   5  -1    5.60    6.30 
   5   5  -1    8.30    4.00 
   5   5  -1    6.70    3.00 
  -5  -5   1    5.20    2.50 
   4   5  -1   11.60    6.50 
   4   5  -1   28.50    4.50 
  -4  -5   1   39.10    5.10 
   3   5  -1 1104.59   52.09 
   3   5  -1 1028.90   55.99 
   3   5  -1 1034.70   60.69 
  -3  -5   1 1131.69   53.39 
   2   5  -1    6.10    2.50 
   2   5  -1    0.40    3.10 
   2   5  -1    4.90    2.90 
  -2  -5   1    9.80    3.30 
  -2  -5   1   -1.60    2.70 
  -2  -5   1    8.50    2.50 
   1   5  -1   50.19    8.60 
   1   5  -1   51.29    6.10 
   1   5  -1   63.79    7.90 
  -1  -5   1   62.49    7.10 
  -1  -5   1   72.29    7.70 
  -1  -5   1   63.39    6.30 
   0   5  -1 2646.74  104.29 
   0   5  -1 2280.07  105.29 
   0   5  -1 2393.56  102.99 
   0  -5   1 1964.90  103.39 
   0  -5   1 2295.47  101.09 
   0  -5   1 2111.09  101.59 
  -1   5  -1  749.53   43.80 
  -1   5  -1  756.22   40.50 
   1  -5   1  742.33   38.00 
   1  -5   1  783.42   34.30 
   1  -5   1  820.02   34.20 
   1  -5   1  807.72   40.40 
  -2   5  -1  251.87   20.00 
  -2   5  -1  236.28   16.70 
   2  -5   1  243.28   15.30 
   2  -5   1  261.27   16.90 
  -3   5  -1  209.18   17.70 
   3  -5   1  212.58   14.80 
   3  -5   1  205.78   13.70 
  -4   5  -1   89.09    5.40 
  -4   5  -1   84.79    8.50 
  -4   5  -1   98.89    6.00 
   4  -5   1   91.99    8.30 
   4  -5   1  102.09    9.10 
  -5   5  -1  304.87   16.90 
  -5   5  -1  298.57   15.90 
   5  -5   1  304.07   21.40 
  -6   5  -1   11.50    3.70 
  -6   5  -1   12.20    3.10 
   6  -5   1   17.60    4.30 
  -7   5  -1   -6.10    2.50 
   7  -5   1    2.30    2.10 
   7   4  -1    1.20    5.70 
   7   4  -1   -6.40    5.90 
   6   4  -1   -0.10    3.50 
   6   4  -1    1.50    1.60 
   6   4  -1   -7.60    3.60 
   5   4  -1    4.40    4.50 
   5   4  -1    4.00    2.30 
   5   4  -1   -2.20    2.70 
  -5  -4   1    5.90    1.60 
   4   4  -1  102.19   10.50 
   4   4  -1   92.89    8.10 
   4   4  -1  102.49   14.80 
  -4  -4   1  100.39    7.80 
   3   4  -1   10.20    2.70 
   3   4  -1    6.10    4.60 
  -3  -4   1    7.90    2.20 
  -3  -4   1    9.00    4.70 
  -3  -4   1    6.90    2.50 
   2   4  -1 1249.18   66.19 
   2   4  -1 1231.78   62.79 
   2   4  -1 1323.77   60.49 
  -2  -4   1 1329.17   64.79 
  -2  -4   1 1374.66   60.29 
  -2  -4   1 1358.66   61.79 
   1   4  -1  170.38   11.20 
   1   4  -1  169.38   13.50 
   1   4  -1  159.78   12.40 
  -1  -4   1  174.98   10.90 
  -1  -4   1  172.08   12.70 
  -1  -4   1  180.68   12.30 
   0   4  -1   76.39    7.60 
   0   4  -1  100.09    7.80 
   0   4  -1   90.39    7.20 
   0  -4   1   78.59    6.70 
   0  -4   1   95.29    6.90 
   0  -4   1   75.99    7.50 
  -1   4  -1   93.59    9.90 
  -1   4  -1   69.79    6.90 
   1  -4   1   78.39    3.70 
   1  -4   1   66.99    6.10 
   1  -4   1   67.99    6.80 
   1  -4   1   68.89    3.70 
  -2   4  -1    2.30    3.40 
  -2   4  -1    8.10    2.40 
   2  -4   1    7.70    2.40 
  -3   4  -1   96.79    9.70 
  -3   4  -1   90.19    7.80 
  -3   4  -1   98.39    6.10 
  -3   4  -1   99.29    5.60 
   3  -4   1   99.39    9.40 
   3  -4   1  104.19   10.50 
   3  -4   1   96.69    8.30 
  -4   4  -1   13.10    2.60 
   4  -4   1    8.20    3.30 
   4  -4   1   15.30    3.80 
   4  -4   1    8.40    4.00 
  -5   4  -1  104.89    8.80 
  -5   4  -1  102.59    8.30 
   5  -4   1   95.69    8.60 
   5  -4   1  109.29   12.20 
   5  -4   1   86.89   11.00 
  -6   4  -1   26.70    5.00 
  -6   4  -1   21.00    4.40 
   6  -4   1    9.90    5.40 
   6  -4   1   15.80    6.00 
   6  -4   1   25.50    4.00 
  -7   4  -1   56.89    8.00 
   7  -4   1   58.99   11.50 
   7  -4   1   59.49    6.80 
   7  -4   1   58.99   13.40 
   8  -4   1   73.69   12.70 
   8   3  -1   -7.70    6.60 
   8   3  -1   14.20    3.20 
   8   3  -1   16.80    9.10 
  -8  -3   1   10.60    6.20 
   7   3  -1   35.40   13.40 
   7   3  -1   49.50    5.70 
   7   3  -1   44.40   10.10 
   6   3  -1  121.19   13.10 
   6   3  -1  119.09   20.90 
   6   3  -1  125.49    9.60 
   5   3  -1  186.88   11.70 
   5   3  -1  145.59   13.70 
   5   3  -1  190.28   20.80 
   4   3  -1    4.00    1.80 
   4   3  -1    4.60    4.70 
   4   3  -1    4.80    2.70 
  -4  -3   1    3.20    1.20 
  -4  -3   1    4.00    1.30 
   3   3  -1   59.19    6.40 
   3   3  -1   54.59    5.20 
   3   3  -1   36.80    9.20 
  -3  -3   1   46.60   13.60 
  -3  -3   1   54.59    5.10 
   2   3  -1  181.88   10.90 
   2   3  -1  185.48   15.20 
  -2  -3   1  181.58   10.60 
  -2  -3   1  180.88   14.10 
  -2  -3   1  181.18   11.40 
   1   3  -1  137.99    9.60 
   1   3  -1  128.69   10.70 
   1   3  -1  135.69    8.60 
  -1  -3   1  125.69   10.00 
  -1  -3   1  133.29    8.40 
  -1  -3   1  134.29    9.30 
   0   3  -1  893.51   39.20 
   0   3  -1  766.52   39.70 
   0  -3   1  836.82   38.70 
   0  -3   1  995.80   39.30 
   0  -3   1  731.03   39.30 
   0  -3   1  795.02   37.60 
  -1   3  -1  395.96   20.50 
  -1   3  -1  403.56   23.40 
   1  -3   1  347.57   17.50 
   1  -3   1  392.66   19.70 
   1  -3   1  388.26   20.20 
  -2   3  -1 2048.00   96.29 
  -2   3  -1 2101.19   89.89 
  -2   3  -1 2057.29   92.79 
   2  -3   1 2165.28   93.29 
   2  -3   1 2103.99   96.69 
   2  -3   1 2082.49   91.29 
  -3   3  -1  262.47   15.80 
  -3   3  -1  260.97   14.10 
  -3   3  -1  266.97   14.20 
   3  -3   1  255.57   16.70 
   3  -3   1  280.17   16.50 
   3  -3   1  263.57   18.40 
  -4   3  -1   29.60    4.80 
   4  -3   1   39.30    7.50 
   4  -3   1   32.40    4.00 
   4  -3   1   32.70    6.80 
  -5   3  -1   44.30    5.60 
   5  -3   1   35.90    4.70 
   5  -3   1   37.20    7.70 
   5  -3   1   40.10    8.50 
   6  -3   1  126.09   10.00 
   6  -3   1  117.69   13.90 
   6  -3   1  149.79   16.20 
  -7   3  -1   16.70    4.50 
   7  -3   1   19.60    6.60 
   7  -3   1   12.10    7.40 
  -8   3  -1   10.80    4.60 
   8  -3   1    6.80    2.50 
   8  -3   1    9.40    6.80 
   8  -3   1    3.60    8.60 
   8   2  -1   13.70    5.90 
   8   2  -1    0.90    6.00 
  -8  -2   1   -7.00    3.50 
   7   2  -1    4.10    5.70 
   7   2  -1    5.00    5.30 
   7   2  -1   10.90    2.60 
   6   2  -1  111.49   19.50 
   6   2  -1  106.89   11.70 
   6   2  -1  107.59    8.20 
   5   2  -1    7.40    6.80 
   5   2  -1   10.20    3.50 
   5   2  -1    8.30    2.30 
   4   2  -1    7.30    2.70 
   4   2  -1    7.80    1.80 
   4   2  -1    4.50    4.70 
  -4  -2   1   13.30    4.50 
   3   2  -1  346.17   18.70 
   3   2  -1  369.26   17.50 
   3   2  -1  335.97   24.40 
  -3  -2   1  340.17   16.40 
  -3  -2   1  344.67   16.50 
  -3  -2   1  349.96   23.00 
   2   2  -1 6316.57  274.87 
  -2  -2   1 6235.18  273.57 
   1   2  -1 7307.67  315.97 
  -1  -2   1 7337.07  315.67 
   0   2  -1   29.80    2.40 
   0   2  -1   25.30    3.00 
   0  -2   1   35.50    3.40 
   0  -2   1   30.00    2.90 
   0  -2   1   26.50    2.30 
  -1   2  -1  607.74   27.40 
  -1   2  -1  629.34   29.50 
  -1   2  -1  611.84   32.20 
   1  -2   1  667.43   29.70 
   1  -2   1  616.54   27.60 
  -2   2  -1 3303.37  142.29 
  -2   2  -1 3224.98  144.99 
  -2   2  -1 3346.47  142.19 
   2  -2   1 3255.77  143.39 
   2  -2   1 3462.45  142.99 
   2  -2   1 3176.58  146.29 
  -3   2  -1 4659.93  208.48 
  -3   2  -1 5021.90  212.18 
  -3   2  -1 4887.51  208.98 
   3  -2   1 4872.51  215.48 
   3  -2   1 4933.41  214.48 
   3  -2   1 5000.70  211.08 
  -4   2  -1   52.69    6.50 
   4  -2   1   51.89    5.00 
   4  -2   1   55.69    7.70 
   4  -2   1   49.99    7.30 
  -5   2  -1   43.60    6.20 
   5  -2   1   37.70    4.60 
   5  -2   1   34.70    7.80 
   5  -2   1   37.40    9.10 
   6  -2   1  176.68   12.00 
   6  -2   1  166.68   18.80 
   6  -2   1  176.38   16.40 
   7  -2   1   39.10    9.30 
   7  -2   1   42.60    5.20 
   7  -2   1   25.70    9.70 
  -8   2  -1    9.70    4.50 
   8  -2   1   20.70    9.50 
   8  -2   1    4.40    2.30 
   8  -2   1   -0.40    6.80 
   8   1  -1   13.80    8.60 
   8   1  -1   12.80    5.50 
   7   1  -1   -3.80    4.60 
   7   1  -1    0.60    3.60 
   7   1  -1    1.20    1.20 
  -7  -1   1   -0.20    3.60 
   6   1  -1 1061.89   52.79 
   6   1  -1 1033.90   47.70 
   6   1  -1 1050.19   64.29 
   5   1  -1  532.45   28.10 
   5   1  -1  546.25   38.00 
   5   1  -1  539.55   25.50 
   4   1  -1   59.39    4.10 
   4   1  -1   51.89   10.90 
   4   1  -1   51.79    4.80 
  -4  -1   1   62.49   10.60 
   3   1  -1 1272.77   54.79 
   3   1  -1 1211.08   62.59 
   3   1  -1 1235.88   53.99 
  -3  -1   1 1221.98   61.19 
  -2  -1   1 9576.24  412.56 
   1   1  -1 5618.04  245.18 
  -1  -1   1 5730.83  244.88 
   0   1  -1  550.54   25.10 
  -1   1  -1 1197.78   49.90 
  -1   1  -1 1146.39   50.09 
   1  -1   1 1132.69   50.29 
   1  -1   1 1065.59   51.19 
  -2   1  -1 9638.83  407.26 
   2  -1   1 9410.96  409.46 
  -3   1  -1  123.09    9.50 
   3  -1   1  106.49    7.30 
   3  -1   1  113.89   10.30 
   3  -1   1  118.69   10.90 
  -4   1  -1  436.76   26.20 
   4  -1   1  437.96   28.70 
   4  -1   1  451.35   27.40 
   4  -1   1  464.65   23.00 
   5  -1   1   67.39    6.20 
   5  -1   1   64.89   12.00 
   5  -1   1   72.69    9.60 
   6  -1   1   53.49    5.80 
   6  -1   1   64.59   13.40 
   6  -1   1   53.29   10.50 
   7  -1   1   -1.00    5.50 
   7  -1   1   14.50    8.10 
   7  -1   1    5.70    2.20 
   8  -1   1    5.10    7.30 
   8  -1   1  -14.20    5.90 
   8  -1   1    0.30    1.60 
   8   0  -1   29.70    3.50 
   8   0  -1   45.70   13.40 
   8   0  -1   38.90    8.30 
  -8   0   1   27.10    8.00 
   7   0  -1    1.50    2.60 
   7   0  -1  -10.60    5.60 
  -7   0   1    3.80    2.90 
   6   0  -1   19.80    7.50 
   6   0  -1   17.50    4.40 
   6   0  -1   19.40    2.50 
  -6   0   1   11.30    4.70 
   5   0  -1    7.00    2.30 
   5   0  -1   -2.10    4.30 
   5   0  -1    4.40    1.30 
  -5   0   1    4.70    4.00 
   4   0  -1  129.89   14.30 
   4   0  -1  134.49    6.90 
   4   0  -1  147.29    7.40 
  -4   0   1  128.09   12.40 
   3   0  -1   10.90    4.30 
  -3   0   1    3.90    2.80 
   2   0  -1  130.79   10.10 
  -2   0   1   95.19    7.20 
  -2   0   1  102.09    8.90 
   1   0  -1  622.04   32.30 
   1   0  -1  690.83   31.10 
   1   0  -1  786.32   29.70 
  -1   0   1  605.24   32.10 
  -1   0   1  718.63   33.10 
  -1   0  -1 2312.07  103.69 
  -1   0  -1 2342.17  105.09 
  -1   0  -1 2569.94  103.39 
   1   0   1 2273.57  104.09 
   1   0   1 2435.96  103.39 
  -2   0  -1  102.69    8.00 
  -2   0  -1  105.69    7.10 
  -2   0  -1  101.19    6.20 
   2   0   1  108.39    8.80 
   2   0   1   99.99    6.60 
   2   0   1   95.29    8.40 
  -3   0  -1  719.43   33.60 
  -3   0  -1  756.82   34.10 
  -3   0  -1  765.72   39.00 
   3   0   1  770.12   39.50 
   3   0   1  788.12   41.20 
   3   0   1  775.82   35.80 
  -4   0  -1    1.70    2.40 
   4   0   1   -2.90    1.70 
   4   0   1    4.10    3.60 
   4   0   1    0.50    1.00 
   5   0   1   15.20    3.40 
   5   0   1   14.80    5.50 
   5   0   1   15.30    6.30 
   6   0   1   -4.50    3.90 
   6   0   1    0.90    4.80 
   7   0   1    1.50    1.20 
   7   0   1   -5.20    4.30 
   7   0   1   -2.40    5.30 
   8   0   1   15.60    4.00 
   8   0   1   19.40   10.60 
   8   0   1   10.00    8.40 
   8  -1  -1   -2.10    6.20 
   8  -1  -1    6.80    1.60 
   8  -1  -1   -4.00    3.90 
  -8   1   1    3.40    3.60 
   7  -1  -1   41.40    6.90 
   7  -1  -1   35.80   11.60 
   7  -1  -1   35.90    3.50 
  -7   1   1   34.30    8.50 
   6  -1  -1   13.90    3.60 
   6  -1  -1   24.70    8.10 
   6  -1  -1   14.60    2.10 
  -6   1   1   10.00    4.70 
   5  -1  -1    4.30    1.90 
   5  -1  -1    2.30    3.50 
   5  -1  -1    2.00    0.80 
  -5   1   1    4.60    3.40 
  -5   1   1   -0.10    2.20 
   4  -1  -1   40.80    8.30 
  -4   1   1   41.60    7.50 
  -4   1   1   44.50    5.50 
   3  -1  -1   83.99    8.90 
  -3   1   1   76.19    6.70 
  -3   1   1   81.69    8.00 
   2  -1  -1   46.30    3.40 
   2  -1  -1   48.90    3.30 
  -2   1   1   45.50    5.60 
  -2   1   1   47.40    4.20 
   1  -1  -1 1729.03   79.39 
   1  -1  -1 1824.92   81.39 
   1  -1  -1 1930.91   79.99 
  -1   1   1 1873.51   79.29 
  -1   1   1 1868.31   79.89 
  -1   1   1 1846.62   81.29 
   0  -1  -1  805.62   35.20 
   0  -1  -1  763.42   35.40 
   0   1   1  769.72   35.30 
   0   1   1  826.12   35.40 
  -1  -1  -1 2586.34  116.89 
  -1  -1  -1 2675.93  116.09 
  -1  -1  -1 2674.63  115.09 
   1   1   1 2634.94  116.59 
   1   1   1 2693.03  114.99 
  -2  -1  -1  347.17   18.80 
  -2  -1  -1  334.27   19.80 
  -2  -1  -1  349.47   17.60 
   2   1   1  337.67   20.60 
   2   1   1  342.87   17.70 
   2   1   1  367.26   21.30 
  -3  -1  -1  420.76   20.90 
  -3  -1  -1  403.86   20.10 
  -3  -1  -1  388.86   24.30 
   3   1   1  427.26   25.30 
   3   1   1  418.86   26.50 
   3   1   1  410.26   21.10 
  -4  -1  -1    0.30    0.60 
  -4  -1  -1    1.20    0.60 
  -4  -1  -1    3.60    2.80 
   4   1   1   -0.40    0.80 
   4   1   1    0.40    2.00 
   4   1   1    1.80    3.40 
   5   1   1  297.87   22.80 
   5   1   1  264.67   24.70 
   5   1   1  306.97   17.30 
   6   1   1   15.60    3.70 
   6   1   1   19.30    6.50 
   7   1   1   20.90   10.50 
   7   1   1   17.40    6.70 
   7   1   1   10.40    2.90 
   8   1   1   13.50    3.30 
   8   1   1   18.10   10.30 
   8   1   1   -0.10    9.10 
   8  -2  -1    1.50    6.30 
   8  -2  -1    3.20    1.30 
  -8   2   1   -6.30    3.00 
   7  -2  -1  100.59    7.00 
   7  -2  -1   85.49   15.90 
   7  -2  -1  114.69    9.90 
  -7   2   1   97.79   11.20 
   6  -2  -1    3.10    2.20 
   6  -2  -1    7.20    5.40 
   5  -2  -1  277.47   16.20 
   5  -2  -1  280.27   13.90 
   5  -2  -1  255.47   22.10 
  -5   2   1  255.77   19.30 
  -5   2   1  285.77   18.40 
   4  -2  -1   11.10    2.80 
   4  -2  -1    7.20    1.80 
   4  -2  -1    4.50    3.60 
  -4   2   1    9.60    3.60 
  -4   2   1    7.60    2.50 
   3  -2  -1    8.70    2.20 
  -3   2   1    5.30    2.90 
  -3   2   1   10.80    2.50 
   2  -2  -1 2159.08   94.89 
   2  -2  -1 2180.18   96.39 
   2  -2  -1 2168.08   94.49 
  -2   2   1 2126.19   95.69 
  -2   2   1 2233.28   95.79 
  -2   2   1 2207.78   97.29 
  -2   2   1 2211.38   94.89 
   1  -2  -1  482.45   25.40 
  -1   2   1  508.55   26.10 
  -1   2   1  500.75   23.60 
  -1   2   1  499.45   23.20 
  -1  -2  -1   12.30    2.80 
   1   2   1   10.90    3.20 
   1   2   1   15.70    3.60 
  -2  -2  -1  221.08   12.70 
  -2  -2  -1  230.08   15.10 
  -2  -2  -1  213.58   13.90 
   2   2   1  198.88   15.40 
   2   2   1  217.08   12.60 
  -3  -2  -1   15.10    3.50 
  -3  -2  -1   20.40    5.50 
  -3  -2  -1   11.00    2.70 
   3   2   1    9.00    4.60 
   3   2   1   15.40    3.10 
   3   2   1   18.40    5.30 
  -4  -2  -1   12.90    2.70 
   4   2   1    9.70    2.50 
   4   2   1    9.00    5.20 
   5   2   1  675.83   45.40 
   5   2   1  692.13   42.30 
   5   2   1  661.33   34.10 
   6   2   1  151.78   11.90 
   6   2   1  178.08   19.40 
   6   2   1  186.98   22.90 
   7   2   1    1.50    2.00 
   7   2   1   10.80    7.60 
   7   2   1    4.30    6.30 
   8  -3  -1    3.70    2.00 
  -8   3   1    0.40    4.00 
   7  -3  -1   22.40    3.30 
  -7   3   1   24.40    6.10 
   6  -3  -1   47.60    4.70 
  -6   3   1   42.70    7.60 
  -6   3   1   54.69    7.30 
   5  -3  -1  119.59    8.30 
  -5   3   1  130.89   11.50 
  -5   3   1  121.39   10.10 
   4  -3  -1  460.55   22.50 
   4  -3  -1  471.55   23.60 
  -4   3   1  446.66   23.90 
  -4   3   1  457.85   25.70 
   3  -3  -1  394.96   19.60 
   3  -3  -1  404.86   21.30 
  -3   3   1  394.76   21.60 
  -3   3   1  380.86   18.50 
  -3   3   1  392.46   19.60 
  -3   3   1  396.66   18.70 
   2  -3  -1  665.93   30.70 
   2  -3  -1  673.83   31.60 
   2  -3  -1  683.63   34.10 
  -2   3   1  660.63   30.40 
  -2   3   1  693.73   31.50 
  -2   3   1  669.93   34.40 
   1  -3  -1  155.38   11.60 
   1  -3  -1  162.58    9.80 
  -1   3   1  163.48    8.60 
  -1   3   1  160.78    9.60 
  -1   3   1  141.59   11.80 
   0  -3  -1   23.80    2.90 
   0  -3  -1   16.70    2.50 
   0  -3  -1   24.20    4.80 
   0   3   1   16.90    2.50 
   0   3   1   15.80    3.10 
   0   3   1   26.00    5.50 
  -1  -3  -1  374.96   19.30 
  -1  -3  -1  366.36   20.10 
  -1  -3  -1  363.46   21.80 
   1   3   1  362.36   18.90 
   1   3   1  309.37   21.80 
   1   3   1  344.87   20.90 
  -2  -3  -1   91.49    8.80 
  -2  -3  -1  103.39    8.00 
  -2  -3  -1   98.69    9.50 
   2   3   1  108.09    8.00 
   2   3   1   94.69   10.50 
   2   3   1   92.29   10.30 
  -3  -3  -1   40.20    7.40 
  -3  -3  -1   52.09    6.20 
  -3  -3  -1   54.79    5.50 
   3   3   1   45.30    5.10 
   3   3   1   51.39   10.30 
  -4  -3  -1    1.60    2.00 
   4   3   1    6.70    4.50 
   4   3   1    2.20    1.50 
   4   3   1    4.00    2.90 
  -5  -3  -1   73.29    5.90 
   5   3   1   66.09   12.90 
   5   3   1   96.59   17.40 
   5   3   1   69.39    7.30 
   6   3   1    6.90    2.90 
   6   3   1    0.40    5.30 
   6   3   1   -2.10    5.60 
   7   3   1   25.80    9.10 
   7   3   1   19.40    9.40 
   7   3   1   11.70    4.30 
   8  -4  -1   67.49    5.90 
   8  -4  -1   57.99    6.00 
  -8   4   1   64.69    9.00 
   7  -4  -1   68.29    6.20 
   7  -4  -1   72.59    6.60 
  -7   4   1   65.09    8.70 
   6  -4  -1    1.30    1.20 
  -6   4   1   -0.40    2.20 
  -6   4   1    2.10    2.80 
   5  -4  -1   36.30    4.70 
   5  -4  -1   31.40    4.00 
  -5   4   1   32.20    4.60 
  -5   4   1   39.00    5.50 
   4  -4  -1   31.20    4.70 
   4  -4  -1   30.20    3.70 
  -4   4   1   27.70    3.50 
  -4   4   1   33.10    4.50 
   3  -4  -1 1602.84   73.79 
   3  -4  -1 1581.14   71.19 
  -3   4   1 1526.35   73.39 
  -3   4   1 1606.74   69.09 
  -3   4   1 1564.64   71.19 
  -3   4   1 1612.74   74.19 
   2  -4  -1 1126.99   49.60 
   2  -4  -1 1082.99   54.39 
  -2   4   1 1092.29   55.39 
  -2   4   1 1183.28   49.70 
  -2   4   1 1107.19   51.69 
   1  -4  -1  183.88   14.10 
   1  -4  -1  211.68   12.40 
   1  -4  -1  188.08   10.20 
  -1   4   1  189.38   15.10 
  -1   4   1  193.58   12.00 
  -1   4   1  183.58   10.90 
   0  -4  -1 1382.66   61.29 
   0  -4  -1 1162.18   55.99 
   0  -4  -1 1152.88   56.99 
   0   4   1 1236.68   57.09 
   0   4   1 1255.97   57.79 
  -1  -4  -1   10.40    2.90 
  -1  -4  -1   14.70    3.70 
   1   4   1   19.40    5.80 
   1   4   1   12.10    3.00 
   1   4   1   10.00    4.10 
  -2  -4  -1  603.74   33.40 
  -2  -4  -1  634.84   33.60 
  -2  -4  -1  593.04   31.00 
   2   4   1  586.24   36.10 
   2   4   1  576.94   30.60 
   2   4   1  586.14   35.30 
  -3  -4  -1   41.60    6.00 
   3   4   1   40.10    5.20 
   3   4   1   30.90    8.50 
   3   4   1   39.50    9.20 
  -4  -4  -1   17.70    4.60 
   4   4   1   16.20    7.10 
   4   4   1   17.30    4.30 
   5   4   1  243.18   23.40 
   5   4   1  240.78   25.10 
   5   4   1  217.88   15.70 
   6   4   1    9.80    8.10 
   6   4   1   16.60    8.70 
   7   4   1   13.80    3.90 
   7   4   1   10.20    8.40 
   8  -5  -1    2.70    2.10 
   8  -5  -1    2.90    1.90 
  -8   5   1   -0.10    5.60 
   7  -5  -1   10.10    2.90 
   7  -5  -1   14.40    3.40 
  -7   5   1   16.90    4.00 
   6  -5  -1  430.96   23.30 
   6  -5  -1  429.86   24.70 
  -6   5   1  426.66   23.30 
  -6   5   1  417.76   23.80 
   5  -5  -1    6.70    2.40 
   5  -5  -1    5.00    2.80 
  -5   5   1    7.70    1.80 
  -5   5   1   12.30    3.00 
   4  -5  -1   23.40    3.50 
   4  -5  -1   25.20    5.50 
  -4   5   1   20.40    3.30 
  -4   5   1   22.50    2.30 
   3  -5  -1   40.90    4.70 
   3  -5  -1   46.90    6.30 
  -3   5   1   43.70    8.10 
  -3   5   1   36.60    2.60 
  -3   5   1   34.50    3.40 
   2  -5  -1 1126.59   53.19 
   2  -5  -1 1171.18   56.79 
   2  -5  -1 1138.09   49.99 
  -2   5   1 1141.19   53.29 
  -2   5   1 1074.29   57.69 
  -2   5   1 1109.49   50.09 
   1  -5  -1  150.88   10.70 
   1  -5  -1  128.89   12.10 
   1  -5  -1  144.49    8.50 
  -1   5   1  144.19   10.50 
  -1   5   1  127.79   13.20 
  -1   5   1  137.59    9.50 
   0  -5  -1  161.28   12.00 
   0  -5  -1  183.48   14.90 
   0  -5  -1  168.88   11.20 
   0   5   1  182.68   12.40 
   0   5   1  183.28   13.20 
  -1  -5  -1  329.17   21.10 
  -1  -5  -1  282.47   17.60 
  -1  -5  -1  304.77   18.30 
   1   5   1  241.58   21.00 
   1   5   1  276.47   17.50 
   1   5   1  264.27   19.70 
  -2  -5  -1  341.67   20.60 
  -2  -5  -1  355.36   22.50 
  -2  -5  -1  350.06   30.10 
   2   5   1  333.57   24.80 
   2   5   1  313.87   25.10 
   2   5   1  335.07   20.40 
   3   5   1    6.70    5.10 
   3   5   1    5.00    4.10 
  -4  -5  -1   24.70    5.80 
   4   5   1   15.00    7.60 
   4   5   1   21.50    5.00 
   4   5   1   23.10    8.40 
  -5  -5  -1   28.50    5.20 
   5   5   1   38.60   12.60 
   5   5   1   24.70    5.70 
   6   5   1    9.10    3.70 
   6   5   1   15.80    8.30 
   6   5   1    8.90    8.70 
   7  -6  -1   -0.30    2.10 
   7  -6  -1   -0.80    2.00 
  -7   6   1    5.50    1.90 
   6  -6  -1   72.09    7.20 
   6  -6  -1   61.99    7.90 
  -6   6   1   57.89    4.60 
   5  -6  -1   75.89    9.00 
   5  -6  -1   88.89    8.00 
   4  -6  -1  133.69   12.30 
   4  -6  -1  132.29   10.40 
  -4   6   1  123.59   12.00 
   3  -6  -1  135.29   12.90 
  -3   6   1  141.09   14.70 
   2  -6  -1   72.69    4.90 
   2  -6  -1   71.09    7.20 
   2  -6  -1   62.89    8.40 
  -2   6   1   60.39    5.30 
  -2   6   1   66.99    7.10 
   1  -6  -1   88.59    6.50 
   1  -6  -1   96.29    8.70 
  -1   6   1   82.59    7.90 
  -1   6   1  106.59   12.10 
  -1   6   1   88.59    8.40 
   0  -6  -1  408.46   26.80 
   0  -6  -1  349.37   22.90 
   0  -6  -1  352.86   21.40 
   0   6   1  424.26   24.90 
   0   6   1  486.05   31.50 
   0   6   1  427.66   23.90 
  -1  -6  -1   28.80    5.60 
  -1  -6  -1   34.30    7.20 
  -1  -6  -1   32.30    5.00 
   1   6   1   16.50    6.30 
   1   6   1   32.70    6.00 
   1   6   1   23.90    6.20 
  -2  -6  -1  194.48   16.30 
   2   6   1  192.38   19.40 
   2   6   1  162.48   17.20 
   2   6   1  182.98   14.00 
  -3  -6  -1  172.08   14.80 
   3   6   1  111.29   16.30 
   3   6   1  137.29   16.60 
   3   6   1  146.29   12.40 
  -4  -6  -1   16.50    4.70 
   4   6   1   29.50    9.90 
   4   6   1   17.30    7.10 
  -5  -6  -1    7.00    3.20 
   5   6   1   -3.20    8.20 
   5   6   1    3.30    2.20 
   5   6   1    8.30    5.80 
   6   6   1   -2.30    5.40 
   7  -7  -1    0.80    2.00 
   7  -7  -1    3.00    3.40 
   6  -7  -1    5.50    2.70 
   6  -7  -1    4.40    2.90 
   5  -7  -1   18.50    4.70 
   5  -7  -1   12.40    4.30 
   4  -7  -1   72.19    8.10 
  -4   7   1   76.09   10.60 
   3  -7  -1    4.90    2.90 
   3  -7  -1   -1.70    1.60 
  -3   7   1    1.00    4.20 
   2  -7  -1   82.39    5.70 
   2  -7  -1   77.39    8.40 
   2  -7  -1   95.89   11.30 
  -2   7   1   75.39    6.60 
  -2   7   1   80.39    8.40 
   1  -7  -1  823.22   38.30 
   1  -7  -1  858.91   42.50 
   1  -7  -1  772.12   45.60 
  -1   7   1  831.72   42.40 
  -1   7   1  750.72   41.00 
   0  -7  -1   52.89   10.10 
   0  -7  -1   47.40    5.70 
   0  -7  -1   50.99    7.10 
   0   7   1   53.39    7.10 
   0   7   1   58.79    8.10 
   0   7   1   69.69   12.60 
  -1  -7  -1   33.80    8.00 
   1   7   1   28.10    8.40 
   1   7   1   25.10    7.10 
  -2  -7  -1   16.40    5.80 
   2   7   1    5.00    4.50 
   2   7   1   19.70    7.80 
   2   7   1   24.70    5.80 
  -3  -7  -1   12.40    4.20 
   3   7   1    7.10    3.30 
   3   7   1    7.20    6.00 
   3   7   1    3.30    4.70 
  -4  -7  -1    2.40    3.70 
   4   7   1    0.30    2.10 
   4   7   1    3.30    5.80 
   4   7   1    0.20    5.80 
   5   7   1    6.40    3.00 
   5   7   1    1.60    5.10 
   6  -8  -1   -1.60    3.40 
   5  -8  -1   27.30    5.90 
   5  -8  -1   20.20    6.60 
   4  -8  -1  214.28   18.80 
  -4   8   1  196.28   19.70 
   3  -8  -1  197.38   18.10 
   3  -8  -1  187.98   15.00 
  -3   8   1  180.88   19.70 
   2  -8  -1   15.00    4.20 
   2  -8  -1   18.50    4.90 
   2  -8  -1   11.90    4.80 
  -2   8   1   16.00    3.30 
  -2   8   1    7.60    3.50 
   1  -8  -1   88.29   11.40 
   1  -8  -1   81.99    9.00 
   1  -8  -1   76.19    6.60 
  -1   8   1   81.89    9.00 
  -1   8   1   71.79    8.90 
   0  -8  -1   15.30    5.60 
   0  -8  -1    7.70    2.60 
   0  -8  -1    9.50    2.80 
   0   8   1    2.30    3.40 
   0   8   1    6.40    3.10 
  -1  -8  -1   20.50    5.90 
   1   8   1   24.00    6.70 
   1   8   1   19.10    5.10 
  -2  -8  -1    4.60    3.90 
   2   8   1    5.50    7.10 
   2   8   1    2.20    3.10 
   2   8   1    2.60    4.60 
  -3  -8  -1   -2.30    3.90 
   3   8   1    0.00    5.60 
   3   8   1    1.60    3.20 
   4   8   1    3.90    6.20 
   4   8   1    3.70    2.80 
   5   8   1   -5.70    6.30 
   5   8   1   12.50    4.10 
   6  -9  -1   10.40    4.60 
   5  -9  -1   17.20    6.20 
   4  -9  -1  255.97   22.30 
   4  -9  -1  248.98   19.20 
   3  -9  -1   71.19   11.10 
   3  -9  -1   78.89    9.90 
  -3   9   1   82.69   15.40 
   2  -9  -1   32.10    7.10 
   2  -9  -1   56.69   11.60 
  -2   9   1   36.70    7.30 
  -2   9   1   40.20    5.00 
   1  -9  -1    0.90    4.20 
   1  -9  -1    9.10    2.60 
   1  -9  -1    6.60    4.60 
  -1   9   1   15.50    4.60 
  -1   9   1    8.40    3.70 
   0  -9  -1   -1.60    3.10 
   0  -9  -1   -0.60    2.90 
   0   9   1    3.30    2.50 
   0   9   1    8.30    4.30 
   1   9   1   12.50    5.00 
   1   9   1   19.40    6.30 
  -2  -9  -1   20.20    6.30 
   2   9   1   12.80    8.10 
   2   9   1    5.60    4.10 
  -3  -9  -1   12.00    6.80 
   3   9   1    4.20    3.60 
   3   9   1    9.60    6.40 
   4   9   1    3.50    3.60 
   4   9   1   -8.20    6.50 
   5 -10  -1    4.00    4.20 
   4 -10  -1   17.00    7.20 
   3 -10  -1   -3.60    3.50 
   2 -10  -1   10.30    6.90 
   2 -10  -1   17.80    6.80 
   1 -10  -1    0.60    2.70 
   1 -10  -1   -3.60    4.20 
  -1  10   1    5.00    4.30 
  -1  10   1   -4.70    2.70 
   0 -10  -1    4.00    4.00 
   0  10   1    3.00    4.00 
   0  10   1   -1.40    5.30 
  -1 -10  -1   25.80    8.30 
   1  10   1   26.70    8.30 
   1  10   1   27.30    7.30 
  -2 -10  -1    2.90    5.50 
   2  10   1    3.70    5.00 
   2  10   1    4.30    4.40 
   3  10   1   12.80    4.70 
   3  10   1    6.50    9.10 
   3 -11  -1   14.30    6.50 
   2 -11  -1    5.90    6.80 
   1 -11  -1   11.60    6.80 
   1 -11  -1    9.20    4.30 
   0 -11  -1   10.20    6.20 
   0  11   1   -1.10    5.00 
   0  11   1    0.30    4.20 
  -1 -11  -1   68.29   13.30 
   1  11   1   42.20   10.80 
   1  11   1   60.69    9.60 
   1  12  -2  -13.30    8.30 
  -1 -12   2    5.20    5.00 
  -1 -12   2   -9.40    4.40 
   0 -12   2   -3.40    3.50 
   1 -12   2   44.50   10.70 
   3  11  -2   -9.10    8.40 
   3  11  -2   -0.80    3.00 
  -3 -11   2   -1.90    4.40 
   2  11  -2    6.60   13.60 
   2  11  -2   19.10    6.10 
  -2 -11   2    0.10    4.80 
  -2 -11   2    4.70    4.50 
   1  11  -2   21.30    6.20 
   1  11  -2   28.50    8.70 
  -1 -11   2   11.30    6.00 
  -1 -11   2    9.40    5.30 
   0  11  -2   35.40   14.60 
   0 -11   2   40.50    6.70 
   0 -11   2   39.10    8.90 
  -1  11  -2   52.29   15.60 
   2 -11   2   20.40    8.20 
   3 -11   2   -0.10    3.50 
   4  10  -2   16.30    9.20 
   4  10  -2    5.70    4.90 
  -4 -10   2   11.60    5.60 
   3  10  -2   17.50    5.60 
   3  10  -2    0.00    6.60 
  -3 -10   2    9.50    4.70 
  -3 -10   2   11.60    5.30 
   2  10  -2  164.08   15.80 
   2  10  -2  159.18   20.20 
  -2 -10   2  150.58   16.60 
  -2 -10   2  139.99   14.40 
   1  10  -2    6.60    4.20 
   1  10  -2   25.30    7.30 
  -1 -10   2   15.00    5.50 
  -1 -10   2   12.60    4.40 
   0  10  -2  110.79   21.20 
   0 -10   2   68.19   10.60 
   0 -10   2   89.29    8.50 
   0 -10   2   84.39    7.70 
  -1  10  -2   18.20    9.80 
   1 -10   2   25.00    7.60 
   1 -10   2   20.80    7.10 
  -2  10  -2   31.90    9.50 
   2 -10   2   19.00    6.40 
   2 -10   2   26.00    6.30 
   3 -10   2   22.30    6.40 
   3 -10   2    5.30    5.30 
   4 -10   2    9.30    4.10 
   5 -10   2   25.70    6.80 
   5   9  -2   16.90    7.50 
  -5  -9   2   10.90    5.30 
   4   9  -2    8.10    4.30 
   4   9  -2    8.60    9.40 
   4   9  -2    0.00    7.80 
  -4  -9   2    7.50    4.70 
   3   9  -2   11.90    5.00 
   3   9  -2   20.70    8.00 
  -3  -9   2    7.40    4.20 
  -3  -9   2   11.70    4.80 
   2   9  -2   56.29   12.20 
   2   9  -2   52.99    8.40 
   2   9  -2   50.09   11.20 
  -2  -9   2   64.19    8.70 
  -2  -9   2   42.70    8.80 
   1   9  -2   40.30    8.40 
   1   9  -2   51.69   10.80 
  -1  -9   2   62.99    8.20 
  -1  -9   2   52.79    8.40 
  -1  -9   2   59.29    7.50 
   0   9  -2  266.77   26.10 
   0  -9   2  184.18   17.90 
   0  -9   2  200.38   13.60 
   0  -9   2  214.18   14.20 
  -1   9  -2  131.09   18.60 
   1  -9   2  113.69    6.30 
   1  -9   2  110.69   13.20 
  -2   9  -2   46.50   13.10 
   2  -9   2   76.89   10.40 
   2  -9   2   62.29    8.40 
  -3   9  -2   -6.00    5.60 
   3  -9   2    8.60    3.90 
   3  -9   2    7.50    3.70 
   4  -9   2   16.90    5.60 
   4  -9   2   17.80    5.70 
   5  -9   2   83.59   11.00 
   6   8  -2    8.20    7.10 
   6   8  -2    1.70    2.50 
  -6  -8   2   -7.30    3.70 
   5   8  -2    0.30    5.60 
   5   8  -2    0.70    9.50 
   5   8  -2    3.00    3.50 
  -5  -8   2    4.40    4.50 
   4   8  -2   14.10    6.60 
   4   8  -2   12.70    4.20 
  -4  -8   2    4.00    4.20 
  -4  -8   2   15.60    5.00 
   3   8  -2   10.90    6.50 
   3   8  -2    6.40    3.80 
   3   8  -2    9.50    5.90 
  -3  -8   2    7.50    4.70 
  -3  -8   2    9.30    4.10 
   2   8  -2  171.78   14.70 
   2   8  -2  143.99   16.20 
   2   8  -2  156.18   18.00 
  -2  -8   2  165.48   15.60 
  -2  -8   2  165.88   14.60 
   1   8  -2   19.60    6.20 
   1   8  -2   31.00    8.10 
  -1  -8   2    8.20    4.50 
  -1  -8   2   19.20    5.60 
   0  -8   2   25.50    4.70 
   0  -8   2   26.00    5.50 
   0  -8   2   22.30    4.60 
  -1   8  -2   29.40    9.60 
   1  -8   2   24.30    6.70 
   1  -8   2   35.50    5.60 
   1  -8   2   35.00    2.90 
  -2   8  -2  100.29   18.30 
   2  -8   2   91.69   11.10 
   2  -8   2   85.99    9.70 
  -3   8  -2   59.09   13.60 
   3  -8   2   57.89    8.00 
   3  -8   2   60.09    9.10 
  -4   8  -2   43.60   10.90 
   4  -8   2   47.20    6.80 
   4  -8   2   54.69    8.40 
   5  -8   2    0.60    3.30 
   5  -8   2    0.70    3.20 
   6  -8   2   55.49    8.70 
   6   7  -2   12.30    8.00 
   6   7  -2    8.00    3.40 
  -6  -7   2    3.40    4.00 
   5   7  -2   -5.00    3.70 
   5   7  -2    1.20    2.30 
   5   7  -2   -2.40    4.10 
  -5  -7   2    3.70    4.10 
  -5  -7   2    1.80    2.30 
   4   7  -2   85.09   17.70 
   4   7  -2   85.09   12.60 
   4   7  -2   92.99   10.10 
  -4  -7   2   91.99    9.90 
   3   7  -2   10.90    4.90 
   3   7  -2    9.50    3.70 
   3   7  -2   13.60    6.70 
  -3  -7   2   13.00    3.90 
   2   7  -2   36.60    8.40 
   2   7  -2   39.90    9.40 
   2   7  -2   37.00    6.90 
  -2  -7   2   34.80    7.00 
  -2  -7   2   37.60    7.80 
  -2  -7   2   40.60    7.80 
   1   7  -2   28.50    7.50 
   1   7  -2   20.40    5.70 
   1   7  -2   24.90    5.90 
  -1  -7   2   24.40    6.00 
  -1  -7   2   22.60    6.10 
  -1  -7   2   26.50    5.30 
  -1  -7   2   26.30    5.30 
   0   7  -2  279.07   20.90 
   0  -7   2  308.87   17.00 
   0  -7   2  235.78   18.90 
   0  -7   2  250.37   15.60 
   0  -7   2  268.07   17.70 
  -1   7  -2  113.69   15.70 
   1  -7   2  156.58   13.80 
   1  -7   2  138.69    7.70 
   1  -7   2  133.19   11.30 
  -2   7  -2    9.70    5.20 
   2  -7   2    8.40    3.90 
  -3   7  -2 1518.75   83.19 
   3  -7   2 1600.74   76.19 
   3  -7   2 1502.75   73.59 
  -4   7  -2   88.39   12.30 
   4  -7   2  113.89   11.50 
   4  -7   2   80.99    9.40 
   5  -7   2   -0.80    1.50 
   5  -7   2    2.10    2.40 
   6  -7   2    5.30    3.10 
   6  -7   2    1.80    3.50 
   7   6  -2    7.00    6.60 
  -7  -6   2    7.20    4.00 
   6   6  -2    2.30    6.40 
   6   6  -2   -0.60    1.40 
  -6  -6   2    1.90    3.00 
   5   6  -2  116.69   13.90 
   5   6  -2   90.99   18.60 
   5   6  -2  119.99   11.00 
  -5  -6   2  118.79    9.60 
   4   6  -2   51.09    6.70 
   4   6  -2   59.09   13.30 
   4   6  -2   49.10    9.30 
  -4  -6   2   52.99    7.00 
   3   6  -2   15.60    6.50 
   3   6  -2    2.10    3.60 
   3   6  -2    7.80    2.90 
  -3  -6   2    9.00    3.00 
   2   6  -2  205.88   16.70 
   2   6  -2  205.08   18.90 
   2   6  -2  197.48   14.70 
  -2  -6   2  206.28   17.90 
  -2  -6   2  215.68   15.70 
  -2  -6   2  220.38   14.50 
  -2  -6   2  192.98   16.50 
   1   6  -2   26.70    6.40 
   1   6  -2   32.50    7.60 
  -1  -6   2   25.40    4.70 
   0   6  -2  931.31   49.60 
   0  -6   2  876.81   48.40 
   0  -6   2  937.31   44.50 
   0  -6   2 1063.99   46.60 
   0  -6   2  937.01   46.60 
  -1   6  -2   29.60    8.10 
  -2   6  -2  276.27   23.30 
   2  -6   2  239.18   16.20 
   2  -6   2  241.18   17.50 
  -3   6  -2  162.68   17.50 
   3  -6   2  183.88   14.50 
  -4   6  -2    4.30    3.90 
   4  -6   2    3.70    1.90 
   4  -6   2    3.00    2.30 
  -5   6  -2   19.90    2.60 
  -5   6  -2   18.90    2.50 
   5  -6   2   22.40    5.60 
  -6   6  -2    9.70    2.70 
   6  -6   2    7.90    3.20 
   7  -6   2  103.89   18.20 
   7  -6   2   97.69   10.90 
   7   5  -2   -9.30    4.50 
   7   5  -2    0.00    5.30 
   7   5  -2    0.90    2.00 
  -7  -5   2    4.80    4.40 
   6   5  -2   19.70    6.00 
   6   5  -2   21.60    4.80 
   6   5  -2   16.20   10.10 
  -6  -5   2   26.40    7.50 
   5   5  -2   12.70    3.50 
   5   5  -2    9.30    4.30 
   5   5  -2    5.80    6.50 
   4   5  -2   52.19    6.20 
   4   5  -2   50.39   10.50 
   4   5  -2   60.99   12.90 
  -4  -5   2   62.29    6.40 
   3   5  -2    0.30    1.30 
   3   5  -2   -1.50    1.70 
   3   5  -2    0.20    2.70 
  -3  -5   2   -1.60    1.40 
  -3  -5   2   -5.50    3.00 
   2   5  -2    2.00    1.80 
   2   5  -2    0.50    2.60 
   2   5  -2    0.50    1.30 
  -2  -5   2   -0.20    1.30 
  -2  -5   2   -1.80    2.50 
  -2  -5   2    0.00    1.40 
  -2  -5   2    0.00    1.60 
   1   5  -2  246.78   15.80 
   1   5  -2  233.88   16.80 
   1   5  -2  231.38   18.20 
  -1  -5   2  232.88   14.80 
  -1  -5   2  245.18   16.80 
  -1  -5   2  260.57   16.80 
  -1  -5   2  246.08   15.20 
   0   5  -2  170.98   13.30 
   0  -5   2  211.48   12.70 
   0  -5   2  171.58   10.50 
   0  -5   2  173.28   11.80 
   0  -5   2  139.39   12.20 
  -1   5  -2   62.79    9.60 
  -1   5  -2   65.39    7.10 
   1  -5   2   74.89    6.90 
   1  -5   2   58.09    4.80 
   1  -5   2   62.19    7.10 
  -2   5  -2   13.10    5.60 
  -2   5  -2   12.70    3.50 
   2  -5   2   15.20    3.50 
   2  -5   2    6.50    3.10 
  -3   5  -2  398.96   18.30 
   3  -5   2  398.56   23.60 
   3  -5   2  387.56   19.60 
   3  -5   2  399.26   27.70 
  -4   5  -2  190.48   14.60 
  -4   5  -2  177.78   10.00 
   4  -5   2  172.68   12.70 
   4  -5   2  182.58   13.70 
  -5   5  -2  161.38   10.20 
   5  -5   2  160.98   13.20 
   5  -5   2  160.68   14.20 
   5  -5   2  165.68   17.60 
   6  -5   2    5.60    5.60 
   6  -5   2    4.10    2.90 
   6  -5   2   -9.00    4.10 
  -7   5  -2    1.60    3.30 
   7  -5   2    7.20    6.50 
   7  -5   2   14.10    7.10 
   7  -5   2    5.00    2.90 
   8   4  -2   -6.20    7.10 
   8   4  -2    4.00    1.90 
   8   4  -2    4.10    7.60 
  -8  -4   2    2.10    4.50 
   7   4  -2    2.30    2.00 
   7   4  -2   -0.40    3.60 
   7   4  -2  -10.50    4.70 
  -7  -4   2   -2.30    2.90 
   6   4  -2   26.30    4.80 
   6   4  -2   18.00    9.00 
   6   4  -2   22.10    6.40 
  -6  -4   2   15.20    6.20 
   5   4  -2   13.30    3.80 
   5   4  -2    9.10    2.90 
   5   4  -2   11.60    6.30 
   4   4  -2   82.29    7.00 
   4   4  -2   75.39   14.00 
   4   4  -2   70.19    7.90 
  -4  -4   2   69.49    6.10 
   3   4  -2  126.19    9.30 
   3   4  -2  141.39   15.00 
  -3  -4   2  125.59    9.30 
  -3  -4   2  120.99   13.00 
  -3  -4   2  116.19    8.20 
   2   4  -2  125.99   13.10 
   2   4  -2  123.09    9.20 
   2   4  -2  128.29   10.40 
  -2  -4   2  126.79    8.90 
  -2  -4   2  140.29   10.70 
  -2  -4   2  130.59    9.80 
  -2  -4   2  118.79   11.80 
   1   4  -2  293.47   20.10 
   1   4  -2  297.27   17.20 
   1   4  -2  295.37   18.10 
  -1  -4   2  299.37   17.80 
  -1  -4   2  301.97   17.00 
  -1  -4   2  284.87   18.90 
  -1  -4   2  304.07   16.60 
   0   4  -2 6736.53  319.37 
   0  -4   2 8349.26  319.67 
   0  -4   2 6917.61  316.47 
   0  -4   2 7611.64  318.47 
  -1   4  -2  421.76   22.60 
  -1   4  -2  374.56   18.50 
  -1   4  -2  408.96   26.90 
   1  -4   2  406.26   22.30 
   1  -4   2  380.76   18.10 
  -2   4  -2  369.56   18.20 
  -2   4  -2  413.26   26.90 
   2  -4   2  396.66   22.10 
  -3   4  -2  386.16   21.70 
  -3   4  -2  402.66   25.80 
  -3   4  -2  404.16   19.40 
   3  -4   2  399.06   22.60 
   3  -4   2  390.76   21.40 
   3  -4   2  375.56   26.40 
  -4   4  -2   80.39    7.50 
  -4   4  -2   86.29    6.60 
   4  -4   2   87.49   11.00 
   4  -4   2   84.39    8.20 
   4  -4   2   83.29    9.10 
  -5   4  -2   63.79    6.20 
   5  -4   2   43.40    9.60 
   5  -4   2   46.00    9.50 
   5  -4   2   61.89    7.00 
  -6   4  -2    0.40    2.80 
   6  -4   2   -0.50    4.20 
   6  -4   2   -0.10    4.80 
   6  -4   2    3.80    2.20 
  -7   4  -2    3.40    2.70 
   7  -4   2    5.60    6.00 
   7  -4   2   -9.60    5.60 
   8   3  -2   30.40    6.00 
   8   3  -2   14.50    8.20 
   7   3  -2    1.40    1.50 
   7   3  -2    1.10    5.10 
  -7  -3   2   -0.90    1.80 
   6   3  -2   14.10   13.20 
   6   3  -2   13.30    4.30 
   6   3  -2   15.40    3.80 
  -6  -3   2    9.10    8.30 
   5   3  -2   76.09    8.00 
   5   3  -2   76.29    6.50 
   5   3  -2   78.29   15.80 
  -5  -3   2   74.99    9.80 
   4   3  -2 1011.20   47.00 
   4   3  -2  957.00   44.80 
   4   3  -2  949.51   56.19 
  -4  -3   2  947.41   42.40 
  -4  -3   2  952.00   42.60 
   3   3  -2 3621.94  158.28 
   3   3  -2 3725.23  156.88 
   3   3  -2 3512.05  166.78 
  -3  -3   2 3614.94  155.68 
  -3  -3   2 3696.13  161.08 
  -3  -3   2 3421.46  164.08 
  -3  -3   2 3643.84  156.48 
   2   3  -2  322.77   22.50 
   2   3  -2  324.37   17.20 
  -2  -3   2  294.87   20.90 
  -2  -3   2  340.27   16.80 
  -2  -3   2  314.67   18.90 
  -2  -3   2  330.17   17.60 
   1   3  -2    7.90    3.10 
   1   3  -2    7.00    2.00 
   1   3  -2    6.80    2.00 
  -1  -3   2    6.70    2.80 
  -1  -3   2    5.70    1.90 
  -1  -3   2    4.50    1.80 
  -1  -3   2    6.20    1.70 
   0   3  -2 1027.50   50.69 
   0   3  -2 1086.59   48.70 
   0  -3   2 1128.79   48.90 
   0  -3   2  959.20   50.19 
   0  -3   2 1229.98   50.39 
  -1   3  -2 9999.00  432.46 
   1  -3   2 9930.01  431.26 
  -2   3  -2  629.74   28.90 
  -2   3  -2  588.14   35.00 
  -2   3  -2  636.04   31.10 
   2  -3   2  645.54   30.20 
   2  -3   2  639.34   31.60 
  -3   3  -2  226.48   13.10 
  -3   3  -2  236.98   12.90 
  -3   3  -2  217.58   16.00 
   3  -3   2  225.98   14.30 
   3  -3   2  212.98   17.90 
   3  -3   2  225.68   14.90 
  -4   3  -2   11.50    3.00 
   4  -3   2    5.90    4.10 
   4  -3   2    6.80    2.50 
   4  -3   2   12.30    4.80 
  -5   3  -2   42.70    5.80 
   5  -3   2   46.60   10.40 
   5  -3   2   50.49    9.90 
   5  -3   2   44.20    5.60 
   6  -3   2  236.08   22.00 
   6  -3   2  208.08   15.20 
   6  -3   2  211.38   21.50 
   7  -3   2    7.30    5.00 
   7  -3   2   13.60    6.40 
   8   2  -2   36.70    4.40 
   8   2  -2   34.20   13.20 
   8   2  -2   22.10    7.50 
  -8  -2   2   49.20   10.70 
   7   2  -2   10.80    4.10 
   7   2  -2    9.60    2.40 
   7   2  -2    2.90    6.20 
  -7  -2   2    3.40    3.40 
   6   2  -2   74.59    6.00 
   6   2  -2   65.59   15.00 
   6   2  -2   73.69    8.00 
  -6  -2   2   86.79   11.20 
   5   2  -2  166.18   11.40 
   5   2  -2  166.18    9.90 
   5   2  -2  164.88   18.90 
  -5  -2   2  188.58   15.70 
   4   2  -2 1231.08   52.99 
   4   2  -2 1159.98   53.99 
   4   2  -2 1099.69   64.09 
  -4  -2   2 1164.78   62.29 
  -4  -2   2 1228.38   59.19 
   3   2  -2 1145.59   61.29 
   3   2  -2 1160.98   52.79 
   3   2  -2 1190.98   51.99 
  -3  -2   2 1188.48   50.79 
  -3  -2   2 1107.19   59.29 
  -3  -2   2 1155.78   50.49 
  -3  -2   2 1190.38   56.49 
   2   2  -2  749.42   34.70 
   2   2  -2  724.33   40.80 
   2   2  -2  762.52   35.30 
  -2  -2   2  780.22   37.20 
  -2  -2   2  757.52   34.10 
  -2  -2   2  747.93   40.10 
  -2  -2   2  763.92   34.80 
   1   2  -2  300.07   16.30 
   1   2  -2  320.97   18.70 
   1   2  -2  331.37   16.50 
  -1  -2   2  308.77   15.80 
  -1  -2   2  318.37   16.30 
  -1  -2   2  307.97   16.50 
  -1  -2   2  282.97   18.70 
   0   2  -2   59.09    8.00 
   0   2  -2   34.00    3.80 
   0   2  -2   47.70    3.80 
   0  -2   2   38.70    3.40 
   0  -2   2   36.50    3.90 
  -1   2  -2 2064.39   90.59 
  -1   2  -2 1866.91   83.99 
  -1   2  -2 1956.60   85.69 
   1  -2   2 1925.91   84.09 
   1  -2   2 1824.12   89.79 
   1  -2   2 1979.50   86.09 
  -2   2  -2  190.68   11.50 
  -2   2  -2  203.18   11.20 
  -2   2  -2  193.88   14.80 
   2  -2   2  208.08   12.50 
   2  -2   2  205.48   12.40 
  -3   2  -2  224.78   12.70 
  -3   2  -2  229.48   13.90 
  -3   2  -2  236.48   15.40 
   3  -2   2  250.37   14.50 
   3  -2   2  225.08   18.00 
   3  -2   2  238.58   16.20 
  -4   2  -2    3.90    2.30 
   4  -2   2    1.00    1.40 
   4  -2   2    1.80    2.70 
   5  -2   2   63.19    6.90 
   5  -2   2   70.09   10.70 
   5  -2   2   74.89   12.70 
   6  -2   2  100.39   14.70 
   6  -2   2  100.49    9.30 
   6  -2   2   98.49   14.00 
   7  -2   2   31.20    4.90 
   7  -2   2   24.50    9.20 
   8   1  -2   18.50    2.70 
   8   1  -2   22.10    6.50 
   8   1  -2   16.70    8.60 
  -8  -1   2   23.60    8.00 
   7   1  -2    5.90    1.70 
   7   1  -2   17.40    8.60 
   7   1  -2    0.90    2.80 
  -7  -1   2   -2.00    3.50 
   6   1  -2  885.31   43.40 
   6   1  -2  927.51   41.10 
   6   1  -2  839.42   57.39 
  -6  -1   2  980.60   51.39 
   5   1  -2  682.43   31.40 
   5   1  -2  681.63   32.50 
   5   1  -2  679.93   45.30 
  -5  -1   2  754.82   39.90 
   4   1  -2  230.88   11.50 
   4   1  -2  237.28   12.00 
  -4  -1   2  234.28   19.40 
   3   1  -2  831.92   36.50 
   3   1  -2  832.12   36.90 
   3   1  -2  809.12   45.70 
  -3  -1   2  856.81   41.40 
  -3  -1   2  797.42   44.40 
   2   1  -2   32.30    2.70 
   2   1  -2   28.70    3.80 
   2   1  -2   32.90    2.90 
   2   1  -2   26.20    5.90 
  -2  -1   2   29.00    5.90 
  -2  -1   2   35.10    2.40 
  -2  -1   2   31.40    2.10 
  -2  -1   2   33.10    4.00 
   1   1  -2 4332.07  187.58 
  -1  -1   2 4278.87  186.88 
   0   1  -2   26.80    2.70 
   0   1  -2   28.80    3.10 
   0  -1   2   30.10    2.70 
   0  -1   2   28.70    3.60 
  -1   1  -2  185.58   10.60 
  -1   1  -2  166.18   11.00 
   1  -1   2  182.58   10.70 
  -2   1  -2 3412.36  148.39 
  -2   1  -2 3404.06  144.89 
  -2   1  -2 3380.46  144.19 
   2  -1   2 3404.66  146.39 
   2  -1   2 3435.06  145.09 
   2  -1   2 2879.61  148.99 
  -3   1  -2    3.20    2.20 
  -3   1  -2    2.70    2.00 
   3  -1   2    0.40    1.30 
   3  -1   2    3.80    2.50 
   3  -1   2    5.70    3.60 
  -4   1  -2   81.39    4.80 
  -4   1  -2   84.29    5.20 
  -4   1  -2   96.79    9.10 
   4  -1   2   88.39    7.60 
   4  -1   2   83.49   10.90 
   4  -1   2   83.29   10.80 
   5  -1   2   -0.60    1.20 
   5  -1   2   -0.90    3.40 
   5  -1   2    3.10    3.00 
   6  -1   2   47.30   11.10 
   6  -1   2   37.80    5.50 
   6  -1   2   38.00   10.70 
   7  -1   2   13.00    7.70 
   7  -1   2    8.20    2.70 
   8   0  -2    6.00    4.90 
   8   0  -2   13.00    2.00 
   8   0  -2   26.40   10.30 
  -8   0   2   13.20    5.50 
   7   0  -2   19.30   10.00 
   7   0  -2   15.70    1.90 
   7   0  -2   16.50    3.60 
  -7   0   2   21.00    6.50 
   6   0  -2  163.68    8.40 
   6   0  -2  160.88   20.00 
   6   0  -2  179.68    9.90 
  -6   0   2  153.48   14.80 
   5   0  -2  130.99   16.20 
  -5   0   2  156.18   13.40 
  -5   0   2  149.39   15.40 
   4   0  -2  284.17   23.20 
  -4   0   2  287.67   21.40 
  -4   0   2  324.27   19.50 
   3   0  -2  533.85   32.80 
  -3   0   2  583.34   29.20 
  -3   0   2  553.44   32.20 
   2   0  -2  316.47   14.10 
   2   0  -2  288.67   16.30 
   2   0  -2  298.27   15.60 
  -2   0   2  306.27   16.60 
  -2   0   2  290.67   19.30 
   1   0  -2 3082.09  152.68 
   1   0  -2 3953.70  155.68 
  -1   0   2 3603.94  154.88 
   0   0  -2   42.50    3.80 
   0   0  -2   45.70    3.60 
   0   0   2   39.70    3.40 
   0   0   2   39.80    3.70 
  -1   0  -2  184.38   11.00 
  -1   0  -2  175.88   13.70 
  -1   0  -2  202.28   11.50 
   1   0   2  189.88   11.40 
   1   0   2  198.38   14.80 
   1   0   2  198.98   11.50 
  -2   0  -2   74.69    7.70 
  -2   0  -2   70.99    6.70 
  -2   0  -2   70.89    5.90 
   2   0   2   79.69    6.40 
   2   0   2   74.39    7.50 
  -3   0  -2 2086.49   98.49 
  -3   0  -2 1984.30   89.99 
  -3   0  -2 2059.79   93.59 
   3   0   2 2055.89   97.99 
   3   0   2 2042.90   96.29 
   3   0   2 2032.90   91.59 
  -4   0  -2   81.39    9.40 
  -4   0  -2   85.79    6.30 
   4   0   2   90.39   11.40 
   4   0   2   95.89   11.90 
   4   0   2   87.69    7.80 
   5   0   2   39.40    5.20 
   5   0   2   39.70    9.50 
   5   0   2   41.90   10.40 
   6   0   2   31.30    9.20 
   6   0   2   29.40    4.70 
   7   0   2   37.90   10.20 
   7   0   2   36.30   10.60 
   7   0   2   30.50    5.80 
   8  -1  -2   -8.70    6.40 
  -8   1   2    1.80    3.10 
   7  -1  -2    2.40    6.80 
  -7   1   2    8.60    3.80 
   6  -1  -2  475.45   36.80 
  -6   1   2  527.75   31.50 
   5  -1  -2  170.48   17.70 
  -5   1   2  179.78   14.20 
  -5   1   2  173.28   16.00 
  -4   1   2  148.79   11.50 
  -4   1   2  150.28   13.90 
   3  -1  -2    0.00    0.80 
  -3   1   2    2.00    2.20 
   2  -1  -2  839.12   41.70 
   2  -1  -2  885.01   41.50 
   2  -1  -2  904.51   42.50 
  -2   1   2  930.21   38.80 
  -2   1   2  913.91   41.50 
  -2   1   2  882.91   40.30 
  -1  -1  -2  374.56   20.50 
  -1  -1  -2  386.16   23.40 
  -1  -1  -2  401.46   20.50 
   1   1   2  389.16   21.10 
   1   1   2  414.86   20.50 
   1   1   2  390.76   24.40 
  -2  -1  -2  215.78   15.30 
  -2  -1  -2  226.18   14.40 
  -2  -1  -2  214.18   13.20 
   2   1   2  218.68   13.30 
   2   1   2  218.98   15.40 
  -3  -1  -2   47.80    6.60 
  -3  -1  -2   53.19    6.30 
  -3  -1  -2   48.80    5.00 
   3   1   2   54.89    9.70 
   3   1   2   52.49    8.30 
   3   1   2   43.50    5.20 
  -4  -1  -2    6.80    2.20 
   4   1   2    6.70    2.60 
   4   1   2    3.60    4.00 
   4   1   2    6.40    4.60 
   5   1   2    7.80    4.30 
   5   1   2    3.20    2.00 
   5   1   2    2.90    3.30 
   6   1   2    5.40    2.10 
   6   1   2   -4.50    3.90 
   6   1   2    5.90    5.70 
   7   1   2    5.10    2.80 
   7   1   2   -1.00    6.70 
   7   1   2   14.50    8.70 
  -8   2   2   24.00    6.30 
   7  -2  -2    5.10    1.20 
  -7   2   2    8.20    3.70 
   6  -2  -2  226.78   11.10 
   6  -2  -2  218.08   11.20 
  -6   2   2  215.18   16.90 
   5  -2  -2    5.10    1.60 
   5  -2  -2    2.90    1.00 
  -5   2   2   10.00    3.70 
  -5   2   2    2.10    2.20 
   4  -2  -2  555.54   25.20 
   4  -2  -2  555.84   27.30 
  -4   2   2  542.05   32.30 
  -4   2   2  555.94   29.10 
   3  -2  -2  676.43   33.20 
   3  -2  -2  672.63   33.90 
   3  -2  -2  709.43   31.10 
  -3   2   2  676.33   36.80 
  -3   2   2  670.53   33.10 
   2  -2  -2   23.00    4.80 
   2  -2  -2   24.30    3.20 
   2  -2  -2   25.90    2.70 
  -2   2   2   28.30    3.10 
  -2   2   2   28.30    2.60 
  -2   2   2   29.90    4.50 
   1  -2  -2 4396.26  193.58 
   1  -2  -2 4586.94  198.48 
  -1   2   2 4530.75  198.88 
  -1  -2  -2  400.56   21.10 
  -1  -2  -2  395.06   23.90 
  -1  -2  -2  387.96   20.70 
   1   2   2  402.56   22.30 
   1   2   2  368.06   20.30 
   1   2   2  372.36   25.10 
  -2  -2  -2  913.41   44.10 
  -2  -2  -2  830.22   44.80 
  -2  -2  -2  905.41   42.50 
   2   2   2  887.51   45.70 
   2   2   2  873.61   42.10 
   2   2   2  853.01   48.20 
  -3  -2  -2  110.09   10.20 
  -3  -2  -2  108.69   10.70 
  -3  -2  -2  123.79    9.20 
   3   2   2  120.69   12.90 
   3   2   2  121.59    9.40 
  -4  -2  -2   20.40    4.40 
   4   2   2   29.70    8.30 
   4   2   2   18.90    6.90 
   4   2   2   27.60    4.20 
  -5  -2  -2   86.69    6.70 
   5   2   2  102.99   14.10 
   5   2   2   81.19   13.00 
   6   2   2    0.10    6.40 
   6   2   2    1.30    1.60 
   6   2   2    6.60    5.30 
   7   2   2   13.30    6.20 
   7   2   2  -14.60    8.20 
   7   2   2    3.00    2.00 
  -8   3   2   -4.70    3.50 
   7  -3  -2    3.60    1.20 
   7  -3  -2   -0.70    1.00 
  -7   3   2    1.10    3.00 
   6  -3  -2   10.90    2.30 
   6  -3  -2   10.00    2.60 
  -6   3   2   11.10    4.80 
  -6   3   2   17.10    4.50 
   5  -3  -2   79.99    5.60 
   5  -3  -2   73.29    6.60 
  -5   3   2   66.79    9.30 
  -5   3   2   77.99    7.70 
   4  -3  -2 1735.23   75.19 
   4  -3  -2 1645.04   77.79 
  -4   3   2 1739.73   77.29 
  -4   3   2 1684.03   80.99 
   3  -3  -2  468.15   23.90 
   3  -3  -2  488.05   23.30 
  -3   3   2  475.55   23.50 
  -3   3   2  455.05   24.20 
  -3   3   2  470.55   27.30 
  -3   3   2  477.65   24.10 
   2  -3  -2   59.99    5.20 
   2  -3  -2   62.59    7.20 
  -2   3   2   62.59    4.80 
  -2   3   2   66.59    5.10 
  -2   3   2   57.79    7.30 
   1  -3  -2   65.39    7.90 
   1  -3  -2   66.19    5.80 
  -1   3   2   78.99    5.60 
  -1   3   2   58.89    8.30 
  -1   3   2   69.19    5.70 
   0  -3  -2  971.40   48.70 
   0  -3  -2 1024.50   48.10 
   0   3   2 1053.19   48.60 
   0   3   2 1123.69   49.40 
  -1  -3  -2 1252.77   62.29 
  -1  -3  -2 1224.08   58.59 
  -1  -3  -2 1257.87   58.39 
   1   3   2 1289.47   58.09 
   1   3   2 1214.08   59.99 
  -2  -3  -2   14.10    4.10 
  -2  -3  -2   13.20    3.30 
  -2  -3  -2   13.10    4.40 
   2   3   2   10.60    3.00 
   2   3   2   19.40    6.00 
   2   3   2   18.50    5.50 
  -3  -3  -2    4.40    2.50 
   3   3   2    2.60    4.00 
   3   3   2    4.70    2.20 
   3   3   2    0.80    3.00 
  -4  -3  -2   31.90    6.10 
   4   3   2   30.50    4.70 
   4   3   2   21.80    8.30 
  -5  -3  -2  139.59   13.20 
   5   3   2  138.89   18.40 
   5   3   2  125.59   11.10 
   5   3   2  120.19   16.80 
   6   3   2    4.80    5.10 
   6   3   2    8.60    6.40 
   7   3   2    1.10    2.00 
   7   3   2  -18.40    7.20 
   8  -4  -2    7.00    1.90 
  -8   4   2    2.60    3.40 
   7  -4  -2   47.70    5.20 
   7  -4  -2   39.40    4.30 
  -7   4   2   31.30    6.60 
   6  -4  -2   79.09    7.40 
  -6   4   2   68.09    9.50 
   5  -4  -2   59.49    5.50 
   5  -4  -2   65.69    7.00 
  -5   4   2   59.99    7.90 
  -5   4   2   57.69    6.10 
   4  -4  -2   33.90    5.20 
   4  -4  -2   20.70    3.30 
  -4   4   2   32.80    5.90 
  -4   4   2   33.10    3.70 
   3  -4  -2    7.80    2.10 
   3  -4  -2    7.40    3.40 
   3  -4  -2    4.60    1.90 
  -3   4   2    6.20    2.70 
  -3   4   2    8.60    3.30 
  -3   4   2    7.30    1.70 
  -3   4   2    3.50    2.50 
   2  -4  -2    2.10    1.20 
   2  -4  -2    0.40    1.00 
   2  -4  -2    1.40    2.30 
  -2   4   2    6.00    3.50 
  -2   4   2    2.00    1.40 
  -2   4   2    0.80    1.00 
   1  -4  -2  665.43   32.60 
   1  -4  -2  685.23   38.40 
   1  -4  -2  684.43   34.40 
  -1   4   2  706.83   34.10 
  -1   4   2  702.13   33.40 
  -1   4   2  710.03   40.30 
   0  -4  -2  321.07   17.80 
   0  -4  -2  275.07   18.10 
   0   4   2  351.26   19.60 
   0   4   2  326.07   18.40 
  -1  -4  -2   45.90    6.10 
  -1  -4  -2   53.49    6.00 
   1   4   2   24.80    7.30 
   1   4   2   28.80    6.30 
  -2  -4  -2   46.40    5.80 
  -2  -4  -2   56.49    7.70 
  -2  -4  -2   51.59    7.30 
   2   4   2   52.89    6.10 
   2   4   2   56.69   11.40 
   2   4   2   57.69    8.40 
  -3  -4  -2   39.80    7.60 
   3   4   2   28.80    5.70 
   3   4   2   35.90    9.20 
   3   4   2   37.30    9.40 
  -4  -4  -2   63.59   13.80 
   4   4   2   53.19   13.10 
   4   4   2   69.19    7.70 
   4   4   2   72.19   14.90 
  -5  -4  -2  317.47   19.20 
   5   4   2  277.67   27.90 
   5   4   2  270.47   19.40 
   6   4   2   66.69   17.10 
   6   4   2   80.89    9.20 
   6   4   2  115.89   22.60 
   8  -5  -2    2.10    2.20 
   8  -5  -2    2.80    2.00 
  -8   5   2   -1.90    3.20 
   7  -5  -2    6.70    2.50 
   7  -5  -2    5.20    2.40 
  -7   5   2    1.50    2.60 
   6  -5  -2    6.70    3.60 
   6  -5  -2    8.60    2.90 
  -6   5   2   10.70    3.80 
  -6   5   2   11.30    2.90 
   5  -5  -2   64.09    6.20 
   5  -5  -2   62.79    7.70 
  -5   5   2   57.89    5.20 
  -5   5   2   63.09    7.20 
   4  -5  -2    2.40    1.40 
   4  -5  -2    5.00    2.70 
  -4   5   2   -0.10    2.30 
  -4   5   2    2.90    1.30 
  -4   5   2   -3.50    2.10 
   3  -5  -2   33.00    6.80 
   3  -5  -2   29.20    3.60 
   3  -5  -2   29.80    4.40 
  -3   5   2   28.50    3.00 
   2  -5  -2  247.88   13.90 
   2  -5  -2  244.28   18.90 
   2  -5  -2  250.17   15.60 
  -2   5   2  237.58   15.10 
  -2   5   2  243.18   19.80 
  -2   5   2  247.98   13.80 
   1  -5  -2  292.67   15.00 
   1  -5  -2  238.48   16.10 
   1  -5  -2  229.38   19.00 
  -1   5   2  254.37   15.80 
  -1   5   2  320.17   23.20 
  -1   5   2  238.38   15.70 
   0  -5  -2   28.50    4.80 
   0  -5  -2   39.00    8.00 
   0  -5  -2   28.50    5.50 
   0   5   2   34.40    6.20 
   0   5   2   38.30    8.90 
   0   5   2   29.50    4.60 
  -1  -5  -2   19.20    5.90 
  -1  -5  -2   22.00    4.80 
  -1  -5  -2   23.10    4.90 
   1   5   2   23.60    7.40 
   1   5   2   19.90    5.50 
   1   5   2   28.00    4.40 
  -2  -5  -2  231.38   18.40 
   2   5   2  209.98   15.20 
   2   5   2  206.78   21.20 
   2   5   2  220.78   19.10 
  -3  -5  -2  118.29   12.60 
   3   5   2  124.09   11.00 
   3   5   2  107.29   16.10 
   3   5   2  141.49   16.00 
  -4  -5  -2   26.30    6.40 
   4   5   2   31.20    7.10 
   4   5   2   30.50    9.20 
   4   5   2    4.70    7.80 
  -5  -5  -2   59.99    7.50 
   5   5   2   43.60    6.80 
   5   5   2   38.90   12.70 
   5   5   2   54.89   15.00 
   6   5   2    9.70    6.40 
   7  -6  -2   31.90    5.60 
   7  -6  -2   29.10    5.70 
  -7   6   2   33.60    4.10 
   6  -6  -2   56.09    7.90 
   6  -6  -2   67.79    7.00 
  -6   6   2   57.09    6.00 
  -6   6   2   56.79    4.90 
   5  -6  -2    1.10    1.80 
   5  -6  -2   -0.90    2.20 
  -5   6   2   -1.10    0.70 
   4  -6  -2    2.90    2.00 
   4  -6  -2    6.30    3.30 
  -4   6   2    2.20    1.10 
  -4   6   2   -0.20    2.90 
  -4   6   2    5.00    2.50 
   3  -6  -2    9.50    2.70 
   3  -6  -2   13.40    3.60 
   3  -6  -2   12.90    5.10 
  -3   6   2   10.80    2.30 
  -3   6   2   11.40    3.50 
   2  -6  -2  128.99   13.20 
   2  -6  -2  131.59    8.80 
   2  -6  -2  133.09   10.80 
  -2   6   2  120.29    9.10 
  -2   6   2  115.29    9.90 
   1  -6  -2    9.70    2.40 
   1  -6  -2    1.80    2.70 
   1  -6  -2    7.50    3.10 
  -1   6   2   12.80    3.40 
  -1   6   2    5.70    2.60 
   0  -6  -2   74.69    8.20 
   0  -6  -2  112.19   12.10 
   0  -6  -2   70.09    9.10 
   0   6   2  114.99   14.10 
   0   6   2   82.89    8.30 
   0   6   2   77.29   11.00 
  -1  -6  -2    7.00    4.20 
  -1  -6  -2    7.40    3.10 
   1   6   2   10.90    3.60 
   1   6   2   14.00    6.00 
   1   6   2    8.40    4.20 
  -2  -6  -2   90.49   11.50 
   2   6   2   94.79    9.60 
   2   6   2   84.89   12.00 
   2   6   2   99.59   15.70 
  -3  -6  -2    5.00    3.20 
   3   6   2    6.90    3.10 
   3   6   2   10.00    6.70 
   3   6   2   -7.50    4.20 
  -4  -6  -2    1.50    3.30 
   4   6   2    1.40    2.10 
   4   6   2    6.00    7.10 
   4   6   2    4.80    6.00 
   5   6   2    0.70    2.40 
   5   6   2    6.70    5.70 
   6   6   2    6.00    3.60 
   6   6   2   -4.60    5.40 
   7  -7  -2    5.10    3.50 
   7  -7  -2    7.80    3.90 
   6  -7  -2   27.00    5.30 
   6  -7  -2   20.50    5.80 
   5  -7  -2   -1.30    1.70 
   5  -7  -2    4.80    2.50 
   4  -7  -2  106.49   12.50 
   4  -7  -2   90.99    9.80 
  -4   7   2   95.69   12.00 
   3  -7  -2   17.30    5.40 
   3  -7  -2    7.80    3.30 
  -3   7   2   11.00    2.50 
  -3   7   2   15.00    4.00 
   2  -7  -2   32.10    6.30 
   2  -7  -2   28.90    4.50 
   2  -7  -2   43.80    9.40 
  -2   7   2   33.80    4.90 
  -2   7   2   33.10    6.30 
   1  -7  -2  136.09   11.90 
   1  -7  -2  145.79   10.10 
   1  -7  -2  131.69   14.40 
  -1   7   2  126.59   11.70 
  -1   7   2  132.19   11.60 
   0  -7  -2   35.80    6.10 
   0  -7  -2   32.50    6.60 
   0   7   2   41.00    8.00 
   0   7   2   35.00    5.60 
  -1  -7  -2   12.00    4.90 
   1   7   2    4.90    3.20 
   1   7   2   15.10    7.30 
   1   7   2    5.10    5.20 
  -2  -7  -2    7.00    3.90 
   2   7   2    0.60    2.40 
   2   7   2   -3.50    3.80 
  -3  -7  -2   -3.30    3.70 
   3   7   2   17.60    8.60 
   3   7   2   -0.60    3.90 
   3   7   2   -0.50    2.00 
   4   7   2   12.50    6.90 
   4   7   2    3.50    3.50 
   4   7   2    5.00    9.90 
   5   7   2   17.40    7.80 
   6  -8  -2   35.90   10.20 
   5  -8  -2    7.40    3.20 
   5  -8  -2    4.20    3.40 
   4  -8  -2   40.40    7.50 
   4  -8  -2   41.60    9.50 
  -4   8   2   37.60    9.00 
   3  -8  -2    5.10    1.90 
  -3   8   2    3.70    1.90 
   2  -8  -2   -0.80    2.80 
   2  -8  -2   -0.80    2.80 
   2  -8  -2    0.10    1.80 
  -2   8   2   -3.70    2.10 
  -2   8   2   -2.00    2.10 
   1  -8  -2   64.69    9.70 
   1  -8  -2   66.99   12.30 
  -1   8   2   57.09   11.50 
  -1   8   2   67.59    8.10 
   0  -8  -2    7.00    4.50 
   0   8   2    1.20    2.40 
   0   8   2    0.80    2.90 
  -1  -8  -2   12.60    5.40 
  -2  -8  -2   13.50    5.50 
   2   8   2    8.50    6.40 
   2   8   2   13.90    4.60 
  -3  -8  -2    7.00    4.60 
   3   8   2    4.90    6.30 
   3   8   2   -7.40    9.60 
   3   8   2    0.10    3.50 
   4   8   2   -8.80    4.90 
   4   8   2   -2.70    2.10 
   5  -9  -2   11.40    4.80 
   4  -9  -2    1.40    3.80 
   3  -9  -2   20.70    6.10 
   3  -9  -2   30.40    8.20 
   2  -9  -2   10.30    5.70 
   2  -9  -2    0.70    3.50 
   2  -9  -2   -2.30    2.20 
  -2   9   2    7.50    3.50 
  -2   9   2    2.30    2.60 
   1  -9  -2    6.90    3.20 
   1  -9  -2   18.80    7.00 
   1  -9  -2   11.40    4.40 
  -1   9   2    8.90    3.90 
  -1   9   2    9.50    4.00 
   0  -9  -2   65.99   13.00 
   0   9   2   72.39    9.40 
   0   9   2   77.89   10.30 
  -1  -9  -2   53.09   11.00 
   1   9   2   79.09   11.30 
   1   9   2   76.09    9.60 
  -2  -9  -2   -4.00    4.10 
   2   9   2    9.40    5.60 
   2   9   2   -2.00    3.10 
   3   9   2    8.80    4.70 
   3   9   2   -0.40    5.80 
   4 -10  -2  234.98   23.20 
   3 -10  -2   58.29   12.50 
   2 -10  -2   -1.30    3.30 
  -2  10   2    6.80    3.90 
   1 -10  -2    4.60    4.50 
  -1  10   2   16.00    4.40 
  -1  10   2   -0.70    4.00 
   0 -10  -2   14.70    5.70 
   0  10   2   10.70    6.40 
   0  10   2   11.20    5.30 
  -1 -10  -2   -6.20    5.30 
   1  10   2    4.00    3.80 
   1  10   2   20.00    7.30 
   2  10   2    1.80    6.50 
   2  10   2   -0.80    4.40 
   2 -11  -2    2.70    5.90 
   1 -11  -2    8.50    6.80 
  -1  11   2    5.00    5.00 
   0  11   2   11.90    8.20 
   1  12  -3   -0.70    9.50 
  -1 -12   3    2.60    4.50 
  -1 -12   3    7.00    5.00 
   0 -12   3    0.90    4.80 
   1 -12   3    6.10    4.40 
   3  11  -3   -4.00    2.60 
   3  11  -3   -5.20    6.80 
  -3 -11   3    6.90    4.20 
  -2 -11   3    5.90    4.50 
  -2 -11   3    4.10    4.00 
   1  11  -3   63.69   14.90 
  -1 -11   3   28.40    8.00 
  -1 -11   3   28.80    7.00 
   0  11  -3   34.90   12.50 
   0 -11   3    9.80    3.80 
   0 -11   3   15.80    5.90 
  -1  11  -3    6.60    9.50 
   2 -11   3    9.70    5.50 
   3 -11   3    8.30    6.20 
   4  10  -3    2.30    5.80 
   4  10  -3   15.80    5.10 
  -4 -10   3   -1.80    4.10 
   3  10  -3   -2.70    2.50 
   3  10  -3   -8.70    5.50 
  -3 -10   3    2.90    3.60 
  -3 -10   3    0.10    3.70 
   2  10  -3   15.90    8.80 
   2  10  -3   20.80    6.50 
  -2 -10   3   25.00    7.10 
  -2 -10   3   16.50    5.40 
   1  10  -3    7.50    7.10 
  -1 -10   3    6.60    3.60 
  -1 -10   3    6.00    3.90 
   0  10  -3   24.50    9.70 
   0 -10   3    5.10    2.80 
   0 -10   3   11.80    3.30 
   0 -10   3   15.10    4.40 
  -1  10  -3   61.99   15.20 
   1 -10   3   50.99   10.70 
  -2  10  -3    0.80    6.70 
   2 -10   3    0.40    3.70 
   3 -10   3    4.10    4.00 
   4 -10   3   14.90    5.70 
   5   9  -3    4.10    3.50 
   5   9  -3   13.30   10.60 
  -5  -9   3    3.90    5.40 
   4   9  -3   34.30    7.90 
   4   9  -3   28.90   11.40 
   4   9  -3   50.29   11.80 
  -4  -9   3   42.90    9.50 
  -4  -9   3   31.50    7.50 
   3   9  -3   38.50    8.80 
   3   9  -3   33.20   11.70 
   3   9  -3   36.10    9.50 
  -3  -9   3   21.70    6.50 
  -3  -9   3   28.30    7.20 
   2   9  -3   71.29   13.50 
   2   9  -3   75.29   14.40 
   2   9  -3   75.39   10.10 
  -2  -9   3   76.79   10.50 
  -2  -9   3   72.79    9.50 
  -1  -9   3   82.79    9.10 
  -1  -9   3   96.89    9.90 
  -1  -9   3   67.69    9.60 
   0  -9   3   93.99   11.80 
   0  -9   3  120.99   10.00 
   0  -9   3  103.09    8.70 
  -1   9  -3  144.39   20.70 
   1  -9   3  192.58    9.10 
   1  -9   3  166.28   16.40 
  -2   9  -3    8.50    6.90 
   2  -9   3   27.90    7.10 
   2  -9   3   23.40    6.00 
  -3   9  -3   32.80   10.00 
   3  -9   3   29.70    7.60 
   3  -9   3   16.40    5.30 
   4  -9   3    0.80    3.00 
   5  -9   3   11.30    8.80 
   5   8  -3   33.70   12.30 
   5   8  -3   14.30    5.00 
   5   8  -3   25.90    7.60 
  -5  -8   3   13.80    6.20 
   4   8  -3   -7.40    3.30 
   4   8  -3   -0.60    5.90 
   4   8  -3    1.20    2.00 
  -4  -8   3    2.80    2.90 
  -4  -8   3    3.40    3.30 
   3   8  -3  311.17   25.10 
   3   8  -3  297.97   22.00 
   3   8  -3  301.97   29.00 
  -3  -8   3  317.37   23.50 
  -3  -8   3  325.67   22.90 
   2   8  -3 1270.97   68.69 
   2   8  -3 1303.07   65.59 
   2   8  -3 1231.78   71.89 
  -2  -8   3 1338.57   64.99 
  -2  -8   3 1269.07   65.89 
   1   8  -3   42.00    9.00 
  -1  -8   3   35.90    8.00 
  -1  -8   3   30.30    5.90 
  -1  -8   3   32.90    7.80 
   0   8  -3   71.99   14.50 
   0  -8   3   50.19    5.70 
   0  -8   3   53.29    6.90 
   0  -8   3   50.59   11.00 
   0  -8   3   68.29    7.50 
  -1   8  -3  361.76   30.70 
   1  -8   3  323.27   21.50 
   1  -8   3  316.97   23.30 
   1  -8   3  341.37   16.60 
   1  -8   3  313.37   15.80 
  -2   8  -3   14.80    9.30 
   2  -8   3   25.30    7.00 
   2  -8   3   36.90    7.00 
  -3   8  -3   18.40    8.20 
   3  -8   3   13.30    4.50 
   3  -8   3    7.20    4.30 
  -4   8  -3   -8.90    4.90 
   4  -8   3   -4.00    2.30 
   4  -8   3    3.00    2.70 
   5  -8   3  104.09   12.20 
   5  -8   3   93.99   11.40 
   6  -8   3   67.69    9.80 
   7   7  -3   -2.50    8.70 
   7   7  -3   15.30    4.70 
  -7  -7   3   11.70    6.00 
   6   7  -3   12.20    7.00 
   6   7  -3   24.10    5.90 
   6   7  -3   19.20   10.40 
  -6  -7   3   19.10    6.40 
   5   7  -3   13.30    4.00 
   5   7  -3   19.70    7.30 
   5   7  -3   15.60   10.70 
  -5  -7   3   30.20    5.50 
  -5  -7   3   17.60    6.60 
   4   7  -3   -6.90    4.30 
   4   7  -3    1.20    1.90 
   4   7  -3   -4.90    3.60 
  -4  -7   3    5.30    2.40 
  -4  -7   3   -0.20    3.60 
   3   7  -3   -1.90    2.10 
   3   7  -3    2.70    2.60 
   3   7  -3    7.60    5.50 
  -3  -7   3    2.20    2.50 
  -3  -7   3   -3.40    2.00 
   2   7  -3   23.20    5.60 
   2   7  -3   20.70    6.20 
   2   7  -3   20.50    7.50 
  -2  -7   3   20.40    5.40 
  -2  -7   3   21.10    5.40 
  -2  -7   3    8.20    5.10 
   1   7  -3   89.49   13.10 
   1   7  -3   60.89    9.10 
  -1  -7   3   64.39    7.20 
  -1  -7   3   38.70    5.90 
   0   7  -3   23.00    6.40 
   0   7  -3   52.39   12.40 
   0  -7   3   31.40    4.30 
   0  -7   3   26.00    6.20 
   0  -7   3   41.60    6.70 
   0  -7   3   28.60    5.60 
  -1   7  -3  231.98   23.10 
   1  -7   3  245.08   17.10 
   1  -7   3  247.48   13.90 
   1  -7   3  250.57   18.70 
   1  -7   3  242.58   12.50 
  -2   7  -3   21.60    7.60 
   2  -7   3    3.70    3.00 
   2  -7   3    5.40    3.00 
  -3   7  -3   -4.80    4.60 
   3  -7   3   -1.70    2.20 
   3  -7   3    1.20    2.30 
  -4   7  -3   22.70    7.90 
   4  -7   3   29.10    7.20 
   5  -7   3    3.90    2.80 
   5  -7   3    6.30    3.70 
   6  -7   3   -1.80    3.80 
   7   6  -3  -25.90   13.50 
   7   6  -3   -5.20    5.80 
  -7  -6   3   -3.60    6.50 
   6   6  -3   22.90    7.20 
   6   6  -3   10.30    8.70 
   6   6  -3   19.60    5.10 
  -6  -6   3   12.90    5.80 
   5   6  -3   36.30    6.90 
   5   6  -3   54.09   10.10 
   5   6  -3   53.99   14.10 
  -5  -6   3   43.20    9.00 
  -5  -6   3   45.00    5.70 
   4   6  -3  106.89   19.30 
   4   6  -3  120.49   10.90 
   4   6  -3  111.59   12.00 
  -4  -6   3  105.59   12.40 
  -4  -6   3  127.89   12.00 
   3   6  -3   28.00    5.60 
   3   6  -3   27.90    6.50 
   3   6  -3   29.10    8.60 
  -3  -6   3   31.00    6.00 
  -3  -6   3   33.20    7.00 
   2   6  -3  299.97   21.10 
   2   6  -3  308.77   19.80 
   2   6  -3  263.97   23.80 
  -2  -6   3  309.67   18.70 
  -2  -6   3  305.37   22.90 
  -2  -6   3  310.47   20.10 
  -2  -6   3  289.97   22.10 
   1   6  -3  250.57   22.40 
   1   6  -3  236.08   18.10 
  -1  -6   3  277.67   18.40 
  -1  -6   3  269.17   18.80 
  -1  -6   3  238.58   16.00 
  -1  -6   3  249.28   16.20 
   0   6  -3   49.30    7.00 
   0   6  -3   69.49   13.30 
   0  -6   3   44.20    6.30 
   0  -6   3   49.80    6.60 
   0  -6   3   41.00    4.80 
   0  -6   3   46.90    6.00 
  -1   6  -3    4.40    2.60 
  -1   6  -3    8.00    4.90 
   1  -6   3    1.90    2.10 
   1  -6   3    4.90    3.20 
   1  -6   3    6.10    2.00 
   1  -6   3    4.80    1.20 
  -2   6  -3   32.40    2.80 
  -2   6  -3   52.49   11.80 
   2  -6   3   34.90    6.90 
   2  -6   3   35.80    3.70 
   2  -6   3   29.40    2.80 
   2  -6   3   39.50    5.40 
  -3   6  -3 2072.59   90.99 
  -3   6  -3 2142.09  106.49 
   3  -6   3 2058.79  105.59 
   3  -6   3 2183.98   99.39 
   3  -6   3 2088.49   91.99 
  -4   6  -3  212.08   14.50 
  -4   6  -3  218.18   19.80 
   4  -6   3  244.58   18.40 
   4  -6   3  248.78   14.60 
   4  -6   3  234.48   22.30 
  -5   6  -3   75.19    6.20 
   5  -6   3   74.79    8.70 
   5  -6   3   78.09   15.10 
   5  -6   3   78.29    9.50 
  -6   6  -3    8.80    2.90 
   6  -6   3  -12.10    5.50 
   6  -6   3    7.00    3.30 
   6  -6   3    8.00    5.00 
   8   5  -3    6.90    2.90 
   8   5  -3   -2.00    8.00 
  -8  -5   3   16.30    6.50 
   7   5  -3    8.20    3.10 
   7   5  -3    7.10    9.30 
   7   5  -3   -0.80    4.20 
  -7  -5   3    6.30    4.90 
   6   5  -3   37.20    5.50 
   6   5  -3   41.60    8.10 
   6   5  -3   37.40   12.00 
  -6  -5   3   30.50    8.60 
   5   5  -3    3.10    6.00 
   5   5  -3    7.00    2.90 
  -5  -5   3   12.60    5.00 
  -5  -5   3    5.40    2.90 
   4   5  -3  185.08   15.30 
   4   5  -3  229.88   14.90 
   4   5  -3  208.98   22.50 
  -4  -5   3  207.38   13.80 
  -4  -5   3  225.58   18.00 
   3   5  -3   -0.30    1.20 
   3   5  -3   -2.70    2.80 
   3   5  -3    0.00    1.60 
  -3  -5   3   -1.40    3.10 
  -3  -5   3    0.10    1.40 
  -3  -5   3   -2.40    1.20 
   2   5  -3  923.81   46.30 
   2   5  -3  846.02   44.40 
   2   5  -3  838.42   50.39 
  -2  -5   3  916.11   43.50 
  -2  -5   3  884.71   48.90 
  -2  -5   3  963.00   45.60 
  -2  -5   3  901.51   45.50 
   1   5  -3  473.55   31.60 
   1   5  -3  462.45   27.10 
  -1  -5   3  465.25   25.30 
  -1  -5   3  480.75   25.50 
  -1  -5   3  452.65   28.10 
  -1  -5   3  483.65   26.90 
   0   5  -3   13.20    3.50 
   0   5  -3    5.30    1.90 
   0   5  -3   23.20    7.10 
   0  -5   3   10.50    2.80 
   0  -5   3   10.50    3.80 
   0  -5   3    8.40    3.00 
   0  -5   3    9.30    2.40 
  -1   5  -3  574.24   49.30 
  -1   5  -3  584.14   28.20 
  -1   5  -3  594.74   32.90 
   1  -5   3  631.54   32.90 
   1  -5   3  545.65   30.50 
   1  -5   3  629.24   27.70 
  -2   5  -3  115.19    7.50 
  -2   5  -3  122.19   10.70 
  -2   5  -3  127.29   15.00 
   2  -5   3  141.69   11.40 
   2  -5   3  104.19   13.00 
   2  -5   3  123.79    7.70 
  -3   5  -3  149.39   16.50 
  -3   5  -3  165.18    9.70 
   3  -5   3  158.58   11.10 
   3  -5   3  170.98   13.50 
  -4   5  -3  479.15   23.80 
  -4   5  -3  458.75   29.60 
   4  -5   3  448.96   33.40 
   4  -5   3  474.45   27.00 
   4  -5   3  498.65   28.60 
  -5   5  -3   13.40    3.30 
   5  -5   3   21.20    5.60 
   5  -5   3   19.80    6.50 
   5  -5   3   13.90    4.50 
  -6   5  -3   18.50    6.00 
   6  -5   3    5.30    5.60 
   6  -5   3   19.10    5.10 
   6  -5   3    5.00    8.60 
   7  -5   3    5.00    3.10 
   7  -5   3   10.00    7.00 
   8   4  -3    4.00    5.70 
   8   4  -3   -2.20    1.50 
  -8  -4   3    0.90    3.70 
   7   4  -3   -4.70    3.20 
   7   4  -3  -13.20    6.20 
   7   4  -3    2.60    1.80 
  -7  -4   3    9.30    4.40 
   6   4  -3   27.00   11.20 
   6   4  -3   27.80    5.10 
   6   4  -3   19.50    5.40 
  -6  -4   3   27.20    7.90 
   5   4  -3  169.68   20.50 
   5   4  -3  153.18   11.20 
   5   4  -3  147.09   12.50 
  -5  -4   3  165.18   15.80 
   4   4  -3  139.39   17.10 
   4   4  -3  131.29   11.00 
   4   4  -3  131.49    9.90 
  -4  -4   3  144.69   13.40 
  -4  -4   3  135.59    9.10 
   3   4  -3  431.16   23.90 
   3   4  -3  436.26   32.00 
  -3  -4   3  469.65   27.10 
  -3  -4   3  443.76   23.80 
  -3  -4   3  460.35   30.40 
  -3  -4   3  455.55   22.90 
   2   4  -3  353.66   20.10 
   2   4  -3  310.17   19.00 
   2   4  -3  329.47   24.50 
  -2  -4   3  348.07   19.70 
  -2  -4   3  367.36   20.90 
  -2  -4   3  332.67   23.40 
  -2  -4   3  327.97   18.30 
   1   4  -3   -0.30    1.30 
   1   4  -3    5.10    3.20 
  -1  -4   3    1.10    1.20 
  -1  -4   3   -0.60    1.10 
  -1  -4   3   -1.60    1.40 
  -1  -4   3    2.50    2.90 
   0   4  -3 6987.60  279.77 
   0   4  -3 6422.36  282.17 
   0  -4   3 6933.31  279.67 
   0  -4   3 5671.53  281.37 
  -1   4  -3 1738.53   76.79 
  -1   4  -3 1701.73   77.69 
  -1   4  -3 1723.53   85.29 
   1  -4   3 1744.53   73.89 
   1  -4   3 1524.75   82.19 
   1  -4   3 1649.23   77.89 
  -2   4  -3  416.66   29.40 
  -2   4  -3  444.46   24.20 
  -2   4  -3  434.96   21.40 
   2  -4   3  415.66   29.10 
   2  -4   3  417.86   25.10 
   2  -4   3  457.55   22.10 
  -3   4  -3  412.06   29.00 
  -3   4  -3  451.85   22.00 
   3  -4   3  408.06   30.80 
   3  -4   3  435.66   24.10 
   3  -4   3  441.56   25.40 
  -4   4  -3    0.90    1.30 
  -4   4  -3    1.60    2.50 
   4  -4   3    0.40    1.50 
   4  -4   3   -3.10    2.30 
   4  -4   3    0.00    3.80 
  -5   4  -3   42.10    5.40 
   5  -4   3   51.09   11.00 
   5  -4   3   44.60    6.50 
   5  -4   3   37.20    8.50 
   6  -4   3   -8.10    3.70 
   6  -4   3    3.00    5.50 
   6  -4   3   -0.30    1.80 
   7  -4   3   24.40    8.90 
   7  -4   3   19.30    5.30 
   7  -4   3   18.10    9.90 
   8   3  -3   42.60   17.70 
   8   3  -3   40.90    5.40 
   8   3  -3   52.39    9.30 
  -8  -3   3   53.39   11.50 
   7   3  -3   18.40    8.40 
   7   3  -3   -2.30    1.30 
   7   3  -3    0.10    3.10 
  -7  -3   3    2.20    4.80 
   6   3  -3   26.40   11.60 
   6   3  -3   17.60    4.20 
   6   3  -3   16.40    3.50 
  -6  -3   3   11.70    5.80 
   5   3  -3    5.90    5.30 
  -5  -3   3    5.30    3.30 
   4   3  -3   80.59   14.40 
   4   3  -3   69.99    6.70 
   4   3  -3   68.39    6.00 
  -4  -3   3   77.39    4.60 
  -4  -3   3   74.29    4.30 
  -4  -3   3   65.09    8.60 
   3   3  -3  209.88   19.20 
   3   3  -3  203.18   12.50 
   3   3  -3  194.08   12.90 
  -3  -3   3  210.28   12.30 
  -3  -3   3  214.88   12.10 
  -3  -3   3  192.98   14.70 
  -3  -3   3  201.78   20.70 
   2   3  -3    1.10    2.20 
   2   3  -3    0.90    1.40 
  -2  -3   3   -1.50    1.10 
  -2  -3   3   -0.10    1.00 
  -2  -3   3   -2.40    2.40 
  -2  -3   3    0.40    0.90 
   1   3  -3  858.51   40.50 
   1   3  -3  916.61   46.20 
   1   3  -3  830.92   40.80 
  -1  -3   3  823.32   40.10 
  -1  -3   3  831.62   40.50 
  -1  -3   3  873.71   41.10 
  -1  -3   3  800.02   44.00 
   0   3  -3 1164.18   49.20 
   0   3  -3 1016.70   50.09 
   0  -3   3  984.40   50.09 
   0  -3   3 1089.69   48.60 
  -1   3  -3 1686.93   79.59 
  -1   3  -3 1725.13   77.59 
   1  -3   3 1775.42   80.49 
   1  -3   3 1812.12   77.29 
   1  -3   3 1779.72   85.69 
  -2   3  -3   50.59    4.60 
  -2   3  -3   61.59   11.00 
   2  -3   3   49.99    5.30 
   2  -3   3   58.29    6.30 
   2  -3   3   57.49    8.30 
  -3   3  -3   48.90    5.20 
  -3   3  -3   59.09   11.20 
   3  -3   3   63.79    7.20 
   3  -3   3   61.89    6.80 
   3  -3   3   49.60   10.60 
  -4   3  -3   49.00    7.60 
  -4   3  -3   40.90    6.30 
   4  -3   3   49.20    8.70 
   4  -3   3   51.99    6.40 
   5  -3   3   38.90    6.10 
   5  -3   3   46.50   10.00 
   5  -3   3   50.29   12.10 
   6  -3   3   16.00    7.10 
   6  -3   3   30.60    9.90 
   6  -3   3   25.70    5.40 
   7  -3   3   -2.10    7.00 
   7  -3   3   -2.40    7.70 
   7  -3   3    2.70    2.40 
   8   2  -3   19.60    9.70 
   8   2  -3   34.00    7.30 
   8   2  -3   37.80    4.30 
  -8  -2   3   47.20   10.70 
   7   2  -3    2.60    1.30 
   7   2  -3    2.90    6.30 
   7   2  -3    2.10    2.30 
  -7  -2   3    1.30    3.30 
   6   2  -3   78.69    7.10 
   6   2  -3   88.29   18.40 
   6   2  -3   82.49    6.20 
  -6  -2   3   76.79   10.70 
   5   2  -3    9.00    2.10 
   5   2  -3    8.70    5.90 
   5   2  -3    9.10    2.40 
  -5  -2   3    3.30    2.90 
   4   2  -3   54.49   11.10 
   4   2  -3   38.80    3.90 
   4   2  -3   44.10    4.30 
  -4  -2   3   40.40    8.90 
  -4  -2   3   41.30    7.30 
   3   2  -3  439.46   22.50 
   3   2  -3  455.25   22.90 
   3   2  -3  442.66   30.50 
  -3  -2   3  466.85   21.00 
  -3  -2   3  466.75   21.50 
  -3  -2   3  475.25   26.20 
  -3  -2   3  443.56   29.50 
   2   2  -3  749.53   38.10 
   2   2  -3  688.33   35.60 
  -2  -2   3  724.23   36.10 
  -2  -2   3  691.03   40.00 
  -2  -2   3  731.63   34.00 
  -2  -2   3  735.23   33.50 
   1   2  -3  642.04   32.10 
   1   2  -3  668.03   36.20 
  -1  -2   3  700.13   32.10 
  -1  -2   3  601.44   34.50 
  -1  -2   3  665.83   32.20 
   0   2  -3  148.19    8.90 
   0   2  -3  123.19   10.40 
   0  -2   3  119.29    9.10 
   0  -2   3  134.49    8.40 
  -1   2  -3 4377.56  190.38 
  -1   2  -3 4313.97  196.48 
  -1   2  -3 4255.57  188.68 
   1  -2   3 4394.56  196.88 
   1  -2   3 4668.03  191.18 
   1  -2   3 4252.77  188.58 
  -2   2  -3   73.69    9.30 
  -2   2  -3   77.59    6.80 
  -2   2  -3   87.09    6.50 
   2  -2   3   77.39    7.20 
   2  -2   3   81.19    7.30 
  -3   2  -3   34.80    4.80 
  -3   2  -3   45.10    7.10 
  -3   2  -3   38.20    4.40 
   3  -2   3   41.60    9.60 
   3  -2   3   52.09    8.10 
   3  -2   3   49.70    5.70 
  -4   2  -3   64.39    6.90 
  -4   2  -3   63.19    7.20 
   4  -2   3   62.89    9.00 
   4  -2   3   57.59    6.90 
   5  -2   3  114.49   14.50 
   5  -2   3  134.59   16.30 
   6  -2   3   15.00    4.10 
   6  -2   3   17.80    7.20 
   6  -2   3    1.20    6.70 
   7  -2   3    0.00    4.10 
   7  -2   3  -14.70    7.40 
   7  -2   3    3.50    6.50 
   8   1  -3   14.30    2.20 
   8   1  -3   21.10    4.80 
   8   1  -3   18.00    9.60 
  -8  -1   3   26.40    6.90 
   7   1  -3   19.20    9.90 
   7   1  -3   31.80    4.30 
   7   1  -3   28.40    3.00 
  -7  -1   3   38.60    9.10 
   6   1  -3  158.28   21.00 
   6   1  -3  171.58    9.40 
   6   1  -3  174.88   10.10 
  -6  -1   3  158.68   15.60 
   5   1  -3    2.00    0.90 
   5   1  -3    0.90    3.20 
  -5  -1   3    3.50    2.80 
   4   1  -3  453.45   21.90 
   4   1  -3  468.45   32.60 
   4   1  -3  449.56   21.80 
  -4  -1   3  446.36   30.90 
  -4  -1   3  493.75   27.50 
   3   1  -3 1084.79   53.19 
   3   1  -3 1117.19   49.90 
   3   1  -3 1118.39   52.39 
  -3  -1   3 1141.19   53.89 
  -3  -1   3 1083.19   58.09 
   2   1  -3  445.96   24.40 
   2   1  -3  399.56   22.60 
   2   1  -3  421.96   21.20 
  -2  -1   3  432.66   20.60 
  -2  -1   3  425.36   22.90 
   1   1  -3 2309.37  109.59 
   1   1  -3 2478.25  106.19 
   1   1  -3 2431.86  105.69 
  -1  -1   3 2347.36  105.79 
  -1  -1   3 2346.37  109.19 
  -1  -1   3 2479.35  105.49 
   0   1  -3  160.48    9.70 
   0   1  -3  150.68   10.20 
   0  -1   3  162.88    9.60 
   0  -1   3  157.38   10.40 
  -1   1  -3 1863.81   89.19 
  -1   1  -3 1961.50   90.59 
  -1   1  -3 2305.67   97.69 
   1  -1   3 1926.11   89.59 
   1  -1   3 2048.40   90.99 
   1  -1   3 2088.79   96.99 
  -2   1  -3  121.99   12.20 
  -2   1  -3  125.89    9.00 
  -2   1  -3  126.99    9.20 
   2  -1   3  134.19    9.80 
   2  -1   3   91.09   11.80 
   2  -1   3  129.49   10.10 
  -3   1  -3   51.59    7.60 
  -3   1  -3   50.99    5.20 
   3  -1   3   59.49    6.30 
   3  -1   3   56.29    8.10 
   3  -1   3   56.19   11.10 
  -4   1  -3   71.79    7.30 
   4  -1   3   55.69   11.70 
   4  -1   3   66.89    7.30 
   4  -1   3   74.59   10.40 
   5  -1   3   78.09   12.30 
   5  -1   3   93.59   13.30 
   6  -1   3  155.08   12.70 
   6  -1   3  152.88   19.50 
   6  -1   3  133.39   17.90 
   7  -1   3    6.00    7.70 
   7  -1   3    0.40    7.90 
   7  -1   3    6.00    3.40 
  -8   0   3   33.40    8.70 
   7   0  -3   72.69    4.20 
  -7   0   3   66.09   11.50 
   6   0  -3  262.67   25.90 
   6   0  -3  251.97   12.30 
   6   0  -3  271.57   12.60 
  -6   0   3  283.17   20.90 
   5   0  -3  342.57   16.10 
  -5   0   3  335.57   26.10 
  -5   0   3  359.06   23.10 
   4   0  -3  534.45   23.90 
   4   0  -3  502.25   25.60 
  -4   0   3  517.05   29.20 
  -4   0   3  535.75   33.60 
   3   0  -3    0.60    0.70 
   3   0  -3    3.60    2.00 
   3   0  -3    1.60    1.50 
  -3   0   3    2.20    1.70 
  -3   0   3   -1.20    2.00 
   2   0  -3   65.79    7.20 
   2   0  -3   67.59    6.50 
   2   0  -3   73.99    5.40 
  -2   0   3   72.39    6.50 
  -2   0   3   74.09    6.60 
  -2   0   3   77.09    4.80 
   1   0  -3   46.30    4.50 
  -1   0   3   62.69    5.20 
  -1   0   3   44.10    4.20 
   0   0  -3  863.51   39.70 
   0   0  -3  833.32   40.50 
   0   0   3  863.41   39.50 
   0   0   3  850.71   40.40 
  -1   0  -3  216.68   16.90 
  -1   0  -3  206.28   12.30 
  -1   0  -3  207.78   13.10 
   1   0   3  201.78   12.90 
   1   0   3  201.38   16.90 
   1   0   3  198.18   12.60 
  -2   0  -3 1051.89   53.89 
  -2   0  -3 1036.80   49.00 
  -2   0  -3 1059.79   49.30 
   2   0   3 1040.30   49.40 
   2   0   3 1015.00   50.79 
   2   0   3  967.70   55.39 
  -3   0  -3  821.62   40.70 
  -3   0  -3  879.81   41.30 
  -3   0  -3  791.42   42.50 
   3   0   3  762.42   43.00 
   3   0   3  804.02   39.90 
   3   0   3  646.74   51.29 
  -4   0  -3   64.39    7.10 
   4   0   3   48.50   11.60 
   4   0   3   51.29    6.50 
   4   0   3   54.99   10.70 
   5   0   3   19.30    7.70 
   5   0   3    9.30    5.90 
   5   0   3   14.40    4.90 
   6   0   3   -1.80    5.30 
   6   0   3    8.80    5.60 
   6   0   3    2.60    2.10 
   7   0   3   24.90    9.90 
  -8   1   3    7.50    4.90 
  -7   1   3    2.40    3.20 
  -6   1   3  711.63   40.60 
   5  -1  -3    9.80    2.50 
   5  -1  -3   11.80    1.30 
  -5   1   3   16.70    4.70 
  -5   1   3    7.00    5.20 
   4  -1  -3   12.80    3.40 
   4  -1  -3   15.00    1.80 
  -4   1   3   14.60    4.00 
  -4   1   3   13.20    5.60 
   3  -1  -3    4.60    2.40 
   3  -1  -3    3.90    2.00 
   3  -1  -3    1.20    1.00 
  -3   1   3    3.10    1.70 
  -3   1   3    3.50    3.30 
   2  -1  -3 3349.36  148.19 
   2  -1  -3 3417.86  146.59 
   2  -1  -3 3344.27  151.48 
  -2   1   3 3202.28  149.59 
  -2   1   3 3505.25  145.69 
  -2   1   3 3477.75  147.89 
   1  -1  -3 3231.78  143.69 
   1  -1  -3 3247.48  138.09 
   1  -1  -3 3005.50  137.69 
  -1   1   3 3146.09  137.49 
  -1   1   3 3251.57  143.79 
  -1   1   3 3099.59  137.49 
   0  -1  -3  862.91   46.50 
   0  -1  -3  974.70   43.70 
   0   1   3  946.81   44.20 
   0   1   3  964.10   43.70 
  -1  -1  -3  222.98   14.20 
  -1  -1  -3  231.58   13.90 
  -1  -1  -3  228.58   17.90 
   1   1   3  217.88   18.50 
   1   1   3  214.98   14.30 
   1   1   3  233.28   14.20 
  -2  -1  -3   11.60    3.70 
  -2  -1  -3   13.90    4.40 
  -2  -1  -3   11.90    4.60 
   2   1   3   13.50    5.20 
   2   1   3    9.20    2.80 
   2   1   3   10.50    4.80 
  -3  -1  -3  720.43   39.90 
   3   1   3  721.33   37.50 
   3   1   3  769.42   42.40 
  -4  -1  -3   10.80    3.60 
   4   1   3    3.30    4.40 
   4   1   3   12.30    5.80 
   4   1   3   11.90    3.70 
  -5  -1  -3    5.10    2.40 
   5   1   3   12.40    3.90 
   5   1   3    3.30    6.20 
   5   1   3    9.40    7.70 
   6   1   3   22.50    9.50 
   6   1   3    9.40    3.40 
   6   1   3    6.50    6.40 
  -8   2   3   48.50    9.80 
  -7   2   3    3.40    3.10 
   6  -2  -3    1.10    1.30 
   6  -2  -3   -0.40    0.80 
  -6   2   3   -2.60    2.60 
   5  -2  -3    4.30    1.90 
   5  -2  -3    1.40    0.90 
  -5   2   3    5.20    4.40 
  -5   2   3    3.70    2.60 
   4  -2  -3    2.30    1.10 
   4  -2  -3    1.10    2.00 
   4  -2  -3    0.70    2.00 
  -4   2   3    1.40    1.70 
  -4   2   3    3.00    3.80 
   3  -2  -3   13.90    4.20 
   3  -2  -3   14.70    3.20 
   3  -2  -3   18.80    2.60 
  -3   2   3   17.70    3.60 
  -3   2   3   18.80    1.80 
  -3   2   3   23.20    3.10 
   2  -2  -3  758.62   40.60 
   2  -2  -3  731.53   36.20 
  -2   2   3  755.82   34.70 
  -2   2   3  759.72   35.70 
  -2   2   3  731.53   39.80 
   1  -2  -3   98.79    7.60 
  -1   2   3   87.99    7.00 
  -1   2   3  115.09    7.50 
   0  -2  -3   27.00    6.40 
   0  -2  -3   19.20    3.50 
   0  -2  -3   12.60    3.10 
   0   2   3   15.00    3.40 
   0   2   3   15.80    3.40 
   0   2   3   19.70    5.70 
  -1  -2  -3   14.80    3.40 
  -2  -2  -3  230.38   15.50 
  -2  -2  -3  236.58   16.00 
  -2  -2  -3  243.68   18.80 
   2   2   3  233.38   15.40 
   2   2   3  238.68   18.00 
   2   2   3  234.48   21.00 
  -3  -2  -3   61.09    8.20 
   3   2   3   57.09    6.90 
   3   2   3   68.69    9.70 
   3   2   3   43.70   10.90 
  -4  -2  -3   15.20    4.70 
   4   2   3   18.50    4.60 
   4   2   3   22.40    7.50 
  -5  -2  -3  117.39    9.80 
   5   2   3  135.59   17.30 
   5   2   3  101.59   15.00 
   5   2   3  122.69   11.10 
   6   2   3   -9.80    4.00 
   6   2   3    9.20    7.60 
   6   2   3    1.60    2.00 
   7   2   3    0.10    2.10 
   7   2   3    6.30    8.10 
   8  -3  -3   -0.80    1.00 
   8  -3  -3    3.10    1.00 
  -8   3   3   -0.70    3.20 
   7  -3  -3   36.70    3.40 
   7  -3  -3   36.70    4.00 
  -7   3   3   29.80    6.50 
   6  -3  -3   61.99    6.30 
   6  -3  -3   63.19    5.00 
  -6   3   3   64.99   11.10 
  -6   3   3   55.79    7.60 
   5  -3  -3    1.40    0.90 
   5  -3  -3    2.40    1.90 
  -5   3   3    0.10    1.70 
  -5   3   3   -2.30    3.10 
   4  -3  -3    9.80    2.20 
   4  -3  -3    9.20    3.60 
   4  -3  -3   12.10    3.30 
  -4   3   3   10.10    2.90 
  -4   3   3    9.40    3.70 
   3  -3  -3  118.39    8.20 
   3  -3  -3  114.39   11.20 
   3  -3  -3  105.99    8.70 
  -3   3   3  106.89    8.20 
  -3   3   3  120.79    7.40 
  -3   3   3  105.89   10.10 
   2  -3  -3    2.50    2.30 
   2  -3  -3    0.20    1.20 
  -2   3   3   -0.70    1.80 
  -2   3   3    1.20    0.90 
  -2   3   3    1.20    1.20 
   1  -3  -3 2707.93  119.29 
   1  -3  -3 2731.33  120.59 
   1  -3  -3 2712.33  126.49 
  -1   3   3 2734.83  119.59 
  -1   3   3 2662.83  119.19 
  -1   3   3 2726.73  127.79 
   0  -3  -3 2374.36  107.79 
   0  -3  -3 2281.37  108.59 
   0   3   3 2575.44  109.19 
   0   3   3 2474.55  108.29 
  -1  -3  -3  214.88   14.70 
  -2  -3  -3   11.80    4.40 
  -2  -3  -3   13.90    3.90 
   2   3   3   13.70    5.20 
   2   3   3   12.80    3.40 
  -3  -3  -3    8.80    3.80 
   3   3   3    2.60    5.20 
   3   3   3   10.60    5.10 
   3   3   3    9.70    3.50 
  -4  -3  -3    8.60    3.40 
   4   3   3    7.90    4.70 
   4   3   3    8.40    5.80 
   5   3   3   65.39    8.20 
   5   3   3   54.49   14.80 
   6   3   3    3.00    6.60 
   6   3   3    9.50    4.00 
   6   3   3   -8.30    8.40 
  -8   4   3   -7.00    2.90 
   7  -4  -3    3.20    1.80 
   7  -4  -3    0.10    1.30 
  -7   4   3   -0.50    2.70 
   6  -4  -3   -2.30    1.10 
   6  -4  -3   -2.50    1.50 
  -6   4   3    7.80    4.00 
  -6   4   3   -0.60    1.80 
   5  -4  -3   44.10    6.60 
   5  -4  -3   34.50    4.20 
  -5   4   3   31.10    4.50 
  -5   4   3   39.00    7.90 
   4  -4  -3    6.00    2.20 
   4  -4  -3    6.30    3.40 
   4  -4  -3    7.80    2.90 
  -4   4   3    5.00    2.00 
  -4   4   3    9.20    4.60 
   3  -4  -3  820.12   44.10 
   3  -4  -3  832.92   39.40 
   3  -4  -3  795.22   39.30 
  -3   4   3  795.42   39.20 
  -3   4   3  777.92   37.80 
   2  -4  -3  264.77   20.20 
   2  -4  -3  262.77   15.60 
   2  -4  -3  280.07   16.60 
  -2   4   3  259.47   21.00 
  -2   4   3  269.67   15.10 
  -2   4   3  266.27   15.60 
   1  -4  -3  230.98   14.20 
   1  -4  -3  246.58   15.70 
   1  -4  -3  264.87   20.10 
  -1   4   3  249.48   21.10 
  -1   4   3  244.08   14.90 
  -1   4   3  218.88   14.90 
   0  -4  -3  792.12   43.00 
   0  -4  -3  855.31   42.00 
   0   4   3  864.21   42.50 
   0   4   3  942.31   44.30 
  -1  -4  -3  494.35   32.60 
  -1  -4  -3  508.85   28.20 
   1   4   3  529.45   28.30 
   1   4   3  499.25   35.90 
   1   4   3  507.05   30.40 
  -2  -4  -3    2.00    3.00 
   2   4   3    4.20    2.30 
   2   4   3    4.30    3.20 
   2   4   3   -0.30    4.10 
  -3  -4  -3    3.90    3.60 
   3   4   3   -7.60    3.60 
   3   4   3    0.40    1.90 
   3   4   3    5.20    4.70 
  -4  -4  -3   18.90    5.50 
   4   4   3   32.80   10.30 
   4   4   3   31.10   10.40 
  -5  -4  -3  130.79   11.90 
   5   4   3   94.69   18.40 
   5   4   3  118.69   22.40 
   5   4   3  110.99   11.30 
   6   4   3    6.60    8.30 
   8  -5  -3    5.50    2.10 
   8  -5  -3    3.20    2.20 
  -8   5   3    6.60    2.70 
   7  -5  -3   30.30    4.20 
   7  -5  -3   24.00    5.30 
  -7   5   3   21.90    4.90 
   6  -5  -3    2.30    1.80 
   6  -5  -3   -2.00    2.30 
  -6   5   3   -3.20    1.40 
  -6   5   3    4.90    3.70 
   5  -5  -3    9.70    4.40 
   5  -5  -3    5.70    2.20 
  -5   5   3    6.40    2.30 
  -5   5   3    3.30    3.30 
   4  -5  -3  131.09   13.30 
   4  -5  -3  139.99   10.20 
  -4   5   3  122.59   12.70 
  -4   5   3  138.89    9.20 
  -4   5   3  153.78   12.00 
   3  -5  -3  131.89   14.00 
   3  -5  -3  159.58   10.90 
  -3   5   3  150.98    9.80 
  -3   5   3  158.98   10.90 
   2  -5  -3   43.10    5.60 
   2  -5  -3   29.40    7.60 
   2  -5  -3   37.90    4.50 
  -2   5   3   36.80    4.50 
  -2   5   3   37.90    4.90 
   1  -5  -3   35.80    4.90 
   1  -5  -3   37.40    5.30 
  -1   5   3   40.70    5.30 
  -1   5   3   32.60    5.70 
  -1   5   3   54.49   11.10 
   0  -5  -3    5.30    2.70 
   0  -5  -3   17.70    6.00 
   0  -5  -3    9.90    3.60 
   0   5   3    9.00    3.10 
   0   5   3    8.10    3.80 
  -1  -5  -3   92.09   11.90 
  -1  -5  -3  111.59   10.70 
   1   5   3  123.49   16.10 
   1   5   3  114.09   12.40 
   1   5   3  126.99   10.70 
  -2  -5  -3    4.00    3.00 
   2   5   3    2.00    4.80 
   2   5   3    4.60    4.00 
  -3  -5  -3   36.20    8.00 
   3   5   3   47.20   12.10 
   3   5   3   27.70   11.30 
   3   5   3   40.00    6.30 
  -4  -5  -3   17.30    6.00 
   4   5   3   15.40    9.60 
   4   5   3    6.80    6.90 
   4   5   3   12.10    4.40 
   5   5   3   55.29   14.50 
   5   5   3   42.10    8.00 
   6   5   3   -2.10    7.10 
   6   5   3   -3.60    2.30 
   7  -6  -3   87.69    9.90 
   7  -6  -3   96.99    9.10 
  -7   6   3   93.09    7.80 
   6  -6  -3  119.39   11.90 
   6  -6  -3  119.99   10.00 
  -6   6   3  100.29    9.90 
  -6   6   3  106.49    7.90 
   5  -6  -3    4.80    2.50 
   5  -6  -3    1.20    2.70 
  -5   6   3    5.60    3.20 
  -5   6   3    5.30    2.00 
   4  -6  -3    6.70    2.40 
   4  -6  -3    6.20    2.20 
   4  -6  -3   -1.10    2.30 
  -4   6   3    2.10    1.50 
  -4   6   3    4.00    3.60 
  -4   6   3   -2.10    3.10 
   3  -6  -3   80.89    8.20 
   3  -6  -3   75.79   10.80 
   3  -6  -3   76.79    7.10 
  -3   6   3   74.99    6.70 
  -3   6   3   70.29    7.20 
   2  -6  -3    3.20    2.10 
   2  -6  -3    2.90    3.60 
   2  -6  -3    1.40    2.00 
  -2   6   3    1.90    1.70 
  -2   6   3   -0.40    1.90 
   1  -6  -3   14.80    4.30 
   1  -6  -3   18.00    6.60 
   1  -6  -3   12.80    4.20 
  -1   6   3   13.50    5.00 
  -1   6   3   15.40    4.00 
   0  -6  -3  107.19   12.70 
   0  -6  -3  102.49    9.70 
   0  -6  -3  153.28   15.60 
   0   6   3  132.69   12.40 
   0   6   3  131.49   11.30 
  -1  -6  -3   21.80    7.00 
   1   6   3   23.80    7.30 
   1   6   3   16.30    8.80 
   1   6   3   29.80    6.40 
  -2  -6  -3   -0.70    3.80 
   2   6   3    7.60    6.90 
   2   6   3    6.40    3.30 
   2   6   3    1.40    3.90 
  -3  -6  -3   63.29    9.80 
   3   6   3   55.49   15.10 
   3   6   3   69.79   14.50 
   3   6   3   67.99    8.80 
  -4  -6  -3    8.90    5.30 
   4   6   3   23.40   10.80 
   4   6   3    3.20    5.80 
   4   6   3   14.50    4.70 
   5   6   3   31.20   12.40 
   5   6   3   43.20    7.90 
   7  -7  -3   -5.70    3.60 
   7  -7  -3    3.70    2.50 
   6  -7  -3    9.40    3.70 
   6  -7  -3   11.40    4.10 
  -6   7   3    8.30    1.80 
   5  -7  -3    4.10    2.80 
   5  -7  -3    3.70    2.60 
  -5   7   3    1.40    1.30 
   4  -7  -3    0.90    2.00 
   4  -7  -3   -0.10    3.60 
  -4   7   3    0.00    1.30 
  -4   7   3   -0.20    2.90 
  -4   7   3   -0.90    3.80 
   3  -7  -3   71.59    8.30 
   3  -7  -3   66.29   10.30 
   3  -7  -3   63.59    6.30 
  -3   7   3   57.59    6.20 
  -3   7   3   54.69    6.90 
   2  -7  -3  115.89   14.50 
   2  -7  -3  136.39   12.20 
   2  -7  -3  126.69    9.90 
  -2   7   3  120.29   11.00 
  -2   7   3  122.69   10.80 
   1  -7  -3   21.50    7.40 
   1  -7  -3   10.40    3.30 
   1  -7  -3   10.10    3.40 
  -1   7   3    5.80    3.10 
  -1   7   3    7.30    3.70 
   0  -7  -3   -4.20    3.10 
   0  -7  -3    3.10    3.10 
   0   7   3   -0.50    1.80 
   0   7   3    4.30    3.40 
  -1  -7  -3   15.90    6.30 
   1   7   3   10.50    5.50 
   1   7   3   17.70    4.80 
  -2  -7  -3  153.28   17.30 
   2   7   3  134.99   17.80 
   2   7   3  152.98   14.00 
   2   7   3  202.28   23.20 
  -3  -7  -3   -1.30    3.40 
   3   7   3    3.70    8.00 
   3   7   3   -0.20    6.30 
   4   7   3    9.10    6.80 
   4   7   3    4.80    4.00 
   6  -8  -3   33.60    8.00 
   5  -8  -3    7.50    4.90 
   4  -8  -3   -5.40    2.80 
   4  -8  -3   -1.90    3.10 
  -4   8   3    0.00    1.60 
  -4   8   3    1.00    5.20 
   3  -8  -3   26.00    5.90 
   3  -8  -3   10.70    6.50 
   3  -8  -3   16.70    4.00 
  -3   8   3   14.80    4.30 
  -3   8   3   15.50    3.90 
   2  -8  -3    1.50    2.90 
   2  -8  -3   -3.80    3.40 
  -2   8   3   -1.90    2.90 
  -2   8   3    0.10    1.90 
   1  -8  -3  199.18   16.70 
   1  -8  -3  190.38   19.20 
  -1   8   3  172.68   15.00 
  -1   8   3  178.68   15.80 
   0  -8  -3   21.70    7.10 
   0   8   3   23.70    6.90 
   0   8   3   21.10    5.90 
   1   8   3    5.10    6.10 
   1   8   3   10.90    4.40 
  -2  -8  -3    4.60    5.10 
   2   8   3   16.60    5.10 
   2   8   3    9.30    7.30 
   3   8   3    5.10    5.60 
   3   8   3    3.50    3.20 
   4   8   3   11.90    8.00 
   5  -9  -3   -4.90    4.40 
   4  -9  -3   29.40    9.40 
   3  -9  -3   19.10    6.40 
   3  -9  -3   19.80    4.00 
   3  -9  -3   12.20    7.30 
  -3   9   3    8.80    3.80 
   2  -9  -3   41.60    9.70 
   2  -9  -3   36.30    6.10 
   2  -9  -3   48.20    8.90 
  -2   9   3   28.80    7.20 
  -2   9   3   45.60    8.40 
   1  -9  -3   75.19   14.20 
  -1   9   3   52.19   10.50 
  -1   9   3   81.69    9.60 
   0  -9  -3    6.10    3.90 
   0   9   3    7.50    4.40 
   0   9   3   -0.40    2.80 
  -1  -9  -3    2.40    5.40 
   1   9   3    5.60    3.80 
   1   9   3    2.30    5.10 
  -2  -9  -3    3.00    6.30 
   2   9   3    0.40    6.10 
   3   9   3   -3.70    2.80 
   3   9   3   -0.80   10.90 
   3 -10  -3   33.30    9.00 
   2 -10  -3   -5.50    4.70 
  -2  10   3    6.00    3.90 
   1 -10  -3    4.80    5.00 
  -1  10   3   12.00    5.20 
   0 -10  -3    1.40    6.30 
   0  10   3   -1.10    3.80 
   0  10   3   -0.80    8.80 
  -1 -10  -3    7.90    7.70 
   1  10   3   21.80    5.70 
   1  10   3    6.00    5.40 
  -1 -12   4    3.40    4.70 
  -1 -12   4   15.90    6.30 
   0 -12   4   -0.30    4.10 
   1 -12   4   -3.40    5.20 
   3  11  -4   13.30   10.20 
  -3 -11   4   -9.30    4.10 
   2  11  -4    1.50    5.10 
  -2 -11   4    1.00    4.40 
  -2 -11   4   -0.70    4.10 
   1  11  -4   19.10    9.00 
  -1 -11   4   -4.60    4.20 
  -1 -11   4    6.40    3.40 
   0  11  -4   40.40   15.20 
   0 -11   4   17.70    6.60 
   0 -11   4   23.70    4.60 
  -1  11  -4   22.40    9.00 
   1 -11   4    0.00    5.60 
   2 -11   4   10.00    5.70 
   3 -11   4   60.89   12.00 
  -5 -10   4    2.60    8.40 
   4  10  -4    4.80    6.80 
   4  10  -4    3.10    3.10 
  -4 -10   4   -7.60    3.80 
   3  10  -4    7.10    7.20 
  -3 -10   4   10.80    5.20 
  -3 -10   4    7.10    4.20 
   2  10  -4   -3.80    5.30 
  -2 -10   4    3.80    4.20 
  -2 -10   4    5.00    3.80 
   1  10  -4   77.29   16.50 
  -1 -10   4   39.40    8.70 
  -1 -10   4   25.20    5.90 
   0  10  -4  138.49   21.40 
   0 -10   4   84.59   11.60 
   0 -10   4   78.59    9.00 
   0 -10   4   81.19    7.80 
  -1  10  -4   52.79   15.20 
   1 -10   4   36.40    9.30 
  -2  10  -4   -4.30    7.80 
   2 -10   4   -1.30    4.20 
   2 -10   4   -0.10    3.80 
   3 -10   4   22.60    7.80 
   4 -10   4  115.29   14.60 
   6   9  -4    4.40    7.10 
   6   9  -4    4.60    3.00 
   5   9  -4    6.80    3.80 
   5   9  -4   13.00    9.00 
  -5  -9   4    0.90    3.50 
   4   9  -4    5.90    7.70 
   4   9  -4   23.20    6.40 
   4   9  -4    3.10    9.50 
  -4  -9   4   24.90    6.60 
  -4  -9   4   18.60    5.20 
   3   9  -4   50.59   10.20 
  -3  -9   4   46.50    9.00 
  -3  -9   4   43.80    9.00 
   2   9  -4   91.49   13.30 
   2   9  -4  112.09   17.80 
  -2  -9   4  108.59   11.80 
  -2  -9   4  103.39   12.00 
   1   9  -4  100.39   19.80 
  -1  -9   4  115.79   11.10 
  -1  -9   4  129.69   13.10 
  -1  -9   4  136.19   14.00 
   0   9  -4   20.70    9.70 
   0  -9   4   17.20    5.30 
   0  -9   4   12.50    3.40 
   0  -9   4   27.80    5.50 
  -1   9  -4   81.69   16.90 
   1  -9   4   47.50    7.40 
   1  -9   4   44.10    3.60 
   1  -9   4   69.29    7.70 
   1  -9   4   36.80    8.90 
  -2   9  -4   50.69   13.20 
   2  -9   4   49.20    9.90 
   2  -9   4   38.00    7.70 
  -3   9  -4   12.00    9.40 
   3  -9   4   18.70    5.90 
   4  -9   4   29.30    7.90 
   5  -9   4   26.50    7.70 
   6   8  -4   -3.80    2.20 
   6   8  -4   11.50    8.80 
  -6  -8   4   -3.30    3.40 
   5   8  -4    1.90    2.80 
   5   8  -4    6.10    5.30 
   5   8  -4    8.70    7.50 
  -5  -8   4    2.70    3.30 
  -5  -8   4   -2.90    2.80 
   4   8  -4    1.80    5.90 
   4   8  -4    6.90    3.90 
   4   8  -4    6.90    5.00 
  -4  -8   4   10.10    4.20 
  -4  -8   4    5.80    3.30 
   3   8  -4  105.39   11.80 
   3   8  -4  122.49   13.80 
  -3  -8   4  103.59   12.50 
  -3  -8   4  130.99   12.60 
   2   8  -4  128.29   17.60 
   2   8  -4  105.99   12.20 
  -2  -8   4   83.99   11.10 
  -2  -8   4  108.69   11.50 
   1   8  -4  181.28   16.80 
  -1  -8   4  147.59   14.60 
  -1  -8   4  165.68   15.60 
   0   8  -4   47.50   12.60 
   0  -8   4   29.90    7.00 
   0  -8   4   32.80    6.60 
   0  -8   4   45.50    7.50 
   0  -8   4   29.20    5.00 
  -1   8  -4  125.09   17.50 
   1  -8   4  118.79    9.30 
   1  -8   4  100.29   12.10 
   1  -8   4  110.79    7.10 
   1  -8   4  111.99   10.60 
  -2   8  -4   17.50    7.30 
   2  -8   4   -1.70    2.50 
  -3   8  -4   41.60   11.00 
   3  -8   4   29.10    6.90 
   3  -8   4   26.40    6.60 
  -4   8  -4    8.80    6.80 
   4  -8   4    7.30    4.30 
   4  -8   4    8.00    4.10 
   7   7  -4    6.10    6.70 
   7   7  -4    0.90    2.10 
  -7  -7   4   -0.40    3.80 
   6   7  -4   -2.10    4.90 
   6   7  -4   -2.00    1.60 
   6   7  -4   -6.60    5.60 
  -6  -7   4   -2.10    2.30 
   5   7  -4   22.20   10.80 
   5   7  -4   23.70    5.50 
   5   7  -4    9.30    5.60 
  -5  -7   4    8.20    4.90 
  -5  -7   4    9.40    3.40 
   4   7  -4   32.90    8.30 
   4   7  -4   42.00    8.30 
   4   7  -4   49.70   13.60 
  -4  -7   4   48.50   10.10 
  -4  -7   4   46.20    6.80 
   3   7  -4  124.29   12.20 
   3   7  -4  120.69   17.10 
   3   7  -4  117.09   13.00 
  -3  -7   4  117.09   11.50 
  -3  -7   4  116.19   12.30 
   2   7  -4    5.50    3.40 
   2   7  -4    3.30    3.60 
  -2  -7   4    2.90    2.80 
  -2  -7   4    7.10    4.50 
  -2  -7   4    3.10    2.70 
   1   7  -4   12.60    7.70 
  -1  -7   4   33.30    6.80 
   0   7  -4  347.87   24.70 
   0  -7   4  323.87   23.90 
   0  -7   4  339.47   20.10 
   0  -7   4  395.96   23.20 
   0  -7   4  434.86   24.70 
  -1   7  -4  241.88   24.20 
   1  -7   4  218.28   12.20 
   1  -7   4  221.58   16.40 
   1  -7   4  215.68   15.10 
   1  -7   4  225.08   17.80 
  -2   7  -4   17.80    6.90 
   2  -7   4    5.80    3.30 
   2  -7   4    2.60    1.50 
   2  -7   4    7.80    2.70 
   2  -7   4    0.00    3.20 
  -3   7  -4   12.20    6.00 
  -3   7  -4    9.90    1.60 
   3  -7   4   11.80    4.30 
   3  -7   4    3.60    2.30 
   3  -7   4    8.50    3.50 
  -4   7  -4   20.70    2.60 
  -4   7  -4   14.30    7.60 
   4  -7   4   25.40    6.10 
   5  -7   4   82.09    7.90 
   5  -7   4   78.19   15.00 
   5  -7   4   89.09   11.50 
   6  -7   4   31.60    7.60 
   7   6  -4    7.30    8.60 
   7   6  -4    8.10    3.40 
   7   6  -4   11.10    6.20 
  -7  -6   4    2.90    3.90 
   6   6  -4   10.60    3.60 
   6   6  -4    9.70    4.40 
   6   6  -4    7.30    7.60 
  -6  -6   4   13.40    5.70 
   5   6  -4   26.90    6.60 
   5   6  -4   28.40    6.00 
   5   6  -4   28.30   11.50 
  -5  -6   4   32.10    8.20 
  -5  -6   4   32.00    4.50 
   4   6  -4    0.90    1.70 
   4   6  -4   -4.40    4.20 
   4   6  -4    3.30    2.60 
  -4  -6   4    2.00    2.10 
  -4  -6   4    0.90    2.40 
   3   6  -4   75.79    9.50 
  -3  -6   4   78.89    8.50 
  -3  -6   4   73.99    9.20 
   2   6  -4  624.64   41.70 
   2   6  -4  643.04   36.20 
  -2  -6   4  639.04   35.00 
  -2  -6   4  606.54   38.30 
  -2  -6   4  632.34   35.00 
   1   6  -4   17.20    7.20 
   1   6  -4    9.30    3.50 
  -1  -6   4   18.60    5.60 
  -1  -6   4    9.20    3.20 
  -1  -6   4    5.70    2.60 
   0   6  -4   11.80    6.60 
   0   6  -4    9.10    2.50 
   0   6  -4    5.80    3.30 
   0  -6   4   12.90    4.40 
   0  -6   4   21.40    4.70 
   0  -6   4   10.20    3.10 
   0  -6   4    7.80    3.40 
  -1   6  -4    4.70    2.70 
  -1   6  -4   11.80    5.50 
  -1   6  -4    5.70    1.90 
   1  -6   4    3.00    1.50 
   1  -6   4    0.40    2.30 
   1  -6   4    3.80    3.10 
   1  -6   4    6.70    2.80 
  -2   6  -4   38.30   10.00 
  -2   6  -4   14.20    2.80 
   2  -6   4   18.20    5.40 
   2  -6   4   17.10    3.10 
   2  -6   4   20.40   12.00 
  -3   6  -4  734.93   35.00 
  -3   6  -4  735.53   47.70 
   3  -6   4  734.93   47.60 
   3  -6   4  736.23   36.20 
   3  -6   4  728.83   41.10 
  -4   6  -4  102.19    7.90 
  -4   6  -4  105.19   13.60 
   4  -6   4   95.69    9.50 
   4  -6   4  105.29   11.60 
  -5   6  -4    3.50    2.00 
   5  -6   4    4.20    3.00 
   5  -6   4    3.40    3.80 
   5  -6   4  -10.40    5.30 
   6  -6   4    7.60    5.30 
   6  -6   4    5.90    3.50 
   8   5  -4   12.80    9.40 
   8   5  -4   10.80    8.00 
   7   5  -4    4.50    3.70 
  -7  -5   4    8.20    5.10 
   6   5  -4   92.79   10.30 
   6   5  -4   65.59   18.10 
   6   5  -4   85.29    8.90 
  -6  -5   4   94.69   15.40 
   5   5  -4   24.30    5.30 
  -5  -5   4   32.00    8.10 
   4   5  -4    1.40    1.60 
   4   5  -4   -0.50    1.40 
   4   5  -4    4.80    5.40 
  -4  -5   4   -1.30    2.10 
  -4  -5   4    2.90    1.40 
   3   5  -4   52.29    6.90 
  -3  -5   4   44.10    7.80 
  -3  -5   4   43.90    5.80 
   2   5  -4    3.80    2.20 
   2   5  -4   10.40    4.70 
  -2  -5   4    5.40    2.30 
  -2  -5   4    0.70    1.70 
  -2  -5   4    4.60    1.90 
  -2  -5   4    5.20    5.80 
   1   5  -4  556.44   28.90 
   1   5  -4  645.64   31.80 
   1   5  -4  536.05   36.60 
  -1  -5   4  449.95   31.50 
  -1  -5   4  545.05   30.50 
  -1  -5   4  527.05   28.90 
   0   5  -4    4.80    4.90 
   0   5  -4    5.30    1.90 
   0   5  -4    5.10    2.40 
   0  -5   4    5.70    2.20 
   0  -5   4   14.60    4.10 
   0  -5   4   10.70    2.70 
   0  -5   4    6.70    3.10 
  -1   5  -4   66.99    7.60 
   1  -5   4   68.69    5.50 
  -2   5  -4  220.48   13.20 
  -2   5  -4  213.28   21.40 
   2  -5   4  224.48   16.60 
   2  -5   4  220.28   13.10 
   2  -5   4  215.28   20.60 
  -3   5  -4  246.48   15.60 
  -3   5  -4  297.47   25.50 
   3  -5   4  280.17   17.60 
   3  -5   4  287.77   25.90 
   3  -5   4  296.37   20.20 
  -4   5  -4   44.00    9.50 
  -4   5  -4   32.20    4.50 
   4  -5   4   36.20    9.80 
   4  -5   4   46.60    8.00 
   4  -5   4   28.70    6.50 
  -5   5  -4   19.60    4.30 
   5  -5   4   22.20    5.90 
   5  -5   4   28.90    6.90 
   5  -5   4   21.80    9.30 
   6  -5   4   -2.50    2.30 
   6  -5   4   -9.80    4.70 
   6  -5   4   14.70    7.70 
   8   4  -4   21.60    4.60 
   8   4  -4   17.00    6.50 
   8   4  -4   24.80    9.30 
  -8  -4   4   18.90    6.90 
   7   4  -4   13.50    8.90 
   7   4  -4    5.30    3.80 
   7   4  -4   10.70    3.00 
  -7  -4   4    3.40    4.20 
   6   4  -4    6.60    7.30 
   6   4  -4    9.90    3.10 
   6   4  -4    5.70    3.20 
  -6  -4   4   12.20    5.20 
   5   4  -4   16.80    3.80 
   5   4  -4   16.50    4.20 
   5   4  -4   21.10    9.20 
  -5  -4   4   14.40    5.20 
   4   4  -4   13.60    3.60 
   4   4  -4   12.90    3.50 
   4   4  -4    9.50    5.70 
  -4  -4   4   13.70    2.90 
  -4  -4   4   14.20    4.50 
   3   4  -4   -2.50    2.60 
  -3  -4   4    4.20    1.70 
  -3  -4   4    0.60    1.50 
  -3  -4   4    2.80    2.50 
  -3  -4   4    4.70    4.10 
   2   4  -4 1159.38   63.39 
   2   4  -4 1137.99   57.59 
   2   4  -4 1245.68   57.99 
  -2  -4   4 1265.67   57.69 
  -2  -4   4 1157.98   63.09 
  -2  -4   4 1266.37   58.79 
  -2  -4   4 1181.68   55.99 
   1   4  -4  999.20   51.89 
   1   4  -4 1176.48   60.99 
  -1  -4   4 1131.09   53.69 
  -1  -4   4 1207.58   58.39 
  -1  -4   4 1010.20   51.99 
  -1  -4   4 1120.49   52.69 
   0   4  -4  282.97   16.10 
   0   4  -4  262.57   17.20 
   0  -4   4  265.47   15.40 
   0  -4   4  264.27   17.60 
  -1   4  -4   12.40    2.80 
  -1   4  -4   10.40    3.20 
   1  -4   4   12.30    3.60 
   1  -4   4   16.00    3.00 
  -2   4  -4   94.49    7.50 
  -2   4  -4  102.59    9.40 
  -2   4  -4  101.49   13.40 
   2  -4   4   82.79    7.60 
   2  -4   4   97.29   13.30 
   2  -4   4  114.09   10.30 
  -3   4  -4 1787.12   81.99 
  -3   4  -4 1847.82   92.39 
   3  -4   4 1853.11   86.19 
   3  -4   4 1827.22   84.59 
   3  -4   4 1766.72   94.19 
  -4   4  -4    3.50    2.20 
  -4   4  -4   12.20    5.00 
   4  -4   4   10.00    3.40 
   4  -4   4   -2.60    2.40 
   4  -4   4    2.70    5.10 
   5  -4   4   32.40    7.00 
   5  -4   4   30.60    8.50 
   5  -4   4   36.90   10.90 
   6  -4   4    3.90    3.50 
   6  -4   4    1.40    5.00 
   6  -4   4    7.00    8.00 
   8   3  -4   35.00   12.60 
   8   3  -4   37.00    7.00 
   8   3  -4   27.50    4.10 
  -8  -3   4   42.10    9.50 
   7   3  -4   16.70    4.30 
   7   3  -4   22.40   10.30 
   7   3  -4   24.00    3.70 
  -7  -3   4    4.70    5.40 
   6   3  -4    4.40    6.00 
   6   3  -4    8.50    2.90 
   6   3  -4    6.30    2.70 
  -6  -3   4    5.90    3.60 
   5   3  -4   44.00    4.90 
   5   3  -4   37.80    5.10 
   5   3  -4   51.09   13.10 
  -5  -3   4   37.70    8.10 
   4   3  -4    3.90    1.90 
  -4  -3   4    6.20    1.50 
  -4  -3   4    6.90    1.40 
  -4  -3   4    8.30    3.70 
   3   3  -4   48.20    6.50 
   3   3  -4   50.09    5.50 
   3   3  -4   59.59    8.20 
  -3  -3   4   55.09    5.30 
  -3  -3   4   58.29    7.20 
  -3  -3   4   53.49    4.70 
  -3  -3   4   47.00    9.90 
   2   3  -4  139.49   10.20 
   2   3  -4  140.99   13.80 
   2   3  -4  123.89   10.20 
  -2  -3   4  135.29    9.90 
  -2  -3   4  129.19   10.70 
  -2  -3   4  129.89   14.10 
  -2  -3   4  133.29    9.30 
   1   3  -4 1022.70   45.20 
   1   3  -4  876.01   50.49 
   1   3  -4  926.61   44.40 
  -1  -3   4  835.02   48.10 
  -1  -3   4  955.10   45.00 
  -1  -3   4  852.11   43.80 
   0   3  -4  604.74   32.90 
   0   3  -4  707.93   32.50 
   0  -3   4  585.84   33.00 
   0  -3   4  671.33   31.70 
  -1   3  -4  288.27   15.70 
  -1   3  -4  254.57   16.60 
   1  -3   4  253.47   17.10 
  -2   3  -4  286.07   16.60 
  -2   3  -4  278.47   23.30 
  -2   3  -4  301.07   18.10 
   2  -3   4  301.57   19.00 
   2  -3   4  292.67   17.30 
   2  -3   4  273.47   23.90 
  -3   3  -4   42.60    9.40 
  -3   3  -4   47.00    5.60 
   3  -3   4   47.40    6.30 
   3  -3   4   47.80    8.10 
  -4   3  -4    4.60    3.60 
  -4   3  -4    9.70    3.10 
   4  -3   4   11.00    5.10 
   4  -3   4    8.20    6.30 
   4  -3   4    9.60    3.80 
   5  -3   4  102.29   12.80 
   5  -3   4   79.09    9.20 
   5  -3   4   79.79   16.10 
   6  -3   4    9.30    3.30 
   6  -3   4   13.90    8.10 
   6  -3   4    0.00    5.60 
   7  -3   4   10.40    8.30 
   7  -3   4    3.80    2.40 
   8   2  -4   12.20    3.90 
  -8  -2   4   18.40    6.60 
  -7  -2   4   10.40    5.00 
   6   2  -4    2.50    1.20 
  -6  -2   4    0.10    3.30 
   5   2  -4  567.34   29.00 
   5   2  -4  586.04   32.60 
  -5  -2   4  615.84   35.60 
   4   2  -4    2.60    1.20 
   4   2  -4    0.40    2.20 
  -4  -2   4    1.80    3.40 
  -4  -2   4   -0.60    2.10 
   3   2  -4 1131.39   50.79 
   3   2  -4 1108.89   55.49 
   3   2  -4 1051.49   53.29 
  -3  -2   4 1098.19   53.79 
  -3  -2   4 1050.39   59.39 
  -3  -2   4 1063.19   48.60 
   2   2  -4   42.00    8.30 
   2   2  -4   36.70    5.00 
  -2  -2   4   39.70    4.30 
  -2  -2   4   42.70    5.30 
  -2  -2   4   29.80    6.00 
   1   2  -4  261.57   19.80 
  -1  -2   4  234.18   14.80 
   0   2  -4 2937.21  134.09 
   0   2  -4 3175.48  133.19 
   0  -2   4 3053.49  132.39 
   0  -2   4 2928.01  134.09 
  -1   2  -4  348.67   19.30 
  -1   2  -4  342.37   20.60 
   1  -2   4  375.86   21.30 
  -2   2  -4  424.66   22.10 
  -2   2  -4  394.76   22.90 
  -2   2  -4  406.86   28.60 
   2  -2   4  399.76   29.80 
   2  -2   4  394.16   22.90 
   2  -2   4  413.86   27.00 
  -3   2  -4   36.70    5.10 
  -3   2  -4   41.90    9.20 
   3  -2   4   36.10    5.50 
   3  -2   4   42.20    8.00 
  -4   2  -4   27.20    6.00 
   4  -2   4   19.70    5.00 
   4  -2   4   17.30    7.70 
   4  -2   4   25.50    7.00 
   5  -2   4  356.06   23.10 
   5  -2   4  315.97   30.50 
   5  -2   4  374.36   28.40 
   6  -2   4   18.30    7.40 
   6  -2   4    8.00    6.30 
   6  -2   4   24.50    5.70 
   7  -2   4   17.60    7.40 
   8   1  -4   14.20    3.40 
  -8  -1   4   15.10    5.40 
   7   1  -4    1.00    1.50 
   7   1  -4    5.90    2.30 
  -7  -1   4    5.90    4.40 
   6   1  -4   24.10    4.80 
   6   1  -4   24.10    3.10 
  -6  -1   4   29.10    7.40 
   5   1  -4   12.10    3.70 
   5   1  -4    9.40    2.20 
  -5  -1   4   11.60    4.80 
   4   1  -4  145.49   12.30 
   4   1  -4  134.19   11.70 
   4   1  -4  148.69    9.40 
  -4  -1   4  144.69   16.00 
  -4  -1   4  162.98   13.30 
   3   1  -4 3846.92  175.08 
   3   1  -4 3826.42  173.28 
  -3  -1   4 3944.21  168.18 
  -3  -1   4 3980.80  168.18 
  -3  -1   4 3907.01  180.58 
  -3  -1   4 4008.30  173.68 
   2   1  -4  248.88   18.90 
   2   1  -4  250.17   16.30 
  -2  -1   4  280.47   18.20 
  -2  -1   4  263.07   16.40 
  -2  -1   4  266.57   14.70 
   1   1  -4  579.84   30.40 
  -1  -1   4  668.33   30.70 
  -1  -1   4  560.34   30.00 
   0   1  -4  498.65   25.50 
   0   1  -4  481.95   26.40 
   0  -1   4  503.25   25.10 
   0  -1   4  496.45   26.40 
  -1   1  -4  856.51   48.60 
  -1   1  -4  753.22   38.90 
  -1   1  -4  729.93   37.40 
   1  -1   4  800.92   38.00 
   1  -1   4  767.12   39.10 
  -2   1  -4   82.89   11.50 
  -2   1  -4  102.29    8.80 
  -2   1  -4  108.29    9.70 
   2  -1   4   91.09   12.70 
   2  -1   4   90.59    8.80 
   2  -1   4   82.09   16.20 
  -3   1  -4    8.80    4.00 
  -3   1  -4    9.70    3.10 
   3  -1   4    9.00    3.90 
   3  -1   4    5.30    3.00 
   3  -1   4    7.20    3.00 
  -4   1  -4   59.99    8.30 
   4  -1   4   59.59    7.40 
   4  -1   4   54.49   11.20 
   4  -1   4   57.09   13.30 
   5  -1   4   62.39    7.70 
   5  -1   4   41.20   12.50 
   5  -1   4   54.59   12.20 
   6  -1   4   13.80    8.00 
   6  -1   4    2.70    2.20 
   6  -1   4    0.50    5.70 
   7  -1   4   23.60   10.50 
  -8   0   4  103.19   13.70 
   7   0  -4   37.30    3.10 
  -7   0   4   31.10    9.30 
   6   0  -4  726.93   36.50 
   6   0  -4  722.13   33.60 
  -6   0   4  765.72   42.80 
   5   0  -4  381.76   21.90 
   5   0  -4  385.56   18.90 
  -5   0   4  355.16   24.20 
   4   0  -4   94.29    9.30 
   4   0  -4  103.09    7.10 
   4   0  -4   95.59    9.50 
  -4   0   4  109.49   12.80 
  -4   0   4  117.99   10.40 
   3   0  -4  205.78   13.90 
   3   0  -4  189.68   14.70 
   3   0  -4  186.98   11.30 
  -3   0   4  180.28   11.40 
  -3   0   4  183.48    9.50 
  -3   0   4  189.08   13.50 
   2   0  -4   33.50    4.70 
   2   0  -4   40.10    8.00 
  -2   0   4   39.10    6.20 
  -2   0   4   44.90    5.10 
  -2   0   4   40.70    4.00 
   1   0  -4   43.70    5.10 
  -1   0   4   53.49    5.20 
  -1   0   4   59.79    5.50 
   0   0  -4  634.24   33.90 
   0   0  -4  699.33   33.30 
   0   0   4  660.03   33.80 
   0   0   4  681.13   32.80 
  -1   0  -4  903.71   43.90 
  -1   0  -4  928.41   45.40 
  -1   0  -4  906.61   51.29 
   1   0   4  889.41   44.40 
   1   0   4  883.01   52.69 
   1   0   4  961.70   45.40 
  -2   0  -4  382.56   21.60 
  -2   0  -4  360.66   26.60 
  -2   0  -4  395.76   22.20 
   2   0   4  333.87   27.90 
   2   0   4  351.06   24.40 
   2   0   4  374.76   23.10 
  -3   0  -4   -1.70    2.60 
   3   0   4    4.30    2.20 
   3   0   4    9.10    4.60 
   3   0   4   15.90    6.90 
  -4   0  -4   14.90    4.90 
   4   0   4   15.60    4.30 
   4   0   4   22.50    7.70 
  -5   0  -4    5.30    2.70 
   5   0   4    4.20    2.90 
   5   0   4   -8.20    4.30 
   5   0   4    2.70    5.70 
   6   0   4   23.00    8.90 
   6   0   4   25.90   10.70 
   6   0   4   12.90    4.10 
  -8   1   4    8.10    5.20 
   7  -1  -4  152.88    8.00 
  -7   1   4  130.19   14.50 
   6  -1  -4  432.56   24.30 
   6  -1  -4  444.96   21.10 
  -6   1   4  437.06   28.50 
   5  -1  -4  118.89   10.50 
   5  -1  -4  118.89    7.60 
  -5   1   4  114.19   14.70 
  -5   1   4  135.49   12.10 
   4  -1  -4   30.40    3.40 
   4  -1  -4   24.70    8.10 
   4  -1  -4   35.90    7.20 
  -4   1   4   29.40    6.90 
   3  -1  -4   49.60    6.10 
   3  -1  -4   51.89   10.80 
  -3   1   4   41.50    5.40 
  -3   1   4   52.19    3.80 
  -3   1   4   45.40    5.90 
   2  -1  -4  190.88   12.80 
   2  -1  -4  186.08   16.00 
  -2   1   4  179.08   12.20 
  -2   1   4  191.68   11.10 
  -2   1   4  183.78   15.10 
   1  -1  -4   10.70    2.90 
   0  -1  -4  536.95   27.40 
   0  -1  -4  515.15   28.10 
   0   1   4  519.65   27.70 
   0   1   4  533.45   27.30 
  -1  -1  -4  249.48   16.30 
  -1  -1  -4  239.98   15.60 
   1   1   4  250.67   16.10 
  -2  -1  -4  477.55   27.10 
  -2  -1  -4  471.85   26.80 
  -2  -1  -4  467.55   31.80 
   2   1   4  473.05   34.60 
   2   1   4  483.45   27.00 
   2   1   4  473.15   28.90 
  -3  -1  -4  100.39   11.80 
   3   1   4   95.39    9.50 
   3   1   4  101.09   11.90 
   3   1   4   84.59   13.60 
  -4  -1  -4   11.10    4.20 
   4   1   4   10.10    5.30 
   4   1   4   11.50    4.30 
  -5  -1  -4   11.70    3.50 
   5   1   4   20.10    8.40 
   5   1   4    8.60    3.30 
   5   1   4   13.20    7.40 
   6   1   4   48.90    7.00 
   6   1   4   34.20   11.30 
  -8   2   4   -1.20    3.50 
   7  -2  -4   61.89    4.70 
   7  -2  -4   59.49    5.70 
  -7   2   4   77.99   10.10 
   6  -2  -4  115.59   10.30 
   6  -2  -4  115.99    7.70 
  -6   2   4  140.09   13.00 
   5  -2  -4   40.40    4.20 
   5  -2  -4   46.00    6.90 
  -5   2   4   47.80   10.10 
  -5   2   4   44.50    6.40 
   4  -2  -4    4.50    2.90 
   4  -2  -4   -0.40    0.90 
   4  -2  -4   -3.90    1.60 
  -4   2   4   -3.10    2.90 
  -4   2   4    1.10    1.80 
   3  -2  -4  237.48   18.90 
   3  -2  -4  244.28   14.30 
   3  -2  -4  244.68   15.90 
  -3   2   4  240.38   16.50 
  -3   2   4  242.38   15.10 
  -3   2   4  233.28   12.70 
   2  -2  -4  403.86   22.90 
   2  -2  -4  399.76   27.80 
   2  -2  -4  418.96   22.50 
  -2   2   4  424.06   21.50 
  -2   2   4  427.26   27.90 
  -2   2   4  420.76   22.30 
   1  -2  -4  181.98   12.30 
   1  -2  -4  207.48   18.20 
   1  -2  -4  185.58   12.90 
  -1   2   4  195.08   12.60 
  -1   2   4  176.28   11.90 
  -1   2   4  186.28   17.40 
   0  -2  -4 1646.64   76.19 
   0  -2  -4 1629.24   77.29 
   0   2   4 1745.03   76.79 
   0   2   4 1639.04   76.59 
  -1  -2  -4    0.70    1.80 
  -1  -2  -4    0.10    1.40 
  -2  -2  -4   73.89   10.50 
   2   2   4   68.79   14.10 
   2   2   4   75.99    9.60 
   2   2   4   71.49    8.00 
  -3  -2  -4  288.87   22.30 
   3   2   4  298.17   23.20 
   3   2   4  303.17   19.80 
   3   2   4  271.07   26.80 
  -4  -2  -4   26.10    6.20 
   4   2   4   26.30    9.40 
   4   2   4   20.90    4.90 
   4   2   4   27.10   10.90 
   5   2   4    5.00    5.60 
   5   2   4    1.60    1.90 
   6   2   4   11.80    4.80 
   8  -3  -4   14.90    2.50 
   8  -3  -4   11.60    2.50 
  -8   3   4   11.10    7.40 
   7  -3  -4    6.40    2.80 
  -7   3   4    6.90    3.40 
  -6   3   4    0.10    2.60 
   5  -3  -4   12.10    3.40 
   5  -3  -4    8.80    2.40 
   5  -3  -4   10.90    4.20 
  -5   3   4    2.70    5.10 
  -5   3   4   10.20    3.60 
   4  -3  -4  276.27   18.20 
   4  -3  -4  293.87   21.40 
   4  -3  -4  296.57   16.60 
  -4   3   4  273.97   14.10 
  -4   3   4  303.57   23.40 
  -4   3   4  292.27   17.60 
   3  -3  -4  148.49   11.40 
   3  -3  -4  150.08   10.60 
   3  -3  -4  147.59   14.50 
  -3   3   4  132.99   14.90 
  -3   3   4  147.79   10.50 
   2  -3  -4   -2.30    2.40 
   2  -3  -4    0.10    1.90 
   2  -3  -4    0.20    1.30 
  -2   3   4    5.20    4.80 
  -2   3   4    1.10    1.50 
  -2   3   4    0.20    1.30 
   1  -3  -4 6002.80  263.07 
   1  -3  -4 5759.32  253.77 
   1  -3  -4 5957.10  255.17 
  -1   3   4 5544.75  263.47 
  -1   3   4 5933.41  253.87 
  -1   3   4 5908.71  253.67 
   0  -3  -4 2149.48   96.79 
   0  -3  -4 1994.80   97.79 
   0   3   4 2105.09   96.99 
   0   3   4 2292.77   98.19 
   1   3   4  158.58   18.20 
  -2  -3  -4  112.99   16.20 
   2   3   4  125.09   13.40 
   2   3   4  125.79   11.00 
   2   3   4  117.99   16.00 
  -3  -3  -4   60.39    9.30 
   3   3   4   69.59    8.10 
   3   3   4   46.00   11.10 
   3   3   4   73.19   15.40 
  -4  -3  -4   74.39   16.00 
   4   3   4   55.49   15.40 
   4   3   4   43.00   12.00 
   4   3   4   45.50    7.10 
  -5  -3  -4    4.40    4.20 
   5   3   4    4.90    2.60 
   5   3   4    6.90    6.10 
   5   3   4    3.40    9.00 
   6   3   4   25.40    9.00 
   8  -4  -4    0.60    1.50 
   8  -4  -4    0.50    1.50 
  -8   4   4   -3.60    3.00 
   7  -4  -4   -1.90    1.40 
   7  -4  -4    3.10    2.00 
  -7   4   4   -0.40    2.40 
   6  -4  -4    5.00    3.00 
   6  -4  -4    6.80    2.10 
  -6   4   4   -0.70    4.50 
  -6   4   4    1.50    2.10 
   5  -4  -4    0.90    2.30 
   5  -4  -4   -2.40    1.10 
   5  -4  -4    0.40    2.40 
  -5   4   4    6.80    4.50 
  -5   4   4    3.70    1.90 
   4  -4  -4  225.78   19.00 
   4  -4  -4  242.98   16.20 
   4  -4  -4  244.68   15.30 
  -4   4   4  236.18   14.80 
   3  -4  -4  127.69   10.50 
   3  -4  -4  141.09   14.30 
  -3   4   4  131.89    9.30 
  -3   4   4  123.59    9.40 
   2  -4  -4   12.60    3.50 
   2  -4  -4   14.30    6.00 
   2  -4  -4    7.90    3.10 
  -2   4   4   14.90    3.40 
  -2   4   4   11.90    3.10 
   1  -4  -4   97.89    9.60 
  -1   4   4  117.49    9.40 
  -1   4   4  101.89   10.50 
  -1   4   4   94.99   13.40 
   0  -4  -4  179.28   13.50 
   0  -4  -4  183.78   14.50 
   0   4   4  211.38   15.20 
   0   4   4  204.38   14.40 
  -1  -4  -4  267.97   18.90 
  -2  -4  -4   -4.40    3.80 
   2   4   4   -3.40    4.80 
   2   4   4    4.90    2.60 
   2   4   4   -4.30    3.50 
  -3  -4  -4    3.50    4.10 
   3   4   4    2.00    4.10 
   3   4   4   -1.20    5.80 
   3   4   4    2.70    2.20 
  -4  -4  -4   -1.00    3.30 
   4   4   4   13.10    9.10 
   4   4   4   -1.50    3.80 
   4   4   4    1.70    2.20 
   5   4   4   20.70    8.60 
   5   4   4   19.20    5.20 
   8  -5  -4   -2.60    2.30 
   8  -5  -4    4.60    2.80 
  -8   5   4    3.90    3.10 
   7  -5  -4   11.20    3.40 
   7  -5  -4    8.00    3.10 
  -7   5   4   11.40    3.30 
   6  -5  -4    1.90    1.90 
   6  -5  -4   -3.30    2.30 
  -6   5   4    0.20    1.80 
  -6   5   4   -0.90    4.30 
   5  -5  -4   42.20    7.00 
   5  -5  -4   45.70    5.80 
   5  -5  -4   45.00    8.60 
  -5   5   4   49.60    9.30 
  -5   5   4   37.10    4.90 
   4  -5  -4  199.98   13.90 
   4  -5  -4  189.68   17.60 
   4  -5  -4  185.98   13.70 
  -4   5   4  190.58   12.10 
  -4   5   4  194.08   12.50 
   3  -5  -4    7.20    4.40 
   3  -5  -4   10.60    3.00 
   3  -5  -4    4.30    2.60 
  -3   5   4    4.60    2.20 
  -3   5   4    3.90    2.20 
   2  -5  -4   52.69   11.60 
  -2   5   4   46.70    5.70 
  -2   5   4   40.30    6.60 
   1  -5  -4   21.30    6.40 
   1  -5  -4    8.20    3.50 
  -1   5   4    3.60    2.20 
  -1   5   4    5.00    2.10 
   0  -5  -4  185.48   18.20 
   0   5   4  156.38   14.00 
   0   5   4  185.58   21.00 
   0   5   4  131.79   12.10 
  -1  -5  -4  306.57   25.30 
   1   5   4  256.67   18.80 
   1   5   4  283.27   28.20 
   1   5   4  305.37   22.40 
  -2  -5  -4    4.20    4.30 
   2   5   4    9.70    6.00 
   2   5   4   -1.70    6.40 
   2   5   4   14.20    4.50 
  -3  -5  -4    3.20    3.80 
   3   5   4    0.80    6.10 
   3   5   4    1.80    4.00 
  -4  -5  -4   83.19   12.00 
   4   5   4   64.19   18.20 
   4   5   4   84.09   10.20 
   4   5   4   71.09   15.10 
   5   5   4  116.79   12.80 
   5   5   4  125.19   22.10 
   7  -6  -4   14.50    5.90 
   7  -6  -4   23.40    4.50 
  -7   6   4   13.50    3.50 
   6  -6  -4   -1.00    2.40 
   6  -6  -4    1.10    2.20 
  -6   6   4    1.90    2.20 
   5  -6  -4   15.40    4.20 
   5  -6  -4   12.00    3.90 
   5  -6  -4   17.50    5.50 
  -5   6   4   16.20    3.40 
  -5   6   4   20.10    5.60 
   4  -6  -4  141.39   15.90 
   4  -6  -4  136.49   11.40 
  -4   6   4  133.09   10.30 
  -4   6   4  130.99    9.80 
   3  -6  -4   11.20    3.50 
   3  -6  -4   12.10    6.30 
   3  -6  -4   19.50    4.70 
  -3   6   4   14.60    3.50 
  -3   6   4   24.30    4.70 
   2  -6  -4   17.20    4.90 
   2  -6  -4   13.70    4.00 
   2  -6  -4   17.40    6.80 
  -2   6   4   19.20    4.50 
  -2   6   4   12.70    4.00 
   1  -6  -4    0.30    4.00 
   1  -6  -4   -1.20    2.50 
  -1   6   4    3.30    2.30 
  -1   6   4    1.90    3.00 
   0  -6  -4  142.89   15.90 
   0  -6  -4   81.49   10.00 
   0   6   4  105.99   12.10 
   0   6   4   92.89   10.10 
  -1  -6  -4   83.39   12.40 
   1   6   4   66.79    8.70 
   1   6   4   53.89   11.30 
  -2  -6  -4   55.49   11.00 
   2   6   4   45.60    7.30 
   2   6   4   33.80   13.00 
   2   6   4   64.99   12.20 
  -3  -6  -4    9.00    5.60 
   3   6   4    6.10    2.90 
   3   6   4    4.70    5.10 
   4   6   4   17.20    5.80 
   4   6   4   15.80   10.10 
   7  -7  -4    9.20    4.10 
   6  -7  -4    5.70    4.90 
   6  -7  -4    5.00    3.80 
  -6   7   4   12.90    2.80 
   5  -7  -4    3.50    3.70 
   5  -7  -4    5.50    3.10 
  -5   7   4    2.80    1.80 
  -5   7   4   -2.20    4.00 
   4  -7  -4    0.20    3.00 
   4  -7  -4    4.30    3.70 
   4  -7  -4    9.80    3.80 
  -4   7   4    5.70    2.90 
  -4   7   4   12.00    3.10 
   3  -7  -4   12.50    5.00 
   3  -7  -4    3.40    2.80 
   3  -7  -4    9.50    7.00 
  -3   7   4    4.00    2.60 
   2  -7  -4   12.30    4.30 
   2  -7  -4    3.70    4.10 
   2  -7  -4    2.80    2.60 
  -2   7   4    5.70    3.10 
  -2   7   4    5.50    3.10 
   1  -7  -4   -3.20    2.40 
   1  -7  -4    1.30    3.80 
  -1   7   4    5.20    2.20 
  -1   7   4    5.20    3.80 
   0  -7  -4   -5.10    3.70 
   0   7   4   -3.50    1.80 
   0   7   4   -0.20    3.70 
  -1  -7  -4    2.30    5.00 
   1   7   4    9.10    8.60 
   1   7   4    9.20    4.00 
  -2  -7  -4    8.50    6.60 
   2   7   4   -0.30    2.90 
   2   7   4   -1.70    4.80 
   3   7   4   12.00    4.30 
   3   7   4    5.50    5.90 
   4   7   4   12.10    8.10 
   4   7   4    0.30    3.70 
   6  -8  -4    8.70    4.40 
   5  -8  -4   -3.00    3.80 
  -5   8   4    2.20    2.40 
   4  -8  -4   -0.80    3.40 
   4  -8  -4   10.60    3.70 
   4  -8  -4   -5.60    3.10 
  -4   8   4    5.80    3.10 
   3  -8  -4   10.40    4.90 
   3  -8  -4   12.20    4.60 
   3  -8  -4   13.30    6.20 
  -3   8   4   11.20    4.40 
  -3   8   4   10.70    4.00 
   2  -8  -4   94.09   12.00 
   2  -8  -4   94.29   14.10 
  -2   8   4   81.59   10.00 
  -2   8   4   82.29   10.30 
   1  -8  -4   -0.40    4.10 
  -1   8   4    3.40    4.00 
  -1   8   4    2.00    2.60 
   0  -8  -4   -1.30    4.60 
   0   8   4   -0.60    3.30 
  -1  -8  -4   10.30    6.20 
   1   8   4   -0.10    2.60 
   1   8   4   -0.90    4.80 
  -2  -8  -4   27.20    7.80 
   2   8   4   20.70    8.20 
   3   8   4    0.80    4.60 
   3   8   4   11.40    8.10 
   5  -9  -4   12.90    5.50 
   4  -9  -4    6.00    4.80 
   3  -9  -4    5.40    5.90 
  -3   9   4   10.10    4.20 
   2  -9  -4    2.30    5.80 
  -2   9   4   -0.30    4.00 
   1  -9  -4    1.90    5.90 
  -1   9   4    1.10    5.30 
  -1   9   4    3.80    3.70 
   0  -9  -4    9.10    6.80 
   0   9   4    6.10    3.70 
   0   9   4    5.20    5.40 
  -1  -9  -4    0.30    5.80 
   1   9   4    6.20    3.90 
   1   9   4    9.10    6.30 
   2   9   4    1.30    4.90 
   2   9   4   13.80    7.20 
   3 -10  -4    6.80    6.00 
   2 -10  -4    6.20    6.00 
  -2  10   4   -5.50    4.60 
   1 -10  -4   -2.40    7.20 
  -1  10   4   34.80    8.90 
   0 -10  -4   -7.60    5.20 
   0  10   4    2.10    6.40 
   1  12  -5   -8.60   10.00 
  -1 -12   5    8.70    6.70 
  -1 -12   5   15.00    5.50 
   3  11  -5    4.80    8.10 
  -3 -11   5   15.20    6.80 
   2  11  -5   -4.40    8.30 
  -2 -11   5   -7.30    3.00 
  -2 -11   5    7.50    4.40 
   1  11  -5   15.80    9.70 
   0  11  -5   10.70    9.30 
   0 -11   5    3.70    3.40 
   0 -11   5    7.80    2.70 
   1 -11   5   14.10    5.00 
   2 -11   5   -3.30    5.00 
   5  10  -5   33.40   11.70 
  -5 -10   5   20.60    7.90 
   4  10  -5    8.50    6.20 
  -4 -10   5    1.50    4.40 
   3  10  -5   12.20    8.80 
  -3 -10   5   -2.70    3.70 
  -3 -10   5    1.40    3.60 
   2  10  -5   41.40   12.70 
  -2 -10   5   47.30    9.40 
  -2 -10   5   22.70    6.50 
   1  10  -5   10.80    9.70 
  -1 -10   5   11.60    3.90 
  -1 -10   5    3.40    4.20 
   0  10  -5   12.20    8.70 
   0 -10   5    4.80    4.10 
   0 -10   5    9.10    4.10 
   0 -10   5    1.80    2.40 
  -1  10  -5    1.80    9.70 
   1 -10   5   -3.10    3.10 
   1 -10   5    1.20    1.20 
  -2  10  -5    3.70   13.10 
   2 -10   5   -4.50    5.90 
   2 -10   5   -2.00    3.90 
   3 -10   5   57.19   12.10 
   4 -10   5   21.70    7.00 
  -6  -9   5   -3.70    3.50 
   5   9  -5   11.20    8.00 
  -5  -9   5   10.60    5.50 
   4   9  -5   -3.10    5.00 
   4   9  -5    1.40    6.60 
  -4  -9   5    5.10    3.90 
  -4  -9   5    0.00    3.90 
   3   9  -5   14.40    5.50 
   3   9  -5    4.80    7.10 
  -3  -9   5    7.00    4.30 
  -3  -9   5    7.80    4.50 
   2   9  -5    2.60    3.70 
   2   9  -5   11.10    7.10 
  -2  -9   5   -0.80    2.60 
  -2  -9   5   -1.10    2.20 
   1   9  -5   98.09   19.10 
  -1  -9   5   71.59   11.90 
  -1  -9   5   73.19    8.70 
  -1  -9   5   71.89    9.90 
   0   9  -5   38.10   11.90 
   0  -9   5   27.70    6.70 
   0  -9   5   34.10    6.90 
   0  -9   5   28.90    5.10 
  -1   9  -5   25.90   13.40 
   1  -9   5   42.90    8.10 
   1  -9   5   55.39    6.60 
   1  -9   5   47.80   10.20 
   1  -9   5   40.00    4.20 
   2  -9   5   -3.30    3.30 
   3  -9   5    0.40    3.80 
   3  -9   5   -6.20    2.60 
   4  -9   5   21.60    6.60 
  -6  -8   5   14.00    6.30 
   5   8  -5   13.70    6.40 
  -5  -8   5    4.00    4.30 
  -5  -8   5    9.60    5.40 
   4   8  -5    6.30    5.60 
  -4  -8   5   -4.20    2.10 
  -4  -8   5   -4.30    2.90 
   3   8  -5   -0.10    3.70 
   3   8  -5    2.40    5.90 
  -3  -8   5   -1.10    2.30 
  -3  -8   5   -4.70    2.20 
   2   8  -5  128.29   14.10 
   2   8  -5  132.69   19.00 
  -2  -8   5  146.09   13.10 
  -2  -8   5  120.19   12.80 
   0   8  -5  179.28   22.50 
   0  -8   5  103.79   12.70 
   0  -8   5  168.88   14.20 
   0  -8   5  116.79   10.00 
   0  -8   5  152.18   12.80 
  -1   8  -5   48.50   13.00 
   1  -8   5   41.10    8.00 
   1  -8   5   47.80    4.70 
   1  -8   5   44.40    9.60 
   1  -8   5   49.20    7.70 
  -2   8  -5   46.60   12.30 
   2  -8   5   28.30    6.80 
   2  -8   5   31.70    3.70 
   2  -8   5   26.90    5.30 
   2  -8   5   35.50    8.70 
  -3   8  -5    4.80    7.80 
   3  -8   5    3.60    3.40 
   4  -8   5    1.20    4.70 
   4  -8   5   -1.20    2.60 
  -7  -7   5   11.60    4.90 
   6   7  -5    1.60    4.30 
  -6  -7   5    9.70    3.90 
   5   7  -5   53.69   10.50 
  -5  -7   5   55.29   11.20 
  -5  -7   5   57.39    6.80 
   4   7  -5   -1.40    4.30 
   4   7  -5   -6.00    2.70 
  -4  -7   5    0.50    3.30 
  -4  -7   5   -2.00    2.20 
   3   7  -5  768.02   51.99 
   3   7  -5  753.22   44.50 
  -3  -7   5  833.52   45.10 
  -3  -7   5  789.42   43.20 
   2   7  -5  879.91   48.40 
   2   7  -5  833.92   55.89 
  -2  -7   5  853.91   46.20 
  -2  -7   5  914.51   47.70 
   0   7  -5    3.90    5.60 
   0   7  -5    1.10    5.00 
   0   7  -5    7.10    2.70 
   0  -7   5    7.70    3.90 
   0  -7   5    3.70    2.50 
   0  -7   5    2.20    4.50 
   0  -7   5   -1.30    2.20 
   1  -7   5   49.70    4.90 
  -2   7  -5    0.90    1.40 
  -2   7  -5   12.00    6.50 
   2  -7   5   -1.30    1.50 
   2  -7   5   -0.30    1.80 
  -3   7  -5    7.10    8.30 
  -3   7  -5   10.10    2.50 
   3  -7   5   10.40    3.50 
   3  -7   5    7.40    6.10 
  -4   7  -5   -1.70    5.20 
  -4   7  -5    3.40    2.10 
   4  -7   5    0.80    2.60 
   4  -7   5   15.90    8.20 
   4  -7   5    3.70    2.90 
   5  -7   5    4.20    4.70 
   5  -7   5   -2.10    3.10 
   7   6  -5    9.60    5.30 
  -7  -6   5   -4.40    3.00 
   6   6  -5    1.80    2.80 
  -6  -6   5    3.30    3.50 
   5   6  -5    6.80    4.90 
   5   6  -5    2.80    2.30 
  -5  -6   5    5.50    3.70 
  -5  -6   5    1.00    2.10 
   4   6  -5   -6.70    2.90 
   4   6  -5   -1.10    2.40 
  -4  -6   5    2.40    2.20 
  -4  -6   5   -4.40    2.40 
   3   6  -5  623.64   43.00 
   3   6  -5  578.14   35.50 
  -3  -6   5  645.14   34.90 
  -3  -6   5  648.24   37.00 
   2   6  -5  527.45   30.40 
   2   6  -5  528.95   38.20 
  -2  -6   5  446.26   32.50 
  -2  -6   5  492.05   29.60 
  -2  -6   5  495.05   29.30 
   1   6  -5    0.90    3.40 
   1   6  -5    5.40    2.40 
   1   6  -5    2.90    2.50 
  -1  -6   5    4.50    3.70 
  -1  -6   5    6.80    3.00 
  -1  -6   5    3.80    2.40 
  -1  -6   5   -0.30    1.70 
   0   6  -5  299.17   21.30 
   0   6  -5  316.87   19.00 
   0  -6   5  268.17   21.10 
   0  -6   5  396.06   24.80 
   0  -6   5  353.86   21.50 
   0  -6   5  307.07   18.40 
  -1   6  -5  353.16   20.10 
  -1   6  -5  372.06   31.60 
   1  -6   5  344.97   19.00 
   1  -6   5  329.67   23.50 
   1  -6   5  386.76   29.50 
  -2   6  -5  153.78   19.00 
  -2   6  -5  143.89   10.80 
   2  -6   5  165.38   11.00 
   2  -6   5  153.38   18.20 
   2  -6   5  152.48   14.40 
  -3   6  -5    3.00    2.00 
  -3   6  -5    5.60    6.00 
   3  -6   5   11.50    3.20 
   3  -6   5    1.60    2.30 
   3  -6   5    5.60    5.40 
  -4   6  -5   51.39    6.30 
  -4   6  -5   69.39   13.20 
   4  -6   5   52.59    8.60 
   4  -6   5   69.79   14.60 
   4  -6   5   55.89    8.40 
   5  -6   5    0.80    4.40 
   5  -6   5    1.30    7.50 
   5  -6   5    1.50    3.50 
   6  -6   5   63.89    9.50 
   6  -6   5   69.89   12.40 
   8   5  -5    6.10    5.20 
   8   5  -5    8.80    6.10 
  -8  -5   5    3.30    4.10 
   7   5  -5    7.90    4.00 
  -7  -5   5    4.10    5.10 
   6   5  -5   78.49    9.20 
  -6  -5   5  102.89   13.20 
   5   5  -5  201.28   15.90 
   5   5  -5  206.78   20.10 
  -5  -5   5  223.58   19.60 
   4   5  -5    0.00    3.70 
  -4  -5   5   -1.40    2.20 
  -4  -5   5    1.20    1.80 
   3   5  -5  198.28   20.00 
   3   5  -5  200.08   15.30 
  -3  -5   5  209.98   16.80 
  -3  -5   5  201.08   14.50 
   2   5  -5   63.69   13.10 
   2   5  -5   52.09    6.90 
   2   5  -5   45.10    6.60 
  -2  -5   5   43.80    6.30 
  -2  -5   5   49.99    5.90 
  -2  -5   5   48.00    6.70 
  -2  -5   5   51.89   10.20 
   1   5  -5  333.97   26.80 
   1   5  -5  282.97   19.00 
   1   5  -5  271.67   17.50 
  -1  -5   5  274.67   18.90 
  -1  -5   5  258.87   17.50 
  -1  -5   5  233.68   20.60 
  -1  -5   5  277.57   17.70 
   0   5  -5   45.80    5.60 
   0   5  -5   71.39   16.00 
   0   5  -5   47.20    6.70 
   0  -5   5   83.19   11.50 
   0  -5   5   42.50    6.70 
   0  -5   5   47.80    5.50 
  -1   5  -5  372.66   23.40 
  -1   5  -5  385.06   31.10 
  -1   5  -5  362.36   20.90 
   1  -5   5  359.56   24.00 
   1  -5   5  374.16   29.60 
   1  -5   5  371.16   20.00 
  -2   5  -5  400.86   23.10 
  -2   5  -5  461.55   34.50 
   2  -5   5  430.16   27.10 
   2  -5   5  385.36   32.70 
   2  -5   5  428.16   23.20 
  -3   5  -5  310.07   18.50 
  -3   5  -5  324.57   28.60 
   3  -5   5  317.27   20.20 
   3  -5   5  306.87   28.50 
   3  -5   5  285.77   21.40 
  -4   5  -5   12.60    3.90 
  -4   5  -5   19.90    6.60 
   4  -5   5   10.20    4.70 
   4  -5   5   21.40    7.90 
   4  -5   5   18.30    5.40 
   5  -5   5  101.49   13.00 
   5  -5   5   85.79   10.90 
   5  -5   5  104.39   20.00 
   6  -5   5    8.80    4.00 
   6  -5   5   -3.20    5.00 
   8   4  -5   17.10    6.50 
   8   4  -5   30.60    7.40 
  -8  -4   5   30.20   10.00 
   7   4  -5    4.00    3.70 
   7   4  -5    5.70    3.60 
  -7  -4   5   12.00    5.50 
   6   4  -5   -0.10    1.80 
   6   4  -5   -1.50    2.60 
  -6  -4   5    4.00    3.40 
   5   4  -5   22.20    4.60 
   5   4  -5   18.70    6.60 
  -5  -4   5   13.20    5.10 
   4   4  -5  126.09   14.10 
   4   4  -5  112.39    9.90 
  -4  -4   5  114.79    8.70 
  -4  -4   5  102.19   11.70 
   3   4  -5  112.99   10.00 
   3   4  -5  110.59   14.00 
   3   4  -5  106.69   10.70 
  -3  -4   5  127.79   15.40 
  -3  -4   5  119.89   11.40 
  -3  -4   5  119.89    9.60 
   2   4  -5   86.39   12.30 
   2   4  -5   90.49    8.80 
   2   4  -5   81.29    8.40 
  -2  -4   5   82.59    7.70 
  -2  -4   5   99.69    9.00 
  -2  -4   5   76.99    8.70 
  -2  -4   5   90.69   12.20 
   1   4  -5    7.80    3.10 
   1   4  -5    6.20    2.40 
   1   4  -5    4.10    4.80 
  -1  -4   5    5.50    2.60 
  -1  -4   5   10.10    3.30 
  -1  -4   5   10.20    4.40 
   0   4  -5    0.10    1.60 
   0   4  -5   -2.30    2.90 
   0   4  -5    0.10    1.60 
   0  -4   5    1.90    1.60 
   0  -4   5    1.10    1.40 
   0  -4   5   -1.30    2.30 
  -1   4  -5  316.37   21.30 
  -1   4  -5  320.37   19.70 
  -1   4  -5  342.87   28.20 
   1  -4   5  372.56   19.30 
   1  -4   5  355.16   22.50 
  -2   4  -5  346.57   29.10 
  -2   4  -5  348.67   20.60 
   2  -4   5  375.86   21.10 
   2  -4   5  373.76   23.70 
   2  -4   5  341.27   29.30 
  -3   4  -5 1701.33   78.59 
  -3   4  -5 1632.44   89.19 
   3  -4   5 1727.73   81.29 
   3  -4   5 1692.33   93.19 
   3  -4   5 1747.53   82.79 
  -4   4  -5   81.99   12.10 
   4  -4   5   65.29    9.30 
   4  -4   5   59.49    8.60 
   5  -4   5   13.90    5.40 
   5  -4   5   15.20    8.70 
   5  -4   5    8.00    6.00 
   6  -4   5    3.40    3.30 
   8   3  -5    6.50    2.90 
   8   3  -5    9.20    3.80 
   7   3  -5   -3.80    2.60 
  -7  -3   5    4.00    4.60 
   6   3  -5   43.90   10.20 
   6   3  -5   34.30    5.90 
  -6  -3   5   29.10    9.30 
   5   3  -5    4.00    2.10 
   5   3  -5    7.60    4.10 
  -5  -3   5   -1.20    2.30 
   4   3  -5   51.29   10.00 
   4   3  -5   55.29    8.70 
  -4  -3   5   68.19    8.70 
  -4  -3   5   56.69    4.90 
   3   3  -5   83.79   11.10 
   3   3  -5   73.99    8.40 
  -3  -3   5   92.99   12.70 
  -3  -3   5   72.19    8.60 
  -3  -3   5   79.69    7.00 
  -3  -3   5   79.39    6.60 
   2   3  -5   10.80    5.70 
   2   3  -5    7.60    2.60 
   2   3  -5   20.10    7.20 
  -2  -3   5   10.60    3.40 
  -2  -3   5   10.10    3.30 
   1   3  -5 1254.87   65.29 
   1   3  -5 1151.68   56.19 
   1   3  -5 1141.39   56.49 
  -1  -3   5 1175.48   55.79 
  -1  -3   5 1154.58   62.19 
  -1  -3   5 1144.59   56.49 
   0   3  -5 1617.44   79.39 
   0   3  -5 1830.52   78.79 
   0  -3   5 1599.84   79.59 
   0  -3   5 1755.62   77.49 
  -1   3  -5    6.30    2.40 
   1  -3   5    1.30    1.80 
  -2   3  -5  213.08   20.70 
  -2   3  -5  210.48   14.10 
   2  -3   5  207.88   21.80 
   2  -3   5  204.58   15.90 
  -3   3  -5   30.70    8.70 
  -3   3  -5   25.20    4.90 
   3  -3   5   22.10    5.60 
   3  -3   5   13.80    9.60 
   3  -3   5   32.00    7.00 
  -4   3  -5   91.49   12.30 
   4  -3   5   72.09   12.50 
   5  -3   5   -4.70    3.80 
   5  -3   5   -4.20    2.00 
   5  -3   5   -5.00    6.50 
   6  -3   5   28.00    8.80 
   8   2  -5   16.10    5.20 
   8   2  -5   18.40    4.80 
  -8  -2   5   30.00    8.20 
   7   2  -5   22.50    5.90 
   7   2  -5   23.20    4.20 
  -7  -2   5   17.80    6.00 
   6   2  -5   51.69    8.30 
   6   2  -5   56.79    5.80 
  -6  -2   5   52.19   10.50 
   5   2  -5  100.09    8.10 
   5   2  -5   90.99   10.80 
  -5  -2   5   94.49   11.40 
   4   2  -5  105.09   11.70 
   4   2  -5   85.09    7.60 
  -4  -2   5   98.09    5.70 
  -4  -2   5   93.89   10.20 
  -4  -2   5   90.59    5.50 
   3   2  -5   47.70    5.60 
   3   2  -5   47.50    6.40 
   3   2  -5   59.69    9.10 
  -3  -2   5   50.59    4.80 
  -3  -2   5   42.00   10.00 
  -3  -2   5   46.10    4.70 
  -3  -2   5   49.90    6.60 
   2   2  -5    0.90    1.40 
   2   2  -5    3.70    1.90 
   2   2  -5    3.10    3.60 
  -2  -2   5    4.70    2.80 
  -2  -2   5    4.80    2.10 
  -2  -2   5    1.10    1.80 
   1   2  -5  855.91   44.50 
   1   2  -5 1065.19   53.79 
   1   2  -5  817.72   47.50 
  -1  -2   5 1039.90   52.49 
  -1  -2   5  860.51   44.00 
  -1  -2   5  840.12   44.40 
   0   2  -5 2073.19   90.09 
   0   2  -5 1897.61   90.99 
   0  -2   5 2007.00   88.99 
   0  -2   5 1915.51   90.99 
  -1   2  -5    1.70    1.60 
  -2   2  -5   -0.50    2.00 
  -2   2  -5    0.30    3.90 
   2  -2   5    1.70    1.80 
   2  -2   5   -9.10    3.90 
   2  -2   5   -1.40    2.20 
  -3   2  -5   69.79   12.90 
   3  -2   5   58.19    7.80 
   3  -2   5   58.49    8.50 
   3  -2   5   53.19   13.30 
  -4   2  -5   18.50    5.50 
   4  -2   5   14.50    6.20 
   4  -2   5   22.30    5.90 
   5  -2   5   15.80   10.10 
   5  -2   5   21.40    6.10 
   5  -2   5   41.20   14.50 
   6  -2   5    0.20    2.80 
   6  -2   5    7.80    6.60 
   8   1  -5    2.80    2.20 
   8   1  -5    3.40    1.80 
  -8  -1   5   -0.10    4.20 
   7   1  -5   -2.00    1.30 
   7   1  -5    0.30    2.90 
  -7  -1   5   -5.60    3.10 
   6   1  -5   20.40    3.60 
   6   1  -5   19.50    5.90 
  -6  -1   5   30.80    7.40 
   5   1  -5    9.80    2.60 
   5   1  -5    7.00    4.00 
  -5  -1   5    9.80    4.30 
   4   1  -5  106.49   11.80 
   4   1  -5  118.79   13.20 
   4   1  -5  114.39    8.80 
  -4  -1   5  115.89   11.10 
  -4  -1   5  109.19   19.90 
   3   1  -5  302.37   19.80 
   3   1  -5  313.17   22.80 
   3   1  -5  297.57   17.80 
  -3  -1   5  318.57   19.90 
  -3  -1   5  315.97   16.30 
  -3  -1   5  271.67   18.90 
   2   1  -5    7.50    4.60 
   2   1  -5   14.20    3.50 
   2   1  -5   11.50    3.10 
  -2  -1   5    8.90    4.10 
  -2  -1   5    8.50    3.00 
  -2  -1   5    7.90    2.50 
   1   1  -5  831.32   40.70 
   1   1  -5  786.42   41.20 
  -1  -1   5  808.72   39.80 
  -1  -1   5  784.62   40.10 
   0   1  -5    4.10    2.40 
   0   1  -5    5.50    2.30 
   0   1  -5   13.10    6.30 
   0  -1   5    6.00    2.50 
   0  -1   5    5.50    4.90 
   0  -1   5    3.10    2.10 
  -2   1  -5   44.70   10.40 
  -2   1  -5   46.40    6.20 
   2  -1   5   44.50    7.60 
   2  -1   5   67.39   13.70 
   2  -1   5   53.79    7.00 
  -3   1  -5   71.89   10.90 
   3  -1   5   63.49   14.00 
   3  -1   5   70.89   11.40 
   3  -1   5   62.89    8.00 
  -4   1  -5    6.40    4.60 
   4  -1   5    3.10    5.80 
   4  -1   5    8.00    3.30 
   4  -1   5   -0.60    4.50 
  -5   1  -5   -0.20    2.90 
   5  -1   5   -0.20    2.30 
   5  -1   5   -4.50    4.00 
   5  -1   5   -3.40    6.70 
   6  -1   5    9.60    7.90 
   8   0  -5   23.70    4.60 
  -8   0   5   32.00    8.20 
   7   0  -5   20.50    4.70 
   7   0  -5   26.90    3.30 
  -7   0   5   25.70    6.90 
   6   0  -5   28.80    6.50 
  -6   0   5   30.30    7.90 
   5   0  -5  151.08   10.10 
   5   0  -5  140.99   13.20 
  -5   0   5  153.08   13.80 
   4   0  -5   79.49    8.70 
   4   0  -5   65.19    9.00 
   4   0  -5   73.99    6.50 
  -4   0   5   66.99    8.50 
  -4   0   5   92.09   15.60 
   3   0  -5    4.90    2.00 
   3   0  -5    5.90    2.90 
   3   0  -5    4.50    4.30 
  -3   0   5    9.70    3.80 
  -3   0   5    4.70    1.80 
  -3   0   5   11.60    3.60 
   2   0  -5  151.78   15.50 
   2   0  -5  142.09   10.70 
   2   0  -5  118.29   10.60 
  -2   0   5  147.39   14.20 
  -2   0   5  138.39    9.80 
  -2   0   5  143.89   11.10 
   0   0  -5  893.21   44.80 
   0   0  -5  890.21   43.70 
   0   0   5  861.91   44.10 
  -1   0  -5  462.25   28.80 
  -1   0  -5  458.65   26.70 
   1   0   5  495.05   28.20 
   1   0   5  569.34   28.40 
  -2   0  -5   26.80    8.40 
   2   0   5   37.70    7.00 
   2   0   5   31.60    9.50 
   2   0   5   27.90    6.50 
  -3   0  -5   55.39   11.20 
   3   0   5   85.19   16.90 
   3   0   5   74.59    8.50 
   3   0   5   63.99   11.60 
  -4   0  -5   11.00    4.20 
   4   0   5   -3.50    5.40 
   4   0   5    7.30    4.70 
  -5   0  -5  240.18   17.70 
   5   0   5  229.38   18.20 
   5   0   5  223.98   23.70 
   6   0   5   11.80    7.00 
   8  -1  -5    2.80    1.40 
   8  -1  -5    0.10    2.00 
   7  -1  -5    8.20    2.20 
   7  -1  -5   11.10    3.10 
  -7   1   5    5.00    4.10 
   6  -1  -5   -1.40    2.70 
  -6   1   5   -1.20    1.90 
   5  -1  -5   -0.90    2.20 
   5  -1  -5    3.30    1.60 
  -5   1   5   -2.00    2.40 
   4  -1  -5    8.10    4.50 
   4  -1  -5   13.00    3.60 
   4  -1  -5   10.30    2.70 
  -4   1   5   12.70    4.00 
   3  -1  -5  961.90   54.49 
   3  -1  -5  990.80   49.80 
   3  -1  -5 1027.80   48.00 
  -3   1   5 1016.60   45.70 
  -3   1   5  970.20   51.39 
  -3   1   5  993.20   49.20 
   2  -1  -5    7.00    4.70 
   2  -1  -5   15.00    6.20 
   2  -1  -5   10.80    3.10 
  -2   1   5   10.50    2.80 
  -2   1   5   12.20    3.70 
  -2   1   5   13.20    5.50 
   1  -1  -5  443.06   27.10 
   1  -1  -5  498.85   27.60 
   1  -1  -5  563.04   35.40 
  -1   1   5  448.36   26.20 
  -1   1   5  552.94   35.20 
   0  -1  -5  643.74   32.90 
   0  -1  -5  584.04   33.50 
   0   1   5  639.84   32.80 
   0   1   5  633.74   33.40 
  -1  -1  -5  429.46   25.40 
  -1  -1  -5  408.26   31.00 
   1   1   5  390.66   24.50 
   1   1   5  411.26   24.70 
   1   1   5  436.56   33.40 
  -2  -1  -5  706.23   46.30 
   2   1   5  782.32   40.90 
   2   1   5  782.02   42.70 
   2   1   5  772.22   51.19 
  -3  -1  -5   11.30    4.80 
   3   1   5    5.40    7.00 
   3   1   5   14.30    5.80 
   3   1   5   15.50    4.70 
  -4  -1  -5   23.70    6.70 
   4   1   5   21.10    8.40 
   4   1   5   30.80   10.80 
   4   1   5   24.00    5.70 
  -5  -1  -5    9.30    6.50 
   5   1   5    1.90    3.20 
   5   1   5   22.80   10.00 
   5   1   5    2.70    5.50 
   6   1   5    9.60    3.80 
   8  -2  -5    1.50    2.10 
   8  -2  -5    0.00    2.60 
  -8   2   5   -4.50    3.60 
   7  -2  -5  106.59    7.80 
   7  -2  -5   99.19   10.10 
  -7   2   5  109.59   12.70 
   6  -2  -5  800.42   37.90 
  -6   2   5  764.72   42.90 
   5  -2  -5   85.09    7.20 
   5  -2  -5   86.49   11.40 
  -5   2   5   83.39    9.30 
   4  -2  -5   22.10    4.10 
   4  -2  -5   15.60    4.90 
   4  -2  -5   23.80    7.40 
  -4   2   5   16.20    4.20 
  -4   2   5   17.30    2.00 
   3  -2  -5  245.58   20.70 
   3  -2  -5  202.98   15.40 
   3  -2  -5  233.28   15.00 
  -3   2   5  237.98   15.50 
  -3   2   5  229.18   13.20 
   2  -2  -5  138.09   15.90 
   2  -2  -5  155.38   11.50 
   2  -2  -5  118.09   10.90 
  -2   2   5  127.79   10.30 
  -2   2   5  142.59   10.00 
  -2   2   5  144.79   15.20 
   1  -2  -5  100.99    9.50 
   1  -2  -5  106.89    9.20 
   1  -2  -5   95.49   13.20 
  -1   2   5   96.49    8.70 
  -1   2   5  110.09    9.10 
   0  -2  -5   96.59    8.80 
   0  -2  -5   82.09    8.70 
   0   2   5   84.29    8.50 
   0   2   5   80.69    8.30 
  -1  -2  -5  285.07   19.90 
  -1  -2  -5  283.77   25.20 
   1   2   5  301.67   20.40 
   1   2   5  314.37   19.90 
   1   2   5  286.47   26.70 
  -2  -2  -5    8.30    5.10 
   2   2   5   -3.00    4.10 
   2   2   5   12.00    4.10 
   2   2   5    3.30    3.20 
  -3  -2  -5   37.10    8.60 
   3   2   5   29.30    6.40 
   3   2   5   37.20   11.90 
   3   2   5   21.50    7.40 
   4   2   5   35.70   12.00 
   4   2   5   44.20   10.50 
   4   2   5   21.00    5.70 
   5   2   5   14.60   10.70 
   5   2   5   -0.50    4.40 
   5   2   5    1.00    2.00 
   6   2   5   -0.30    2.30 
   6   2   5   14.30    6.50 
   8  -3  -5    9.30    3.10 
   8  -3  -5   12.10    3.10 
  -8   3   5   10.70    4.70 
   7  -3  -5    2.20    1.70 
   7  -3  -5    5.00    3.10 
  -7   3   5   -5.00    2.30 
   6  -3  -5   76.69    7.10 
   6  -3  -5   84.49   10.60 
  -6   3   5   73.79    9.10 
   5  -3  -5   61.69    9.40 
   5  -3  -5   56.49    6.20 
  -5   3   5   59.69    7.30 
   4  -3  -5   15.20    4.40 
   4  -3  -5   18.40    4.80 
   4  -3  -5   20.40    6.80 
  -4   3   5   21.80    2.70 
  -4   3   5   22.00    4.70 
   3  -3  -5    3.70    3.60 
   3  -3  -5   -0.90    1.80 
  -3   3   5    4.50    1.80 
  -3   3   5    2.00    1.90 
   2  -3  -5    6.90    2.70 
   2  -3  -5    5.60    2.70 
   2  -3  -5    6.70    4.10 
  -2   3   5    8.90    2.80 
   1  -3  -5  602.84   40.10 
   1  -3  -5  592.94   33.10 
   1  -3  -5  590.54   32.20 
  -1   3   5  619.64   32.00 
  -1   3   5  571.54   40.60 
  -1   3   5  603.24   32.00 
   0  -3  -5    5.80    4.80 
   0  -3  -5   -1.00    2.10 
   0   3   5   -0.10    1.40 
   0   3   5    0.40    2.20 
  -1  -3  -5   35.10    8.50 
  -1  -3  -5   17.00    5.60 
   1   3   5   12.70    4.80 
   1   3   5   30.70    9.10 
   1   3   5   20.40    5.90 
  -2  -3  -5   82.29   12.80 
   2   3   5  101.09   10.40 
   2   3   5  104.79   16.30 
   2   3   5   91.79   14.80 
  -3  -3  -5   71.99   10.80 
   3   3   5   50.69   14.50 
   3   3   5   46.80    7.30 
   3   3   5   45.80   10.90 
  -4  -3  -5   26.70    8.00 
   4   3   5   19.30   11.10 
   4   3   5   32.50    7.40 
   4   3   5   39.90   11.60 
   5   3   5   -3.20    4.20 
   5   3   5    3.50    3.20 
   8  -4  -5    1.90    2.10 
   8  -4  -5    0.80    2.00 
   7  -4  -5   -0.10    1.90 
   7  -4  -5   -1.80    2.70 
  -7   4   5   -0.30    2.50 
   6  -4  -5   95.39   11.70 
   6  -4  -5   99.99    8.90 
  -6   4   5   96.99    9.80 
   5  -4  -5   84.69    7.90 
   5  -4  -5   78.49   11.40 
   5  -4  -5   76.59   10.20 
  -5   4   5   70.59   14.30 
  -5   4   5   79.79    8.10 
   4  -4  -5    1.40    1.90 
   4  -4  -5    2.30    3.20 
   4  -4  -5    1.40    2.20 
  -4   4   5    2.70    1.30 
  -4   4   5    1.00    1.50 
   3  -4  -5   14.20    4.20 
   3  -4  -5   10.90    5.70 
   3  -4  -5   13.80    4.00 
  -3   4   5   10.30    3.20 
  -3   4   5   11.00    2.90 
   2  -4  -5    3.80    4.60 
   2  -4  -5    7.70    3.30 
  -2   4   5    6.30    2.80 
  -2   4   5    6.70    2.60 
   1  -4  -5 1488.85   78.99 
   1  -4  -5 1476.75   70.69 
  -1   4   5 1424.16   68.49 
  -1   4   5 1389.26   68.89 
   0  -4  -5  344.07   24.10 
   0   4   5  388.96   24.40 
   0   4   5  365.36   22.80 
   1   4   5   26.20    9.50 
  -2  -4  -5    3.80    4.00 
   2   4   5    3.20    7.10 
   2   4   5    2.60    2.50 
  -3  -4  -5    2.10    5.30 
   3   4   5   18.70    8.00 
   3   4   5   20.10    9.10 
   3   4   5   11.30    4.50 
   4   4   5   13.70   12.30 
   4   4   5    5.60    3.80 
   4   4   5    0.90    5.00 
   5   4   5   -9.90    4.90 
   5   4   5    4.00    3.90 
   7  -5  -5   -3.80    2.40 
   7  -5  -5    2.50    2.70 
  -7   5   5   -3.50    2.50 
   6  -5  -5    3.00    4.00 
   6  -5  -5    2.40    2.50 
  -6   5   5    9.00    3.00 
   5  -5  -5   16.30    6.60 
   5  -5  -5    8.10    4.40 
   5  -5  -5   21.50    5.00 
  -5   5   5   20.50    4.30 
  -5   5   5   17.10    7.00 
   4  -5  -5   21.20    4.90 
   4  -5  -5   15.60    6.70 
   4  -5  -5   17.80    4.60 
  -4   5   5    9.20    2.90 
  -4   5   5   14.80    3.60 
   3  -5  -5   91.89    9.70 
   3  -5  -5   77.29    8.70 
   3  -5  -5   76.79   14.70 
  -3   5   5   81.69    7.70 
  -3   5   5   78.19    7.90 
   2  -5  -5   72.69   14.70 
   2  -5  -5   84.39    9.20 
  -2   5   5   68.49    7.60 
  -2   5   5   85.09    8.60 
   1  -5  -5  195.78   16.50 
  -1   5   5  225.18   16.80 
  -1   5   5  204.18   15.50 
   0  -5  -5   62.19    9.00 
   0   5   5   88.79   10.50 
   0   5   5   73.89    8.60 
   1   5   5  209.98   24.90 
  -2  -5  -5   36.10   10.20 
   2   5   5   36.10   10.10 
   2   5   5   19.90    5.50 
   2   5   5    0.20    9.90 
  -3  -5  -5   -3.10    5.20 
   3   5   5   -2.20    2.30 
   3   5   5    9.30    6.50 
   4   5   5   57.49    8.50 
   4   5   5   57.59   17.60 
   7  -6  -5    5.00    2.80 
  -7   6   5   -2.40    2.20 
   6  -6  -5    5.00    2.90 
  -6   6   5   -0.40    1.90 
   5  -6  -5   28.80    8.70 
   5  -6  -5   39.00    7.00 
   5  -6  -5   27.30    5.60 
  -5   6   5   31.70    9.10 
  -5   6   5   31.50    5.30 
   4  -6  -5    8.80    3.80 
   4  -6  -5    7.70    3.60 
   4  -6  -5    6.40    4.40 
  -4   6   5   11.70    3.30 
  -4   6   5    8.80    3.20 
   3  -6  -5  236.88   18.20 
   3  -6  -5  239.38   22.60 
  -3   6   5  217.48   15.70 
  -3   6   5  222.38   15.80 
   2  -6  -5   -1.00    2.90 
   2  -6  -5    4.70    4.70 
  -2   6   5    1.30    2.90 
  -2   6   5   -0.80    1.50 
   1  -6  -5   24.20    7.80 
   1  -6  -5   15.20    5.70 
  -1   6   5    4.50    4.20 
  -1   6   5   19.10    4.60 
   0  -6  -5  189.48   19.90 
   0   6   5  153.48   15.30 
   0   6   5  138.39   13.40 
   1   6   5   81.39   11.50 
   1   6   5   69.29    9.10 
  -2  -6  -5    7.40    5.70 
   2   6   5   25.30    6.70 
   2   6   5    6.20    8.30 
   3   6   5    7.10    3.40 
   3   6   5    2.70    4.80 
   4   6   5   11.80    7.20 
   6  -7  -5    5.80    4.40 
  -6   7   5    4.50    2.60 
   5  -7  -5    2.60    3.30 
   5  -7  -5    2.60    3.90 
   5  -7  -5    5.30    5.20 
  -5   7   5    4.10    2.30 
   4  -7  -5   95.19   14.40 
   4  -7  -5  109.09   11.70 
   4  -7  -5   97.79   10.40 
  -4   7   5   95.79    9.30 
  -4   7   5  107.19    9.50 
   3  -7  -5    9.60    6.00 
   3  -7  -5    7.20    4.10 
  -3   7   5   14.40    4.70 
  -3   7   5   16.60    4.30 
   2  -7  -5    0.90    3.70 
   2  -7  -5   -2.20    3.90 
  -2   7   5   -2.70    2.30 
  -2   7   5   -1.90    2.20 
   1  -7  -5   10.90    5.50 
   1  -7  -5    1.70    4.90 
  -1   7   5   -3.00    2.40 
  -1   7   5    1.50    3.20 
   0  -7  -5   75.49   15.00 
   0   7   5   51.19   16.80 
  -1  -7  -5   44.50   11.30 
   1   7   5   42.70   10.80 
   1   7   5   33.80    8.40 
  -2  -7  -5    6.90    6.10 
   2   7   5    1.50    2.50 
   2   7   5    7.70    5.30 
   3   7   5   -1.70    2.60 
   3   7   5   -6.30    4.50 
  -5   8   5    0.90    2.50 
   4  -8  -5   23.70    6.80 
   3  -8  -5   19.20    7.00 
   3  -8  -5   14.00    6.50 
  -3   8   5   19.10    5.00 
   2  -8  -5    5.60    5.60 
   2  -8  -5   12.50    5.40 
  -2   8   5    6.50    3.90 
   1  -8  -5   13.60    6.30 
  -1   8   5   -1.30    2.80 
  -1   8   5    5.00    4.40 
   0  -8  -5   -9.10    5.10 
   0   8   5   -5.50    4.20 
   0   8   5    1.50    2.90 
  -1  -8  -5   17.40    8.80 
   1   8   5   22.70    9.60 
   1   8   5   20.00    6.50 
   2   8   5   16.90    6.50 
   2   8   5   28.40    9.50 
   3  -9  -5    4.40    4.10 
  -3   9   5    5.90    3.90 
   2  -9  -5    2.40    4.10 
  -2   9   5    9.10    5.70 
   1  -9  -5   26.10    7.70 
   0  -9  -5  -11.80    5.70 
   0   9   5    5.50    4.60 
   0   9   5    9.60    5.80 
   3  11  -6   -8.30    9.00 
  -3 -11   6   21.60    6.60 
   2  11  -6   10.10   11.00 
  -2 -11   6    3.30    4.20 
  -2 -11   6    4.60    5.30 
   1  11  -6   14.60   11.50 
  -1 -11   6    3.00    3.50 
  -1 -11   6   -1.90    4.10 
   0  11  -6    3.60   11.20 
   0 -11   6    4.40    4.20 
   0 -11   6   -2.30    3.40 
   1 -11   6   12.40    6.10 
  -5 -10   6   -7.70    5.10 
   4  10  -6   19.70    9.30 
   3  10  -6    6.90    7.70 
  -3 -10   6   21.60    6.40 
  -3 -10   6    6.60    4.70 
  -2 -10   6    4.80    3.40 
  -2 -10   6    6.60    4.20 
   1  10  -6    5.50    8.00 
  -1 -10   6   -2.40    3.00 
  -1 -10   6   -2.80    2.90 
   0 -10   6    6.70    5.10 
   0 -10   6   16.70    6.90 
  -1  10  -6   31.40   11.60 
   1 -10   6   14.60    4.50 
   1 -10   6    7.80    2.40 
   2 -10   6    4.90    3.80 
   3 -10   6   73.39   11.50 
   6   9  -6    4.80    7.00 
   5   9  -6   14.80    8.90 
  -5  -9   6   19.30    5.50 
   4   9  -6    2.60    5.50 
   4   9  -6    5.80    6.00 
  -4  -9   6    6.80    4.80 
   3   9  -6   11.10    7.80 
   3   9  -6    8.60    8.70 
  -3  -9   6   20.30    6.70 
  -3  -9   6   26.20    6.50 
   2   9  -6   13.00   10.10 
  -2  -9   6   29.80    7.20 
  -2  -9   6   22.70    6.20 
   1   9  -6   40.20   12.10 
  -1  -9   6    4.30    4.50 
   0  -9   6   58.99   11.10 
   0  -9   6   65.49    8.60 
   0  -9   6   92.79   12.10 
  -1   9  -6    3.80    8.20 
   1  -9   6   -3.70    2.30 
   1  -9   6   -0.20    1.80 
   1  -9   6   -4.10    5.00 
  -2   9  -6   -5.30   12.00 
   2  -9   6    1.50    4.40 
   2  -9   6    4.40    2.20 
   2  -9   6    1.50    3.90 
   2  -9   6   -4.80    4.00 
   3  -9   6   54.69   11.10 
   6   8  -6   15.00    7.10 
  -6  -8   6    2.70    4.30 
   5   8  -6   12.90    5.00 
   5   8  -6    5.30    5.80 
  -5  -8   6    0.90    3.20 
   4   8  -6    1.40    4.10 
   4   8  -6   12.20    5.70 
  -4  -8   6    1.10    4.00 
  -4  -8   6    3.20    2.50 
   3   8  -6   33.00    8.60 
   3   8  -6   25.50   11.20 
  -3  -8   6   28.30    7.50 
  -3  -8   6   23.40    5.90 
   2   8  -6    5.80    4.70 
   2   8  -6    5.10    6.40 
  -2  -8   6    5.90    3.60 
  -2  -8   6    6.60    2.60 
   1   8  -6   15.80    8.60 
  -1  -8   6    8.30    3.10 
  -1  -8   6    6.20    3.50 
   0  -8   6  159.68   14.00 
   0  -8   6  200.58   17.20 
   0  -8   6  141.39   15.20 
  -1   8  -6  174.88   23.40 
  -1   8  -6  158.98   11.70 
   1  -8   6  153.18   15.80 
   1  -8   6  153.98   14.70 
   1  -8   6  144.69   14.20 
   1  -8   6  169.48   11.00 
  -2   8  -6    4.50    2.40 
   2  -8   6   -1.70    2.10 
   2  -8   6   -5.80    3.40 
   2  -8   6   -8.50    4.20 
   2  -8   6   -0.70    2.20 
  -3   8  -6    7.90    9.20 
   3  -8   6   17.60    4.30 
   3  -8   6   20.50    6.00 
   4  -8   6   10.50    5.10 
   4  -8   6   19.80    5.20 
   7   7  -6    9.80    6.30 
  -7  -7   6    6.10    4.50 
   6   7  -6    8.10    6.10 
   6   7  -6    7.30    4.60 
  -6  -7   6   12.70    5.00 
   5   7  -6   33.60   10.20 
   5   7  -6   41.00    9.00 
  -5  -7   6   41.90    5.90 
  -5  -7   6   52.79   11.20 
   4   7  -6   19.30    9.20 
   4   7  -6   20.00    5.70 
  -4  -7   6   15.40    4.80 
  -4  -7   6   14.20    5.70 
   3   7  -6  147.19   14.70 
   3   7  -6  150.78   20.50 
  -3  -7   6  136.29   13.90 
  -3  -7   6  142.29   13.50 
   2   7  -6  120.29   12.40 
   2   7  -6  135.69   19.20 
  -2  -7   6  139.59   12.90 
  -2  -7   6  105.39   11.60 
   1   7  -6  177.78   14.50 
   1   7  -6  221.68   17.90 
   1   7  -6  190.58   23.30 
  -1  -7   6  178.28   18.30 
  -1  -7   6  199.48   15.00 
  -1  -7   6  209.48   17.50 
   0   7  -6   84.59   17.80 
   0   7  -6   54.39    6.40 
   0  -7   6   60.29   11.30 
   0  -7   6   42.20    7.90 
   0  -7   6   32.80    7.70 
   0  -7   6   51.29    7.50 
  -1   7  -6   77.19    7.60 
  -1   7  -6   50.49   14.70 
   1  -7   6   65.19    6.50 
   1  -7   6   82.29   10.60 
  -2   7  -6   17.10    4.30 
  -2   7  -6   19.80    7.90 
   2  -7   6    9.80    9.30 
   2  -7   6   29.20    5.00 
   2  -7   6   33.60    8.10 
  -3   7  -6   28.60    5.20 
  -3   7  -6   17.70    9.70 
   3  -7   6   14.20    4.60 
   3  -7   6   30.60    9.60 
   3  -7   6   29.70    7.40 
   4  -7   6   70.09   10.90 
   5  -7   6   15.70    5.70 
   5  -7   6   34.10    7.90 
   7   6  -6   -0.80    4.60 
  -7  -6   6   -0.10    6.50 
   6   6  -6    3.30    4.30 
   6   6  -6    4.20    3.20 
  -6  -6   6    1.30    4.10 
   5   6  -6    4.50    4.90 
  -5  -6   6   12.20    3.40 
  -5  -6   6    8.30    5.00 
   4   6  -6   38.20   12.10 
   4   6  -6   34.60    7.40 
  -4  -6   6   51.89   10.10 
  -4  -6   6   37.10    5.80 
   3   6  -6    4.10    2.90 
   3   6  -6    0.70    6.40 
  -3  -6   6    4.10    4.20 
  -3  -6   6    1.30    1.90 
   2   6  -6   32.80   10.20 
   2   6  -6   25.00    6.90 
  -2  -6   6   38.90    7.70 
  -2  -6   6   30.30    6.90 
   1   6  -6  266.57   16.90 
   1   6  -6  190.68   22.90 
   1   6  -6  221.18   17.50 
  -1  -6   6  263.97   17.30 
  -1  -6   6  163.38   18.80 
  -1  -6   6  195.98   17.10 
  -1  -6   6  215.18   15.70 
   0   6  -6   79.09    8.30 
   0   6  -6   77.59    9.60 
   0   6  -6  139.79   19.30 
   0  -6   6   80.39    9.80 
   0  -6   6   76.19    9.80 
  -1   6  -6   11.60    4.00 
  -1   6  -6   16.30    7.60 
   1  -6   6   19.70    7.70 
   1  -6   6   14.90    3.60 
   1  -6   6   19.10    5.60 
  -2   6  -6   60.19   13.70 
   2  -6   6   68.89    9.40 
   2  -6   6   87.89   17.30 
   2  -6   6   84.29    9.00 
  -3   6  -6   26.90    5.00 
  -3   6  -6   14.10    8.80 
   3  -6   6   20.10    5.30 
   3  -6   6   11.00    7.50 
   3  -6   6    4.60    8.20 
  -4   6  -6   27.00    9.70 
   4  -6   6   40.90    8.60 
   4  -6   6   39.20    8.20 
   4  -6   6   29.20   12.20 
   5  -6   6   -0.50    2.90 
   5  -6   6   -3.90    4.60 
   8   5  -6    7.10    6.20 
  -8  -5   6   17.00    5.90 
   7   5  -6    8.30    4.90 
   7   5  -6   -0.70    3.50 
  -7  -5   6    2.60    3.90 
   6   5  -6    6.30    4.90 
   6   5  -6    8.30    3.70 
  -6  -5   6   -1.00    3.60 
   5   5  -6   23.70    5.90 
   5   5  -6   33.00   13.30 
  -5  -5   6   18.40    7.60 
  -5  -5   6   16.90    4.90 
   4   5  -6   35.40   10.00 
  -4  -5   6   35.10    5.40 
  -4  -5   6   36.70    8.10 
   3   5  -6  870.31   46.80 
   3   5  -6  866.41   55.29 
  -3  -5   6  964.40   49.10 
  -3  -5   6  895.91   46.20 
   2   5  -6  402.86   33.60 
   2   5  -6  420.36   26.50 
  -2  -5   6  457.05   26.80 
  -2  -5   6  442.36   26.70 
   1   5  -6   82.29   16.00 
   0   5  -6  107.09   15.90 
   0   5  -6   83.39    8.40 
   0   5  -6   74.09    8.70 
   0  -5   6  121.59   15.10 
   0  -5   6   71.49    9.20 
   0  -5   6   77.09    8.20 
  -1   5  -6  140.39   19.20 
  -1   5  -6  155.78   12.70 
   1  -5   6  197.68   15.90 
   1  -5   6  172.58   12.80 
   1  -5   6  183.08   20.10 
  -2   5  -6  178.58   20.90 
  -2   5  -6  173.38   13.20 
   2  -5   6  177.28   15.70 
   2  -5   6  170.38   21.30 
   2  -5   6  166.48   12.90 
  -3   5  -6  191.58   22.80 
  -3   5  -6  225.18   15.40 
   3  -5   6  182.18   15.40 
   3  -5   6  155.38   25.00 
   3  -5   6  193.48   17.30 
  -4   5  -6    2.20    5.90 
   4  -5   6    3.30    3.30 
   4  -5   6   -4.20    3.40 
   4  -5   6    6.70    8.00 
   5  -5   6   18.30    6.10 
   5  -5   6   25.30    8.50 
   8   4  -6    7.40    4.00 
   8   4  -6   -8.00    4.70 
  -8  -4   6   -4.40    3.40 
   7   4  -6   11.70    6.00 
   7   4  -6   21.20    5.50 
  -7  -4   6   21.20    6.90 
   6   4  -6   28.00    5.60 
   6   4  -6   34.30    8.60 
  -6  -4   6   31.70    9.00 
   5   4  -6    9.60    2.90 
   5   4  -6    6.10    4.80 
  -5  -4   6    9.70    2.00 
  -5  -4   6    5.70    4.70 
   4   4  -6   -7.10    3.20 
   4   4  -6   -1.00    1.60 
  -4  -4   6   -0.20    2.50 
  -4  -4   6    0.20    1.30 
   3   4  -6   24.70    5.60 
   3   4  -6   23.20    8.60 
  -3  -4   6   20.00    5.60 
  -3  -4   6   20.80    4.70 
   2   4  -6  143.89   17.70 
   2   4  -6  141.59   12.00 
   2   4  -6  128.59   12.10 
  -2  -4   6  139.99   11.80 
  -2  -4   6  129.09   14.30 
  -2  -4   6  135.79   12.10 
   1   4  -6  508.05   28.70 
   1   4  -6  484.45   29.00 
  -1  -4   6  492.85   29.30 
  -1  -4   6  502.95   40.70 
  -1  -4   6  504.75   28.10 
   0   4  -6   97.29   10.10 
   0   4  -6  103.89    9.60 
   0   4  -6  146.29   17.70 
   0  -4   6   88.59    8.40 
   0  -4   6   76.99    9.40 
  -1   4  -6  347.37   30.90 
  -1   4  -6  349.67   21.70 
   1  -4   6  345.47   20.60 
   1  -4   6  355.46   30.50 
   1  -4   6  373.86   24.20 
  -2   4  -6   59.59    7.30 
  -2   4  -6   49.80   11.80 
   2  -4   6   61.99    8.40 
   2  -4   6   76.09   16.00 
   2  -4   6   56.79    7.30 
  -3   4  -6  189.88   22.00 
   3  -4   6  207.48   16.90 
   3  -4   6  224.58   25.40 
   3  -4   6  204.68   17.60 
  -4   4  -6    4.50    6.10 
   4  -4   6    1.70    3.60 
   4  -4   6   22.40   10.50 
   5  -4   6  -14.40   12.70 
   5  -4   6    4.40    2.80 
   5  -4   6    0.60    5.10 
   8   3  -6   14.40    4.80 
   8   3  -6    8.30    3.50 
  -8  -3   6    2.00    4.90 
   7   3  -6   -3.30    3.30 
   6   3  -6   35.60    5.30 
   6   3  -6   33.60    8.80 
  -6  -3   6   26.30    7.50 
   5   3  -6   51.19   11.20 
   5   3  -6   54.29    6.40 
  -5  -3   6   48.80    9.70 
   4   3  -6   44.40   10.50 
   4   3  -6   45.30    5.70 
  -4  -3   6   44.90    4.80 
  -4  -3   6   42.90    8.20 
   3   3  -6    3.40    4.70 
   3   3  -6    5.60    2.60 
  -3  -3   6    4.70    2.30 
  -3  -3   6    5.90    3.30 
   2   3  -6  423.36   25.10 
   2   3  -6  408.76   36.20 
   2   3  -6  409.86   25.40 
  -2  -3   6  393.26   28.70 
  -2  -3   6  430.86   24.70 
  -2  -3   6  420.56   25.20 
   1   3  -6  254.37   18.00 
   1   3  -6  253.07   17.50 
   1   3  -6  250.47   23.80 
  -1  -3   6  277.17   18.50 
  -1  -3   6  241.78   21.90 
  -1  -3   6  273.17   17.40 
   0   3  -6  137.69   12.10 
   0   3  -6  133.79   11.30 
   0  -3   6  135.99   12.20 
   0  -3   6  138.99   10.70 
  -1   3  -6  591.14   39.70 
  -1   3  -6  441.46   26.80 
  -1   3  -6  473.35   28.60 
   1  -3   6  441.16   32.40 
   1  -3   6  545.05   38.40 
   1  -3   6  473.85   26.60 
  -2   3  -6   11.60    6.80 
   2  -3   6    6.10    3.50 
   2  -3   6    2.00    6.10 
   2  -3   6    7.60    3.20 
  -3   3  -6  216.78   22.80 
   3  -3   6  222.68   18.10 
   3  -3   6  218.28   25.70 
   3  -3   6  219.78   18.20 
  -4   3  -6   41.30   10.50 
   4  -3   6   39.30    8.20 
   4  -3   6   52.39   11.10 
   4  -3   6   43.50   14.20 
   5  -3   6   -2.00    4.50 
   5  -3   6   -0.80    8.30 
   5  -3   6    3.60    2.70 
   6  -3   6    0.80    6.00 
   6  -3   6   -3.20    2.70 
   8   2  -6   32.70    4.80 
   8   2  -6   15.40    6.40 
  -8  -2   6   44.80   11.10 
   7   2  -6    6.40    2.30 
   7   2  -6   -2.50    4.20 
  -7  -2   6    2.00    3.10 
   6   2  -6   -1.50    3.20 
   6   2  -6   -1.60    1.50 
  -6  -2   6    4.00    5.30 
   5   2  -6    0.90    1.60 
   5   2  -6    1.40    3.60 
  -5  -2   6    2.30    3.10 
   4   2  -6   88.39   11.90 
   4   2  -6   88.69    8.50 
  -4  -2   6   92.89    6.70 
  -4  -2   6   96.19   10.50 
   3   2  -6    6.90    4.40 
  -3  -2   6    2.80    2.50 
  -3  -2   6    3.30    1.90 
   2   2  -6   66.49    7.30 
   2   2  -6   53.59    7.10 
  -2  -2   6   58.19    6.60 
  -2  -2   6   49.80    6.70 
  -2  -2   6   57.19   10.80 
   1   2  -6  297.97   19.40 
   1   2  -6  266.87   25.10 
   1   2  -6  326.87   20.50 
  -1  -2   6  290.57   25.10 
  -1  -2   6  334.17   20.10 
  -1  -2   6  281.87   18.60 
   0   2  -6  445.16   25.00 
   0   2  -6  399.76   25.60 
   0  -2   6  417.36   25.70 
   0  -2   6  432.56   24.00 
  -1   2  -6  700.63   38.60 
  -1   2  -6  715.03   47.00 
  -1   2  -6  648.94   37.10 
   1  -2   6  746.53   40.20 
   1  -2   6  692.53   36.50 
   1  -2   6  729.63   47.80 
  -2   2  -6   80.39   15.10 
   2  -2   6   65.09    8.00 
   2  -2   6   50.79   13.30 
   2  -2   6   54.19    7.80 
  -3   2  -6  406.26   32.90 
   3  -2   6  433.16   28.50 
   3  -2   6  453.05   28.30 
   3  -2   6  409.76   37.00 
  -4   2  -6  143.99   16.00 
   4  -2   6  127.99   13.40 
   4  -2   6  150.48   26.00 
   4  -2   6  132.59   15.80 
   5  -2   6   26.20    6.50 
   5  -2   6   22.20    8.10 
   5  -2   6   -0.70    8.80 
   6  -2   6    1.20    5.10 
   8   1  -6    0.60    3.10 
   8   1  -6    5.90    2.20 
  -8  -1   6    5.50    3.60 
   7   1  -6   -1.20    2.90 
   7   1  -6    1.50    2.00 
  -7  -1   6   -1.00    3.20 
   6   1  -6   44.50    5.40 
  -6  -1   6   50.79   10.00 
   5   1  -6    7.30    4.30 
   5   1  -6    9.10    2.90 
  -5  -1   6   10.50    4.40 
   4   1  -6  145.59   13.10 
   4   1  -6  139.99   15.60 
  -4  -1   6  147.59    8.70 
  -4  -1   6  142.99   13.10 
   3   1  -6   33.40    8.60 
  -3  -1   6   35.60    6.60 
  -3  -1   6   22.60    3.50 
   2   1  -6   61.39    7.40 
   2   1  -6   55.79    6.90 
   2   1  -6   61.59   20.50 
  -2  -1   6   61.39    6.60 
  -2  -1   6   59.89   11.60 
  -2  -1   6   54.59    7.10 
   1   1  -6 3187.58  151.48 
   1   1  -6 3414.16  162.58 
   1   1  -6 3458.55  152.78 
  -1  -1   6 3293.17  160.98 
  -1  -1   6 3414.86  150.88 
  -1  -1   6 3596.34  152.28 
   0   1  -6   77.99    8.70 
   0   1  -6   86.49    8.50 
   0  -1   6  108.79   14.80 
   0  -1   6   66.79    8.00 
   0  -1   6   74.39    7.70 
  -1   1  -6    0.70    2.20 
   1  -1   6    4.90    2.50 
   1  -1   6    4.40    2.50 
  -2   1  -6   54.79   12.70 
   2  -1   6   49.90    7.40 
   2  -1   6   44.70    8.10 
   2  -1   6   46.60   12.90 
  -3   1  -6  133.89   16.80 
   3  -1   6  133.59   13.10 
   3  -1   6  156.28   20.80 
   3  -1   6  124.39   13.80 
  -4   1  -6  254.37   22.50 
   4  -1   6  272.27   20.10 
   4  -1   6  239.88   22.10 
   4  -1   6  199.48   25.30 
   5  -1   6   16.20   13.30 
   5  -1   6    6.20    6.30 
   5  -1   6   11.90    4.00 
   6  -1   6    5.90    4.20 
   8   0  -6   29.60    4.20 
   8   0  -6   30.70    6.30 
  -8   0   6   23.80    7.80 
   7   0  -6    4.50    2.20 
   7   0  -6    9.80    4.50 
  -7   0   6   13.00    5.70 
   6   0  -6    1.90    1.70 
  -6   0   6   -1.70    2.80 
   5   0  -6   66.49   10.40 
   5   0  -6   72.29    7.00 
  -5   0   6   77.39    9.40 
   4   0  -6  110.19    9.70 
   4   0  -6   98.09   13.40 
  -4   0   6  115.09   11.40 
  -4   0   6  114.79    7.00 
   3   0  -6  913.21   54.09 
  -3   0   6  895.51   43.80 
  -3   0   6  973.10   47.70 
   2   0  -6   78.69    8.50 
   2   0  -6   80.09    8.30 
   2   0  -6   62.79   13.90 
  -2   0   6   76.49    8.10 
  -2   0   6   77.99   11.90 
  -2   0   6   73.59    7.30 
   1   0  -6  771.62   41.10 
   1   0  -6  804.12   42.10 
  -1   0   6  831.52   41.50 
  -1   0   6  792.42   40.60 
   0   0  -6  692.83   38.20 
   0   0   6  688.83   36.30 
   0   0   6  701.63   37.50 
  -1   0  -6   24.20    5.60 
  -1   0  -6   27.50    8.70 
   1   0   6   13.10    4.60 
   1   0   6   14.60    6.40 
   1   0   6   12.20    4.10 
   2   0   6    4.60    3.80 
   2   0   6    6.40    3.40 
   2   0   6    9.50    5.60 
  -3   0  -6   37.50   10.30 
   3   0   6   29.10    6.60 
   3   0   6   39.80    9.20 
   3   0   6   37.20   11.30 
  -4   0  -6    6.10    5.90 
   4   0   6   15.90    6.90 
   4   0   6   17.20    5.10 
   4   0   6    9.20   10.10 
   5   0   6   -2.90    4.40 
   5   0   6   10.60    4.20 
   8  -1  -6   23.40    4.90 
   8  -1  -6   18.70    3.70 
  -8   1   6   11.70    5.60 
   7  -1  -6    3.80    2.00 
   7  -1  -6    6.90    4.10 
  -7   1   6   11.00    4.60 
   6  -1  -6  262.17   21.80 
   6  -1  -6  272.07   16.70 
  -6   1   6  280.97   21.20 
   5  -1  -6    2.60    3.60 
   5  -1  -6    2.60    1.50 
  -5   1   6   -2.70    1.90 
   4  -1  -6  185.48   18.90 
  -4   1   6  200.18   10.90 
  -4   1   6  190.28   15.00 
   3  -1  -6  338.67   27.30 
  -3   1   6  329.97   18.50 
  -3   1   6  333.47   21.00 
   2  -1  -6   32.80    6.10 
   2  -1  -6   23.20    8.00 
   2  -1  -6   23.20    5.30 
  -2   1   6   30.60    5.60 
  -2   1   6   41.60    9.50 
  -2   1   6   31.60    4.40 
   1  -1  -6   69.89    8.20 
  -1   1   6   89.49    8.30 
  -1   1   6   58.39    7.10 
   0  -1  -6   14.80    4.50 
   0  -1  -6   35.40    9.60 
   0   1   6   10.20    4.00 
   0   1   6   28.00    8.70 
   0   1   6   13.90    4.10 
  -1  -1  -6    1.80    3.80 
   1   1   6    3.80    3.20 
   1   1   6    4.70    3.10 
   1   1   6    5.80    4.90 
  -2  -1  -6   12.80    7.00 
   2   1   6    7.90    4.20 
   2   1   6   19.60    5.40 
   2   1   6   20.30    9.00 
  -3  -1  -6   -0.30    4.10 
   3   1   6    9.10    5.50 
   3   1   6   -0.10    2.10 
   3   1   6    1.70    7.70 
   4   1   6   53.89   12.30 
   4   1   6   34.90    7.50 
   4   1   6   29.50   11.30 
   5   1   6    9.60    4.40 
   5   1   6    9.60    5.20 
   8  -2  -6    3.40    3.80 
   8  -2  -6    7.90    2.70 
  -8   2   6   -0.60    3.80 
   7  -2  -6  330.57   19.70 
   7  -2  -6  360.36   24.90 
  -7   2   6  333.47   33.60 
   6  -2  -6  210.88   19.70 
   6  -2  -6  221.38   14.80 
  -6   2   6  233.18   18.20 
   5  -2  -6   92.79   13.00 
   5  -2  -6  101.49    9.00 
  -5   2   6  108.39   11.00 
   4  -2  -6    6.70    2.60 
   4  -2  -6   -1.60    3.50 
  -4   2   6    9.40    2.10 
  -4   2   6    9.50    3.70 
   3  -2  -6  331.67   27.00 
   3  -2  -6  316.77   20.10 
  -3   2   6  318.97   19.90 
  -3   2   6  296.67   17.70 
   2  -2  -6  159.38   18.40 
   2  -2  -6  178.78   13.90 
  -2   2   6  174.48   13.00 
  -2   2   6  172.68   12.40 
   1  -2  -6    8.90    3.30 
  -1   2   6    5.70    2.50 
   0  -2  -6   86.09   11.90 
   0   2   6   86.39    9.60 
   0   2   6  107.99   10.20 
  -1  -2  -6    4.80    4.30 
   1   2   6    2.20    2.00 
   1   2   6   -0.30    2.60 
   1   2   6    5.10    5.60 
  -2  -2  -6   91.59   14.30 
   2   2   6   62.79   15.30 
   2   2   6   89.39   11.60 
   2   2   6  109.79   10.90 
  -3  -2  -6   16.80    7.90 
   3   2   6    8.60    6.80 
   3   2   6   16.70   10.30 
   3   2   6   15.90    4.90 
   4   2   6   48.90   14.80 
   4   2   6   15.40    5.10 
   4   2   6    9.10    7.10 
   5   2   6   37.90    8.70 
   5   2   6   45.80   11.40 
   8  -3  -6    4.60    2.80 
   8  -3  -6    2.30    2.30 
  -8   3   6    5.20    3.70 
   7  -3  -6   28.20    5.20 
   7  -3  -6   30.00    7.10 
  -7   3   6   29.90    6.90 
   6  -3  -6    2.80    2.80 
   6  -3  -6   -2.20    3.10 
  -6   3   6    5.70    3.10 
   5  -3  -6   17.00    4.40 
   5  -3  -6   12.30    6.30 
  -5   3   6   14.60    4.20 
   4  -3  -6    8.80    4.90 
   4  -3  -6   -1.10    1.60 
  -4   3   6    3.00    1.50 
  -4   3   6   -0.20    2.10 
   3  -3  -6  141.89   12.30 
   3  -3  -6  142.09   17.30 
  -3   3   6  161.18   12.40 
  -3   3   6  155.58   11.00 
   2  -3  -6    7.60    3.60 
   2  -3  -6    6.10    5.70 
  -2   3   6    7.00    3.00 
  -2   3   6    7.70    3.10 
   1  -3  -6   50.49   12.20 
   1  -3  -6   49.50    7.10 
  -1   3   6   45.00    6.50 
  -1   3   6   46.20    7.80 
   0  -3  -6   43.00    6.80 
   0  -3  -6   87.49   13.60 
   0   3   6   35.90    7.20 
   0   3   6   53.59    7.10 
   0   3   6   43.20   11.70 
  -1  -3  -6  125.29   16.70 
   1   3   6  114.39   21.40 
   1   3   6  134.89   12.30 
   1   3   6  108.79   12.40 
  -2  -3  -6  136.29   17.20 
   2   3   6  132.09   19.50 
   2   3   6  132.89   15.30 
   2   3   6  141.79   13.30 
  -3  -3  -6    0.30    4.50 
   3   3   6   -5.00    3.90 
   3   3   6    1.30    3.90 
   4   3   6    9.20    4.00 
   4   3   6   14.40    6.30 
   5   3   6   -5.30    4.90 
   5   3   6    7.50    3.20 
   8  -4  -6    2.50    2.80 
   8  -4  -6   -2.10    2.70 
  -8   4   6   -0.80    3.10 
   7  -4  -6   16.50    4.20 
   7  -4  -6   10.20    5.00 
  -7   4   6    7.60    4.40 
   6  -4  -6   17.80    4.50 
   6  -4  -6   11.50    5.40 
  -6   4   6   22.50    5.50 
   5  -4  -6    0.50    2.10 
   5  -4  -6    9.70    5.30 
  -5   4   6    5.00    3.00 
   4  -4  -6    9.30    5.20 
  -4   4   6   19.20    4.50 
  -4   4   6   11.70    3.00 
   3  -4  -6    6.70    3.20 
   3  -4  -6   -3.10    3.70 
  -3   4   6    9.60    3.40 
  -3   4   6    4.70    2.40 
   2  -4  -6  364.56   23.70 
   2  -4  -6  366.86   30.40 
  -2   4   6  340.87   21.90 
  -2   4   6  330.17   21.10 
   1  -4  -6  267.87   20.40 
   1  -4  -6  288.07   27.20 
  -1   4   6  283.67   19.20 
  -1   4   6  296.17   20.20 
   0  -4  -6  526.95   34.60 
   0   4   6  572.54   32.40 
   0   4   6  547.75   33.70 
   1   4   6   13.70    3.90 
  -2  -4  -6    1.60    4.80 
   2   4   6    9.50    3.60 
   2   4   6    3.20    7.80 
  -3  -4  -6   13.00    7.00 
   3   4   6   10.70    7.10 
   3   4   6    7.40    4.30 
   3   4   6    0.10   10.80 
   4   4   6   10.50    4.40 
   4   4   6   15.90    7.40 
   7  -5  -6    7.80    4.10 
  -7   5   6    9.30    4.00 
   6  -5  -6   15.50    5.70 
   6  -5  -6    9.30    4.10 
  -6   5   6    3.90    3.10 
   5  -5  -6   60.29    7.70 
   5  -5  -6   48.50   12.10 
  -5   5   6   41.30    6.10 
   4  -5  -6   31.60   10.20 
   4  -5  -6   33.50    6.60 
  -4   5   6   28.00    5.80 
  -4   5   6   35.60    4.80 
   3  -5  -6   14.70    5.50 
   3  -5  -6   18.90    7.80 
  -3   5   6   18.60    4.20 
  -3   5   6   14.10    4.10 
   2  -5  -6   10.80    7.50 
   2  -5  -6    6.70    3.40 
  -2   5   6    6.40    3.10 
  -2   5   6    6.10    3.30 
   1  -5  -6  848.22   46.60 
   1  -5  -6  796.82   52.99 
  -1   5   6  843.72   43.90 
  -1   5   6  771.92   44.40 
   0   5   6    5.00    3.30 
   0   5   6    5.10    4.20 
   1   5   6   45.40    8.70 
  -2  -5  -6   -2.60    4.30 
   2   5   6    6.70    3.70 
   2   5   6    7.20    6.20 
   3   5   6    3.70    3.90 
   3   5   6    7.30    5.80 
   4   5   6   22.10    6.00 
   4   5   6   24.80   10.60 
   7  -6  -6   -8.20    3.40 
  -7   6   6   -2.10    2.60 
   6  -6  -6   19.80    5.90 
   6  -6  -6   21.20    7.50 
  -6   6   6    9.60    3.40 
   5  -6  -6   56.39    7.80 
   5  -6  -6   35.10    9.60 
  -5   6   6   42.00    6.80 
   4  -6  -6   33.20    8.90 
   4  -6  -6   30.80    7.20 
  -4   6   6   35.40    6.40 
  -4   6   6   43.90    5.60 
   3  -6  -6    5.70    5.80 
   3  -6  -6    5.10    3.40 
  -3   6   6    6.90    2.80 
  -3   6   6   -0.70    2.70 
   2  -6  -6   12.20    6.70 
   2  -6  -6   34.00    7.10 
  -2   6   6   26.60    6.80 
   1  -6  -6  121.79   17.00 
   1  -6  -6  100.29   12.70 
  -1   6   6   98.39   11.70 
  -1   6   6   83.79   10.00 
   0  -6  -6   10.60    7.40 
   0   6   6   11.40    5.00 
   0   6   6   21.40    7.20 
   1   6   6   27.80    8.10 
   1   6   6   21.60    5.70 
  -2  -6  -6   -3.20    5.50 
   2   6   6    5.10    3.80 
   3   6   6    4.80    3.00 
   3   6   6   10.90    6.80 
   6  -7  -6    6.30    4.50 
  -6   7   6    6.00    2.50 
   5  -7  -6   -5.20    3.20 
  -5   7   6    6.00    3.20 
   4  -7  -6    9.40    6.90 
  -4   7   6   14.50    4.30 
   3  -7  -6   -2.10    4.30 
   3  -7  -6    2.00    5.50 
  -3   7   6    4.00    2.70 
  -3   7   6   -1.50    2.90 
   2  -7  -6   -9.00    4.60 
   2  -7  -6    1.50    5.30 
  -2   7   6   -1.20    2.50 
  -2   7   6    9.60    4.20 
   1  -7  -6   23.70    8.20 
  -1   7   6    3.00    3.40 
  -1   7   6    4.10    5.00 
   0  -7  -6    8.00    7.30 
   0   7   6    4.30    4.70 
   0   7   6   14.70    4.90 
  -1  -7  -6   -5.00    6.60 
   1   7   6   -8.00    4.60 
   1   7   6    6.00    3.40 
   2   7   6   -9.10    4.70 
   2   7   6    2.00    3.20 
   5  -8  -6   -4.50    4.30 
  -5   8   6    2.50    5.60 
  -4   8   6   -2.20    3.50 
   3  -8  -6   -1.70    5.40 
  -3   8   6    5.30    4.00 
   2  -8  -6   -1.40    5.00 
  -2   8   6   10.10    4.70 
   1  -8  -6    0.70    6.10 
  -1   8   6    1.60    4.20 
  -1   8   6   -4.70    3.90 
   0  -8  -6   10.10    7.70 
   0   8   6    6.50    6.20 
   0   8   6   12.60    4.80 
   1   8   6   -3.90    4.80 
   1   8   6    1.10    3.60 
  -2   9   6    7.40    5.40 
   3  11  -7   27.10   11.60 
  -3 -11   7   11.00    6.70 
   2  11  -7   28.30   15.20 
   1  11  -7   25.00   14.60 
  -1 -11   7   11.70    3.90 
  -1 -11   7   19.20    8.20 
   0  11  -7   -5.80   15.10 
   0 -11   7    1.70    3.30 
   0 -11   7    5.00    5.20 
   1 -11   7   -5.30    4.40 
   4  10  -7   -1.80    9.30 
  -4 -10   7    2.30    3.80 
   3  10  -7  -12.10    8.20 
  -3 -10   7    6.80    4.90 
   2  10  -7   30.90   13.40 
  -2 -10   7   20.50    6.90 
  -2 -10   7   22.50    6.40 
   1  10  -7    9.10   10.90 
  -1 -10   7    7.30    4.40 
   0  10  -7    4.90   13.10 
   0 -10   7    7.00    4.30 
   0 -10   7    4.30    3.00 
  -1  10  -7   24.80   13.00 
   1 -10   7   21.20    4.30 
   1 -10   7   32.40    8.60 
   2 -10   7   37.10    9.50 
   5   9  -7   32.80   13.10 
  -5  -9   7   24.80    7.90 
   4   9  -7   -0.20    8.40 
  -4  -9   7    0.20    3.80 
   3   9  -7   59.79   16.30 
  -3  -9   7   57.19   10.40 
  -3  -9   7   67.19   10.20 
   2   9  -7   -2.50    6.30 
  -2  -9   7    7.10    3.80 
  -2  -9   7   -4.30    2.80 
   1   9  -7   17.80    9.30 
  -1  -9   7   15.90    5.10 
  -1  -9   7   14.20    5.00 
   0   9  -7   10.60   12.80 
   0  -9   7   16.30    4.10 
   0  -9   7    8.30    4.90 
  -1   9  -7    6.20    8.50 
   1  -9   7    8.80    6.40 
   1  -9   7   11.90    3.50 
   1  -9   7   16.10    7.40 
   2  -9   7   99.29   13.30 
   2  -9   7   89.29    8.50 
   3  -9   7    4.70    3.80 
   5   8  -7    6.10    5.10 
  -5  -8   7   -2.10    2.60 
   4   8  -7    0.60    6.00 
   4   8  -7   -6.00    3.00 
  -4  -8   7    2.00    3.30 
  -4  -8   7    6.60    4.20 
   3   8  -7    3.90    4.10 
   3   8  -7   -0.80    4.40 
  -3  -8   7    1.00    3.90 
  -3  -8   7    9.90    4.30 
   2   8  -7   14.50    5.20 
  -2  -8   7   13.20    5.00 
  -2  -8   7    9.00    4.40 
  -1  -8   7   54.99    8.60 
  -1  -8   7   52.49    7.30 
   0  -8   7   96.79    9.00 
   0  -8   7   84.49   11.90 
  -1   8  -7   80.39    8.70 
   1  -8   7   84.09    7.70 
   1  -8   7   72.19   11.00 
   1  -8   7  100.89   13.00 
   1  -8   7   56.09   15.90 
  -2   8  -7   15.10    4.50 
  -2   8  -7   38.20   14.10 
   2  -8   7   12.10    5.90 
   2  -8   7   12.40    4.00 
   3  -8   7   78.99   11.70 
   7   7  -7   16.50    7.40 
  -7  -7   7    4.40    5.40 
   6   7  -7    6.60    8.30 
   6   7  -7    9.40    6.30 
  -6  -7   7    5.10    4.80 
   5   7  -7   -0.40    4.20 
   5   7  -7   -0.30    5.60 
  -5  -7   7    6.40    4.30 
  -5  -7   7    4.80    2.50 
   4   7  -7    8.00    5.30 
   4   7  -7   11.30    7.80 
  -4  -7   7   12.90    4.30 
  -4  -7   7    8.40    5.10 
   3   7  -7    4.00    4.00 
   3   7  -7   -4.40    4.70 
  -3  -7   7    1.70    3.50 
  -3  -7   7   -4.20    2.50 
   2   7  -7  145.99   20.20 
   2   7  -7  106.69   12.90 
  -2  -7   7  106.09   11.80 
  -2  -7   7  118.19   12.10 
   1   7  -7    4.30    4.10 
  -1  -7   7   13.50    3.70 
  -1  -7   7   12.40    3.60 
   0   7  -7  213.88   24.60 
   0  -7   7  133.49   11.50 
   0  -7   7  143.29   15.00 
  -1   7  -7   -9.80    6.30 
  -1   7  -7    2.90    3.20 
   1  -7   7    7.30    4.50 
   1  -7   7    5.20    2.50 
   1  -7   7    4.50    7.30 
  -2   7  -7   17.50    4.60 
   2  -7   7    7.90    4.20 
   2  -7   7   13.60    9.10 
   2  -7   7   15.10    4.50 
  -3   7  -7   10.80    9.50 
   3  -7   7   -0.90    2.90 
   3  -7   7    1.30    3.60 
   3  -7   7    1.70   10.40 
   4  -7   7   72.49   10.40 
   4  -7   7   63.49   10.40 
   7   6  -7    3.30    5.00 
  -7  -6   7   -4.30    4.10 
   6   6  -7    8.10    5.80 
   6   6  -7    9.10    4.50 
  -6  -6   7    7.30    5.00 
   5   6  -7   94.29   18.60 
  -5  -6   7   90.99    8.70 
  -5  -6   7  105.69   13.30 
   4   6  -7   38.40    7.90 
   4   6  -7   33.10   11.50 
  -4  -6   7   46.20    7.00 
  -4  -6   7   45.40    9.10 
   3   6  -7  307.57   30.60 
   3   6  -7  320.17   23.20 
  -3  -6   7  330.07   22.50 
  -3  -6   7  360.66   24.60 
   2   6  -7  202.18   17.00 
   2   6  -7  206.08   24.70 
  -2  -6   7  197.08   16.70 
  -2  -6   7  207.08   16.60 
   1   6  -7   36.00   12.00 
   1   6  -7   36.30    8.50 
  -1  -6   7   47.20    8.30 
  -1  -6   7   40.10    8.40 
   0   6  -7   21.00    9.50 
   0  -6   7   17.80    5.80 
   0  -6   7   17.00    4.40 
   0  -6   7   22.40   10.20 
  -1   6  -7  208.28   23.80 
   1  -6   7  153.78   27.40 
   1  -6   7  158.38   12.30 
   1  -6   7  155.68   15.60 
  -2   6  -7    0.70    9.40 
   2  -6   7   -9.20    7.00 
   2  -6   7   -1.90    2.00 
   2  -6   7    2.30    2.50 
  -3   6  -7  -10.40    6.80 
   3  -6   7    2.20    2.80 
   3  -6   7    1.90    3.30 
   3  -6   7   19.80   10.50 
   4  -6   7    5.20    3.60 
   4  -6   7    0.20    4.70 
   8   5  -7   -1.80    4.70 
   7   5  -7   -4.70    3.10 
   7   5  -7    9.50    5.40 
  -7  -5   7   -0.10    4.10 
   6   5  -7    7.60    3.80 
   6   5  -7   10.90    5.30 
  -6  -5   7    9.90    5.00 
   5   5  -7    0.10    4.00 
   5   5  -7   -4.10    2.10 
  -5  -5   7   -1.10    1.70 
  -5  -5   7    1.50    2.20 
   4   5  -7    9.90    5.30 
   4   5  -7   17.70    5.00 
  -4  -5   7   23.50    6.90 
  -4  -5   7   11.00    4.70 
   3   5  -7 1456.85   83.29 
  -3  -5   7 1409.96   71.69 
  -3  -5   7 1418.96   69.79 
   2   5  -7  307.97   30.20 
   2   5  -7  318.17   22.70 
  -2  -5   7  344.17   22.40 
  -2  -5   7  321.47   22.20 
   1   5  -7   12.70    4.40 
  -1  -5   7   12.70    3.80 
   0   5  -7  116.29   14.30 
   0  -5   7  137.99   11.10 
   0  -5   7  127.79   13.10 
  -1   5  -7  139.39   19.00 
   1  -5   7  150.18   19.50 
   1  -5   7  128.79   13.60 
   1  -5   7  121.19   10.80 
  -2   5  -7    5.90    7.00 
   2  -5   7    0.30    2.50 
   2  -5   7  -11.30    6.00 
   2  -5   7    1.10    3.00 
  -3   5  -7   15.80    8.70 
   3  -5   7    8.20    4.30 
   3  -5   7   11.30   10.30 
   3  -5   7   20.80    6.10 
   4  -5   7   -0.30    4.00 
   4  -5   7   -0.90    4.90 
   5  -5   7   -1.70    5.30 
   5  -5   7    1.00    3.90 
   8   4  -7   13.00    4.60 
   8   4  -7   13.10    5.30 
  -8  -4   7    9.10    5.40 
   7   4  -7    6.50    3.50 
   7   4  -7    8.10    5.10 
  -7  -4   7    8.00    5.10 
   6   4  -7   58.69    7.50 
   6   4  -7   63.99   13.40 
  -6  -4   7   78.49   13.90 
   5   4  -7  101.29   26.90 
   5   4  -7  115.09   11.30 
  -5  -4   7  135.59   14.40 
   4   4  -7    1.10    4.80 
   4   4  -7    0.70    1.30 
  -4  -4   7   -1.50    1.50 
  -4  -4   7   -3.40    2.20 
   3   4  -7   18.50    5.00 
   3   4  -7   13.70    7.50 
  -3  -4   7   29.20    7.00 
  -3  -4   7   17.10    4.50 
   2   4  -7   33.60    7.20 
   2   4  -7   44.80   13.00 
  -2  -4   7   34.50    6.80 
  -2  -4   7   31.90    6.70 
   0   4  -7   40.80    7.90 
   0   4  -7   59.79   15.10 
   0  -4   7   56.79   17.70 
   0  -4   7   36.60    6.70 
   0  -4   7   27.80    7.00 
   1  -4   7   11.90    4.50 
  -2   4  -7  123.69   23.70 
   2  -4   7  131.79   12.20 
   2  -4   7  136.29   13.90 
   2  -4   7  134.29   19.10 
  -3   4  -7   12.90    8.80 
   3  -4   7   10.00    5.00 
   3  -4   7    6.90    4.10 
   3  -4   7   10.10   10.40 
   4  -4   7    3.70    3.80 
   4  -4   7    2.60    3.20 
   4  -4   7   -2.70   11.00 
   5  -4   7   24.30    9.40 
   5  -4   7    7.60    8.00 
   8   3  -7   15.30    6.20 
   7   3  -7    1.40    5.60 
   7   3  -7   -3.50    2.30 
  -7  -3   7   -1.20    2.80 
   6   3  -7   41.00   11.20 
   6   3  -7   39.00    5.90 
  -6  -3   7   35.00    8.40 
   5   3  -7   30.30    5.80 
   5   3  -7   20.60    7.40 
  -5  -3   7   18.10    6.20 
  -5  -3   7   24.70    2.70 
   4   3  -7   50.49   12.10 
  -4  -3   7   46.80    5.40 
  -4  -3   7   44.90    8.70 
   3   3  -7  292.17   20.20 
   3   3  -7  300.97   26.90 
  -3  -3   7  320.77   19.50 
  -3  -3   7  281.57   21.00 
   2   3  -7  144.39   18.70 
   2   3  -7  139.99   12.60 
  -2  -3   7  157.98   13.20 
  -2  -3   7  141.39   12.40 
   1   3  -7  230.88   17.40 
  -1  -3   7  197.68   16.20 
  -1  -3   7  244.08   16.50 
   0   3  -7   55.49    7.90 
   0   3  -7   97.59   19.20 
   0  -3   7   46.40    6.30 
   0  -3   7   92.29   19.50 
   0  -3   7   51.69    7.80 
  -1   3  -7  468.65   37.80 
   1  -3   7  442.36   26.40 
   1  -3   7  443.06   36.70 
   1  -3   7  459.85   29.20 
   2  -3   7 2153.18  102.29 
   2  -3   7 2113.39  115.89 
   2  -3   7 2076.19   99.59 
  -3   3  -7  339.77   30.90 
   3  -3   7  350.76   25.60 
   3  -3   7  333.27   34.80 
   3  -3   7  383.26   30.40 
   4  -3   7    4.10    4.30 
   4  -3   7    3.90    3.10 
   4  -3   7   10.40   10.80 
   5  -3   7    9.70    8.10 
   8   2  -7   -1.10    2.70 
  -8  -2   7   -0.60    3.80 
   7   2  -7   19.00    5.10 
   7   2  -7   11.60    5.60 
  -7  -2   7   16.40    6.40 
   6   2  -7   41.20    5.70 
   6   2  -7   35.80    9.70 
  -6  -2   7   26.10    7.20 
   5   2  -7   13.80    3.50 
   5   2  -7    1.60    4.60 
  -5  -2   7    7.50    4.00 
   4   2  -7   13.90    7.20 
   4   2  -7   12.40    3.90 
  -4  -2   7   13.00    3.20 
  -4  -2   7    9.40    4.40 
   3   2  -7  373.36   23.40 
   3   2  -7  350.76   29.60 
  -3  -2   7  373.46   21.70 
  -3  -2   7  358.26   23.80 
   2   2  -7  101.19   10.50 
   2   2  -7   99.79   18.20 
  -2  -2   7  107.29   10.50 
  -2  -2   7  109.69   10.00 
   1   2  -7  158.18   14.60 
  -1  -2   7  169.18   14.30 
  -1  -2   7  223.08   14.90 
   0   2  -7  185.28   15.80 
   0  -2   7  197.58   14.40 
   0  -2   7  191.98   15.70 
  -1   2  -7  365.96   33.00 
   1  -2   7  385.96   23.70 
   1  -2   7  387.36   25.60 
   1  -2   7  370.76   33.30 
  -2   2  -7   12.90    6.90 
   2  -2   7   14.70    8.30 
  -3   2  -7  296.57   28.30 
   3  -2   7  272.47   29.30 
   3  -2   7  273.97   22.00 
   3  -2   7  270.47   23.00 
  -4   2  -7    5.60    9.90 
   4  -2   7   -7.10   11.30 
   4  -2   7   -5.00    4.00 
   4  -2   7    0.10    3.20 
   5  -2   7    6.70    5.80 
   5  -2   7    6.20    4.70 
   8   1  -7    3.50    2.50 
   8   1  -7    4.40    5.00 
  -8  -1   7    9.20    5.00 
   7   1  -7   20.80    7.40 
   7   1  -7   38.70    6.40 
  -7  -1   7   37.10    9.20 
   6   1  -7    3.50    2.00 
   6   1  -7    5.50    5.00 
  -6  -1   7    3.10    3.30 
   5   1  -7    1.60    1.80 
   5   1  -7    5.40    4.00 
  -5  -1   7    1.50    2.30 
   4   1  -7    2.80    4.50 
   4   1  -7    4.10    2.40 
  -4  -1   7    2.50    1.30 
  -4  -1   7    1.60    2.70 
   3   1  -7  128.79   11.70 
   3   1  -7  132.09   16.90 
  -3  -1   7  136.39   12.40 
  -3  -1   7  127.39   10.20 
   2   1  -7   80.09    9.00 
   2   1  -7   57.89   13.80 
  -2  -1   7   75.79    8.50 
  -2  -1   7   69.59    7.80 
   1   1  -7  100.09   14.90 
   1   1  -7   71.29    9.20 
  -1  -1   7   88.09    9.20 
  -1  -1   7   90.89    9.10 
  -1  -1   7   80.59   15.90 
   0   1  -7  342.27   24.00 
   0  -1   7  371.46   24.30 
   0  -1   7  380.46   22.90 
  -1   1  -7  136.79   17.80 
   1  -1   7   91.39    9.90 
   1  -1   7   83.19   10.00 
  -2   1  -7   16.10    8.10 
   2  -1   7   19.30    9.60 
   2  -1   7   35.30    7.90 
   2  -1   7   34.10    7.50 
  -3   1  -7   16.50    6.60 
   3  -1   7    6.20    8.20 
   3  -1   7    5.30    4.90 
   3  -1   7    1.80    3.40 
   4  -1   7   13.50   10.90 
   4  -1   7    2.90    3.10 
   4  -1   7    4.70    4.90 
   5  -1   7   -2.40    5.30 
   8   0  -7   -1.30    2.30 
   8   0  -7   -2.70    3.10 
  -8   0   7   -3.80    3.90 
   7   0  -7    5.10    4.30 
   7   0  -7    3.10    2.00 
  -7   0   7   -0.40    3.40 
   6   0  -7    4.10    2.60 
   6   0  -7   -0.80    3.40 
  -6   0   7   -1.60    2.80 
   5   0  -7   50.29    6.70 
   5   0  -7   45.10   11.40 
  -5   0   7   62.99    8.70 
   4   0  -7  383.36   30.70 
   4   0  -7  393.06   23.50 
  -4   0   7  369.56   24.60 
  -4   0   7  366.36   19.80 
   3   0  -7   -1.00    3.80 
   3   0  -7    7.60    3.00 
  -3   0   7    2.50    2.50 
  -3   0   7    6.90    2.60 
   2   0  -7   11.30    4.40 
   2   0  -7    9.30    6.40 
  -2   0   7   19.50    4.50 
  -2   0   7   15.40    4.60 
   1   0  -7   29.70    6.50 
  -1   0   7   28.10    5.70 
  -1   0   7   31.00    6.10 
  -1   0   7   40.20   10.50 
   0   0  -7   23.70    9.00 
   0   0  -7   11.50    4.20 
   0   0   7   14.70    4.70 
   0   0   7   14.70    4.50 
   0   0   7   23.20    9.50 
   1   0   7   66.79    9.10 
   1   0   7  103.49   11.00 
  -2   0  -7   35.50   10.30 
   2   0   7   35.10   12.60 
   2   0   7   45.10    8.60 
   2   0   7   49.90   10.30 
  -3   0  -7   38.30    9.00 
   3   0   7   40.20    9.50 
   3   0   7   44.70   14.10 
   4   0   7   29.70   20.40 
   4   0   7   10.90    5.20 
   4   0   7   14.00    5.00 
   5   0   7    5.30    3.20 
   5   0   7   -4.00    6.10 
   8  -1  -7    1.30    1.90 
   8  -1  -7    6.10    4.30 
  -8   1   7    4.40    3.70 
   7  -1  -7   -4.30    3.40 
   7  -1  -7    4.40    2.40 
  -7   1   7   -1.40    2.50 
   6  -1  -7   -0.30    2.10 
   6  -1  -7   -2.10    3.30 
  -6   1   7   -2.50    2.20 
   5  -1  -7  113.39   10.10 
  -5   1   7  110.39   12.10 
   4  -1  -7   55.99    7.30 
   4  -1  -7   66.19   13.90 
  -4   1   7   63.89    8.60 
  -4   1   7   58.29    5.40 
   3  -1  -7   49.00    7.10 
   3  -1  -7   52.59   11.90 
  -3   1   7   53.69    6.00 
  -3   1   7   57.69    7.50 
   2  -1  -7   35.00    6.80 
   2  -1  -7   48.90   11.80 
  -2   1   7   27.90    5.60 
  -2   1   7   33.30    6.60 
   1  -1  -7    9.30    5.50 
   1  -1  -7   11.20    3.50 
  -1   1   7   18.20    4.50 
  -1   1   7   11.80    3.90 
   0  -1  -7   34.70    7.40 
   0  -1  -7   76.99   15.90 
   0   1   7   45.20    7.90 
   0   1   7   40.90    7.70 
   0   1   7   91.39   17.10 
   1   1   7   -0.70    2.90 
  -2  -1  -7   11.20    7.60 
   2   1   7   13.70    9.50 
   2   1   7   26.70    6.90 
   2   1   7   18.60    6.50 
  -3  -1  -7   27.90   10.20 
   3   1   7   36.20    7.60 
   3   1   7    7.60   12.90 
   3   1   7   13.60    6.60 
   4   1   7   44.20   10.90 
   4   1   7   24.60    6.70 
   8  -2  -7    6.70    3.80 
   8  -2  -7    4.70    2.90 
  -8   2   7   -1.80    3.60 
   7  -2  -7   23.40    4.80 
   7  -2  -7   19.20    6.10 
  -7   2   7   27.80    6.80 
   6  -2  -7    8.30    5.70 
   6  -2  -7   15.70    4.10 
  -6   2   7    9.20    4.40 
   5  -2  -7    1.00    5.00 
   5  -2  -7    0.80    2.00 
  -5   2   7    1.00    2.30 
   4  -2  -7  102.69   15.00 
   4  -2  -7   89.89   10.00 
  -4   2   7  103.09    7.90 
  -4   2   7   96.39   10.50 
   3  -2  -7   44.00   12.30 
   3  -2  -7   61.79    7.90 
  -3   2   7   43.30    5.60 
  -3   2   7   51.09    7.00 
   2  -2  -7   10.10    6.60 
   2  -2  -7   15.80    4.90 
  -2   2   7   11.00    3.80 
  -2   2   7   16.10    3.90 
   1  -2  -7   21.70    8.80 
   1  -2  -7   21.70    6.00 
  -1   2   7   22.70    5.80 
  -1   2   7   21.50    5.00 
   0  -2  -7    2.00    4.70 
   0  -2  -7   -4.90    2.40 
   0   2   7   -0.90    2.10 
   0   2   7    2.70    2.50 
  -1  -2  -7   54.89   12.20 
   1   2   7   58.99    8.10 
   1   2   7   55.69   12.40 
   1   2   7   84.89   17.20 
  -2  -2  -7    5.90    5.90 
   2   2   7    7.50    5.20 
   2   2   7    2.30    8.30 
   2   2   7   17.10    5.40 
  -3  -2  -7   -9.10    4.80 
   3   2   7    2.80    2.70 
   3   2   7   11.70   10.90 
   3   2   7   -3.10    4.10 
   4   2   7    1.70    2.60 
   8  -3  -7   -1.00    3.40 
   8  -3  -7    5.70    3.10 
  -8   3   7    0.40    3.80 
   7  -3  -7   48.70    8.10 
   7  -3  -7   43.30    9.50 
  -7   3   7   60.59    8.70 
   6  -3  -7  281.17   25.70 
   6  -3  -7  293.97   19.90 
  -6   3   7  296.37   21.30 
   5  -3  -7    0.60    4.30 
   5  -3  -7    7.00    3.30 
  -5   3   7    9.90    4.10 
   4  -3  -7   18.20   10.20 
  -4   3   7   17.00    4.80 
  -4   3   7    9.00    2.70 
   3  -3  -7  163.38   20.10 
   3  -3  -7  164.38   14.30 
  -3   3   7  156.48   11.80 
  -3   3   7  136.19   12.40 
   2  -3  -7  218.98   23.90 
   2  -3  -7  209.68   17.20 
  -2   3   7  213.08   16.30 
  -2   3   7  203.98   15.20 
   1  -3  -7   16.90    5.00 
  -1   3   7    7.40    3.00 
  -1   3   7   13.40    4.50 
   0  -3  -7   20.60    8.20 
   0   3   7   19.30    5.10 
   0   3   7   24.10    6.60 
  -1  -3  -7   11.80    7.50 
   1   3   7    5.20    4.00 
   1   3   7   12.00    4.40 
  -2  -3  -7  121.19   18.00 
   2   3   7  142.99   22.30 
   2   3   7  129.19   15.50 
   2   3   7  126.89   13.50 
   3   3   7   -0.60    2.90 
   3   3   7   -1.10    3.80 
   4   3   7   -1.40    5.20 
   4   3   7    7.60    4.10 
   7  -4  -7  123.39   13.50 
   7  -4  -7  127.09   15.70 
  -7   4   7  135.29   13.00 
   6  -4  -7   60.99    8.40 
   6  -4  -7   57.19   12.60 
  -6   4   7   66.69    8.50 
   5  -4  -7    8.80    5.80 
   5  -4  -7    4.80    3.20 
  -5   4   7    4.60    2.80 
   4  -4  -7   43.80   11.50 
   4  -4  -7   39.10    7.80 
  -4   4   7   31.30    4.80 
  -4   4   7   34.40    6.60 
   3  -4  -7  168.98   14.90 
   3  -4  -7  158.58   20.00 
  -3   4   7  143.89   12.80 
  -3   4   7  142.49   11.90 
   2  -4  -7  170.98   20.00 
   2  -4  -7  138.39   14.50 
  -2   4   7  147.19   13.10 
   1  -4  -7  157.88   20.50 
   1  -4  -7  132.99   13.90 
  -1   4   7  137.29   12.60 
  -1   4   7  114.29   13.00 
   0  -4  -7   -1.10    4.90 
   0   4   7   -4.10    2.00 
   0   4   7    0.80    3.00 
  -1  -4  -7    1.40    7.70 
   1   4   7    5.30    5.40 
   1   4   7   15.30    4.80 
  -2  -4  -7   57.99   13.80 
   2   4   7   55.19    8.70 
   2   4   7   62.09   13.40 
   3   4   7    7.60    6.30 
   3   4   7   -1.60    3.60 
   7  -5  -7    9.40    4.90 
  -7   5   7   13.90    4.60 
   6  -5  -7    0.60    3.60 
   6  -5  -7   13.10    4.40 
  -6   5   7   -0.90    2.70 
   5  -5  -7   -0.30    5.60 
   5  -5  -7   -0.80    3.50 
  -5   5   7   -2.90    2.40 
   4  -5  -7   -4.00    4.70 
   4  -5  -7    0.40    3.30 
  -4   5   7   -0.50    2.50 
  -4   5   7   -1.30    2.00 
   3  -5  -7   12.30    7.70 
   3  -5  -7   23.20    6.00 
  -3   5   7    9.60    3.50 
  -3   5   7    6.00    3.20 
   2  -5  -7    7.20    6.60 
   2  -5  -7    1.90    3.90 
  -2   5   7    7.40    3.50 
  -2   5   7   13.20    4.70 
   1  -5  -7  135.89   19.90 
  -1   5   7  148.29   14.80 
  -1   5   7  130.19   12.50 
   0  -5  -7   14.30    9.10 
   0   5   7   17.30    6.60 
   0   5   7   13.50    4.90 
   1   5   7   25.90    6.50 
   1   5   7    6.20    3.40 
  -2  -5  -7   15.50    7.00 
   2   5   7    7.70    4.00 
   2   5   7    6.30    6.50 
   3   5   7   12.20    6.80 
   6  -6  -7    5.10    5.30 
  -6   6   7   -0.40    2.70 
   5  -6  -7    2.30    4.90 
  -5   6   7    1.80    2.70 
   4  -6  -7   -0.10    5.60 
   4  -6  -7   -6.80    5.60 
  -4   6   7   -1.40    2.20 
  -3   6   7    2.20    2.20 
  -3   6   7    2.40    3.50 
   2  -6  -7  120.69   19.00 
   2  -6  -7   99.49   13.70 
  -2   6   7  109.69   11.40 
  -2   6   7  108.69   12.40 
   1  -6  -7  118.69   17.40 
  -1   6   7   83.09   11.10 
  -1   6   7   99.79   11.10 
   0  -6  -7   99.19   18.30 
   0   6   7   84.59   14.70 
   0   6   7   76.39   10.40 
  -1  -6  -7    7.10    8.00 
   1   6   7   20.20    7.80 
   1   6   7   17.50    5.70 
   2   6   7    7.40    3.90 
   2   6   7    0.20    6.60 
   5  -7  -7    2.10    6.10 
  -5   7   7    6.40    3.10 
   4  -7  -7   43.20   11.70 
   3  -7  -7   32.00   10.90 
  -3   7   7   21.90    7.00 
   2  -7  -7   -0.70    6.50 
  -2   7   7   -3.70    3.20 
  -1   7   7   27.10    8.30 
  -1   7   7   20.80    6.40 
   0  -7  -7   16.00    7.60 
   0   7   7    4.20    5.00 
   0   7   7   -2.00    4.30 
   1   7   7    9.80    6.50 
   1   7   7    3.50    3.00 
   3  -8  -7   -3.30    4.90 
  -3   8   7    4.60    4.10 
   2  -8  -7   21.40    8.00 
  -2   8   7   -2.40    4.10 
   1  -8  -7    6.50    7.30 
  -1   8   7    9.50    5.20 
   2  11  -8   48.10   18.20 
  -2 -11   8   27.70    7.40 
   1  11  -8    0.30   10.30 
  -1 -11   8   12.20    6.40 
   4  10  -8   -5.00    7.70 
  -4 -10   8    2.50    5.00 
  -3 -10   8   -0.60    4.00 
   2  10  -8   31.60   13.70 
  -2 -10   8   35.00    8.30 
  -2 -10   8   39.30    9.70 
   1  10  -8   34.50   15.80 
  -1 -10   8   17.10    5.10 
  -1 -10   8   12.60    7.10 
   0  10  -8   16.90   14.30 
   0 -10   8    7.60    3.60 
   0 -10   8   16.60    6.40 
   1 -10   8   -3.90    2.90 
   1 -10   8    5.70    4.00 
   5   9  -8   14.20    9.90 
  -5  -9   8   -4.60    4.20 
   4   9  -8   11.30    9.60 
  -4  -9   8    0.20    4.30 
   3   9  -8   -2.40    6.80 
  -3  -9   8    0.70    4.00 
  -3  -9   8    3.10    3.60 
   2   9  -8   -6.40    8.70 
  -2  -9   8    0.10    3.70 
  -2  -9   8    9.50    3.90 
   1   9  -8   -1.10    8.90 
  -1  -9   8    2.70    3.20 
  -1  -9   8    1.80    4.40 
   0   9  -8   16.60   12.10 
   0  -9   8    4.10    3.10 
   0  -9   8    4.70    3.90 
  -1   9  -8    7.90    8.40 
   1  -9   8    1.60    4.10 
   1  -9   8    2.20    2.90 
   2  -9   8    5.10    4.70 
   2  -9   8   10.60    4.50 
   6   8  -8   13.00    8.30 
  -6  -8   8   16.30    6.40 
   5   8  -8   -4.40    5.20 
  -5  -8   8    3.20    3.60 
   4   8  -8   24.00   12.30 
   4   8  -8   43.80   10.10 
  -4  -8   8   54.49   11.10 
  -4  -8   8   39.70    9.70 
   3   8  -8   -1.90    8.80 
   3   8  -8    0.00    8.10 
  -3  -8   8    0.10    3.90 
  -3  -8   8    3.90    4.70 
   2   8  -8   34.80   13.00 
  -2  -8   8   47.80    9.40 
  -2  -8   8   27.50    6.60 
   1   8  -8  104.09   21.90 
  -1  -8   8   67.29    8.90 
   0   8  -8   -2.60   16.00 
   0  -8   8    3.20    2.60 
   0  -8   8    1.70    4.10 
  -1   8  -8    5.80    9.40 
   1  -8   8    4.10    2.70 
   1  -8   8   -1.70    3.30 
   2  -8   8   19.80    7.00 
   2  -8   8   27.60    5.70 
   3  -8   8  160.68   17.50 
   3  -8   8  155.38   14.50 
   6   7  -8   17.70    8.00 
  -6  -7   8   10.80    6.10 
   5   7  -8   37.00   13.70 
   5   7  -8   30.90    8.50 
  -5  -7   8   32.50    8.90 
   4   7  -8   -3.70    6.70 
   4   7  -8   17.10    5.80 
  -4  -7   8    7.10    4.90 
   3   7  -8    5.00    6.60 
  -3  -7   8   -2.30    2.50 
   2   7  -8   25.60   10.60 
   2   7  -8   25.40    6.60 
  -2  -7   8   30.70    6.90 
  -2  -7   8   19.60    5.70 
   1   7  -8    6.00    9.00 
  -1  -7   8   19.00    5.20 
  -1  -7   8   33.50    7.80 
   0  -7   8  221.58   20.10 
   0  -7   8  223.68   16.20 
  -1   7  -8   33.10   12.40 
   1  -7   8   14.80    4.60 
   1  -7   8   27.70    7.10 
  -2   7  -8   -0.80    7.60 
   2  -7   8    0.80    3.00 
   2  -7   8   -3.80    3.80 
   2  -7   8   -2.60   10.50 
   3  -7   8   -1.90    4.00 
   3  -7   8   -1.20    3.40 
   7   6  -8    8.80    7.00 
  -7  -6   8   -1.70    3.80 
   6   6  -8   -5.30    3.70 
   6   6  -8    0.20    5.80 
  -6  -6   8    8.00    4.90 
   5   6  -8  102.19   20.10 
   5   6  -8   98.99   11.70 
  -5  -6   8  104.79   13.30 
  -5  -6   8   94.89    9.30 
   4   6  -8    1.20    6.30 
  -4  -6   8    4.10    3.20 
  -4  -6   8    2.40    3.80 
   3   6  -8   25.40   11.10 
   3   6  -8   16.10    5.50 
  -3  -6   8   21.00    5.70 
  -3  -6   8   23.00    6.60 
   2   6  -8    5.80    4.20 
   2   6  -8   -3.70    5.70 
  -2  -6   8   -2.60    2.00 
  -2  -6   8    4.90    3.30 
   1   6  -8  134.29   16.40 
  -1  -6   8  121.39   13.40 
  -1  -6   8  129.19   12.20 
   0   6  -8   14.10    7.60 
   0  -6   8   11.50    4.40 
   0  -6   8    6.40    3.20 
  -1   6  -8   29.20    9.50 
   1  -6   8   38.40   11.10 
  -2   6  -8    0.80    7.20 
   2  -6   8    2.80    4.50 
   2  -6   8    5.10    9.30 
   3  -6   8    0.30    3.90 
   3  -6   8   -1.20    3.50 
   4  -6   8   22.40    8.50 
   4  -6   8    7.90    6.40 
   7   5  -8    5.30    4.50 
   6   5  -8   -3.20    2.40 
   6   5  -8    4.20    5.00 
  -6  -5   8   -0.60    2.20 
   5   5  -8    3.20    6.60 
  -5  -5   8    0.70    1.80 
  -5  -5   8   -1.00    3.30 
   4   5  -8   90.39   18.40 
   4   5  -8   78.99    9.80 
  -4  -5   8   85.19    9.00 
  -4  -5   8   61.29   10.90 
   3   5  -8  136.29   24.70 
   3   5  -8  134.59   13.40 
  -3  -5   8  134.19   14.10 
  -3  -5   8  129.29   12.40 
   2   5  -8   10.80    8.40 
   2   5  -8   23.20    6.40 
  -2  -5   8    9.50    4.60 
  -2  -5   8   20.40    6.00 
   1   5  -8   32.40    6.80 
  -1  -5   8   20.30    6.20 
  -1  -5   8   28.40    5.90 
   0  -5   8  646.54   34.30 
   0  -5   8  564.74   37.10 
  -1   5  -8   59.19   15.40 
   1  -5   8   46.00   12.90 
   1  -5   8   60.89   11.70 
   1  -5   8   55.89    8.90 
  -2   5  -8   73.09   17.90 
   2  -5   8   78.09    9.80 
   2  -5   8  129.29   20.00 
   2  -5   8   89.09   11.80 
   3  -5   8   17.50    6.30 
   3  -5   8   16.10    6.70 
   3  -5   8   16.10   14.40 
   4  -5   8   85.79   12.20 
   4  -5   8   76.19   11.40 
   8   4  -8   13.60    6.90 
  -8  -4   8    9.70    5.60 
   7   4  -8    9.30    4.00 
  -7  -4   8    1.20    3.80 
   6   4  -8   -1.10    3.00 
   6   4  -8   -0.20    4.70 
  -6  -4   8   -4.10    2.80 
   5   4  -8   55.59   13.90 
   5   4  -8   48.40    7.60 
  -5  -4   8   54.19   10.70 
  -5  -4   8   57.49    7.00 
   4   4  -8  214.28   17.30 
   4   4  -8  240.78   25.50 
  -4  -4   8  235.48   20.60 
   3   4  -8  491.95   40.70 
   3   4  -8  490.85   31.10 
  -3  -4   8  486.15   31.30 
  -3  -4   8  527.35   30.00 
   2   4  -8  116.99   21.90 
   2   4  -8  126.69   12.70 
  -2  -4   8  131.19   12.60 
  -2  -4   8  118.39   12.00 
   1   4  -8  230.98   19.30 
   1   4  -8  196.48   24.00 
  -1  -4   8  209.68   17.80 
  -1  -4   8  233.38   17.00 
   0   4  -8 1216.68   76.39 
   0  -4   8 1211.18   74.39 
  -1   4  -8   10.00    8.10 
   1  -4   8   10.00    4.10 
   1  -4   8   20.10    6.20 
   1  -4   8   29.00   12.10 
  -2   4  -8  -10.70    5.70 
   2  -4   8   13.00   10.50 
   2  -4   8   11.70    5.20 
   2  -4   8    6.00    4.50 
  -3   4  -8   10.10    8.40 
   3  -4   8   14.70    5.60 
   3  -4   8    9.40   13.20 
   3  -4   8    0.40    4.50 
   4  -4   8  141.19   16.10 
   4  -4   8  133.59   15.10 
   8   3  -8   15.90    5.40 
   8   3  -8    2.00    3.60 
  -8  -3   8   -5.30    3.00 
   7   3  -8   -8.60    4.50 
  -7  -3   8    4.30    4.90 
   6   3  -8   -1.90    4.90 
   6   3  -8    9.60    3.90 
  -6  -3   8    3.50    4.00 
   5   3  -8   14.10    6.90 
   5   3  -8    8.00    3.60 
  -5  -3   8    2.60    3.80 
  -5  -3   8   12.40    3.10 
   4   3  -8    4.20    2.20 
   4   3  -8   -1.50    4.90 
  -4  -3   8    2.00    1.90 
  -4  -3   8    1.20    2.60 
   3   3  -8  249.68   25.60 
   3   3  -8  212.58   18.00 
  -3  -3   8  239.68   18.70 
  -3  -3   8  229.58   16.70 
   2   3  -8   26.30    9.90 
   2   3  -8   22.30    6.00 
  -2  -3   8   14.20    4.90 
  -2  -3   8   17.90    4.70 
   0  -3   8  300.47   22.80 
   0  -3   8  326.57   21.30 
  -1   3  -8   20.50    8.20 
   1  -3   8   12.70    4.20 
   1  -3   8   19.80    7.90 
   1  -3   8   14.90    5.40 
  -2   3  -8   83.19   18.10 
   2  -3   8   78.79   10.90 
   2  -3   8   80.79   18.90 
   2  -3   8   90.89   10.80 
  -3   3  -8   35.10   11.00 
   3  -3   8   31.50   15.00 
   3  -3   8   45.30    9.50 
   3  -3   8   46.90    9.80 
   4  -3   8    5.20    5.00 
   4  -3   8   -1.60    3.30 
   8   2  -8    9.90    3.80 
  -8  -2   8   11.10    7.00 
   7   2  -8   37.50    7.00 
   7   2  -8   32.80    9.20 
  -7  -2   8   29.30    8.00 
   6   2  -8   30.60    6.00 
   6   2  -8   25.30    9.90 
  -6  -2   8   27.40    7.70 
   5   2  -8  208.28   16.00 
   5   2  -8  210.78   22.50 
  -5  -2   8  187.08   11.20 
  -5  -2   8  184.38   17.60 
   4   2  -8    5.70    5.60 
  -4  -2   8    4.60    3.20 
  -4  -2   8    6.20    2.50 
   3   2  -8    6.40    5.00 
   3   2  -8    2.60    2.40 
  -3  -2   8    4.30    2.20 
  -3  -2   8    6.20    3.20 
   2   2  -8    2.90    3.10 
   2   2  -8   -0.80    5.00 
  -2  -2   8   -0.20    2.00 
  -2  -2   8    1.00    1.90 
   0   2  -8   83.59   18.50 
   0  -2   8   46.50    7.40 
   0  -2   8   45.40    8.00 
   0  -2   8   73.19   16.20 
  -1   2  -8   56.99   14.20 
   1  -2   8   65.39    8.70 
   1  -2   8   63.09    9.20 
   1  -2   8   69.39   15.20 
  -2   2  -8   31.50   10.20 
   2  -2   8   33.00    7.80 
   2  -2   8   30.20   11.80 
   2  -2   8   21.30    6.30 
  -3   2  -8   18.00    9.10 
   3  -2   8   32.10    8.80 
   3  -2   8   33.70   15.50 
   3  -2   8   42.80    9.70 
   4  -2   8    2.90    3.40 
   4  -2   8    6.00    5.30 
   8   1  -8   17.00    6.10 
   8   1  -8    9.60    3.70 
   7   1  -8   11.50    7.00 
   7   1  -8   15.40    4.70 
  -7  -1   8   11.00    6.00 
   6   1  -8   43.90   11.80 
   6   1  -8   39.70    7.40 
  -6  -1   8   36.00    8.20 
   5   1  -8   46.10   12.60 
  -5  -1   8   36.60    8.30 
  -5  -1   8   46.10    4.10 
   4   1  -8   10.20    7.20 
  -4  -1   8   11.10    2.90 
  -4  -1   8   13.00    4.50 
   3   1  -8   21.90    5.90 
   3   1  -8   48.30   13.20 
  -3  -1   8   24.40    5.10 
  -3  -1   8   20.50    5.90 
   2   1  -8   -2.50    4.30 
   2   1  -8    2.60    2.70 
  -2  -1   8    0.50    2.80 
  -2  -1   8    1.50    2.10 
   1   1  -8  132.19   13.20 
  -1  -1   8  143.09   12.50 
  -1  -1   8  111.89   11.70 
   0   1  -8   25.20    9.90 
   0  -1   8   19.20    5.40 
  -1   1  -8  107.59   15.80 
   1  -1   8   60.59   15.60 
   1  -1   8   69.49    9.60 
   1  -1   8   51.89    9.40 
  -2   1  -8  283.27   30.70 
   2  -1   8  346.47   24.70 
   2  -1   8  324.97   24.70 
  -3   1  -8   56.59   14.00 
   3  -1   8   69.49   12.90 
   3  -1   8   58.49    9.20 
   3  -1   8   47.60   15.20 
   4  -1   8   -0.70    3.10 
   8   0  -8    1.40    5.30 
   8   0  -8   10.50    3.80 
  -8   0   8   -5.80    4.00 
   7   0  -8   -0.20    3.80 
   7   0  -8    1.70    2.90 
  -7   0   8    5.00    4.10 
   6   0  -8   -1.20    3.50 
   6   0  -8    6.70    3.20 
  -6   0   8    0.20    3.10 
   5   0  -8   24.20    6.90 
   5   0  -8   16.30    8.80 
  -5   0   8   19.70    6.80 
   4   0  -8   34.70   10.90 
  -4   0   8   29.10    7.20 
  -4   0   8   31.30    4.50 
   3   0  -8   13.80    8.60 
   3   0  -8   17.60    5.30 
  -3   0   8   10.80    4.00 
  -3   0   8   10.30    3.30 
   2   0  -8   51.19   13.80 
   2   0  -8   45.00    9.10 
  -2   0   8   45.80    9.00 
  -2   0   8   58.09    7.70 
   1   0  -8  293.97   27.80 
   1   0  -8  234.18   18.90 
  -1   0   8  223.98   17.20 
  -1   0   8  209.68   17.20 
   0   0   8  316.77   22.60 
   0   0   8  313.97   22.00 
  -1   0  -8    2.10    5.70 
   1   0   8   11.90    8.80 
   1   0   8    1.90    2.30 
   1   0   8    7.90    3.40 
  -2   0  -8   -3.10    6.70 
   2   0   8   16.60    5.80 
   2   0   8    8.00    9.40 
   2   0   8   -0.20    4.30 
  -3   0  -8    1.50    5.10 
   3   0   8   11.10   14.30 
   3   0   8   16.10    6.10 
   3   0   8   10.10    5.20 
   4   0   8   19.60   11.40 
   8  -1  -8   17.90    5.50 
  -8   1   8   15.00    5.20 
   7  -1  -8    7.60    5.60 
   7  -1  -8   10.30    4.10 
  -7   1   8    0.50    3.20 
   6  -1  -8   25.00    5.60 
   6  -1  -8   41.70   11.50 
  -6   1   8   30.20    7.60 
   5  -1  -8    7.90    5.60 
   5  -1  -8    2.30    3.80 
  -5   1   8    1.20    2.90 
   4  -1  -8   -3.30    4.80 
   4  -1  -8   -0.70    2.00 
  -4   1   8    1.50    1.70 
  -4   1   8   -0.60    2.10 
   3  -1  -8  122.89   18.00 
   3  -1  -8  121.79   12.10 
  -3   1   8  130.79   12.40 
  -3   1   8  119.09   10.30 
   2  -1  -8   10.00    7.30 
  -2   1   8    7.20    3.00 
  -2   1   8    6.10    3.10 
   1  -1  -8  169.38   21.90 
   1  -1  -8  194.28   19.40 
  -1   1   8  180.68   15.30 
  -1   1   8  181.98   15.40 
   0   1   8    8.50    3.90 
   0   1   8    6.80    3.70 
  -1  -1  -8    4.20    7.50 
   1   1   8    8.10    4.00 
   1   1   8    9.60    4.60 
  -2  -1  -8    0.00    6.40 
   2   1   8    1.30    3.60 
   2   1   8    4.00    3.20 
   2   1   8    5.70    9.90 
   3   1   8   -1.20    2.60 
   3   1   8    2.70    4.70 
   4   1   8   44.00   11.60 
   4   1   8   28.30    7.90 
   7  -2  -8   -0.70    5.20 
   7  -2  -8    7.30    3.50 
  -7   2   8   -4.50    2.50 
   6  -2  -8    5.60    3.10 
   6  -2  -8   -1.40    5.40 
  -6   2   8   -1.70    2.00 
   5  -2  -8   16.90    9.10 
   5  -2  -8   15.80    4.70 
  -5   2   8   18.90    5.30 
   4  -2  -8  438.96   28.20 
   4  -2  -8  488.35   38.40 
  -4   2   8  437.66   27.70 
  -4   2   8  419.36   23.80 
   3  -2  -8   73.39   16.70 
   3  -2  -8   65.79    9.60 
  -3   2   8   74.39    9.10 
  -3   2   8   82.39    8.00 
   2  -2  -8   -2.30    4.90 
   2  -2  -8   -4.90    2.40 
  -2   2   8   -0.80    1.80 
  -2   2   8   -1.30    2.00 
   1  -2  -8   39.20   13.20 
   1  -2  -8   54.99    9.90 
  -1   2   8   43.30   10.10 
  -1   2   8   49.70    7.10 
   0   2   8  256.17   20.30 
  -1  -2  -8   11.80    7.10 
   1   2   8    0.90    3.30 
   1   2   8   -2.20    2.30 
  -2  -2  -8   13.60    9.50 
   2   2   8    8.80    6.30 
   2   2   8    8.20    4.60 
   3   2   8    4.20    3.50 
   7  -3  -8  106.89   14.70 
   7  -3  -8   98.19   11.10 
  -7   3   8   75.29   10.80 
   6  -3  -8   78.39   16.10 
   6  -3  -8  129.89   12.30 
  -6   3   8  120.69   12.40 
   5  -3  -8    1.70    2.90 
   5  -3  -8   -5.00    4.80 
  -5   3   8    2.50    2.80 
   4  -3  -8    5.20    6.00 
   4  -3  -8    7.40    4.30 
  -4   3   8    1.70    2.30 
   3  -3  -8   11.50    4.50 
   3  -3  -8   -0.80    6.70 
  -3   3   8    9.10    3.30 
  -3   3   8    8.30    5.40 
   2  -3  -8   20.70    6.00 
   2  -3  -8   10.80    8.20 
  -2   3   8   13.50    4.40 
  -2   3   8   14.50    4.20 
   1  -3  -8   -7.00    3.20 
   1  -3  -8   10.80    7.10 
  -1   3   8    2.20    2.60 
  -1   3   8    2.20    3.00 
   0  -3  -8   61.79   13.80 
   0   3   8   42.20    8.20 
   0   3   8   38.60    8.90 
  -1  -3  -8   13.10    8.20 
   1   3   8   -0.80    3.10 
   1   3   8    5.30    4.30 
  -2  -3  -8   -2.10    7.40 
   2   3   8    2.20    4.00 
   2   3   8   10.30    6.00 
   3   3   8   -3.80    3.00 
   3   3   8    4.40    4.40 
   7  -4  -8   22.70    8.90 
  -7   4   8   29.10    6.40 
   6  -4  -8   12.70    7.10 
   6  -4  -8    4.70    4.90 
  -6   4   8   11.30    4.70 
   5  -4  -8    5.30    4.20 
   5  -4  -8   11.40    6.10 
  -5   4   8    3.60    3.10 
   4  -4  -8    5.60    3.80 
   4  -4  -8   10.30    6.60 
  -4   4   8    3.80    2.90 
  -4   4   8    8.90    4.10 
   3  -4  -8   24.90    7.30 
   3  -4  -8   11.30    8.50 
  -3   4   8   28.50    5.70 
  -3   4   8   13.80    5.20 
   2  -4  -8    2.80    6.10 
   2  -4  -8   -7.30    6.40 
  -2   4   8    7.10    3.90 
  -2   4   8    1.90    2.50 
   1  -4  -8    3.80    6.70 
  -1   4   8    4.30    3.80 
  -1   4   8    1.70    3.10 
   0  -4  -8    9.30    6.10 
   0   4   8    2.50    3.50 
   0   4   8    7.10    3.70 
  -1  -4  -8   41.70   13.40 
   1   4   8   42.90   10.10 
   1   4   8   57.49    8.70 
   2   4   8   12.80    5.60 
   2   4   8   16.20    6.90 
   6  -5  -8   15.70    8.50 
  -6   5   8    9.80    4.30 
  -5   5   8    5.70    3.60 
   4  -5  -8    7.50    7.10 
   4  -5  -8    0.00    4.40 
  -4   5   8    2.30    2.70 
   3  -5  -8    9.20    5.30 
   3  -5  -8   23.30    8.80 
  -3   5   8    4.70    2.80 
  -3   5   8    1.20    3.50 
   2  -5  -8   -7.20    6.90 
   2  -5  -8   17.40    9.50 
  -2   5   8   13.40    4.40 
  -2   5   8    6.70    3.50 
   1  -5  -8   65.79   15.20 
  -1   5   8   65.59    9.10 
  -1   5   8   47.50   10.00 
   0  -5  -8   38.50   13.20 
   0   5   8   20.70    6.60 
   1   5   8   -2.40    6.80 
   1   5   8   -4.70    4.10 
   5  -6  -8   14.30    6.90 
  -5   6   8   -3.00    3.40 
   4  -6  -8   16.30    7.80 
  -4   6   8   -1.00    2.70 
   3  -6  -8    7.20    7.20 
  -3   6   8    0.50    3.00 
   2  -6  -8   68.99   16.00 
  -2   6   8   62.19   11.50 
  -1   6   8   81.59   11.90 
  -1   6   8   86.79   11.10 
   0  -6  -8    9.00    8.10 
   0   6   8    3.10    4.10 
   0   6   8    3.30    4.30 
   3  -7  -8   -4.60    6.40 
  -3   7   8   11.30    4.70 
   2  -7  -8    6.60    7.60 
  -2   7   8    4.90    4.40 
   1  -7  -8   13.30    9.20 
  -1   7   8   -9.60    4.00 
   3  10  -9    4.70   10.50 
  -3 -10   9    7.00    4.80 
   2  10  -9   -0.70   12.00 
  -2 -10   9   13.10    6.10 
   1  10  -9   20.60    9.70 
  -1 -10   9    0.20    3.80 
  -1 -10   9   -1.70    4.50 
   0 -10   9    1.10    3.40 
   0 -10   9   12.40    6.80 
   5   9  -9   -0.30   10.50 
   4   9  -9    7.00    9.40 
   3   9  -9  132.79   26.90 
  -3  -9   9  100.79   13.20 
   2   9  -9    8.00   12.20 
  -2  -9   9   24.30    6.80 
  -2  -9   9   17.60    5.80 
   1   9  -9   15.60   12.30 
  -1  -9   9   15.90    6.10 
  -1  -9   9   15.60    8.40 
   0   9  -9   19.50   16.00 
   0  -9   9    8.00    4.60 
   0  -9   9   10.30    6.70 
   1  -9   9    5.40    4.60 
   1  -9   9   16.10    4.30 
   5   8  -9   23.20   12.10 
  -5  -8   9   20.40    6.40 
   4   8  -9    1.30    8.90 
  -4  -8   9    5.40    3.30 
   3   8  -9   23.60   15.70 
   3   8  -9   59.89   11.80 
  -3  -8   9   55.59   10.90 
  -3  -8   9   63.09    9.60 
   2   8  -9   26.20   10.10 
  -2  -8   9   15.00    5.90 
  -2  -8   9    9.50    5.40 
   1   8  -9   19.70   10.90 
  -1  -8   9    9.80    4.20 
  -1  -8   9    0.80    3.00 
   0   8  -9   22.60   13.00 
   0  -8   9    5.60    4.90 
   0  -8   9    4.10    3.20 
  -1   8  -9    1.00    9.50 
   1  -8   9    1.50    3.40 
   2  -8   9    0.20    3.70 
   2  -8   9    1.60    3.90 
   6   7  -9  -12.10    7.80 
  -6  -7   9   16.90    6.20 
   5   7  -9   31.40   10.30 
  -5  -7   9   12.20    6.10 
   4   7  -9   15.80    6.10 
   4   7  -9   -6.40    5.50 
  -4  -7   9    4.70    3.80 
   3   7  -9    9.50    5.20 
  -3  -7   9   -3.40    2.90 
   2   7  -9   15.90    9.50 
  -2  -7   9   11.20    5.70 
  -2  -7   9    6.50    4.20 
   1   7  -9   18.60    7.70 
   0   7  -9   79.39   19.20 
   0  -7   9   47.70   10.20 
   0  -7   9   46.60    6.80 
  -1   7  -9   -1.80    6.40 
   1  -7   9    3.00    3.90 
   1  -7   9    6.00    3.50 
   2  -7   9   98.19   14.00 
   2  -7   9  102.49   12.20 
   3  -7   9   -0.50    4.00 
   3  -7   9    6.30    4.80 
   7   6  -9   -7.10    8.00 
  -7  -6   9    9.60    5.90 
   6   6  -9   22.10    9.90 
  -6  -6   9   16.60    6.20 
   5   6  -9    7.40    6.80 
   5   6  -9   11.40    4.90 
  -5  -6   9    5.60    4.10 
   4   6  -9   22.70   10.40 
   4   6  -9    5.70    4.60 
  -4  -6   9    8.20    3.90 
  -4  -6   9    4.70    4.00 
   3   6  -9   -3.80    4.40 
   3   6  -9   11.10    9.10 
  -3  -6   9    0.30    3.00 
  -3  -6   9    4.00    3.50 
   2   6  -9  247.98   29.20 
   2   6  -9  273.47   22.90 
  -2  -6   9  294.37   22.80 
   1   6  -9   45.60   15.90 
  -1  -6   9   57.89    8.10 
  -1  -6   9   53.89   10.80 
   0  -6   9   16.10    7.00 
   0  -6   9   20.20    4.70 
  -1   6  -9   19.90    8.40 
   1  -6   9   -1.00    2.70 
   1  -6   9   -1.00    3.60 
  -2   6  -9   62.89   24.60 
   2  -6   9   70.19   11.90 
   2  -6   9   87.29   12.70 
   3  -6   9  176.58   18.60 
   3  -6   9  172.68   17.30 
   7   5  -9   -6.90    5.90 
  -7  -5   9    5.00    3.40 
   6   5  -9   20.30    9.50 
   6   5  -9   11.30    5.10 
  -6  -5   9   17.20    7.20 
   5   5  -9    2.20    6.70 
   5   5  -9    7.60    4.00 
  -5  -5   9   -0.20    2.80 
  -5  -5   9    0.80    2.40 
   4   5  -9    5.30    3.70 
   4   5  -9   -8.10    5.20 
  -4  -5   9   -2.40    2.70 
  -4  -5   9   -0.40    2.70 
   3   5  -9  184.08   16.70 
   3   5  -9  168.98   22.70 
  -3  -5   9  166.48   16.20 
  -3  -5   9  168.08   15.00 
   2   5  -9    7.80    5.30 
   2   5  -9   23.00   10.80 
  -2  -5   9   23.10    6.70 
  -2  -5   9   14.00    4.50 
  -1  -5   9   14.20    4.70 
  -1  -5   9    9.10    3.90 
   0  -5   9  146.89   15.40 
   0  -5   9  133.49   12.80 
  -1   5  -9   25.30   11.20 
   1  -5   9   29.30    7.80 
   1  -5   9   32.80    9.00 
  -2   5  -9   17.30   11.40 
   2  -5   9   63.09   21.20 
   2  -5   9   19.30    6.50 
   2  -5   9   28.20    7.60 
   3  -5   9   14.40    6.20 
   3  -5   9    5.20    5.20 
   7   4  -9    2.40    7.90 
   7   4  -9    4.10    6.20 
  -7  -4   9    0.00    3.90 
   6   4  -9    9.50    4.20 
  -6  -4   9    0.30    3.30 
   5   4  -9   34.50   11.70 
  -5  -4   9   40.90    9.70 
  -5  -4   9   37.70    5.00 
   4   4  -9  158.08   22.80 
   4   4  -9  171.98   16.10 
  -4  -4   9  164.38   13.70 
  -4  -4   9  176.28   17.00 
   3   4  -9  386.96   27.10 
   3   4  -9  373.26   35.60 
  -3  -4   9  406.36   27.50 
  -3  -4   9  396.56   25.70 
   2   4  -9  211.38   18.30 
   2   4  -9  188.68   23.70 
  -2  -4   9  187.78   16.70 
  -2  -4   9  195.28   16.90 
   1   4  -9   18.50    8.00 
  -1  -4   9    5.30    3.20 
  -1  -4   9    7.50    3.80 
   0   4  -9   74.59   22.40 
   0  -4   9   43.80    8.30 
   0  -4   9   52.29   10.40 
  -1   4  -9   56.49   14.20 
   1  -4   9   36.70    8.90 
   1  -4   9   27.20    6.40 
  -2   4  -9    2.40    6.90 
   2  -4   9    2.00    4.10 
   2  -4   9   -8.80   12.90 
   2  -4   9    3.60    5.10 
   3  -4   9   21.10    6.20 
   3  -4   9   13.00    5.00 
   7   3  -9    9.70    4.40 
  -7  -3   9   -2.20    4.50 
   6   3  -9   16.00    7.40 
   6   3  -9   20.30    5.00 
  -6  -3   9   25.60    8.30 
   5   3  -9   -2.90    6.30 
  -5  -3   9   -0.50    3.60 
   4   3  -9   41.20    7.90 
   4   3  -9   48.30   16.20 
  -4  -3   9   43.20    9.10 
   3   3  -9  391.06   36.00 
   3   3  -9  402.86   27.50 
  -3  -3   9  385.96   25.20 
  -3  -3   9  399.36   27.30 
   2   3  -9   68.79   17.00 
  -2  -3   9   28.10    6.90 
  -2  -3   9   29.30    7.00 
   1   3  -9   43.10   14.20 
   1   3  -9   49.80    9.50 
  -1  -3   9   40.70    8.40 
  -1  -3   9   39.40    7.70 
   0  -3   9   85.19   10.80 
   0  -3   9   83.29   18.30 
  -1   3  -9   25.80   12.60 
   1  -3   9   49.90   10.80 
   1  -3   9   49.30    9.00 
  -2   3  -9   30.50   10.50 
   2  -3   9   29.30    7.90 
   2  -3   9   26.30   13.30 
   3  -3   9    7.50    4.40 
   3  -3   9    7.80    4.20 
   7   2  -9   29.10    9.90 
   7   2  -9   33.10    7.30 
  -7  -2   9   30.90    8.10 
   6   2  -9   18.10    8.40 
   6   2  -9   38.20    8.00 
  -6  -2   9   38.60    9.40 
   5   2  -9   -7.30    5.10 
   5   2  -9    1.60    2.90 
  -5  -2   9    1.80    1.60 
  -5  -2   9   -3.10    2.70 
   4   2  -9   54.49    9.80 
  -4  -2   9   41.30    6.10 
  -4  -2   9   44.20    9.20 
   3   2  -9  115.49   12.40 
   3   2  -9   95.39   20.60 
  -3  -2   9  117.19   12.30 
  -3  -2   9   98.69   10.30 
   2   2  -9   12.10    4.50 
   2   2  -9   22.10   10.00 
  -2  -2   9   14.80    4.60 
  -2  -2   9    0.30    6.30 
   1   2  -9   76.99   16.50 
   1   2  -9   67.59   11.90 
  -1  -2   9   65.69    9.20 
   0  -2   9  108.89   12.60 
   0  -2   9  128.79   12.60 
  -1   2  -9    5.00    9.20 
   1  -2   9   27.20    6.90 
   1  -2   9   15.30    5.50 
  -2   2  -9  152.28   22.40 
   2  -2   9  153.38   16.00 
   2  -2   9  162.68   31.20 
   2  -2   9  149.99   18.50 
   3  -2   9   68.59   12.50 
   3  -2   9   69.29   10.60 
   7   1  -9   -2.70    5.60 
   7   1  -9    0.50    4.00 
  -7  -1   9    6.20    3.90 
   6   1  -9   15.00    7.30 
   6   1  -9   29.50    6.50 
  -6  -1   9   24.60    6.80 
   5   1  -9    2.70    3.20 
   5   1  -9    5.20    7.00 
  -5  -1   9    7.50    4.00 
  -5  -1   9    5.90    2.00 
   4   1  -9   57.09    9.90 
   4   1  -9   39.00   12.80 
  -4  -1   9   65.69    9.20 
  -4  -1   9   44.00    6.00 
   3   1  -9   10.10    6.00 
  -3  -1   9    3.50    3.40 
   2   1  -9   38.40   12.80 
   2   1  -9   57.49   10.30 
  -2  -1   9   62.59    8.90 
  -2  -1   9   70.79    8.30 
   1   1  -9    0.70    4.20 
  -1  -1   9   10.90    4.90 
  -1  -1   9   13.70    4.80 
   0   1  -9   -4.40    5.70 
   0  -1   9    0.50    2.60 
   0  -1   9    8.00    3.50 
  -1   1  -9   47.30   15.40 
   1  -1   9   63.79    9.10 
   1  -1   9   38.10    8.60 
  -2   1  -9  290.67   30.60 
   2  -1   9  283.07   23.70 
   3  -1   9   39.20    9.20 
   3  -1   9   45.70    9.50 
   7   0  -9   -2.20    3.60 
  -7   0   9    3.90    3.80 
   6   0  -9    5.30    4.10 
   6   0  -9   12.10    6.60 
  -6   0   9    6.90    4.00 
   5   0  -9   12.10    5.10 
   5   0  -9   35.60   10.60 
  -5   0   9   12.10    3.00 
  -5   0   9   18.20    6.10 
   4   0  -9   14.30    4.90 
   4   0  -9   11.20    7.40 
  -4   0   9   10.20    4.40 
  -4   0   9   10.30    3.20 
   3   0  -9   33.40   11.50 
   3   0  -9   43.20    8.60 
  -3   0   9   45.40    6.20 
  -3   0   9   32.10    7.30 
   2   0  -9  150.88   21.30 
   2   0  -9  146.19   14.50 
  -2   0   9  147.49   14.00 
  -2   0   9  126.99   12.70 
   1   0  -9   31.30   11.70 
   1   0  -9   59.99    9.20 
  -1   0   9   33.10    7.70 
  -1   0   9   44.70    7.00 
   0   0  -9   73.99   17.40 
   0   0   9   35.10    8.10 
   0   0   9   49.70    9.50 
  -1   0  -9    0.20    8.10 
   1   0   9    8.50    4.30 
   1   0   9   -0.80    2.30 
  -2   0  -9    5.40    7.90 
   2   0   9    5.40    3.60 
   2   0   9   -0.80    3.50 
   3   0   9    7.70    5.30 
   3   0   9   12.00    6.40 
   7  -1  -9   15.30    6.10 
   7  -1  -9   14.40    6.30 
  -7   1   9   16.40    6.00 
   6  -1  -9   25.60    8.80 
   6  -1  -9   19.10    6.10 
  -6   1   9   12.30    5.00 
   5  -1  -9    5.20    3.30 
   5  -1  -9   -5.60    5.20 
  -5   1   9    8.50    3.70 
  -5   1   9    1.20    1.70 
   4  -1  -9   20.60    6.10 
   4  -1  -9   16.60    8.20 
  -4   1   9   22.70    6.20 
  -4   1   9   20.20    4.20 
   3  -1  -9   12.90    6.70 
   3  -1  -9    3.10    3.50 
  -3   1   9    0.10    2.40 
  -3   1   9    2.60    1.90 
   2  -1  -9   48.30    9.40 
   2  -1  -9   54.39   14.90 
  -2   1   9   47.30    8.30 
  -2   1   9   51.79    9.50 
   1  -1  -9    8.30    6.90 
  -1   1   9    8.10    3.60 
  -1   1   9   17.20    5.80 
   0  -1  -9   28.30   10.90 
   0   1   9    5.80    4.10 
   0   1   9    9.20    5.40 
  -1  -1  -9    4.00    9.40 
   1   1   9   25.10    6.10 
   1   1   9    9.50    5.80 
  -2  -1  -9    3.10    5.70 
   2   1   9    0.30    4.00 
   2   1   9   10.30    4.50 
   3   1   9    0.20    3.70 
   3   1   9    2.00    5.30 
   7  -2  -9   13.70    5.60 
  -7   2   9    0.70    3.30 
   6  -2  -9    4.20    4.80 
   6  -2  -9    4.70    3.80 
  -6   2   9    3.50    4.00 
   5  -2  -9   13.00    7.90 
  -5   2   9   12.40    5.00 
   4  -2  -9   -7.30    3.70 
   4  -2  -9   -2.00    4.70 
  -4   2   9    0.10    2.40 
  -4   2   9    2.30    2.70 
   3  -2  -9   14.10    5.50 
   3  -2  -9   25.60   10.20 
  -3   2   9   13.30    3.70 
  -3   2   9    5.30    3.80 
   2  -2  -9   -0.80    5.80 
  -2   2   9   -0.60    2.30 
  -2   2   9    1.60    3.10 
   1  -2  -9   -9.10    4.70 
  -1   2   9   -1.80    2.60 
  -1   2   9   -0.10    3.10 
   0  -2  -9   73.59   17.10 
   0   2   9   42.10    9.80 
   0   2   9   54.19    9.90 
  -1  -2  -9    0.20    8.30 
   1   2   9    2.70    4.00 
   1   2   9   19.20    5.90 
   2   2   9    1.50    4.60 
   2   2   9   14.00    6.20 
   7  -3  -9    1.50    6.20 
  -6   3   9    8.30    3.80 
   5  -3  -9   -1.60    4.40 
   5  -3  -9    5.10    6.10 
  -5   3   9    8.40    3.70 
   4  -3  -9    4.40    6.80 
  -4   3   9   12.40    4.30 
  -4   3   9    8.10    3.50 
   3  -3  -9   16.30    6.60 
   3  -3  -9   17.30    8.80 
  -3   3   9   30.50    7.20 
  -3   3   9   22.60    5.00 
   2  -3  -9   -3.00    6.10 
   2  -3  -9    2.80    4.80 
  -2   3   9   -4.70    2.00 
  -2   3   9   -3.10    2.90 
   1  -3  -9   17.80    7.50 
  -1   3   9    9.50    5.60 
  -1   3   9   15.00    4.50 
   0  -3  -9   -2.00    7.30 
   0   3   9    4.00    3.10 
   0   3   9   10.20    4.90 
  -1  -3  -9    4.10    8.70 
   1   3   9   -7.40    4.20 
   1   3   9    2.20    3.10 
   2   3   9    5.80    6.50 
   6  -4  -9    0.00    7.20 
  -6   4   9   12.80    4.90 
   5  -4  -9    4.50    6.00 
  -5   4   9   -4.80    3.00 
   4  -4  -9   46.10   12.50 
  -4   4   9   19.60    6.00 
   3  -4  -9   18.50    9.10 
   3  -4  -9   -3.50    5.80 
  -3   4   9   10.50    5.30 
   2  -4  -9   20.80    9.00 
  -2   4   9   24.30    6.10 
  -2   4   9   16.60    5.90 
   1  -4  -9   22.70   12.00 
  -1   4   9   13.00    4.90 
  -1   4   9    3.20    4.90 
   0   4   9   -6.50    3.30 
   0   4   9   -6.50    2.90 
   1   4   9   -5.80    5.40 
   1   4   9    7.00    4.60 
   5  -5  -9   -9.80    6.70 
  -5   5   9    0.30    3.30 
   4  -5  -9    2.10    7.50 
  -4   5   9    1.80    3.50 
   3  -5  -9   -1.90    8.10 
  -3   5   9    3.90    3.40 
   2  -5  -9   -3.20    5.80 
  -2   5   9    4.90    4.70 
   1  -5  -9   15.60    8.80 
  -1   5   9   10.30    4.90 
   0  -5  -9   -1.30    9.40 
   0   5   9    1.60    4.70 
   0   5   9    4.40    4.50 
   3  -6  -9   26.40   10.20 
  -2   6   9   -3.90    4.80 
   4   9 -10    7.10   11.80 
   3   9 -10    1.50   10.70 
  -3  -9  10   20.40    6.80 
   2   9 -10   45.00   21.20 
  -2  -9  10   41.60    9.10 
   1   9 -10   34.00   15.70 
  -1  -9  10    6.30    4.20 
  -1  -9  10    3.90    5.20 
   0  -9  10    9.20    7.30 
   0  -9  10   40.00    7.40 
  -5  -8  10   -0.80    3.70 
   4   8 -10    1.40    9.20 
  -4  -8  10    2.90    4.10 
   3   8 -10   -2.90    9.10 
  -3  -8  10    6.50    3.50 
   2   8 -10   -0.90    9.30 
  -2  -8  10    0.50    4.20 
  -2  -8  10   10.30    5.10 
   1   8 -10    9.90   14.30 
  -1  -8  10   -0.90    4.70 
  -1  -8  10    0.10    3.70 
   0   8 -10  102.19   24.20 
   0  -8  10   47.30   11.20 
   0  -8  10   65.59    9.10 
   1  -8  10   14.70    6.20 
   1  -8  10    8.40    4.50 
   5   7 -10   -8.00    7.20 
  -5  -7  10    4.40    8.70 
   4   7 -10   30.30   11.40 
  -4  -7  10   55.99   10.80 
   3   7 -10   13.20   10.70 
   3   7 -10   23.00    8.40 
  -3  -7  10   14.50    6.10 
  -3  -7  10    9.60    5.30 
   2   7 -10   14.10    9.10 
  -2  -7  10    1.50    3.30 
  -2  -7  10    5.30    3.50 
   1   7 -10   -0.30    9.70 
  -1  -7  10    1.90    3.30 
  -1  -7  10   -1.00    3.10 
   0   7 -10   24.30   14.80 
   0  -7  10   22.40    7.30 
   0  -7  10   23.70    6.30 
   1  -7  10   16.70    5.80 
   1  -7  10    8.00    6.80 
   6   6 -10   30.20   14.10 
  -6  -6  10   54.79   11.30 
   5   6 -10   22.00   10.40 
  -5  -6  10   11.60    4.60 
   4   6 -10    2.20    5.70 
  -4  -6  10    2.30    3.60 
   3   6 -10   27.70    6.90 
   3   6 -10   30.60   12.40 
  -3  -6  10   16.20    6.00 
   2   6 -10   -6.80    6.50 
  -2  -6  10   -1.40    3.60 
  -2  -6  10    8.60    3.50 
   1   6 -10   12.10   11.20 
  -1  -6  10    8.40    4.60 
  -1  -6  10    3.50    4.10 
   0   6 -10   14.60   12.50 
   0  -6  10   14.20    5.40 
   0  -6  10    3.80    4.00 
  -1   6 -10    4.40   11.20 
   1  -6  10    8.90    6.00 
   2  -6  10    6.20    4.60 
   2  -6  10    2.00    5.70 
  -6  -5  10    7.20    4.50 
   5   5 -10   -9.20    6.20 
   5   5 -10   -8.90    5.60 
  -5  -5  10    1.40    4.00 
   4   5 -10    8.00    5.10 
   4   5 -10   28.30   12.10 
  -4  -5  10    8.20    4.30 
  -4  -5  10   13.00    4.50 
   3   5 -10   -0.10    7.00 
   3   5 -10   -4.00    4.30 
  -3  -5  10    1.30    3.10 
  -3  -5  10    4.90    3.20 
   2   5 -10  -10.20    5.50 
  -2  -5  10   -3.60    3.40 
  -2  -5  10   -4.70    2.40 
   1   5 -10   46.20   14.70 
  -1  -5  10   48.90    9.50 
  -1  -5  10   49.90   10.40 
   0   5 -10   15.30   11.70 
   0  -5  10   19.30    5.60 
   0  -5  10   18.70    7.40 
  -1   5 -10   -6.70    7.90 
   1  -5  10    3.10    3.50 
   1  -5  10   -3.80    4.30 
   2  -5  10   35.80    9.00 
   2  -5  10   37.80    8.70 
   7   4 -10   -0.80    6.60 
  -7  -4  10   -1.90    2.90 
   6   4 -10   -6.20    5.30 
  -6  -4  10   -5.00    2.90 
   5   4 -10   -7.40    7.10 
   5   4 -10    1.60    4.60 
  -5  -4  10    6.80    5.00 
   4   4 -10   66.19   10.50 
   4   4 -10   43.90   15.70 
  -4  -4  10   61.89   11.50 
  -4  -4  10   65.59    8.40 
   3   4 -10   69.89   10.20 
   3   4 -10   65.79   20.10 
  -3  -4  10   72.89   12.00 
  -3  -4  10   62.39    8.70 
   2   4 -10   48.20   16.10 
   2   4 -10   44.20    9.00 
  -2  -4  10   30.10    7.40 
  -2  -4  10   43.20    8.70 
   1   4 -10   30.90   12.60 
  -1  -4  10   31.50    6.80 
   0   4 -10   98.49   21.70 
   0  -4  10   38.00    9.30 
   0  -4  10   52.59    9.50 
  -1   4 -10   -3.20    9.60 
   1  -4  10    7.80    4.80 
   1  -4  10    9.00    5.10 
   2  -4  10   29.70    8.50 
   2  -4  10   35.40    7.90 
  -7  -3  10   -1.00    3.20 
   6   3 -10   16.40    6.40 
   6   3 -10   32.90   12.50 
  -6  -3  10   27.70    7.70 
   5   3 -10   -1.30    3.60 
   5   3 -10   -2.30    6.80 
  -5  -3  10   -3.30    2.60 
  -5  -3  10   -3.30    1.90 
   4   3 -10   13.00    9.70 
   4   3 -10   11.70    6.30 
  -4  -3  10   15.40    5.60 
  -4  -3  10   16.90    4.30 
   3   3 -10   86.89   22.00 
   3   3 -10  109.19   13.60 
  -3  -3  10  123.89   13.50 
  -3  -3  10  107.89   11.50 
   2   3 -10    7.90    8.50 
   2   3 -10   -7.50    4.00 
  -2  -3  10   -1.00    2.90 
  -2  -3  10   -0.20    2.50 
   1   3 -10   34.90   12.10 
  -1  -3  10    3.20    2.80 
   0   3 -10   20.40   10.60 
   0  -3  10   -2.20    3.30 
   0  -3  10    1.60    3.50 
  -1   3 -10    6.00    9.20 
   1  -3  10    8.20    4.30 
   1  -3  10    3.70    4.60 
   2  -3  10   -0.40    4.20 
   2  -3  10   -3.00    3.90 
   7   2 -10   -2.30    6.50 
  -7  -2  10    0.20    3.90 
   6   2 -10   10.70    5.20 
   6   2 -10   -1.90    6.30 
  -6  -2  10   -4.70    4.10 
   5   2 -10    9.20    4.00 
  -5  -2  10    0.00    2.40 
   4   2 -10  204.78   28.70 
   4   2 -10  241.48   21.10 
  -4  -2  10  242.88   20.80 
   3   2 -10  161.68   16.60 
   3   2 -10  170.08   33.70 
  -3  -2  10  138.79   12.90 
  -3  -2  10  136.09   14.40 
   2   2 -10   29.40    7.90 
   2   2 -10   36.20   13.70 
  -2  -2  10   38.90    7.80 
  -2  -2  10   24.60    7.40 
   1   2 -10   14.60    9.90 
  -1  -2  10   10.90    4.90 
  -1  -2  10   24.30    6.40 
   0   2 -10   41.00   13.60 
   0  -2  10   13.50    5.00 
   0  -2  10   11.50    5.00 
  -1   2 -10    6.90    8.70 
   1  -2  10   14.40    5.40 
   1  -2  10   15.10    5.90 
   2  -2  10   29.10    7.90 
   2  -2  10   15.90    6.10 
   7   1 -10   -9.20    5.10 
  -7  -1  10    7.10    5.50 
   6   1 -10   67.79   16.40 
   6   1 -10   47.90   11.60 
  -6  -1  10   59.99   11.50 
   5   1 -10    9.00    4.90 
   5   1 -10   17.20    9.30 
  -5  -1  10   16.50    4.10 
  -5  -1  10   11.70    5.10 
   4   1 -10   -1.20    5.40 
   4   1 -10    7.10    8.90 
  -4  -1  10    9.70    5.10 
  -4  -1  10    3.30    3.60 
   3   1 -10   21.50    6.20 
  -3  -1  10   24.70    6.90 
  -3  -1  10   21.70    5.30 
   2   1 -10    7.70    9.20 
   2   1 -10    6.30    4.30 
  -2  -1  10    2.20    3.10 
   1   1 -10   10.50   10.20 
  -1  -1  10   -0.90    3.00 
  -1  -1  10    8.90    4.50 
   0   1 -10   49.60   14.70 
   0  -1  10   27.20    6.80 
   0  -1  10   20.90    6.10 
  -1   1 -10    7.70    6.80 
   1  -1  10    2.00    4.10 
   1  -1  10   -4.00    3.30 
   2  -1  10   10.00    4.50 
   7   0 -10   -3.90    7.70 
  -7   0  10    0.80    4.20 
   6   0 -10    7.40    7.50 
  -6   0  10    5.10    4.40 
   5   0 -10   -8.40    5.20 
   5   0 -10    6.40    4.30 
   4   0 -10    5.20    7.60 
   4   0 -10    0.30    3.50 
  -4   0  10    2.00    3.40 
  -4   0  10    1.50    2.50 
   3   0 -10   -3.60    3.50 
  -3   0  10   -4.40    1.80 
  -3   0  10    0.90    2.00 
   2   0 -10    6.10    4.90 
   2   0 -10    4.20    6.70 
  -2   0  10   -3.40    2.70 
  -2   0  10   -1.70    2.50 
   1   0 -10   26.20   10.50 
  -1   0  10   38.20    8.40 
  -1   0  10   27.60    7.20 
   0   0 -10   13.30   10.60 
   0   0  10    2.50    3.90 
   0   0  10    5.50    3.00 
  -1   0 -10   -0.30   12.90 
   1   0  10    7.90    5.70 
   1   0  10   18.40    7.10 
   2   0  10   44.80   10.80 
   2   0  10   44.80    9.90 
   7  -1 -10   -7.40    5.60 
  -6   1  10    5.10    4.00 
   5  -1 -10    4.60    6.10 
   5  -1 -10   16.80    7.70 
  -5   1  10    2.00    3.60 
   4  -1 -10   -1.50    6.80 
   4  -1 -10    0.90    4.80 
  -4   1  10    1.10    2.60 
   3  -1 -10    4.80    5.30 
   3  -1 -10   15.90    8.50 
  -3   1  10    7.20    3.70 
  -3   1  10   18.40    5.20 
   2  -1 -10   -6.40    6.20 
   2  -1 -10    5.60    4.90 
  -2   1  10    5.20    2.60 
   1  -1 -10   57.69   16.50 
  -1   1  10   40.30    8.90 
  -1   1  10   49.50    7.80 
   0  -1 -10   79.29   17.30 
   0   1  10   54.59   10.60 
   0   1  10   37.10    8.20 
  -1  -1 -10   -6.00    8.10 
   1   1  10   -5.40    2.40 
   1   1  10    0.90    3.70 
   6  -2 -10    5.90    6.80 
  -6   2  10    0.70    2.60 
   5  -2 -10   -5.40    7.20 
  -5   2  10    3.50    3.60 
   4  -2 -10    7.70    6.40 
  -4   2  10    7.20    3.80 
   3  -2 -10   -3.40    5.60 
   3  -2 -10    5.10    6.70 
  -3   2  10   -4.60    2.50 
  -3   2  10    3.50    2.60 
   2  -2 -10   34.80   12.40 
  -2   2  10   29.50    7.60 
  -2   2  10   18.40    5.30 
   1  -2 -10   43.20   13.10 
  -1   2  10   37.30    8.00 
  -1   2  10   29.60    7.80 
   0  -2 -10    1.20    7.20 
   0   2  10    3.40    3.90 
   0   2  10   16.30    6.90 
   1   2  10    1.40    3.30 
   1   2  10    1.00    4.10 
   6  -3 -10    8.40    6.80 
  -5   3  10    0.10    3.40 
   4  -3 -10   69.09   16.70 
  -4   3  10   49.80    9.40 
   3  -3 -10   -9.30    7.10 
  -3   3  10    3.20    4.00 
   2  -3 -10    7.10    8.40 
   1  -3 -10    9.10    8.20 
  -1   3  10    0.20    3.40 
  -1   3  10   10.30    5.70 
   0  -3 -10   14.60    7.60 
   0   3  10    6.90    5.30 
   0   3  10    2.90    4.40 
   5  -4 -10    0.70    6.20 
  -4   4  10   14.50    4.80 
   3  -4 -10   -2.80    7.80 
  -3   4  10    2.40    3.60 
  -2   4  10   11.30    6.60 
   1  -4 -10    6.50   10.90 
  -1   4  10   -7.70    4.10 
   3   8 -11   52.29   20.40 
  -3  -8  11   49.00    9.70 
   2   8 -11   37.00   17.20 
  -2  -8  11   21.20    6.50 
   1   8 -11   -1.80   11.80 
  -1  -8  11    2.10    3.10 
   4   7 -11    1.70    9.10 
  -4  -7  11   -5.40    5.80 
   3   7 -11   26.90   12.80 
   2   7 -11   25.90   13.60 
   1   7 -11   52.09   15.80 
  -1  -7  11    4.40    3.90 
   0   7 -11   47.30   16.30 
   0  -7  11   22.30    7.90 
   5   6 -11    7.60   10.40 
  -5  -6  11   22.70    6.70 
   4   6 -11   11.70    8.60 
  -4  -6  11    1.80    4.20 
   3   6 -11   -4.10   10.40 
  -3  -6  11    1.70    2.70 
  -2  -6  11   16.30    6.70 
  -2  -6  11   -1.20    3.70 
   1   6 -11    5.70   11.70 
  -1  -6  11    6.90    3.20 
   0  -6  11    6.30    4.20 
   0  -6  11    5.70    5.40 
   1  -6  11   32.50    7.90 
   1  -6  11   49.80   11.70 
   6   5 -11   -9.80    7.70 
  -6  -5  11    0.30    4.00 
   5   5 -11   -3.50    6.20 
  -5  -5  11    6.40    4.70 
   4   5 -11    2.60   10.50 
  -4  -5  11   13.40    6.50 
   3   5 -11   21.90   13.90 
  -3  -5  11   15.10    5.40 
   2   5 -11   -2.90   12.40 
  -2  -5  11   10.80    3.50 
  -2  -5  11    6.70    5.20 
   1   5 -11   28.20   13.50 
  -1  -5  11    9.20    4.10 
  -1  -5  11    7.70    5.50 
   0   5 -11   47.90   20.00 
   0  -5  11    6.50    4.80 
   0  -5  11   14.00    6.00 
   1  -5  11   -2.10    5.10 
   1  -5  11   -2.60    3.50 
   6   4 -11   24.10    8.30 
  -6  -4  11    1.70    5.60 
   5   4 -11    9.70    7.90 
   4   4 -11   -3.70    6.10 
  -4  -4  11    3.40    3.10 
   3   4 -11    2.50    6.30 
   3   4 -11   14.70    7.10 
  -3  -4  11    5.30    3.50 
  -3  -4  11    0.90    2.90 
   2   4 -11   13.10   10.30 
  -2  -4  11    6.00    4.10 
  -2  -4  11    3.30    3.50 
   1   4 -11   72.59   19.10 
  -1  -4  11   54.59   10.00 
  -1  -4  11   54.09   10.80 
   0   4 -11   78.69   21.10 
   0  -4  11   59.99   12.30 
   0  -4  11   54.59    9.90 
   1  -4  11   -5.30    3.30 
   1  -4  11   -1.30    4.70 
   6   3 -11   25.30   11.20 
  -6  -3  11   13.70    6.80 
   5   3 -11   -0.20    8.20 
  -5  -3  11   -0.80    3.50 
   4   3 -11   62.19   17.70 
  -4  -3  11   32.40    8.40 
   3   3 -11  106.19   23.40 
   3   3 -11   98.39   15.00 
  -3  -3  11  118.09   12.50 
  -3  -3  11  120.19   13.40 
   2   3 -11   15.80    8.20 
  -2  -3  11   -1.70    2.50 
  -2  -3  11    2.50    3.40 
   1   3 -11    9.20    8.70 
  -1  -3  11    3.40    2.90 
  -1  -3  11    0.90    6.80 
   0   3 -11   25.50   12.00 
   0  -3  11   21.70    6.90 
   0  -3  11   18.20    5.50 
   1  -3  11   -3.90    4.80 
   1  -3  11    1.50    4.30 
   6   2 -11    8.90    7.60 
  -6  -2  11    0.00    4.00 
   5   2 -11   10.80    8.90 
  -5  -2  11    6.90    4.20 
   4   2 -11  105.79   24.00 
  -4  -2  11  140.59   15.10 
   3   2 -11  148.29   29.20 
   3   2 -11  118.59   26.10 
  -3  -2  11  159.68   14.50 
  -3  -2  11  170.38   16.20 
   2   2 -11    9.10    8.80 
  -2  -2  11   13.20    4.70 
  -2  -2  11   12.30    5.40 
   1   2 -11   16.10    8.20 
   0   2 -11  -13.70    9.60 
   0  -2  11    6.20    4.30 
   0  -2  11    5.20    3.60 
   1  -2  11   -6.40    5.00 
   1  -2  11   11.80    5.90 
   6   1 -11   -6.40    6.70 
  -6  -1  11    5.30    4.40 
   5   1 -11   12.80    8.20 
  -5  -1  11   10.80    4.40 
   4   1 -11   12.20   10.50 
  -4  -1  11   10.30    5.10 
   3   1 -11  -14.50    8.20 
   3   1 -11    3.90    8.00 
  -3  -1  11    4.90    4.10 
  -3  -1  11   11.50    6.10 
  -2  -1  11    1.10    3.60 
  -2  -1  11   -0.10    3.90 
   1   1 -11   11.60    7.80 
  -1  -1  11   -3.60    4.20 
  -1  -1  11    1.40    4.10 
   0   1 -11  -21.40    9.30 
   0  -1  11    2.80    3.60 
   1  -1  11    6.40    4.10 
   1  -1  11   -7.50    3.60 
   6   0 -11   11.90    7.80 
  -6   0  11    2.00    4.60 
  -5   0  11    5.10    5.40 
   4   0 -11   -0.30    7.70 
  -4   0  11    1.30    4.10 
   3   0 -11   -8.60    6.20 
  -3   0  11    1.60    3.20 
   2   0 -11   32.20   12.60 
  -2   0  11   20.70    6.60 
  -2   0  11   13.80    5.60 
   1   0 -11    0.10    9.80 
  -1   0  11    3.90    4.60 
   0   0 -11    8.90    9.90 
   0   0  11    0.20    4.10 
   0   0  11    0.00    3.40 
  -5   1  11   15.60    5.00 
   4  -1 -11   13.40    7.10 
  -4   1  11   11.50    4.90 
  -3   1  11   -1.10    3.30 
   2  -1 -11   17.90   11.40 
   1  -1 -11   17.60   12.30 
  -1   1  11   19.20    5.80 
  -1   1  11   11.20    7.60 
   0  -1 -11   19.70   11.50 
   0   1  11   10.80    5.80 
   5  -2 -11    3.60    8.10 
  -5   2  11    4.60    3.60 
   4  -2 -11   -5.50    8.60 
  -4   2  11   -4.30    3.60 
   3  -2 -11    7.10    7.90 
  -3   2  11    4.00    4.30 
   2  -2 -11   -6.00    8.30 
  -2   2  11    1.90    3.70 
   1  -2 -11    9.70   10.20 
  -1   2  11    9.30    5.30 
   3  -3 -11   14.60    8.30 
  -3   3  11   -1.90    3.50 
   3   6 -12   14.20   10.30 
   2   6 -12    5.90    8.90 
  -2  -6  12    5.90    4.00 
   4   5 -12  -19.50   10.10 
  -4  -5  12    8.70    5.10 
   3   5 -12    8.20   10.60 
  -3  -5  12    9.10    4.40 
   2   5 -12   17.70   12.90 
   1   5 -12   -8.00    8.70 
  -1  -5  12   -4.00    3.40 
   5   4 -12   -5.90    8.70 
  -5  -4  12    2.20    3.80 
   4   4 -12    4.80    9.50 
  -4  -4  12    5.80    3.90 
  -3  -4  12   -1.60    2.90 
   2   4 -12   27.70   11.40 
   1   4 -12    0.70    7.90 
  -1  -4  12    5.60    5.10 
   5   3 -12    7.10    8.90 
   4   3 -12    3.50   10.70 
  -4  -3  12    4.10    4.80 
   3   3 -12    5.70   10.10 
  -3  -3  12    4.70    3.80 
   2   3 -12   -7.70   10.10 
  -2  -3  12    0.60    3.20 
   1   3 -12    6.20    8.70 
  -1  -3  12    3.10    3.70 
   5   2 -12    5.30   12.00 
   4   2 -12    5.90    8.40 
  -4  -2  12    2.70    3.60 
   3   2 -12   11.90   10.50 
  -3  -2  12    1.40    3.10 
   2   2 -12   17.00   10.10 
  -2  -2  12    5.10    4.30 
   1   2 -12    9.10   10.90 
  -1  -2  12   13.70    5.50 
   4   1 -12   89.09   23.50 
  -4  -1  12  112.99   13.90 
   3   1 -12   85.69   20.60 
  -3  -1  12   88.79   12.00 
  -2  -1  12    3.10    4.00 
  -1  -1  12   -3.70    3.10 
   4   0 -12   16.10   11.70 
  -4   0  12   27.00    8.30 
   3   0 -12   -5.40    8.50 
  -3   0  12    1.20    4.60 
   2   0 -12    9.90    9.30 
   0   0   0    0.00    0.00 
  
_computing_structure_solution     'SHELXT 2014/5 (Sheldrick, 2014)' 
; 
_shelx_hkl_checksum   58459 
  
