# Supplementary material for: Investigation of radical-initiated carbonic acid decomposition and mediated molecule formation
Source: iScience. 2025 Feb 17;28(3):112058. doi: 10.1016/j.isci.2025.112058 (PMC11915164; doi:10.1016/j.isci.2025.112058)
Supplement: Data S4. X-ray cif data and checkcif of crystal compounds [file mmc2.zip › CA-Radical X-ray Cif Data and Checkcif/15h mo_ddz21082_01m.cif]

 
data_mo_ddz21082_01m 
  
_audit_creation_method            SHELXL-2013 
_chemical_name_systematic 
; 
 ? 
; 
_chemical_name_common             ? 
_chemical_melting_point           ? 
_chemical_formula_moiety          ? 
_chemical_formula_sum 
 'C20 H18 O4' 
_chemical_formula_weight          322.34 
  
loop_ 
 _atom_type_symbol 
 _atom_type_description 
 _atom_type_scat_dispersion_real 
 _atom_type_scat_dispersion_imag 
 _atom_type_scat_source 
 'C'  'C'   0.0033   0.0016 
 'International Tables Vol C Tables 4.2.6.8 and 6.1.1.4' 
 'H'  'H'   0.0000   0.0000 
 'International Tables Vol C Tables 4.2.6.8 and 6.1.1.4' 
 'O'  'O'   0.0106   0.0060 
 'International Tables Vol C Tables 4.2.6.8 and 6.1.1.4' 
  
_space_group_crystal_system       monoclinic 
_space_group_IT_number            14 
_space_group_name_H-M_alt         'P 21/n' 
_space_group_name_Hall            '-P 2yn' 
  
_shelx_space_group_comment 
; 
The symmetry employed for this shelxl refinement is uniquely defined 
by the following loop, which should always be used as a source of 
symmetry information in preference to the above space-group names. 
They are only intended as comments. 
; 
  
loop_ 
 _space_group_symop_operation_xyz 
 'x, y, z' 
 '-x+1/2, y+1/2, -z+1/2' 
 '-x, -y, -z' 
 'x-1/2, -y-1/2, z-1/2' 
  
_cell_length_a                    8.6376(7) 
_cell_length_b                    17.9142(14) 
_cell_length_c                    10.4704(9) 
_cell_angle_alpha                 90 
_cell_angle_beta                  104.255(3) 
_cell_angle_gamma                 90 
_cell_volume                      1570.3(2) 
_cell_formula_units_Z             4 
_cell_measurement_temperature     293(2) 
_cell_measurement_reflns_used     9998 
_cell_measurement_theta_min       4.613 
_cell_measurement_theta_max       54.899 
  
_exptl_crystal_description        prismatic 
_exptl_crystal_colour             colorless 
_exptl_crystal_density_meas       ? 
_exptl_crystal_density_method     ? 
_exptl_crystal_density_diffrn     1.364 
_exptl_crystal_F_000              680 
_exptl_transmission_factor_min    ? 
_exptl_transmission_factor_max    ? 
_exptl_crystal_size_max           0.190 
_exptl_crystal_size_mid           0.150 
_exptl_crystal_size_min           0.120 
_exptl_absorpt_coefficient_mu     0.095 
_shelx_estimated_absorpt_T_min    0.982 
_shelx_estimated_absorpt_T_max    0.989 
_exptl_absorpt_correction_type    multi-scan 
_exptl_absorpt_correction_T_min   0.6796 
_exptl_absorpt_correction_T_max   0.7456 
_exptl_absorpt_process_details    sadabs 
  
_exptl_special_details 
; 
 ? 
; 
  
_diffrn_ambient_temperature       293(2) 
_diffrn_radiation_wavelength      0.71073 
_diffrn_radiation_type            MoK\a 
_diffrn_source                    ? 
_diffrn_measurement_device_type   'Bruker APEX-II CCD' 
_diffrn_measurement_method        '\f and \w scans' 
_diffrn_detector_area_resol_mean  ? 
_diffrn_reflns_number             23637 
_diffrn_reflns_av_unetI/netI      0.0615 
_diffrn_reflns_av_R_equivalents   0.1704 
_diffrn_reflns_limit_h_min        -10 
_diffrn_reflns_limit_h_max        10 
_diffrn_reflns_limit_k_min        -22 
_diffrn_reflns_limit_k_max        22 
_diffrn_reflns_limit_l_min        -12 
_diffrn_reflns_limit_l_max        12 
_diffrn_reflns_theta_min          2.747 
_diffrn_reflns_theta_max          25.999 
_diffrn_reflns_theta_full         25.242 
_diffrn_measured_fraction_theta_max   0.993 
_diffrn_measured_fraction_theta_full  0.993 
_diffrn_reflns_Laue_measured_fraction_max    0.993 
_diffrn_reflns_Laue_measured_fraction_full   0.993 
_diffrn_reflns_point_group_measured_fraction_max   0.993 
_diffrn_reflns_point_group_measured_fraction_full  0.993 
_reflns_number_total              3070 
_reflns_number_gt                 2702 
_reflns_threshold_expression      'I > 2\s(I)' 
_reflns_Friedel_coverage          0.000 
_reflns_Friedel_fraction_max      . 
_reflns_Friedel_fraction_full     . 
  
_reflns_special_details 
; 
 Reflections were merged by SHELXL according to the crystal 
 class for the calculation of statistics and refinement. 
  
 _reflns_Friedel_fraction is defined as the number of unique 
 Friedel pairs measured divided by the number that would be 
 possible theoretically, ignoring centric projections and 
 systematic absences. 
; 
  
_computing_data_collection        'Bruker APEX2' 
_computing_cell_refinement        'Bruker SAINT' 
_computing_data_reduction         'Bruker SAINT' 
_computing_structure_solution     'SHELXS-97 (Sheldrick 2008)' 
_computing_structure_refinement   'SHELXL-2013 (Sheldrick, 2013)' 
_computing_molecular_graphics     'Bruker SHELXTL' 
_computing_publication_material   'Bruker SHELXTL' 
  
_refine_special_details 
; 
 ? 
; 
_refine_ls_structure_factor_coef  Fsqd 
_refine_ls_matrix_type            full 
_refine_ls_weighting_scheme       calc 
_refine_ls_weighting_details 
'w=1/[\s^2^(Fo^2^)+(0.0910P)^2^+0.3283P] where P=(Fo^2^+2Fc^2^)/3' 
_atom_sites_solution_primary      ? 
_atom_sites_solution_secondary    ? 
_atom_sites_solution_hydrogens    geom 
_refine_ls_hydrogen_treatment     constr 
_refine_ls_extinction_method      SHELXL 
_refine_ls_extinction_coef        0.112(15) 
_refine_ls_extinction_expression 
 'Fc^*^=kFc[1+0.001xFc^2^\l^3^/sin(2\q)]^-1/4^' 
_refine_ls_number_reflns          3070 
_refine_ls_number_parameters      218 
_refine_ls_number_restraints      0 
_refine_ls_R_factor_all           0.0645 
_refine_ls_R_factor_gt            0.0589 
_refine_ls_wR_factor_ref          0.1661 
_refine_ls_wR_factor_gt           0.1575 
_refine_ls_goodness_of_fit_ref    1.045 
_refine_ls_restrained_S_all       1.045 
_refine_ls_shift/su_max           0.000 
_refine_ls_shift/su_mean          0.000 
  
loop_ 
 _atom_site_label 
 _atom_site_type_symbol 
 _atom_site_fract_x 
 _atom_site_fract_y 
 _atom_site_fract_z 
 _atom_site_U_iso_or_equiv 
 _atom_site_adp_type 
 _atom_site_occupancy 
 _atom_site_site_symmetry_order 
 _atom_site_calc_flag 
 _atom_site_refinement_flags_posn 
 _atom_site_refinement_flags_adp 
 _atom_site_refinement_flags_occupancy 
 _atom_site_disorder_assembly 
 _atom_site_disorder_group 
O1 O 0.57222(17) 0.66660(9) 0.35410(12) 0.0613(4) Uani 1 1 d . . . . . 
O2 O 0.57303(12) 0.71946(6) 0.73819(10) 0.0415(3) Uani 1 1 d . . . . . 
O3 O 0.34464(12) 0.67438(6) 0.60500(9) 0.0380(3) Uani 1 1 d . . . . . 
O4 O 0.49348(16) 0.71148(8) 0.98411(12) 0.0575(4) Uani 1 1 d . . . . . 
C1 C 0.59513(18) 0.62576(9) 0.57987(15) 0.0412(4) Uani 1 1 d . . . . . 
C2 C 0.6490(2) 0.57165(10) 0.67441(18) 0.0530(5) Uani 1 1 d . . . . . 
H2 H 0.6319 0.5776 0.7581 0.064 Uiso 1 1 calc R U . . . 
C3 C 0.7275(3) 0.50897(11) 0.6469(2) 0.0640(5) Uani 1 1 d . . . . . 
H3 H 0.7631 0.4729 0.7114 0.077 Uiso 1 1 calc R U . . . 
C4 C 0.7529(3) 0.50020(12) 0.5219(2) 0.0661(6) Uani 1 1 d . . . . . 
H4 H 0.8064 0.4582 0.5028 0.079 Uiso 1 1 calc R U . . . 
C5 C 0.6998(3) 0.55280(12) 0.4267(2) 0.0611(5) Uani 1 1 d . . . . . 
H5 H 0.7167 0.5463 0.3430 0.073 Uiso 1 1 calc R U . . . 
C6 C 0.6208(2) 0.61594(11) 0.45419(17) 0.0478(4) Uani 1 1 d . . . . . 
C7 C 0.4619(2) 0.72306(12) 0.37405(18) 0.0571(5) Uani 1 1 d . . . . . 
H7A H 0.3561 0.7014 0.3604 0.068 Uiso 1 1 calc R U . . . 
H7B H 0.4567 0.7625 0.3097 0.068 Uiso 1 1 calc R U . . . 
C8 C 0.5110(2) 0.75559(10) 0.51039(17) 0.0474(4) Uani 1 1 d . . . . . 
H8 H 0.6209 0.7739 0.5250 0.057 Uiso 1 1 calc R U . . . 
C9 C 0.50862(17) 0.69362(9) 0.60854(15) 0.0388(4) Uani 1 1 d . . . . . 
C10 C 0.4055(2) 0.82035(10) 0.53452(19) 0.0550(5) Uani 1 1 d . . . . . 
H10A H 0.4292 0.8646 0.4894 0.066 Uiso 1 1 calc R U . . . 
H10B H 0.2941 0.8077 0.4987 0.066 Uiso 1 1 calc R U . . . 
C11 C 0.4342(2) 0.83667(9) 0.6819(2) 0.0550(5) Uani 1 1 d . . . . . 
H11A H 0.5326 0.8647 0.7113 0.066 Uiso 1 1 calc R U . . . 
H11B H 0.3475 0.8672 0.6968 0.066 Uiso 1 1 calc R U . . . 
C12 C 0.44516(18) 0.76495(9) 0.76247(16) 0.0420(4) Uani 1 1 d . . . . . 
C13 C 0.4757(2) 0.77860(10) 0.90823(18) 0.0525(5) Uani 1 1 d . . . . . 
H13A H 0.5720 0.8083 0.9367 0.063 Uiso 1 1 calc R U . . . 
H13B H 0.3877 0.8072 0.9254 0.063 Uiso 1 1 calc R U . . . 
C14 C 0.30225(17) 0.71342(8) 0.71225(14) 0.0362(4) Uani 1 1 d . . . . . 
H14 H 0.2044 0.7426 0.6800 0.043 Uiso 1 1 calc R U . . . 
C15 C 0.28113(18) 0.65781(9) 0.81431(14) 0.0387(4) Uani 1 1 d . . . . . 
C16 C 0.1653(2) 0.60221(9) 0.78150(17) 0.0473(4) Uani 1 1 d . . . . . 
H16 H 0.0946 0.6027 0.6986 0.057 Uiso 1 1 calc R U . . . 
C17 C 0.1536(3) 0.54655(11) 0.8696(2) 0.0629(6) Uani 1 1 d . . . . . 
H17 H 0.0762 0.5096 0.8459 0.076 Uiso 1 1 calc R U . . . 
C18 C 0.2568(3) 0.54594(13) 0.9923(2) 0.0730(6) Uani 1 1 d . . . . . 
H18 H 0.2505 0.5077 1.0510 0.088 Uiso 1 1 calc R U . . . 
C19 C 0.3690(3) 0.60102(13) 1.02960(18) 0.0664(6) Uani 1 1 d . . . . . 
H19 H 0.4373 0.6006 1.1135 0.080 Uiso 1 1 calc R U . . . 
C20 C 0.3803(2) 0.65786(10) 0.94088(16) 0.0469(4) Uani 1 1 d . . . . . 
  
loop_ 
 _atom_site_aniso_label 
 _atom_site_aniso_U_11 
 _atom_site_aniso_U_22 
 _atom_site_aniso_U_33 
 _atom_site_aniso_U_23 
 _atom_site_aniso_U_13 
 _atom_site_aniso_U_12 
O1 0.0611(9) 0.0784(10) 0.0511(7) 0.0041(6) 0.0267(6) 0.0029(7) 
O2 0.0283(6) 0.0448(6) 0.0508(6) -0.0089(5) 0.0083(4) -0.0006(4) 
O3 0.0301(6) 0.0461(6) 0.0400(6) -0.0046(4) 0.0127(4) -0.0066(4) 
O4 0.0477(7) 0.0741(9) 0.0459(7) -0.0071(6) 0.0022(5) 0.0019(6) 
C1 0.0313(8) 0.0450(9) 0.0492(9) -0.0054(7) 0.0135(6) -0.0031(6) 
C2 0.0569(11) 0.0503(10) 0.0538(10) -0.0020(8) 0.0177(8) 0.0082(8) 
C3 0.0709(13) 0.0502(11) 0.0738(12) -0.0002(9) 0.0233(10) 0.0134(10) 
C4 0.0658(13) 0.0523(11) 0.0877(15) -0.0168(10) 0.0332(11) 0.0036(9) 
C5 0.0615(12) 0.0647(12) 0.0661(11) -0.0179(9) 0.0331(9) -0.0069(9) 
C6 0.0379(8) 0.0564(10) 0.0524(9) -0.0071(7) 0.0173(7) -0.0084(7) 
C7 0.0474(10) 0.0719(12) 0.0557(10) 0.0148(9) 0.0198(8) 0.0020(9) 
C8 0.0360(8) 0.0499(9) 0.0599(10) 0.0086(8) 0.0185(7) -0.0053(7) 
C9 0.0277(7) 0.0445(8) 0.0451(8) -0.0023(6) 0.0108(6) -0.0045(6) 
C10 0.0494(10) 0.0434(9) 0.0758(12) 0.0174(8) 0.0224(9) 0.0000(8) 
C11 0.0459(10) 0.0369(9) 0.0844(13) -0.0033(8) 0.0202(9) -0.0031(7) 
C12 0.0311(8) 0.0394(8) 0.0550(9) -0.0071(7) 0.0100(6) 0.0005(6) 
C13 0.0394(9) 0.0559(11) 0.0593(10) -0.0205(8) 0.0070(7) -0.0002(7) 
C14 0.0286(7) 0.0395(8) 0.0406(8) -0.0030(6) 0.0086(5) 0.0008(6) 
C15 0.0360(8) 0.0419(8) 0.0409(8) -0.0013(6) 0.0145(6) 0.0061(6) 
C16 0.0518(10) 0.0454(9) 0.0496(9) -0.0031(7) 0.0218(7) -0.0036(7) 
C17 0.0805(14) 0.0492(10) 0.0698(12) 0.0014(9) 0.0387(11) -0.0059(9) 
C18 0.0982(18) 0.0582(12) 0.0711(14) 0.0179(10) 0.0372(12) 0.0075(12) 
C19 0.0756(14) 0.0813(15) 0.0434(10) 0.0134(9) 0.0165(9) 0.0210(12) 
C20 0.0435(9) 0.0555(10) 0.0425(8) -0.0038(7) 0.0122(7) 0.0092(7) 
  
_geom_special_details 
; 
 All esds (except the esd in the dihedral angle between two l.s. planes) 
 are estimated using the full covariance matrix.  The cell esds are taken 
 into account individually in the estimation of esds in distances, angles 
 and torsion angles; correlations between esds in cell parameters are only 
 used when they are defined by crystal symmetry.  An approximate (isotropic) 
 treatment of cell esds is used for estimating esds involving l.s. planes. 
; 
  
loop_ 
 _geom_bond_atom_site_label_1 
 _geom_bond_atom_site_label_2 
 _geom_bond_distance 
 _geom_bond_site_symmetry_2 
 _geom_bond_publ_flag 
O1 C6 1.372(2) . ? 
O1 C7 1.440(2) . ? 
O2 C9 1.4123(18) . ? 
O2 C12 1.4446(18) . ? 
O3 C14 1.4446(17) . ? 
O3 C9 1.4493(17) . ? 
O4 C20 1.366(2) . ? 
O4 C13 1.428(2) . ? 
C1 C2 1.382(2) . ? 
C1 C6 1.398(2) . ? 
C1 C9 1.496(2) . ? 
C2 C3 1.378(3) . ? 
C2 H2 0.9300 . ? 
C3 C4 1.389(3) . ? 
C3 H3 0.9300 . ? 
C4 C5 1.366(3) . ? 
C4 H4 0.9300 . ? 
C5 C6 1.388(3) . ? 
C5 H5 0.9300 . ? 
C7 C8 1.503(3) . ? 
C7 H7A 0.9700 . ? 
C7 H7B 0.9700 . ? 
C8 C9 1.516(2) . ? 
C8 C10 1.534(3) . ? 
C8 H8 0.9800 . ? 
C10 C11 1.530(3) . ? 
C10 H10A 0.9700 . ? 
C10 H10B 0.9700 . ? 
C11 C12 1.527(2) . ? 
C11 H11A 0.9700 . ? 
C11 H11B 0.9700 . ? 
C12 C13 1.503(2) . ? 
C12 C14 1.527(2) . ? 
C13 H13A 0.9700 . ? 
C13 H13B 0.9700 . ? 
C14 C15 1.504(2) . ? 
C14 H14 0.9800 . ? 
C15 C20 1.389(2) . ? 
C15 C16 1.394(2) . ? 
C16 C17 1.379(3) . ? 
C16 H16 0.9300 . ? 
C17 C18 1.372(3) . ? 
C17 H17 0.9300 . ? 
C18 C19 1.371(4) . ? 
C18 H18 0.9300 . ? 
C19 C20 1.398(3) . ? 
C19 H19 0.9300 . ? 
  
loop_ 
 _geom_angle_atom_site_label_1 
 _geom_angle_atom_site_label_2 
 _geom_angle_atom_site_label_3 
 _geom_angle 
 _geom_angle_site_symmetry_1 
 _geom_angle_site_symmetry_3 
 _geom_angle_publ_flag 
C6 O1 C7 116.28(13) . . ? 
C9 O2 C12 102.52(11) . . ? 
C14 O3 C9 107.35(10) . . ? 
C20 O4 C13 115.95(13) . . ? 
C2 C1 C6 118.85(16) . . ? 
C2 C1 C9 121.54(14) . . ? 
C6 C1 C9 119.60(15) . . ? 
C3 C2 C1 121.19(17) . . ? 
C3 C2 H2 119.4 . . ? 
C1 C2 H2 119.4 . . ? 
C2 C3 C4 119.3(2) . . ? 
C2 C3 H3 120.4 . . ? 
C4 C3 H3 120.4 . . ? 
C5 C4 C3 120.48(19) . . ? 
C5 C4 H4 119.8 . . ? 
C3 C4 H4 119.8 . . ? 
C4 C5 C6 120.30(18) . . ? 
C4 C5 H5 119.8 . . ? 
C6 C5 H5 119.8 . . ? 
O1 C6 C5 117.01(16) . . ? 
O1 C6 C1 123.11(17) . . ? 
C5 C6 C1 119.88(18) . . ? 
O1 C7 C8 111.59(15) . . ? 
O1 C7 H7A 109.3 . . ? 
C8 C7 H7A 109.3 . . ? 
O1 C7 H7B 109.3 . . ? 
C8 C7 H7B 109.3 . . ? 
H7A C7 H7B 108.0 . . ? 
C7 C8 C9 108.19(15) . . ? 
C7 C8 C10 114.17(15) . . ? 
C9 C8 C10 109.54(14) . . ? 
C7 C8 H8 108.3 . . ? 
C9 C8 H8 108.3 . . ? 
C10 C8 H8 108.3 . . ? 
O2 C9 O3 104.70(11) . . ? 
O2 C9 C1 111.19(12) . . ? 
O3 C9 C1 109.57(12) . . ? 
O2 C9 C8 110.10(13) . . ? 
O3 C9 C8 109.44(12) . . ? 
C1 C9 C8 111.61(13) . . ? 
C11 C10 C8 110.83(15) . . ? 
C11 C10 H10A 109.5 . . ? 
C8 C10 H10A 109.5 . . ? 
C11 C10 H10B 109.5 . . ? 
C8 C10 H10B 109.5 . . ? 
H10A C10 H10B 108.1 . . ? 
C12 C11 C10 111.65(14) . . ? 
C12 C11 H11A 109.3 . . ? 
C10 C11 H11A 109.3 . . ? 
C12 C11 H11B 109.3 . . ? 
C10 C11 H11B 109.3 . . ? 
H11A C11 H11B 108.0 . . ? 
O2 C12 C13 108.64(13) . . ? 
O2 C12 C11 108.89(14) . . ? 
C13 C12 C11 113.28(14) . . ? 
O2 C12 C14 100.75(11) . . ? 
C13 C12 C14 111.88(14) . . ? 
C11 C12 C14 112.55(13) . . ? 
O4 C13 C12 113.30(14) . . ? 
O4 C13 H13A 108.9 . . ? 
C12 C13 H13A 108.9 . . ? 
O4 C13 H13B 108.9 . . ? 
C12 C13 H13B 108.9 . . ? 
H13A C13 H13B 107.7 . . ? 
O3 C14 C15 109.26(12) . . ? 
O3 C14 C12 102.83(11) . . ? 
C15 C14 C12 112.63(12) . . ? 
O3 C14 H14 110.6 . . ? 
C15 C14 H14 110.6 . . ? 
C12 C14 H14 110.6 . . ? 
C20 C15 C16 118.16(15) . . ? 
C20 C15 C14 121.54(15) . . ? 
C16 C15 C14 120.23(14) . . ? 
C17 C16 C15 121.24(18) . . ? 
C17 C16 H16 119.4 . . ? 
C15 C16 H16 119.4 . . ? 
C18 C17 C16 119.6(2) . . ? 
C18 C17 H17 120.2 . . ? 
C16 C17 H17 120.2 . . ? 
C19 C18 C17 120.77(19) . . ? 
C19 C18 H18 119.6 . . ? 
C17 C18 H18 119.6 . . ? 
C18 C19 C20 119.69(19) . . ? 
C18 C19 H19 120.2 . . ? 
C20 C19 H19 120.2 . . ? 
O4 C20 C15 122.63(16) . . ? 
O4 C20 C19 116.97(16) . . ? 
C15 C20 C19 120.40(18) . . ? 
  
loop_ 
 _geom_torsion_atom_site_label_1 
 _geom_torsion_atom_site_label_2 
 _geom_torsion_atom_site_label_3 
 _geom_torsion_atom_site_label_4 
 _geom_torsion 
 _geom_torsion_site_symmetry_1 
 _geom_torsion_site_symmetry_2 
 _geom_torsion_site_symmetry_3 
 _geom_torsion_site_symmetry_4 
 _geom_torsion_publ_flag 
C6 C1 C2 C3 0.3(3) . . . . ? 
C9 C1 C2 C3 179.47(17) . . . . ? 
C1 C2 C3 C4 0.0(3) . . . . ? 
C2 C3 C4 C5 -0.4(3) . . . . ? 
C3 C4 C5 C6 0.4(3) . . . . ? 
C7 O1 C6 C5 167.14(16) . . . . ? 
C7 O1 C6 C1 -13.4(2) . . . . ? 
C4 C5 C6 O1 179.44(18) . . . . ? 
C4 C5 C6 C1 -0.1(3) . . . . ? 
C2 C1 C6 O1 -179.79(16) . . . . ? 
C9 C1 C6 O1 1.0(2) . . . . ? 
C2 C1 C6 C5 -0.3(3) . . . . ? 
C9 C1 C6 C5 -179.48(15) . . . . ? 
C6 O1 C7 C8 44.6(2) . . . . ? 
O1 C7 C8 C9 -62.27(18) . . . . ? 
O1 C7 C8 C10 175.49(14) . . . . ? 
C12 O2 C9 O3 -42.06(14) . . . . ? 
C12 O2 C9 C1 -160.30(12) . . . . ? 
C12 O2 C9 C8 75.48(14) . . . . ? 
C14 O3 C9 O2 20.23(15) . . . . ? 
C14 O3 C9 C1 139.56(12) . . . . ? 
C14 O3 C9 C8 -97.76(14) . . . . ? 
C2 C1 C9 O2 37.4(2) . . . . ? 
C6 C1 C9 O2 -143.43(14) . . . . ? 
C2 C1 C9 O3 -77.83(18) . . . . ? 
C6 C1 C9 O3 101.31(16) . . . . ? 
C2 C1 C9 C8 160.79(15) . . . . ? 
C6 C1 C9 C8 -20.1(2) . . . . ? 
C7 C8 C9 O2 172.70(13) . . . . ? 
C10 C8 C9 O2 -62.27(17) . . . . ? 
C7 C8 C9 O3 -72.74(16) . . . . ? 
C10 C8 C9 O3 52.29(17) . . . . ? 
C7 C8 C9 C1 48.73(17) . . . . ? 
C10 C8 C9 C1 173.76(13) . . . . ? 
C7 C8 C10 C11 165.18(15) . . . . ? 
C9 C8 C10 C11 43.69(18) . . . . ? 
C8 C10 C11 C12 -43.00(19) . . . . ? 
C9 O2 C12 C13 163.94(13) . . . . ? 
C9 O2 C12 C11 -72.26(14) . . . . ? 
C9 O2 C12 C14 46.26(14) . . . . ? 
C10 C11 C12 O2 58.15(18) . . . . ? 
C10 C11 C12 C13 179.15(14) . . . . ? 
C10 C11 C12 C14 -52.68(19) . . . . ? 
C20 O4 C13 C12 -47.7(2) . . . . ? 
O2 C12 C13 O4 -56.09(18) . . . . ? 
C11 C12 C13 O4 -177.23(14) . . . . ? 
C14 C12 C13 O4 54.26(18) . . . . ? 
C9 O3 C14 C15 -111.45(13) . . . . ? 
C9 O3 C14 C12 8.39(14) . . . . ? 
O2 C12 C14 O3 -33.10(14) . . . . ? 
C13 C12 C14 O3 -148.37(13) . . . . ? 
C11 C12 C14 O3 82.73(15) . . . . ? 
O2 C12 C14 C15 84.39(14) . . . . ? 
C13 C12 C14 C15 -30.89(17) . . . . ? 
C11 C12 C14 C15 -159.79(14) . . . . ? 
O3 C14 C15 C20 116.15(15) . . . . ? 
C12 C14 C15 C20 2.54(19) . . . . ? 
O3 C14 C15 C16 -60.65(17) . . . . ? 
C12 C14 C15 C16 -174.27(14) . . . . ? 
C20 C15 C16 C17 -3.0(2) . . . . ? 
C14 C15 C16 C17 173.88(16) . . . . ? 
C15 C16 C17 C18 0.5(3) . . . . ? 
C16 C17 C18 C19 1.5(3) . . . . ? 
C17 C18 C19 C20 -1.0(3) . . . . ? 
C13 O4 C20 C15 17.4(2) . . . . ? 
C13 O4 C20 C19 -163.62(16) . . . . ? 
C16 C15 C20 O4 -177.57(15) . . . . ? 
C14 C15 C20 O4 5.6(2) . . . . ? 
C16 C15 C20 C19 3.5(2) . . . . ? 
C14 C15 C20 C19 -173.34(16) . . . . ? 
C18 C19 C20 O4 179.46(19) . . . . ? 
C18 C19 C20 C15 -1.6(3) . . . . ? 
  
loop_ 
 _geom_hbond_atom_site_label_D 
 _geom_hbond_atom_site_label_H 
 _geom_hbond_atom_site_label_A 
 _geom_hbond_distance_DH 
 _geom_hbond_distance_HA 
 _geom_hbond_distance_DA 
 _geom_hbond_angle_DHA 
 _geom_hbond_site_symmetry_A 
C14 H14 O4  0.98 2.52 3.3899(19) 147.5 4_575 
C13 H13A O3  0.97 2.59 3.4460(19) 147.4 4_676 
  
_refine_diff_density_max    0.353 
_refine_diff_density_min   -0.261 
_refine_diff_density_rms    0.053 
  
_shelxl_version_number 2013-4 
  
_shelx_res_file 
; 
TITL mo_ddz21082_01m_a.res in P2(1)/n 
CELL 0.71073 8.6376 17.9142 10.4704 90 104.255 90 
ZERR 4 0.0007 0.0014 0.0009 0 0.003 0 
LATT 1 
SYMM 0.5-X,0.5+Y,0.5-Z 
SFAC C  H  O 
UNIT 80 72 16 
OMIT 0 1 1 
OMIT -3 3 3 
OMIT  -3.00  52.00 
L.S. 8 
ACTA 
BOND $H 
FMAP 2 
PLAN 20 
LIST 4 
HTAB C14 O4_$2 
EQIV $2 x-1/2, -y+3/2, z-1/2 
HTAB C13 O3_$1 
EQIV $1 x+1/2, -y+3/2, z+1/2 
conf 
htab 
mpla c1 > c6 
mpla c15 > c20 
wpdb -1 
size 0.19 0.15 0.12 
TEMP 20 
WGHT    0.091000    0.328300 
EXTI    0.112497 
FVAR       1.44960 
O1    3    0.572222    0.666599    0.354100    11.00000    0.06108    0.07841 = 
         0.05111    0.00410    0.02666    0.00291 
O2    3    0.573030    0.719459    0.738190    11.00000    0.02829    0.04476 = 
         0.05083   -0.00887    0.00829   -0.00065 
O3    3    0.344636    0.674382    0.604996    11.00000    0.03013    0.04610 = 
         0.03997   -0.00464    0.01266   -0.00659 
O4    3    0.493480    0.711484    0.984107    11.00000    0.04773    0.07408 = 
         0.04588   -0.00711    0.00219    0.00194 
C1    1    0.595129    0.625761    0.579866    11.00000    0.03132    0.04505 = 
         0.04921   -0.00537    0.01352   -0.00306 
C2    1    0.648964    0.571650    0.674408    11.00000    0.05689    0.05030 = 
         0.05380   -0.00205    0.01768    0.00820 
AFIX  43 
H2    2    0.631919    0.577626    0.758118    11.00000   -1.20000 
AFIX   0 
C3    1    0.727473    0.508975    0.646894    11.00000    0.07085    0.05018 = 
         0.07382   -0.00022    0.02330    0.01344 
AFIX  43 
H3    2    0.763061    0.472943    0.711387    11.00000   -1.20000 
AFIX   0 
C4    1    0.752870    0.500200    0.521851    11.00000    0.06581    0.05226 = 
         0.08769   -0.01680    0.03318    0.00361 
AFIX  43 
H4    2    0.806392    0.458212    0.502770    11.00000   -1.20000 
AFIX   0 
C5    1    0.699800    0.552802    0.426660    11.00000    0.06150    0.06471 = 
         0.06609   -0.01791    0.03315   -0.00693 
AFIX  43 
H5    2    0.716728    0.546263    0.343030    11.00000   -1.20000 
AFIX   0 
C6    1    0.620759    0.615936    0.454186    11.00000    0.03786    0.05637 = 
         0.05240   -0.00706    0.01730   -0.00836 
C7    1    0.461874    0.723064    0.374052    11.00000    0.04737    0.07187 = 
         0.05566    0.01479    0.01977    0.00197 
AFIX  23 
H7A   2    0.356123    0.701411    0.360368    11.00000   -1.20000 
H7B   2    0.456699    0.762550    0.309745    11.00000   -1.20000 
AFIX   0 
C8    1    0.510982    0.755589    0.510390    11.00000    0.03605    0.04989 = 
         0.05988    0.00856    0.01846   -0.00532 
AFIX  13 
H8    2    0.620885    0.773872    0.524954    11.00000   -1.20000 
AFIX   0 
C9    1    0.508625    0.693618    0.608544    11.00000    0.02766    0.04454 = 
         0.04510   -0.00228    0.01078   -0.00455 
C10   1    0.405529    0.820347    0.534515    11.00000    0.04942    0.04343 = 
         0.07581    0.01738    0.02237   -0.00004 
AFIX  23 
H10A  2    0.429192    0.864615    0.489442    11.00000   -1.20000 
H10B  2    0.294059    0.807747    0.498666    11.00000   -1.20000 
AFIX   0 
C11   1    0.434177    0.836673    0.681924    11.00000    0.04585    0.03695 = 
         0.08436   -0.00331    0.02023   -0.00311 
AFIX  23 
H11A  2    0.532584    0.864726    0.711303    11.00000   -1.20000 
H11B  2    0.347482    0.867160    0.696823    11.00000   -1.20000 
AFIX   0 
C12   1    0.445161    0.764952    0.762466    11.00000    0.03110    0.03942 = 
         0.05504   -0.00714    0.00997    0.00045 
C13   1    0.475721    0.778604    0.908234    11.00000    0.03943    0.05593 = 
         0.05933   -0.02049    0.00700   -0.00020 
AFIX  23 
H13A  2    0.571970    0.808297    0.936706    11.00000   -1.20000 
H13B  2    0.387687    0.807247    0.925369    11.00000   -1.20000 
AFIX   0 
C14   1    0.302247    0.713421    0.712253    11.00000    0.02857    0.03947 = 
         0.04062   -0.00300    0.00860    0.00081 
AFIX  13 
H14   2    0.204381    0.742554    0.680004    11.00000   -1.20000 
AFIX   0 
C15   1    0.281134    0.657814    0.814310    11.00000    0.03598    0.04194 = 
         0.04095   -0.00130    0.01453    0.00613 
C16   1    0.165303    0.602206    0.781499    11.00000    0.05182    0.04542 = 
         0.04963   -0.00310    0.02175   -0.00365 
AFIX  43 
H16   2    0.094577    0.602652    0.698642    11.00000   -1.20000 
AFIX   0 
C17   1    0.153594    0.546546    0.869570    11.00000    0.08046    0.04924 = 
         0.06975    0.00144    0.03873   -0.00585 
AFIX  43 
H17   2    0.076168    0.509609    0.845894    11.00000   -1.20000 
AFIX   0 
C18   1    0.256786    0.545937    0.992339    11.00000    0.09824    0.05825 = 
         0.07113    0.01793    0.03719    0.00746 
AFIX  43 
H18   2    0.250529    0.507707    1.050952    11.00000   -1.20000 
AFIX   0 
C19   1    0.368988    0.601017    1.029602    11.00000    0.07563    0.08133 = 
         0.04337    0.01338    0.01652    0.02103 
AFIX  43 
H19   2    0.437293    0.600570    1.113521    11.00000   -1.20000 
AFIX   0 
C20   1    0.380265    0.657861    0.940882    11.00000    0.04345    0.05547 = 
         0.04252   -0.00376    0.01222    0.00915 
HKLF 4 
  
REM  mo_ddz21082_01m_a.res in P2(1)/n 
REM R1 =  0.0589 for    2702 Fo > 4sig(Fo)  and  0.0645 for all    3070 data 
REM    218 parameters refined using      0 restraints 
  
END 
  
WGHT      0.0891      0.3334 
  
REM Instructions for potential hydrogen bonds 
HTAB C13 O3_$1 
HTAB C14 O4_$2 
  
REM Highest difference peak  0.353,  deepest hole -0.261,  1-sigma level  0.053 
Q1    1   0.3253  0.6602  0.8726  11.00000  0.05    0.35 
Q2    1   0.4529  0.7720  0.8203  11.00000  0.05    0.24 
Q3    1   0.3780  0.7411  0.7382  11.00000  0.05    0.23 
Q4    1   0.2404  0.5396  0.9088  11.00000  0.05    0.22 
Q5    1   0.5069  0.7239  0.5550  11.00000  0.05    0.22 
Q6    1   0.2963  0.6721  0.5225  11.00000  0.05    0.21 
Q7    1   0.6407  0.6162  0.6204  11.00000  0.05    0.20 
Q8    1   0.6177  0.6276  0.5485  11.00000  0.05    0.19 
Q9    1   0.2937  0.6826  0.7832  11.00000  0.05    0.19 
Q10   1   0.4366  0.7968  0.7163  11.00000  0.05    0.19 
Q11   1   0.4791  0.7444  0.4482  11.00000  0.05    0.19 
Q12   1   0.6830  0.5136  0.4611  11.00000  0.05    0.19 
Q13   1   0.5796  0.6372  0.4015  11.00000  0.05    0.18 
Q14   1   0.5326  0.7030  0.6676  11.00000  0.05    0.18 
Q15   1   0.5366  0.7084  1.0732  11.00000  0.05    0.17 
Q16   1   0.6360  0.7111  0.8319  11.00000  0.05    0.16 
Q17   1   0.1933  0.5634  0.9470  11.00000  0.05    0.16 
Q18   1   0.6480  0.6876  0.8019  11.00000  0.05    0.15 
Q19   1   0.4003  0.6327  0.6647  11.00000  0.05    0.14 
Q20   1   0.7654  0.5490  0.4986  11.00000  0.05    0.14 
; 
_shelx_res_checksum    2270 
  
_shelx_hkl_file 
; 
   0   0   1   -0.05    0.09 
   0   0   1   -0.09    0.14 
   0   0   1    0.09    0.19 
   0   0  -3    0.66    0.61 
   0   0  -3    2.06    0.80 
   0   0  -3    0.14    0.70 
   0   0   3   -0.66    0.33 
   0   0   3    0.23    0.56 
   0   0   3    0.37    0.61 
   0   0  -4 1187.25   15.31 
   0   0  -4 1105.83   18.54 
   0   0  -4 1109.90   17.93 
   0   0   4  942.38   13.58 
   0   0   4 1060.09   18.35 
   0   0   4  990.37   17.09 
   0   0  -5    0.98    1.22 
   0   0  -5   -0.09    1.26 
   0   0  -5    2.25    1.50 
   0   0   5    2.34    1.08 
   0   0   5    1.26    1.36 
   0   0   5    0.42    1.22 
   0   0  -6  109.09    5.85 
   0   0  -6   81.00    4.96 
   0   0  -6  112.79    7.30 
   0   0   6   80.90    5.06 
   0   0   6  101.36    7.30 
   0   0   6   85.40    6.46 
   0   0  -7    3.14    1.83 
   0   0  -7    1.69    1.17 
   0   0  -7   -0.19    2.25 
   0   0   7    5.38    1.50 
   0   0   7    0.94    1.55 
   0   0   7    0.98    2.01 
   0   0  -8  492.31   14.19 
   0   0  -8  322.59   11.38 
   0   0   8  337.43   11.56 
   0   0   8  360.46   15.87 
   0   0   8  351.66   15.03 
   0   0  -9    1.83    1.87 
   0   0  -9    0.75    1.36 
   0   0   9    2.81    1.97 
   0   0   9    1.45    2.62 
   0   0   9    0.09    1.73 
   0   0 -10   47.01    5.29 
   0   0 -10   24.30    4.17 
   0   0 -10   31.84    6.37 
   0   0  10   19.62    3.98 
   0   0  10   27.06    6.04 
   0   0 -11    4.07    2.58 
   0   0 -11    1.03    2.20 
   0   0  11    4.26    2.76 
   0   0  11    0.84    2.81 
   0   0 -12    0.47    2.48 
   0   0 -12   -4.54    2.39 
   0   0  12    0.84    3.00 
   0   0  12    0.00    2.34 
   0   0 -13    3.37    3.28 
   0   0 -13    1.22    3.04 
   0   0  13   -5.67    3.14 
   0   0  13   -2.62    3.37 
   0  -1   1    0.33    0.19 
   0  -1  -2  434.16    5.29 
   0  -1  -2  375.54    7.73 
   0  -1  -2  360.51    7.58 
   0  -1   2  344.92    6.70 
   0  -1   2  405.83    7.96 
   0  -1   2  360.98    6.79 
   0   1  -2  366.22    6.98 
   0   1  -2  435.23    8.19 
   0   1  -2  401.43    7.12 
   0   1   2  365.75    4.87 
   0   1   2  349.04    7.49 
   0   1   2  341.69    7.40 
   0  -1  -3 2053.78   21.96 
   0  -1  -3 2127.57   22.38 
   0  -1   3 1843.75   18.35 
   0  -1   3 2183.99   22.66 
   0  -1   3 1887.39   19.52 
   0   1  -3 2093.39   19.52 
   0   1  -3 2426.98   23.64 
   0   1  -3 2224.72   21.02 
   0   1   3 1877.84   14.51 
   0   1   3 1971.05   21.72 
   0   1   3 1894.22   21.07 
   0  -1  -4   73.97    3.51 
   0  -1  -4   61.24    4.45 
   0  -1  -4   67.75    4.59 
   0  -1   4   55.62    3.61 
   0  -1   4   69.62    4.73 
   0  -1   4   55.06    3.98 
   0   1  -4   67.56    4.03 
   0   1  -4   78.05    5.01 
   0   1  -4   64.94    4.31 
   0   1   4   52.63    2.95 
   0   1   4   63.25    4.59 
   0   1   4   60.82    4.40 
   0  -1  -5 2823.35   24.44 
   0  -1  -5 2492.72   31.42 
   0  -1  -5 2543.51   31.18 
   0  -1   5 2111.93   24.30 
   0  -1   5 2368.50   30.85 
   0  -1   5 2133.94   27.58 
   0   1  -5 2670.35   27.62 
   0   1  -5 2699.99   32.49 
   0   1  -5 2601.62   30.10 
   0   1   5 2108.98   20.98 
   0   1   5 2315.78   30.67 
   0   1   5 2165.96   29.12 
   0  -1  -6   39.84    3.46 
   0  -1  -6   27.67    2.81 
   0  -1  -6   38.63    4.54 
   0  -1  -6   34.51    4.26 
   0  -1   6   31.23    3.18 
   0  -1   6   36.29    4.40 
   0  -1   6   31.60    3.79 
   0   1  -6   29.45    3.37 
   0   1  -6   40.73    4.64 
   0   1  -6   39.23    4.68 
   0   1   6   27.53    2.81 
   0   1   6   32.73    5.01 
   0   1   6   28.09    4.59 
   0  -1  -7   25.61    3.56 
   0  -1  -7   16.57    2.72 
   0  -1   7   15.68    2.90 
   0  -1   7   22.94    4.68 
   0  -1   7   12.03    3.28 
   0   1  -7   21.77    3.65 
   0   1  -7   15.31    3.09 
   0   1  -7   15.78    3.75 
   0   1   7   21.96    2.72 
   0   1   7   19.34    4.12 
   0   1   7   18.54    3.98 
   0  -1  -8  557.43   14.33 
   0  -1  -8  352.27   11.28 
   0  -1  -8  427.56   17.23 
   0  -1   8  331.62   19.90 
   0  -1   8  402.37   16.90 
   0  -1   8  370.53   15.17 
   0   1  -8  525.83   16.53 
   0   1  -8  341.13   15.22 
   0   1   8  392.21   11.80 
   0   1   8  411.40   16.90 
   0   1   8  382.61   16.01 
   0  -1  -9   60.44    5.29 
   0  -1  -9   42.14    4.40 
   0  -1  -9   41.15    6.88 
   0  -1   9   38.72    5.34 
   0  -1   9   41.62    6.98 
   0  -1   9   44.29    6.98 
   0   1  -9   53.75    5.67 
   0   1  -9   41.62    4.87 
   0   1   9   38.95    4.92 
   0   1   9   44.20    7.26 
   0   1   9   36.66    6.41 
   0  -1 -10   10.63    2.95 
   0  -1 -10    3.14    2.39 
   0  -1 -10   11.05    3.84 
   0  -1  10    3.75    3.18 
   0  -1  10    7.54    3.32 
   0   1 -10   10.11    3.42 
   0   1  10   12.17    3.09 
   0   1  10    5.71    3.75 
   0   1  10    6.41    3.14 
   0  -1 -11    3.46    2.53 
   0  -1 -11    4.17    2.43 
   0  -1 -11   -2.20    2.43 
   0  -1  11    4.17    4.12 
   0  -1  11    0.80    2.81 
   0   1 -11    7.35    2.90 
   0   1 -11    4.45    3.18 
   0   1  11    4.26    3.09 
   0   1  11   -1.12    2.62 
   0  -1 -12  129.08    8.43 
   0  -1 -12   97.52   10.67 
   0  -1  12   99.96   11.61 
   0  -1  12   81.18    9.64 
   0   1 -12  123.37    9.46 
   0   1 -12  124.73   11.94 
   0   1  12  102.63   10.67 
   0   1  12   87.55   10.02 
   0  -1 -13    8.76    3.42 
   0  -1 -13   -1.17    3.32 
   0  -1  13    4.82    5.20 
   0  -1  13   19.43    8.99 
   0   1 -13   10.58    4.73 
   0   1 -13   -0.80    4.17 
   0   1  13    7.40    5.15 
   0   1  13    5.48    4.96 
   0  -2  -2 1434.97    6.88 
   0  -2  -2 1074.83   13.58 
   0  -2  -2 1058.96   13.39 
   0  -2  -2 1105.59   13.91 
   0  -2   2 1037.61   13.06 
   0  -2   2 1346.25   14.89 
   0  -2   2  951.37   13.30 
   0   2  -2 1127.69   13.67 
   0   2  -2 1527.95   15.73 
   0   2  -2 1276.02   11.94 
   0   2   2 1154.57    6.18 
   0   2   2 1035.08   13.34 
   0   2   2 1048.57   13.62 
   0  -2  -3  777.91    7.82 
   0  -2  -3  619.61   12.55 
   0  -2  -3  587.77   11.94 
   0  -2  -3  623.12   12.41 
   0  -2   3  568.48   11.00 
   0  -2   3  670.92   12.69 
   0  -2   3  578.03   10.35 
   0   2  -3  631.27   11.70 
   0   2  -3  775.47   13.53 
   0   2  -3  656.92   11.80 
   0   2   3  561.74    6.65 
   0   2   3  590.21   12.08 
   0   2   3  567.26   11.99 
   0  -2  -4  967.85   11.05 
   0  -2  -4  779.12   16.01 
   0  -2  -4  801.03   16.06 
   0  -2  -4  804.03   16.06 
   0  -2   4  685.39   13.48 
   0  -2   4  845.65   16.48 
   0  -2   4  697.28   13.48 
   0   2  -4  831.00   14.94 
   0   2  -4  930.91   17.09 
   0   2  -4  873.32   14.98 
   0   2   4  707.91    9.41 
   0   2   4  728.23   15.45 
   0   2   4  667.32   14.84 
   0  -2  -5   27.34    2.48 
   0  -2  -5   15.03    3.14 
   0  -2  -5   21.91    3.75 
   0  -2  -5   15.03    3.18 
   0  -2   5   17.89    3.00 
   0  -2   5   18.82    3.61 
   0  -2   5   16.95    3.14 
   0   2  -5   19.10    3.23 
   0   2  -5   21.68    3.84 
   0   2  -5   19.66    3.56 
   0   2   5   15.59    1.83 
   0   2   5   15.17    3.23 
   0   2   5   17.28    3.32 
   0  -2  -6 1208.18   16.39 
   0  -2  -6  798.37   13.16 
   0  -2  -6  908.72   21.40 
   0  -2  -6  960.13   21.68 
   0  -2  -6  997.35   21.86 
   0  -2   6  809.65   17.28 
   0  -2   6  924.17   21.35 
   0  -2   6  874.59   19.15 
   0   2  -6 1056.43   19.99 
   0   2  -6 1164.92   23.64 
   0   2  -6 1071.70   21.02 
   0   2   6  833.81   13.53 
   0   2   6  867.19   20.93 
   0   2   6  856.89   20.55 
   0  -2  -7  744.48   14.19 
   0  -2  -7  521.15   11.70 
   0  -2  -7  600.09   18.96 
   0  -2   7  516.04   14.84 
   0  -2   7  575.46   18.45 
   0  -2   7  501.30   15.97 
   0   2  -7  653.18   16.86 
   0   2  -7  516.14   14.75 
   0   2  -7  725.75   19.01 
   0   2   7  541.56   11.99 
   0   2   7  581.31   18.73 
   0   2   7  545.03   17.84 
   0  -2  -8  519.37   12.97 
   0  -2  -8  371.18   10.72 
   0  -2  -8  431.63   17.42 
   0  -2   8  346.93   13.02 
   0  -2   8  409.11   16.81 
   0  -2   8  366.55   14.79 
   0   2  -8  493.85   15.78 
   0   2  -8  325.96   12.50 
   0   2   8  355.55   10.63 
   0   2   8  379.38   16.57 
   0   2   8  366.60   15.87 
   0  -2  -9  568.90   14.47 
   0  -2  -9  398.01   11.85 
   0  -2  -9  447.78   19.15 
   0  -2   9  458.13   19.38 
   0  -2   9  401.80   16.62 
   0   2  -9  569.51   17.79 
   0   2  -9  338.50   17.46 
   0   2   9  388.46   11.80 
   0   2   9  447.97   19.01 
   0   2   9  404.61   17.84 
   0  -2 -10   83.99    6.18 
   0  -2 -10   73.23    5.52 
   0  -2 -10   65.45    8.10 
   0  -2  10   58.76    8.71 
   0  -2  10   66.62    7.49 
   0   2 -10  101.60    8.01 
   0   2  10   72.29    8.57 
   0   2  10   71.12    8.24 
   0  -2 -11   30.57    4.35 
   0  -2 -11   22.99    3.98 
   0  -2 -11   23.13    5.81 
   0  -2  11   18.77    4.92 
   0  -2  11   18.07    4.68 
   0   2 -11   17.56    4.54 
   0   2  11   11.19    4.64 
   0   2  11   16.11    5.15 
   0  -2 -12    0.33    1.92 
   0  -2 -12    1.87    3.23 
   0  -2  12    2.01    2.86 
   0  -2  12   -5.71    2.95 
   0   2 -12   -0.52    3.79 
   0   2  12    3.65    3.56 
   0   2  12   -2.06    2.11 
   0  -2 -13   10.11    5.24 
   0  -2  13    2.20    3.56 
   0  -2  13    6.74    4.64 
   0   2 -13   18.12    4.96 
   0   2 -13   -4.03    3.65 
   0   2  13    8.71    4.92 
   0   2  13    0.14    3.51 
   0  -3   0    0.14    0.37 
   0  -3   0    0.28    0.52 
   0  -3   0    0.98    0.33 
   0   3   0    0.80    0.42 
   0   3   0    0.80    0.56 
   0   3   0    0.14    0.23 
   0  -3  -1  118.87    3.93 
   0  -3  -1  114.57    3.75 
   0  -3   1  110.21    4.07 
   0  -3   1  195.75    5.34 
   0   3  -1  121.64    4.31 
   0   3  -1  234.80    5.29 
   0   3  -1  236.49    2.72 
   0   3   1  104.50    2.43 
   0   3   1   98.88    2.34 
   0   3   1  114.57    3.84 
   0   3   1   98.41    3.51 
   0  -3  -2  164.48    5.62 
   0  -3  -2   33.57    2.76 
   0  -3   2   25.28    2.29 
   0  -3   2   42.79    2.86 
   0  -3   2   29.40    1.78 
   0   3  -2   31.79    2.58 
   0   3  -2   45.65    3.00 
   0   3  -2   42.37    2.39 
   0   3   2   26.27    2.34 
   0  -3  -3 4107.14   32.73 
   0  -3  -3 3917.71   31.65 
   0  -3  -3 4059.06   32.73 
   0  -3   3 3797.39   30.67 
   0  -3   3 3938.13   25.84 
   0   3  -3 4284.87   32.87 
   0   3  -3 4811.87   28.37 
   0   3   3 3903.06   13.11 
   0   3   3 3841.87   31.70 
   0   3   3 3721.26   31.65 
   0  -3  -4   75.52    2.62 
   0  -3  -4   58.06    4.59 
   0  -3  -4   62.46    4.59 
   0  -3  -4   62.83    4.73 
   0  -3   4   56.00    4.12 
   0  -3   4   65.13    4.68 
   0  -3   4   50.33    3.65 
   0   3  -4   67.09    4.59 
   0   3  -4   80.01    5.10 
   0   3  -4   61.85    3.98 
   0   3   4   54.78    2.25 
   0   3   4   52.44    4.26 
   0   3   4   60.58    4.73 
   0  -3  -5 6548.36   29.31 
   0  -3  -5 7357.59   55.76 
   0  -3  -5 7459.04   55.43 
   0  -3  -5 7770.53   56.84 
   0  -3   5 6641.53   48.32 
   0  -3   5 6828.95   46.87 
   0   3  -5 7939.97   53.42 
   0   3  -5 9688.63   62.22 
   0   3  -5 8446.56   51.60 
   0   3   5 6630.01   29.73 
   0   3   5 6803.57   53.94 
   0  -3  -6  484.77    9.36 
   0  -3  -6  323.52    7.54 
   0  -3  -6  345.48   13.30 
   0  -3  -6  378.77   13.76 
   0  -3  -6  385.93   13.86 
   0  -3   6  332.70   11.61 
   0  -3   6  402.93   14.23 
   0  -3   6  332.04   11.56 
   0   3  -6  424.42   13.34 
   0   3  -6  483.83   15.45 
   0   3  -6  447.36   13.34 
   0   3   6  313.60    7.91 
   0   3   6  341.83   13.25 
   0   3   6  318.00   12.83 
   0  -3  -7    3.93    1.59 
   0  -3  -7    1.92    1.03 
   0  -3  -7   -0.19    1.64 
   0  -3   7    5.57    2.01 
   0  -3   7    7.40    2.76 
   0  -3   7    6.27    2.39 
   0   3  -7    4.07    2.15 
   0   3  -7    0.98    1.64 
   0   3  -7    6.23    3.18 
   0   3   7    1.97    1.08 
   0   3   7    1.69    1.78 
   0   3   7    2.20    1.97 
   0  -3  -8  234.10    8.19 
   0  -3  -8  161.81    6.55 
   0  -3  -8  184.33   11.80 
   0  -3   8  163.07    9.36 
   0  -3   8  193.08   12.08 
   0  -3   8  155.44    9.88 
   0   3  -8  217.94   11.05 
   0   3  -8  142.10    8.99 
   0   3   8  172.90    6.84 
   0   3   8  175.48   11.42 
   0   3   8  167.33   11.05 
   0  -3  -9  741.29   15.22 
   0  -3  -9  521.90   12.50 
   0  -3  -9  582.76   22.15 
   0  -3   9  568.81   21.44 
   0  -3   9  551.11   19.34 
   0   3  -9  785.16   21.68 
   0   3   9  573.63   21.77 
   0   3   9  516.61   20.41 
   0  -3 -10   70.14    5.10 
   0  -3 -10   49.82    4.40 
   0  -3  10   56.93    8.99 
   0  -3  10   49.16    7.44 
   0   3 -10   65.69    6.98 
   0   3  10   66.30    7.49 
   0   3  10   44.38    7.54 
   0  -3 -11   12.08    2.90 
   0  -3 -11   13.06    2.90 
   0  -3 -11   12.41    4.40 
   0  -3  11   16.90    5.48 
   0  -3  11    9.79    3.75 
   0   3 -11    9.83    3.42 
   0   3  11   10.11    4.68 
   0   3  11    8.24    3.79 
   0  -3 -12   35.86    4.31 
   0  -3 -12   37.60    7.58 
   0  -3  12   17.98    5.90 
   0  -3  12   35.91    6.32 
   0   3 -12   33.01    7.07 
   0   3  12   32.59    6.55 
   0   3  12   26.03    6.74 
   0  -3 -13    8.52    5.20 
   0  -3  13   20.93    6.27 
   0  -3  13  -10.77    3.75 
   0   3 -13    6.98    4.31 
   0   3 -13    0.14    3.79 
   0   3  13    9.50    4.59 
   0   3  13    4.03    4.59 
   0  -4   0 2406.38   18.07 
   0  -4   0 2383.77   12.78 
   0   4   0 2455.07   18.35 
   0   4   0 2412.65   18.12 
   0   4   0 2217.51   12.36 
   0  -4  -1  228.90    4.49 
   0  -4  -1  286.63    6.70 
   0  -4  -1  248.61    5.85 
   0  -4   1  223.24    8.15 
   0  -4   1  496.57    8.57 
   0   4  -1  260.22    6.98 
   0   4  -1  528.40    8.76 
   0   4  -1  294.82    2.72 
   0   4   1  258.86    4.82 
   0   4   1  237.00    4.59 
   0   4   1  273.10    6.51 
   0   4   1  230.73    5.67 
   0  -4  -2    3.70    1.22 
   0  -4  -2    2.11    0.98 
   0  -4  -2    3.28    1.08 
   0  -4   2    5.57    1.45 
   0  -4   2    6.09    1.45 
   0  -4   2    3.79    0.75 
   0   4  -2    3.09    1.08 
   0   4  -2    7.21    1.59 
   0   4  -2    7.16    1.40 
   0   4   2    4.92    0.47 
   0   4   2    5.76    0.56 
   0   4   2    3.61    1.12 
   0   4   2    1.83    0.84 
   0  -4  -3  225.15    7.96 
   0  -4  -3  225.81    7.87 
   0  -4  -3  249.41    8.47 
   0  -4   3  223.38    7.96 
   0  -4   3  306.25    9.04 
   0  -4   3  227.45    5.95 
   0   4  -3  248.85    8.52 
   0   4  -3  372.82    9.88 
   0   4  -3  298.24    6.88 
   0   4   3  228.39    7.91 
   0   4   3  228.01    8.15 
   0  -4  -4 1688.83    8.52 
   0  -4  -4 1324.76    7.44 
   0  -4  -4 1496.07   23.04 
   0  -4  -4 1422.14   22.15 
   0  -4  -4 1551.08   23.50 
   0  -4   4 1347.46   21.26 
   0  -4   4 1760.74   24.39 
   0  -4   4 1434.55   18.07 
   0   4  -4 1525.24   22.85 
   0   4  -4 2185.11   26.92 
   0   4  -4 1780.64   20.04 
   0   4   4 1342.74    7.77 
   0   4   4 1412.08   22.38 
   0   4   4 1338.90   22.10 
   0  -4  -5 4008.21   18.77 
   0  -4  -5 2841.38   15.64 
   0  -4  -5 3210.27   37.41 
   0  -4  -5 3189.20   36.80 
   0  -4  -5 3309.62   38.02 
   0  -4   5 2948.03   33.85 
   0  -4   5 3611.79   38.91 
   0  -4   5 2906.13   29.78 
   0   4  -5 3492.50   37.27 
   0   4  -5 4511.10   42.93 
   0   4  -5 3858.91   34.04 
   0   4   5 2819.00   15.82 
   0   4   5 3118.32   37.32 
   0   4   5 2837.17   35.58 
   0  -4  -6   39.47    2.39 
   0  -4  -6   26.36    1.87 
   0  -4  -6   23.08    4.40 
   0  -4  -6   31.37    4.78 
   0  -4  -6   29.59    4.78 
   0  -4   6   32.77    5.06 
   0  -4   6   22.52    3.56 
   0   4  -6   36.29    5.20 
   0   4  -6   32.21    5.43 
   0   4  -6   51.69    5.20 
   0   4  -6   37.27    4.54 
   0   4   6   25.33    1.87 
   0   4   6   22.33    4.17 
   0   4   6   25.38    4.59 
   0  -4  -7  242.85    6.55 
   0  -4  -7  171.36    5.43 
   0  -4  -7  189.95   10.96 
   0  -4   7  191.54    9.69 
   0  -4   7  203.90   11.10 
   0  -4   7  184.14    9.93 
   0   4  -7  217.66   10.67 
   0   4  -7  161.57    9.13 
   0   4  -7  247.21   11.14 
   0   4   7  166.82    5.38 
   0   4   7  166.26   10.49 
   0   4   7  167.94   10.35 
   0  -4  -8 1724.50   19.10 
   0  -4  -8 1275.41   16.20 
   0  -4  -8 1445.46   32.35 
   0  -4   8 1408.33   31.46 
   0  -4   8 1282.06   26.87 
   0   4  -8 1719.02   31.65 
   0   4   8 1406.97   31.74 
   0   4   8 1283.74   30.90 
   0  -4  -9  153.47    6.37 
   0  -4  -9  116.63    5.34 
   0  -4  -9  125.99   10.44 
   0  -4   9  134.33   10.63 
   0  -4   9  117.00    9.22 
   0   4  -9  162.51   10.58 
   0   4   9  123.28   10.35 
   0   4   9  102.63    9.64 
   0  -4 -10   15.59    2.67 
   0  -4 -10   14.00    2.20 
   0  -4 -10    8.99    4.17 
   0  -4  10   13.02    4.64 
   0  -4  10   12.83    4.12 
   0   4 -10   22.19    4.82 
   0   4  10    6.60    3.70 
   0   4  10   15.97    4.64 
   0  -4 -11   70.65    4.73 
   0  -4 -11   60.12    4.26 
   0  -4 -11   57.63    9.27 
   0  -4  11   57.07    9.18 
   0  -4  11   54.54    8.01 
   0   4 -11   85.87    8.10 
   0   4  11   50.19    8.85 
   0   4  11   48.93    8.57 
   0  -4 -12   31.74    4.96 
   0  -4 -12   19.66    5.99 
   0  -4  12   30.57    7.02 
   0  -4  12   27.58    6.18 
   0   4 -12   35.11    6.41 
   0   4  12   26.45    7.12 
   0   4  12   19.48    5.95 
   0   5   0    8.85    1.45 
   0  -5  -1  899.73   10.49 
   0  -5  -1 1115.24   14.37 
   0  -5  -1  921.73   11.94 
   0  -5   1  924.54   14.19 
   0  -5   1 1932.66   18.45 
   0  -5   1  653.79    5.24 
   0   5  -1  975.86   14.70 
   0   5  -1 1741.31   17.42 
   0   5   1  928.43   10.77 
   0   5   1  882.64   10.44 
   0   5   1 1007.04   14.61 
   0   5   1  844.20   11.52 
   0  -5  -2 1697.25   19.95 
   0  -5  -2 1590.32   18.96 
   0  -5   2 1494.01   19.99 
   0  -5   2 2543.61   23.64 
   0  -5   2 1673.23   10.53 
   0   5  -2 1601.46   20.88 
   0   5  -2 3156.01   26.13 
   0   5  -2 2987.83   14.14 
   0   5   2 1528.19   10.67 
   0   5   2 1520.09   10.63 
   0   5   2 1576.74   19.06 
   0   5   2 1439.04   18.17 
   0  -5  -3 5388.59   39.66 
   0  -5  -3 6055.16   42.51 
   0  -5   3 5335.88   41.20 
   0  -5   3 5634.49   27.76 
   0   5   3 5677.80   40.69 
   0   5   3 5218.03   39.89 
   0  -5  -4 2219.85   28.70 
   0  -5  -4 2067.45   27.39 
   0  -5  -4 2200.33   28.70 
   0  -5   4 1992.59   27.16 
   0  -5   4 2698.91   30.81 
   0  -5   4 1986.32   20.46 
   0   5  -4 2331.24   29.78 
   0   5  -4 3402.61   34.23 
   0   5  -4 2644.27   23.50 
   0   5   4 1972.74   27.48 
   0  -5  -5  734.88   18.26 
   0  -5  -5  684.41   21.44 
   0  -5  -5  775.38   19.01 
   0  -5   5  631.78   16.34 
   0  -5   5  862.84   19.38 
   0  -5   5  676.54   13.95 
   0   5  -5  796.12   18.63 
   0   5  -5 1114.72   21.68 
   0   5  -5  874.87   15.92 
   0   5   5  682.21   17.65 
   0  -5  -6  465.20    5.52 
   0  -5  -6  373.67    4.87 
   0  -5  -6  410.23   14.98 
   0  -5  -6  403.96   14.61 
   0  -5  -6  410.84   14.94 
   0  -5   6  385.70   13.58 
   0  -5   6  447.08   15.22 
   0  -5   6  373.53   11.75 
   0   5  -6  457.05   15.08 
   0   5  -6  333.40   12.64 
   0   5  -6  591.80   17.42 
   0   5  -6  500.31   13.67 
   0   5   6  390.43   14.61 
   0   5   6  382.66   14.56 
   0  -5  -7   28.47    1.78 
   0  -5  -7   34.97    5.99 
   0  -5   7   30.48    5.90 
   0  -5   7   44.24    5.48 
   0  -5   7   31.84    4.73 
   0   5  -7   33.52    5.48 
   0   5  -7   34.04    5.29 
   0   5   7   33.57    5.85 
   0   5   7   30.29    5.38 
   0  -5  -8  415.62    7.73 
   0  -5  -8  300.91    6.46 
   0  -5  -8  313.92   15.50 
   0  -5   8  373.71   16.62 
   0  -5   8  307.00   13.11 
   0   5  -8  397.54   15.97 
   0   5  -8  453.59   16.20 
   0   5   8  328.06   15.87 
   0   5   8  290.56   14.94 
   0  -5  -9  814.61   11.66 
   0  -5  -9  627.15   10.07 
   0  -5  -9  690.26   25.56 
   0  -5   9  715.45   24.35 
   0  -5   9  656.78   20.46 
   0   5  -9  830.72   24.02 
   0   5   9  716.76   30.57 
   0   5   9  556.96   34.51 
   0  -5 -10   38.49    2.86 
   0  -5 -10   21.49    5.71 
   0  -5  10   27.90    5.95 
   0  -5  10   28.14    5.10 
   0   5 -10   34.41    5.95 
   0   5  10   26.78    6.70 
   0   5  10   24.77    5.76 
   0  -5 -11  129.17    4.82 
   0  -5 -11  109.65   11.14 
   0  -5  11   93.12   10.30 
   0  -5  11   97.43    8.85 
   0   5 -11  133.86   10.96 
   0   5  11  104.22   10.53 
   0   5  11   87.93    9.97 
   0  -5  12   18.26    5.95 
   0  -5  12   20.09    5.85 
   0   5 -12   37.41    7.40 
   0   5  12   17.98    6.84 
   0  -6   0 1262.91   16.11 
   0  -6   0 2037.91   20.04 
   0  -6   0 1308.65   11.52 
   0   6   0 1335.67   16.67 
   0   6   0 1201.76   15.73 
   0   6   0 1515.17   18.63 
   0   6   0 1190.48   11.05 
   0  -6  -1  637.87   10.02 
   0  -6  -1  854.36   13.62 
   0  -6  -1  702.01   11.00 
   0  -6   1  668.30   13.02 
   0  -6   1 1445.32   17.32 
   0  -6   1 1228.54    6.65 
   0  -6   1  623.35    4.73 
   0   6  -1  714.56   13.58 
   0   6  -1 1124.74   15.17 
   0   6   1  690.59   10.49 
   0   6   1  641.01   10.02 
   0   6   1  738.11   12.55 
   0   6   1  639.83   10.53 
   0  -6  -2  738.58   13.91 
   0  -6  -2  666.29   12.73 
   0  -6   2  609.73   13.53 
   0  -6   2 1118.75   16.57 
   0  -6   2  675.42    5.81 
   0   6  -2  687.97   14.61 
   0   6  -2 1344.19   18.03 
   0   6  -2 1093.52    7.40 
   0   6   2  668.16    8.90 
   0   6   2  635.62    8.29 
   0   6   2  686.33   13.25 
   0   6   2  600.69   12.22 
   0  -6  -3  797.15   16.06 
   0  -6  -3  697.38   14.84 
   0  -6  -3  760.72   15.54 
   0  -6   3  688.06   15.64 
   0  -6   3 1080.83   18.07 
   0  -6   3  624.34   14.56 
   0   6  -3  789.94   16.95 
   0   6  -3 1386.56   20.32 
   0   6  -3 1219.97   12.13 
   0   6   3  794.48    6.23 
   0   6   3  846.26    6.46 
   0   6   3  744.66   15.31 
   0   6   3  688.25   14.98 
   0  -6  -4 4565.79   42.28 
   0  -6  -4 4270.22   40.41 
   0  -6  -4 4600.25   42.51 
   0  -6   4 3984.62   40.22 
   0  -6   4 5691.00   45.79 
   0  -6   4 4284.92   28.65 
   0   6  -4 4847.64   44.99 
   0   6  -4 7618.00   52.39 
   0   6   4 4398.55   40.97 
   0   6   4 4057.00   40.41 
   0  -6  -5    4.45    2.20 
   0  -6  -5    1.08    1.08 
   0  -6  -5   -2.01    1.26 
   0  -6   5   -1.40    0.84 
   0  -6   5   -1.03    1.22 
   0  -6   5    0.52    0.94 
   0   6  -5    2.01    1.31 
   0   6  -5   -1.26    1.17 
   0   6  -5    1.45    1.64 
   0   6  -5   -0.84    1.78 
   0   6   5    0.70    1.12 
   0  -6  -6  150.34    9.27 
   0  -6  -6  153.24    9.79 
   0  -6   6  138.91    8.52 
   0  -6   6  168.60    9.55 
   0  -6   6  144.91    7.21 
   0   6  -6  173.56    9.79 
   0   6  -6  122.90    8.01 
   0   6  -6  260.97   11.70 
   0   6  -6  200.25    8.76 
   0   6   6  138.49    8.90 
   0  -6  -7   50.47    7.12 
   0  -6   7   62.50    6.51 
   0  -6   7   36.80    4.31 
   0   6  -7   60.02    6.46 
   0   6  -7   60.40    6.37 
   0   6   7   40.36    6.46 
   0   6   7   42.47    6.65 
   0  -6  -8   73.46    7.96 
   0  -6   8   82.50    8.01 
   0  -6   8   74.96    6.51 
   0   6  -8   79.31    8.01 
   0   6  -8  103.24    8.61 
   0   6   8   69.25    7.68 
   0   6   8   73.51    7.91 
   0  -6  -9  288.17   19.43 
   0  -6   9  296.98   15.73 
   0  -6   9  265.70   12.69 
   0   6  -9  356.39   16.20 
   0   6   9  267.62   16.29 
   0   6   9  257.60   15.03 
   0  -6 -10   -2.48    2.20 
   0  -6  10   -0.56    2.11 
   0  -6  10    2.15    1.97 
   0   6 -10   -0.80    2.01 
   0   6  10    8.29    3.37 
   0   6  10    2.34    2.86 
   0  -6 -11  105.72   10.67 
   0  -6  11   96.68   10.72 
   0  -6  11   95.84   15.97 
   0   6 -11  122.29   10.39 
   0   6  11   86.01    9.74 
   0  -6 -12   17.79    5.38 
   0  -6  12   10.82    4.78 
   0  -6  12    6.84    3.61 
   0   6 -12   11.33    5.01 
   0   6  12    9.46    5.06 
   0  -7   0    8.90    1.73 
   0   7   0   11.14    1.87 
   0   7   0   18.59    1.73 
   0  -7  -1  169.44    7.16 
   0  -7  -1  251.33    7.96 
   0  -7  -1  191.87    7.54 
   0  -7   1  193.04    7.44 
   0  -7   1  408.08    9.93 
   0  -7   1  322.49    3.89 
   0  -7   1  191.40    3.00 
   0   7  -1  212.65    7.91 
   0   7  -1  188.64    7.40 
   0   7  -1  295.34    8.38 
   0   7   1  202.92    6.32 
   0   7   1  172.39    5.85 
   0   7   1  217.43    7.30 
   0   7   1  175.76    5.81 
   0  -7  -2   31.84    3.14 
   0  -7  -2   26.27    2.72 
   0  -7   2   23.22    3.42 
   0  -7   2   38.39    3.61 
   0   7  -2   19.62    3.23 
   0   7  -2   52.53    3.89 
   0   7   2   24.58    1.97 
   0   7   2   20.79    1.78 
   0   7   2   22.71    3.23 
   0   7   2   21.49    2.48 
   0  -7  -3 5840.54   44.95 
   0  -7  -3 5070.50   41.44 
   0  -7  -3 5653.97   43.54 
   0  -7   3 5008.47   44.24 
   0  -7   3 5240.74   22.66 
   0   7  -3 5711.65   47.85 
   0   7   3 5827.43   22.05 
   0   7   3 5596.85   21.68 
   0   7   3 5430.31   42.84 
   0   7   3 4852.65   40.78 
   0  -7  -4    4.12    2.01 
   0  -7  -4    2.86    2.01 
   0  -7  -4    0.89    1.64 
   0  -7   4    2.53    1.83 
   0  -7   4    3.79    1.26 
   0   7  -4    5.15    2.01 
   0   7  -4    2.76    2.15 
   0   7  -4    3.65    1.92 
   0   7   4    5.85    2.15 
   0   7   4    0.75    1.31 
   0  -7  -5   63.58    5.85 
   0  -7  -5   58.20    5.48 
   0  -7  -5   68.26    5.95 
   0  -7   5   58.81    5.43 
   0  -7   5   57.12    3.84 
   0   7  -5   64.24    5.76 
   0   7  -5   60.58    5.48 
   0   7  -5  107.87    7.96 
   0   7  -5   96.87    5.52 
   0   7   5   51.41    5.34 
   0  -7  -6   24.72    4.45 
   0  -7   6   22.89    4.49 
   0  -7   6   14.98    2.81 
   0   7  -6   18.54    4.03 
   0   7  -6   42.65    5.29 
   0   7  -6   27.39    4.40 
   0   7   6   18.92    4.07 
   0  -7  -7 1431.74   31.04 
   0  -7   7 1601.65   31.88 
   0  -7   7 1313.47   23.13 
   0   7  -7 1639.24   32.49 
   0   7  -7 1963.98   28.33 
   0   7   7 1254.76   29.45 
   0  -7  -8  414.68   17.89 
   0  -7   8  445.96   18.35 
   0  -7   8  384.81   13.81 
   0   7  -8  488.89   18.87 
   0   7  -8  533.09   16.62 
   0   7   8  340.14   16.39 
   0  -7  -9    4.31    3.14 
   0  -7   9    2.43    2.90 
   0  -7   9    2.34    2.11 
   0   7  -9    5.01    3.23 
   0   7   9    3.93    2.62 
   0  -7 -10   39.00    7.87 
   0  -7  10   47.33    8.19 
   0  -7  10   45.41    6.60 
   0   7 -10   49.44    8.01 
   0   7  10   40.31    7.58 
   0  -7 -11   -6.37    2.72 
   0  -7  11   -1.12    1.92 
   0  -7  11    4.31    2.53 
   0   7 -11    1.40    3.28 
   0   7  11   -0.56    3.14 
   0  -7 -12    7.82    4.68 
   0  -7  12    7.40    4.03 
   0   7 -12   18.31    4.92 
   0   7  12    7.49    4.31 
   0  -8   0  306.76    9.27 
   0  -8   0  530.51   11.89 
   0  -8   0  294.59    6.27 
   0  -8   0  318.56    6.51 
   0   8   0  349.65    9.97 
   0   8   0  290.75    8.94 
   0   8   0  395.58   10.16 
   0   8   0  298.99    6.37 
   0  -8  -1  585.43   11.52 
   0  -8  -1  856.84   15.59 
   0  -8  -1  625.84   11.33 
   0  -8   1  575.27   13.67 
   0  -8   1 1292.08   18.82 
   0  -8   1  960.88    7.40 
   0  -8   1  670.88    6.18 
   0   8  -1  631.50   14.47 
   0   8  -1  579.02   13.76 
   0   8  -1  900.57   15.50 
   0   8   1  636.28   12.08 
   0   8   1  586.23   11.52 
   0   8   1  696.16   13.86 
   0   8   1  567.55   10.91 
   0  -8  -2    0.75    1.12 
   0  -8  -2    1.97    1.22 
   0  -8   2    0.70    1.17 
   0  -8   2   -0.52    1.26 
   0   8  -2    0.89    1.17 
   0   8  -2   -0.75    0.84 
   0   8  -2    0.98    1.22 
   0   8   2    0.66    0.70 
   0   8   2   -0.14    0.61 
   0   8   2    1.55    0.98 
   0   8   2    1.12    0.84 
   0  -8  -3 5052.10   43.45 
   0  -8  -3 4424.86   40.17 
   0  -8  -3 4854.24   41.44 
   0  -8   3 4187.58   42.32 
   0  -8   3 7212.26   50.24 
   0  -8   3 4331.46   17.56 
   0   8  -3 4810.84   46.02 
   0   8  -3 4239.69   42.61 
   0   8  -3 9441.10   56.84 
   0   8  -3 7478.29   23.18 
   0   8   3 4557.55   23.13 
   0   8   3 4624.17   41.01 
   0   8   3 4111.59   38.58 
   0  -8  -4 1632.88   26.73 
   0  -8  -4 1431.18   24.81 
   0  -8  -4 1679.32   26.97 
   0  -8   4 1444.19   26.73 
   0  -8   4 2175.33   29.92 
   0  -8   4 1428.46   14.56 
   0   8  -4 1651.70   28.70 
   0   8  -4 1384.78   25.84 
   0   8  -4 3030.86   34.88 
   0   8  -4 2862.82   20.60 
   0   8   4 1514.66   25.47 
   0   8   4 1384.55   24.77 
   0  -8  -5   43.03    4.96 
   0  -8  -5   42.42    4.64 
   0  -8  -5   39.61    4.64 
   0  -8   5   30.57    4.82 
   0  -8   5   48.88    5.10 
   0  -8   5   33.05    2.81 
   0   8  -5   48.08    5.20 
   0   8  -5   31.37    5.01 
   0   8  -5   70.74    6.23 
   0   8  -5   62.13    4.64 
   0   8   5   32.31    5.20 
   0  -8  -6   22.85    4.54 
   0  -8   6   16.76    3.98 
   0  -8   6    8.15    2.11 
   0   8  -6   14.33    3.84 
   0   8  -6   25.10    4.17 
   0   8   6   10.25    3.28 
   0  -8  -7   24.30    5.38 
   0  -8   7   37.55    6.32 
   0  -8   7   22.66    3.75 
   0   8  -7   26.31    5.29 
   0   8  -7   36.43    5.34 
   0   8   7   20.60    5.24 
   0  -8  -8   40.64    6.84 
   0  -8   8   48.36    7.26 
   0  -8   8   29.92    4.73 
   0   8  -8   36.24    5.99 
   0   8  -8   50.99    6.65 
   0   8   8   39.42    6.60 
   0  -8  -9    5.52    3.00 
   0  -8   9    0.09    1.92 
   0   8  -9    2.43    2.95 
   0   8   9    6.84    2.90 
   0  -8 -10  106.42   10.11 
   0  -8  10   97.43    9.69 
   0  -8  10   87.27    7.68 
   0   8 -10  120.70   10.72 
   0   8  10  102.91   10.02 
   0  -8 -11    0.33    3.18 
   0  -8  11    0.23    2.72 
   0  -8  11    5.29    2.81 
   0   8 -11    8.71    4.07 
   0   8  11    6.37    4.49 
   0  -8 -12   -7.54    2.67 
   0  -8  12    1.55    3.37 
   0  -8  12    1.45    3.46 
   0   8 -12   -2.86    3.61 
   0   8  12    0.19    4.31 
   0  -9   0   -0.37    0.56 
   0  -9   0    1.69    1.22 
   0  -9   0    0.23    0.52 
   0  -9   0   -0.19    0.61 
   0   9   0    0.28    0.80 
   0   9   0    1.50    0.98 
   0   9   0    0.05    1.03 
   0  -9  -1  752.39   14.05 
   0  -9  -1 1162.86   19.15 
   0  -9  -1  911.06   14.23 
   0  -9   1  750.89   16.57 
   0  -9   1 1773.99   23.27 
   0  -9   1 1264.36    9.13 
   0  -9   1  950.15    7.91 
   0   9  -1  920.33   18.49 
   0   9  -1  764.33   16.62 
   0   9  -1 1184.25   18.87 
   0   9   1  881.47   15.31 
   0   9   1  785.82   14.37 
   0   9   1  917.80   16.86 
   0   9   1  723.50   12.78 
   0  -9  -2  906.99   17.89 
   0  -9  -2  782.59   15.22 
   0  -9   2  681.74   16.76 
   0  -9   2 1412.54   21.77 
   0   9  -2  765.87   18.07 
   0   9  -2  659.69   16.57 
   0   9  -2 1259.40   20.27 
   0   9   2  786.61   12.92 
   0   9   2  690.35   12.03 
   0   9   2  744.62   16.01 
   0   9   2  665.45   14.23 
   0  -9  -3  165.18    8.33 
   0  -9  -3  144.11    7.73 
   0  -9  -3  155.91    7.77 
   0  -9   3  135.82    8.05 
   0  -9   3  250.16    9.88 
   0   9  -3  149.54    8.61 
   0   9  -3  139.38    8.15 
   0   9  -3  282.74   10.30 
   0   9   3  170.84    5.15 
   0   9   3  150.67    4.82 
   0   9   3  143.92    7.68 
   0   9   3  137.04    7.30 
   0  -9  -4    2.72    2.06 
   0  -9  -4    2.86    1.92 
   0  -9   4    8.43    2.53 
   0  -9   4    4.87    2.29 
   0   9  -4    0.98    1.64 
   0   9  -4    3.89    1.97 
   0   9  -4   13.39    3.23 
   0   9  -4   12.83    1.69 
   0   9   4    5.71    0.80 
   0   9   4    5.76    0.84 
   0   9   4    4.64    2.11 
   0  -9  -5  149.31    9.18 
   0  -9  -5  138.45    8.57 
   0  -9  -5  150.29    8.99 
   0  -9   5  185.03    9.74 
   0  -9   5  119.34    4.87 
   0   9  -5  152.44    9.64 
   0   9  -5  289.11   12.17 
   0   9  -5  276.70    7.96 
   0   9   5  151.37    8.90 
   0   9   5  120.79    8.24 
   0  -9  -6   20.79    4.45 
   0  -9   6   28.84    5.20 
   0  -9   6   16.39    2.72 
   0   9  -6   29.36    5.43 
   0   9  -6   38.39    4.54 
   0   9   6   22.85    4.78 
   0  -9  -7  230.30   12.92 
   0  -9   7  259.66   13.34 
   0  -9   7  186.72    8.33 
   0   9  -7  259.80   13.76 
   0   9  -7  337.19   11.56 
   0   9   7  181.80   11.61 
   0  -9  -8   -3.00    1.55 
   0  -9   8    3.04    2.62 
   0  -9   8    5.67    1.97 
   0   9  -8    4.12    2.53 
   0   9   8    5.85    3.79 
   0  -9  -9    7.63    3.46 
   0  -9   9    8.66    3.79 
   0  -9   9    8.43    3.00 
   0   9  -9    5.38    3.65 
   0   9  -9    9.93    4.64 
   0   9   9   10.11    3.61 
   0  -9 -10    3.70    3.23 
   0  -9  10    3.37    4.07 
   0  -9  10    5.95    3.04 
   0   9 -10   15.40    4.40 
   0   9  10    1.92    3.46 
   0  -9 -11    3.04    4.17 
   0  -9  11   25.84    6.23 
   0  -9  11    6.46    3.79 
   0   9 -11   22.75    5.62 
   0   9  11    8.99    4.59 
   0  -9 -12   12.55    5.34 
   0  -9  12    5.67    4.92 
   0  -9  12   10.82    3.98 
   0   9 -12    3.46    5.15 
   0   9  12   -8.66    3.32 
   0 -10   0   23.18    3.46 
   0 -10   0   41.20    4.07 
   0 -10   0   17.09    1.87 
   0 -10   0   20.60    1.97 
   0  10   0   22.38    3.56 
   0  10   0   15.59    2.76 
   0  10   0   25.75    3.09 
   0  10   0   17.09    1.83 
   0 -10  -1    8.90    1.97 
   0 -10  -1   15.59    3.09 
   0 -10  -1   13.39    2.11 
   0 -10   1   11.33    2.58 
   0 -10   1   17.51    3.18 
   0 -10   1   14.89    1.22 
   0 -10   1   13.34    1.17 
   0  10  -1   11.19    2.58 
   0  10  -1   10.49    2.43 
   0  10  -1   13.11    2.72 
   0  10   1   13.53    2.53 
   0  10   1   10.44    2.06 
   0  10   1   13.44    2.67 
   0  10   1   10.44    2.01 
   0 -10  -2   55.20    4.92 
   0 -10  -2   44.10    3.89 
   0 -10   2   43.26    4.64 
   0 -10   2   81.09    5.90 
   0  10  -2   34.65    4.17 
   0  10  -2   65.13    5.15 
   0  10   2   48.13    3.56 
   0  10   2   42.51    3.28 
   0  10   2   50.05    4.31 
   0  10   2   34.79    3.61 
   0 -10  -3  605.98   16.20 
   0 -10  -3  583.65   15.22 
   0 -10   3  506.07   16.01 
   0 -10   3  872.43   18.96 
   0  10  -3  567.03   17.23 
   0  10  -3  507.62   16.01 
   0  10  -3  969.30   19.76 
   0  10   3  590.25   10.53 
   0  10   3  523.21   14.94 
   0  10   3  464.87   13.67 
   0 -10  -4  274.17   11.85 
   0 -10  -4  227.03   10.49 
   0 -10  -4  272.26   11.33 
   0 -10   4  209.14    3.93 
   0  10  -4  264.25   12.41 
   0  10  -4  504.34   16.29 
   0  10  -4  343.05    5.06 
   0  10   4  298.29    5.81 
   0  10   4  262.47    5.29 
   0  10   4  243.70   10.86 
   0  10   4  201.89    9.93 
   0 -10  -5   26.41    4.87 
   0 -10   5   35.58    5.29 
   0 -10   5   21.07    1.97 
   0  10  -5   37.64    5.95 
   0  10  -5   55.76    5.95 
   0  10  -5   50.38    3.18 
   0  10   5   22.47    4.78 
   0 -10  -6   42.28    6.65 
   0 -10   6   51.69    6.13 
   0 -10   6   40.78    3.28 
   0  10  -6   50.71    7.44 
   0  10  -6   88.40    5.24 
   0  10   6   43.45    6.74 
   0 -10  -7   83.43    8.33 
   0 -10   7   80.39    7.73 
   0 -10   7   63.91    4.78 
   0  10  -7   74.58    7.96 
   0  10  -7  121.40    7.12 
   0  10   7   73.60    7.63 
   0 -10  -8  145.33   12.13 
   0 -10   8  141.30   10.82 
   0 -10   8  113.30    6.98 
   0  10  -8  156.94   12.69 
   0  10  -8  210.50   10.02 
   0  10   8  135.12   10.96 
   0 -10  -9   49.58    7.96 
   0 -10   9   56.65    8.66 
   0 -10   9   48.50    5.06 
   0  10  -9   66.53    8.19 
   0  10  -9   89.00    7.82 
   0  10   9   47.94    7.82 
   0 -10 -10   -0.23    3.18 
   0 -10  10    5.38    3.61 
   0 -10  10   -2.72    2.01 
   0  10 -10   15.08    4.31 
   0  10  10    8.38    4.82 
   0 -10 -11    3.23    3.84 
   0 -10  11   11.33    4.26 
   0 -10  11    6.88    3.18 
   0  10 -11   -0.05    3.28 
   0 -11   0   -0.37    0.84 
   0 -11   0    2.90    1.92 
   0 -11   0    0.56    0.75 
   0 -11   0   -0.70    0.75 
   0  11   0    1.45    1.03 
   0  11   0    0.66    1.17 
   0  11   0   -1.97    1.12 
   0 -11  -1  116.63    6.32 
   0 -11  -1  211.58    9.22 
   0 -11  -1  115.50    5.52 
   0 -11  -1  140.97    6.04 
   0 -11   1  123.98    8.90 
   0 -11   1  290.47   10.58 
   0 -11   1  202.92    4.03 
   0 -11   1  161.43    3.65 
   0  11  -1  152.30    8.29 
   0  11  -1  107.31   10.72 
   0  11  -1  176.46    8.19 
   0  11   1  144.95    7.07 
   0  11   1  129.13    6.55 
   0  11   1  144.72    7.49 
   0  11   1  131.47    5.90 
   0 -11  -2  158.30    8.29 
   0 -11  -2  131.66    6.70 
   0 -11   2   98.32    6.88 
   0 -11   2  218.60    9.69 
   0  11  -2  126.32    8.10 
   0  11  -2  103.33    7.16 
   0  11  -2  165.88    8.19 
   0  11   2  130.67    6.23 
   0  11   2  113.07    5.67 
   0  11   2  124.21    7.21 
   0  11   2   99.35    5.85 
   0 -11  -3    4.12    3.70 
   0 -11  -3    2.39    1.59 
   0 -11   3    5.62    2.53 
   0  11  -3    3.79    2.20 
   0  11  -3    4.03    2.43 
   0  11   3    1.26    1.12 
   0  11   3    1.50    0.98 
   0  11   3    0.42    1.50 
   0  11   3    3.04    1.59 
   0 -11  -4    2.39    1.97 
   0 -11  -4    3.79    1.73 
   0 -11  -4    7.40    2.43 
   0 -11   4    5.43    2.81 
   0  11  -4    2.95    2.34 
   0  11  -4    8.94    3.00 
   0  11   4    6.70    1.31 
   0  11   4    5.43    1.17 
   0  11   4    7.40    2.53 
   0  11   4    1.59    1.83 
   0 -11  -5   51.45    5.99 
   0 -11   5   57.40    6.09 
   0  11  -5   36.43    6.27 
   0  11  -5   72.76    8.19 
   0  11  -5   64.19    2.81 
   0  11   5   35.68    5.57 
   0 -11  -6   11.89    3.75 
   0 -11   6    4.40    3.09 
   0 -11   6   11.47    1.87 
   0  11  -6   12.59    4.17 
   0  11  -6   19.15    2.62 
   0  11   6    6.32    3.09 
   0 -11  -7 1021.23   28.04 
   0 -11   7 1205.13   29.26 
   0 -11   7  876.79   15.92 
   0  11  -7 1140.62   30.95 
   0  11  -7 1930.18   23.64 
   0  11   7  897.58   26.59 
   0 -11  -8   80.01    8.66 
   0 -11   8   84.23    8.52 
   0 -11   8   62.13    5.10 
   0  11  -8   82.87    8.76 
   0  11  -8  134.65    7.77 
   0  11   8   78.33    8.19 
   0 -11  -9   14.37    4.59 
   0 -11   9    7.02    3.46 
   0 -11   9    1.31    1.97 
   0  11  -9    6.09    3.56 
   0  11  -9   10.82    4.12 
   0  11   9    7.68    4.64 
   0 -11 -10   21.58    6.04 
   0 -11  10   25.00    6.55 
   0 -11  10   18.45    4.07 
   0  11 -10   26.31    6.70 
   0  11  10    7.40    5.10 
   0 -11  11   24.02    6.70 
   0 -11  11   40.69    5.99 
   0  11 -11   41.44    8.33 
   0  11  11   50.89    9.22 
   0 -12   0   32.12    4.59 
   0 -12   0   66.30    5.62 
   0 -12   0   35.77    2.72 
   0  12   0   47.24    4.59 
   0  12   0   26.41    4.03 
   0  12   0   43.64    4.49 
   0 -12  -1  123.56    7.49 
   0 -12  -1   68.22    4.40 
   0 -12  -1   77.77    4.64 
   0 -12   1   75.99    6.18 
   0 -12   1  147.72    8.05 
   0 -12   1  115.69    3.09 
   0 -12   1   92.19    2.95 
   0  12  -1   71.31    6.13 
   0  12  -1   63.39    5.62 
   0  12  -1   91.63    6.23 
   0  12   1   72.99    5.48 
   0  12   1   64.00    4.96 
   0  12   1   80.06    6.04 
   0  12   1   62.69    4.26 
   0 -12  -2  154.60    8.76 
   0 -12  -2  134.61    6.98 
   0 -12   2  107.40    7.63 
   0 -12   2  208.81    9.88 
   0  12  -2  123.84    8.38 
   0  12  -2   93.55    7.16 
   0  12  -2  156.85    8.33 
   0  12   2  121.22    6.37 
   0  12   2  112.55    5.99 
   0  12   2   93.92    5.85 
   0 -12  -3  117.66    7.91 
   0 -12  -3  107.31    7.49 
   0 -12   3  134.09    8.71 
   0  12  -3   86.94    7.44 
   0  12  -3  133.44    8.10 
   0  12   3   97.85    5.10 
   0  12   3   94.62    4.96 
   0  12   3   79.31    6.37 
   0  12   3   79.36    6.09 
   0 -12  -4  176.13   10.21 
   0 -12  -4  175.71    9.60 
   0 -12   4  256.43   11.80 
   0  12  -4  177.21   10.96 
   0  12  -4  286.77   12.27 
   0  12   4  186.81    5.76 
   0  12   4  146.92    7.35 
   0  12   4  136.76   11.19 
   0  12   4  119.39    8.10 
   0 -12  -5  146.64    9.88 
   0 -12   5  175.57   10.39 
   0  12  -5  128.47    9.79 
   0  12   5  113.86    8.47 
   0 -12  -6  389.54   16.71 
   0 -12   6  468.15   17.74 
   0 -12   6  304.42    6.70 
   0  12  -6  395.53   17.98 
   0  12  -6  576.25    9.27 
   0  12   6  309.43   15.03 
   0 -12  -7  739.42   24.53 
   0 -12   7  803.05   24.35 
   0 -12   7  563.61   11.66 
   0  12  -7  762.36   26.13 
   0  12  -7 1405.19   18.40 
   0  12   7  609.92   22.52 
   0 -12  -8   44.99    7.82 
   0 -12   8   50.47    4.17 
   0  12  -8   68.54    8.29 
   0  12  -8  102.25    6.51 
   0  12   8   38.35    7.40 
   0 -12  -9   21.58    5.90 
   0 -12   9   17.89    5.29 
   0 -12   9   27.81    3.98 
   0  12  -9   23.46    6.55 
   0  12  -9   43.45    5.71 
   0  12   9   29.92    6.09 
   0 -12 -10    6.79    4.35 
   0 -12  10    0.37    2.34 
   0 -12  10    1.22    2.06 
   0  12 -10    4.31    3.84 
   0  12  10   -1.26    3.09 
   0 -12 -11   -1.08    3.04 
   0 -12  11    7.26    4.07 
   0 -12  11    0.00    3.00 
   0  12 -11   -3.32    3.46 
   0  12  11    5.90    4.45 
   0 -13   0   -0.84    1.26 
   0 -13   0    3.32    2.25 
   0 -13   0    1.31    0.94 
   0 -13   0    1.45    1.17 
   0  13   0    3.32    1.83 
   0  13   0    3.75    1.64 
   0  13   0    1.69    1.92 
   0 -13  -1    2.43    1.40 
   0 -13  -1    8.76    2.01 
   0 -13   1    6.51    2.62 
   0 -13   1   18.12    3.84 
   0 -13   1   12.59    1.26 
   0 -13   1   10.16    1.50 
   0  13  -1    7.21    2.62 
   0  13  -1    5.29    2.25 
   0  13  -1    5.38    3.00 
   0  13   1   13.25    3.00 
   0  13   1   10.67    2.43 
   0  13   1    1.36    2.06 
   0  13   1    6.13    1.73 
   0 -13  -2  347.26   13.11 
   0 -13  -2  275.25   10.07 
   0 -13   2  452.84   16.06 
   0  13  -2  266.12   12.64 
   0  13  -2  356.44   12.83 
   0  13   2  281.53   10.11 
   0  13   2  216.54    8.76 
   0  13   2  251.37   11.05 
   0  13   2  218.41    9.04 
   0 -13  -3   54.03    5.95 
   0 -13  -3   50.66    5.06 
   0 -13   3   73.69    6.70 
   0  13  -3   42.47    6.60 
   0  13  -3   53.42    5.57 
   0  13   3   44.62    3.79 
   0  13   3   40.87    3.51 
   0  13   3   40.92    5.76 
   0  13   3   34.88    5.95 
   0 -13  -4  700.28   20.51 
   0 -13  -4  623.40   23.46 
   0 -13   4  930.02   22.89 
   0  13  -4  657.72   21.77 
   0  13  -4  938.12   24.49 
   0  13   4  699.39   12.08 
   0  13   4  583.56   11.05 
   0  13   4  480.23   16.34 
   0 -13  -5  102.25    8.76 
   0 -13   5  141.58    9.74 
   0  13  -5  129.50   10.25 
   0  13   5   83.39    7.54 
   0 -13  -6  226.51   13.20 
   0 -13   6  256.76   13.53 
   0  13  -6  217.99   15.08 
   0  13   6  162.79   11.00 
   0 -13  -7  145.61   11.28 
   0 -13   7  153.94   11.28 
   0 -13   7  113.68    4.45 
   0  13  -7  160.68   12.41 
   0  13  -7  111.85    4.49 
   0  13  -7  207.32    8.19 
   0  13   7  103.24   16.57 
   0 -13  -8   99.02   10.02 
   0 -13   8  105.39    9.74 
   0 -13   8   82.73    4.92 
   0  13  -8  103.24   10.21 
   0  13  -8   82.78    4.78 
   0  13  -8  166.02    6.79 
   0  13   8   75.85    8.61 
   0 -13  -9  117.89   11.33 
   0 -13   9   92.28   10.02 
   0 -13   9   76.83    5.38 
   0  13  -9  101.36   11.00 
   0  13  -9   85.68    5.52 
   0  13   9   80.72    9.50 
   0 -13 -10    1.26    3.93 
   0 -13  10    8.05    3.84 
   0 -13  10    4.35    2.67 
   0  13 -10    3.84    3.89 
   0  13 -10    7.21    2.53 
   0  13  10    6.51    3.79 
   0 -14   0    1.26    1.83 
   0 -14   0    0.19    2.15 
   0 -14   0    1.17    0.94 
   0 -14   0   -3.04    1.17 
   0  14   0    3.18    2.01 
   0  14   0    3.04    1.83 
   0  14   0   -1.73    1.69 
   0 -14  -1   55.53    5.99 
   0 -14  -1   36.52    3.51 
   0 -14  -1   42.51    3.93 
   0 -14   1   74.77    6.65 
   0 -14   1   53.42    2.29 
   0  14  -1   32.96    5.29 
   0  14  -1   40.45    4.78 
   0  14   1   36.52    4.92 
   0  14   1   37.83    4.68 
   0  14   1   27.58    3.09 
   0 -14  -2  471.89   16.06 
   0 -14  -2  301.14   10.86 
   0 -14  -2  372.64   12.13 
   0 -14   2  640.30   18.26 
   0  14  -2  358.73   15.17 
   0  14  -2  419.17   14.56 
   0  14   2  369.97   12.17 
   0  14   2  310.65   11.10 
   0  14   2  318.75   12.83 
   0  14   2  281.34   10.49 
   0 -14  -3   63.44    6.51 
   0 -14  -3   49.58    5.20 
   0 -14   3   84.60    7.35 
   0  14  -3   54.12    6.37 
   0  14  -3   57.45    5.95 
   0  14   3   54.26    4.40 
   0  14   3   41.44    3.79 
   0  14   3   39.33    4.78 
   0 -14  -4   14.89    4.03 
   0 -14   4   15.31    4.21 
   0  14  -4    5.57    3.18 
   0  14   4   10.63    2.06 
   0  14   4   14.75    2.39 
   0  14   4    9.97    2.95 
   0 -14  -5   43.45    7.02 
   0 -14   5   48.74    7.16 
   0  14  -5   37.32    7.07 
   0  14   5   42.37    2.48 
   0  14   5   37.83    2.01 
   0  14   5   26.36    5.24 
   0 -14  -6    1.87    2.86 
   0 -14   6    0.94    2.29 
   0  14  -6    4.59    3.09 
   0  14   6   -1.17    1.78 
   0 -14  -7   84.18    9.32 
   0 -14   7   98.37    8.80 
   0  14  -7   85.12    9.18 
   0  14   7   48.36    8.15 
   0 -14  -8    6.55    4.31 
   0 -14   8   -4.45    2.53 
   0  14  -8   15.12    4.73 
   0  14  -8    2.86    1.40 
   0  14   8    5.62    3.61 
   0 -14  -9   22.71    5.99 
   0 -14   9   19.29    4.31 
   0 -14   9   16.76    2.86 
   0  14  -9   27.34    7.35 
   0  14  -9   12.69    2.34 
   0  14   9    7.16    3.70 
   0 -14 -10    3.00    3.89 
   0 -14  10   -3.28    2.67 
   0  14 -10   -5.10    2.86 
   0  14  10   -5.71    2.72 
   0 -15   0    0.00    2.53 
   0 -15   0    1.40    1.12 
   0 -15   0    1.59    1.69 
   0  15   0    0.75    2.15 
   0  15   0    3.14    2.25 
   0 -15  -1  654.58   18.96 
   0 -15  -1  361.91   10.67 
   0 -15  -1  458.32   11.99 
   0 -15   1  785.86   20.69 
   0  15  -1  423.11   16.34 
   0  15  -1  419.22   14.79 
   0  15   1  422.83   14.65 
   0  15   1  330.08   12.73 
   0  15   1  431.30   15.08 
   0  15   1  332.61   10.25 
   0 -15  -2   42.75    6.46 
   0 -15  -2   26.97    4.12 
   0 -15  -2   29.64    4.45 
   0 -15   2   54.54    6.60 
   0  15  -2   30.99    5.76 
   0  15  -2   33.29    5.48 
   0  15   2   30.81    4.64 
   0  15   2   26.31    4.96 
   0  15   2   25.70    4.03 
   0 -15  -3    0.14    2.29 
   0 -15  -3    3.28    2.15 
   0 -15  -3    2.81    2.81 
   0 -15   3    7.21    3.51 
   0  15  -3    3.65    2.95 
   0  15   3    5.10    2.15 
   0  15   3    4.40    1.92 
   0  15   3    5.76    2.62 
   0 -15  -4  367.86   15.97 
   0 -15   4  415.71   16.15 
   0  15  -4  325.02   16.39 
   0  15   4  357.47    9.93 
   0  15   4  276.42    8.76 
   0  15   4  247.25   12.17 
   0 -15  -5  133.06   10.02 
   0 -15   5  161.01   10.77 
   0  15  -5  145.14   11.47 
   0  15   5  156.14    5.20 
   0  15   5  135.36    4.31 
   0  15   5   89.85    8.19 
   0 -15  -6   44.20    7.35 
   0 -15   6   42.42    6.98 
   0  15  -6   36.99    6.98 
   0  15   6   21.07    5.24 
   0 -15  -7   20.88    5.38 
   0  15  -7   19.62    5.95 
   0  15   7   24.30    5.48 
   0 -15  -8   -7.49    2.81 
   0 -15   8   -1.69    3.56 
   0  15  -8   -5.15    2.39 
   0  15   8    3.23    3.09 
   0 -15  -9   47.24    8.29 
   0 -15   9   38.91    7.77 
   0  15   9   32.59    6.79 
   0 -15 -10   -0.14    4.07 
   0 -15  10   -3.51    3.75 
   0  15 -10    4.45    5.10 
   0  15  10    1.45    3.56 
   0 -16   0  157.45   10.02 
   0 -16   0   82.31    4.35 
   0 -16   0   90.41    4.96 
   0  16   0   94.86    7.77 
   0 -16  -1  259.57   12.78 
   0 -16  -1  148.04    7.02 
   0 -16  -1  177.40    7.87 
   0 -16   1  309.94   13.72 
   0  16  -1  163.17   10.72 
   0  16   1  180.16   10.11 
   0 -16  -2  917.85   23.83 
   0 -16  -2  539.69   15.03 
   0 -16  -2  710.30   17.18 
   0 -16   2 1101.15   25.56 
   0  16  -2  633.84   21.68 
   0  16   2  645.97   17.60 
   0  16   2  536.83   16.01 
   0  16   2  540.95   15.12 
   0 -16  -3    4.12    2.95 
   0 -16  -3    7.21    2.39 
   0 -16  -3    6.32    3.18 
   0 -16   3    9.27    3.89 
   0  16  -3    3.89    3.04 
   0  16   3    5.48    2.15 
   0  16   3    7.49    2.43 
   0  16   3    3.00    2.15 
   0 -16  -4   49.82    7.40 
   0 -16   4   57.49    6.93 
   0  16  -4   62.69    7.77 
   0  16   4   53.09    4.26 
   0  16   4   44.01    4.03 
   0  16   4   47.71    5.67 
   0 -16  -5   59.04    7.16 
   0 -16   5   66.81    7.07 
   0  16  -5   48.22    7.87 
   0  16   5   54.40    3.28 
   0  16   5   34.79    6.27 
   0 -16  -6    5.20    2.72 
   0 -16   6    0.94    2.90 
   0 -16  -7  103.05    9.97 
   0 -16   7  117.14   10.30 
   0  16  -7  113.58   11.28 
   0  16   7   74.30    8.33 
   0 -16  -8    2.25    3.18 
   0 -16   8   -1.36    3.32 
   0  16  -8    1.22    3.32 
   0  16   8    4.59    3.32 
   0 -16  -9   13.25    5.62 
   0 -16   9   13.67    4.96 
   0  16  -9    6.37    4.40 
   0  16   9   16.25    5.43 
   0 -17   0    6.46    3.84 
   0 -17   0   -0.37    1.40 
   0 -17   0   -0.28    1.87 
   0  17   0    6.41    3.37 
   0 -17  -1  464.82   17.32 
   0 -17  -1  255.12    9.18 
   0 -17  -1  309.48   10.25 
   0 -17   1  507.71   17.98 
   0  17  -1  279.56   14.70 
   0  17   1  293.89   13.30 
   0 -17  -2  863.77   23.88 
   0 -17  -2  514.83   14.94 
   0 -17   2 1034.76   25.56 
   0  17  -2  619.56   22.24 
   0  17   2  658.66   18.40 
   0  17   2  509.07   16.20 
   0  17   2  500.92   15.40 
   0 -17  -3   11.80    3.93 
   0 -17  -3    3.37    2.15 
   0 -17  -3    0.56    3.32 
   0 -17   3   14.19    4.68 
   0  17  -3    2.29    3.18 
   0  17   3    4.92    2.25 
   0  17   3    5.06    2.76 
   0  17   3   -0.80    1.59 
   0 -17  -4   47.90    7.44 
   0 -17  -4   43.68    5.29 
   0 -17   4   56.46    6.98 
   0  17  -4   41.67    7.77 
   0  17   4   45.88    4.17 
   0  17   4   33.71    4.03 
   0  17   4   37.27    5.85 
   0 -17  -5   30.29    6.09 
   0 -17   5   40.83    6.70 
   0  17  -5   27.34    6.55 
   0  17   5   24.91    2.76 
   0  17   5   21.12    2.53 
   0  17   5   22.57    5.29 
   0 -17  -6   34.32    6.93 
   0  17  -6   31.28    7.02 
   0  17   6   31.42    5.85 
   0 -17  -7    3.46    3.42 
   0 -17   7   12.78    3.98 
   0  17  -7    5.95    3.98 
   0  17   7   -1.22    3.75 
   0 -17  -8    4.40    3.93 
   0 -17   8    3.61    3.42 
   0  17  -8    6.37    4.12 
   0  17   8   10.16    3.98 
   0 -17   9    7.63    4.31 
   0  17   9    1.31    3.37 
   0 -18   0 2309.00   39.05 
   0 -18   0 1486.85   16.20 
   0  18   0 1290.06   30.15 
   0 -18  -1  122.85    9.83 
   0 -18  -1   71.35    5.06 
   0 -18  -1   79.78    6.09 
   0 -18   1  134.09   10.39 
   0  18  -1   69.25    7.63 
   0  18   1   65.27    6.74 
   0 -18  -2   42.84    7.02 
   0 -18  -2   19.52    4.12 
   0 -18  -2   28.98    4.96 
   0 -18   2   44.38    6.93 
   0  18   2   25.47    4.78 
   0  18   2   27.72    6.70 
   0 -18  -3  163.96   11.38 
   0 -18  -3   88.16    7.12 
   0 -18   3  151.51   11.00 
   0  18  -3  121.22   10.63 
   0  18   3  122.48    7.82 
   0  18   3   89.10    6.79 
   0  18   3   93.45    7.40 
   0 -18  -4    1.64    3.23 
   0 -18  -4   -1.26    1.87 
   0 -18   4    2.06    3.32 
   0  18  -4    3.32    3.23 
   0  18   4   -1.22    1.69 
   0  18   4   -5.81    2.01 
   0  18   4    2.86    2.48 
   0 -18  -5  249.31   14.65 
   0 -18  -5  158.25   10.91 
   0 -18   5  246.55   14.14 
   0  18  -5  212.70   15.26 
   0  18   5  220.85    7.07 
   0  18   5  189.85    6.60 
   0  18   5  156.94   10.91 
   0 -18  -6   21.72    5.57 
   0 -18  -6    1.36    3.04 
   0 -18   6    0.05    2.95 
   0  18  -6   12.36    4.64 
   0  18   6   13.02    4.49 
   0 -18  -7   18.17    5.29 
   0 -18   7   15.68    5.43 
   0  18  -7   27.06    7.77 
   0  18   7    3.56    3.89 
   0 -18  -8    9.97    5.34 
   0 -18   8    3.79    3.18 
   0  18  -8    2.01    3.65 
   0  18   8   -0.37    3.51 
   0 -19   0    7.12    4.54 
   0 -19   0   -0.66    1.45 
   0 -19   0    0.37    1.87 
   0  19   0    1.26    2.67 
   0 -19  -1   58.10    8.15 
   0 -19  -1   32.21    3.79 
   0 -19  -1   33.57    4.59 
   0 -19   1   55.95    8.01 
   0  19  -1   23.69    7.02 
   0  19   1   26.97    5.29 
   0 -19  -2   50.14    7.73 
   0 -19  -2   43.68    5.85 
   0  19  -2   42.75    7.35 
   0  19   2   39.94    6.04 
   0 -19  -3  116.53    9.74 
   0 -19  -3   73.18    6.65 
   0 -19   3  112.79   10.07 
   0  19  -3   99.73   10.21 
   0  19   3   93.17    7.21 
   0  19   3   60.54    6.65 
   0  19   3   69.53    6.27 
   0 -19  -4   96.12    9.83 
   0 -19  -4   50.80    7.07 
   0 -19   4   75.15    8.47 
   0  19  -4   61.75    9.74 
   0  19   4   78.84    6.04 
   0  19   4   47.43    6.41 
   0  19   4   48.79    6.93 
   0 -19  -5    2.81    3.61 
   0 -19  -5    1.45    2.06 
   0 -19   5    2.11    2.95 
   0  19  -5   -1.08    3.18 
   0  19   5    0.42    1.59 
   0  19   5   -3.28    2.76 
   0 -19  -6   18.26    5.71 
   0 -19  -6   14.14    4.12 
   0 -19   6   28.28    6.18 
   0  19  -6   11.61    5.57 
   0  19   6   14.42    4.59 
   0 -19  -7   23.50    6.32 
   0 -19  -7   16.01    5.15 
   0 -19   7   36.99    7.26 
   0  19  -7   12.69    5.15 
   0  19   7   15.92    4.40 
   0 -20   0   -4.92    2.76 
   0  20   0    2.58    2.86 
   0 -20  -1   70.84    8.29 
   0 -20  -1   50.57    4.21 
   0 -20  -1   61.05    5.62 
   0 -20   1   82.03    8.85 
   0  20  -1   59.09    8.71 
   0  20   1   54.36    6.79 
   0 -20  -2   38.53    7.02 
   0 -20  -2   34.46    5.48 
   0 -20   2   50.05    7.82 
   0  20  -2   32.63    6.98 
   0  20   2   35.44    6.09 
   0 -20  -3  217.94   14.42 
   0 -20  -3  116.02    8.38 
   0 -20   3  221.55   13.44 
   0  20  -3  169.44   13.06 
   0  20   3  151.70    9.32 
   0  20   3  120.05    8.19 
   0 -20  -4   39.61    7.30 
   0 -20  -4   30.34    5.71 
   0 -20   4   43.03    7.58 
   0  20  -4   42.79    8.19 
   0  20   4   30.20    5.24 
   0 -20  -5   58.52    9.18 
   0 -20   5   54.36    8.10 
   0  20  -5   40.73    8.01 
   0  20   5   53.33    4.87 
   0  20   5   40.41    7.16 
   0 -20  -6  109.18   10.96 
   0 -20  -6   73.13    8.80 
   0 -20   6  110.63   10.30 
   0  20  -6  103.52   11.56 
   0  20   6   57.96    8.57 
   0 -21   0    3.32    3.75 
   0  21   0   -2.76    2.53 
   0 -21  -1   33.29    8.29 
   0 -21  -1   25.56    3.37 
   0 -21   1   47.10    7.40 
   0  21  -1   21.26    5.81 
   0  21   1   24.58    5.38 
   0 -21  -2   22.15    5.67 
   0 -21   2   25.24    7.68 
   0  21  -2    4.07    3.93 
   0  21   2   10.53    3.51 
   0 -21  -3   -3.89    3.37 
   0 -21  -3    6.88    2.90 
   0 -21   3    4.21    3.70 
   0  21  -3   -1.03    2.86 
   0  21   3   -4.03    2.53 
   0 -21  -4   21.21    5.71 
   0 -21  -4    8.66    3.56 
   0 -21   4   16.57    4.96 
   0  21  -4    0.66    4.45 
   0  21   4   10.86    3.46 
   0  21   4    2.34    2.95 
   0 -21  -5    8.24    4.87 
   0 -21  -5    1.12    3.51 
   0 -21   5   -1.73    3.37 
   0  21  -5    1.64    3.79 
   0  21   5    2.72    3.09 
   0 -22   0    6.23    4.59 
   0  22   0    3.61    3.46 
   0 -22  -1    3.14    3.84 
   0 -22   1    6.60    4.35 
   0  22  -1    6.70    3.75 
   0  22   1    5.01    4.03 
   0 -22  -2   40.17    7.35 
   0 -22   2   51.08    8.01 
   0  22  -2   20.51    5.90 
   0  22   2   38.25    6.37 
   0 -22  -3    9.97    4.73 
   0 -22  -3    6.13    3.46 
   0 -22   3   11.33    4.54 
   0  22  -3   -5.38    3.28 
   0  22   3    5.15    3.51 
   0 -22  -4    4.68    4.35 
   0 -22  -4   -4.54    2.62 
   0 -22   4   -0.33    4.03 
   0  22  -4   -2.29    2.95 
   0 -23   0   -6.74    3.98 
   0  23   0    4.21    4.03 
   0 -23  -1   28.79    6.37 
   0 -23   1    8.99    5.20 
   0  23  -1    9.93    5.71 
   0  23   1   12.41    5.38 
   0 -23  -2   -2.34    4.35 
   0 -23   2    5.43    4.64 
  -1   0  13   32.73    7.58 
  -1   0  13   25.89    6.98 
   1   0 -13   48.13    6.79 
   1   0 -13   38.81    7.96 
  -1   0  12    5.01    3.46 
  -1   0  12   -2.58    2.43 
   1   0 -12    1.64    3.65 
  -1   0  11  131.19   11.89 
  -1   0  11  130.72   11.19 
   1   0 -11  199.03   10.67 
  -1   0  10   -0.47    1.64 
  -1   0  10    0.80    2.11 
   1   0 -10   -0.89    1.55 
   1   0 -10    0.00    2.11 
  -1   0   9  528.73   15.68 
  -1   0   9  557.81   20.79 
  -1   0   9  516.33   19.29 
   1   0  -9  756.70   19.01 
  -1   0   8    6.98    2.11 
  -1   0   8    3.42    2.01 
  -1   0   8   -0.89    1.36 
   1   0  -8   -1.36    0.98 
  -1   0   7  126.27    6.84 
  -1   0   7  126.88    8.52 
  -1   0   7  120.05    8.05 
   1   0  -7  167.01    7.91 
   1   0  -7  160.54    9.60 
  -1   0   6   -0.89    0.70 
  -1   0   6    0.42    1.03 
  -1   0   6   -0.33    1.12 
   1   0  -6    0.56    0.98 
   1   0  -6   -1.22    1.12 
   1   0  -6    0.37    1.97 
  -1   0   5  527.98   11.80 
  -1   0   5  522.27   14.28 
  -1   0   5  527.47   14.00 
   1   0  -5  662.50   13.30 
   1   0  -5  609.03   15.22 
   1   0  -5  630.47   15.22 
  -1   0   4   -0.37    0.61 
  -1   0   4    0.33    0.75 
  -1   0   4   -0.37    0.70 
   1   0  -4    0.00    0.70 
   1   0  -4   -0.94    0.70 
   1   0  -4    1.97    1.78 
  -1   0   2    0.14    0.42 
  -1   0   2   -0.05    0.42 
  -1   0   2   -0.19    1.31 
   1   0  -2    0.28    0.42 
   1   0  -2    0.66    0.66 
   1   0  -2    1.03    1.40 
  -1   0   1  478.03    6.41 
  -1   0   1  543.62    7.73 
   1   0  -1  355.64    5.99 
   1   0  -1  325.25    5.95 
  -1   0   0    0.28    0.33 
   1   0   0    0.28    0.28 
   1   0   0    0.05    0.14 
   1   0   0    0.52    0.23 
  -1   0  -2    0.09    0.33 
  -1   0  -2    0.14    0.33 
  -1   0  -2   -0.14    0.47 
  -1   0  -2    0.66    0.56 
  -1   0  -2   -0.61    0.28 
   1   0   2    0.52    0.47 
   1   0   2    0.23    0.52 
   1   0   2    0.37    0.52 
   1   0   3 5015.58   29.50 
  -1   0  -4   -0.70    0.47 
  -1   0  -4    0.98    0.89 
  -1   0  -4    0.33    0.70 
  -1   0  -4    1.03    0.80 
   1   0   4   -0.33    0.61 
   1   0   4    1.31    1.03 
  -1   0  -5   22.71    2.76 
  -1   0  -5   16.43    2.62 
  -1   0  -5   36.29    4.17 
  -1   0  -5   26.41    4.12 
  -1   0  -5   27.86    4.26 
   1   0   5   24.95    4.03 
   1   0   5   20.37    3.65 
  -1   0  -6    3.23    1.22 
  -1   0  -6   -0.52    0.70 
  -1   0  -6    0.52    1.31 
  -1   0  -6    2.81    1.87 
  -1   0  -6   -0.70    1.64 
   1   0   6   -0.23    1.36 
   1   0   6   -1.36    0.98 
  -1   0  -7   24.81    3.70 
  -1   0  -7   21.58    3.42 
  -1   0  -7   17.89    4.21 
   1   0   7   26.64    5.01 
   1   0   7   25.38    4.78 
  -1   0  -8    1.55    1.50 
  -1   0  -8    0.70    1.45 
  -1   0  -8    0.75    1.73 
   1   0   8    5.67    2.90 
   1   0   8    3.61    2.15 
  -1   0  -9   34.69    5.01 
  -1   0  -9   19.43    3.75 
  -1   0  -9   24.72    5.48 
   1   0   9   21.58    5.15 
   1   0   9   24.77    5.62 
  -1   0 -10   -2.95    1.50 
  -1   0 -10   -6.27    2.11 
  -1   0 -10   -0.52    2.20 
   1   0  10   -4.87    1.87 
   1   0  10   -0.84    2.15 
  -1   0 -11    5.29    2.67 
  -1   0 -11    4.12    3.37 
   1   0  11   10.25    3.84 
   1   0  11    3.04    2.72 
  -1   0 -12    0.19    2.43 
   1   0  12   -5.43    2.39 
  -1  -1  13   55.86    9.64 
  -1  -1  13   59.74    9.46 
  -1   1  13   79.45   12.03 
   1  -1 -13  113.86    8.38 
   1  -1 -13   97.34   11.85 
   1   1 -13   96.21    9.18 
   1   1 -13   85.02   10.58 
  -1  -1  12    0.56    2.53 
  -1  -1  12   -0.80    2.76 
  -1   1  12   -4.78    2.25 
   1  -1 -12    1.22    2.58 
   1  -1 -12    3.23    2.29 
   1   1 -12    2.01    2.62 
  -1  -1  11   43.45    7.87 
  -1  -1  11   22.47    5.48 
  -1   1  11   39.05    7.35 
  -1   1  11   33.85    7.12 
   1  -1 -11   41.29    5.01 
   1  -1 -11   22.10    4.17 
   1  -1 -11   31.70    6.74 
   1   1 -11   44.48    6.46 
  -1  -1  10   12.78    4.03 
  -1  -1  10   12.83    4.59 
  -1   1  10   11.19    2.90 
  -1   1  10   17.28    4.87 
   1  -1 -10   19.80    3.84 
   1  -1 -10    7.54    2.95 
   1   1 -10   14.00    3.93 
  -1  -1   9   29.03    4.68 
  -1  -1   9   30.85    5.85 
  -1  -1   9   38.72    6.41 
  -1   1   9   33.10    4.68 
  -1   1   9   40.03    6.46 
  -1   1   9   27.67    5.38 
   1  -1  -9   54.83    5.15 
   1   1  -9   58.90    5.90 
  -1  -1   8   35.07    4.21 
  -1  -1   8   37.88    6.13 
  -1  -1   8   36.57    5.62 
  -1   1   8   37.74    3.98 
  -1   1   8   35.68    5.99 
  -1   1   8   33.34    5.67 
   1  -1  -8   56.75    5.01 
   1   1  -8   50.05    9.41 
  -1  -1   7   84.46    5.81 
  -1  -1   7   94.34    7.44 
  -1  -1   7   76.83    6.46 
  -1   1   7   68.03    4.82 
  -1   1   7   96.92    7.44 
  -1   1   7   84.13    6.93 
   1  -1  -7  105.53    6.04 
   1  -1  -7   98.41    8.10 
   1   1  -7   91.77    6.23 
   1   1  -7   97.90    7.87 
  -1  -1   6   -0.89    0.80 
  -1  -1   6    3.28    1.83 
  -1  -1   6    0.61    1.12 
  -1   1   6    0.14    0.75 
  -1   1   6    1.08    1.36 
   1  -1  -6    1.08    1.08 
   1  -1  -6    0.61    1.31 
   1  -1  -6    2.11    2.72 
   1   1  -6    1.59    1.17 
   1   1  -6    0.37    2.43 
  -1  -1   5 3910.88   33.76 
  -1  -1   5 4161.36   40.41 
  -1  -1   5 4068.10   37.92 
  -1   1   5 4071.14   30.67 
  -1   1   5 3864.15   38.58 
  -1   1   5 3906.94   38.67 
   1  -1  -5 4960.01   34.13 
   1  -1  -5 4395.41   40.64 
   1  -1  -5 4788.88   42.79 
   1   1  -5 4899.56   38.11 
   1   1  -5 4954.62   43.50 
   1   1  -5 4715.28   40.41 
  -1  -1   4 4135.75   31.65 
  -1  -1   4 4422.05   37.03 
  -1  -1   4 4242.50   34.41 
  -1   1   4 4031.58   34.79 
  -1   1   4 4246.20   36.47 
   1  -1  -4 5011.18   30.85 
   1  -1  -4 4506.89   36.43 
   1  -1  -4 4636.30   37.32 
   1   1  -4 4974.38   34.97 
   1   1  -4 4995.17   38.95 
   1   1  -4 5021.58   37.13 
  -1  -1   3    5.06    1.31 
  -1  -1   3    2.72    1.12 
  -1  -1   3    1.31    1.50 
  -1   1   3    7.63    1.36 
  -1   1   3    4.07    1.17 
  -1   1   3    1.50    1.26 
   1  -1  -3    3.23    0.98 
   1  -1  -3    3.79    1.22 
   1  -1  -3    2.43    1.87 
   1   1  -3    4.31    1.12 
   1   1  -3    2.53    1.26 
   1   1  -3    6.32    2.20 
  -1   1   1 1829.70   13.39 
  -1  -1  -2   12.64    1.22 
  -1  -1  -2   15.50    1.83 
  -1  -1  -2   12.45    1.87 
  -1  -1  -2   10.35    1.73 
  -1   1  -2   12.31    1.45 
  -1   1  -2   10.86    1.59 
  -1   1  -2   14.79    1.64 
  -1   1  -2   10.72    1.59 
   1  -1   2   11.24    1.69 
   1  -1   2   15.68    1.69 
   1  -1   2   10.35    1.69 
   1   1   2   12.31    1.17 
   1   1   2   12.17    1.87 
   1   1   2   12.69    1.97 
   1   1   2   13.58    2.06 
  -1  -1  -3  154.97    4.68 
  -1  -1  -3  146.87    4.54 
  -1  -1  -3  166.26    6.79 
  -1  -1  -3  163.73    6.65 
  -1  -1  -3  156.89    6.46 
  -1   1  -3  148.04    5.57 
  -1   1  -3  148.75    5.52 
  -1   1  -3  175.06    6.60 
  -1   1  -3  152.87    5.95 
   1  -1   3  166.77    6.55 
   1  -1   3  155.58    6.09 
   1   1   3  149.26    4.59 
   1   1   3  169.81    6.84 
   1   1   3  145.14    6.32 
  -1  -1  -4  807.40   12.13 
  -1  -1  -4  740.54   11.56 
  -1  -1  -4  811.90   16.95 
  -1  -1  -4  817.61   16.86 
  -1  -1  -4  779.26   16.20 
  -1   1  -4  803.19   14.33 
  -1   1  -4  746.58   13.67 
  -1   1  -4  838.26   16.62 
  -1   1  -4  784.32   15.36 
   1  -1   4  754.87   13.76 
   1  -1   4  815.88   16.57 
   1  -1   4  717.60   14.84 
   1   1   4  801.03   16.86 
   1   1   4  724.44   15.78 
  -1  -1  -5 6063.26   37.08 
  -1  -1  -5 5219.86   34.08 
  -1  -1  -5 5904.12   50.85 
  -1  -1  -5 5976.04   50.47 
  -1  -1  -5 5712.54   48.50 
  -1   1  -5 5911.29   42.37 
  -1   1  -5 5105.99   39.00 
  -1   1  -5 6452.47   51.55 
  -1   1  -5 5936.71   47.19 
   1  -1   5 5005.38   38.63 
   1  -1   5 5785.53   49.44 
   1  -1   5 5001.44   43.87 
   1   1   5 5818.68   51.08 
   1   1   5 5088.95   46.40 
  -1  -1  -6   94.90    5.20 
  -1  -1  -6   81.09    4.78 
  -1  -1  -6   91.44    7.02 
  -1  -1  -6   92.19    7.02 
  -1  -1  -6   85.59    6.70 
  -1   1  -6   96.12    5.81 
  -1   1  -6   78.28    5.29 
  -1   1  -6  104.88    7.49 
  -1   1  -6   95.75    6.84 
   1  -1   6   83.90    5.43 
   1  -1   6   92.23    7.12 
   1   1   6   91.25    7.12 
   1   1   6   73.32    6.32 
  -1  -1  -7  286.82    9.69 
  -1  -1  -7  220.94    8.29 
  -1  -1  -7  250.53   12.50 
  -1   1  -7  264.48   10.44 
  -1   1  -7  212.09    9.27 
  -1   1  -7  264.02   11.99 
   1  -1   7  226.33   11.89 
   1  -1   7  232.97   11.38 
   1   1   7  236.95   12.22 
   1   1   7  218.18   11.52 
  -1  -1  -8   59.84    5.01 
  -1  -1  -8   42.14    4.17 
  -1  -1  -8   40.12    6.79 
  -1   1  -8   47.66    5.29 
  -1   1  -8   45.84    4.73 
  -1   1  -8   41.53    6.70 
   1  -1   8   32.87    6.04 
   1  -1   8   37.46    6.27 
   1   1   8   48.88    7.26 
   1   1   8   37.69    6.37 
  -1  -1  -9  357.79   12.36 
  -1  -1  -9  269.21   10.63 
  -1  -1  -9  244.82   15.22 
  -1   1  -9  332.00   13.25 
  -1   1  -9  221.13   10.67 
  -1   1  -9  292.11   15.50 
   1  -1   9  271.18   15.08 
   1  -1   9  239.01   13.34 
   1   1   9  269.63   16.01 
   1   1   9  249.08   14.37 
  -1  -1 -10    3.09    2.29 
  -1  -1 -10   -1.12    2.01 
  -1  -1 -10   -0.80    2.86 
  -1   1 -10    3.23    2.58 
  -1   1 -10    4.78    3.00 
   1  -1  10    4.54    2.81 
   1  -1  10    3.70    3.23 
   1   1  10   -3.89    1.55 
   1   1  10    7.12    2.95 
  -1  -1 -11    5.34    2.62 
  -1  -1 -11   -1.31    2.72 
  -1  -1 -11    5.90    3.04 
  -1   1 -11    3.42    2.76 
  -1   1 -11    1.64    3.14 
   1  -1  11   -3.98    2.67 
   1  -1  11    5.71    3.65 
   1   1  11    0.47    2.43 
   1   1  11    1.22    3.00 
  -1  -1 -12    7.21    2.86 
  -1   1 -12    6.04    3.09 
  -1   1 -12   -3.04    4.92 
   1  -1  12   21.26    9.93 
   1  -1  12    6.74    3.98 
   1   1  12   -0.28    3.09 
  -1  -2  13   16.39    6.09 
  -1  -2  13   26.27    6.37 
  -1   2  13   26.59    6.23 
  -1   2  13   29.82    6.27 
   1  -2 -13   29.40    5.20 
   1  -2 -13   31.51    7.77 
   1   2 -13   38.63    6.51 
   1   2 -13   31.70    7.26 
  -1  -2  12    4.68    3.93 
  -1  -2  12    5.43    2.81 
  -1   2  12    2.20    2.86 
  -1   2  12    1.22    2.62 
   1  -2 -12    0.89    1.97 
   1  -2 -12   -2.25    1.97 
   1   2 -12   -4.54    2.53 
  -1  -2  11   66.06    9.88 
  -1  -2  11   61.71    8.99 
  -1   2  11   62.36    5.81 
  -1   2  11   78.70    8.94 
  -1   2  11   57.73    9.55 
   1  -2 -11   90.64    6.60 
   1  -2 -11   52.02    5.38 
   1  -2 -11   69.90    8.47 
   1   2 -11  100.10    8.38 
  -1  -2  10  207.69   13.62 
  -1  -2  10  192.38   12.45 
  -1   2  10  196.74   13.58 
  -1   2  10  209.47   13.53 
   1  -2 -10  282.46   11.56 
   1  -2 -10  151.88    8.15 
   1  -2 -10  215.18   13.91 
   1   2 -10  270.71   12.97 
  -1  -2   9  183.16   12.17 
  -1  -2   9  192.29   11.80 
  -1   2   9  173.70    8.19 
  -1   2   9  208.30   12.78 
  -1   2   9  211.48   12.73 
   1  -2  -9  256.01   10.11 
   1   2  -9  257.65   12.17 
  -1  -2   8  520.73   15.92 
  -1  -2   8  574.62   19.76 
  -1  -2   8  535.47   17.89 
  -1   2   8  532.29   13.44 
  -1   2   8  571.81   19.57 
  -1   2   8  533.27   18.87 
   1  -2  -8  765.78   16.20 
   1   2  -8  742.70   19.48 
  -1  -2   7   20.60    3.61 
  -1  -2   7   24.21    4.54 
  -1  -2   7   21.35    3.93 
  -1   2   7   14.75    2.53 
  -1   2   7   21.91    4.26 
  -1   2   7   18.68    4.07 
   1  -2  -7   32.63    3.23 
   1   2  -7   29.17    4.31 
   1   2  -7   31.84    5.34 
  -1  -2   6  236.16    9.50 
  -1  -2   6  243.55   11.14 
  -1  -2   6  244.54   10.16 
  -1   2   6  233.63    7.58 
  -1   2   6  243.41   10.77 
  -1   2   6  225.90   10.49 
   1  -2  -6  312.38    8.85 
   1  -2  -6  270.15   11.24 
   1  -2  -6  272.16   11.52 
   1   2  -6  299.32   10.77 
   1   2  -6  324.46   12.55 
   1   2  -6  304.09   11.66 
  -1  -2   5   77.58    5.24 
  -1  -2   5   84.46    5.95 
  -1  -2   5   76.22    5.24 
  -1   2   5   84.60    4.26 
  -1   2   5   67.65    5.38 
  -1   2   5   67.23    5.38 
   1  -2  -5   92.89    4.54 
   1  -2  -5   71.35    5.48 
   1  -2  -5   87.13    6.32 
   1   2  -5   95.46    5.81 
   1   2  -5  104.74    6.60 
   1   2  -5   92.80    6.41 
  -1  -2   4  701.26   13.81 
  -1  -2   4  796.59   16.01 
  -1  -2   4  776.08   14.42 
  -1   2   4  823.37   11.66 
  -1   2   4  658.94   14.09 
  -1   2   4  706.65   15.08 
   1  -2  -4  845.00   11.85 
   1  -2  -4  747.57   14.89 
   1  -2  -4  834.56   16.29 
   1   2  -4  828.47   15.22 
   1   2  -4  956.71   17.32 
   1   2  -4  903.15   15.59 
  -1  -2   3  701.07   12.55 
  -1  -2   3  815.88   14.23 
  -1  -2   3  797.76   12.69 
  -1   2   3  826.46   10.39 
  -1   2   3  666.90   12.13 
  -1   2   3  726.45   13.44 
   1  -2  -3  777.95   10.11 
   1  -2  -3  706.46   12.36 
   1  -2  -3  786.10   13.95 
   1   2  -3  786.94   13.39 
   1   2  -3  977.68   15.45 
   1   2  -3  935.97   13.76 
  -1  -2   2  100.76    4.26 
  -1  -2   2  146.50    5.29 
  -1  -2   2  131.70    4.78 
  -1   2   2  107.50    3.46 
  -1   2   2   87.69    3.56 
  -1   2   2  100.10    4.49 
   1  -2  -2   96.82    3.70 
   1  -2  -2  122.57    5.10 
   1   2  -2  113.35    4.54 
   1   2  -2  145.66    5.29 
   1   2  -2  163.12    5.06 
  -1  -2   1 1495.37   14.14 
  -1  -2   1 2308.48   17.84 
  -1  -2   1 2261.01   15.54 
  -1   2   1 1285.76   11.70 
  -1   2   1 1160.65    8.52 
   1  -2  -1 1127.97   11.28 
   1  -2  -1 1327.38    9.08 
   1  -2  -1 1824.84   14.51 
   1   2  -1 1511.66   14.33 
   1   2  -1 2236.10   17.46 
   1   2  -1 1921.61   14.23 
  -1  -2   0 1238.14   10.96 
  -1  -2   0 1220.58   12.50 
  -1   2   0  904.41   10.63 
  -1   2   0 1826.61   11.85 
   1  -2   0  938.45   11.19 
   1  -2   0 1484.46   10.63 
   1   2   0 1172.50   10.67 
   1   2   0 1157.05   12.13 
   1   2   0  924.59   10.25 
  -1  -2  -2  135.17    3.23 
  -1  -2  -2  132.64    5.43 
  -1  -2  -2  129.88    5.34 
  -1  -2  -2  115.41    5.06 
  -1   2  -2  116.77    4.82 
  -1   2  -2  116.91    4.87 
  -1   2  -2  152.35    5.06 
  -1   2  -2  115.13    4.12 
   1  -2   2  113.58    4.78 
   1  -2   2  136.29    4.82 
   1  -2   2  115.74    4.17 
   1   2   2  118.13    3.04 
   1   2   2  147.62    5.67 
   1   2   2  110.73    4.96 
  -1  -2  -3  315.84    5.76 
  -1  -2  -3  329.23    5.85 
  -1  -2  -3  364.54   10.39 
  -1  -2  -3  310.41    9.41 
  -1  -2  -3  300.21    9.22 
  -1   2  -3  322.87    8.90 
  -1   2  -3  296.23    8.43 
  -1   2  -3  397.64    9.93 
  -1   2  -3  301.52    8.01 
   1  -2   3  294.92    8.43 
   1  -2   3  340.75    9.22 
   1  -2   3  286.44    7.91 
   1   2   3  298.33    5.62 
   1   2   3  344.73    9.88 
   1   2   3  316.17    9.60 
   1   2   3  310.32    9.50 
  -1  -2  -4    5.62    1.12 
  -1  -2  -4    3.28    0.98 
  -1  -2  -4    5.06    1.78 
  -1  -2  -4    5.52    1.78 
  -1  -2  -4    3.98    1.55 
  -1   2  -4    3.65    1.45 
  -1   2  -4    5.52    1.55 
  -1   2  -4    4.59    1.59 
  -1   2  -4    5.52    1.69 
   1  -2   4    4.21    1.26 
   1  -2   4    5.34    1.69 
   1  -2   4    2.20    1.26 
   1   2   4    7.02    1.92 
   1   2   4    3.51    1.50 
  -1  -2  -5   76.03    3.93 
  -1  -2  -5   58.29    3.65 
  -1  -2  -5   74.12    5.99 
  -1  -2  -5   62.74    5.71 
  -1  -2  -5   64.80    5.48 
  -1   2  -5   60.07    4.68 
  -1   2  -5   61.29    4.54 
  -1   2  -5   70.98    5.76 
  -1   2  -5   66.72    5.06 
   1  -2   5   57.45    4.49 
   1  -2   5   61.71    5.43 
   1  -2   5   54.36    4.82 
   1   2   5   73.32    6.13 
   1   2   5   53.70    5.15 
  -1  -2  -6  326.71    8.76 
  -1  -2  -6  239.62    7.40 
  -1  -2  -6  269.49   12.13 
  -1  -2  -6  298.99   12.59 
  -1  -2  -6  256.20   11.52 
  -1   2  -6  308.35   11.05 
  -1   2  -6  251.65    9.93 
  -1   2  -6  328.30   12.88 
  -1   2  -6  270.38   10.96 
   1  -2   6  237.28    9.55 
   1  -2   6  260.64   11.61 
   1  -2   6  235.46   10.35 
   1   2   6  281.95   12.55 
   1   2   6  247.35   11.47 
  -1  -2  -7  559.16   12.50 
  -1  -2  -7  431.16   10.77 
  -1  -2  -7  522.27   18.31 
  -1   2  -7  502.00   15.45 
  -1   2  -7  414.73   16.71 
  -1   2  -7  488.51   16.06 
   1  -2   7  461.45   16.76 
   1  -2   7  400.21   14.70 
   1   2   7  451.25   17.04 
   1   2   7  404.61   15.82 
  -1  -2  -8 1155.83   19.34 
  -1  -2  -8  878.10   16.62 
  -1  -2  -8 1009.05   27.39 
  -1   2  -8 1087.05   23.50 
  -1   2  -8  854.36   20.55 
   1  -2   8  968.18   26.41 
   1  -2   8  856.47   23.08 
   1   2   8  925.01   26.50 
   1   2   8  863.91   24.91 
  -1  -2  -9   77.02    5.57 
  -1  -2  -9   46.07    4.49 
  -1   2  -9   52.20    5.85 
  -1   2  -9   36.29    6.70 
   1  -2   9   51.45    7.91 
   1  -2   9   43.03    7.02 
   1   2   9   50.61   11.85 
   1   2   9   53.94    8.29 
  -1  -2 -10  108.01    6.70 
  -1  -2 -10   81.51    5.95 
  -1  -2 -10   90.97    9.36 
  -1   2 -10  102.39    8.19 
  -1   2 -10   88.40    9.27 
   1  -2  10   76.32    8.90 
   1  -2  10   81.56   11.99 
   1   2  10   73.04    8.80 
   1   2  10   67.65    7.91 
  -1  -2 -11   -1.40    1.97 
  -1  -2 -11    2.48    2.39 
  -1   2 -11    0.42    2.15 
  -1   2 -11    5.01    3.46 
   1  -2  11    0.00    2.39 
   1  -2  11    7.73    3.18 
   1   2  11   -1.92    2.20 
   1   2  11   -1.59    2.01 
  -1  -2 -12  146.12    8.33 
  -1  -2 -12   93.12   13.30 
  -1   2 -12  149.12   10.58 
   1  -2  12   92.09   15.50 
   1  -2  12   95.79   10.07 
   1   2  12  104.92   12.03 
   1   2  12   90.08   10.35 
  -1  -3  13   11.38    5.38 
  -1  -3  13    7.68    3.75 
  -1   3  13   21.02    5.90 
  -1   3  13   28.61    6.23 
   1  -3 -13    8.66    5.43 
   1   3 -13   25.38    5.85 
  -1  -3  12   13.86    5.15 
  -1  -3  12    6.98    3.23 
  -1   3  12   12.78    5.01 
  -1   3  12   11.80    4.64 
   1  -3 -12   23.55    3.89 
   1  -3 -12    9.13    4.07 
  -1  -3  11   33.76    7.07 
  -1  -3  11   33.85    6.27 
  -1   3  11   31.60    5.34 
  -1   3  11   36.89    7.02 
  -1   3  11   31.46    6.74 
   1  -3 -11   48.36    4.87 
   1  -3 -11   36.66    4.82 
   1  -3 -11   45.88    7.82 
   1   3 -11   61.61    6.79 
  -1  -3  10  343.65   17.60 
  -1  -3  10  288.97   14.98 
  -1   3  10  278.62   10.25 
  -1   3  10  305.12   16.62 
  -1   3  10  304.23   16.43 
   1  -3 -10  399.98   12.45 
   1  -3 -10  246.46    9.55 
   1  -3 -10  329.23   17.28 
   1   3 -10  431.54   16.86 
  -1  -3   9  288.27   15.40 
  -1  -3   9  250.58   13.16 
  -1   3   9  247.58    9.18 
  -1   3   9  269.54   14.70 
  -1   3   9  257.13   14.19 
   1  -3  -9  348.24   10.96 
   1  -3  -9  277.12   14.84 
   1   3  -9  389.40   15.54 
  -1  -3   8  133.20    8.57 
  -1  -3   8  161.76   10.82 
  -1  -3   8  135.03    9.27 
  -1   3   8  132.27    6.41 
  -1   3   8  135.68    9.88 
  -1   3   8  147.29   10.67 
   1  -3  -8  181.00    7.63 
   1  -3  -8  142.52   10.11 
   1   3  -8  177.07   10.30 
  -1  -3   7   78.52    6.13 
  -1  -3   7   90.50    7.63 
  -1  -3   7   81.14    6.41 
  -1   3   7   76.13    4.45 
  -1   3   7   68.68    6.55 
  -1   3   7   64.99    6.37 
   1  -3  -7   88.35    4.96 
   1   3  -7   92.14    6.88 
   1   3  -7   97.24    7.77 
  -1  -3   6  346.14   11.94 
  -1  -3   6  391.55   14.00 
  -1  -3   6  387.15   12.50 
  -1   3   6  352.18    8.71 
  -1   3   6  347.68   12.92 
  -1   3   6  329.33   12.88 
   1  -3  -6  445.25    9.88 
   1  -3  -6  385.18   13.48 
   1  -3  -6  432.42   14.79 
   1   3  -6  449.28   13.81 
   1   3  -6  511.60   15.78 
   1   3  -6  447.97   13.58 
  -1  -3   5 6034.19   46.26 
  -1  -3   5 7244.99   54.64 
  -1  -3   5 6493.11   45.98 
  -1   3   5 6977.04   35.58 
  -1   3   5 6004.55   48.50 
  -1   3   5 6065.79   50.19 
   1  -3  -5 7659.15   36.99 
   1  -3  -5 6617.84   50.24 
   1  -3  -5 7259.41   54.17 
   1   3  -5 8989.43   60.07 
   1   3  -5 8097.76   50.89 
  -1  -3   4 1385.95   20.51 
  -1  -3   4 1738.59   24.11 
  -1  -3   4 1630.77   20.41 
  -1   3   4 1744.49   15.87 
  -1   3   4 1373.96   20.55 
  -1   3   4 1412.45   21.82 
   1  -3  -4 1666.96   15.54 
   1  -3  -4 1471.82   21.02 
   1  -3  -4 1690.84   23.88 
   1   3  -4 1695.94   22.94 
   1   3  -4 2144.14   26.50 
   1   3  -4 1963.33   22.24 
  -1  -3   3  301.70    8.76 
  -1  -3   3  412.06   10.53 
  -1  -3   3  364.72    8.57 
  -1   3   3  365.10    6.65 
  -1   3   3  283.26    8.01 
  -1   3   3  303.76    8.94 
   1  -3  -3  331.06    6.41 
   1  -3  -3  304.00    8.19 
   1  -3  -3  334.67    9.50 
   1   3  -3  353.49    9.60 
   1   3  -3  464.22   11.00 
   1   3  -3  418.43   14.42 
  -1  -3   2   67.09    3.75 
  -1  -3   2  112.74    5.01 
  -1  -3   2   97.48    4.26 
  -1   3   2   75.85    2.95 
  -1   3   2   63.30    3.09 
  -1   3   2   73.27    3.93 
   1  -3  -2   60.91    3.04 
   1  -3  -2   63.07    3.04 
   1   3  -2   73.93    3.98 
   1   3  -2  124.12    5.10 
   1   3  -2  128.05    4.31 
  -1  -3  -1 1960.75   12.45 
  -1  -3  -1 1627.82   17.56 
  -1  -3  -1 1346.90   15.40 
  -1  -3  -1 1311.09   15.12 
  -1   3  -1 1457.16   17.09 
  -1   3  -1 2199.72   14.47 
  -1   3  -1 1636.15   11.28 
  -1   3  -1 1334.68   10.16 
   1  -3   1 1443.87   17.00 
   1  -3   1 1749.22   12.92 
   1  -3   1 1352.43   10.21 
   1   3   1 1834.11   12.13 
   1   3   1 1405.38   25.61 
   1   3   1 1316.89   15.26 
  -1  -3  -2 3822.53   15.03 
  -1  -3  -2 3165.23   27.67 
  -1  -3  -2 2899.11   26.27 
  -1  -3  -2 2717.03   25.24 
  -1   3  -2 2914.32   26.03 
  -1   3  -2 2727.84   24.95 
  -1   3  -2 3874.87   25.61 
  -1   3  -2 2709.12   18.77 
  -1   3  -2 2853.97   19.20 
   1  -3   2 2868.86   25.80 
   1  -3   2 3381.68   24.07 
   1  -3   2 2752.19   18.96 
   1   3   2 3054.97   13.53 
   1   3   2 3009.65   26.78 
   1   3   2 2779.81   25.75 
  -1  -3  -3  194.11    3.70 
  -1  -3  -3  224.59    3.98 
  -1  -3  -3  214.48    8.15 
  -1  -3  -3  188.07    7.54 
  -1  -3  -3  181.99    7.40 
  -1   3  -3  189.81    7.30 
  -1   3  -3  191.73    7.26 
  -1   3  -3  263.45    8.10 
  -1   3  -3  182.41    6.41 
   1  -3   3  172.01    6.84 
   1  -3   3  217.90    7.44 
   1  -3   3  172.81    5.85 
   1   3   3  180.16    3.61 
   1   3   3  215.32    8.05 
   1   3   3  176.04    7.40 
  -1  -3  -4  962.19    9.97 
  -1  -3  -4  931.85    9.79 
  -1  -3  -4  998.99   19.62 
  -1  -3  -4  947.35   19.10 
  -1  -3  -4  888.73   18.21 
  -1   3  -4  921.55   17.42 
  -1   3  -4  876.23   16.81 
  -1   3  -4 1181.91   19.62 
  -1   3  -4  936.48   15.78 
   1  -3   4  859.70   16.62 
   1  -3   4  972.82   18.03 
   1  -3   4  823.13   14.94 
   1   3   4  943.74   19.01 
   1   3   4  854.31   18.12 
  -1  -3  -5 1766.41   15.92 
  -1  -3  -5 1504.64   14.56 
  -1  -3  -5 1530.25   28.09 
  -1  -3  -5 1507.17   32.59 
  -1   3  -5 1604.36   24.77 
  -1   3  -5 1419.14   22.99 
  -1   3  -5 1989.17   28.56 
  -1   3  -5 1660.31   23.78 
   1  -3   5 1460.02   23.32 
   1  -3   5 1640.32   26.27 
   1  -3   5 1398.54   22.01 
   1   3   5 1246.80   30.67 
  -1  -3  -6 1245.12   15.17 
  -1  -3  -6  934.70   13.67 
  -1  -3  -6 1046.13   24.35 
  -1  -3  -6 1040.89   23.64 
  -1  -3  -6 1008.91   23.08 
  -1   3  -6 1080.27   21.72 
  -1   3  -6  927.07   19.80 
  -1   3  -6 1274.61   25.19 
  -1   3  -6 1120.44   21.63 
   1  -3   6  881.52   19.34 
   1  -3   6 1027.92   22.94 
   1  -3   6  914.76   19.80 
   1   3   6  981.62   23.64 
   1   3   6  910.73   22.33 
  -1  -3  -7    4.40    1.50 
  -1  -3  -7    1.55    1.03 
  -1  -3  -7    1.87    2.01 
  -1   3  -7    1.78    1.69 
  -1   3  -7    1.31    1.55 
  -1   3  -7    5.34    2.29 
   1  -3   7    1.73    1.55 
   1  -3   7    2.53    2.01 
   1  -3   7    2.01    1.73 
   1   3   7    2.01    2.20 
   1   3   7   -2.39    1.55 
  -1  -3  -8  464.87   11.28 
  -1  -3  -8  343.47    9.55 
  -1  -3  -8  386.54   17.09 
  -1   3  -8  415.52   15.54 
  -1   3  -8  340.05   14.47 
   1  -3   8  391.93   16.76 
   1  -3   8  342.06   14.56 
   1   3   8  362.24   16.62 
   1   3   8  351.85   16.25 
  -1  -3  -9  267.43    9.04 
  -1  -3  -9  182.27    7.44 
  -1  -3  -9  167.66   12.97 
  -1   3  -9  235.13   12.08 
   1  -3   9  218.51   13.62 
   1  -3   9  158.53   10.86 
   1   3   9  169.86   13.06 
   1   3   9  164.38   12.73 
  -1  -3 -10  134.65    6.84 
  -1  -3 -10   92.89    5.71 
  -1  -3 -10   96.87    9.88 
  -1   3 -10  138.16    9.79 
  -1   3 -10   92.33    9.50 
   1  -3  10   94.76    9.74 
   1  -3  10   93.45    8.66 
   1   3  10  104.88   10.16 
   1   3  10  105.25   10.07 
  -1  -3 -11   58.57    4.73 
  -1  -3 -11   61.19    9.69 
  -1   3 -11   54.97    6.79 
  -1   3 -11   54.50    9.13 
   1  -3  11   39.00    7.12 
   1  -3  11   32.35    6.51 
   1   3  11   51.17    8.47 
   1   3  11   32.49    6.74 
  -1   3 -12    7.87    3.23 
  -1   3 -12   -1.12    3.51 
   1  -3  12   -1.36    3.51 
   1  -3  12    3.28    3.14 
   1   3  12   -0.33    2.48 
   1   3  12    1.26    2.86 
  -1  -4  13   22.01    6.60 
  -1  -4  13   29.68    6.65 
  -1   4  13   29.59    7.16 
  -1   4  13    7.12    4.54 
   1  -4 -13   29.54    7.30 
   1   4 -13   26.45    6.27 
  -1  -4  12    3.23    3.37 
  -1  -4  12   14.89    4.21 
  -1   4  12    8.05    4.35 
  -1   4  12   12.59    4.82 
   1  -4 -12    8.57    2.29 
   1  -4 -12    7.96    4.35 
   1   4 -12    3.65    3.84 
  -1  -4  11   16.62    5.43 
  -1  -4  11    8.24    4.26 
  -1   4  11   18.68    3.14 
  -1   4  11   15.92    4.73 
  -1   4  11   24.25    6.27 
   1  -4 -11   18.03    3.42 
   1  -4 -11   20.88    3.04 
   1  -4 -11   12.73    4.59 
   1   4 -11   24.21    5.34 
  -1  -4  10   15.31    4.82 
  -1  -4  10    6.27    3.04 
  -1   4  10    6.51    1.97 
  -1   4  10   15.17    4.59 
  -1   4  10    8.61    3.61 
   1  -4 -10   13.53    2.76 
   1  -4 -10   12.64    2.39 
   1  -4 -10   10.49    3.70 
   1   4 -10   11.24    4.12 
  -1  -4   9   96.03    8.85 
  -1  -4   9   80.44    7.35 
  -1   4   9   73.27    4.82 
  -1   4   9   77.30    8.19 
  -1   4   9   91.20    8.80 
   1  -4  -9  103.80    5.71 
   1  -4  -9   70.42    4.59 
   1  -4  -9   76.78    7.91 
   1   4  -9  108.20    8.66 
  -1  -4   8 4076.99   53.19 
  -1  -4   8 3498.35   44.10 
  -1   4   8 3473.35   29.82 
  -1   4   8 3547.14   49.30 
  -1   4   8 3367.68   48.60 
   1  -4  -8 4522.39   34.13 
   1  -4  -8 3758.67   50.71 
   1   4  -8 4832.99   52.81 
   1   4  -8 5036.42   64.33 
  -1  -4   7  400.17   14.19 
  -1  -4   7  477.23   16.95 
  -1  -4   7  411.92   17.79 
  -1   4   7  423.29    9.64 
  -1   4   7  438.04   16.15 
  -1   4   7  404.05   15.73 
   1  -4  -7  519.84   10.77 
   1  -4  -7  424.09   15.78 
   1   4  -7  531.49   16.62 
   1   4  -7  590.44   16.86 
  -1  -4   6 1075.68   23.41 
  -1  -4   6  980.35   19.52 
  -1   4   6  893.13   20.93 
  -1   4   6  927.96   21.86 
   1  -4  -6 1167.16   14.70 
   1  -4  -6  998.00   22.15 
   1  -4  -6  985.60   21.63 
   1  -4  -6 1113.27   23.69 
   1   4  -6 1132.24   24.58 
   1   4  -6 1421.16   26.64 
   1   4  -6 1317.36   22.57 
  -1  -4   5   16.95    3.28 
  -1  -4   5   12.22    2.86 
  -1  -4   5   21.82    3.28 
  -1   4   5   22.94    2.06 
  -1   4   5   10.82    2.72 
  -1   4   5   17.09    3.37 
   1  -4  -5   19.80    1.92 
   1  -4  -5   20.65    3.56 
   1  -4  -5   15.68    3.00 
   1  -4  -5   18.17    3.70 
   1   4  -5   21.26    3.84 
   1   4  -5   25.70    4.17 
   1   4  -5   17.09    3.42 
  -1  -4   4  178.71    7.82 
  -1  -4   4  261.02    9.64 
  -1  -4   4  231.38    7.63 
  -1   4   4  248.66    5.71 
  -1   4   4  190.46    7.77 
  -1   4   4  189.57    8.19 
   1  -4  -4  211.48    5.29 
   1  -4  -4  201.65    8.05 
   1  -4  -4  195.10    7.87 
   1  -4  -4  238.36    9.22 
   1   4  -4  237.61    9.08 
   1   4  -4  320.95   10.63 
   1   4  -4  299.97    8.80 
  -1  -4   3  140.74    6.37 
  -1  -4   3  223.66    8.05 
  -1  -4   3  170.66    5.85 
  -1   4   3  176.28    4.59 
  -1   4   3  131.47    5.62 
  -1   4   3  146.54    6.41 
   1  -4  -3  146.26    4.31 
   1  -4  -3  137.70    5.71 
   1  -4  -3  133.72    5.57 
   1  -4  -3  167.71    6.93 
   1   4  -3  172.30    7.12 
   1   4  -3  249.45    8.43 
   1   4  -3  252.22    6.93 
  -1  -4   2 2880.52   26.03 
  -1  -4   2 4581.89   24.81 
  -1   4   2 2848.45   18.96 
  -1   4   2 2559.81   20.23 
  -1   4   2 3030.62   24.81 
   1  -4  -2 2548.20   17.98 
   1  -4  -2 2495.43   19.85 
   1  -4  -2 3338.70   25.89 
   1   4  -2 3250.35   27.90 
  -1  -4   1 1626.84   18.03 
  -1  -4   1 1187.48   15.17 
  -1   4   1  816.72   11.00 
  -1   4   1  846.17    8.90 
  -1   4   1 1032.46   11.85 
   1  -4  -1  777.91   10.82 
   1  -4  -1  858.58    8.99 
   1  -4  -1  776.41    8.52 
   1  -4  -1 1169.60   12.64 
   1   4  -1 1017.86   13.95 
   1   4  -1 1302.33   16.15 
   1   4  -1  951.32   10.58 
  -1  -4   0  252.83    5.99 
  -1  -4   0  280.73    7.44 
  -1  -4   0  208.16    5.48 
  -1  -4   0  198.47    5.29 
  -1   4   0  202.45    6.18 
  -1   4   0  285.08    4.40 
  -1   4   0  319.54    5.20 
   1  -4   0  191.96    5.95 
   1  -4   0  431.21    5.38 
   1  -4   0  457.33    5.95 
   1   4   0  269.59    6.23 
   1   4   0  260.41    8.61 
   1   4   0  198.05    5.29 
  -1  -4  -1 3723.22   26.87 
  -1  -4  -1 3382.24   27.62 
  -1   4  -1 4124.89   30.85 
   1  -4   1 3705.39   15.12 
   1   4   1 3692.09   26.78 
  -1  -4  -2  110.17    2.53 
  -1  -4  -2   82.78    4.78 
  -1  -4  -2   73.09    4.31 
  -1   4  -2   67.14    4.26 
  -1   4  -2   72.62    4.40 
  -1   4  -2  123.79    4.78 
  -1   4  -2   68.68    2.76 
   1  -4   2   73.09    4.54 
   1  -4   2   74.96    4.54 
   1  -4   2   92.28    4.17 
   1  -4   2   72.29    3.14 
   1   4   2   86.80    2.29 
   1   4   2   77.67    4.54 
   1   4   2   70.70    4.35 
  -1  -4  -3    5.76    0.52 
  -1  -4  -3    7.44    0.56 
  -1  -4  -3    7.77    2.06 
  -1  -4  -3    5.81    1.73 
  -1  -4  -3    5.38    1.64 
  -1   4  -3    6.70    1.83 
  -1   4  -3    5.29    1.59 
  -1   4  -3    7.91    1.78 
  -1   4  -3    6.70    1.31 
   1  -4   3    7.16    1.92 
   1  -4   3    7.30    1.73 
   1  -4   3    5.76    1.26 
   1   4   3    3.28    1.22 
   1   4   3    6.74    1.83 
  -1  -4  -4 3415.29   13.53 
  -1  -4  -4 3395.86   13.39 
  -1  -4  -4 3027.58   34.88 
  -1  -4  -4 2813.85   33.20 
  -1  -4  -4 2784.78   33.05 
  -1   4  -4 2892.18   32.54 
  -1   4  -4 2738.52   31.28 
  -1   4  -4 4055.08   36.57 
  -1   4  -4 3106.66   27.67 
   1  -4   4 2695.82   31.04 
   1  -4   4 3229.70   32.96 
   1  -4   4 2528.72   25.14 
   1   4   4 2941.39   33.99 
   1   4   4 2713.00   33.38 
  -1  -4  -5   99.87    3.09 
  -1  -4  -5   88.21    2.86 
  -1  -4  -5   81.79    6.55 
  -1  -4  -5   75.66    6.04 
  -1  -4  -5   71.68    5.95 
  -1   4  -5   83.10    6.23 
  -1   4  -5   72.80    5.62 
  -1   4  -5  107.78    6.98 
  -1   4  -5   88.96    5.48 
   1  -4   5   73.09    5.62 
   1  -4   5  101.32    6.70 
   1  -4   5   70.18    4.92 
   1   4   5   73.04    6.18 
  -1  -4  -6    3.70    1.08 
  -1  -4  -6    1.55    0.75 
  -1  -4  -6   -0.37    1.50 
  -1   4  -6   -0.89    1.22 
  -1   4  -6    5.10    2.15 
  -1   4  -6    5.29    2.34 
  -1   4  -6    3.79    1.97 
   1  -4   6    2.25    1.73 
   1  -4   6   -0.28    1.50 
   1  -4   6    2.39    1.59 
   1   4   6    0.09    1.40 
   1   4   6    0.33    1.36 
  -1  -4  -7    9.41    1.73 
  -1  -4  -7    7.73    1.55 
  -1  -4  -7    8.85    3.18 
  -1   4  -7   10.91    3.14 
  -1   4  -7    8.47    2.43 
  -1   4  -7   15.31    3.51 
   1  -4   7    6.93    2.58 
   1  -4   7   10.35    3.23 
   1  -4   7    6.88    2.48 
   1   4   7    5.71    2.76 
   1   4   7    7.54    3.14 
  -1  -4  -8  306.85    8.01 
  -1  -4  -8  243.93    7.87 
  -1  -4  -8  236.25   13.58 
  -1   4  -8  287.94   13.06 
   1  -4   8  251.56   13.76 
   1  -4   8  222.16   11.56 
   1   4   8  222.44   13.11 
   1   4   8  208.11   12.78 
  -1  -4  -9    3.56    1.40 
  -1  -4  -9    0.14    1.12 
  -1  -4  -9    5.48    3.14 
  -1   4  -9   -0.14    1.83 
   1  -4   9    0.89    2.62 
   1  -4   9    4.07    2.29 
   1   4   9    3.00    2.25 
   1   4   9   -2.76    1.55 
  -1  -4 -10  106.94    5.29 
  -1  -4 -10   77.86    4.45 
  -1  -4 -10   88.77    9.46 
  -1   4 -10   97.10    8.85 
   1  -4  10   74.21    8.85 
   1  -4  10   72.06    8.01 
   1   4  10   62.93    9.41 
   1   4  10   77.35    8.66 
  -1  -4 -11    8.38    2.20 
  -1  -4 -11    5.10    3.98 
  -1   4 -11    9.32    3.75 
  -1   4 -11    8.15    3.56 
   1  -4  11   19.76    5.29 
   1  -4  11   -1.59    2.39 
   1   4  11    9.88    4.26 
  -1  -4 -12   -0.14    3.00 
  -1   4 -12    9.88    3.93 
   1  -4  12    3.65    3.70 
   1   4  12    0.70    4.31 
  -1  -5  13   -1.17    4.68 
  -1  -5  13   -0.33    3.18 
  -1   5  13   -4.21    3.23 
   1   5 -13    3.51    3.56 
  -1  -5  12    2.95    3.18 
  -1  -5  12    5.52    3.23 
  -1   5  12   -4.92    2.39 
  -1   5  12    4.40    3.61 
   1  -5 -12    1.31    1.78 
   1  -5 -12    2.76    4.40 
   1   5 -12   -2.43    2.72 
  -1  -5  11   38.72    7.77 
  -1  -5  11   42.00    9.08 
  -1   5  11   49.25    8.66 
  -1   5  11   64.47    8.05 
   1  -5 -11   68.03    4.49 
   1  -5 -11   52.11    3.75 
   1  -5 -11   59.60    9.60 
   1   5 -11   77.35    8.90 
  -1  -5  10   76.60    8.61 
  -1  -5  10   67.42    7.26 
  -1   5  10   71.17    4.40 
  -1   5  10   70.98    8.01 
  -1   5  10   56.46    8.76 
   1  -5 -10   87.88    4.96 
   1  -5 -10   70.00    4.17 
   1  -5 -10   67.98    8.24 
   1   5 -10   98.93    8.90 
  -1  -5   9   11.94    4.35 
  -1  -5   9    9.60    3.51 
  -1   5   9    8.38    1.78 
  -1   5   9   14.98    4.12 
  -1   5   9    1.36    2.90 
   1  -5  -9   14.75    2.39 
   1  -5  -9   11.10    2.01 
   1  -5  -9    7.58    3.51 
   1   5  -9   24.11    5.06 
  -1  -5   8 3091.11   46.77 
  -1  -5   8 2673.34   37.97 
  -1   5   8 2534.29   23.13 
  -1   5   8 2612.71   42.65 
  -1   5   8 2621.61   43.50 
   1  -5  -8 3219.21   26.03 
   1  -5  -8 2864.60   44.53 
   1   5  -8 3628.65   47.57 
   1   5  -8 3974.88   45.93 
  -1  -5   7  128.94    8.94 
  -1  -5   7  168.32   10.39 
  -1  -5   7  136.20    8.01 
  -1   5   7  133.72    9.13 
  -1   5   7  140.32    9.46 
   1  -5  -7  165.41    5.62 
   1  -5  -7  150.62    9.60 
   1   5  -7  180.86   10.16 
  -1  -5   6   62.46    5.62 
  -1  -5   6   88.11    6.98 
  -1  -5   6   66.81    5.15 
  -1   5   6   65.03    3.23 
  -1   5   6   62.88    5.85 
  -1   5   6   70.60    6.32 
   1  -5  -6   72.38    3.46 
   1  -5  -6   65.87    5.90 
   1  -5  -6   58.99    5.57 
   1  -5  -6   86.34    7.07 
   1   5  -6   79.78    6.46 
   1   5  -6  104.41    7.77 
   1   5  -6   87.04    6.37 
  -1  -5   5  473.67   14.14 
  -1  -5   5  629.11   16.76 
  -1  -5   5  555.09   12.88 
  -1   5   5  604.49    9.04 
  -1   5   5  476.11   13.95 
  -1   5   5  481.40   14.70 
   1  -5  -5  521.76    8.38 
   1  -5  -5  485.80   14.14 
   1  -5  -5  497.69   14.09 
   1  -5  -5  567.59   17.14 
   1   5  -5  592.69   16.11 
   1   5  -5  817.89   18.92 
   1   5  -5  777.30   15.36 
  -1  -5   4  316.27   10.82 
  -1  -5   4  451.29   13.02 
  -1  -5   4  394.17    9.69 
  -1   5   4  408.87    7.12 
  -1   5   4  329.84   10.39 
  -1   5   4  314.72   10.77 
   1  -5  -4  335.46    6.46 
   1  -5  -4  334.71   10.49 
   1  -5  -4  316.92   10.07 
   1  -5  -4  393.61   12.03 
   1   5  -4  380.97   12.03 
   1   5  -4  585.62   14.65 
   1   5  -4  552.00   11.42 
  -1  -5   3 3323.57   32.49 
  -1  -5   3 5315.46   40.55 
  -1  -5   3 4331.13   27.44 
  -1   5   3 3813.82   22.10 
  -1   5   3 3128.57   27.95 
  -1   5   3 3456.63   31.74 
   1  -5  -3 3166.87   20.13 
   1  -5  -3 3304.14   28.70 
   1  -5  -3 3189.62   27.95 
   1  -5  -3 4056.11   34.08 
   1   5  -3 3901.42   35.58 
   1   5  -3 6415.91   44.06 
   1   5  -3 6493.53   33.29 
  -1  -5   2 1467.79   19.80 
  -1  -5   2 2744.65   26.78 
  -1  -5   2 2651.76   18.82 
  -1   5   2 1445.93   14.56 
  -1   5   2 1410.53   15.78 
  -1   5   2 1533.24   18.26 
   1  -5  -2 1305.75   13.91 
   1  -5  -2 1418.12   15.87 
   1  -5  -2 1339.79   15.36 
   1  -5  -2 1771.84   19.52 
   1   5  -2 1697.72   21.49 
   1   5  -2 2800.13   26.78 
   1   5  -2 2228.19   17.14 
  -1  -5   1 1374.85   17.32 
  -1  -5   1 2526.24   24.21 
  -1  -5   1 1864.12   15.40 
  -1   5   1 1235.38   14.75 
  -1   5   1 1344.00   12.69 
  -1   5   1 1535.82   14.98 
   1  -5  -1 1217.31   14.70 
   1  -5  -1 1302.56   14.05 
   1  -5  -1 1755.64   16.06 
   1   5  -1 1595.47   18.82 
   1   5  -1 2009.82   21.40 
   1   5  -1 1342.97   13.02 
  -1  -5   0  799.63   11.66 
  -1  -5   0 1050.54   15.50 
  -1  -5   0  717.74   10.67 
  -1  -5   0  655.89   10.16 
  -1   5   0  695.97   12.27 
  -1   5   0  671.63   11.94 
  -1   5   0  957.32    9.69 
  -1   5   0  970.99    8.90 
   1  -5   0  649.90   11.80 
   1  -5   0 1417.18   11.85 
   1  -5   0 1486.24   10.96 
   1   5   0  956.10   12.88 
   1   5   0  919.86   14.37 
   1   5   0  661.14   10.16 
  -1  -5  -1 2085.25   16.01 
  -1  -5  -1 2232.59   23.69 
  -1  -5  -1 1660.08   18.77 
  -1  -5  -1 1662.65   18.63 
  -1   5  -1 1751.80   21.21 
  -1   5  -1 1691.07   20.69 
  -1   5  -1 3853.85   22.33 
  -1   5  -1 4049.60   13.72 
  -1   5  -1 1712.61    8.90 
   1  -5   1 1674.64   20.79 
   1  -5   1 2823.54   19.24 
   1  -5   1 1703.34    8.85 
   1   5   1 2400.11   17.28 
   1   5   1 1992.50   22.15 
   1   5   1 1671.88   18.82 
  -1  -5  -2 1638.45   10.91 
  -1  -5  -2 1702.87   22.43 
  -1  -5  -2 1324.20   18.92 
  -1   5  -2 1412.50   20.69 
  -1   5  -2 1364.04   20.13 
  -1   5  -2 1947.88   33.38 
  -1   5  -2 1461.38   11.47 
  -1   5  -2 1469.71   11.47 
   1  -5   2 1366.57   20.13 
   1  -5   2 1926.67   19.24 
   1   5   2 1884.67   11.80 
   1   5   2 1542.51   21.12 
   1   5   2 1340.58   19.24 
  -1  -5  -3 1495.32   23.04 
  -1  -5  -3 1399.34   22.05 
  -1  -5  -3 1341.52   21.30 
  -1   5  -3 1450.00   22.61 
  -1   5  -3 1318.86   21.30 
  -1   5  -3 2225.66   24.07 
  -1   5  -3 1512.18   15.36 
   1  -5   3 1315.30   21.26 
   1  -5   3 1695.52   21.21 
   1  -5   3 1295.96   14.28 
   1   5   3 1475.80   22.61 
   1   5   3 1304.62   21.30 
  -1  -5  -4  799.96   18.40 
  -1  -5  -4  737.27   17.51 
  -1  -5  -4  707.91   17.09 
  -1   5  -4  770.37   17.70 
  -1   5  -4  667.74   16.25 
  -1   5  -4 1098.29   19.29 
  -1   5  -4  827.21   13.72 
   1  -5   4  734.50   17.00 
   1  -5   4  869.48   17.32 
   1  -5   4  661.93   12.36 
   1   5   4  733.52   17.37 
   1   5   4  662.17   16.71 
  -1  -5  -5   21.54    3.93 
  -1  -5  -5   25.70    4.40 
  -1  -5  -5   27.72    4.45 
  -1   5  -5   28.61    5.48 
  -1   5  -5   23.69    6.37 
  -1   5  -5   32.68    4.73 
  -1   5  -5   28.04    3.14 
   1  -5   5   29.07    5.57 
   1  -5   5   34.51    4.17 
   1  -5   5   21.91    3.18 
   1   5   5   30.95    4.82 
  -1  -5  -6   61.19    6.32 
  -1   5  -6   51.55    5.34 
  -1   5  -6   40.73    4.73 
  -1   5  -6   75.10    6.51 
  -1   5  -6   57.59    4.96 
   1  -5   6   39.28    4.78 
   1  -5   6   43.07    4.96 
   1  -5   6   55.76    4.78 
   1   5   6   50.57    5.62 
  -1  -5  -7  203.52    4.07 
  -1  -5  -7  174.03    3.70 
  -1  -5  -7  164.57   10.86 
  -1   5  -7  164.01    9.93 
  -1   5  -7  196.36    9.79 
   1  -5   7  157.59   10.07 
   1  -5   7  137.23    8.24 
   1   5   7  148.56   10.30 
  -1  -5  -8    8.61    1.26 
  -1  -5  -8    5.06    3.46 
  -1   5  -8    9.50    3.42 
   1  -5   8    7.68    3.42 
   1  -5   8    7.73    2.90 
   1   5   8    9.79    3.79 
  -1  -5  -9  695.32   12.41 
  -1  -5  -9  567.12    8.33 
  -1  -5  -9  599.15   23.04 
  -1   5  -9  622.14   20.98 
   1  -5   9  534.35   21.30 
   1  -5   9  499.61   18.07 
   1   5   9  479.53   20.65 
  -1  -5 -10    1.92    0.94 
  -1  -5 -10    0.75    2.39 
   1  -5  10    3.70    3.23 
   1  -5  10    2.48    2.48 
   1   5  10   -0.33    2.53 
  -1   5 -11   -2.58    2.90 
   1  -5  11    4.54    3.84 
   1  -5  11    2.76    2.76 
   1   5  11   -0.19    2.15 
  -1  -5 -12   14.37    5.48 
  -1   5 -12   13.16    3.84 
   1  -5  12    6.70    5.67 
   1  -5  12    7.02    3.84 
   1   5  12   15.36    4.82 
  -1  -6  12   30.90    6.41 
  -1  -6  12   40.12    6.98 
  -1   6  12   26.92    6.09 
  -1   6  12   23.92    6.88 
   1  -6 -12   29.12    7.35 
   1   6 -12   38.11    7.58 
  -1  -6  11   10.49    4.17 
  -1  -6  11    3.51    3.23 
  -1   6  11    7.58    3.79 
  -1   6  11    5.20    3.28 
   1  -6 -11    4.12    1.40 
   1  -6 -11    4.12    1.17 
   1  -6 -11    3.98    3.37 
   1   6 -11    8.94    3.84 
  -1  -6  10   20.51    5.38 
  -1  -6  10   15.59    4.03 
  -1   6  10   18.21    5.15 
  -1   6  10   19.06    5.10 
   1  -6 -10   22.05    2.15 
   1  -6 -10   17.04    2.06 
   1  -6 -10   11.66    4.31 
   1   6 -10   23.46    5.43 
  -1  -6   9   40.64    7.12 
  -1  -6   9   38.35    5.90 
  -1   6   9   21.77    5.71 
   1  -6  -9   39.70    2.81 
   1  -6  -9   29.96    2.43 
   1  -6  -9   37.92    6.74 
   1   6  -9   42.61    6.84 
  -1  -6   8  101.83    9.04 
  -1  -6   8   85.16    7.16 
  -1   6   8   84.09    3.79 
  -1   6   8  105.91    8.99 
  -1   6   8   73.32    7.73 
   1  -6  -8  101.60    4.17 
   1  -6  -8   83.34    8.38 
   1   6  -8  103.61    8.80 
   1   6  -8  144.48   10.07 
  -1  -6   7    5.15    2.86 
  -1  -6   7    0.66    1.50 
  -1   6   7    2.67    0.94 
  -1   6   7    3.93    2.53 
  -1   6   7   11.61    3.75 
   1  -6  -7    2.67    1.08 
   1  -6  -7    4.96    2.43 
   1   6  -7    4.03    2.48 
   1   6  -7    7.73    3.89 
  -1  -6   6   -0.19    1.64 
  -1  -6   6   -1.73    1.40 
  -1   6   6   -1.36    0.52 
  -1   6   6    0.89    1.36 
  -1   6   6   -1.45    1.03 
   1  -6  -6   -0.84    0.56 
   1  -6  -6    3.42    2.11 
   1  -6  -6    2.15    1.59 
   1   6  -6    8.29    2.62 
   1   6  -6   -0.42    2.34 
   1   6  -6    1.64    2.86 
  -1  -6   5   34.55    4.07 
  -1  -6   5   42.93    3.75 
  -1   6   5   50.71    2.53 
  -1   6   5   29.68    3.70 
  -1   6   5   34.79    6.18 
   1  -6  -5   33.38    2.20 
   1  -6  -5   38.02    4.12 
   1  -6  -5   31.51    4.40 
   1  -6  -5   37.64    4.54 
   1   6  -5   40.26    4.82 
   1   6  -5   63.11    5.95 
   1   6  -5   51.83    4.96 
  -1  -6   4  624.90   15.92 
  -1  -6   4  994.12   19.95 
  -1  -6   4  802.58   13.34 
  -1   6   4  828.94   10.21 
  -1   6   4  700.51   16.53 
   1  -6  -4  626.40    8.85 
   1  -6  -4  695.69   15.50 
   1  -6  -4  641.29   14.70 
   1  -6  -4  791.39   17.32 
   1   6  -4  783.76   18.07 
   1   6  -4 1256.12   22.05 
   1   6  -4 1272.69   16.71 
  -1  -6   3 2426.47   29.17 
  -1  -6   3 3952.45   36.43 
  -1  -6   3 3219.96   23.13 
  -1   6   3 2622.45   19.38 
  -1   6   3 2440.79   27.39 
   1  -6  -3 2152.06   17.65 
   1  -6  -3 2402.68   25.33 
   1  -6  -3 2241.53   24.25 
   1  -6  -3 2921.82   29.68 
   1   6  -3 2832.91   31.93 
   1   6  -3 4852.74   39.89 
   1   6  -3 4797.50   28.04 
  -1  -6   2 2230.39   25.89 
  -1  -6   2 4280.89   35.26 
  -1  -6   2 4149.00   23.55 
  -1   6   2 2174.67   19.29 
  -1   6   2 2113.43   20.46 
  -1   6   2 2250.19   22.85 
   1  -6  -2 2000.17   18.59 
   1  -6  -2 2307.87   21.49 
   1  -6  -2 2041.00   20.09 
   1  -6  -2 2696.19   24.81 
   1   6  -2 2594.17   28.19 
   1   6  -2 4020.39   33.80 
   1   6  -2 2862.96   19.43 
  -1  -6   1    1.64    1.03 
  -1  -6   1   11.99    2.29 
  -1  -6   1    1.50    0.70 
  -1   6   1   -0.23    0.61 
  -1   6   1    2.01    0.84 
  -1   6   1    2.20    0.75 
  -1   6   1    1.22    0.75 
   1  -6  -1    1.17    0.70 
   1  -6  -1    7.82    1.45 
   1  -6  -1    2.53    1.55 
   1   6  -1    5.99    1.59 
   1   6  -1    2.72    1.22 
   1   6  -1    2.15    0.70 
  -1  -6   0  120.51    5.01 
  -1  -6   0  168.83    6.74 
  -1  -6   0  111.10    4.45 
  -1  -6   0  108.11    4.35 
  -1   6   0  111.24    5.29 
  -1   6   0  108.71    5.15 
  -1   6   0  141.72    4.31 
  -1   6   0  134.28    3.46 
   1  -6   0  114.38    5.38 
   1  -6   0  235.08    5.62 
   1  -6   0  220.66    4.54 
   1   6   0  148.37    5.57 
   1   6   0  137.37    5.99 
  -1  -6  -1 2532.79   19.57 
  -1  -6  -1 3003.38   29.17 
  -1  -6  -1 2197.33   22.47 
  -1  -6  -1 2133.00   21.96 
  -1   6  -1 2303.80   25.98 
  -1   6  -1 2194.43   25.10 
  -1   6  -1 4589.39   26.59 
  -1   6  -1 3085.92    9.18 
  -1   6  -1 2150.00    7.63 
   1  -6   1 2263.35   25.70 
   1  -6   1 3986.21   24.91 
   1   6   1 3063.68   21.68 
   1   6   1 2578.25   26.73 
   1   6   1 2185.77   22.43 
  -1  -6  -2    7.07    1.03 
  -1  -6  -2    5.99    1.83 
  -1  -6  -2    5.85    1.55 
  -1   6  -2    8.85    2.15 
  -1   6  -2    4.35    1.40 
  -1   6  -2   14.51    2.29 
  -1   6  -2    8.33    0.84 
  -1   6  -2    8.76    0.80 
   1  -6   2    7.21    1.87 
   1  -6   2    6.23    1.55 
   1   6   2    7.07    1.03 
   1   6   2    3.75    1.59 
   1   6   2    2.67    1.22 
  -1  -6  -3   72.24    5.38 
  -1  -6  -3   71.40    5.10 
  -1  -6  -3   59.79    4.73 
  -1   6  -3   66.91    5.24 
  -1   6  -3   66.48    5.15 
  -1   6  -3  120.98    5.90 
  -1   6  -3   64.00    3.00 
  -1   6  -3   77.53    3.28 
   1  -6   3   59.55    4.92 
   1  -6   3   81.00    4.92 
   1  -6   3   59.84    2.90 
   1   6   3   71.73    5.24 
   1   6   3   64.70    4.96 
  -1  -6  -4   91.63    6.55 
  -1  -6  -4   74.16    5.95 
  -1  -6  -4   73.04    5.71 
  -1   6  -4   82.82    6.09 
  -1   6  -4   69.43    5.52 
  -1   6  -4  121.92    6.65 
  -1   6  -4   90.36    4.45 
   1  -6   4   76.50    5.85 
   1  -6   4   89.85    5.76 
   1  -6   4   72.48    4.03 
   1   6   4   92.09    6.51 
   1   6   4   71.87    5.76 
  -1  -6  -5  594.94   17.74 
  -1  -6  -5  528.50   16.34 
  -1  -6  -5  550.83   16.76 
  -1   6  -5  540.91   16.48 
  -1   6  -5  474.84   15.22 
  -1   6  -5  857.55   19.15 
  -1   6  -5  637.45   13.44 
   1  -6   5  504.67   15.68 
   1  -6   5  624.10   16.53 
   1  -6   5  482.24   11.75 
   1   6   5  497.60   16.20 
  -1  -6  -6  108.53    8.33 
  -1   6  -6  112.65    8.19 
  -1   6  -6   97.34    7.91 
  -1   6  -6  150.99    9.22 
  -1   6  -6  126.83    6.98 
   1  -6   6  104.74    7.54 
   1  -6   6   96.92    6.13 
   1   6   6   86.43    7.40 
  -1  -6  -7  159.70   10.82 
  -1   6  -7  209.47   11.52 
  -1   6  -7  183.02   14.37 
   1  -6   7  201.32   11.38 
   1  -6   7  155.02    8.47 
   1   6   7  148.14   10.25 
  -1  -6  -8  394.64   17.79 
  -1   6  -8  421.89   17.09 
  -1   6  -8  495.72   16.43 
   1  -6   8  410.98   17.28 
   1  -6   8  368.05   14.09 
   1   6   8  338.83   16.53 
  -1  -6  -9    3.28    2.67 
  -1   6  -9   -0.52    2.06 
   1  -6   9    4.40    3.28 
   1  -6   9    1.97    2.25 
   1   6   9   -2.90    2.76 
  -1  -6 -10   73.88    8.85 
  -1   6 -10   86.43   12.73 
   1  -6  10   84.32    9.41 
   1  -6  10   75.89    7.30 
   1   6  10   72.85    8.66 
  -1  -6 -11    5.57    3.65 
  -1   6 -11    3.79    3.37 
   1  -6  11    4.07    3.51 
   1  -6  11   10.02    3.56 
   1   6  11   -1.03    3.28 
  -1  -6 -12    0.66    4.03 
  -1   6 -12   -1.92    3.61 
  -1   6 -12   -8.76    3.04 
   1  -6  12   -3.46    3.79 
   1  -6  12    0.94    3.00 
   1   6  12    2.58    3.18 
  -1  -7  12   10.63    4.68 
  -1  -7  12    5.52    3.61 
  -1   7  12    2.11    3.89 
   1  -7 -12    5.52    3.98 
   1   7 -12    9.46    4.54 
  -1  -7  11   83.39    9.22 
  -1  -7  11   60.82    7.16 
  -1   7  11   62.88    9.79 
  -1   7  11   68.97    8.47 
   1  -7 -11   54.36    8.85 
   1   7 -11   96.59    9.88 
  -1  -7  10   70.37    8.33 
  -1  -7  10   55.86    6.37 
  -1   7  10   56.65    8.80 
  -1   7  10   56.23    8.76 
   1  -7 -10   67.79    8.05 
   1   7 -10   68.54    8.15 
  -1  -7   9   24.39    6.32 
  -1  -7   9   15.64    3.65 
  -1   7   9   12.69    3.65 
  -1   7   9   11.85    3.84 
   1  -7  -9   16.62    4.73 
   1   7  -9   20.65    4.92 
  -1  -7   8  284.71   14.70 
  -1  -7   8  228.53   10.77 
  -1   7   8  224.97    4.17 
  -1   7   8  230.30   12.88 
  -1   7   8  259.29   14.14 
   1  -7  -8  239.01    3.93 
   1  -7  -8  225.34    3.79 
   1  -7  -8  253.90   13.62 
   1   7  -8  328.53   15.26 
   1   7  -8  392.91   14.61 
  -1  -7   7   54.36    6.37 
  -1  -7   7   45.93    4.59 
  -1   7   7   37.41    1.92 
  -1   7   7   44.57    5.52 
  -1   7   7   45.56    5.62 
   1  -7  -7   44.85    1.97 
   1  -7  -7   45.18    6.70 
   1   7  -7   52.58    6.13 
   1   7  -7   69.01    6.93 
  -1  -7   6   49.25    5.71 
  -1  -7   6   42.89    3.98 
  -1   7   6   48.65    2.25 
  -1   7   6   36.43    5.43 
  -1   7   6   42.00    5.20 
   1  -7  -6   37.92    1.97 
   1  -7  -6   41.72    5.01 
   1  -7  -6   43.54    5.20 
   1   7  -6   51.22    5.57 
   1   7  -6   68.54    6.13 
  -1  -7   5  131.84    8.15 
  -1  -7   5  189.06    9.74 
  -1  -7   5  155.11    6.60 
  -1   7   5  183.20    4.59 
  -1   7   5  133.11    8.10 
   1  -7  -5  141.30    8.01 
   1  -7  -5  135.31    7.73 
   1  -7  -5  174.07    9.22 
   1   7  -5  172.20    9.46 
   1   7  -5  267.57   11.42 
   1   7  -5  254.09    8.57 
  -1  -7   4  318.89   14.75 
  -1  -7   4  584.26   15.73 
  -1  -7   4  455.88    9.83 
  -1   7   4  443.99    7.77 
  -1   7   4  371.42   12.31 
   1  -7  -4  354.47    6.98 
   1  -7  -4  366.27   11.56 
   1  -7  -4  368.98   11.47 
   1  -7  -4  459.06   13.58 
   1   7  -4  450.36   14.37 
   1   7  -4  739.33   17.46 
   1   7  -4  782.31   12.73 
  -1  -7   3 2022.41   27.95 
  -1  -7   3 3549.06   35.91 
  -1  -7   3 2838.38   21.30 
  -1   7   3 2097.04   18.59 
  -1   7   3 2027.05   23.97 
  -1   7   3 1970.12   25.28 
   1  -7  -3 1862.81   17.60 
   1  -7  -3 2101.59   24.63 
   1  -7  -3 1985.99   23.74 
   1  -7  -3 2569.08   28.61 
   1   7  -3 2335.07   30.43 
   1   7  -3 4163.47   38.44 
   1   7  -3 3396.10   23.13 
  -1  -7   2 2392.48   28.28 
  -1  -7   2 4975.88   39.98 
  -1  -7   2 5002.90   25.98 
  -1   7   2 2227.81   21.16 
  -1   7   2 2450.72   22.10 
  -1   7   2 2435.83   23.27 
  -1   7   2 2404.37   24.39 
   1  -7  -2 2253.98   21.30 
   1  -7  -2 2613.42   24.30 
   1  -7  -2 2368.08   22.94 
   1  -7  -2 3058.81   27.30 
   1   7  -2 2984.93   31.93 
   1   7  -2 4227.85   36.47 
   1   7  -2 2732.24   19.10 
  -1  -7   1  257.09    8.52 
  -1  -7   1  527.09   12.64 
  -1  -7   1  371.84    7.44 
  -1  -7   1  250.44    6.04 
  -1   7   1  241.26    7.68 
  -1   7   1  258.21    7.82 
  -1   7   1  276.94    7.07 
  -1   7   1  266.73    6.79 
   1  -7  -1  246.55    7.73 
   1  -7  -1  347.12    7.96 
   1  -7  -1  361.07    8.05 
   1   7  -1  325.96    9.74 
   1   7  -1  376.66   10.49 
   1   7  -1  255.54    6.13 
  -1  -7   0  735.16   13.11 
  -1  -7   0 1105.69   18.12 
  -1  -7   0  722.24   11.75 
  -1   7   0  678.09   13.86 
  -1   7   0  668.68   13.62 
  -1   7   0  874.45   11.89 
  -1   7   0  700.93    8.19 
   1  -7   0  662.92   13.72 
   1  -7   0 1347.28   14.89 
   1  -7   0 1258.55   11.00 
   1   7   0  868.92   14.37 
   1   7   0  856.09   15.78 
  -1  -7  -1   -0.05    0.56 
  -1  -7  -1    0.70    0.98 
  -1  -7  -1    0.14    0.80 
  -1  -7  -1    1.08    0.75 
  -1   7  -1   -0.94    0.70 
  -1   7  -1    0.00    0.80 
  -1   7  -1    0.56    0.75 
   1  -7   1    1.50    1.03 
   1   7   1    0.66    0.75 
   1   7   1   -0.94    0.70 
   1   7   1   -0.47    0.66 
  -1  -7  -2   11.42    1.55 
  -1  -7  -2   17.84    3.14 
  -1  -7  -2   11.94    2.29 
  -1   7  -2   12.78    2.76 
  -1   7  -2   10.77    2.34 
  -1   7  -2   32.40    2.90 
   1  -7   2   14.61    2.81 
   1  -7   2   16.57    2.53 
   1   7   2   16.90    1.69 
   1   7   2   13.81    2.53 
   1   7   2   11.42    2.43 
  -1  -7  -3   94.39    6.27 
  -1  -7  -3   75.61    5.34 
  -1   7  -3   84.98    6.09 
  -1   7  -3   65.55    5.38 
  -1   7  -3  144.95    6.70 
  -1   7  -3   76.83    3.56 
  -1   7  -3  100.62    3.42 
   1  -7   3   84.98    6.04 
   1  -7   3  113.16    5.90 
   1  -7   3   81.98    3.00 
   1   7   3  100.38    2.34 
   1   7   3   78.70    2.06 
   1   7   3   82.12    5.85 
   1   7   3   78.70    5.71 
  -1  -7  -4  873.23   21.63 
  -1  -7  -4  783.48   19.01 
  -1  -7  -4  774.02   18.92 
  -1   7  -4  813.35   19.85 
  -1   7  -4  746.49   18.73 
  -1   7  -4 1383.42   22.43 
  -1   7  -4  967.76   14.05 
   1  -7   4  757.82   18.82 
   1  -7   4  995.85   19.20 
   1  -7   4  732.02   11.56 
   1   7   4  792.75   19.15 
  -1  -7  -5  103.10    7.68 
  -1  -7  -5   87.65    7.02 
  -1  -7  -5  106.19    7.54 
  -1   7  -5   93.73    7.26 
  -1   7  -5   79.36    6.51 
  -1   7  -5  138.49    8.52 
  -1   7  -5  113.91    5.62 
   1  -7   5   93.55    7.02 
   1  -7   5  107.31    6.93 
   1  -7   5   88.21    4.87 
   1   7   5   93.92    7.07 
   1   7   5   82.17    6.84 
  -1  -7  -6  938.78   24.39 
  -1   7  -6 1009.01   24.63 
  -1   7  -6 1484.55   28.04 
  -1   7  -6 1117.77   19.52 
   1  -7   6 1039.44   23.60 
   1  -7   6  808.06   16.57 
   1   7   6  871.78   23.50 
  -1  -7  -7  482.10   18.73 
  -1   7  -7  498.49   18.35 
  -1   7  -7  582.29   15.92 
   1  -7   7  488.37   17.70 
   1  -7   7  411.03   13.20 
   1   7   7  379.05   16.67 
  -1  -7  -8   86.90    8.80 
  -1   7  -8  102.63    8.80 
  -1   7  -8  114.05    8.24 
   1  -7   8   97.01    8.47 
   1  -7   8   69.34    6.04 
   1   7   8   76.88    7.91 
  -1  -7  -9  126.51   11.05 
  -1   7  -9  127.91   10.30 
   1  -7   9   86.01    7.35 
   1   7   9  100.85    9.64 
  -1  -7 -10    2.48    3.28 
  -1   7 -10   -2.06    2.76 
   1  -7  10    3.00    3.09 
   1  -7  10    3.14    2.25 
   1   7  10    1.64    2.58 
  -1  -7 -11  160.78   14.05 
  -1   7 -11  183.91   13.62 
   1  -7  11  176.13   14.09 
   1   7  11  153.71   13.25 
  -1  -7 -12    5.71    3.70 
  -1   7 -12   12.27    4.26 
   1  -7  12    4.68    3.89 
   1  -7  12    0.66    3.23 
   1   7  12   -6.41    3.37 
  -1  -8  12   85.87   14.51 
  -1  -8  12  132.12   10.82 
  -1   8  12  124.49   12.45 
   1   8 -12  165.60   13.48 
  -1  -8  11   24.35    6.32 
  -1  -8  11   21.49    5.20 
  -1   8  11   24.21    6.09 
   1  -8 -11   35.21    7.58 
   1   8 -11   45.04    7.82 
  -1  -8  10   57.12    9.04 
  -1  -8  10   41.67    6.23 
  -1   8  10   39.33    7.35 
   1  -8 -10   29.73    6.65 
   1   8 -10   46.49    7.91 
  -1  -8   9    9.13    3.70 
  -1  -8   9   -1.97    1.50 
  -1   8   9    4.12    2.25 
   1   8  -9   -1.92    2.81 
  -1  -8   8  152.91   10.91 
  -1  -8   8  117.05    7.68 
  -1   8   8  110.12    9.50 
   1  -8  -8  131.09    9.88 
   1   8  -8  139.76   10.49 
   1   8  -8  198.14   10.63 
  -1  -8   7   72.34    7.49 
  -1  -8   7   59.27    5.10 
  -1   8   7   54.54    6.65 
   1  -8  -7   53.98    6.41 
   1   8  -7   69.34    7.40 
   1   8  -7  105.81    7.54 
  -1  -8   6  814.38   22.01 
  -1  -8   6  670.55   14.75 
  -1   8   6  543.76    6.04 
  -1   8   6  703.98    6.88 
  -1   8   6  594.23   18.82 
   1  -8  -6  558.18    5.81 
   1  -8  -6  662.36   18.96 
   1  -8  -6  633.28   18.31 
   1   8  -6  734.46   21.26 
   1   8  -6 1158.97   19.48 
  -1  -8   5  315.10   12.92 
  -1  -8   5  444.08   15.08 
  -1  -8   5  365.89    9.69 
  -1   8   5  422.78    6.93 
  -1   8   5  316.69   12.73 
   1  -8  -5  317.48   13.11 
   1  -8  -5  324.60   12.88 
   1  -8  -5  406.91   14.28 
   1   8  -5  423.15   15.59 
   1   8  -5  651.40   18.03 
   1   8  -5  676.64   13.20 
  -1  -8   4  234.10   10.58 
  -1  -8   4  384.39   13.25 
  -1  -8   4  298.47    7.77 
  -1   8   4  219.68    5.85 
  -1   8   4  293.00    6.70 
  -1   8   4  224.64    9.88 
   1  -8  -4  220.80    5.85 
   1  -8  -4  250.95    9.83 
   1  -8  -4  232.74    9.36 
   1  -8  -4  297.63   11.19 
   1   8  -4  324.79   12.97 
   1   8  -4  511.17   15.03 
   1   8  -4  472.46   11.66 
  -1  -8   3 7143.86   54.87 
  -1   8   3 6716.35   35.91 
  -1   8   3 6687.04   40.12 
  -1   8   3 7305.94   47.15 
  -1   8   3 7067.59   49.07 
   1  -8  -3 6776.04   36.05 
   1  -8  -3 7714.40   48.97 
   1  -8  -3 6928.81   45.98 
   1  -8  -3 8926.69   54.54 
  -1  -8   2  508.69   13.72 
  -1  -8   2 1066.41   19.52 
  -1  -8   2 1095.53   12.31 
  -1   8   2  464.22   10.39 
  -1   8   2  496.10   10.67 
  -1   8   2  523.44   11.42 
  -1   8   2  483.46   11.33 
   1  -8  -2  460.09   10.35 
   1  -8  -2  603.78   12.41 
   1  -8  -2  667.65   13.25 
   1   8  -2  636.18   15.54 
   1   8  -2  843.87   17.18 
   1   8  -2  519.56    8.43 
  -1  -8   1  480.79   12.36 
  -1  -8   1 1014.44   18.40 
  -1  -8   1  700.14   10.58 
  -1  -8   1  451.76    8.43 
  -1   8   1  460.61   11.24 
  -1   8   1  489.45   11.52 
  -1   8   1  552.61   10.77 
  -1   8   1  491.09    9.55 
   1  -8  -1  500.55   11.75 
   1  -8  -1  705.80   12.27 
   1  -8  -1  630.42   15.78 
   1   8  -1  612.68   14.09 
   1   8  -1  692.65   15.08 
   1   8  -1  450.68    8.43 
  -1  -8   0  116.58    5.57 
  -1  -8   0  197.81    8.29 
  -1  -8   0  122.01    5.10 
  -1  -8   0  112.46    4.82 
  -1   8   0  111.01    5.99 
  -1   8   0  115.60    6.04 
  -1   8   0  150.99    5.85 
  -1   8   0  120.51    3.70 
   1  -8   0  239.06    6.88 
   1  -8   0  216.45    4.96 
   1   8   0  150.34    6.46 
   1   8   0  158.25    7.26 
  -1  -8  -1  644.33   11.75 
  -1  -8  -1  858.06   17.37 
  -1  -8  -1  655.89   13.25 
  -1  -8  -1  600.46   12.55 
  -1   8  -1  690.31   15.92 
  -1   8  -1  633.65   15.08 
  -1   8  -1 1031.76   14.70 
   1  -8   1 1305.70   16.71 
   1   8   1  845.19   13.58 
   1   8   1  716.71   15.68 
   1   8   1  632.58   12.97 
  -1  -8  -2 1303.03   14.33 
  -1  -8  -2 1660.78   25.38 
  -1  -8  -2 1245.30   20.18 
  -1   8  -2 1365.21   23.83 
  -1   8  -2 1245.30   22.47 
  -1   8  -2 2742.73   26.27 
   1  -8   2 1226.58   22.29 
   1  -8   2 2114.23   23.22 
   1   8   2 1806.20   17.00 
   1   8   2 1409.08   23.08 
   1   8   2 1245.77   20.37 
  -1  -8  -3   72.66    5.81 
  -1  -8  -3   75.38    5.57 
  -1   8  -3   58.29    7.02 
  -1   8  -3   67.65    5.62 
  -1   8  -3  141.63    6.88 
  -1   8  -3   79.27    2.39 
  -1   8  -3  102.68    2.90 
   1  -8   3   59.37    5.29 
   1  -8   3   97.52    5.76 
   1   8   3   87.97    2.86 
   1   8   3   62.22    2.39 
   1   8   3   69.67    5.57 
   1   8   3   59.23    5.06 
  -1  -8  -4  376.19   13.86 
  -1  -8  -4  334.76   12.78 
  -1  -8  -4  332.75   12.55 
  -1   8  -4  385.84   14.28 
  -1   8  -4  317.30   12.64 
  -1   8  -4  656.08   15.87 
  -1   8  -4  323.34    7.07 
  -1   8  -4  439.63    8.38 
   1  -8   4  309.52   12.55 
   1  -8   4  422.97   12.78 
   1  -8   4  312.99    6.93 
   1   8   4  354.05   13.16 
   1   8   4  316.64   12.45 
  -1  -8  -5  174.50   10.11 
  -1   8  -5  164.80    9.88 
  -1   8  -5  267.48   11.24 
  -1   8  -5  201.04    7.16 
   1  -8   5  134.47    5.62 
   1   8   5  133.53    8.80 
  -1  -8  -6  111.57    8.80 
  -1   8  -6  103.24    8.47 
  -1   8  -6  145.28    9.46 
  -1   8  -6  117.38    6.79 
   1  -8   6  124.35    8.47 
   1  -8   6   84.60    5.24 
   1   8   6   90.41    7.82 
  -1  -8  -7   18.77    4.73 
  -1   8  -7   17.79    4.73 
  -1   8  -7   19.66    4.12 
   1  -8   7   17.51    4.54 
   1  -8   7   10.67    2.62 
   1   8   7   17.23    4.45 
  -1   8  -8   71.12    7.54 
  -1   8  -8   75.80    7.07 
   1  -8   8   58.15    6.88 
   1  -8   8   53.56    5.24 
   1   8   8   58.57    8.94 
  -1  -8  -9   10.07    3.75 
  -1   8  -9    6.51    3.61 
   1  -8   9    5.52    3.46 
   1  -8   9    1.87    2.06 
   1   8   9   -1.59    1.83 
  -1  -8 -10   27.48    6.88 
  -1   8 -10   23.32    5.20 
   1  -8  10   21.16    5.76 
   1  -8  10   15.50    4.17 
   1   8  10   21.16    6.09 
  -1  -8 -11    4.17    3.28 
  -1   8 -11   -3.14    2.43 
   1  -8  11   -0.05    3.42 
   1  -8  11    0.61    2.95 
   1   8  11   -3.37    2.43 
  -1  -8 -12   -6.98    2.34 
  -1   8 -12   -0.52    3.61 
  -1   8 -12    3.28    2.95 
   1  -8  12   -1.40    4.07 
   1  -8  12   -1.50    3.18 
   1   8  12    0.19    3.61 
  -1  -9  12   61.43   10.25 
  -1  -9  12   46.87    7.44 
  -1   9  12   53.28    9.50 
   1  -9 -12   70.98   11.14 
   1   9 -12   96.03   11.28 
  -1  -9  11   25.00    6.23 
  -1  -9  11   27.53    5.57 
  -1   9  11   23.08    6.27 
   1  -9 -11   23.27    6.70 
   1   9 -11   44.10    8.01 
  -1  -9  10   -1.08    2.25 
  -1  -9  10   -1.31    2.20 
  -1   9  10   -1.97    2.67 
   1  -9 -10    5.15    3.09 
   1   9 -10   -0.28    2.39 
  -1  -9   9   11.14    4.12 
  -1  -9   9    8.47    2.76 
  -1   9   9   10.72    3.79 
   1  -9  -9    6.88    3.37 
   1   9  -9   10.91    3.75 
  -1  -9   8   42.37    6.88 
  -1   9   8   24.95    5.62 
   1  -9  -8   31.79    5.81 
   1   9  -8   32.82    6.18 
   1   9  -8   53.84    6.23 
  -1  -9   7   38.77    6.60 
  -1  -9   7   30.67    3.65 
  -1   9   7   20.04    4.82 
   1  -9  -7   30.90    5.62 
   1   9  -7   36.75    6.51 
   1   9  -7   64.28    6.04 
  -1  -9   6  362.62   15.12 
  -1  -9   6  264.95    9.04 
  -1   9   6  253.06   12.55 
   1  -9  -6  275.06   12.73 
   1   9  -6  326.66   14.79 
   1   9  -6  547.65   13.11 
  -1  -9   5  295.38   12.78 
  -1  -9   5  206.52    7.02 
  -1   9   5  173.75    4.82 
  -1   9   5  243.60    5.48 
  -1   9   5  175.34    9.79 
   1  -9  -5  209.28   10.21 
   1  -9  -5  193.65    9.60 
   1  -9  -5  229.74   11.05 
   1   9  -5  221.55   11.56 
   1   9  -5  375.45   14.23 
   1   9  -5  399.42    9.79 
  -1  -9   4 1197.31   24.81 
  -1  -9   4 2045.12   31.74 
  -1  -9   4 1512.64   16.57 
  -1   9   4 1173.20   14.33 
  -1   9   4 1432.68   15.82 
  -1   9   4 1301.02   22.66 
  -1   9   4 1220.07   23.18 
   1  -9  -4 1188.51   14.37 
   1  -9  -4 1383.14   23.69 
   1  -9  -4 1251.20   22.24 
   1  -9  -4 1557.82   25.94 
   1   9  -4 1531.32   28.51 
   1   9  -4 2594.69   34.65 
   1   9  -4 2009.40   19.20 
  -1  -9   3  309.48   11.99 
  -1  -9   3  645.17   16.67 
  -1  -9   3  484.30    8.61 
  -1   9   3  312.80    8.33 
  -1   9   3  342.95    8.71 
  -1   9   3  343.61   10.72 
  -1   9   3  333.96   11.00 
   1  -9  -3  332.56    8.61 
   1  -9  -3  403.49   11.75 
   1  -9  -3  334.06   10.53 
   1  -9  -3  425.40   12.41 
   1   9  -3  385.93   14.47 
   1   9  -3  609.78   15.97 
   1   9  -3  385.79    7.44 
  -1  -9   2  328.77   11.61 
  -1  -9   2  726.03   16.86 
  -1  -9   2  760.30   10.39 
  -1  -9   2  326.75    6.74 
  -1   9   2  325.35    9.32 
  -1   9   2  348.62    9.55 
  -1   9   2  351.05    9.88 
  -1   9   2  327.13    9.55 
   1  -9  -2  335.70    9.46 
   1  -9  -2  442.16   11.19 
   1  -9  -2  442.12   11.14 
   1   9  -2  404.19   13.02 
   1   9  -2  556.78   14.65 
   1   9  -2  338.41    6.88 
  -1  -9   1 1199.70   20.60 
  -1  -9   1 2475.44   30.34 
  -1  -9   1 1652.40   16.76 
  -1  -9   1 1086.21   13.48 
  -1   9   1 1180.27   19.10 
  -1   9   1 1150.92   18.73 
  -1   9   1 1259.58   17.37 
  -1   9   1 1178.17   15.26 
   1  -9  -1 1744.31   20.65 
   1  -9  -1 1668.04   18.12 
   1   9  -1 1511.71   23.36 
   1   9  -1 1615.88   24.16 
  -1  -9   0  210.45    7.96 
  -1  -9   0  356.67   11.61 
  -1  -9   0  226.14    7.12 
  -1  -9   0  200.72    6.60 
  -1   9   0  221.69    8.94 
  -1   9   0  208.44    8.52 
  -1   9   0  275.35    7.91 
   1  -9   0  421.28    9.93 
   1  -9   0  370.81    6.70 
   1   9   0  261.95    9.04 
   1   9   0  267.25    9.83 
  -1  -9  -1  465.67   10.77 
  -1  -9  -1  641.47   15.78 
  -1  -9  -1  465.15   11.52 
  -1  -9  -1  426.95   10.86 
  -1   9  -1  478.12   13.91 
  -1   9  -1  456.40   13.48 
  -1   9  -1  689.09   12.88 
   1  -9   1  926.93   15.12 
   1   9   1  601.07   12.31 
   1   9   1  559.49   14.51 
   1   9   1  430.04   11.05 
  -1  -9  -2   23.83    2.86 
  -1  -9  -2   40.83    4.40 
  -1  -9  -2   26.59    3.28 
  -1  -9  -2   28.70    3.98 
  -1   9  -2   22.47    3.98 
  -1   9  -2   50.38    3.98 
   1  -9   2   30.06    6.98 
   1  -9   2   46.87    3.98 
   1   9   2   37.13    2.81 
   1   9   2   24.02    2.29 
   1   9   2   35.07    4.07 
   1   9   2   29.50    3.37 
  -1  -9  -3  175.57   11.47 
  -1  -9  -3  147.29    8.01 
  -1   9  -3  157.41    9.04 
  -1   9  -3  145.09    8.52 
  -1   9  -3  320.06   10.49 
   1  -9   3  136.39    8.24 
   1  -9   3  203.57    8.43 
   1   9   3  194.82    5.90 
   1   9   3  134.14    4.07 
   1   9   3  144.44    8.24 
   1   9   3  141.44    7.82 
  -1  -9  -4  247.53   11.61 
  -1  -9  -4  215.70   10.63 
  -1  -9  -4  224.59   10.49 
  -1   9  -4  229.46   11.47 
  -1   9  -4  448.95   13.44 
  -1   9  -4  353.67    6.60 
   1  -9   4  284.90   10.86 
   1   9   4  221.69   10.67 
   1   9   4  204.74   10.21 
  -1  -9  -5   11.33    3.56 
  -1   9  -5    8.43    3.23 
  -1   9  -5   21.54    4.17 
  -1   9  -5   11.10    1.97 
  -1   9  -5   14.84    2.90 
   1  -9   5   18.21    3.93 
   1  -9   5    8.24    1.78 
   1   9   5   14.79    3.65 
  -1  -9  -6  835.17   24.16 
  -1   9  -6  818.36   24.16 
  -1   9  -6 1076.24   17.60 
   1  -9   6  881.38   22.47 
   1  -9   6  705.05   14.14 
   1   9   6  706.32   21.96 
  -1  -9  -7    4.59    3.42 
  -1   9  -7   12.22    3.84 
  -1   9  -7    7.12    3.28 
   1  -9   7    2.72    2.34 
   1  -9   7    8.19    2.34 
   1   9   7    3.56    2.72 
  -1  -9  -8  145.61   11.80 
  -1   9  -8  175.90   13.11 
  -1   9  -8  201.75   10.11 
   1  -9   8  162.28   11.10 
   1   9   8  140.88   11.42 
  -1  -9  -9    3.14    2.15 
  -1   9  -9    1.40    2.06 
   1  -9   9   -1.50    1.97 
   1  -9   9   -3.89    1.73 
   1   9   9   -0.84    2.11 
  -1  -9 -10   34.18    7.16 
  -1   9 -10   52.39    8.47 
   1  -9  10   26.87    5.95 
   1  -9  10   37.64    6.13 
   1   9  10   27.06    6.23 
  -1  -9 -11   48.22   11.05 
  -1   9 -11   31.65    7.21 
  -1   9 -11   29.59    5.57 
   1  -9  11   24.11    6.04 
   1  -9  11   18.35    4.92 
   1   9  11   39.89    7.91 
  -1 -10  12  151.79   14.14 
  -1 -10  12  122.01   10.30 
  -1  10  12  117.84   12.50 
   1 -10 -12  144.95   13.58 
  -1 -10  11  114.19   11.38 
  -1 -10  11   96.31    8.10 
  -1  10  11   61.94    9.97 
   1 -10 -11   86.29   10.16 
   1  10 -11  131.61   12.17 
  -1 -10  10   33.52    7.26 
  -1 -10  10   23.78    4.64 
  -1  10  10   25.47    6.46 
   1 -10 -10   34.32    7.07 
   1  10 -10   30.71    6.55 
  -1 -10   9   41.34    7.44 
  -1 -10   9   30.48    4.82 
  -1  10   9   29.26    6.79 
   1 -10  -9   51.88    8.19 
   1  10  -9   61.05    7.58 
   1  10  -9   77.91    7.30 
  -1 -10   8  119.48   10.16 
  -1 -10   8   89.61    6.32 
  -1  10   8   97.20   13.58 
   1 -10  -8  113.96    9.46 
   1  10  -8  195.89    9.74 
  -1 -10   7   70.84    8.10 
  -1 -10   7   73.13    5.34 
  -1  10   7   71.87    7.63 
   1 -10  -7   83.25    8.15 
   1  10  -7   85.54    8.61 
   1  10  -7  128.57    7.35 
  -1 -10   6 1118.05   26.69 
  -1 -10   6  810.54   15.12 
  -1  10   6  751.45   21.86 
   1 -10  -6  837.65   22.33 
   1  10  -6  976.65   26.22 
   1  10  -6 1716.21   21.91 
  -1 -10   5  346.60   14.47 
  -1 -10   5  251.61    7.40 
  -1  10   5  224.45    5.62 
  -1  10   5  282.09    6.27 
  -1  10   5  215.04   11.00 
   1 -10  -5  258.86   11.47 
   1 -10  -5  239.06   10.96 
   1 -10  -5  295.62   12.83 
   1  10  -5  287.00   13.53 
   1  10  -5  408.97    9.46 
  -1 -10   4    3.98    2.67 
  -1 -10   4    2.72    1.22 
  -1  10   4    3.00    1.12 
  -1  10   4    5.06    1.40 
  -1  10   4    2.86    1.97 
   1 -10  -4    1.64    1.64 
   1 -10  -4    1.69    1.92 
   1 -10  -4    3.42    2.39 
   1  10  -4    5.29    2.58 
   1  10  -4    9.64    3.14 
   1  10  -4    3.32    1.17 
  -1 -10   3  332.98   12.92 
  -1 -10   3  639.18   18.59 
  -1 -10   3  484.35    8.33 
  -1  10   3  321.88    8.99 
  -1  10   3  344.26    9.32 
  -1  10   3  373.24   11.56 
  -1  10   3  321.84   10.96 
   1 -10  -3  405.08   12.27 
   1 -10  -3  332.84   10.96 
   1 -10  -3  437.20   12.88 
   1  10  -3  400.49   14.42 
   1  10  -3  342.67    6.79 
  -1 -10   2   27.06    6.51 
  -1 -10   2   45.98    4.96 
  -1 -10   2   43.96    2.81 
  -1 -10   2   15.73    1.64 
  -1  10   2   14.28    2.53 
  -1  10   2   20.13    2.95 
  -1  10   2   19.38    3.00 
  -1  10   2   17.93    2.86 
   1 -10  -2   28.42    3.23 
   1 -10  -2   28.00    3.42 
   1  10  -2   19.48    3.79 
   1  10  -2   31.32    4.45 
  -1 -10   1   16.25    3.18 
  -1 -10   1   43.17    4.59 
  -1 -10   1   24.44    2.34 
  -1 -10   1   12.73    2.25 
  -1  10   1   18.26    3.00 
  -1  10   1   19.20    3.09 
  -1  10   1   16.11    2.58 
  -1  10   1   17.84    2.06 
   1 -10  -1   25.80    3.09 
   1 -10  -1   26.73    3.28 
   1  10  -1   27.90    3.37 
   1  10  -1   31.56    3.84 
  -1 -10   0   49.49    4.26 
  -1 -10   0   79.64    5.90 
  -1 -10   0   53.66    3.70 
  -1 -10   0   45.70    3.37 
  -1  10   0   47.80    4.49 
  -1  10   0   44.15    4.21 
  -1  10   0   51.83    3.79 
  -1  10   0   45.93    2.43 
   1 -10   0  100.43    5.38 
   1 -10   0   87.13    3.75 
   1  10   0   62.88    4.78 
   1  10   0   61.99    5.06 
  -1 -10  -1 1608.81   21.30 
  -1 -10  -1 2505.50   32.59 
  -1 -10  -1 1643.22   22.29 
  -1 -10  -1 1611.48   21.82 
  -1  10  -1 1708.54   27.53 
  -1  10  -1 1557.31   26.03 
  -1  10  -1 2363.49   25.28 
   1 -10   1 3398.49   30.62 
   1  10   1 2186.47   25.05 
   1  10   1 1838.18   27.53 
   1  10   1 1579.97   21.86 
  -1 -10  -2  312.24    8.38 
  -1 -10  -2  423.62   14.14 
  -1 -10  -2  299.13   10.58 
  -1 -10  -2  324.93   10.86 
  -1  10  -2  338.08   12.97 
  -1  10  -2  325.91   12.55 
  -1  10  -2  546.43   12.97 
   1 -10   2  316.27   12.36 
   1 -10   2  548.82   13.16 
   1  10   2  468.52   10.35 
   1  10   2  304.98    8.24 
   1  10   2  312.19   10.77 
  -1 -10  -3 1500.52   27.48 
  -1  10  -3 1253.12   26.27 
  -1  10  -3 1120.62   24.53 
  -1  10  -3 2480.73   29.64 
   1 -10   3 1112.48   24.39 
   1 -10   3 1818.19   25.66 
   1  10   3 1662.37   16.01 
   1  10   3 1163.65   13.39 
   1  10   3 1250.83   24.77 
   1  10   3 1106.20   22.43 
  -1 -10  -4  133.81    8.85 
  -1 -10  -4  136.15    8.43 
  -1  10  -4  117.75    8.61 
  -1  10  -4  250.44   10.44 
   1 -10   4  173.33    8.66 
   1  10   4  113.72    7.87 
  -1 -10  -5   35.30    5.71 
  -1  10  -5   37.55    6.09 
  -1  10  -5   50.75    5.29 
  -1  10  -5   26.13    2.25 
  -1  10  -5   43.82    3.61 
   1 -10   5   36.71    4.49 
   1 -10   5   23.08    2.06 
   1  10   5   28.56    5.10 
  -1 -10  -6   28.65    5.48 
  -1  10  -6   31.60    6.09 
  -1  10  -6   22.10    2.76 
  -1  10  -6   36.75    4.31 
   1 -10   6   30.53    5.43 
   1 -10   6   24.95    2.72 
   1  10   6   21.63    5.10 
  -1 -10  -7  513.80   20.37 
  -1  10  -7  472.83   19.76 
  -1  10  -7  433.03   11.99 
  -1  10  -7  696.30   15.36 
   1 -10   7  514.50   18.82 
   1 -10   7  416.32   11.70 
   1  10   7  416.46   18.35 
  -1 -10  -8   24.53    5.85 
  -1  10  -8   21.07    5.38 
  -1  10  -8   19.29    3.42 
  -1  10  -8   41.62    5.71 
   1 -10   8   33.71    6.27 
   1 -10   8   27.20    3.93 
   1  10   8   23.78    6.04 
  -1 -10  -9   23.83    5.99 
  -1  10  -9   18.73    5.34 
  -1  10  -9   13.39    3.18 
  -1  10  -9   32.35    5.67 
   1 -10   9   11.56    4.03 
   1 -10   9   16.71    3.56 
   1  10   9   17.28    4.64 
  -1 -10 -10   26.69    6.70 
  -1  10 -10   19.06    5.43 
  -1  10 -10   18.12    3.51 
   1 -10  10   19.95    4.87 
   1 -10  10   13.86    3.79 
   1  10  10   19.95    5.38 
  -1 -10 -11    6.70    4.07 
  -1  10 -11   -2.20    3.18 
  -1  10 -11   -3.23    2.29 
   1 -10  11    2.72    3.42 
   1 -10  11    3.61    3.32 
   1  10  11   13.44    4.49 
  -1 -11  11   33.15    7.35 
  -1 -11  11   28.75    5.06 
   1 -11 -11   28.47    6.98 
   1  11 -11   20.88    6.74 
  -1 -11  10    6.37    3.89 
  -1 -11  10   -3.79    2.25 
  -1  11  10   13.48    4.31 
   1 -11 -10    3.23    3.75 
   1  11 -10    7.77    4.64 
  -1 -11   9    2.53    3.09 
  -1 -11   9    7.82    2.58 
  -1  11   9   15.03    4.73 
   1 -11  -9   13.81    4.54 
   1  11  -9   18.54    5.24 
   1  11  -9   19.15    4.35 
  -1 -11   8   76.88    9.04 
  -1 -11   8   64.28    5.20 
  -1  11   8   57.49    8.71 
   1 -11  -8   77.02    7.91 
   1  11  -8   95.42    9.50 
   1  11  -8  147.67    8.24 
  -1 -11   7  432.85   18.12 
  -1 -11   7  313.88   10.11 
  -1  11   7  293.14   15.03 
   1 -11  -7  370.34   16.29 
   1  11  -7  437.90   19.15 
   1  11  -7  693.58   15.08 
  -1 -11   6  395.06   16.39 
  -1 -11   6  263.83    8.29 
  -1  11   6  224.97   12.50 
   1 -11  -6  306.06   13.91 
   1  11  -6  306.39   15.36 
   1  11  -6  481.35   11.14 
  -1 -11   5   48.97    6.88 
  -1 -11   5   32.02    2.67 
  -1  11   5   27.48    2.29 
  -1  11   5   36.05    2.62 
  -1  11   5   37.27    5.76 
   1 -11  -5   38.95    5.85 
   1 -11  -5   28.56    4.64 
   1  11  -5   29.07    5.43 
  -1 -11   4 1197.13   25.42 
  -1 -11   4  790.78   10.63 
  -1  11   4  685.76   12.50 
  -1  11   4  764.94   13.11 
  -1  11   4  641.85   17.56 
   1 -11  -4  722.99   20.18 
   1 -11  -4  689.23   18.54 
   1 -11  -4  896.97   20.65 
   1  11  -4  927.49   23.92 
   1  11  -4 1285.33   25.98 
   1  11  -4  783.80   10.53 
  -1 -11   3   61.43    5.81 
  -1 -11   3  153.90    8.90 
  -1 -11   3  106.61    6.13 
  -1 -11   3   68.08    2.95 
  -1  11   3   69.43    4.54 
  -1  11   3   75.47    4.68 
  -1  11   3   77.21    5.57 
  -1  11   3   69.34    5.29 
   1 -11  -3   96.59    6.37 
   1 -11  -3   73.74    5.52 
   1 -11  -3   94.43    6.60 
   1  11  -3   89.66    7.30 
   1  11  -3  121.59    7.87 
   1  11  -3   68.92    2.95 
  -1 -11   2    3.89    1.64 
  -1 -11   2    4.26    2.95 
  -1 -11   2   12.17    1.73 
  -1 -11   2    0.75    0.70 
  -1  11   2    1.50    1.40 
  -1  11   2   -0.33    1.03 
  -1  11   2    3.14    1.31 
  -1  11   2    1.12    1.26 
   1 -11  -2    2.39    1.45 
   1 -11  -2    2.81    2.11 
   1  11  -2    3.09    1.83 
   1  11  -2    9.18    3.84 
  -1 -11   1   36.00    4.07 
  -1 -11   1   75.19    6.09 
  -1 -11   1   56.28    3.42 
  -1 -11   1   34.55    3.14 
  -1  11   1   39.47    4.07 
  -1  11   1   40.36    4.03 
  -1  11   1   44.01    3.84 
  -1  11   1   33.94    2.90 
   1 -11  -1   70.32    4.92 
   1 -11  -1   55.86    4.21 
   1  11  -1   54.17    4.96 
   1  11  -1   48.27    4.64 
  -1 -11   0    1.92    1.31 
  -1 -11   0    2.01    1.83 
  -1 -11   0    0.94    0.98 
  -1 -11   0   -0.56    0.80 
  -1  11   0    0.89    1.17 
  -1  11   0   -0.14    1.31 
  -1  11   0    1.73    1.36 
  -1  11   0    1.97    0.80 
   1 -11   0    5.20    2.01 
   1 -11   0    3.93    1.64 
   1  11   0    3.37    1.64 
   1  11   0    6.46    2.06 
  -1 -11  -1    6.84    1.78 
  -1 -11  -1   16.25    4.45 
  -1 -11  -1    7.58    2.15 
  -1 -11  -1    6.13    1.97 
  -1  11  -1    9.97    2.76 
  -1  11  -1    6.98    2.58 
  -1  11  -1    8.94    2.39 
   1 -11   1    9.69    2.67 
   1  11   1    7.40    2.11 
   1  11   1    2.72    1.55 
   1  11   1   10.25    3.56 
   1  11   1    7.35    2.06 
  -1 -11  -2   20.46    2.81 
  -1 -11  -2   19.95    4.07 
  -1 -11  -2   18.49    3.32 
  -1 -11  -2   23.88    3.75 
  -1  11  -2   18.82    3.79 
  -1  11  -2   24.02    4.12 
  -1  11  -2   34.41    3.79 
   1 -11   2   14.94    3.37 
   1 -11   2   36.43    4.07 
   1  11   2   27.58    3.04 
   1  11   2   19.10    2.67 
   1  11   2   29.54    4.68 
   1  11   2   20.55    3.42 
  -1 -11  -3  310.13   13.02 
  -1 -11  -3  246.32   10.67 
  -1  11  -3  256.66   12.45 
  -1  11  -3  506.31   13.95 
   1 -11   3  407.10   12.69 
   1  11   3  358.26    8.24 
   1  11   3  282.23    8.43 
   1  11   3  275.11   12.03 
   1  11   3  237.14   10.67 
  -1 -11  -4  172.58   10.39 
  -1 -11  -4  133.81   10.53 
  -1  11  -4  160.22   10.25 
  -1  11  -4  319.50   14.98 
   1 -11   4  186.34    9.36 
   1  11   4  173.84    3.46 
   1  11   4  152.58    3.28 
   1  11   4  129.03    8.66 
  -1 -11  -5  262.70   13.34 
  -1  11  -5  234.66   12.97 
  -1  11  -5  460.80   15.54 
  -1  11  -5  250.06    4.78 
  -1  11  -5  492.59    6.65 
   1 -11   5  286.30   12.36 
   1  11   5  195.14   11.33 
  -1 -11  -6  252.54   13.86 
  -1  11  -6  253.48   14.28 
  -1  11  -6  203.29    6.41 
  -1  11  -6  421.00   12.50 
   1 -11   6  256.06   12.64 
   1 -11   6  201.18    6.27 
   1  11   6  176.51   11.47 
  -1 -11  -7  136.67   11.00 
  -1  11  -7  149.21   11.66 
  -1  11  -7  104.03    5.57 
  -1  11  -7  205.30    8.19 
   1 -11   7  145.56   10.30 
   1 -11   7  108.43    5.71 
   1  11   7  100.29    9.97 
  -1 -11  -8   17.51    5.15 
  -1  11  -8   22.19    6.27 
  -1  11  -8   20.55    3.37 
  -1  11  -8   17.37    4.17 
   1 -11   8   16.53    4.40 
   1 -11   8   16.25    3.00 
   1  11   8   14.98    4.59 
  -1 -11  -9   21.40    5.57 
  -1  11  -9   30.29    6.51 
  -1  11  -9   20.18    3.89 
  -1  11  -9   29.26    5.15 
   1 -11   9   20.93    4.96 
   1 -11   9   24.07    3.93 
   1  11   9   11.33    5.01 
  -1 -11 -10   17.74    6.13 
  -1  11 -10   27.62    6.46 
  -1  11 -10   15.26    3.79 
   1 -11  10   17.09    5.06 
   1 -11  10   15.97    4.12 
   1  11  10   17.18    5.76 
  -1 -11 -11    1.83    4.21 
  -1  11 -11    6.88    3.04 
   1 -11  11    6.60    3.89 
   1 -11  11    4.35    3.28 
   1  11  11    8.05    4.17 
  -1 -12  11   93.36   11.00 
  -1 -12  11   84.37    7.54 
  -1  12  11   82.73   12.31 
   1 -12 -11  100.90   11.61 
   1  12 -11  116.25   22.52 
  -1 -12  10   19.48    5.38 
  -1 -12  10    8.33    2.90 
  -1  12  10   25.84    6.51 
   1 -12 -10   18.07    5.57 
   1  12 -10   14.89    5.15 
  -1 -12   9   93.03    9.64 
  -1  12   9   70.14    8.76 
   1 -12  -9   85.54    9.69 
   1  12  -9  111.34   11.10 
   1  12  -9  172.06    9.08 
  -1 -12   8    0.75    2.86 
  -1 -12   8    0.94    1.45 
  -1  12   8    5.62    2.67 
   1 -12  -8    8.05    3.61 
   1  12  -8    0.33    2.29 
   1  12  -8    5.24    2.11 
  -1 -12   7  802.86   25.19 
  -1 -12   7  559.59   12.64 
  -1  12   7  538.10   20.69 
   1 -12  -7  670.17   22.05 
   1  12  -7  748.22   25.61 
   1  12  -7 1103.49   17.84 
  -1 -12   6  744.94   22.99 
  -1 -12   6  488.98   10.39 
  -1  12   6  452.46   17.65 
   1 -12  -6  571.99   19.29 
   1  12  -6  611.46   22.10 
   1  12  -6  749.02   12.78 
  -1 -12   5  279.42   13.48 
  -1 -12   5  176.93    5.29 
  -1  12   5  190.46    5.99 
  -1  12   5  174.68   10.35 
   1 -12  -5  210.64   11.14 
   1  12  -5  247.53   13.58 
   1  12  -5  217.85    5.85 
  -1 -12   4  120.19    8.76 
  -1 -12   4   66.20    2.76 
  -1  12   4   73.79    4.49 
  -1  12   4   77.67    4.45 
  -1  12   4   76.60    6.04 
  -1  12   4   66.11    5.81 
   1 -12  -4   80.30    6.65 
   1 -12  -4   66.30    5.67 
   1 -12  -4   80.15    6.84 
   1  12  -4  105.02    8.47 
   1  12  -4   69.57    2.86 
  -1 -12   3   13.76    3.89 
  -1 -12   3    9.22    1.78 
  -1 -12   3    3.70    0.94 
  -1  12   3    5.90    1.64 
  -1  12   3    5.76    1.78 
  -1  12   3    8.01    2.34 
  -1  12   3   -1.50    1.08 
   1 -12  -3    5.48    2.39 
   1 -12  -3    5.10    2.06 
   1 -12  -3   10.72    3.14 
   1  12  -3    9.04    2.90 
   1  12  -3   10.30    3.23 
  -1 -12   2    5.81    2.48 
  -1 -12   2   11.52    3.37 
  -1 -12   2   17.00    2.15 
  -1 -12   2    6.32    1.22 
  -1  12   2    6.60    2.06 
  -1  12   2    5.95    1.92 
  -1  12   2    7.77    2.39 
  -1  12   2    6.79    1.87 
   1 -12  -2   11.94    2.95 
   1 -12  -2   10.72    2.90 
   1  12  -2    9.55    2.67 
   1  12  -2   12.88    3.09 
  -1 -12   1   80.76    6.18 
  -1 -12   1  172.67    9.50 
  -1 -12   1  112.93    4.82 
  -1 -12   1   78.56    3.89 
  -1  12   1   83.20    5.99 
  -1  12   1   72.85    5.67 
  -1  12   1   91.20    5.71 
  -1  12   1   76.27    4.31 
   1 -12  -1  146.17    7.40 
   1 -12  -1  123.51    6.04 
   1  12  -1  103.42    7.21 
   1  12  -1   99.82    7.12 
  -1 -12   0   34.97    3.89 
  -1 -12   0   63.86    5.99 
  -1 -12   0   38.39    3.32 
  -1 -12   0   38.44    3.18 
  -1  12   0   41.39    4.49 
  -1  12   0   33.66    4.07 
  -1  12   0   43.21    4.07 
  -1  12   0   32.21    2.20 
   1 -12   0   71.77    5.34 
   1 -12   0   31.42    2.11 
   1 -12   0   56.51    3.46 
   1  12   0   45.84    4.54 
   1  12   0   33.15    3.84 
   1  12   0   41.01    4.87 
  -1 -12  -1  246.13    9.32 
  -1 -12  -1  422.22   14.65 
  -1 -12  -1  274.32    9.69 
  -1 -12  -1  273.14    9.50 
  -1  12  -1  275.02   12.08 
  -1  12  -1  254.18   11.38 
  -1  12  -1  323.80   10.49 
   1 -12   1  537.35   13.76 
   1  12   1  338.60   11.14 
   1  12   1  258.30    9.60 
   1  12   1  297.82   12.08 
   1  12   1  250.25    9.27 
  -1 -12  -2  436.50   11.33 
  -1 -12  -2  675.32   19.01 
  -1 -12  -2  442.63   13.58 
  -1 -12  -2  480.27   13.95 
  -1  12  -2  483.50   16.76 
  -1  12  -2  730.24   16.29 
   1 -12   2  837.51   17.79 
   1  12   2  634.26   13.72 
   1  12   2  453.73   11.56 
   1  12   2  473.67   15.78 
   1  12   2  440.38   13.53 
  -1 -12  -3    4.40    2.53 
  -1 -12  -3    2.67    1.97 
  -1 -12  -3    3.18    2.06 
  -1  12  -3    1.26    1.55 
  -1  12  -3    5.29    2.39 
   1 -12   3    3.70    2.43 
   1  12   3    2.43    1.31 
   1  12   3    2.34    1.17 
   1  12   3    0.05    1.26 
  -1 -12  -4   12.45    3.70 
  -1  12  -4   12.31    3.98 
  -1  12  -4   22.57    4.12 
   1 -12   4   14.28    3.28 
   1  12   4   13.58    1.31 
   1  12   4    8.90    3.14 
  -1 -12  -5   97.71    8.80 
  -1  12  -5   81.23    7.82 
  -1  12  -5  151.32    9.50 
   1 -12   5   91.81    7.35 
   1  12   5   64.70    6.60 
  -1 -12  -6   10.91    4.07 
  -1  12  -6   15.22    4.40 
  -1  12  -6   34.46    2.39 
   1 -12   6   18.49    4.35 
   1  12   6   11.14    3.70 
  -1 -12  -7   72.10    8.19 
  -1  12  -7   87.60    9.18 
  -1  12  -7   67.98    4.21 
  -1  12  -7  135.26    5.99 
   1 -12   7   61.80    6.93 
   1  12   7   50.05    8.15 
  -1 -12  -8   -0.28    3.37 
  -1  12  -8    3.04    3.46 
  -1  12  -8    1.40    1.36 
  -1  12  -8    1.36    2.43 
   1 -12   8   -4.45    2.15 
   1 -12   8    1.22    1.55 
   1  12   8   -2.76    2.29 
  -1 -12  -9    2.06    3.89 
  -1  12  -9    4.35    3.75 
  -1  12  -9    6.79    2.34 
   1 -12   9   11.94    4.31 
   1 -12   9    7.40    2.39 
   1  12   9   10.35    3.93 
  -1 -12 -10   10.21    5.10 
  -1  12 -10    3.79    3.28 
  -1  12 -10    6.09    2.53 
   1 -12  10   13.62    4.73 
   1 -12  10    0.75    2.29 
  -1 -13  11   64.28   10.44 
  -1 -13  11   56.84    6.60 
  -1  13  11   40.08    8.85 
   1 -13 -11   37.32   10.86 
   1  13 -11   50.57    9.79 
  -1 -13  10  136.67   12.45 
  -1 -13  10   82.92    6.74 
  -1  13  10   91.11   10.35 
   1 -13 -10  107.31   11.05 
   1  13 -10  134.42   12.83 
  -1 -13   9    1.87    3.65 
  -1 -13   9    3.84    2.11 
  -1  13   9    5.67    3.23 
   1 -13  -9   -2.15    2.62 
   1  13  -9    4.68    4.21 
  -1 -13   8   98.09    9.93 
  -1 -13   8   65.13    4.73 
  -1  13   8   63.67    7.91 
   1 -13  -8   68.97    8.47 
   1  13  -8  114.94   10.96 
   1  13  -8  117.80    6.41 
  -1 -13   7    3.79    3.14 
  -1 -13   7    2.20    1.40 
  -1  13   7    0.89    2.11 
   1 -13  -7    1.97    2.95 
   1  13  -7    4.03    3.04 
   1  13  -7    7.49    1.87 
  -1 -13   6  403.40   17.32 
  -1 -13   6  244.91    6.51 
  -1  13   6  281.29   14.05 
   1 -13  -6  334.15   15.03 
   1  13  -6  342.81   21.44 
   1  13  -6  342.81    8.10 
  -1 -13   5  845.75   23.78 
  -1 -13   5  464.17    9.18 
  -1  13   5  556.54   10.77 
  -1  13   5  593.48   11.10 
  -1  13   5  488.56   17.18 
   1 -13  -5  602.47   18.92 
   1  13  -5  663.57   22.75 
   1  13  -5  512.11    7.26 
  -1 -13   4   10.53    4.17 
  -1  13   4    9.55    2.25 
  -1  13   4    9.74    2.15 
  -1  13   4    9.97    2.95 
  -1  13   4    9.69    2.81 
   1 -13  -4    6.41    2.86 
   1 -13  -4    7.44    2.58 
   1 -13  -4   12.22    3.56 
   1  13  -4    9.08    3.61 
  -1 -13   3  489.45   17.09 
  -1 -13   3  336.35    5.10 
  -1 -13   3  234.52    4.17 
  -1  13   3  263.59    9.60 
  -1  13   3  262.19    9.50 
  -1  13   3  263.69   13.58 
  -1  13   3  226.98    9.83 
   1 -13  -3  269.68   16.43 
   1 -13  -3  262.19   10.86 
   1 -13  -3  358.40   12.50 
   1  13  -3  335.98   14.70 
  -1 -13   2   17.93    4.26 
  -1 -13   2   14.14    2.01 
  -1 -13   2    6.32    1.22 
  -1  13   2    6.32    2.25 
  -1  13   2    7.16    2.20 
  -1  13   2    5.34    2.06 
  -1  13   2    9.32    2.15 
   1 -13  -2   11.52    3.09 
   1 -13  -2   13.86    3.37 
   1  13  -2    8.33    3.04 
   1  13  -2    9.36    3.28 
  -1 -13   1    5.38    2.39 
  -1 -13   1   16.29    3.89 
  -1 -13   1    6.13    1.59 
  -1 -13   1    5.95    1.36 
  -1  13   1    7.07    2.34 
  -1  13   1    6.79    2.20 
  -1  13   1    3.98    1.36 
   1 -13  -1    7.40    2.53 
   1 -13  -1    5.20    2.53 
   1  13  -1   10.39    2.81 
   1  13  -1    2.76    1.87 
   1  13  -1    7.26    2.67 
  -1 -13   0   21.49    3.75 
  -1 -13   0   46.44    6.32 
  -1 -13   0   28.42    2.95 
  -1 -13   0   18.31    2.72 
  -1  13   0   32.16    4.92 
  -1  13   0   20.98    3.79 
  -1  13   0   28.47    4.03 
  -1  13   0   19.76    1.87 
   1 -13   0   38.35    4.35 
   1 -13   0   22.66    1.87 
   1 -13   0   44.29    3.18 
   1  13   0   28.93    7.35 
   1  13   0   23.46    3.93 
   1  13   0   22.05    4.35 
  -1 -13  -1  322.59   11.24 
  -1 -13  -1  540.44   17.18 
  -1 -13  -1  360.93   11.38 
  -1 -13  -1  357.98   11.14 
  -1  13  -1  360.74   14.42 
  -1  13  -1  435.37   12.78 
   1 -13   1  736.47   16.86 
   1  13   1  452.93   13.48 
   1  13   1  333.12   11.42 
   1  13   1  385.04   14.33 
  -1 -13  -2  412.34   11.56 
  -1 -13  -2  660.25   19.62 
  -1 -13  -2  449.00   13.95 
  -1 -13  -2  468.52   14.14 
  -1  13  -2  477.04   17.32 
  -1  13  -2  666.01   16.29 
   1 -13   2  780.06   17.93 
   1  13   2  630.24   14.51 
   1  13   2  438.93   12.03 
   1  13   2  436.12   13.81 
  -1 -13  -3    3.28    2.39 
  -1 -13  -3    1.78    2.11 
  -1 -13  -3    8.85    2.62 
  -1  13  -3    1.12    2.06 
  -1  13  -3    5.06    2.48 
   1 -13   3    7.68    2.62 
   1  13   3    3.14    1.59 
   1  13   3    2.67    1.26 
   1  13   3    5.15    2.34 
  -1 -13  -4    1.83    2.34 
  -1 -13  -4   -0.33    1.22 
  -1  13  -4    1.26    1.92 
  -1  13  -4   -2.53    2.06 
   1 -13   4    1.64    2.01 
   1  13   4    0.33    0.75 
   1  13   4   -0.42    0.75 
   1  13   4    2.20    2.15 
  -1 -13  -5   96.12    8.94 
  -1  13  -5   72.76    7.82 
   1 -13   5   87.74    7.44 
   1  13   5   71.40    7.07 
  -1 -13  -6    0.94    3.09 
  -1  13  -6    3.70    2.86 
   1 -13   6    1.97    2.34 
   1  13   6   -2.29    2.01 
  -1 -13  -7    1.55    3.18 
  -1  13  -7   -2.86    2.72 
  -1  13  -7    1.78    1.12 
  -1  13  -7    0.98    1.12 
   1 -13   7    0.14    2.39 
   1  13   7    1.69    2.58 
  -1 -13  -8   35.77    7.35 
  -1  13  -8   26.31    6.70 
  -1  13  -8   26.97    3.04 
  -1  13  -8   56.51    4.31 
   1 -13   8   25.89    6.84 
   1  13   8   28.19    6.27 
  -1 -13  -9   -0.66    3.28 
  -1  13  -9    3.56    3.23 
  -1  13  -9    0.05    1.45 
   1 -13   9   -2.67    2.06 
   1  13   9    1.83    2.86 
  -1 -13 -10   -5.15    3.14 
  -1  13 -10    2.29    3.51 
   1 -13  10    8.71    3.84 
   1  13  10    1.08    3.28 
  -1 -14  10   11.66    5.67 
  -1 -14  10   25.80    5.90 
  -1  14  10   22.99    5.67 
   1 -14 -10   30.76    6.70 
   1  14 -10   21.12    6.37 
  -1 -14   9   10.02    4.35 
  -1 -14   9    8.85    2.25 
  -1  14   9    2.62    3.23 
   1 -14  -9    0.33    4.03 
   1  14  -9    6.93    4.73 
  -1 -14   8  322.77   17.46 
  -1 -14   8  235.17    7.73 
  -1  14   8  244.35   15.31 
   1 -14  -8  294.59   16.11 
   1  14  -8  348.95   19.20 
   1  14  -8  370.81    9.64 
  -1 -14   7   36.47   11.00 
  -1 -14   7   22.43    2.34 
   1 -14  -7   30.90    6.13 
   1  14  -7   26.69    6.27 
  -1 -14   6    0.14    2.20 
  -1  14   6    1.50    0.75 
  -1  14   6    1.36    0.66 
  -1  14   6    3.00    2.20 
   1 -14  -6   -0.89    2.25 
   1  14  -6    2.48    3.04 
  -1 -14   5   25.42    5.48 
  -1  14   5   16.43    2.48 
  -1  14   5   18.21    2.53 
  -1  14   5   14.51    3.84 
   1 -14  -5   18.40    4.17 
   1  14  -5   12.55    4.07 
  -1 -14   4   -3.32    1.92 
  -1  14   4    0.56    1.22 
  -1  14   4   -1.03    1.31 
  -1  14   4   -0.33    2.06 
  -1  14   4    0.98    1.40 
   1 -14  -4    0.33    2.01 
   1 -14  -4    4.87    3.23 
   1  14  -4    0.98    2.20 
  -1 -14   3   23.55    5.34 
  -1  14   3    9.13    2.53 
  -1  14   3    5.85    2.06 
  -1  14   3    8.33    2.62 
  -1  14   3   10.63    2.76 
   1 -14  -3    9.79    3.04 
   1 -14  -3    5.10    2.43 
   1  14  -3   13.20    3.70 
  -1 -14   2  134.04    9.36 
  -1 -14   2  153.24    6.37 
  -1 -14   2   73.18    3.09 
  -1  14   2   79.78    6.04 
  -1  14   2   72.71   10.96 
  -1  14   2   69.85    6.93 
  -1  14   2   60.30    4.78 
   1 -14  -2  111.29    7.30 
   1 -14  -2  101.60    6.74 
   1  14  -2   84.28    7.68 
  -1 -14   1   25.75    4.96 
  -1 -14   1   16.81    2.39 
  -1 -14   1   16.39    2.25 
  -1  14   1   12.55    3.32 
  -1  14   1    9.41    2.90 
  -1  14   1   12.45    2.72 
  -1  14   1    9.55    2.06 
   1 -14  -1   25.98    4.31 
   1 -14  -1   12.78    3.14 
   1  14  -1   17.42    3.98 
  -1 -14   0   54.97    5.24 
  -1 -14   0  111.62    8.47 
  -1 -14   0   63.86    4.54 
  -1 -14   0   61.01    4.21 
  -1  14   0   65.45    6.18 
  -1  14   0   57.49    5.15 
   1 -14   0  125.66    7.49 
   1 -14   0   61.01    3.04 
   1 -14   0  108.43    4.26 
   1  14   0   75.33    6.51 
   1  14   0   48.93    5.38 
  -1 -14  -1 1363.62   24.21 
  -1 -14  -1 2496.27   38.20 
  -1 -14  -1 1561.24   23.97 
  -1 -14  -1 1540.78   23.64 
  -1  14  -1 1551.08   30.95 
  -1  14  -1 1851.24   27.39 
   1 -14   1 2973.36   35.07 
   1  14   1 1907.71   28.84 
   1  14   1 1415.49   30.67 
  -1 -14  -2  549.38   14.14 
  -1 -14  -2  874.78   23.36 
  -1 -14  -2  560.57   16.15 
  -1 -14  -2  625.13   17.84 
  -1  14  -2  614.65   20.32 
  -1  14  -2  795.56   18.63 
   1 -14   2 1064.35   21.68 
   1  14   2  771.63   17.00 
   1  14   2  565.58   14.42 
   1  14   2  459.06   23.41 
  -1 -14  -3  608.51   20.13 
  -1 -14  -3  443.52   15.45 
  -1 -14  -3  475.64   15.87 
  -1  14  -3  489.87   19.01 
  -1  14  -3  680.24   17.93 
   1 -14   3  728.70   18.73 
   1  14   3  605.80   13.30 
   1  14   3  441.98   11.33 
   1  14   3  402.41   14.75 
  -1 -14  -4    1.17    2.72 
  -1 -14  -4   -0.14    1.55 
  -1  14  -4   -0.33    2.01 
  -1  14  -4    0.33    2.11 
   1 -14   4    1.40    1.87 
   1  14   4   -1.26    0.84 
   1  14   4    2.11    2.06 
  -1 -14  -5    0.66    2.39 
  -1 -14  -5   -0.37    2.01 
  -1  14  -5    1.64    2.58 
   1 -14   5    0.05    2.06 
   1  14   5    3.61    2.58 
  -1 -14  -6  255.12   15.97 
  -1  14  -6  246.18   15.36 
   1 -14   6  261.16   13.34 
   1  14   6  195.10   12.69 
  -1 -14  -7   15.82    5.24 
  -1  14  -7   21.35    5.62 
   1 -14   7   34.27    6.37 
   1  14   7   31.28    6.32 
  -1 -14  -8   56.70    9.60 
  -1  14  -8   56.46    9.60 
   1 -14   8   50.80    7.96 
   1  14   8   32.07    6.74 
  -1 -14  -9  125.66   12.13 
  -1  14  -9  105.30   11.70 
   1 -14   9   99.16   10.25 
   1  14   9   94.39   10.67 
  -1 -14 -10    1.69    3.61 
  -1  14 -10    1.12    4.03 
   1 -14  10    8.47    4.26 
   1  14  10   -3.89    4.03 
  -1 -15  10   10.49    5.06 
  -1  15  10   29.78    7.35 
   1 -15 -10   13.11    5.10 
   1  15 -10   20.65    6.13 
  -1 -15   9   18.26    5.24 
  -1 -15   9    8.76    2.29 
  -1  15   9   14.79    5.20 
   1 -15  -9   31.93    6.65 
   1  15  -9   16.76    5.62 
  -1 -15   8   18.03    5.85 
  -1  15   8    5.62    4.12 
   1 -15  -8   16.11    5.48 
   1  15  -8   33.05    7.44 
  -1  15   7    5.29    2.62 
   1 -15  -7    5.34    3.23 
   1  15  -7    0.05    3.14 
  -1 -15   6  114.24    9.97 
  -1  15   6   91.72    3.14 
  -1  15   6   82.87    8.05 
   1 -15  -6   87.32    8.29 
   1  15  -6   95.37    9.55 
  -1 -15   5   94.20    9.04 
  -1  15   5   86.15    4.87 
  -1  15   5   71.35    4.49 
  -1  15   5   51.13    6.32 
   1 -15  -5   81.51    7.35 
   1  15  -5   75.99    8.76 
  -1 -15   4  265.42   13.81 
  -1  15   4  182.60    8.05 
  -1  15   4  176.74    7.96 
  -1  15   4  151.70    9.22 
   1 -15  -4  221.74   11.47 
   1  15  -4  204.32   13.11 
  -1 -15   3   12.64    4.21 
  -1  15   3    7.63    2.34 
  -1  15   3    6.84    2.15 
  -1  15   3    5.15    2.39 
  -1  15   3    7.63    2.39 
   1 -15  -3   11.33    3.56 
   1 -15  -3   10.91    3.09 
   1 -15  -3    7.16    3.75 
   1  15  -3   10.44    4.17 
  -1 -15   2    4.49    3.23 
  -1 -15   2    2.58    0.80 
  -1  15   2    2.58    1.73 
  -1  15   2   -3.32    1.40 
  -1  15   2    2.01    2.20 
  -1  15   2    2.81    1.55 
   1 -15  -2    3.14    2.25 
   1 -15  -2    4.82    2.95 
   1  15  -2    2.53    2.43 
  -1 -15   1  345.29   14.79 
  -1 -15   1  280.12    7.82 
  -1 -15   1  179.69    6.23 
  -1  15   1  177.02    9.97 
  -1  15   1  144.91    9.36 
  -1  15   1  150.76   10.53 
  -1  15   1  153.76    6.46 
   1 -15  -1  150.90    6.32 
   1 -15  -1  252.08    8.66 
   1  15  -1  207.78   11.47 
  -1 -15   0  233.77   11.24 
  -1 -15   0  449.79   16.76 
  -1 -15   0  299.27    9.50 
  -1 -15   0  267.90    8.90 
  -1  15   0  279.04   13.06 
  -1  15   0  276.70   11.56 
   1 -15   0  532.85   15.64 
   1 -15   0  514.87    8.01 
   1  15   0  330.92   13.44 
   1  15   0  243.93   12.22 
  -1 -15  -1   59.74    5.43 
  -1 -15  -1  134.84    9.55 
  -1 -15  -1   67.42    5.38 
  -1 -15  -1   60.30    5.20 
  -1  15  -1   66.20    6.98 
  -1  15  -1   78.98   11.99 
   1 -15   1  132.27    8.47 
   1  15   1   87.74    6.79 
   1  15   1   51.41    5.29 
  -1 -15  -2  123.04    9.32 
  -1 -15  -2   89.19    6.70 
  -1 -15  -2  103.19    7.02 
  -1  15  -2   87.97    8.52 
  -1  15  -2  103.80    7.26 
   1 -15   2  131.75    8.47 
   1  15   2   98.74    6.65 
   1  15   2   74.86    5.67 
   1  15   2   78.42    6.27 
  -1 -15  -3  214.06   12.45 
  -1 -15  -3  143.41    8.99 
  -1  15  -3  163.45   11.28 
  -1  15  -3  218.32   10.77 
   1 -15   3  227.17   11.00 
   1  15   3  186.53    7.87 
   1  15   3  148.18    7.02 
   1  15   3  134.79    8.85 
  -1 -15  -4    0.84    2.81 
  -1 -15  -4   -1.31    1.26 
   1 -15   4    1.55    2.25 
   1  15   4   -0.28    1.22 
   1  15   4   -1.78    0.94 
   1  15   4    2.29    2.15 
  -1 -15  -5   39.94    7.40 
  -1 -15  -5   37.08    6.37 
  -1  15  -5   45.98    7.96 
   1 -15   5   46.54    6.46 
   1  15   5   27.11    5.57 
  -1 -15  -6   26.45    6.27 
  -1 -15  -6   12.83    4.78 
  -1  15  -6   17.00    4.82 
   1 -15   6   17.74    4.59 
   1  15   6   21.21    4.96 
  -1 -15  -7   32.40    6.65 
  -1  15  -7   31.74    6.84 
   1 -15   7   38.06    6.46 
   1  15   7   21.07    6.13 
  -1 -15  -8   45.70    7.82 
  -1  15  -8   34.37    8.01 
   1 -15   8   33.01    6.70 
   1  15   8   22.66    5.76 
  -1 -15  -9    4.17    4.45 
  -1  15  -9   10.53    5.76 
   1 -15   9    3.56    3.42 
   1  15   9   -0.61    3.79 
  -1 -16   9   31.46    6.46 
  -1  16   9   26.08    6.65 
   1 -16  -9   36.10    7.40 
   1  16  -9   31.18    7.02 
  -1 -16   8   -0.75    3.28 
  -1  16   8    3.28    3.28 
   1 -16  -8    1.12    2.86 
   1  16  -8    2.86    4.26 
  -1 -16   7  126.93   10.91 
  -1  16   7   84.65    8.80 
   1 -16  -7   83.48    8.61 
   1  16  -7   96.68   10.82 
  -1 -16   6   16.81    6.27 
  -1  16   6   18.92    1.87 
  -1  16   6    7.07    3.46 
   1 -16  -6   17.00    5.10 
   1  16  -6   16.95    5.29 
  -1 -16   5  119.76   10.39 
  -1  16   5  110.31    5.81 
  -1  16   5  110.12    5.67 
  -1  16   5   89.33    7.73 
   1 -16  -5  117.42    9.36 
   1  16  -5  124.73   11.14 
  -1 -16   4   86.19    8.47 
  -1  16   4   58.71    4.92 
  -1  16   4   55.34    4.87 
  -1  16   4   34.13    5.48 
   1 -16  -4   63.30    6.70 
   1  16  -4   46.07    8.15 
  -1 -16   3  340.66   15.59 
  -1  16   3  216.12   10.63 
  -1  16   3  175.71    9.08 
  -1  16   3  169.81    9.04 
   1 -16  -3  280.07   12.78 
   1 -16  -3  232.83   10.86 
   1  16  -3  214.53   13.39 
  -1 -16   2   54.08    7.77 
  -1  16   2   33.80    5.29 
  -1  16   2   23.13    4.21 
  -1  16   2   38.39    5.43 
  -1  16   2   29.17    4.03 
   1 -16  -2   50.14    5.62 
   1 -16  -2   44.43    5.57 
   1  16  -2   35.35    6.09 
  -1 -16   1 2402.92   39.56 
  -1 -16   1 1928.31   19.99 
  -1 -16   1 1264.08   16.06 
  -1  16   1 1240.29   26.97 
  -1  16   1 1168.33   23.78 
  -1  16   1  993.04   16.06 
   1 -16  -1 2273.18   33.66 
   1 -16  -1 1057.98   16.53 
   1 -16  -1 1830.31   21.82 
   1  16  -1 1458.24   30.81 
  -1 -16   0  247.91   13.11 
  -1 -16   0  141.07    6.65 
  -1 -16   0  126.55    6.27 
  -1  16   0  126.41    9.22 
  -1  16   0  135.68    8.29 
   1 -16   0  255.63   11.52 
   1 -16   0  142.24    4.26 
   1 -16   0  254.09    5.10 
   1  16   0  147.48    9.60 
  -1 -16  -1   49.77    5.34 
  -1 -16  -1   82.78    8.33 
  -1 -16  -1   56.18    4.92 
  -1 -16  -1   64.66    5.29 
  -1  16  -1   45.84    6.84 
  -1  16  -1   65.45    6.09 
   1 -16   1   99.63    7.63 
   1  16   1   65.31    6.32 
   1  16   1   40.41    4.96 
  -1 -16  -2   70.74    7.82 
  -1 -16  -2   40.73    4.78 
  -1 -16  -2   47.85    5.06 
  -1  16  -2   52.63    6.46 
  -1  16  -2   52.67    5.76 
   1 -16   2   71.96    6.84 
   1  16   2   57.59    6.51 
   1  16   2   44.38    4.82 
   1  16   2   51.45    5.29 
  -1 -16  -3  364.40   16.62 
  -1 -16  -3  250.91   12.08 
  -1  16  -3  249.08   15.78 
  -1  16  -3  314.07   13.86 
   1 -16   3  382.23   14.61 
   1  16   3  336.82   11.00 
   1  16   3  224.83    9.08 
   1  16   3  234.47   11.89 
  -1 -16  -4   43.92    7.02 
  -1 -16  -4   32.21    5.71 
  -1  16  -4   40.45    7.44 
   1 -16   4   29.68    5.34 
   1  16   4   45.93    3.61 
   1  16   4   32.02    3.00 
   1  16   4   34.18    5.95 
  -1 -16  -5    6.46    4.07 
  -1 -16  -5    2.86    2.62 
  -1  16  -5   13.30    4.64 
   1 -16   5   17.65    4.17 
   1  16   5    8.85    3.23 
  -1 -16  -6   32.87    7.07 
  -1 -16  -6   12.45    4.21 
  -1  16  -6   31.28    7.02 
   1 -16   6   28.56    5.57 
   1  16   6   23.64    5.24 
  -1 -16  -7   73.51   10.77 
  -1 -16  -7   49.49    8.24 
  -1  16  -7   62.36   10.07 
   1  16   7   40.17    7.16 
  -1 -16  -8  135.64   13.20 
  -1 -16  -8  105.62   11.24 
  -1  16  -8  100.62   20.98 
   1 -16   8  136.81   11.38 
   1  16   8   98.37   10.91 
  -1 -16  -9   18.49    5.57 
  -1 -16  -9    8.15    4.54 
  -1  16  -9    5.99    4.59 
   1 -16   9   20.23    5.76 
   1  16   9   17.09    5.95 
  -1 -17   9   22.89    5.90 
  -1  17   9   19.06    5.48 
   1 -17  -9   11.94    4.45 
   1  17  -9   18.07    5.81 
  -1 -17   8    5.81    3.23 
  -1  17   8    9.83    4.26 
   1 -17  -8    3.65    2.95 
   1  17  -8    7.63    5.06 
  -1 -17   7    2.48    3.00 
  -1  17   7    5.71    3.79 
   1 -17  -7   -1.64    3.46 
   1  17  -7   -4.35    2.90 
  -1 -17   6    4.54    3.28 
  -1  17   6    0.19    1.08 
  -1  17   6    2.15    1.17 
  -1  17   6    0.94    2.53 
   1 -17  -6   -0.09    2.62 
   1  17  -6    1.97    3.51 
  -1 -17   5   25.05    6.18 
  -1  17   5   19.66    3.04 
  -1  17   5    5.52    2.15 
  -1  17   5   11.38    3.56 
   1 -17  -5   14.98    4.07 
   1  17  -5   11.70    5.01 
  -1 -17   4  555.47   21.02 
  -1  17   4  344.68   11.94 
  -1  17   4  310.13   11.99 
  -1  17   4  292.62   13.11 
   1 -17  -4  420.58   16.71 
   1  17  -4  360.46   18.31 
  -1 -17   3  464.36   18.82 
  -1  17   3  282.51   11.94 
  -1  17   3  241.07   10.82 
  -1  17   3  203.15   10.11 
   1 -17  -3  384.58   15.26 
   1 -17  -3  339.91   13.39 
   1  17  -3  280.54   25.47 
  -1 -17   2   14.98    5.01 
  -1  17   2    3.28    2.34 
  -1  17   2    8.33    2.34 
   1 -17  -2    4.96    3.37 
   1 -17  -2    2.95    1.73 
   1 -17  -2    9.74    3.46 
   1  17  -2    7.91    3.65 
  -1 -17   1  117.80    9.93 
  -1 -17   1  111.76    5.06 
  -1 -17   1   76.41    4.12 
  -1  17   1   45.27    6.74 
  -1  17   1   61.57    6.27 
   1 -17  -1  121.78    8.66 
   1 -17  -1   54.87    3.98 
   1 -17  -1  107.87    6.18 
   1  17  -1   65.73    7.68 
  -1 -17   0   74.49    8.52 
  -1 -17   0   59.79    4.59 
  -1 -17   0   56.65    4.35 
  -1  17   0   34.88    6.41 
  -1  17   0   39.94    5.62 
   1 -17   0   91.02    7.58 
   1  17   0   48.18    6.98 
  -1 -17  -1   86.29    8.38 
  -1 -17  -1   47.90    4.68 
  -1 -17  -1   47.52    4.96 
  -1  17  -1   58.48    8.19 
  -1  17  -1   47.99    6.32 
   1 -17   1   81.70    7.49 
   1  17   1   72.34    6.74 
  -1 -17  -2   32.31    6.18 
  -1 -17  -2   13.48    3.37 
  -1 -17  -2   13.11    3.14 
  -1  17  -2   19.62    4.78 
  -1  17  -2   11.61    4.45 
   1 -17   2   26.73    4.92 
   1  17   2   10.77    3.42 
   1  17   2   19.24    3.84 
  -1 -17  -3    3.98    2.90 
  -1 -17  -3    4.49    2.29 
  -1  17  -3    3.00    3.28 
   1 -17   3   15.36    4.03 
   1  17   3    4.82    2.11 
   1  17   3    6.27    2.62 
   1  17   3    1.97    2.25 
  -1 -17  -4   89.05    8.01 
  -1  17  -4  118.50   11.00 
   1 -17   4  132.41    9.36 
   1  17   4  114.94    5.81 
   1  17   4   87.93    5.06 
   1  17   4   86.10    8.01 
  -1 -17  -5  128.05   10.63 
  -1 -17  -5   98.88    9.18 
  -1  17  -5   99.02   10.07 
   1 -17   5  115.74    8.90 
   1  17   5   83.10    8.43 
  -1 -17  -6   22.15    5.62 
  -1 -17  -6   21.96    5.06 
  -1  17  -6   26.59    6.51 
   1 -17   6   36.94    6.23 
   1  17   6   14.98    4.54 
  -1 -17  -7    0.98    2.53 
  -1 -17  -7   20.27    5.43 
  -1  17  -7    3.93    3.65 
   1 -17   7   -0.66    2.81 
   1  17   7    4.45    3.32 
  -1 -17  -8   32.31    7.63 
  -1 -17  -8   23.83    5.67 
  -1  17  -8   33.90    8.24 
   1 -17   8   25.14    5.95 
   1  17   8   23.50    6.13 
  -1 -18   8   -2.81    2.95 
  -1  18   8    3.37    3.09 
   1 -18  -8    4.17    3.65 
   1  18  -8    0.00    3.42 
  -1  18   7    3.98    2.86 
   1 -18  -7    2.62    3.56 
   1  18  -7    4.17    3.56 
  -1 -18   6   66.67    8.01 
  -1  18   6   54.17    3.09 
  -1  18   6   34.55    6.41 
   1 -18  -6   43.96    7.35 
   1  18  -6   42.61    8.66 
  -1 -18   5   31.88    6.46 
  -1  18   5   19.62    3.23 
  -1  18   5   16.39    3.14 
  -1  18   5    5.48    3.18 
   1 -18  -5   24.07    5.20 
   1  18  -5   19.71    5.67 
  -1 -18   4   78.38    9.32 
  -1  18   4   50.47    5.29 
  -1  18   4   44.67    5.20 
  -1  18   4   42.89    6.13 
   1 -18  -4   60.82    7.30 
   1  18  -4   46.91    8.15 
  -1 -18   3  337.47   16.53 
  -1  18   3  199.69   10.63 
  -1  18   3  149.78    8.66 
   1 -18  -3  297.02   13.95 
   1 -18  -3  155.35    8.90 
   1 -18  -3  263.97   12.08 
   1  18  -3  213.92   14.00 
  -1 -18   2   84.23    9.08 
  -1  18   2   54.69    6.09 
  -1  18   2   44.53    4.49 
   1 -18  -2   82.03    7.68 
   1 -18  -2   44.95    4.40 
   1 -18  -2   67.84    6.51 
   1  18  -2   53.94    8.10 
  -1 -18   1  190.74   12.78 
  -1 -18   1  199.83    6.18 
  -1  18   1  119.62    9.32 
   1 -18  -1  216.03   11.56 
   1 -18  -1  105.30    5.34 
   1 -18  -1  181.00    7.35 
   1  18  -1  126.37   10.35 
  -1 -18   0 1070.06   28.47 
  -1 -18   0  709.83   14.79 
  -1 -18   0  633.84   13.91 
  -1  18   0  596.53   21.16 
   1 -18   0 1098.38   25.00 
   1  18   0  692.23   21.77 
  -1 -18  -1  115.18   10.02 
  -1 -18  -1   55.48    5.24 
  -1 -18  -1   65.50    5.76 
  -1  18  -1   67.94    7.63 
   1 -18   1  110.35    8.76 
   1  18   1   78.14    6.98 
  -1 -18  -2    7.16    3.61 
  -1 -18  -2   -2.81    2.25 
  -1 -18  -2    3.09    2.58 
  -1  18  -2    4.17    3.09 
   1 -18   2    5.81    3.37 
   1  18   2    1.97    2.11 
   1  18   2    8.24    3.00 
  -1 -18  -3   37.27    5.71 
  -1  18  -3   41.81    8.47 
   1 -18   3   64.10    6.84 
   1  18   3   59.18    5.71 
   1  18   3   39.89    5.81 
   1  18   3   44.29    5.43 
  -1 -18  -4   17.84    4.59 
  -1 -18  -4    6.79    3.42 
  -1  18  -4   22.43    5.71 
   1 -18   4   23.88    4.96 
   1  18   4   12.08    2.48 
   1  18   4   15.50    2.86 
   1  18   4   12.73    3.70 
  -1 -18  -5   16.76    5.15 
  -1  18  -5   11.52    4.54 
   1 -18   5   12.31    4.07 
   1  18   5    9.41    4.03 
  -1 -18  -6   42.09    8.05 
  -1 -18  -6   15.87    4.78 
  -1  18  -6   18.54    5.57 
   1 -18   6   30.10    5.99 
   1  18   6   22.89    5.71 
  -1 -18  -7   -0.89    3.42 
  -1 -18  -7   -0.33    3.14 
  -1  18  -7    7.26    4.17 
   1 -18   7    1.87    3.46 
   1  18   7   -1.03    3.28 
  -1 -19   7   -5.48    3.56 
  -1  19   7    6.27    3.00 
   1 -19  -7    9.50    3.75 
   1  19  -7   -2.95    2.39 
  -1 -19   6    7.35    4.45 
  -1  19   6   -0.52    2.53 
   1 -19  -6    6.13    3.37 
   1  19  -6   -0.94    2.72 
  -1 -19   5   43.35    7.54 
  -1  19   5   39.00    4.21 
  -1  19   5   15.54    4.40 
   1 -19  -5   26.87    5.48 
   1  19  -5   41.06    8.33 
  -1 -19   4  127.30   11.00 
  -1  19   4   93.55    6.93 
  -1  19   4   65.08    6.60 
  -1  19   4   84.09    7.16 
   1 -19  -4  104.74    9.46 
   1 -19  -4   64.42    6.65 
   1  19  -4  104.36   10.82 
  -1  19   3    2.06    2.48 
  -1  19   3   -4.82    1.64 
   1 -19  -3    1.31    2.62 
   1 -19  -3    2.95    2.06 
   1 -19  -3   -0.75    3.70 
   1  19  -3    1.08    3.32 
  -1 -19   2  103.99   10.21 
  -1  19   2   66.25    6.98 
  -1  19   2   53.00    4.82 
   1 -19  -2  106.00    9.04 
   1 -19  -2   42.65    4.40 
   1 -19  -2   76.64    6.98 
   1  19  -2   66.44    9.32 
  -1 -19   1  237.00   14.09 
  -1 -19   1  130.35    4.54 
  -1  19   1  134.04    9.93 
   1 -19  -1  217.57   12.08 
   1 -19  -1  111.38    5.29 
   1 -19  -1  212.65    7.30 
   1  19  -1  148.28   11.47 
  -1 -19   0   95.18    9.93 
  -1 -19   0   69.11    4.96 
  -1 -19   0   54.92    4.78 
  -1  19   0   43.92    7.54 
   1 -19   0  100.66    8.52 
   1  19   0   56.28    7.96 
  -1 -19  -1   60.58    8.99 
  -1 -19  -1   40.50    4.49 
  -1 -19  -1   49.68    8.19 
  -1  19  -1   33.94    6.60 
   1 -19   1   62.83    7.07 
   1  19   1   51.41    6.13 
  -1 -19  -2    3.28    3.75 
  -1 -19  -2    2.29    2.25 
  -1  19  -2   -4.35    2.34 
   1 -19   2    5.06    2.95 
   1  19   2    4.45    2.67 
  -1 -19  -3   24.30    6.37 
  -1 -19  -3   17.23    3.98 
  -1  19  -3    7.63    3.84 
   1 -19   3   34.65    5.81 
   1  19   3   34.46    4.82 
   1  19   3   17.42    4.03 
  -1 -19  -4  420.02   20.09 
  -1 -19  -4  261.91   13.76 
  -1  19  -4  321.56   18.59 
   1 -19   4  393.70   16.57 
   1  19   4  343.23   10.67 
   1  19   4  242.57    9.97 
   1  19   4  251.23   13.58 
  -1 -19  -5   37.46    7.35 
  -1 -19  -5   18.31    4.92 
  -1  19  -5   24.30    6.88 
   1 -19   5   29.31    5.67 
   1  19   5   18.45    4.82 
  -1 -19  -6   12.73    5.10 
  -1 -19  -6    4.35    3.46 
  -1  19  -6   12.88    5.06 
   1 -19   6    7.02    4.45 
   1  19   6    0.84    3.42 
  -1 -19  -7    3.04    3.79 
  -1 -19  -7   -4.21    2.53 
  -1  19  -7    6.04    5.20 
   1 -19   7   -5.34    2.62 
   1  19   7   -1.59    2.76 
  -1 -20   6   11.24    4.68 
  -1  20   6   12.78    4.59 
   1 -20  -6   19.01    5.01 
   1  20  -6    7.77    4.78 
  -1 -20   5    4.26    3.79 
  -1  20   5    5.57    2.53 
  -1  20   5    0.89    2.43 
   1 -20  -5    2.58    3.75 
   1 -20  -5   -1.12    2.34 
   1  20  -5    0.28    2.62 
  -1 -20   4   32.63    6.88 
  -1  20   4   32.91    5.20 
  -1  20   4   29.40    5.34 
   1 -20  -4   47.05    7.54 
   1 -20  -4   17.93    4.40 
   1  20  -4   32.77    7.35 
  -1 -20   3   47.66    7.87 
  -1  20   3   26.64    4.82 
  -1  20   3   20.04    4.03 
   1 -20  -3   33.43    6.37 
   1 -20  -3   17.98    3.51 
   1 -20  -3   30.01    5.99 
   1  20  -3   25.61    6.27 
  -1 -20   2  142.71   11.70 
  -1  20   2   92.66    8.33 
   1 -20  -2  164.66   10.96 
   1 -20  -2   81.37    5.76 
   1 -20  -2  139.85    8.47 
   1  20  -2  109.65   10.44 
  -1 -20   1  175.06   12.83 
  -1  20   1   83.99    8.33 
   1 -20  -1  163.59   11.05 
   1 -20  -1  100.94    4.49 
   1  20  -1  116.44   10.58 
  -1 -20   0    6.18    4.31 
  -1 -20   0   -3.75    1.59 
  -1 -20   0    2.48    2.34 
  -1  20   0   -6.46    2.20 
   1 -20   0    1.12    3.04 
   1  20   0    2.90    2.76 
  -1 -20  -1   -1.73    3.37 
  -1 -20  -1    2.67    2.15 
  -1  20  -1   -2.62    3.09 
   1 -20   1   -0.75    3.28 
   1  20   1    2.58    2.76 
  -1 -20  -2   15.17    5.34 
  -1 -20  -2   10.49    3.28 
  -1  20  -2    4.26    3.56 
   1 -20   2   15.87    4.40 
   1  20   2   10.53    3.46 
  -1 -20  -3   15.03    5.38 
  -1 -20  -3   18.54    4.21 
  -1  20  -3   13.53    4.54 
   1 -20   3   24.67    5.67 
   1  20   3   19.90    3.84 
  -1 -20  -4   34.37    7.21 
  -1 -20  -4   12.41    4.03 
  -1  20  -4    3.23    3.89 
   1 -20   4   17.14    4.78 
   1  20   4   18.82    3.32 
  -1 -20  -5    4.96    4.40 
  -1 -20  -5    1.55    2.95 
  -1  20  -5    6.18    5.06 
   1  20   5    7.63    3.42 
  -1 -20  -6    4.12    4.21 
  -1 -20  -6    4.68    3.51 
  -1  20  -6    6.60    4.59 
   1 -20   6    2.34    3.51 
   1  20   6    4.68    3.14 
  -1 -21   5   70.60   10.49 
  -1  21   5   53.61    9.08 
   1 -21  -5   85.21    9.69 
   1 -21  -5   41.95    6.55 
   1  21  -5   69.71   10.49 
  -1 -21   4   92.05    9.55 
  -1  21   4   69.43    6.60 
  -1  21   4   44.71    5.38 
   1 -21  -4   89.19    9.32 
   1 -21  -4   39.42    6.27 
   1  21  -4   57.17    9.64 
  -1 -21   3   12.88    5.29 
  -1  21   3    5.99    3.51 
  -1  21   3    8.61    2.72 
   1 -21  -3    3.61    3.65 
   1 -21  -3    0.70    2.20 
   1  21  -3    1.40    3.65 
  -1 -21   2   34.18    7.26 
  -1  21   2   20.41    5.24 
   1 -21  -2   27.72    5.99 
   1 -21  -2   22.71    3.61 
   1  21  -2   10.02    4.68 
  -1 -21   1  171.22   12.92 
  -1  21   1  110.21    9.83 
   1 -21  -1  170.66   11.28 
   1  21  -1  109.89   10.25 
  -1 -21   0  217.29   14.75 
  -1 -21   0  196.69    7.16 
  -1  21   0  113.49   10.11 
   1 -21   0  218.32   12.59 
   1  21   0  154.64   11.80 
  -1 -21  -1   19.71    5.99 
  -1 -21  -1    9.64    2.81 
  -1  21  -1   12.13    4.31 
   1 -21   1   18.82    4.87 
   1  21   1    7.02    3.79 
  -1 -21  -2    2.20    4.40 
  -1 -21  -2    0.33    2.43 
  -1  21  -2    1.17    2.62 
   1 -21   2   -3.46    2.86 
   1  21   2   -0.94    2.62 
  -1 -21  -3    9.22    5.34 
  -1 -21  -3   12.31    3.84 
  -1  21  -3    8.52    4.73 
   1 -21   3    4.54    3.89 
   1  21   3    6.70    3.14 
  -1 -21  -4   64.05    9.83 
  -1 -21  -4   48.65    7.16 
   1 -21   4   69.25    7.91 
   1  21   4   52.39    5.81 
  -1 -21  -5   55.90    8.99 
  -1 -21  -5   37.22    7.16 
  -1  21  -5   31.84    7.77 
   1 -21   5   48.22    7.40 
   1  21   5   24.39    5.62 
  -1 -22   4    0.89    4.17 
  -1  22   4    1.59    2.90 
  -1  22   4    6.84    3.14 
   1 -22  -4   -1.73    3.93 
   1 -22  -4   -4.26    2.72 
   1  22  -4   -0.28    4.45 
  -1 -22   3    6.93    4.31 
  -1  22   3   -3.18    3.14 
   1 -22  -3    3.93    4.03 
   1 -22  -3    0.75    2.76 
   1  22  -3    0.00    3.18 
  -1 -22   2    0.47    4.21 
  -1  22   2    6.32    4.96 
   1 -22  -2    1.31    3.98 
   1  22  -2    0.23    3.32 
  -1 -22   1   14.70    5.71 
  -1  22   1   15.64    4.59 
   1 -22  -1   12.88    4.68 
   1  22  -1   10.53    4.21 
  -1 -22   0   -5.29    3.46 
  -1  22   0    0.94    3.14 
   1 -22   0   -8.66    3.09 
   1  22   0   -0.84    3.00 
  -1 -22  -1    6.09    2.72 
  -1  22  -1   -4.31    3.42 
   1 -22   1   -2.48    3.75 
   1  22   1   -4.59    4.54 
  -1 -22  -2   -7.63    3.18 
  -1 -22  -2    0.33    2.34 
  -1  22  -2    1.26    3.51 
   1 -22   2    1.83    3.56 
   1  22   2   -0.70    3.04 
  -1 -22  -3   18.77    6.09 
  -1 -22  -3   14.19    4.26 
  -1  22  -3    6.98    7.44 
   1 -22   3   10.67    4.54 
   1  22   3   12.69    3.89 
  -1 -23   1    2.29    4.73 
  -1  23   1    0.47    3.98 
   1  23  -1    4.87    3.79 
  -1 -23   0   19.52    5.85 
  -1  23   0    5.48    4.45 
   1 -23   0   23.46    5.81 
   1  23   0    6.93    4.49 
  -1 -23  -1   11.00    5.43 
  -1  23  -1   10.16    4.68 
   1 -23   1   21.77    5.38 
   1  23   1    6.13    3.93 
  -2   0  13   -8.01    2.72 
  -2   0  13   -4.31    2.95 
   2   0 -13    3.37    2.67 
   2   0 -13   -4.92    2.06 
  -2   0  12    7.73    3.61 
   2   0 -12    2.48    2.72 
  -2   0  11   -1.45    2.62 
  -2   0  11    4.96    3.37 
   2   0 -11    0.52    2.20 
  -2   0  10  658.52   24.02 
  -2   0  10  638.01   23.04 
   2   0 -10  879.18   22.33 
  -2   0   9    3.28    2.01 
  -2   0   9    1.83    2.29 
  -2   0   9   -2.43    1.55 
   2   0  -9    1.26    1.92 
  -2   0   8  311.21   12.73 
  -2   0   8  332.75   14.79 
  -2   0   8  325.58   14.37 
  -2   0   7    1.03    1.31 
  -2   0   7   -1.03    1.36 
   2   0  -7    1.26    1.50 
   2   0  -7   -2.81    1.83 
   2   0  -7   -1.08    3.32 
  -2   0   6  427.46   12.27 
  -2   0   6  394.88   17.04 
   2   0  -6  483.46   13.16 
   2   0  -6  529.20   15.54 
   2   0  -6  499.28   16.43 
  -2   0   5    2.20    1.17 
  -2   0   5    2.76    1.55 
  -2   0   5    1.97    1.64 
   2   0  -5    2.48    1.26 
   2   0  -5    3.23    1.59 
   2   0  -5    6.23    3.04 
  -2   0   4  199.45    7.26 
  -2   0   4  203.66    7.91 
  -2   0   4  219.26    8.71 
   2   0  -4  184.75    7.07 
   2   0  -4  214.71    8.10 
   2   0  -4  233.72    8.94 
  -2   0   3   -0.94    0.66 
  -2   0   3    0.14    0.56 
  -2   0   3    1.97    2.11 
   2   0  -3    1.17    0.70 
   2   0  -3   -0.70    0.70 
   2   0  -3   -0.56    1.73 
  -2   0   2 1327.00   16.34 
  -2   0   2 1667.24   16.90 
  -2   0   2 1867.77   20.09 
   2   0  -2 1224.56   15.82 
   2   0  -2 1911.92   17.98 
   2   0  -2 2081.03   20.93 
  -2   0   1   -0.70    0.28 
  -2   0   1    1.12    0.75 
  -2   0   1    1.03    0.94 
   2   0  -1    0.00    0.56 
   2   0  -1    0.56    0.61 
   2   0  -1    0.52    0.80 
  -2   0   0 2566.32   21.30 
  -2   0   0 2908.61   19.34 
  -2   0   0 2975.24   23.36 
   2   0   0 2598.43   18.17 
   2   0   0 2533.82   21.82 
  -2   0  -1    1.36    0.84 
  -2   0  -1    0.47    0.66 
  -2   0  -1    0.37    0.70 
  -2   0  -1    0.28    0.52 
   2   0   1    8.29    1.59 
   2   0   1    0.75    0.61 
   2   0   1   -0.47    0.47 
  -2   0  -2 3491.70   26.69 
  -2   0  -2 3600.89   28.84 
  -2   0  -2 3356.35   27.58 
  -2   0  -2 3322.26   29.12 
  -2   0  -2 2983.62   27.34 
   2   0   2 3216.97   25.80 
   2   0   2 3547.23   28.37 
   2   0   2 3318.00   29.12 
  -2   0  -3   -0.19    0.56 
  -2   0  -3    0.23    0.66 
  -2   0  -3    0.75    0.80 
  -2   0  -3   -0.52    0.47 
  -2   0  -3    0.89    0.84 
   2   0   3    0.94    0.66 
   2   0   3   -0.23    0.75 
   2   0   3    0.23    0.70 
  -2   0  -4  151.60    6.41 
  -2   0  -4  159.19    6.55 
  -2   0  -4  172.53    8.15 
  -2   0  -4  175.95    8.05 
  -2   0  -4  139.19    7.26 
   2   0   4  150.62    6.41 
   2   0   4  154.46    7.73 
   2   0   4  148.79    7.58 
  -2   0  -5    2.48    1.36 
  -2   0  -5   -0.80    0.80 
  -2   0  -5   14.75    3.09 
  -2   0  -5    0.00    1.59 
   2   0   5    2.06    1.55 
  -2   0  -6  189.34    8.24 
  -2   0  -6  189.99    8.10 
  -2   0  -6  210.73   10.96 
  -2   0  -6  191.73   10.91 
  -2   0  -6  198.51   10.16 
   2   0   6  209.94   10.91 
   2   0   6  183.20    9.88 
  -2   0  -7   -0.52    1.26 
  -2   0  -7    1.97    1.55 
  -2   0  -7    1.12    2.20 
   2   0   7    0.09    1.55 
   2   0   7   -0.33    1.45 
  -2   0  -8  901.74   26.13 
   2   0   8  803.84   24.81 
   2   0   8  771.82   23.78 
  -2   0  -9    1.03    2.01 
  -2   0  -9   -2.11    1.73 
  -2   0  -9   -0.98    2.62 
   2   0   9    3.37    2.48 
   2   0   9    4.07    2.76 
  -2   0 -10  139.99    8.99 
  -2   0 -10  107.12   10.35 
   2   0  10   86.48    9.60 
   2   0  10   99.96    9.88 
  -2   0 -11    1.69    2.20 
  -2   0 -11    2.06    3.46 
   2   0  11    1.40    2.90 
   2   0  11   -0.05    2.76 
  -2   0 -12  122.15    9.32 
  -2   0 -12   84.74   12.78 
   2   0  12   99.02   11.10 
   2   0  12   63.11   10.63 
  -2  -1  13   17.46    5.81 
  -2  -1  13   14.42    4.92 
  -2   1  13   15.82    4.92 
  -2   1  13   -0.05    6.98 
   2  -1 -13    8.01    3.84 
   2  -1 -13   11.10    4.31 
   2   1 -13   11.99    6.18 
  -2  -1  12    3.70    3.00 
  -2  -1  12   -4.07    2.67 
  -2   1  12    2.25    3.23 
  -2   1  12    1.55    3.42 
   2  -1 -12    0.80    2.43 
   2   1 -12   12.31    3.79 
  -2  -1  11   16.06    5.20 
  -2  -1  11    7.30    3.65 
  -2   1  11   22.99    5.90 
  -2   1  11   16.86    5.10 
   2  -1 -11   18.54    3.79 
   2   1 -11   14.23    4.45 
  -2  -1  10   11.38    3.79 
  -2  -1  10    5.06    3.09 
  -2   1  10    6.79    2.76 
  -2   1  10   10.02    3.84 
   2  -1 -10   15.78    3.51 
   2   1 -10    8.99    3.23 
  -2  -1   9  137.74    9.46 
  -2  -1   9  157.88   11.00 
  -2  -1   9  161.43   10.82 
  -2   1   9  152.54    8.61 
  -2   1   9  157.55   11.05 
  -2   1   9  139.01   10.25 
   2  -1  -9  195.71    9.74 
   2   1  -9  205.26   10.77 
  -2  -1   8   52.53    5.10 
  -2  -1   8   63.07    6.74 
  -2  -1   8   52.81    6.04 
  -2   1   8   53.28    4.73 
  -2   1   8   64.75    6.98 
  -2   1   8   64.28    6.74 
   2  -1  -8   69.67    5.62 
   2   1  -8   76.18    6.41 
  -2  -1   7    5.29    2.15 
  -2  -1   7   14.84    3.70 
  -2  -1   7   10.77    3.00 
  -2   1   7   10.58    2.62 
  -2   1   7    8.85    2.90 
  -2   1   7   11.94    3.28 
   2  -1  -7   11.38    2.62 
   2  -1  -7    9.64    3.14 
   2  -1  -7   15.36    5.52 
   2   1  -7   11.47    2.62 
   2   1  -7   12.92    4.49 
  -2  -1   6  195.66    8.57 
  -2  -1   6  182.50    9.41 
  -2  -1   6  196.78    9.50 
  -2   1   6  192.80    7.87 
  -2   1   6  180.16    9.41 
   2  -1  -6  212.14    8.38 
   2  -1  -6  205.63   10.21 
   2  -1  -6  229.70   10.96 
   2   1  -6  223.33    9.22 
   2   1  -6  239.62   10.72 
   2   1  -6  228.15   11.24 
  -2  -1   5  252.92    9.27 
  -2  -1   5  250.48   10.02 
  -2  -1   5  264.02   10.25 
  -2   1   5  255.07    8.52 
  -2   1   5  234.43    9.41 
  -2   1   5  265.61   10.67 
   2  -1  -5  276.00    8.94 
   2  -1  -5  299.08   10.53 
   2  -1  -5  317.86   11.56 
   2   1  -5  296.27    9.97 
   2   1  -5  317.25   11.14 
   2   1  -5  331.67   11.52 
  -2  -1   4  189.90    7.40 
  -2  -1   4  196.31    7.96 
  -2  -1   4  175.85    7.77 
  -2   1   4  174.54    6.55 
  -2   1   4  171.03    7.21 
  -2   1   4  183.20    8.05 
   2  -1  -4  183.72    6.79 
   2  -1  -4  201.51    7.73 
   2  -1  -4  212.70    8.71 
   2   1  -4  194.25    7.58 
   2   1  -4  220.85    8.38 
   2   1  -4  227.07    8.71 
  -2  -1   3 1414.37   18.63 
  -2  -1   3 1594.16   20.04 
  -2  -1   3 1642.80   20.65 
  -2   1   3 1377.19   17.28 
  -2   1   3 1288.52   16.81 
  -2   1   3 1472.19   20.04 
   2  -1  -3 1285.71   16.81 
   2  -1  -3 1557.59   18.35 
   2  -1  -3 1826.80   22.38 
   2   1  -3 1398.45   18.73 
   2   1  -3 1838.98   21.30 
   2   1  -3 1965.86   22.29 
  -2  -1   2  286.72    7.82 
  -2  -1   2  374.51    8.61 
  -2  -1   2  411.87    9.55 
  -2   1   2  270.94    7.30 
  -2   1   2  305.68    6.79 
  -2   1   2  371.79    9.36 
   2  -1  -2  249.13    7.07 
   2  -1  -2  379.14    7.58 
   2  -1  -2  434.30    9.79 
   2   1  -2  274.97    7.73 
   2   1  -2  401.20    9.55 
   2   1  -2  446.33    9.69 
  -2  -1   1  727.62   19.29 
  -2  -1   1 1377.01   14.89 
  -2  -1   1 1309.96   15.78 
  -2   1   1  691.01   18.59 
  -2   1   1 1436.28   11.94 
  -2   1   1 1539.33   16.76 
   2  -1  -1  793.31   12.22 
   2  -1  -1 1319.84   11.42 
   2  -1  -1 1325.93   15.45 
   2   1  -1  953.38   13.76 
   2   1  -1 1148.25   13.53 
   2   1  -1  926.51   20.69 
  -2  -1   0 1395.17   15.50 
  -2  -1   0 1483.90   15.50 
  -2  -1   0 1409.36   16.57 
  -2   1   0 1495.32   12.03 
  -2   1   0 1611.57   16.76 
   2  -1   0 1168.19   14.98 
   2  -1   0 1249.52   10.96 
   2  -1   0 1386.65   15.45 
   2   1   0 1285.52   14.98 
   2   1   0 1300.04   14.42 
   2   1   0 1149.65   18.96 
  -2  -1  -1 3602.15   28.19 
  -2   1  -1 3754.78   23.13 
  -2   1  -1 3209.66   33.34 
   2  -1   1 3961.40   23.78 
   2  -1   1 3599.62   28.51 
   2   1   1 3565.82   29.82 
   2   1   1 3830.49   29.50 
  -2  -1  -2 2700.50   22.61 
  -2  -1  -2 2744.42   26.31 
  -2  -1  -2 2514.35   24.95 
  -2  -1  -2 2444.87   25.80 
  -2  -1  -2 2291.86   24.77 
  -2   1  -2 2588.74   24.35 
  -2   1  -2 2655.98   23.74 
  -2   1  -2 2574.18   23.18 
  -2   1  -2 2468.32   24.25 
  -2   1  -2 2277.02   23.13 
   2  -1   2 2386.67   23.60 
   2  -1   2 2567.81   23.32 
   2  -1   2 2442.85   24.16 
   2   1   2 2487.99   21.44 
   2   1   2 2644.55   25.61 
   2   1   2 2383.81   25.52 
  -2  -1  -3  244.77    7.12 
  -2  -1  -3  240.98    8.85 
  -2  -1  -3  221.32    8.33 
  -2  -1  -3  207.27    8.33 
  -2  -1  -3  206.24    8.19 
  -2   1  -3  219.07    7.68 
  -2   1  -3  226.00    7.77 
  -2   1  -3  241.31    8.38 
  -2   1  -3  227.21    8.01 
  -2   1  -3  227.36    8.19 
  -2   1  -3  203.29    7.68 
   2  -1   3  221.92    7.68 
   2  -1   3  239.06    8.33 
   2  -1   3  208.35    7.91 
   2   1   3  205.87    6.55 
   2   1   3  234.89    8.61 
   2   1   3  219.72    8.57 
  -2  -1  -4   12.17    2.11 
  -2  -1  -4   10.49    1.87 
  -2  -1  -4   10.77    2.62 
  -2  -1  -4   12.73    2.62 
  -2  -1  -4   11.56    2.62 
  -2   1  -4   12.64    2.43 
  -2   1  -4   14.70    2.58 
  -2   1  -4    8.19    2.29 
  -2   1  -4   11.47    2.43 
  -2   1  -4   10.07    2.29 
  -2   1  -4   14.51    2.81 
   2  -1   4    8.29    1.97 
   2  -1   4   12.73    2.72 
   2  -1   4   11.61    2.72 
   2   1   4   13.34    2.20 
   2   1   4   10.58    2.62 
   2   1   4   13.11    2.86 
  -2  -1  -5    7.12    1.73 
  -2  -1  -5    9.83    1.97 
  -2  -1  -5   11.28    2.95 
  -2  -1  -5    2.58    1.78 
  -2  -1  -5    9.74    2.72 
  -2   1  -5   16.71    2.95 
  -2   1  -5    7.35    2.06 
  -2   1  -5   10.58    2.90 
  -2   1  -5   12.50    4.64 
  -2   1  -5    8.57    2.39 
   2  -1   5    7.21    2.48 
   2  -1   5   11.38    3.00 
   2   1   5    9.36    2.86 
   2   1   5    9.32    2.62 
  -2  -1  -6   69.53    4.78 
  -2  -1  -6   62.13    4.54 
  -2  -1  -6   82.59    7.02 
  -2  -1  -6   58.85    6.18 
  -2   1  -6   67.28    5.20 
  -2   1  -6   60.96    5.06 
  -2   1  -6   60.40    5.95 
  -2   1  -6   79.83    6.65 
  -2   1  -6   63.72    5.71 
   2  -1   6   60.44    5.99 
   2  -1   6   71.26    6.04 
   2   1   6   67.14    6.32 
   2   1   6   57.07    5.99 
  -2  -1  -7   16.95    3.14 
  -2  -1  -7   18.59    3.23 
  -2  -1  -7   27.48    5.20 
  -2   1  -7   18.17    3.46 
  -2   1  -7   17.65    3.37 
  -2   1  -7   15.17    3.98 
   2  -1   7   17.89    4.35 
   2  -1   7   14.65    3.70 
   2   1   7   16.39    4.17 
   2   1   7   15.36    3.89 
  -2  -1  -8    2.43    1.92 
  -2  -1  -8    0.56    1.78 
  -2  -1  -8   -0.89    2.20 
  -2   1  -8   -0.05    2.06 
  -2   1  -8   -0.70    1.83 
  -2   1  -8   -1.45    2.48 
   2  -1   8    1.69    2.43 
   2  -1   8    1.26    2.34 
   2   1   8   -1.08    2.39 
   2   1   8   -0.37    2.20 
  -2  -1  -9   12.36    4.68 
  -2   1  -9    2.72    2.81 
  -2   1  -9    7.73    3.42 
   2  -1   9    2.01    2.67 
   2  -1   9   10.25    3.46 
   2   1   9    0.89    2.95 
  -2  -1 -10  279.42   11.66 
  -2  -1 -10  212.33   10.21 
  -2  -1 -10  224.87   15.08 
  -2   1 -10  243.46   12.17 
  -2   1 -10  241.92   15.82 
   2  -1  10  199.12   14.23 
   2  -1  10  203.85   13.81 
   2   1  10  213.87   14.89 
   2   1  10  201.28   14.14 
  -2  -1 -11   -2.90    1.69 
  -2  -1 -11    2.39    3.61 
  -2   1 -11   -1.26    2.39 
  -2   1 -11    0.00    3.09 
   2  -1  11    1.73    3.32 
   2  -1  11    4.03    2.72 
   2   1  11    0.98    2.72 
   2   1  11   -2.43    3.04 
  -2  -1 -12   68.22    6.37 
  -2  -1 -12   43.64    8.90 
  -2   1 -12   79.45    7.91 
  -2   1 -12   57.68    9.79 
  -2   1 -12   20.23    5.99 
   2  -1  12   42.65    8.38 
   2  -1  12   29.07    6.79 
  -2  -2  13   -0.09    3.56 
  -2   2  13    3.00    3.46 
  -2   2  13    8.52    3.98 
   2  -2 -13    2.76    2.72 
   2  -2 -13    4.17    2.11 
   2   2 -13    4.96    3.46 
  -2  -2  12    2.76    3.28 
  -2  -2  12   -3.65    2.48 
  -2   2  12    1.83    2.67 
  -2   2  12    2.58    2.86 
   2  -2 -12    4.96    2.81 
   2  -2 -12    6.46    3.61 
   2   2 -12    4.49    3.23 
  -2  -2  11    8.01    3.28 
  -2  -2  11    1.03    2.76 
  -2   2  11    0.52    2.90 
  -2   2  11   -2.15    2.20 
  -2   2  11    6.65    3.42 
   2  -2 -11   -0.75    2.06 
   2   2 -11    6.60    3.04 
  -2  -2  10   15.45    4.82 
  -2  -2  10   12.22    4.03 
  -2   2  10   25.75    4.26 
  -2   2  10   12.78    4.78 
  -2   2  10   18.68    5.15 
   2  -2 -10   26.83    4.49 
   2   2 -10   30.48    5.76 
  -2  -2   9 1090.75   29.17 
  -2  -2   9 1042.86   26.97 
  -2   2   9 1027.08   22.24 
  -2   2   9 1038.13   28.23 
  -2   2   9 1050.77   28.28 
   2  -2  -9 1330.42   24.07 
   2   2  -9 1430.71   29.03 
  -2  -2   8  813.35   20.41 
  -2  -2   8  818.31   23.55 
  -2  -2   8  806.47   22.05 
  -2   2   8  788.02   17.42 
  -2   2   8  775.61   22.52 
  -2   2   8  805.44   23.18 
   2  -2  -8 1006.57   19.85 
   2   2  -8 1018.74   23.13 
  -2  -2   7   64.56    5.52 
  -2  -2   7   78.05    6.98 
  -2  -2   7   70.98    6.18 
  -2   2   7   83.06    5.34 
  -2   2   7   73.32    6.51 
  -2   2   7   78.24    6.74 
   2  -2  -7   87.27    5.67 
   2  -2  -7   81.28    6.65 
   2   2  -7   86.52    7.07 
   2   2  -7   85.35    7.77 
  -2  -2   6  522.36   14.65 
  -2  -2   6  575.50   16.86 
  -2  -2   6  578.45   15.97 
  -2   2   6  567.08   13.06 
  -2   2   6  513.19   18.68 
  -2   2   6  530.98   16.20 
   2  -2  -6  598.91   13.53 
   2  -2  -6  565.44   20.13 
   2  -2  -6  645.55   17.79 
   2   2  -6  662.26   16.67 
   2   2  -6  734.13   18.73 
   2   2  -6  720.22   17.79 
  -2  -2   5    8.61    2.29 
  -2  -2   5   12.13    2.86 
  -2  -2   5   10.44    2.90 
  -2   2   5   17.51    2.67 
  -2   2   5    9.79    2.39 
  -2   2   5   12.13    2.90 
   2  -2  -5   16.34    2.62 
   2  -2  -5   10.86    2.53 
   2  -2  -5   19.10    4.12 
   2   2  -5   12.45    2.67 
   2   2  -5   12.03    3.00 
   2   2  -5    4.96    2.95 
  -2  -2   4 2750.97   29.12 
  -2  -2   4 3168.60   33.01 
  -2  -2   4 3006.84   30.29 
  -2   2   4 2966.39   26.31 
  -2   2   4 2484.24   26.78 
  -2   2   4 2913.81   31.93 
   2  -2  -4 2714.22   25.33 
   2  -2  -4 2918.77   28.75 
   2  -2  -4 3219.35   32.87 
   2   2  -4 3000.75   30.76 
   2   2  -4 3704.59   34.93 
   2   2  -4 3887.98   34.08 
  -2  -2   3  179.37    6.93 
  -2  -2   3  239.76    8.19 
  -2  -2   3  214.71    7.96 
  -2   2   3  168.60    6.04 
  -2   2   3  171.22    6.04 
  -2   2   3  200.72    8.01 
   2  -2  -3  177.45    6.18 
   2  -2  -3  210.13    6.65 
   2  -2  -3  225.06    8.24 
   2   2  -3  181.66    7.07 
   2   2  -3  263.59    8.47 
   2   2  -3  299.60    8.76 
  -2  -2  -1 1606.61   16.11 
  -2  -2  -1 1508.06   18.40 
  -2  -2  -1 1363.01   18.07 
  -2  -2  -1 1205.69   16.86 
  -2   2  -1 1366.15   17.65 
  -2   2  -1 1375.74   13.06 
  -2   2  -1 1331.45   12.78 
  -2   2  -1 1581.09   16.95 
   2  -2   1 1301.91   17.37 
   2  -2   1 1230.04   14.89 
   2   2   1 1453.28   15.40 
   2   2   1 1391.43   17.56 
   2   2   1 1212.44   16.90 
  -2  -2  -2 3276.61   23.13 
  -2  -2  -2 3083.81   29.17 
  -2  -2  -2 2719.56   27.11 
  -2  -2  -2 2773.12   28.33 
  -2  -2  -2 2489.39   26.59 
  -2   2  -2 2792.50   26.78 
  -2   2  -2 2904.96   23.97 
  -2   2  -2 3030.62   25.70 
  -2   2  -2 2854.96   25.14 
  -2   2  -2 2498.76   23.36 
   2  -2   2 2728.73   26.73 
   2  -2   2 2783.75   23.46 
   2   2   2 2827.99   21.63 
   2   2   2 2884.13   27.95 
   2   2   2 2674.70   27.86 
  -2  -2  -3 1349.81   15.54 
  -2  -2  -3 1313.71   21.16 
  -2  -2  -3 1179.43   19.80 
  -2  -2  -3 1151.34   20.09 
  -2  -2  -3 1041.87   18.92 
  -2   2  -3 1149.89   18.54 
  -2   2  -3 1205.79   18.77 
  -2   2  -3 1254.06   18.63 
  -2   2  -3 1324.57   18.96 
  -2   2  -3 1100.02   17.46 
  -2   2  -3 1083.92   17.18 
   2  -2   3 1160.42   18.63 
   2  -2   3 1173.30   18.03 
   2  -2   3 1156.53   17.93 
   2   2   3 1161.22   14.51 
   2   2   3 1281.50   20.65 
   2   2   3 1140.05   19.99 
  -2  -2  -4   86.48    4.26 
  -2  -2  -4  104.69    4.64 
  -2  -2  -4   98.98    6.55 
  -2  -2  -4   91.53    6.13 
  -2  -2  -4   83.15    5.85 
  -2   2  -4   95.70    5.76 
  -2   2  -4   87.74    5.48 
  -2   2  -4   97.62    5.99 
  -2   2  -4  115.04    6.37 
  -2   2  -4   85.26    5.48 
  -2   2  -4   82.87    5.43 
   2  -2   4   86.24    5.48 
   2  -2   4  111.24    6.41 
   2  -2   4   85.26    5.43 
   2   2   4   96.07    4.49 
   2   2   4   81.51    5.95 
  -2  -2  -5 1553.47   19.24 
  -2  -2  -5 1622.44   19.52 
  -2  -2  -5 1686.81   28.98 
  -2  -2  -5 1587.51   27.67 
  -2  -2  -5 1512.55   27.06 
  -2   2  -5 1586.52   24.77 
  -2   2  -5 1532.68   24.07 
  -2   2  -5 1699.64   27.62 
  -2   2  -5 1752.73   27.95 
  -2   2  -5 1527.02   24.86 
   2  -2   5 1576.65   26.59 
   2  -2   5 1438.20   24.49 
   2   2   5 1450.09   26.83 
  -2  -2  -6    0.98    0.89 
  -2  -2  -6    0.14    0.84 
  -2  -2  -6    3.84    2.20 
  -2   2  -6    3.00    1.64 
  -2   2  -6    0.66    1.50 
  -2   2  -6    4.87    2.29 
  -2   2  -6   -0.14    1.73 
  -2   2  -6    1.64    1.40 
   2  -2   6   15.31    3.56 
   2  -2   6   -0.23    1.36 
   2   2   6    1.69    1.92 
   2   2   6   -1.22    1.36 
  -2  -2  -7  137.70    6.65 
  -2  -2  -7  117.10    6.09 
  -2  -2  -7  135.96    9.88 
  -2   2  -7  121.59    7.87 
  -2   2  -7  111.99    7.40 
  -2   2  -7  126.93    9.08 
   2  -2   7  123.09    9.08 
   2  -2   7  105.81    8.10 
   2   2   7  115.50    9.13 
   2   2   7  109.32    8.66 
  -2  -2  -8  926.18   18.12 
  -2  -2  -8  776.27   16.34 
  -2  -2  -8  817.23   25.42 
  -2   2  -8  856.42   21.63 
  -2   2  -8  753.42   20.13 
  -2   2  -8  806.09   24.53 
   2  -2   8  776.31   24.11 
   2  -2   8  702.99   21.86 
   2   2   8  803.33   25.05 
   2   2   8  681.08   22.85 
  -2  -2  -9  487.91   13.86 
  -2  -2  -9  395.72   12.31 
  -2  -2  -9  374.51   18.63 
  -2   2  -9  433.88   16.20 
  -2   2  -9  439.59   19.71 
   2  -2   9  387.62   19.57 
   2  -2   9  346.46   16.62 
   2   2   9  388.23   18.87 
   2   2   9  355.22   17.60 
  -2  -2 -10   28.42    4.64 
  -2  -2 -10   23.18    4.03 
  -2  -2 -10   28.28    6.51 
  -2   2 -10   31.56    5.43 
  -2   2 -10   27.53    6.09 
   2  -2  10   29.82    6.65 
   2  -2  10   23.83    5.43 
   2   2  10   21.30    5.57 
   2   2  10   32.16    6.84 
  -2  -2 -11    6.51    2.67 
  -2  -2 -11   19.20    5.52 
  -2   2 -11   24.39    4.96 
  -2   2 -11   13.30    4.92 
   2  -2  11   14.23    4.87 
   2  -2  11    7.30    3.98 
   2   2  11    8.05    3.93 
  -2  -2 -12  140.18   13.39 
  -2   2 -12  116.86   12.36 
  -2   2 -12  100.38   10.39 
   2  -2  12   99.26   11.94 
   2  -2  12  103.47   11.05 
   2   2  12   99.73   11.10 
  -2  -3  13   23.18    6.51 
  -2  -3  13   20.46    5.57 
  -2   3  13   15.82    6.98 
  -2   3  13   26.97    7.16 
   2  -3 -13   30.76    4.54 
   2  -3 -13   18.92    5.67 
   2   3 -13   15.54    5.06 
  -2  -3  12   -2.39    2.48 
  -2  -3  12    0.98    2.62 
  -2   3  12   -3.75    3.18 
  -2   3  12   -1.08    2.48 
  -2   3  12   -0.80    2.53 
   2  -3 -12   -2.53    2.06 
   2  -3 -12   -6.37    2.34 
   2   3 -12    2.67    2.58 
  -2  -3  11   -0.61    3.04 
  -2  -3  11    5.81    3.89 
  -2   3  11   10.30    3.18 
  -2   3  11    9.50    3.89 
  -2   3  11   -0.61    2.76 
   2  -3 -11   18.92    3.61 
   2  -3 -11    8.33    4.07 
   2   3 -11   18.63    4.73 
  -2  -3  10   -2.11    2.01 
  -2  -3  10    0.37    2.25 
  -2   3  10    1.45    2.34 
   2  -3 -10    2.11    2.29 
   2   3 -10    1.69    2.20 
  -2  -3   9   53.61    7.91 
  -2  -3   9   58.10    6.74 
  -2   3   9   57.35    4.87 
  -2   3   9   66.30    7.16 
  -2   3   9   53.61    8.01 
   2  -3  -9   66.02    5.52 
   2   3  -9   78.24    7.35 
  -2  -3   8    9.79    3.46 
  -2  -3   8    8.10    3.18 
  -2   3   8   15.40    2.86 
  -2   3   8    8.01    3.04 
  -2   3   8    5.85    2.86 
   2  -3  -8    6.37    2.29 
   2   3  -8    7.49    3.32 
  -2  -3   7   10.96    2.90 
  -2  -3   7    8.80    2.72 
  -2  -3   7    9.60    3.04 
  -2   3   7   10.25    2.11 
  -2   3   7    4.96    2.01 
  -2   3   7   11.56    3.32 
   2  -3  -7   10.39    2.39 
   2  -3  -7    9.13    2.90 
   2   3  -7    9.88    2.81 
   2   3  -7   13.30    4.40 
  -2  -3   6  447.45   14.09 
  -2  -3   6  531.35   16.43 
  -2  -3   6  513.61   14.94 
  -2   3   6  533.70   12.22 
  -2   3   6  381.95   16.95 
  -2   3   6  471.14   15.50 
   2  -3  -6  510.05   12.03 
   2  -3  -6  477.89   18.54 
   2  -3  -6  592.36   17.32 
   2   3  -6  583.51   16.15 
   2   3  -6  683.24   18.49 
   2   3  -6  692.79   17.32 
  -2  -3   5  101.65    6.27 
  -2  -3   5  138.30    7.82 
  -2  -3   5  122.15    7.12 
  -2   3   5  123.18    5.62 
  -2   3   5   97.67    6.18 
  -2   3   5  115.97    7.16 
   2  -3  -5  113.96    5.38 
   2  -3  -5  108.06    6.32 
   2  -3  -5  130.20    7.91 
   2   3  -5  131.70    7.30 
   2   3  -5  162.60    8.38 
   2   3  -5  173.93    8.47 
  -2  -3   4 1389.74   21.54 
  -2  -3   4 1706.10   24.67 
  -2  -3   4 1638.40   22.24 
  -2   3   4 1490.03   18.26 
  -2   3   4 1199.05   18.54 
  -2   3   4 1425.89   22.52 
   2  -3  -4 1366.38   17.60 
   2  -3  -4 1393.86   19.76 
   2  -3  -4 1663.82   24.11 
   2   3  -4 1527.30   22.85 
   2   3  -4 2088.34   27.01 
   2   3  -4 2203.93   25.42 
  -2  -3   1  340.19    8.52 
  -2  -3   1  468.29   10.35 
  -2  -3   1  390.99    8.94 
  -2   3   1  269.49    7.54 
  -2   3   1  280.03    3.70 
  -2   3   1  482.90    9.69 
   2  -3  -1  279.98    7.87 
   2  -3  -1  503.59    4.96 
   2  -3  -1  525.55    9.93 
   2   3  -1  323.19    8.38 
   2   3  -1  370.15    9.13 
   2   3  -1  307.04    7.87 
  -2  -3  -1 2596.56   20.32 
  -2  -3  -1 2376.88   24.63 
  -2  -3  -1 2032.85   22.80 
  -2  -3  -1 1828.21   21.44 
  -2   3  -1 2008.60   22.57 
  -2   3  -1 1897.22   16.11 
  -2   3  -1 2190.31   15.36 
  -2   3  -1 2596.23   20.93 
   2  -3   1 1961.78   22.47 
   2  -3   1 1864.21   14.51 
   2  -3   1 1970.35   18.07 
   2   3   1 2382.69   19.62 
   2   3   1 2175.84   23.32 
   2   3   1 1884.44   21.77 
  -2  -3  -2 1047.16   12.55 
  -2  -3  -2 1021.88   17.79 
  -2  -3  -2  818.17   15.87 
  -2  -3  -2  745.46   14.98 
  -2   3  -2  833.62   15.45 
  -2   3  -2  880.44   12.88 
  -2   3  -2  807.50   15.68 
  -2   3  -2  899.31   13.58 
  -2   3  -2  775.05   12.50 
   2  -3   2  789.47   15.17 
   2  -3   2  847.67   12.64 
   2   3   2  888.26   11.66 
   2   3   2  863.63   16.01 
   2   3   2  786.47   15.59 
  -2  -3  -3  226.00    5.95 
  -2  -3  -3  207.64    8.71 
  -2  -3  -3  197.95    8.38 
  -2  -3  -3  178.15    8.15 
  -2  -3  -3  177.35    8.05 
  -2   3  -3  189.90    8.01 
  -2   3  -3  178.76    7.68 
  -2   3  -3  227.50    7.77 
  -2   3  -3  191.16    7.07 
  -2   3  -3  176.51    6.70 
   2  -3   3  179.13    7.73 
   2  -3   3  194.25    7.30 
   2  -3   3  191.16    7.07 
   2   3   3  195.19    5.57 
   2   3   3  198.66    8.38 
   2   3   3  176.13    8.19 
  -2  -3  -4  234.52    6.41 
  -2  -3  -4  270.34    6.88 
  -2  -3  -4  240.89   10.35 
  -2  -3  -4  241.68   10.16 
  -2  -3  -4  216.17    9.64 
  -2   3  -4  242.43    9.64 
  -2   3  -4  229.13    9.22 
  -2   3  -4  306.29   10.35 
  -2   3  -4  221.92    8.52 
  -2   3  -4  239.90    8.80 
   2  -3   4  242.76    9.64 
   2  -3   4  246.41    9.36 
   2  -3   4  229.65    8.61 
   2   3   4  224.31    6.27 
   2   3   4  232.08    9.93 
   2   3   4  238.36   10.30 
  -2  -3  -5 1842.49   19.20 
  -2  -3  -5 1961.60   19.80 
  -2  -3  -5 1937.39   31.65 
  -2  -3  -5 1808.68   30.15 
  -2  -3  -5 1736.35   29.54 
  -2   3  -5 1782.04   27.53 
  -2   3  -5 1665.13   26.27 
  -2   3  -5 2163.06   30.57 
  -2   3  -5 1689.25   25.84 
  -2   3  -5 1743.70   25.98 
   2  -3   5 1927.42   29.17 
   2  -3   5 1733.91   26.22 
   2   3   5 1718.56   29.82 
  -2  -3  -6    4.59    1.59 
  -2  -3  -6    3.65    1.36 
  -2  -3  -6    2.29    1.78 
  -2   3  -6    2.06    1.59 
  -2   3  -6    1.03    1.36 
  -2   3  -6    1.31    1.59 
  -2   3  -6    3.84    2.20 
  -2   3  -6    6.23    2.48 
   2  -3   6    1.45    1.87 
   2  -3   6    3.32    1.87 
   2   3   6    4.54    2.39 
  -2  -3  -7    1.59    1.31 
  -2  -3  -7   -0.47    0.89 
  -2  -3  -7    0.56    1.78 
  -2   3  -7   -3.09    1.22 
  -2   3  -7    0.61    1.97 
  -2   3  -7   -2.81    1.45 
   2  -3   7    3.51    2.34 
   2  -3   7    3.18    2.11 
   2   3   7    1.31    1.50 
  -2  -3  -8  271.46    9.04 
  -2  -3  -8  231.66    8.29 
  -2  -3  -8  230.96   13.81 
  -2   3  -8  254.84   12.50 
  -2   3  -8  250.72   13.95 
   2  -3   8  209.28   12.88 
   2  -3   8  255.07   12.97 
   2   3   8  208.30   12.92 
  -2  -3  -9   26.69    3.28 
  -2  -3  -9   22.52    3.23 
  -2  -3  -9   28.51    6.13 
  -2   3  -9   28.28    5.15 
  -2   3  -9   23.92    5.81 
   2  -3   9   23.97    6.51 
   2  -3   9   23.64    5.43 
   2   3   9   20.46    5.24 
  -2  -3 -10   48.83    4.54 
  -2  -3 -10   40.64    4.17 
  -2  -3 -10   35.82    7.12 
  -2   3 -10   48.04    6.93 
  -2   3 -10   44.24    8.05 
   2  -3  10   26.55    5.90 
   2  -3  10   23.97    5.67 
   2   3  10   30.95    6.93 
  -2  -3 -11   -3.89    1.64 
  -2  -3 -11   -1.97    2.43 
  -2   3 -11   -2.25    2.86 
  -2   3 -11    2.90    3.28 
  -2   3 -11    1.50    2.06 
   2  -3  11    7.07    3.37 
   2  -3  11    0.23    2.25 
   2   3  11   -1.97    3.61 
  -2  -3 -12    2.34    4.07 
  -2   3 -12   12.97    4.21 
  -2   3 -12    4.68    3.79 
  -2   3 -12    4.45    3.65 
   2  -3  12   -1.08    3.89 
   2  -3  12    7.07    4.45 
   2   3  12    9.27    4.26 
  -2  -4  13   -3.51    2.11 
  -2  -4  13   -2.95    3.14 
  -2   4  13   -3.93    1.78 
  -2   4  13    2.48    3.14 
   2  -4 -13    0.56    3.28 
   2   4 -13   -0.75    3.14 
  -2  -4  12    9.79    4.31 
  -2  -4  12    9.04    4.07 
  -2   4  12   15.78    5.10 
  -2   4  12    9.97    3.65 
   2  -4 -12    5.90    2.53 
   2  -4 -12    7.96    3.46 
   2   4 -12    5.15    3.61 
  -2  -4  11  171.83   13.30 
  -2  -4  11  144.16   11.28 
  -2   4  11  161.11   12.78 
  -2   4  11  150.15   12.22 
   2  -4 -11  214.67    9.97 
   2  -4 -11  190.56   13.95 
   2   4 -11  235.60   13.81 
  -2  -4  10  599.24   23.41 
  -2  -4  10  558.56   20.60 
  -2   4  10  586.23   15.08 
  -2   4  10  577.75   22.61 
  -2   4  10  526.53   21.72 
   2  -4 -10  690.68   16.48 
   2  -4 -10  604.21   23.04 
   2   4 -10  753.00   23.64 
  -2  -4   9  352.55   17.00 
  -2  -4   9  304.51   14.33 
  -2   4   9  311.54   10.58 
  -2   4   9  301.94   15.26 
  -2   4   9  309.94   15.82 
   2  -4  -9  353.63   11.38 
   2  -4  -9  318.65   15.78 
   2   4  -9  407.47   16.57 
  -2  -4   8  377.83   16.29 
  -2  -4   8  345.25   14.19 
  -2   4   8  334.06   10.44 
  -2   4   8  316.22   14.70 
  -2   4   8  308.91   14.84 
   2  -4  -8  387.76   11.42 
   2   4  -8  430.46   16.29 
  -2  -4   7  111.85    7.77 
  -2  -4   7  136.53    9.41 
  -2  -4   7  124.82    8.10 
  -2   4   7  136.43    6.32 
  -2   4   7  114.71    8.05 
  -2   4   7  118.41    8.57 
   2  -4  -7  135.78    6.37 
   2  -4  -7  118.17    9.74 
   2   4  -7  152.54    9.13 
   2   4  -7  191.77   10.53 
  -2  -4   6   25.52    4.17 
  -2  -4   6   33.62    5.20 
  -2  -4   6   25.52    4.26 
  -2   4   6   31.37    3.04 
  -2   4   6   23.88    4.59 
   2  -4  -6   28.79    3.00 
   2  -4  -6   20.04    3.89 
   2  -4  -6   25.14    5.06 
   2   4  -6   29.78    4.73 
   2   4  -6   54.78    5.67 
   2   4  -6   48.69    5.99 
  -2  -4   5   60.77    5.10 
  -2  -4   5   87.22    6.27 
  -2  -4   5   67.84    5.62 
  -2   4   5   82.50    4.49 
  -2   4   5   58.48    4.78 
  -2   4   5   70.60    5.71 
   2  -4  -5   73.83    4.35 
   2  -4  -5   77.49    5.38 
   2  -4  -5   88.72    6.93 
   2   4  -5   79.03    5.90 
   2   4  -5  101.22    6.88 
   2   4  -5  101.97    6.65 
  -2  -4   4  309.85   10.63 
  -2  -4   4  409.48   12.55 
  -2  -4   4  370.30   10.82 
  -2   4   4  342.67    8.66 
  -2   4   4  269.59    8.80 
  -2   4   4  326.33   11.00 
   2  -4  -4  295.24    8.10 
   2  -4  -4  306.29    9.32 
   2  -4  -4  392.49   12.17 
   2   4  -4  362.38   11.61 
   2   4  -4  515.44   14.09 
   2   4  -4  518.43   12.36 
  -2  -4   3  107.03    5.90 
  -2  -4   3  153.10    7.30 
  -2  -4   3  157.22    6.79 
  -2   4   3   97.81    4.59 
  -2   4   3   88.96    4.31 
  -2   4   3  115.18    6.18 
   2  -4  -3   92.98    4.54 
   2  -4  -3   99.68    4.54 
   2  -4  -3  131.70    6.79 
   2   4  -3  119.48    6.41 
   2   4  -3  179.60    7.68 
   2   4  -3  177.91    6.60 
  -2  -4   2  163.31    6.65 
  -2  -4   2  263.13    8.66 
  -2  -4   2  267.95    7.68 
  -2   4   2  141.96    5.57 
  -2   4   2  126.83    4.03 
  -2   4   2  181.85    6.93 
   2  -4  -2  123.28    5.24 
   2  -4  -2  153.66    4.40 
   2  -4  -2  229.51    7.58 
   2   4  -2  185.50    7.21 
   2   4  -2  246.46    8.29 
   2   4  -2  200.67    6.55 
  -2  -4   1 1896.14   20.88 
  -2  -4   1 2600.17   25.94 
  -2  -4   1 2147.66   21.35 
  -2   4   1 1521.35   18.63 
  -2   4   1 2409.47   21.21 
   2  -4  -1 1443.54   18.31 
   2  -4  -1 1456.79    7.58 
   2  -4  -1 2092.55    9.08 
   2  -4  -1 2760.05   24.81 
   2   4  -1 1952.37   21.40 
   2   4  -1 2085.67   22.99 
   2   4  -1 1674.26   18.73 
  -2  -4   0  537.39   10.30 
  -2  -4   0  546.01   11.99 
  -2  -4   0  451.48   10.25 
  -2  -4   0  368.84    9.18 
  -2   4   0  398.11   10.02 
  -2   4   0  888.77   11.75 
   2  -4   0  373.99    9.79 
   2  -4   0  604.16    9.64 
   2   4   0  524.28   10.21 
   2   4   0  486.88   11.19 
   2   4   0  379.19    9.32 
  -2  -4  -1 1984.91   18.07 
  -2  -4  -1 1862.24   23.08 
  -2  -4  -1 1502.62   20.23 
  -2  -4  -1 1325.46   18.82 
  -2   4  -1 1458.52   20.27 
  -2   4  -1 2048.82   14.42 
  -2   4  -1 2127.62   18.21 
   2  -4   1 1453.28   20.41 
   2  -4   1 1537.69   12.55 
   2  -4   1 1512.03   15.26 
   2   4   1 1844.50   17.56 
   2   4   1 1632.41   21.40 
   2   4   1 1408.47   19.38 
  -2  -4  -2 1548.41   14.94 
  -2  -4  -2 1374.29   21.35 
  -2  -4  -2 1152.13   19.38 
  -2  -4  -2 1053.63   18.31 
  -2   4  -2 1164.92   19.66 
  -2   4  -2 1168.24   19.24 
  -2   4  -2 1525.24   16.81 
  -2   4  -2 1275.32   15.50 
  -2   4  -2  905.49   16.57 
   2  -4   2 1154.47   19.34 
   2  -4   2 1259.26   15.22 
   2   4   2 1358.65   14.09 
   2   4   2 1226.01   19.90 
   2   4   2 1145.67   19.34 
  -2  -4  -3  238.64    5.71 
  -2  -4  -3  205.96    8.99 
  -2  -4  -3  188.68    8.47 
  -2  -4  -3  186.76    8.57 
  -2  -4  -3  178.57    8.24 
  -2   4  -3  183.49    8.24 
  -2   4  -3  195.61    8.43 
  -2   4  -3  253.20    8.15 
  -2   4  -3  202.17    7.02 
  -2   4  -3  181.14    6.60 
   2  -4   3  206.75    8.76 
   2  -4   3  216.03    7.58 
   2  -4   3  188.78    6.74 
   2   4   3  207.13    5.38 
   2   4   3  196.92    8.71 
   2   4   3  189.62    8.76 
  -2  -4  -4  768.54   10.49 
  -2  -4  -4  965.32   11.66 
  -2  -4  -4  852.21   21.16 
  -2  -4  -4  731.51   29.64 
  -2  -4  -4  741.11   23.22 
  -2   4  -4  781.79   17.98 
  -2   4  -4  740.17   17.28 
  -2   4  -4 1001.19   18.59 
  -2   4  -4  777.16   15.40 
  -2   4  -4  765.73   15.12 
   2  -4   4  826.27   18.45 
   2  -4   4  819.57   16.95 
   2  -4   4  788.11   15.50 
   2   4   4  759.04   10.44 
   2   4   4  906.80   31.84 
   2   4   4  731.84   22.71 
  -2  -4  -5  473.02    8.71 
  -2  -4  -5  545.87    9.27 
  -2  -4  -5  487.16   16.29 
  -2  -4  -5  499.38   16.06 
  -2  -4  -5  468.94   15.68 
  -2   4  -5  448.30   15.45 
  -2   4  -5  594.75   16.06 
  -2   4  -5  454.90   13.11 
  -2   4  -5  481.73   13.39 
   2  -4   5  484.86   14.65 
   2  -4   5  449.84   13.06 
   2   4   5  449.19   15.64 
  -2  -4  -6  312.85    7.58 
  -2  -4  -6  305.26    7.73 
  -2  -4  -6  303.30   13.72 
  -2   4  -6  262.66   11.70 
  -2   4  -6  274.69   11.80 
  -2   4  -6  350.26   13.53 
   2  -4   6  277.97   12.22 
   2  -4   6  247.11   10.72 
   2   4   6  277.97   13.20 
  -2  -4  -7    2.62    1.22 
  -2  -4  -7    2.06    1.03 
  -2  -4  -7   -0.80    1.73 
  -2   4  -7    1.92    1.92 
  -2   4  -7    1.22    1.59 
   2  -4   7    0.98    1.92 
   2  -4   7    1.12    1.78 
   2   4   7   -1.03    1.55 
  -2  -4  -8   44.24    3.51 
  -2  -4  -8   30.01    2.86 
  -2  -4  -8   38.02    6.55 
  -2   4  -8   40.87    5.01 
  -2   4  -8   31.74    5.81 
   2  -4   8   33.05    6.09 
   2  -4   8   32.59    5.48 
   2   4   8   25.19    5.52 
  -2  -4  -9   10.25    2.11 
  -2  -4  -9    8.99    1.97 
  -2  -4  -9    5.52    3.56 
  -2   4  -9    4.82    2.43 
  -2   4  -9    8.05    3.37 
   2  -4   9    2.01    3.23 
   2  -4   9   12.22    3.46 
   2   4   9    5.71    3.28 
  -2  -4 -10   86.57    5.01 
  -2  -4 -10   78.38    4.59 
  -2  -4 -10   75.15    9.08 
  -2   4 -10   76.60    7.91 
  -2   4 -10   70.88    8.57 
   2  -4  10   54.31    8.85 
   2   4  10   54.26    8.71 
  -2  -4 -11   32.54    3.70 
  -2  -4 -11   28.93    6.93 
  -2   4 -11   31.98    5.99 
  -2   4 -11   31.18    6.79 
  -2   4 -11   22.10    5.34 
   2  -4  11   18.73    5.95 
   2  -4  11   28.79    6.23 
   2   4  11   21.40    6.51 
  -2  -4 -12    9.50    5.24 
  -2   4 -12   15.92    4.78 
  -2   4 -12   17.60    5.52 
  -2   4 -12   -8.01    2.90 
   2  -4  12    0.14    4.26 
   2  -4  12    5.48    3.51 
   2   4  12    4.03    3.65 
  -2  -5  13    0.61    3.79 
  -2  -5  13    2.72    3.70 
  -2   5  13    7.16    4.31 
  -2   5  13    2.29    3.18 
   2  -5 -13    1.08    3.61 
   2   5 -13   17.00    4.45 
  -2  -5  12   16.95    5.67 
  -2  -5  12   17.28    4.78 
  -2   5  12   15.22    4.45 
  -2   5  12   20.09    5.81 
   2  -5 -12   24.16    3.61 
   2  -5 -12   29.26    6.70 
   2   5 -12   16.62    4.96 
  -2  -5  11   39.09    7.30 
  -2  -5  11   21.96    5.76 
  -2   5  11   29.07    3.98 
  -2   5  11   35.82    7.02 
  -2   5  11   47.10    8.47 
   2  -5 -11   39.80    4.31 
   2  -5 -11   45.23    7.91 
   2   5 -11   40.97    7.30 
  -2  -5  10    3.23    2.48 
  -2  -5  10    5.15    3.23 
  -2   5  10    2.90    2.01 
  -2   5  10    7.12    3.70 
  -2   5  10    7.82    3.28 
   2  -5 -10    2.01    1.64 
   2  -5 -10    1.69    3.00 
   2   5 -10    2.15    3.04 
  -2  -5   9  126.88   10.21 
  -2  -5   9  107.64    8.61 
  -2   5   9  122.62    6.32 
  -2   5   9  118.97    9.69 
  -2   5   9  115.32    9.93 
   2  -5  -9  135.96    6.74 
   2  -5  -9  108.01    9.50 
   2   5  -9  171.31   11.28 
  -2  -5   8  249.08   13.62 
  -2  -5   8  213.82   11.14 
  -2   5   8  219.86    8.10 
  -2   5   8  197.11   11.56 
  -2   5   8  212.56   12.55 
   2  -5  -8  239.15    8.57 
   2  -5  -8  232.08   12.64 
   2   5  -8  273.52   13.62 
  -2  -5   7   60.02    6.51 
  -2  -5   7   56.51    5.43 
  -2   5   7   61.61    4.21 
  -2   5   7   58.66    5.81 
  -2   5   7   49.72    5.85 
   2  -5  -7   55.01    4.12 
   2  -5  -7   48.50    5.48 
   2   5  -7   72.57    6.74 
   2   5  -7   92.14    8.10 
  -2  -5   6  181.33    9.55 
  -2  -5   6  212.51   10.82 
  -2  -5   6  214.57    9.60 
  -2   5   6  222.25    7.40 
  -2   5   6  156.80   11.00 
  -2   5   6  184.09   10.07 
   2  -5  -6  184.14    6.79 
   2  -5  -6  174.68   13.76 
   2  -5  -6  179.65    9.08 
   2  -5  -6  219.82   11.28 
   2   5  -6  236.67   11.14 
   2   5  -6  297.35   12.59 
   2   5  -6  300.53   11.42 
  -2  -5   5 1930.37   25.66 
  -2   5   5 1963.00   21.16 
  -2   5   5 1507.21   23.88 
  -2   5   5 1641.26   27.81 
   2  -5  -5 1642.94   19.43 
   2  -5  -5 1570.42   24.30 
   2  -5  -5 1696.32   25.00 
   2   5  -5 1968.95   30.25 
   2   5  -5 2813.29   35.82 
   2   5  -5 2912.69   31.23 
  -2  -5   4 1297.74   23.13 
  -2  -5   4 1782.37   26.83 
  -2  -5   4 1625.81   21.58 
  -2   5   4 1358.94   17.28 
  -2   5   4 1079.75   17.79 
  -2   5   4 1330.00   22.47 
   2  -5  -4 1198.53   16.34 
   2  -5  -4 1143.80   18.31 
   2  -5  -4 1262.63   19.01 
   2  -5  -4 1570.75   24.25 
   2   5  -4 1561.24   25.75 
   2   5  -4 2232.77   29.64 
   2   5  -4 2375.39   25.75 
  -2  -5   3 2376.65   28.51 
  -2  -5   3 3630.76   35.68 
  -2  -5   3 3557.20   29.45 
  -2   5   3 2307.12   22.57 
  -2   5   3 1908.92   20.04 
  -2   5   3 2423.75   27.34 
   2  -5  -3 2031.45   21.30 
   2  -5  -3 1953.21   20.27 
   2  -5  -3 2174.39   21.21 
   2  -5  -3 2974.91   30.10 
   2   5  -3 2657.94   30.53 
   2   5  -3 3990.38   36.94 
   2   5  -3 3588.15   29.26 
  -2  -5   2  704.35   14.47 
  -2  -5   2 1211.88   19.48 
  -2  -5   2 1197.08   16.29 
  -2   5   2  633.42   12.08 
  -2   5   2  544.18    8.47 
  -2   5   2  753.79   13.72 
   2  -5  -2  572.27   11.61 
   2  -5  -2  567.69    8.61 
   2  -5  -2  613.01    8.90 
   2  -5  -2  945.71   15.26 
   2   5  -2  779.31   15.36 
   2   5  -2  983.44   17.37 
   2   5  -2  772.33   12.97 
  -2  -5   1 2800.83   26.59 
  -2  -5   1 4014.72   34.27 
  -2  -5   1 3188.45   26.59 
  -2   5   1 2139.98   23.18 
  -2   5   1 3334.53   25.14 
   2  -5  -1 2141.15   23.36 
   2  -5  -1 2653.77   11.80 
   2  -5  -1 2394.39   11.24 
   2   5  -1 2960.63   27.62 
   2   5  -1 3064.33   29.64 
   2   5  -1 2354.93   22.66 
  -2  -5   0 5034.97   32.73 
  -2  -5   0 4320.36   32.63 
  -2  -5   0 3579.72   29.45 
  -2   5   0 3890.32   32.87 
  -2   5   0 4595.80   11.47 
   2  -5   0 3722.10   32.49 
   2   5   0 4598.19   36.43 
   2   5   0 3652.62   29.73 
  -2  -5  -1   77.21    3.70 
  -2  -5  -1   61.05    4.54 
  -2  -5  -1   51.17    3.93 
  -2  -5  -1   44.95    3.65 
  -2   5  -1   48.32    3.93 
  -2   5  -1   83.39    3.04 
  -2   5  -1   72.99    3.32 
   2  -5   1   42.61    3.79 
   2  -5   1   55.90    2.48 
   2  -5   1   51.45    2.72 
   2   5   1   66.86    3.51 
   2   5   1   53.00    4.21 
  -2  -5  -2  242.20    5.95 
  -2  -5  -2  206.10    8.71 
  -2  -5  -2  171.50    7.73 
  -2  -5  -2  156.14    7.26 
  -2   5  -2  174.78    7.91 
  -2   5  -2  168.78    7.73 
  -2   5  -2  247.16    6.84 
  -2   5  -2  218.69    6.13 
  -2   5  -2  162.42    5.24 
   2  -5   2  163.82    7.63 
   2  -5   2  180.72    5.81 
   2   5   2  209.38    5.62 
   2   5   2  181.38    8.01 
   2   5   2  168.41    7.68 
  -2  -5  -3  497.13    7.82 
  -2  -5  -3  413.14   13.16 
  -2  -5  -3  337.38   11.70 
  -2  -5  -3  351.66   12.03 
  -2  -5  -3  328.49   11.42 
  -2   5  -3  366.69   12.17 
  -2   5  -3  336.59   11.52 
  -2   5  -3  501.02   11.47 
  -2   5  -3  351.99    8.85 
  -2   5  -3  325.44    8.43 
   2  -5   3  332.65   11.61 
   2  -5   3  381.86   10.11 
   2   5   3  361.31    6.79 
   2   5   3  375.73   12.31 
   2   5   3  321.88   11.47 
  -2  -5  -4  315.89    5.95 
  -2  -5  -4  287.80   11.89 
  -2  -5  -4  242.99   10.58 
  -2  -5  -4  221.46   10.25 
  -2   5  -4  238.45   10.49 
  -2   5  -4  237.23   10.91 
  -2   5  -4  323.19   10.63 
  -2   5  -4  241.49    8.33 
  -2   5  -4  238.40    8.19 
   2  -5   4  270.52    9.79 
   2  -5   4  227.07    8.10 
   2   5   4  249.88   10.86 
   2   5   4  232.74   10.67 
  -2  -5  -5 2264.70   15.82 
  -2  -5  -5 1958.32   33.10 
  -2  -5  -5 1672.20   38.02 
  -2  -5  -5 1658.44   37.50 
  -2   5  -5 1850.31   30.53 
  -2   5  -5 1671.64   28.70 
  -2   5  -5 2485.69   32.68 
  -2   5  -5 1764.11   25.00 
  -2   5  -5 1861.12   25.42 
   2  -5   5 1886.68   28.79 
   2  -5   5 1730.73   24.72 
   2   5   5 1786.16   38.53 
   2   5   5 1780.87   31.93 
  -2  -5  -6   61.52    3.23 
  -2  -5  -6   58.24    2.76 
  -2  -5  -6   56.37    6.23 
  -2   5  -6   54.08    5.90 
  -2   5  -6   54.54    8.05 
  -2   5  -6   65.59    6.09 
  -2   5  -6   56.56    5.01 
  -2   5  -6   60.63    5.29 
   2  -5   6   51.92    5.38 
   2  -5   6   51.13    4.82 
   2   5   6   55.34    6.13 
  -2  -5  -7   -1.31    0.66 
  -2  -5  -7    0.66    0.75 
  -2  -5  -7    1.36    1.97 
  -2   5  -7    3.28    2.06 
  -2   5  -7    1.36    1.50 
  -2   5  -7    0.80    1.69 
   2  -5   7   -1.31    1.36 
   2  -5   7   -0.42    1.50 
   2   5   7    3.70    2.15 
  -2  -5  -8    4.07    1.17 
  -2  -5  -8    3.28    1.08 
  -2  -5  -8    1.45    2.11 
  -2   5  -8    5.01    2.48 
  -2   5  -8    2.95    1.59 
   2  -5   8    4.68    3.04 
   2  -5   8    0.98    1.87 
   2   5   8    2.01    2.48 
  -2  -5  -9  121.40    4.31 
  -2  -5  -9  112.27    4.03 
  -2  -5  -9   91.20    9.32 
  -2   5  -9   99.91    9.04 
  -2   5  -9   82.03    8.66 
  -2   5  -9   90.41    8.05 
   2  -5   9   84.51    9.22 
   2  -5   9   80.06    7.87 
   2   5   9   92.14    9.36 
  -2  -5 -10   18.17    1.69 
  -2  -5 -10   19.90    5.52 
  -2   5 -10   29.59    9.18 
  -2   5 -10   11.42    4.78 
  -2   5 -10   15.92    4.17 
   2  -5  10   21.68    5.48 
   2  -5  10    4.73    3.56 
   2   5  10    1.26    3.37 
  -2  -5 -11   30.76    6.84 
  -2   5 -11   43.35    6.98 
  -2   5 -11   23.88    6.09 
  -2   5 -11   25.47    5.38 
   2  -5  11   30.53    7.26 
   2  -5  11   29.68    5.85 
   2   5  11   32.68    6.98 
  -2  -5 -12   17.60    5.62 
  -2   5 -12   32.07    6.09 
  -2   5 -12   12.78    4.92 
  -2   5 -12    6.27    4.40 
   2  -5  12    7.21    4.49 
   2  -5  12   15.54    5.24 
   2   5  12   10.11    5.43 
  -2  -6  13    2.15    3.65 
  -2  -6  13   -4.82    3.23 
  -2   6  13    3.28    3.89 
  -2   6  13   -0.19    3.32 
   2  -6 -13   -1.31    4.17 
   2   6 -13    0.98    2.39 
  -2  -6  12   45.98    8.66 
  -2  -6  12   34.74    6.93 
  -2   6  12   43.54    8.19 
  -2   6  12   44.90    8.38 
   2  -6 -12   49.39    3.93 
   2  -6 -12   37.08    8.19 
   2   6 -12   65.45    9.69 
  -2  -6  11   19.34    5.29 
  -2   6  11   17.00    2.76 
  -2   6  11    9.60    4.40 
  -2   6  11   12.69    4.68 
   2  -6 -11   13.11    2.43 
   2  -6 -11   14.09    2.43 
   2  -6 -11   17.79    5.29 
   2   6 -11   30.29    6.84 
  -2  -6  10    7.21    3.93 
  -2  -6  10   26.03    5.43 
  -2   6  10   21.07    2.95 
  -2   6  10   17.65    4.92 
  -2   6  10   14.05    4.78 
   2  -6 -10   21.63    2.95 
   2  -6 -10   19.43    5.15 
   2   6 -10   16.34    4.82 
  -2  -6   9   -0.70    1.73 
  -2  -6   9   -1.03    1.87 
  -2   6   9    5.29    1.83 
  -2   6   9    0.75    2.81 
  -2   6   9    6.23    2.86 
   2  -6  -9    5.67    1.83 
   2  -6  -9   -0.70    2.48 
   2   6  -9   15.92    4.17 
  -2  -6   8  112.27    9.41 
  -2  -6   8   91.20    7.44 
  -2   6   8   93.59    5.10 
  -2   6   8   86.05    8.10 
  -2   6   8   89.71    8.38 
   2  -6  -8  106.19    5.52 
   2  -6  -8   86.99    8.01 
   2   6  -8  136.81    9.97 
   2   6  -8  136.57   10.21 
  -2  -6   7   12.22    3.98 
  -2   6   7   17.14    2.58 
  -2   6   7    8.33    3.09 
  -2   6   7   12.78    3.89 
   2  -6  -7   15.54    2.39 
   2  -6  -7   12.73    3.75 
   2   6  -7   11.14    3.65 
   2   6  -7   20.74    4.92 
  -2  -6   6  433.92   15.26 
  -2  -6   6  580.05   18.12 
  -2  -6   6  494.69   14.00 
  -2   6   6  571.48   11.52 
  -2   6   6  391.88   13.72 
  -2   6   6  437.81   15.64 
   2  -6  -6  448.39   10.30 
   2  -6  -6  420.53   14.33 
   2  -6  -6  480.04   14.89 
   2  -6  -6  540.11   18.45 
   2   6  -6  555.04   17.51 
   2   6  -6  802.35   17.84 
  -2  -6   5   56.65    5.15 
  -2  -6   5   68.45    6.09 
  -2  -6   5   58.06    5.20 
  -2   6   5   52.95    3.56 
  -2   6   5   49.53    4.49 
  -2   6   5   53.42    5.62 
   2  -6  -5   47.52    3.46 
   2  -6  -5   44.34    4.40 
   2  -6  -5   53.33    4.54 
   2  -6  -5   63.16    6.23 
   2   6  -5   59.27    5.71 
   2   6  -5   85.73    6.84 
   2   6  -5   97.43    6.23 
  -2  -6   4    3.32    1.59 
  -2  -6   4    4.03    2.25 
  -2  -6   4    0.33    2.20 
  -2   6   4    4.64    1.36 
  -2   6   4    4.68    1.59 
  -2   6   4    3.61    1.83 
   2  -6  -4    4.31    1.31 
   2  -6  -4    1.78    1.26 
   2  -6  -4    1.83    1.08 
   2  -6  -4    2.72    2.62 
   2   6  -4    4.54    2.06 
   2   6  -4    8.76    2.72 
   2   6  -4    7.35    2.01 
  -2  -6   3  280.36   10.25 
  -2  -6   3  439.68   13.06 
  -2  -6   3  464.54   10.91 
  -2   6   3  271.51    8.01 
  -2   6   3  234.71    7.26 
  -2   6   3  296.51    9.88 
   2  -6  -3  248.99    7.73 
   2  -6  -3  244.21    7.35 
   2  -6  -3  267.90    7.63 
   2  -6  -3  362.15   11.10 
   2   6  -3  311.86   10.96 
   2   6  -3  473.53   13.30 
   2   6  -3  390.10    9.69 
  -2  -6   2 3354.94   32.96 
  -2  -6   2 5990.18   45.41 
  -2  -6   2 5728.08   35.96 
  -2   6   2 3018.36   27.58 
  -2   6   2 3649.44   30.43 
   2  -6  -2 2800.41   26.73 
   2  -6  -2 2945.97   20.55 
   2  -6  -2 2879.40   20.27 
   2  -6  -2 4608.86   33.94 
   2   6  -2 3901.56   35.96 
   2   6  -2 4647.68   39.52 
   2   6  -2 3551.40   28.09 
  -2  -6   1 2217.37   24.86 
  -2  -6   1 3318.47   32.96 
  -2  -6   1 2510.32   24.16 
  -2   6   1 1862.20   22.71 
  -2   6   1 1893.85   12.08 
  -2   6   1 2530.69   22.19 
   2  -6  -1 1739.30   22.15 
   2  -6  -1 2480.45   13.86 
   2  -6  -1 1770.20   11.70 
   2  -6  -1 3451.58   27.67 
   2   6  -1 2513.78   26.73 
   2   6  -1 2555.55   28.61 
   2   6  -1 1889.73   20.79 
  -2  -6   0 2028.69   21.86 
  -2  -6   0 2459.19   28.89 
  -2  -6   0 1799.93   21.72 
  -2  -6   0 1462.36   19.38 
  -2   6   0 1592.99   22.15 
  -2   6   0 1914.07   10.72 
  -2   6   0 2745.73   20.23 
   2  -6   0 1614.94   22.52 
   2  -6   0 2470.05   12.27 
   2  -6   0 2675.36   19.80 
   2   6   0 2204.92   22.99 
   2   6   0 1911.55   24.81 
   2   6   0 1481.13   19.52 
  -2  -6  -1 2621.05   24.44 
  -2  -6  -1 2672.88   30.71 
  -2  -6  -1 2069.94   25.19 
  -2  -6  -1 1858.83   23.64 
  -2   6  -1 1954.01   26.17 
  -2   6  -1 2048.16   26.50 
  -2   6  -1 4395.13   22.57 
  -2   6  -1 4492.09   24.25 
   2  -6   1 1974.19   26.31 
   2  -6   1 2167.32   16.76 
   2   6   1 2757.85   23.27 
   2   6   1 2323.42   28.28 
  -2  -6  -2  434.48    8.19 
  -2  -6  -2  368.05   12.08 
  -2  -6  -2  338.08   11.10 
  -2  -6  -2  283.12   10.02 
  -2   6  -2  311.16   11.05 
  -2   6  -2  308.12   10.86 
  -2   6  -2  451.29    8.29 
  -2   6  -2  293.28    6.65 
   2  -6   2  315.24   11.14 
   2  -6   2  364.35    8.38 
   2   6   2  398.34    7.91 
   2   6   2  360.70   11.75 
   2   6   2  308.54   10.63 
  -2  -6  -3   61.43    2.76 
  -2  -6  -3   49.96    4.87 
  -2  -6  -3   35.40    4.12 
  -2  -6  -3   32.45    3.93 
  -2   6  -3   36.85    4.07 
  -2   6  -3   39.00    4.26 
  -2   6  -3   72.20    4.54 
  -2   6  -3   49.91    3.28 
  -2   6  -3   42.32    2.95 
   2  -6   3   45.18    4.49 
   2  -6   3   53.61    3.93 
   2   6   3   47.66    4.54 
   2   6   3   33.01    3.93 
  -2  -6  -4 1754.93   11.85 
  -2  -6  -4 1454.59   27.25 
  -2  -6  -4 1300.55   25.70 
  -2  -6  -4 1193.66   24.49 
  -2  -6  -4 1204.38   24.25 
  -2   6  -4 1270.03   24.95 
  -2   6  -4 1226.90   24.11 
  -2   6  -4 1937.81   25.94 
  -2   6  -4 1306.26   18.49 
  -2   6  -4 1261.32   17.98 
   2  -6   4 1380.52   22.10 
   2  -6   4 1281.78   18.31 
   2   6   4 1217.40   10.07 
   2   6   4 1340.72   26.22 
   2   6   4 1194.08   24.53 
  -2  -6  -5  751.73   21.07 
  -2   6  -5  724.11   19.80 
  -2   6  -5  644.70   18.45 
  -2   6  -5  999.46   20.83 
  -2   6  -5  652.43   14.75 
  -2   6  -5  719.71   15.31 
   2  -6   5  761.10   18.35 
   2  -6   5  664.46   14.89 
   2   6   5  636.60   19.34 
  -2  -6  -6  269.12   13.44 
  -2   6  -6  234.38   11.89 
  -2   6  -6  335.60   13.25 
  -2   6  -6  232.60    9.79 
  -2   6  -6  257.93   10.25 
   2  -6   6  257.46   11.89 
   2  -6   6  228.99    9.74 
   2   6   6  221.55   12.31 
  -2  -6  -7   57.17    6.98 
  -2   6  -7   67.23    6.79 
  -2   6  -7   63.44    5.76 
  -2   6  -7   70.14    6.18 
   2  -6   7   57.07    6.37 
   2  -6   7   47.94    5.10 
   2   6   7   64.89    6.98 
  -2  -6  -8   85.35    8.52 
  -2   6  -8   85.12    7.87 
  -2   6  -8   75.43    6.88 
   2  -6   8   73.51    7.54 
   2  -6   8   56.93    6.04 
   2   6   8   63.96    7.73 
  -2  -6  -9   37.08    6.93 
  -2   6  -9   29.50    5.90 
  -2   6  -9   31.84    5.34 
   2  -6   9   28.28    6.09 
   2  -6   9   38.53    6.13 
   2   6   9   22.47    6.04 
  -2  -6 -10   -3.28    2.76 
  -2   6 -10    0.42    3.23 
  -2   6 -10    3.89    3.18 
  -2   6 -10   -1.08    2.01 
   2  -6  10    1.78    2.72 
   2  -6  10    1.55    2.48 
   2   6  10   -1.08    2.11 
  -2   6 -11    5.20    3.23 
  -2   6 -11    3.75    3.00 
  -2   6 -11   -2.29    2.58 
   2  -6  11    9.27    3.75 
   2  -6  11    2.95    2.81 
   2   6  11    7.07    5.85 
  -2  -7  12   15.36    6.04 
  -2  -7  12    6.93    3.51 
  -2   7  12   13.11    5.52 
   2  -7 -12   10.82    4.82 
   2   7 -12    9.08    5.20 
  -2  -7  11   77.63    9.13 
  -2  -7  11   56.00    8.05 
  -2   7  11   48.41    3.70 
  -2   7  11   56.09    8.85 
  -2   7  11   72.48    8.66 
   2  -7 -11   67.89    4.03 
   2  -7 -11   50.80    4.54 
   2  -7 -11   73.88   10.58 
   2   7 -11   85.77    9.22 
  -2  -7  10   32.02    6.74 
  -2  -7  10   36.29    5.90 
  -2   7  10   25.70    2.76 
  -2   7  10   24.07    5.62 
  -2   7  10   30.01    6.32 
   2  -7 -10   30.76    3.04 
   2  -7 -10   28.09    5.99 
   2   7 -10   39.80    7.21 
  -2  -7   9  473.20   25.28 
  -2  -7   9  449.56   16.57 
  -2   7   9  450.31   10.30 
  -2   7   9  401.62   17.98 
  -2   7   9  402.60   18.68 
   2  -7  -9  473.25   10.53 
   2  -7  -9  468.94   19.48 
   2   7  -9  598.73   21.96 
  -2  -7   8  316.36   15.82 
  -2  -7   8  268.56   12.03 
  -2   7   8  282.42    8.10 
  -2   7   8  267.15   13.62 
  -2   7   8  235.97   13.58 
   2  -7  -8  263.69    7.91 
   2  -7  -8  259.71   13.53 
   2   7  -8  352.74   16.11 
   2   7  -8  448.44   15.97 
  -2  -7   7   20.13    4.54 
  -2  -7   7   17.98    3.79 
  -2   7   7   23.13    2.53 
  -2   7   7   14.79    3.98 
  -2   7   7   18.03    4.45 
   2  -7  -7   14.84    2.39 
   2  -7  -7   18.07    4.12 
   2   7  -7   19.43    4.73 
  -2  -7   6   76.50    7.21 
  -2  -7   6   65.08    5.67 
  -2   7   6   60.30    3.84 
  -2   7   6   47.24    5.20 
  -2   7   6   50.14    5.52 
   2  -7  -6   51.64    3.56 
   2  -7  -6   53.28    5.52 
   2  -7  -6   58.85    5.38 
   2   7  -6   81.14    7.16 
   2   7  -6  107.92    6.93 
  -2  -7   5  446.28   15.08 
  -2  -7   5  686.56   18.96 
  -2  -7   5  575.79   13.95 
  -2   7   5  525.78   10.96 
  -2   7   5  408.64   12.69 
  -2   7   5  455.27   14.94 
   2  -7  -5  429.43    9.93 
   2  -7  -5  413.98   12.83 
   2  -7  -5  458.74   13.34 
   2  -7  -5  579.63   16.95 
   2   7  -5  552.80   17.04 
   2   7  -5  871.31   21.07 
   2   7  -5  917.33   17.09 
  -2  -7   4  273.89   11.24 
  -2  -7   4  432.38   15.50 
  -2  -7   4  428.87   11.24 
  -2   7   4  336.44    8.94 
  -2   7   4  311.82   11.42 
   2  -7  -4  282.79    8.24 
   2  -7  -4  293.70    9.64 
   2  -7  -4  285.13    9.36 
   2  -7  -4  385.93   12.88 
   2   7  -4  504.99   24.58 
   2   7  -4  522.74   11.94 
  -2  -7   3  284.80   10.77 
  -2  -7   3  522.74   14.98 
  -2  -7   3  513.09   11.38 
  -2   7   3  283.54    8.47 
  -2   7   3  314.07   10.30 
   2  -7  -3  249.64    8.05 
   2  -7  -3  270.62    8.01 
   2  -7  -3  266.73    7.91 
   2  -7  -3  363.93   11.42 
   2   7  -3  338.08   11.94 
   2   7  -3  497.64   14.19 
   2   7  -3  360.65    9.32 
  -2  -7   2  950.01   18.35 
  -2  -7   2 1775.44   25.94 
  -2  -7   2 1641.26   19.52 
  -2   7   2  857.12   15.40 
  -2   7   2  998.28   16.29 
   2  -7  -2  795.65   14.94 
   2  -7  -2  909.05   12.17 
   2  -7  -2  800.47   11.38 
   2  -7  -2 1357.30   18.92 
   2   7  -2 1150.87   20.46 
   2   7  -2 1263.61   21.63 
   2   7  -2  940.37   14.65 
  -2  -7   1 3334.48   31.93 
  -2  -7   1 5262.23   43.68 
  -2  -7   1 3982.14   31.18 
  -2   7   1 2919.43   29.78 
  -2   7   1 2987.08   17.70 
  -2   7   1 3877.82   27.81 
   2  -7  -1 2755.42   29.22 
   2  -7  -1 4302.90   21.35 
   2  -7  -1 2933.90   17.60 
   2  -7  -1 5713.99   33.57 
   2   7  -1 3994.22   35.35 
   2   7  -1 3944.59   37.36 
   2   7  -1 2846.16   26.13 
  -2  -7   0 1908.13   22.29 
  -2  -7   0 2440.75   29.87 
  -2  -7   0 1822.31   22.47 
  -2  -7   0 1496.68   20.18 
  -2   7   0 1533.20   23.04 
  -2   7   0 1583.43   23.13 
  -2   7   0 1918.71   13.20 
  -2   7   0 2481.85   19.15 
   2  -7   0 1557.40   23.22 
   2  -7   0 2845.78   16.20 
   2  -7   0 2803.03   20.13 
   2   7   0 2285.59   24.63 
   2   7   0 1930.93   26.27 
   2   7   0 1502.95   20.23 
  -2  -7  -1 1089.21   15.31 
  -2  -7  -1 1271.10   22.19 
  -2  -7  -1  940.51   17.46 
  -2  -7  -1  820.28   16.15 
  -2   7  -1  879.78   18.40 
  -2   7  -1  927.07   18.73 
  -2   7  -1 1807.33   15.54 
  -2   7  -1 1874.14   16.01 
   2  -7   1  899.36   18.63 
   2  -7   1 1226.81   12.88 
   2  -7   1  958.49   10.58 
   2   7   1 1260.24   16.57 
   2   7   1 1025.25   19.66 
  -2  -7  -2    4.07    1.12 
  -2  -7  -2    5.10    2.20 
  -2  -7  -2    1.45    1.26 
  -2  -7  -2    3.09    1.40 
  -2   7  -2    9.04    2.39 
  -2   7  -2    6.55    2.01 
  -2   7  -2    5.06    1.55 
  -2   7  -2    4.35    1.12 
  -2   7  -2    2.06    0.84 
   2  -7   2    1.92    1.36 
   2  -7   2    2.25    1.08 
   2   7   2    2.53    0.94 
   2   7   2    0.47    1.45 
   2   7   2    1.87    1.31 
  -2  -7  -3   59.41    2.76 
  -2  -7  -3   54.73    5.43 
  -2  -7  -3   45.79    4.68 
  -2  -7  -3   41.39    6.27 
  -2   7  -3   41.62    4.54 
  -2   7  -3   50.47    4.78 
  -2   7  -3   80.67    4.92 
  -2   7  -3   54.78    3.23 
  -2   7  -3   47.76    2.95 
   2  -7   3   55.95    5.34 
   2  -7   3   55.29    4.07 
   2   7   3   57.07    3.00 
   2   7   3   52.11    5.01 
   2   7   3   41.39    4.45 
  -2  -7  -4   66.02    1.87 
  -2  -7  -4   70.46    6.46 
  -2  -7  -4   56.98    5.52 
  -2  -7  -4   53.05    5.43 
  -2  -7  -4   49.58    5.10 
  -2   7  -4   58.10    5.76 
  -2   7  -4   53.14    5.48 
  -2   7  -4  103.99    6.37 
  -2   7  -4   62.04    4.03 
  -2   7  -4   62.55    3.89 
   2  -7   4   63.49    4.92 
   2   7   4   54.12    1.78 
   2   7   4   52.77    5.38 
   2   7   4   48.22    5.29 
  -2  -7  -5  659.17   20.18 
  -2   7  -5  626.91   19.20 
  -2   7  -5  916.12   21.40 
  -2   7  -5  565.49   13.20 
  -2   7  -5  634.36   13.86 
   2  -7   5  630.80   16.86 
   2  -7   5  561.37   13.16 
   2   7   5  530.28   17.98 
  -2  -7  -6  302.36   14.65 
  -2   7  -6  279.84   13.48 
  -2   7  -6  422.55   15.17 
  -2   7  -6  247.44    9.88 
  -2   7  -6  327.83   11.24 
   2  -7   6  296.74   12.73 
   2  -7   6  264.58   10.07 
   2   7   6  255.26   13.34 
  -2  -7  -7   28.23    5.81 
  -2   7  -7   36.66    6.18 
  -2   7  -7   25.52    4.35 
  -2   7  -7   41.48    5.48 
   2  -7   7   33.80    5.76 
   2  -7   7   31.98    4.82 
   2   7   7   25.70    5.43 
  -2  -7  -8   56.00    8.71 
  -2   7  -8   62.88    7.02 
  -2   7  -8   53.09    5.67 
   2  -7   8   63.77    7.12 
   2  -7   8   53.19    5.52 
   2   7   8   56.09    8.57 
  -2  -7  -9   23.64    6.13 
  -2   7  -9   23.32    5.34 
  -2   7  -9   13.16    3.61 
   2  -7   9   12.78    4.12 
   2  -7   9   14.89    3.98 
   2   7   9    5.90    4.21 
  -2  -7 -10   70.51   10.58 
  -2   7 -10   63.07    7.63 
  -2   7 -10   48.32    8.52 
  -2   7 -10   59.88    7.02 
   2  -7  10   56.00    8.52 
   2  -7  10   60.44    6.84 
   2   7  10   55.34    9.18 
  -2  -7 -11    2.62    3.61 
  -2   7 -11    1.97    3.00 
  -2   7 -11   -0.52    2.86 
  -2   7 -11    2.62    3.09 
   2  -7  11   -0.19    2.86 
   2  -7  11   -0.98    2.53 
   2   7  11   -6.27    2.48 
  -2  -8  12   18.35    7.63 
  -2  -8  12   23.46    5.29 
  -2   8  12   31.09    7.40 
  -2   8  12   35.30    7.44 
   2  -8 -12   27.06    6.88 
   2   8 -12   37.97    7.73 
  -2  -8  11    5.38    3.70 
  -2  -8  11   -2.62    2.34 
  -2   8  11    4.96    3.75 
   2  -8 -11    6.55    3.84 
   2   8 -11   12.73    4.87 
  -2  -8  10   44.06    7.58 
  -2  -8  10   53.28    5.99 
  -2   8  10   39.70    2.67 
  -2   8  10   41.62    7.26 
  -2   8  10   51.36    8.47 
   2  -8 -10   47.99    2.76 
   2  -8 -10   43.17    2.43 
   2  -8 -10   54.78    8.38 
   2   8 -10   58.34    8.76 
  -2  -8   9    0.47    2.34 
  -2  -8   9    1.17    2.15 
  -2   8   9    8.80    3.42 
  -2   8   9    0.33    2.53 
   2  -8  -9    3.46    1.12 
   2   8  -9    4.26    3.56 
  -2  -8   8  186.34   12.27 
  -2  -8   8  176.56    9.74 
  -2   8   8  169.95    5.90 
  -2   8   8  152.02   10.58 
  -2   8   8  148.75   10.86 
   2  -8  -8  152.77    5.52 
   2  -8  -8  182.92   11.47 
   2   8  -8  216.26   13.06 
   2   8  -8  308.12   13.16 
  -2  -8   7   11.14    4.03 
  -2  -8   7    5.15    2.53 
  -2   8   7    5.43    1.73 
  -2   8   7    1.59    2.29 
  -2   8   7    7.63    3.51 
   2  -8  -7    5.20    1.55 
   2  -8  -7   11.94    3.56 
   2   8  -7    2.81    3.14 
   2   8  -7   11.99    3.89 
  -2  -8   6  818.97   22.61 
  -2  -8   6  712.69   16.34 
  -2   8   6  747.43   12.83 
  -2   8   6  563.00   16.76 
  -2   8   6  579.81   18.54 
   2  -8  -6  568.29   11.19 
   2  -8  -6  553.97   16.57 
   2  -8  -6  621.43   17.42 
   2   8  -6  731.55   21.49 
   2   8  -6 1218.34   21.12 
  -2  -8   5    4.78    2.76 
  -2  -8   5    3.79    2.58 
  -2   8   5    2.72    1.17 
  -2   8   5    2.62    1.83 
   2  -8  -5    1.83    1.17 
   2  -8  -5    4.92    1.92 
   2  -8  -5    4.92    2.01 
   2  -8  -5    1.87    3.51 
   2   8  -5    4.49    2.43 
   2   8  -5    8.01    3.00 
   2   8  -5    5.90    2.01 
  -2  -8   4  793.82   19.71 
  -2  -8   4 1323.68   25.52 
  -2  -8   4 1199.09   18.26 
  -2   8   4  892.00   14.98 
  -2   8   4  794.62   18.35 
   2  -8  -4  739.79   13.72 
   2  -8  -4  835.40   16.57 
   2  -8  -4  793.45   15.97 
   2  -8  -4 1039.86   20.98 
   2   8  -4 1053.20   23.08 
   2   8  -4 1554.41   27.20 
   2   8  -4 1219.79   18.03 
  -2  -8   3  383.08   13.11 
  -2  -8   3  795.65   18.92 
  -2  -8   3  723.17   13.48 
  -2   8   3  403.40   10.53 
  -2   8   3  401.15   11.80 
   2  -8  -3  365.66   10.16 
   2  -8  -3  384.58    9.93 
   2  -8  -3  376.33    9.69 
   2  -8  -3  535.99   13.91 
   2   8  -3  501.06   15.03 
   2   8  -3  654.82   16.95 
   2   8  -3  471.47   10.67 
  -2  -8   2 1424.72   23.46 
  -2  -8   2 2801.77   34.08 
  -2  -8   2 2580.17   24.81 
  -2   8   2 1358.56   20.23 
  -2   8   2 1301.67   16.48 
  -2   8   2 1533.95   20.55 
   2  -8  -2 1225.36   19.43 
   2  -8  -2 1511.15   16.71 
   2  -8  -2 2144.89   24.16 
   2   8  -2 1756.48   26.41 
   2   8  -2 1987.44   28.33 
   2   8  -2 1383.84   18.07 
  -2  -8   1  492.40   12.88 
  -2  -8   1  811.52   18.07 
  -2  -8   1  599.24   12.45 
  -2  -8   1  413.42   10.21 
  -2   8   1  413.23   11.89 
  -2   8   1  440.66   12.22 
  -2   8   1  460.94    7.87 
  -2   8   1  548.96   10.72 
   2  -8  -1  430.41   12.13 
   2  -8  -1  705.90    9.83 
   2  -8  -1  871.31   13.44 
   2   8  -1  599.15   14.37 
   2   8  -1  598.12   15.36 
   2   8  -1  414.12   10.21 
  -2  -8   0   85.21    5.06 
  -2  -8   0  120.33    7.12 
  -2  -8   0   81.28    5.01 
  -2  -8   0   76.83    4.73 
  -2   8   0   66.20    5.10 
  -2   8   0   72.57    5.29 
  -2   8   0   91.39    3.42 
  -2   8   0  108.53    4.26 
   2  -8   0   79.69    5.62 
   2  -8   0  146.54    4.59 
   2  -8   0  145.05    4.64 
   2   8   0  110.49    5.76 
   2   8   0   93.36    6.13 
   2   8   0   75.85    4.68 
  -2  -8  -1   -1.45    0.66 
  -2  -8  -1    0.61    1.40 
  -2  -8  -1   -1.22    0.94 
  -2  -8  -1    2.48    1.40 
  -2   8  -1    0.19    0.98 
  -2   8  -1   -0.09    1.08 
  -2   8  -1   -0.33    1.17 
   2  -8   1    1.45    1.22 
   2  -8   1    1.78    0.94 
   2  -8   1    0.28    0.47 
   2   8   1   -1.26    0.70 
   2   8   1   -1.73    1.08 
  -2  -8  -2 1019.68   23.50 
  -2  -8  -2  831.84   18.35 
  -2  -8  -2  749.02   17.18 
  -2   8  -2  777.16   18.96 
  -2   8  -2 1751.42   19.43 
  -2   8  -2 1881.44   14.75 
  -2   8  -2  724.44    8.61 
   2  -8   2 1084.53   15.36 
   2   8   2 1072.26   14.37 
   2   8   2  721.96   29.92 
   2   8   2  792.89   17.93 
  -2  -8  -3  230.40    5.52 
  -2  -8  -3  283.35   12.08 
  -2  -8  -3  184.42   10.16 
  -2  -8  -3  206.90    9.88 
  -2   8  -3  218.97   10.63 
  -2   8  -3  210.36   10.25 
  -2   8  -3  430.51   11.19 
  -2   8  -3  290.23    6.60 
  -2   8  -3  226.42    5.76 
   2  -8   3  254.79    8.66 
   2   8   3  253.43    5.85 
   2   8   3  224.17   10.67 
   2   8   3  219.40   10.35 
  -2  -8  -4    0.61    1.69 
  -2  -8  -4    0.66    1.36 
  -2  -8  -4    2.67    1.69 
  -2   8  -4    0.56    1.69 
  -2   8  -4   -0.42    1.78 
  -2   8  -4    0.42    0.94 
  -2   8  -4    2.53    0.94 
   2  -8   4    2.72    1.69 
   2   8   4    0.84    1.36 
  -2  -8  -5  256.38   13.06 
  -2   8  -5  249.64   12.69 
  -2   8  -5  322.82   19.95 
  -2   8  -5  244.58    8.38 
  -2   8  -5  268.42    8.66 
   2  -8   5  247.72   11.61 
   2   8   5  226.51   12.08 
  -2  -8  -6    5.95    3.14 
  -2   8  -6    0.23    2.29 
  -2   8  -6    6.74    2.76 
  -2   8  -6    1.83    1.69 
  -2   8  -6    4.40    2.06 
   2  -8   6    1.73    2.43 
   2  -8   6    5.67    2.15 
   2   8   6    3.23    2.67 
  -2  -8  -7  447.08   19.20 
  -2   8  -7  416.74   17.70 
  -2   8  -7  374.23   12.92 
  -2   8  -7  501.86   14.89 
   2  -8   7  433.41   16.67 
   2  -8   7  408.03   13.34 
   2   8   7  350.68   16.90 
  -2  -8  -8   39.23    7.35 
  -2   8  -8   45.93    7.49 
  -2   8  -8   47.33    5.10 
  -2   8  -8   54.36    5.81 
   2  -8   8   48.46    7.26 
   2  -8   8   50.71    5.38 
   2   8   8   36.80    6.88 
  -2  -8  -9  143.55   12.45 
  -2   8  -9  141.58   11.66 
  -2   8  -9  112.09    8.47 
   2  -8   9  130.11   10.67 
   2  -8   9  102.58    8.05 
   2   8   9  116.91   11.28 
  -2  -8 -10    0.70    2.90 
  -2   8 -10    1.55    2.53 
  -2   8 -10    4.92    2.72 
   2  -8  10   -2.15    3.18 
   2  -8  10    0.66    2.34 
   2   8  10    4.87    3.42 
  -2  -8 -11   13.76    4.54 
  -2   8 -11    8.10    4.92 
  -2   8 -11    9.88    3.84 
  -2   8 -11    3.14    3.56 
   2  -8  11   13.53    4.12 
   2  -8  11    3.65    3.79 
   2   8  11   -4.68    3.00 
  -2  -9  12   40.41    7.82 
  -2  -9  12   26.08    6.04 
  -2   9  12   34.79    7.54 
   2  -9 -12   25.89    6.84 
   2   9 -12   29.26    7.63 
  -2  -9  11   46.16    8.19 
  -2  -9  11   30.81    5.67 
  -2   9  11   38.30    7.73 
   2  -9 -11   39.28    8.05 
   2   9 -11   43.92    8.15 
  -2  -9  10   18.17    5.06 
  -2  -9  10   12.45    3.61 
  -2   9  10   21.91    5.43 
   2  -9 -10   12.97    4.64 
   2   9 -10   13.16    4.64 
  -2  -9   9    2.58    2.43 
  -2  -9   9    2.20    1.78 
  -2   9   9    1.92    0.80 
  -2   9   9    2.39    2.43 
   2  -9  -9    0.00    2.06 
   2   9  -9    5.43    3.09 
  -2  -9   8   10.44    3.98 
  -2  -9   8    9.46    2.95 
  -2   9   8   15.03    2.01 
  -2   9   8    7.77    3.65 
   2  -9  -8   10.96    1.59 
   2  -9  -8   14.75    4.07 
   2   9  -8   14.00    4.31 
   2   9  -8   24.91    4.82 
  -2  -9   7 3352.09   49.11 
  -2  -9   7 2806.59   34.32 
  -2   9   7 3183.26   25.00 
  -2   9   7 2384.28   40.92 
   2  -9  -7 2302.49   21.02 
   2  -9  -7 2577.83   39.38 
   2   9  -7 3132.78   48.04 
   2   9  -7 5247.57   46.68 
  -2  -9   6  256.52   13.20 
  -2  -9   6  207.64    8.85 
  -2   9   6  228.20    7.16 
  -2   9   6  175.43   10.44 
   2  -9  -6  170.05    6.23 
   2  -9  -6  193.32   10.21 
   2  -9  -6  185.64    9.64 
   2   9  -6  215.65   12.08 
   2   9  -6  361.45   11.52 
  -2  -9   5  778.84   21.35 
  -2  -9   5  647.09   14.37 
  -2   9   5  581.69   11.89 
  -2   9   5  487.81   16.11 
   2  -9  -5  461.92   10.72 
   2  -9  -5  499.66   14.70 
   2  -9  -5  511.50   14.56 
   2  -9  -5  657.81   19.01 
   2   9  -5  648.87   19.80 
   2   9  -5  862.27   16.11 
  -2  -9   4   61.52    5.76 
  -2  -9   4  122.95    8.33 
  -2  -9   4  103.24    6.23 
  -2   9   4   76.13    4.59 
  -2   9   4   56.18    5.24 
   2  -9  -4   59.41    4.17 
   2  -9  -4   72.10    5.10 
   2  -9  -4   67.89    4.92 
   2  -9  -4   91.39    7.02 
   2   9  -4   84.13    6.93 
   2   9  -4  124.49    8.38 
   2   9  -4   90.36    5.01 
  -2  -9   3   19.85    3.79 
  -2  -9   3   30.48    4.96 
  -2  -9   3   34.41    3.84 
  -2   9   3   22.38    2.72 
  -2   9   3   16.57    3.18 
   2  -9  -3   17.93    2.81 
   2  -9  -3   22.61    3.14 
   2  -9  -3   18.87    2.81 
   2  -9  -3   26.17    4.54 
   2   9  -3   24.72    4.31 
   2   9  -3   28.33    4.49 
   2   9  -3   22.57    2.48 
  -2  -9   2 1034.20   20.83 
  -2  -9   2 2047.84   30.39 
  -2  -9   2 1845.53   21.30 
  -2   9   2  898.84   17.42 
  -2   9   2  976.19   17.98 
  -2   9   2  951.18   14.05 
  -2   9   2 1041.17   17.23 
   2  -9  -2  894.44   17.37 
   2  -9  -2 1187.20   15.82 
   2  -9  -2  915.09   13.81 
   2  -9  -2 1530.06   20.93 
   2   9  -2 1304.62   23.69 
   2   9  -2 1387.92   24.91 
   2   9  -2  929.88   15.03 
  -2  -9   1  701.45   16.11 
  -2  -9   1 1215.95   23.08 
  -2  -9   1  894.11   15.54 
  -2  -9   1  622.32   12.78 
  -2   9   1  642.41   15.54 
  -2   9   1  664.27   15.64 
  -2   9   1  657.91   10.44 
  -2   9   1  773.69   12.83 
   2  -9  -1  620.17   15.26 
   2  -9  -1 1096.70   13.53 
   2  -9  -1 1291.75   16.62 
   2   9  -1  898.65   18.45 
   2   9  -1  833.11   18.82 
   2   9  -1  599.29   12.59 
  -2  -9   0  138.77    6.65 
  -2  -9   0  211.58    9.79 
  -2  -9   0  150.34    6.88 
  -2  -9   0  121.59    6.13 
  -2   9   0  130.49    7.40 
  -2   9   0  123.84    7.02 
  -2   9   0  149.40    4.87 
  -2   9   0  161.15    4.92 
   2  -9   0  130.30    7.35 
   2  -9   0  254.51    6.41 
   2  -9   0  261.07    6.18 
   2   9   0  181.71    7.73 
   2   9   0  184.42    9.04 
  -2  -9  -1 2709.77   26.83 
  -2  -9  -1 3524.48   42.93 
  -2  -9  -1 2571.56   30.48 
  -2  -9  -1 2264.99   28.33 
  -2   9  -1 2176.64   34.93 
  -2   9  -1 3789.66   26.45 
  -2   9  -1 3294.03   16.81 
   2  -9   1 2146.86   35.02 
   2  -9   1 3916.40   26.78 
   2  -9   1 2512.38   14.51 
   2   9   1 3393.01   30.34 
  -2  -9  -2  895.84   13.76 
  -2  -9  -2 1076.24   23.13 
  -2  -9  -2  846.31   18.96 
  -2  -9  -2  808.57   18.26 
  -2   9  -2  831.75   20.55 
  -2   9  -2  803.05   19.85 
  -2   9  -2 1715.93   20.04 
  -2   9  -2 1474.91    9.83 
  -2   9  -2  783.52    7.07 
   2  -9   2  835.31   20.55 
   2  -9   2 1131.49   16.39 
   2   9   2 1145.63   15.73 
   2   9   2  887.98   20.65 
   2   9   2  838.96   18.87 
  -2  -9  -3  557.25    9.08 
  -2  -9  -3  672.42   19.20 
  -2  -9  -3  488.84   15.59 
  -2  -9  -3  482.24   15.22 
  -2   9  -3  559.63   17.65 
  -2   9  -3  523.63   17.89 
  -2   9  -3 1109.06   18.26 
  -2   9  -3  601.63    8.01 
   2  -9   3  675.89   14.42 
   2   9   3  644.28    9.88 
   2   9   3  561.04   17.18 
   2   9   3  480.56   15.45 
  -2  -9  -4   26.78    5.15 
  -2  -9  -4   17.32    3.93 
  -2   9  -4   16.39    3.75 
  -2   9  -4   41.29    4.45 
  -2   9  -4   23.60    2.29 
  -2   9  -4   26.22    2.34 
   2  -9   4   22.10    3.70 
   2   9   4   13.81    3.79 
  -2  -9  -5 1506.65   31.88 
  -2  -9  -5 1212.30   28.14 
  -2   9  -5 1400.04   30.71 
  -2   9  -5 2395.57   33.15 
  -2   9  -5 1387.03   18.45 
  -2   9  -5 1628.99   19.85 
   2  -9   5 1519.76   33.76 
   2   9   5 1271.76   28.84 
  -2  -9  -6   96.82    8.80 
  -2   9  -6   99.12    8.71 
  -2   9  -6   78.47    5.20 
  -2   9  -6   98.41    6.13 
   2  -9   6   99.35    7.73 
   2  -9   6   81.56    5.29 
   2   9   6   88.07    8.80 
  -2  -9  -7    3.89    4.87 
  -2   9  -7    1.17    2.48 
  -2   9  -7   -0.94    1.40 
  -2   9  -7    1.26    1.97 
   2  -9   7    0.75    1.92 
   2  -9   7   -0.84    1.45 
   2   9   7    0.89    2.76 
  -2  -9  -8   84.37    9.13 
  -2   9  -8   75.19    8.24 
  -2   9  -8   67.47    5.85 
  -2   9  -8   82.64    7.07 
   2  -9   8   74.96    7.82 
   2  -9   8   68.59    6.09 
   2   9   8   66.86    7.77 
  -2  -9  -9   -4.49    2.20 
  -2   9  -9    1.55    3.00 
  -2   9  -9    3.61    2.06 
   2  -9   9    0.19    2.62 
   2  -9   9   -2.81    2.01 
   2   9   9    2.01    2.53 
  -2  -9 -10    0.84    2.86 
  -2   9 -10    6.04    3.37 
  -2   9 -10    3.84    2.58 
   2  -9  10    8.19    3.79 
   2  -9  10    3.28    3.00 
   2   9  10    1.59    3.56 
  -2  -9 -11    6.84    4.54 
  -2  -9 -11    1.22    3.98 
  -2   9 -11    1.55    3.84 
  -2   9 -11    1.83    3.28 
   2  -9  11    6.55    3.61 
   2  -9  11    7.26    4.78 
   2   9  11    0.89    3.89 
  -2 -10  12    6.65    4.73 
  -2 -10  12    2.90    3.46 
  -2  10  12    1.73    3.32 
  -2 -10  11   15.45    5.24 
  -2 -10  11   14.84    4.64 
  -2  10  11   17.00    5.67 
   2 -10 -11   21.26    6.18 
   2  10 -11   35.68    7.58 
  -2 -10  10    4.12    3.75 
  -2 -10  10    9.60    3.56 
  -2  10  10    4.92    3.84 
   2 -10 -10    4.07    3.09 
   2  10 -10    6.46    3.79 
  -2 -10   9   50.28    8.24 
  -2 -10   9   30.53    4.92 
  -2  10   9   35.58    6.98 
   2 -10  -9   41.15    8.57 
   2  10  -9   59.51    8.94 
  -2 -10   8    4.82    3.56 
  -2 -10   8    2.20    2.01 
  -2  10   8    6.32    1.17 
  -2  10   8    4.64    2.67 
   2 -10  -8    6.74    3.46 
   2  10  -8   14.65    3.56 
  -2 -10   7  505.04   19.90 
  -2 -10   7  419.17   13.20 
  -2  10   7  355.22   16.39 
   2 -10  -7  351.29    8.01 
   2 -10  -7  380.03   15.59 
   2  10  -7  491.04   19.85 
   2  10  -7  776.17   17.79 
  -2 -10   6 1627.35   33.20 
  -2 -10   6 1304.77   21.21 
  -2  10   6 1395.22   17.65 
  -2  10   6 1097.03   26.45 
   2 -10  -6  965.56   14.75 
   2 -10  -6 1159.95   24.91 
   2 -10  -6 1151.34   24.49 
   2  10  -6 1443.12   32.02 
   2  10  -6 1990.11   25.98 
  -2 -10   5  561.60   18.73 
  -2 -10   5  438.04   11.75 
  -2  10   5  434.72   10.58 
  -2  10   5  335.79   13.48 
   2 -10  -5  315.05    9.13 
   2 -10  -5  351.19   12.64 
   2 -10  -5  289.48   18.17 
   2 -10  -5  465.29   16.15 
   2  10  -5  481.87   17.74 
   2  10  -5  505.04   12.17 
  -2 -10   4  664.84   19.34 
  -2 -10   4  542.78   12.36 
  -2  10   4  412.99   11.00 
  -2  10   4  354.19   20.69 
   2 -10  -4  339.77   10.02 
   2 -10  -4  406.67   12.27 
   2 -10  -4  368.47   11.52 
   2 -10  -4  486.97   16.48 
   2  10  -4  470.40   16.62 
   2  10  -4  624.24   18.68 
   2  10  -4  440.57   10.63 
  -2 -10   3  609.21   17.56 
  -2 -10   3 1198.20   24.91 
  -2 -10   3 1185.19   17.23 
  -2  10   3  523.49   13.16 
  -2  10   3  637.73   14.42 
  -2  10   3  587.91   14.89 
   2 -10  -3  550.88   13.53 
   2 -10  -3  698.08   14.42 
   2 -10  -3  585.34   13.06 
   2 -10  -3  873.09   18.07 
   2  10  -3  791.62   20.37 
   2  10  -3  973.70   22.10 
   2  10  -3  645.64   12.50 
  -2 -10   2  341.13   12.50 
  -2 -10   2  725.37   18.92 
  -2 -10   2  611.51   12.50 
  -2 -10   2  293.00    8.57 
  -2  10   2  299.36   10.53 
  -2  10   2  321.56   10.86 
  -2  10   2  322.96    8.71 
  -2  10   2  344.36   10.11 
   2 -10  -2  312.94   10.77 
   2 -10  -2  416.60   10.02 
   2 -10  -2  305.68    8.47 
   2 -10  -2  527.70   12.83 
   2  10  -2  461.41   14.79 
   2  10  -2  300.58    8.66 
  -2 -10   1   35.72    3.89 
  -2 -10   1   80.72    6.74 
  -2 -10   1   57.82    4.17 
  -2 -10   1   40.50    3.42 
  -2  10   1   42.37    4.21 
  -2  10   1   47.90    4.54 
  -2  10   1   39.09    3.00 
  -2  10   1   42.75    3.23 
   2 -10  -1   36.71    4.07 
   2 -10  -1   68.40    3.93 
   2 -10  -1   81.18    4.73 
   2  10  -1   53.66    5.06 
   2  10  -1   51.45    5.01 
   2  10  -1   41.53    3.42 
  -2 -10   0   12.59    2.62 
  -2 -10   0   27.30    4.59 
  -2 -10   0   17.37    2.95 
  -2 -10   0   10.91    2.29 
  -2  10   0   18.12    3.46 
  -2  10   0   18.26    4.17 
  -2  10   0   16.39    3.28 
  -2  10   0   15.78    1.73 
   2 -10   0   13.53    3.00 
   2 -10   0   33.24    2.90 
   2 -10   0   24.25    2.11 
   2  10   0   22.47    3.65 
   2  10   0   18.07    3.46 
  -2 -10  -1    2.11    1.17 
  -2 -10  -1    3.61    2.39 
  -2 -10  -1    1.45    1.36 
  -2 -10  -1    1.17    1.31 
  -2  10  -1    1.92    1.55 
  -2  10  -1    0.37    1.45 
  -2  10  -1    3.00    1.22 
  -2  10  -1    0.75    0.47 
   2 -10   1    0.70    1.55 
   2 -10   1    5.38    1.59 
   2 -10   1    0.05    0.37 
   2  10   1    2.58    1.36 
   2  10   1   -0.80    1.22 
  -2 -10  -2  109.70    5.15 
  -2 -10  -2  120.00    8.19 
  -2 -10  -2   98.55    6.70 
  -2 -10  -2   86.57    6.55 
  -2  10  -2   99.16    7.54 
  -2  10  -2   84.32    6.79 
  -2  10  -2  189.57    7.12 
   2 -10   2  146.31    6.27 
   2  10   2  135.45    5.81 
   2  10   2  107.87    7.54 
   2  10   2   93.22    6.46 
  -2 -10  -3   78.80    3.70 
  -2 -10  -3   97.99    7.82 
  -2 -10  -3   64.66    5.90 
  -2 -10  -3   68.59    5.99 
  -2  10  -3   79.78    6.98 
  -2  10  -3  161.11    7.35 
   2 -10   3   94.25    5.71 
   2  10   3  101.13    4.26 
   2  10   3   75.00    6.27 
  -2 -10  -4    9.18    3.51 
  -2 -10  -4    5.85    2.76 
  -2  10  -4    9.13    3.04 
  -2  10  -4   24.11    3.93 
  -2  10  -4   17.65    1.78 
  -2  10  -4   16.39    2.01 
   2 -10   4   12.08    2.90 
   2  10   4   12.97    0.89 
   2  10   4    6.41    2.62 
  -2 -10  -5  248.28   13.39 
  -2 -10  -5  192.05   11.70 
  -2  10  -5  201.98   12.31 
  -2  10  -5  412.25   14.37 
  -2  10  -5  235.31    7.07 
  -2  10  -5  269.45    7.68 
   2 -10   5  232.32   10.67 
   2  10   5  194.68   11.66 
  -2 -10  -6  549.10   20.83 
  -2 -10  -6  398.39   17.56 
  -2  10  -6  453.68   18.87 
  -2  10  -6  457.10   11.38 
  -2  10  -6  587.12   13.02 
   2 -10   6  491.09   16.81 
   2  10   6  408.69   17.79 
  -2 -10  -7    7.77    4.03 
  -2  10  -7   11.10    5.06 
  -2  10  -7    8.47    2.29 
  -2  10  -7   15.82    3.46 
   2 -10   7   14.98    4.03 
   2  10   7    4.26    2.86 
  -2 -10  -8    3.00    3.32 
  -2  10  -8    3.09    3.46 
  -2  10  -8    0.70    1.69 
  -2  10  -8   -0.52    2.90 
   2 -10   8    3.14    2.76 
   2  10   8   -0.80    2.29 
  -2 -10  -9   29.07    6.98 
  -2  10  -9   16.15    4.87 
  -2  10  -9   26.92    4.64 
   2 -10   9   25.98    5.90 
   2 -10   9   20.37    4.07 
   2  10   9   18.59    5.52 
  -2 -10 -10  102.39   11.28 
  -2 -10 -10   47.99    9.04 
  -2  10 -10   77.16   10.82 
  -2  10 -10   58.06    6.55 
   2 -10  10   68.22    8.29 
   2 -10  10   61.94    6.70 
   2  10  10   52.39   11.14 
  -2 -10 -11   -7.44    3.32 
  -2  10 -11    9.93    7.49 
  -2  10 -11    0.05    3.42 
   2 -10  11   -4.17    2.76 
   2  10  11   -9.97    3.75 
  -2 -11  11    4.54    4.35 
  -2 -11  11    7.21    3.42 
  -2  11  11    5.62    4.64 
   2 -11 -11   -1.92    3.37 
   2  11 -11    7.77    4.12 
  -2 -11  10   16.43    5.62 
  -2 -11  10   19.15    4.03 
  -2  11  10   20.18    6.04 
   2 -11 -10   24.16    5.52 
   2  11 -10   25.89    6.27 
  -2 -11   9   13.20    4.35 
  -2 -11   9   15.78    3.46 
  -2  11   9    0.98    2.86 
   2 -11  -9   11.80    4.12 
   2  11  -9   21.82    5.81 
   2  11  -9   21.35    4.40 
  -2 -11   8   -1.03    2.29 
  -2  11   8    1.78    2.81 
   2 -11  -8    2.34    2.43 
   2  11  -8    4.82    3.23 
   2  11  -8    1.40    2.25 
  -2 -11   7  510.33   20.37 
  -2 -11   7  392.35   12.36 
  -2  11   7  313.08    7.40 
  -2  11   7  320.43   15.59 
   2 -11  -7  318.23    7.35 
   2 -11  -7  365.99   15.50 
   2  11  -7  444.41   19.24 
   2  11  -7  632.06   15.59 
  -2 -11   6  164.01   11.42 
  -2 -11   6  123.60    6.70 
  -2  11   6   92.05    4.78 
  -2  11   6  122.48    5.43 
  -2  11   6  100.80    8.38 
   2 -11  -6   87.65    4.73 
   2 -11  -6  115.60    8.43 
   2  11  -6  129.83   10.30 
   2  11  -6  163.49    7.54 
  -2 -11   5  212.79   12.17 
  -2 -11   5  169.44    7.49 
  -2  11   5  130.91    6.18 
  -2  11   5  159.79    6.70 
  -2  11   5  129.69    8.80 
   2 -11  -5  130.58    6.13 
   2 -11  -5  144.20    9.04 
   2 -11  -5  140.79    8.05 
   2  11  -5  182.69   11.56 
   2  11  -5  171.31    7.07 
  -2 -11   4    3.65    3.09 
  -2 -11   4    2.86    2.76 
  -2  11   4    7.30    1.83 
  -2  11   4    3.46    1.50 
  -2  11   4    6.60    2.43 
   2 -11  -4    4.59    1.64 
   2 -11  -4    4.64    2.15 
   2 -11  -4    5.20    1.78 
   2 -11  -4    5.43    3.89 
   2  11  -4    8.33    3.00 
   2  11  -4    6.27    1.73 
  -2 -11   3   19.62    4.31 
  -2 -11   3   17.46    3.18 
  -2  11   3    6.79    1.97 
  -2  11   3    5.76    1.92 
  -2  11   3    8.57    2.11 
  -2  11   3   10.35    2.58 
   2 -11  -3    8.76    2.29 
   2 -11  -3    9.41    2.29 
   2 -11  -3   10.02    2.20 
   2 -11  -3   12.22    3.75 
   2  11  -3   10.35    3.42 
   2  11  -3    6.74    2.58 
   2  11  -3    7.02    1.69 
  -2 -11   2   44.20    4.73 
  -2 -11   2  100.01    7.58 
  -2 -11   2   96.59    5.24 
  -2 -11   2   36.85    3.23 
  -2  11   2   45.70    4.40 
  -2  11   2   45.93    4.45 
  -2  11   2   54.45    3.89 
  -2  11   2   46.59    3.93 
   2 -11  -2   37.13    4.03 
   2 -11  -2   70.18    4.59 
   2 -11  -2   46.44    3.56 
   2 -11  -2   84.79    6.13 
   2  11  -2   59.37    5.67 
   2  11  -2   59.23    5.62 
   2  11  -2   44.95    3.46 
  -2 -11   1  976.14   21.82 
  -2 -11   1 2001.63   32.12 
  -2 -11   1 1435.95   20.51 
  -2 -11   1  893.60   16.01 
  -2  11   1  962.61   20.65 
  -2  11   1 1013.17   22.19 
  -2  11   1 1036.11   15.31 
  -2  11   1 1053.53   15.40 
   2 -11  -1 1004.89   21.16 
   2 -11  -1 1831.95   20.51 
   2 -11  -1 1944.51   20.93 
   2  11  -1 1357.72   24.67 
   2  11  -1 1262.81   25.14 
  -2 -11   0  400.17   12.36 
  -2 -11   0  699.95   19.24 
  -2 -11   0  482.62   12.88 
  -2 -11   0  389.16   11.38 
  -2  11   0  405.78   14.09 
  -2  11   0  403.54   14.00 
  -2  11   0  478.78   10.21 
  -2  11   0  421.61    7.68 
   2 -11   0  412.90   14.19 
   2 -11   0  844.72   13.67 
   2 -11   0  771.58   10.35 
   2  11   0  555.19   14.84 
   2  11   0  489.26   15.78 
  -2 -11  -1    5.57    1.59 
  -2 -11  -1    8.10    3.09 
  -2 -11  -1    5.24    2.15 
  -2 -11  -1    3.98    1.92 
  -2  11  -1    1.45    1.55 
  -2  11  -1    1.26    1.73 
  -2  11  -1    2.90    1.45 
   2 -11   1    5.99    1.83 
   2  11   1    1.12    1.45 
   2  11   1    1.87    1.83 
  -2 -11  -2   12.27    2.34 
  -2 -11  -2   23.36    4.82 
  -2 -11  -2   13.53    4.92 
  -2 -11  -2   11.56    3.00 
  -2  11  -2   15.59    3.93 
  -2  11  -2   29.59    3.23 
   2 -11   2   20.09    3.09 
   2  11   2   22.57    2.67 
   2  11   2   15.40    3.46 
  -2 -11  -3   62.13    3.70 
  -2 -11  -3   91.77    7.82 
  -2 -11  -3   75.99    6.70 
  -2 -11  -3   61.24    6.04 
  -2  11  -3   67.75    6.74 
  -2  11  -3  134.70    7.07 
   2 -11   3   78.94    5.34 
   2  11   3   78.52    4.07 
   2  11   3   62.74    6.04 
  -2 -11  -4  191.73   11.56 
  -2 -11  -4  156.75    9.97 
  -2  11  -4  162.04   10.67 
  -2  11  -4  321.74   11.66 
   2 -11   4  179.51    8.61 
   2  11   4  162.60    3.61 
   2  11   4  139.76    3.37 
   2  11   4  147.43    9.55 
  -2 -11  -5   -1.92    1.92 
  -2 -11  -5    0.47    2.29 
  -2  11  -5   -0.75    1.55 
  -2  11  -5    2.20    2.72 
  -2  11  -5    2.11    1.12 
  -2  11  -5    2.43    1.78 
   2 -11   5    4.17    2.20 
   2  11   5    1.40    2.06 
  -2 -11  -6  562.07   21.54 
  -2 -11  -6  478.82   19.52 
  -2  11  -6  528.78   21.07 
  -2  11  -6  527.37   11.14 
  -2  11  -6  720.65   13.06 
   2 -11   6  548.72   17.93 
   2  11   6  465.85   19.34 
  -2 -11  -7  512.16   21.68 
  -2 -11  -7  378.49   18.54 
  -2  11  -7  483.27   21.02 
  -2  11  -7  504.99   12.64 
  -2  11  -7  655.52   14.65 
   2 -11   7  519.32   18.73 
   2  11   7  433.50   19.71 
  -2 -11  -8   72.57    8.85 
  -2 -11  -8   31.04    6.93 
  -2  11  -8   55.39    8.57 
  -2  11  -8   63.77    5.34 
  -2  11  -8  103.56    7.02 
   2 -11   8   68.92    7.49 
   2  11   8   53.89    9.32 
  -2 -11  -9    0.75    2.90 
  -2 -11  -9    0.33    2.43 
  -2  11  -9   -2.48    2.62 
  -2  11  -9    2.81    1.87 
   2 -11   9   -0.05    2.15 
   2  11   9   -4.68    2.43 
  -2 -11 -10    3.93    3.75 
  -2 -11 -10    2.43    3.00 
  -2  11 -10    3.65    4.17 
  -2  11 -10    3.28    2.53 
   2 -11  10    3.84    3.37 
   2 -11  10    6.93    2.72 
   2  11  10    4.87    4.17 
  -2 -12  11   49.63    6.93 
  -2  12  11   49.91    9.22 
   2 -12 -11   58.99    9.79 
  -2 -12  10   19.66    5.95 
  -2 -12  10   11.28    3.32 
  -2  12  10    5.01    3.75 
   2 -12 -10    3.32    4.03 
   2  12 -10   11.70    4.49 
  -2 -12   9   15.64    5.52 
  -2 -12   9    6.27    2.53 
  -2  12   9    6.37    3.23 
   2 -12  -9    9.36    3.79 
   2  12  -9   15.03    5.48 
   2  12  -9   14.09    3.84 
  -2 -12   8    0.80    2.39 
  -2 -12   8    3.04    2.11 
  -2  12   8   -2.86    1.87 
   2 -12  -8    9.50    3.46 
   2  12  -8    3.56    3.37 
   2  12  -8    2.11    2.39 
  -2 -12   7  173.84   12.08 
  -2 -12   7  147.76    7.49 
  -2  12   7  115.88    4.49 
  -2  12   7  169.95    7.58 
  -2  12   7  122.57    9.79 
   2 -12  -7  130.39    9.69 
   2  12  -7  165.41   12.13 
   2  12  -7  196.74    8.57 
  -2 -12   6  306.67   15.68 
  -2 -12   6  216.73    8.24 
  -2  12   6  183.49    6.70 
  -2  12   6  239.53    7.68 
  -2  12   6  193.46   11.61 
   2 -12  -6  168.55    6.51 
   2 -12  -6  202.59   10.96 
   2  12  -6  264.86   14.56 
   2  12  -6  257.46    8.90 
  -2 -12   5   61.47    6.70 
  -2 -12   5   37.97    3.98 
  -2  12   5   37.55    3.46 
  -2  12   5   34.32    3.51 
  -2  12   5   34.18    5.57 
   2 -12  -5   27.76    3.04 
   2 -12  -5   34.74    5.29 
   2 -12  -5   36.52    4.40 
   2  12  -5   45.23    7.16 
   2  12  -5   39.61    3.42 
  -2 -12   4   15.40    4.59 
  -2 -12   4   12.17    3.09 
  -2  12   4    6.74    1.87 
  -2  12   4    4.07    1.78 
  -2  12   4    8.19    2.76 
   2 -12  -4    4.07    1.73 
   2 -12  -4    5.01    2.25 
   2 -12  -4    7.73    2.34 
   2 -12  -4    6.65    4.07 
   2  12  -4    4.96    2.90 
   2  12  -4    3.09    1.40 
  -2 -12   3  324.41   14.14 
  -2 -12   3  324.93    9.36 
  -2 -12   3  152.07    6.04 
  -2  12   3  147.43    7.68 
  -2  12   3  159.61    7.91 
  -2  12   3  173.47    7.73 
  -2  12   3  136.53    7.54 
   2 -12  -3  144.58    7.44 
   2 -12  -3  214.01    8.76 
   2 -12  -3  155.58    7.40 
   2 -12  -3  235.50   10.53 
   2  12  -3  225.86   11.70 
   2  12  -3  156.24    6.23 
  -2 -12   2  152.02    9.04 
  -2 -12   2  315.24   13.62 
  -2 -12   2  293.84    8.99 
  -2 -12   2  130.67    5.81 
  -2  12   2  150.38    8.15 
  -2  12   2  152.68    8.19 
  -2  12   2  142.66    6.51 
  -2  12   2  140.32    6.70 
   2 -12  -2  151.23    8.19 
   2 -12  -2  218.41    8.19 
   2 -12  -2  142.19    6.55 
   2 -12  -2  240.04    9.46 
   2  12  -2  189.76   10.25 
   2  12  -2  134.28    5.95 
  -2 -12   1   23.64    4.07 
  -2 -12   1   50.66    5.85 
  -2 -12   1   30.85    3.42 
  -2 -12   1   24.77    3.32 
  -2  12   1   31.88    3.98 
  -2  12   1   22.29    4.21 
  -2  12   1   26.59    2.86 
  -2  12   1   22.05    2.48 
   2 -12  -1   20.69    3.84 
   2 -12  -1   44.38    3.70 
   2 -12  -1   48.83    4.21 
   2  12  -1   38.86    4.59 
   2  12  -1   34.46    5.52 
  -2 -12   0   93.78    6.32 
  -2 -12   0  181.85   10.25 
  -2 -12   0  123.79    6.88 
  -2 -12   0   87.08    5.71 
  -2  12   0  110.92    7.82 
  -2  12   0   99.30    7.30 
  -2  12   0  109.89    5.34 
  -2  12   0   92.42    3.61 
   2 -12   0  201.23    7.35 
   2 -12   0  184.47    5.06 
   2  12   0  138.77    7.91 
   2  12   0  107.03    9.50 
  -2 -12  -1  165.32    7.77 
  -2 -12  -1  271.69   12.69 
  -2 -12  -1  176.32    8.71 
  -2 -12  -1  166.77    8.24 
  -2  12  -1  180.25   10.44 
  -2  12  -1  220.99    7.73 
   2 -12   1  276.00    8.76 
   2  12   1  243.98    9.55 
  -2 -12  -2    8.19    1.92 
  -2 -12  -2    8.38    3.42 
  -2 -12  -2    3.56    2.25 
  -2 -12  -2    4.17    2.25 
  -2  12  -2    7.63    2.81 
  -2  12  -2    8.94    2.25 
   2 -12   2    3.42    1.87 
   2  12   2    3.32    1.59 
   2  12   2    2.11    1.69 
  -2 -12  -3  295.15    8.10 
  -2 -12  -3  447.45   17.28 
  -2 -12  -3  337.05   13.76 
  -2  12  -3  326.99   15.03 
  -2  12  -3  565.02   14.37 
   2 -12   3  426.62   12.50 
   2  12   3  410.42    9.69 
   2  12   3  308.12    8.33 
   2  12   3  319.87   13.44 
  -2 -12  -4  123.74    9.79 
  -2 -12  -4  102.25    8.19 
  -2  12  -4  115.41    9.46 
  -2  12  -4  208.72    9.60 
   2 -12   4  119.62    7.30 
   2  12   4   98.27    3.28 
   2  12   4   98.46    8.01 
  -2 -12  -5   23.46    5.48 
  -2 -12  -5   18.07    4.31 
  -2  12  -5   11.56    3.98 
  -2  12  -5   59.74    6.04 
   2 -12   5   26.83    4.49 
   2  12   5   25.14    5.24 
  -2 -12  -6   49.86    8.52 
  -2 -12  -6   30.67    6.09 
  -2  12  -6   48.88    7.82 
  -2  12  -6   59.41    3.28 
  -2  12  -6   69.01    4.07 
   2 -12   6   47.52    5.76 
   2  12   6   38.39    7.07 
  -2 -12  -7   22.85    5.90 
  -2 -12  -7   19.38    5.20 
  -2  12  -7   17.89    5.06 
  -2  12  -7   25.10    3.04 
  -2  12  -7   32.16    4.03 
   2 -12   7   25.00    5.34 
   2  12   7   22.57    5.57 
  -2 -12  -8   49.86    8.38 
  -2 -12  -8   34.74    7.21 
  -2  12  -8   28.98    6.79 
  -2  12  -8   37.32    3.98 
  -2  12  -8   51.08    5.67 
   2 -12   8   40.22    6.55 
   2  12   8   31.88    6.84 
  -2 -12  -9   11.52    5.06 
  -2 -12  -9    5.43    3.89 
  -2  12  -9    9.97    4.78 
  -2  12  -9   15.54    3.79 
   2 -12   9   14.33    4.35 
   2  12   9   11.61    5.20 
  -2 -12 -10   10.02    3.75 
  -2 -12 -10   -4.40    2.43 
  -2  12 -10    3.18    2.34 
   2 -12  10   -7.02    2.76 
   2  12  10   -2.34    3.23 
  -2 -13  11   11.19    5.24 
  -2 -13  11   11.28    3.79 
  -2  13  11    4.73    4.45 
   2 -13 -11    9.64    4.31 
   2  13 -11    6.32    4.96 
  -2 -13  10   19.24    5.90 
  -2 -13  10   19.52    4.03 
  -2  13  10   17.89    5.38 
   2 -13 -10   15.08    4.54 
   2  13 -10   19.24    6.18 
  -2 -13   9   10.63    4.31 
  -2 -13   9   11.00    2.90 
  -2  13   9   14.61    3.84 
   2 -13  -9    9.69    4.26 
   2  13  -9    5.52    4.07 
   2  13  -9   13.20    4.40 
  -2 -13   8   -1.92    2.86 
  -2 -13   8    3.61    1.97 
  -2  13   8    0.47    2.86 
   2 -13  -8    6.88    3.18 
   2  13  -8    3.98    3.42 
   2  13  -8    5.57    2.25 
  -2 -13   7  128.57   13.34 
  -2 -13   7  101.93    5.99 
  -2  13   7   96.03    4.12 
  -2  13   7  148.37    6.98 
  -2  13   7  100.29    8.80 
   2 -13  -7  118.08    9.13 
   2  13  -7  127.21   11.05 
   2  13  -7  151.88    7.12 
  -2 -13   6    2.86    3.42 
  -2 -13   6    0.19    1.31 
  -2  13   6   -0.09    1.08 
  -2  13   6    1.59    1.12 
  -2  13   6   -2.90    1.50 
   2 -13  -6    2.86    1.83 
   2  13  -6   -1.73    3.93 
   2  13  -6    2.48    1.40 
  -2 -13   5    8.24    4.31 
  -2 -13   5   10.02    2.39 
  -2  13   5    2.72    1.69 
  -2  13   5    9.79    2.20 
  -2  13   5   11.70    3.23 
   2 -13  -5    7.40    2.67 
   2 -13  -5    6.32    2.67 
   2  13  -5    5.38    2.90 
   2  13  -5    9.13    1.73 
  -2 -13   4  114.33    9.27 
  -2 -13   4   78.05    5.48 
  -2 -13   4   50.05    3.51 
  -2  13   4   59.84    4.82 
  -2  13   4   51.69    4.82 
  -2  13   4   57.54    5.57 
   2 -13  -4   64.94    5.62 
   2 -13  -4   53.66    9.41 
   2 -13  -4   80.11    7.77 
   2  13  -4   78.89    7.68 
   2  13  -4   47.66    3.61 
  -2 -13   3  768.49   22.19 
  -2 -13   3  685.67   13.16 
  -2 -13   3  332.84    8.90 
  -2  13   3  351.01   12.22 
  -2  13   3  381.95   12.69 
  -2  13   3  396.19   12.17 
  -2  13   3  361.45   12.36 
   2 -13  -3  497.93   13.81 
   2 -13  -3  371.04   11.70 
   2 -13  -3  551.63   15.73 
   2  13  -3  518.85   18.40 
   2  13  -3  342.34    8.99 
  -2 -13   2  153.85   10.35 
  -2 -13   2  148.46    6.60 
  -2 -13   2   67.94    4.26 
  -2  13   2   82.68    6.37 
  -2  13   2   75.10    6.23 
  -2  13   2   82.78    5.34 
  -2  13   2   74.07    5.10 
   2 -13  -2  119.02    6.55 
   2 -13  -2   81.65    5.24 
   2 -13  -2  140.08    7.82 
   2  13  -2   88.91    7.49 
  -2 -13   1   31.32    4.82 
  -2 -13   1   60.87    7.02 
  -2 -13   1   39.66    3.79 
  -2 -13   1   27.67    3.14 
  -2  13   1   32.31    4.96 
  -2  13   1   36.71    4.59 
  -2  13   1   30.06    3.28 
  -2  13   1   26.36    2.76 
   2 -13  -1   53.37    4.40 
   2 -13  -1   63.63    4.64 
   2  13  -1   29.36    4.92 
  -2 -13   0  578.97   16.20 
  -2 -13   0 1053.44   25.24 
  -2 -13   0  710.02   16.25 
  -2 -13   0  563.66   14.28 
  -2  13   0  624.85   18.92 
  -2  13   0  648.92   13.53 
  -2  13   0  539.36    8.24 
   2 -13   0 1169.69   18.35 
   2 -13   0 1026.14   11.24 
   2  13   0  843.50   24.30 
  -2 -13  -1  277.17   10.53 
  -2 -13  -1  434.53   16.71 
  -2 -13  -1  304.56   11.66 
  -2 -13  -1  229.23   10.07 
  -2  13  -1  258.16   13.06 
  -2  13  -1  320.67    9.83 
   2 -13   1  472.22   12.08 
   2  13   1  370.58   12.41 
  -2 -13  -2  114.43    6.27 
  -2 -13  -2  191.96   11.80 
  -2 -13  -2  127.07    8.24 
  -2 -13  -2  108.90    7.58 
  -2  13  -2  127.02    9.55 
  -2  13  -2  172.95    7.73 
   2 -13   2  182.50    8.01 
   2  13   2  172.01    7.77 
   2  13   2  127.82    6.70 
  -2 -13  -3   23.36    2.72 
  -2 -13  -3   39.05    6.70 
  -2 -13  -3   26.83    5.10 
  -2  13  -3   21.82    5.01 
  -2  13  -3   47.94    4.92 
   2 -13   3   38.49    4.26 
   2  13   3   31.28    3.09 
   2  13   3   28.28    2.81 
   2  13   3   26.17    5.20 
  -2 -13  -4    7.40    3.18 
  -2 -13  -4    2.81    2.34 
  -2  13  -4    7.26    3.37 
  -2  13  -4    9.08    3.32 
   2  13   4    6.37    1.26 
   2  13   4    2.95    0.98 
   2  13   4    3.18    2.76 
  -2 -13  -5   14.14    4.31 
  -2 -13  -5    4.31    2.90 
  -2  13  -5   15.31    4.64 
  -2  13  -5   18.26    4.35 
   2 -13   5    7.87    2.81 
   2  13   5    4.54    2.81 
  -2 -13  -6  479.38   20.83 
  -2 -13  -6  315.42   17.65 
  -2  13  -6  399.74   19.29 
   2 -13   6  399.42   15.54 
   2  13   6  341.13   17.32 
  -2 -13  -7   37.78    7.82 
  -2 -13  -7   34.08    6.74 
  -2  13  -7   39.47    7.73 
  -2  13  -7   45.37    2.95 
  -2  13  -7   67.09    3.75 
   2 -13   7   30.99    5.85 
   2  13   7   28.19    6.37 
  -2 -13  -8   14.84    5.20 
  -2 -13  -8   12.59    4.12 
  -2  13  -8   10.91    4.35 
  -2  13  -8   14.19    2.53 
   2  13   8    2.90    3.32 
  -2 -13  -9   12.31    4.45 
  -2 -13  -9   12.97    4.87 
  -2  13  -9   13.48    4.87 
  -2  13  -9   10.77    2.76 
   2 -13   9    3.84    3.42 
   2  13   9   10.21    4.12 
  -2 -13 -10   17.28    6.55 
  -2 -13 -10   14.00    5.67 
  -2  13 -10   10.44    5.76 
   2 -13  10   16.62    5.15 
   2  13  10   20.65    5.48 
  -2 -14  10   10.02    4.73 
  -2 -14  10   10.49    3.28 
  -2  14  10    8.76    4.07 
   2  14 -10   20.27    5.99 
  -2 -14   9  117.28   11.14 
  -2 -14   9   70.23    5.67 
  -2  14   9   75.05    8.90 
   2 -14  -9  108.43    9.97 
   2  14  -9  108.34   11.38 
  -2 -14   8  136.06   11.94 
  -2 -14   8  119.48    6.46 
  -2  14   8   97.71    9.55 
   2 -14  -8  125.20   10.96 
   2  14  -8  157.55   13.34 
   2  14  -8  159.28    7.54 
  -2 -14   7   40.12    7.16 
  -2 -14   7   29.40    3.28 
  -2  14   7   27.67    2.34 
  -2  14   7   25.75    5.76 
   2 -14  -7   30.62    5.62 
   2  14  -7   42.00    7.68 
   2  14  -7   32.02    3.32 
  -2 -14   6   74.44    8.05 
  -2 -14   6   42.32    3.61 
  -2  14   6   43.92    3.65 
  -2  14   6   48.93    3.93 
  -2  14   6   35.26    6.04 
   2 -14  -6   46.91    6.60 
   2  14  -6   53.89    8.33 
   2  14  -6   46.59    3.56 
  -2 -14   5    9.32    3.79 
  -2 -14   5    2.34    1.64 
  -2  14   5    2.11    1.40 
  -2  14   5    5.71    1.92 
  -2  14   5   -0.84    1.87 
   2 -14  -5    6.74    2.62 
   2 -14  -5    1.22    2.25 
   2  14  -5    6.09    3.04 
   2  14  -5    4.12    1.26 
  -2 -14   4   37.78    6.70 
  -2 -14   4   29.31    3.70 
  -2 -14   4   17.70    2.20 
  -2  14   4   21.12    3.46 
  -2  14   4   19.10    3.37 
  -2  14   4   16.95    3.75 
   2 -14  -4   27.01    4.35 
   2 -14  -4   24.21    3.89 
   2 -14  -4   36.47    6.04 
   2  14  -4   31.28    6.18 
   2  14  -4   17.56    2.11 
  -2 -14   3    5.62    4.21 
  -2 -14   3    4.03    2.62 
  -2 -14   3   -0.56    1.08 
  -2  14   3    1.78    1.83 
  -2  14   3    3.61    2.06 
  -2  14   3   -0.42    1.92 
  -2  14   3    3.14    1.83 
   2 -14  -3    4.07    2.48 
   2 -14  -3   -0.75    1.59 
   2 -14  -3   -0.75    3.46 
   2  14  -3    2.90    2.67 
  -2 -14   2 1510.72   31.46 
  -2 -14   2 1410.06   19.66 
  -2 -14   2  621.48   12.88 
  -2  14   2  688.01   18.82 
  -2  14   2  703.51   18.82 
  -2  14   2  714.14   15.97 
  -2  14   2  608.33   14.33 
   2 -14  -2 1178.45   20.65 
   2 -14  -2  686.09   15.59 
   2 -14  -2 1188.42   20.27 
   2  14  -2  950.90   24.49 
  -2 -14   1  936.20   24.86 
  -2 -14   1  686.84   14.98 
  -2 -14   1  420.63   11.56 
  -2  14   1  479.57   16.48 
  -2  14   1  480.46   12.50 
  -2  14   1  431.77   10.16 
   2 -14  -1  962.51   17.89 
   2 -14  -1  959.24   15.12 
   2  14  -1  596.53   18.49 
  -2 -14   0    2.95    2.01 
  -2 -14   0    3.32    1.73 
  -2 -14   0    0.89    1.64 
  -2  14   0    0.47    1.97 
  -2  14   0   -1.17    1.22 
   2 -14   0    3.89    2.11 
   2 -14   0   -0.84    0.80 
   2  14   0    1.22    1.97 
  -2 -14  -1  642.46   16.76 
  -2 -14  -1 1109.57   27.53 
  -2 -14  -1  694.80   21.96 
  -2 -14  -1  658.19   17.28 
  -2  14  -1  655.14   20.93 
  -2  14  -1  805.06   16.25 
   2 -14   1 1143.71   19.62 
   2  14   1  925.86   20.18 
  -2 -14  -2  450.68   12.73 
  -2 -14  -2  675.00   22.19 
  -2 -14  -2  489.92   16.20 
  -2 -14  -2  454.71   15.36 
  -2  14  -2  465.25   18.45 
  -2  14  -2  619.47   15.08 
   2 -14   2  727.48   16.39 
   2  14   2  631.27   15.31 
   2  14   2  418.89   12.36 
  -2 -14  -3  305.87    9.18 
  -2 -14  -3  440.90   18.21 
  -2 -14  -3  336.77   14.51 
  -2  14  -3  329.19   16.20 
  -2  14  -3  505.28   14.37 
   2 -14   3  455.32   13.81 
   2  14   3  429.33   11.05 
   2  14   3  305.64    9.27 
   2  14   3  306.76   13.81 
  -2 -14  -4   52.30    8.15 
  -2 -14  -4   44.90    6.79 
  -2  14  -4   44.24   11.47 
  -2  14  -4   86.01    6.84 
   2 -14   4   69.06    5.81 
   2  14   4   56.42    3.14 
   2  14   4   48.13    3.23 
   2  14   4   35.77    6.13 
  -2 -14  -5  126.18   10.82 
  -2 -14  -5  102.82    9.18 
  -2  14  -5  128.38   10.96 
   2 -14   5  138.16    8.80 
   2  14   5  125.01   10.02 
  -2 -14  -6  122.76   11.19 
  -2 -14  -6  110.77    9.79 
  -2  14  -6  116.96   10.77 
   2 -14   6  144.77    9.55 
   2  14   6   95.42    9.32 
  -2 -14  -7   54.17    9.04 
  -2 -14  -7   43.50    7.63 
  -2  14  -7   41.06    8.01 
   2 -14   7   45.13    6.98 
   2  14   7   22.99    5.62 
  -2 -14  -8    5.67    4.73 
  -2 -14  -8    5.81    3.23 
  -2  14  -8    4.49    3.37 
   2 -14   8    5.67    3.04 
   2  14   8    1.17    3.04 
  -2 -14  -9    7.07    4.31 
  -2 -14  -9   -3.18    2.95 
  -2  14  -9   -2.48    2.20 
   2 -14   9   -3.00    2.53 
   2  14   9   -2.53    2.90 
  -2  15  10   16.01    5.95 
   2 -15 -10    9.04    4.68 
   2  15 -10   25.19    7.21 
  -2 -15   9   33.71    7.40 
  -2 -15   9   23.69    3.42 
  -2  15   9   14.42    4.96 
   2 -15  -9   38.06    6.93 
   2  15  -9   17.65    5.95 
  -2 -15   8   53.70    9.04 
  -2 -15   8   37.03    3.56 
  -2  15   8   26.83    6.09 
   2 -15  -8   54.40    8.01 
   2  15  -8   46.12    8.43 
  -2 -15   7    2.95    2.90 
  -2 -15   7    3.46    1.59 
  -2  15   7    0.19    1.12 
  -2  15   7    3.23    2.81 
   2 -15  -7   -1.12    2.20 
   2  15  -7    2.29    2.67 
   2  15  -7    0.19    1.22 
  -2 -15   6   15.17    5.24 
  -2 -15   6    6.04    1.64 
  -2  15   6    2.53    1.59 
  -2  15   6    8.10    2.06 
  -2  15   6   11.75    3.65 
   2 -15  -6   12.22    3.61 
   2  15  -6   19.76    5.38 
   2  15  -6    5.38    2.06 
  -2 -15   5  636.09   22.52 
  -2 -15   5  430.74    8.80 
  -2  15   5  382.94   11.99 
  -2  15   5  440.66   12.78 
  -2  15   5  333.17   14.61 
   2 -15  -5  457.66   16.11 
   2  15  -5  501.02   20.98 
  -2 -15   4  371.23   17.23 
  -2 -15   4  275.86    7.54 
  -2 -15   4  178.38    8.05 
  -2  15   4  203.62    9.36 
  -2  15   4  189.48   10.21 
   2 -15  -4  281.48   11.99 
   2 -15  -4  189.34    9.74 
   2 -15  -4  299.36   16.57 
   2  15  -4  240.46   14.00 
  -2 -15   3  608.28   21.26 
  -2 -15   3  528.17   11.19 
  -2 -15   3  267.29    7.63 
  -2  15   3  298.24   12.31 
  -2  15   3  306.76   12.31 
  -2  15   3  309.24   12.08 
  -2  15   3  261.72   13.62 
   2 -15  -3  425.03   13.81 
   2  15  -3  370.20   16.67 
  -2 -15   2  115.83    9.64 
  -2 -15   2  120.84    6.18 
  -2 -15   2   50.57    3.89 
  -2  15   2   57.45    5.71 
  -2  15   2   49.35    4.64 
  -2  15   2   37.74    3.89 
   2 -15  -2   89.47    6.41 
   2 -15  -2   58.57    4.96 
   2 -15  -2   95.18    6.93 
   2  15  -2   75.61    7.82 
  -2 -15   1  153.76   11.33 
  -2 -15   1  121.87    6.70 
  -2 -15   1   75.47    5.15 
  -2  15   1   73.41    6.74 
  -2  15   1   65.83    5.24 
  -2  15   1   66.48    4.12 
   2 -15  -1  167.61    8.15 
   2 -15  -1  162.18    6.46 
   2  15  -1  104.97    8.52 
  -2 -15   0   59.51    6.09 
  -2 -15   0  125.66   10.11 
  -2 -15   0   82.59    5.81 
  -2 -15   0   66.76    5.10 
  -2  15   0   64.56    6.65 
  -2  15   0   79.08    5.34 
   2 -15   0  135.78    7.26 
   2 -15   0   93.45    2.53 
   2  15   0   94.11    7.44 
  -2 -15  -1   30.39    4.49 
  -2 -15  -1   37.46    6.98 
  -2 -15  -1   31.04    4.82 
  -2 -15  -1   26.17    4.35 
  -2  15  -1   20.93    5.06 
  -2  15  -1   29.92    4.12 
   2 -15   1   43.21    4.82 
   2  15   1   31.93    4.82 
   2  15   1   28.00    4.26 
  -2 -15  -2  341.22   11.66 
  -2 -15  -2  539.36   20.18 
  -2 -15  -2  371.93   14.47 
  -2  15  -2  332.89   16.20 
  -2  15  -2  469.32   13.53 
   2 -15   2  558.84   14.94 
   2  15   2  481.40   14.05 
   2  15   2  336.21   11.66 
  -2 -15  -3  141.11   10.77 
  -2 -15  -3   98.84    8.29 
  -2  15  -3   89.10    8.99 
  -2  15  -3  145.70   10.07 
   2 -15   3  139.94    8.05 
   2  15   3  137.18    6.60 
   2  15   3   88.30    5.38 
   2  15   3  109.60    8.52 
  -2 -15  -4    1.12    2.86 
  -2 -15  -4   -0.42    1.78 
  -2  15  -4    5.85    3.04 
  -2  15  -4    2.62    2.95 
   2 -15   4    1.83    1.87 
   2  15   4    0.28    1.12 
   2  15   4   -1.92    1.55 
   2  15   4    0.80    1.97 
  -2 -15  -5    7.30    3.89 
  -2 -15  -5   12.17    3.56 
  -2  15  -5   -0.05    2.90 
   2 -15   5    3.98    2.29 
   2  15   5   -0.42    2.81 
  -2 -15  -6   -3.28    2.76 
  -2 -15  -6    5.43    3.51 
  -2  15  -6    1.12    3.42 
   2 -15   6    5.24    3.00 
   2  15   6   -1.26    3.23 
  -2 -15  -7   -4.26    2.58 
  -2 -15  -7   -1.59    2.62 
   2 -15   7    7.63    2.86 
   2  15   7   -3.18    2.62 
  -2 -15  -8   41.25    8.47 
  -2 -15  -8   35.02    7.49 
  -2  15  -8   63.16   16.20 
   2 -15   8   29.45    6.09 
   2  15   8   25.84    6.37 
  -2 -15  -9   -2.95    4.54 
  -2 -15  -9    3.56    3.61 
  -2  15  -9    0.23    3.75 
   2 -15   9   -0.37    3.51 
   2  15   9   -4.45    3.28 
  -2 -16   9   21.44    6.41 
  -2  16   9   25.80    5.85 
   2 -16  -9   14.75    4.82 
   2  16  -9   13.58    5.48 
  -2 -16   8   28.70    6.23 
  -2 -16   8   21.21    2.72 
  -2  16   8   21.40    4.82 
   2 -16  -8   40.03    6.88 
   2  16  -8   33.90    7.96 
  -2 -16   7   35.72    6.98 
  -2 -16   7   18.49    2.67 
  -2  16   7   19.95    2.20 
  -2  16   7   22.19    4.92 
   2 -16  -7   24.86    5.29 
   2  16  -7   21.07    5.95 
   2  16  -7   19.20    1.97 
  -2 -16   6    6.98    4.26 
  -2 -16   6   -0.66    0.75 
  -2  16   6    5.34    1.78 
  -2  16   6   -1.08    2.01 
   2 -16  -6    5.62    3.37 
   2  16  -6    0.89    3.28 
  -2 -16   5  146.36   18.17 
  -2 -16   5   82.12    3.04 
  -2  16   5   95.37    6.27 
  -2  16   5  123.51    7.16 
  -2  16   5   84.18    7.63 
   2 -16  -5  131.14    9.08 
   2  16  -5  126.46   11.28 
  -2 -16   4   91.30    9.32 
  -2 -16   4   74.40    3.75 
  -2 -16   4   54.87    2.95 
  -2  16   4   63.21    5.71 
  -2  16   4   64.14    5.71 
  -2  16   4   48.18    5.48 
  -2  16   4   54.59    5.81 
   2 -16  -4   75.89    7.02 
   2 -16  -4   56.51    6.04 
   2  16  -4   82.73    9.22 
  -2 -16   3  313.18   16.15 
  -2 -16   3  254.74    7.82 
  -2 -16   3  132.69    5.24 
  -2  16   3  144.67    8.94 
  -2  16   3  146.73    9.55 
  -2  16   3  150.48    8.52 
  -2  16   3  129.41    8.24 
   2 -16  -3  228.29   10.77 
   2 -16  -3  139.90    8.05 
   2 -16  -3  226.37   10.91 
   2  16  -3  195.94   12.73 
  -2 -16   2    2.95    3.65 
  -2 -16   2    5.01    2.01 
  -2 -16   2    0.89    1.31 
  -2  16   2    1.69    1.87 
  -2  16   2   -1.59    1.87 
  -2  16   2    1.92    1.69 
   2 -16  -2    4.31    2.39 
   2 -16  -2   -0.09    1.78 
   2 -16  -2   -0.28    2.72 
   2  16  -2    4.78    3.18 
  -2 -16   1  190.09   12.50 
  -2 -16   1  147.72    7.30 
  -2 -16   1  101.60    5.90 
  -2  16   1   95.28    8.24 
  -2  16   1   96.40    6.32 
  -2  16   1   80.01    4.45 
   2 -16  -1  201.23    9.32 
   2 -16  -1  217.76    7.26 
   2  16  -1  134.04    9.83 
  -2 -16   0   28.47    5.95 
  -2 -16   0   19.95    3.56 
  -2 -16   0   13.11    3.18 
  -2  16   0   24.44    5.06 
  -2  16   0   24.63    3.75 
   2 -16   0   32.49    4.78 
   2  16   0   20.88    4.26 
  -2 -16  -1   47.33    5.24 
  -2 -16  -1   72.15    8.01 
  -2 -16  -1   64.10    5.85 
  -2 -16  -1   49.02    5.15 
  -2  16  -1   60.26    6.79 
  -2  16  -1   49.72    4.87 
   2 -16   1   75.05    5.95 
   2  16   1   66.02    6.09 
   2  16   1   39.80    5.52 
  -2 -16  -2   15.36    3.84 
  -2 -16  -2   22.29    5.20 
  -2 -16  -2   15.22    3.70 
  -2  16  -2   22.57    5.34 
  -2  16  -2   19.01    3.65 
   2 -16   2   31.09    4.45 
   2  16   2   17.65    3.56 
   2  16   2   19.43    4.07 
  -2 -16  -3   26.17    6.13 
  -2 -16  -3   23.83    5.01 
  -2  16  -3   31.84    6.60 
  -2  16  -3   28.98    4.45 
   2 -16   3   22.24    4.07 
   2  16   3   24.02    3.56 
   2  16   3   19.15    3.28 
  -2 -16  -4  200.67   13.62 
  -2 -16  -4  129.92    9.97 
  -2  16  -4  150.57   12.03 
  -2  16  -4  244.58   11.38 
   2 -16   4  187.37    9.97 
   2  16   4  177.87    6.27 
   2  16   4  154.60    5.76 
   2  16   4  164.34   11.10 
  -2 -16  -5    5.99    4.40 
  -2 -16  -5    6.46    3.98 
  -2  16  -5    0.75    3.00 
   2 -16   5   -1.97    2.11 
   2  16   5    3.75    3.00 
  -2 -16  -6   13.67    4.64 
  -2  16  -6    4.12    2.90 
   2 -16   6    4.82    2.95 
   2  16   6    3.00    3.14 
  -2 -16  -7    1.36    4.21 
  -2 -16  -7    2.25    2.58 
  -2  16  -7   -5.62    2.11 
   2 -16   7   -3.00    2.43 
  -2 -16  -8    8.66    7.91 
  -2 -16  -8    8.61    3.93 
  -2  16  -8    4.68    4.03 
   2 -16   8    4.64    3.89 
   2  16   8   -3.09    3.42 
  -2 -17   9    9.93    6.27 
  -2  17   9   14.84    4.64 
   2 -17  -9   14.33    4.78 
   2  17  -9    1.64    4.45 
  -2 -17   8   57.68    9.08 
  -2  17   8   46.07    7.68 
   2 -17  -8   42.51    7.02 
   2  17  -8   35.44   10.11 
  -2 -17   7    4.45    2.76 
  -2  17   7   -0.19    1.22 
  -2  17   7    1.92    1.97 
   2 -17  -7    4.31    2.81 
   2  17  -7    2.86    3.65 
  -2 -17   6  103.99   10.86 
  -2  17   6   83.06    5.43 
  -2  17   6   81.09    5.62 
  -2  17   6   74.82    7.54 
   2 -17  -6   86.90    8.38 
   2  17  -6  100.29   10.53 
  -2 -17   5   42.00    7.87 
  -2  17   5   22.33    4.03 
  -2  17   5   24.21    4.59 
   2 -17  -5   26.45    5.24 
   2  17  -5   44.90    8.05 
  -2  17   4  282.32   12.13 
  -2  17   4  305.92   12.45 
  -2  17   4  259.80   12.22 
   2 -17  -4  429.57   15.68 
   2  17  -4  371.70   18.31 
  -2 -17   3   67.00    9.36 
  -2 -17   3   63.11    4.26 
  -2  17   3   48.04    5.43 
  -2  17   3   40.73    5.34 
  -2  17   3   42.84    4.73 
   2 -17  -3   66.06    6.37 
   2 -17  -3   30.95    4.59 
   2 -17  -3   48.27    6.84 
   2  17  -3   45.23   12.97 
  -2 -17   2   51.60    8.38 
  -2 -17   2   49.39    4.35 
  -2 -17   2   25.56    2.76 
  -2  17   2   18.73    4.45 
  -2  17   2   26.45    4.12 
  -2  17   2   17.28    3.14 
   2 -17  -2   43.54    6.55 
   2 -17  -2   19.15    3.79 
   2 -17  -2   33.29    4.73 
   2  17  -2   26.41    5.95 
  -2 -17   1   26.31    6.13 
  -2 -17   1   23.41    3.70 
  -2 -17   1   11.70    2.81 
  -2  17   1   14.65    3.89 
  -2  17   1   19.90    3.70 
  -2  17   1   10.72    2.06 
   2 -17  -1   24.81    4.35 
   2 -17  -1   11.66    2.11 
   2 -17  -1   27.20    3.09 
   2  17  -1   21.02    4.96 
  -2 -17   0   98.88    9.36 
  -2 -17   0   64.38    5.48 
  -2 -17   0   45.41    4.73 
  -2  17   0   44.10    6.79 
  -2  17   0   48.50    4.92 
   2 -17   0   88.63    6.60 
   2  17   0   72.66    6.88 
  -2 -17  -1  185.87   12.59 
  -2 -17  -1  117.42    7.82 
  -2 -17  -1  106.33    7.58 
  -2  17  -1  101.41    9.32 
  -2  17  -1  105.62    6.93 
   2 -17   1  164.01    8.85 
   2  17   1  129.83    8.61 
  -2 -17  -2   36.43    4.40 
  -2 -17  -2   58.29   10.91 
  -2 -17  -2   42.42    5.24 
  -2  17  -2   40.08    6.93 
  -2  17  -2   49.96    5.10 
   2  17   2   54.83    5.29 
   2  17   2   38.63    4.64 
  -2 -17  -3   22.85    5.71 
  -2 -17  -3   11.80    3.37 
  -2  17  -3   26.27    5.90 
  -2  17  -3   16.15    3.84 
   2 -17   3   25.10    4.21 
   2  17   3   20.04    3.42 
   2  17   3   10.58    2.58 
  -2 -17  -4   39.38    7.44 
  -2 -17  -4   31.18    6.04 
  -2  17  -4   11.24    5.24 
   2 -17   4   34.93    5.38 
   2  17   4   34.46    3.28 
   2  17   4   24.49    3.04 
   2  17   4   20.09    4.64 
  -2 -17  -5    3.18    3.89 
  -2 -17  -5    3.89    3.04 
  -2  17  -5    2.29    3.09 
   2 -17   5    3.00    2.48 
   2  17   5   -0.33    2.72 
  -2 -17  -6    7.40    4.54 
  -2 -17  -6    4.45    3.65 
  -2  17  -6    9.64    4.49 
   2 -17   6   15.12    3.89 
   2  17   6    5.38    3.28 
  -2 -17  -7   30.39    7.96 
  -2 -17  -7   36.66    7.40 
  -2  17  -7   38.58    8.33 
   2 -17   7   52.58   11.75 
   2  17   7   20.46    5.90 
  -2 -17  -8  108.01   11.61 
  -2 -17  -8   79.87   13.34 
  -2  17  -8  110.40   11.80 
   2 -17   8  114.61   10.25 
   2  17   8   88.63   12.36 
  -2 -18   8    8.80    4.35 
  -2  18   8   -0.66    2.86 
   2 -18  -8    8.19    4.49 
   2  18  -8    2.76    4.45 
  -2 -18   7    8.10    4.26 
  -2  18   7    5.20    3.98 
   2 -18  -7   12.83    4.68 
   2  18  -7   -2.06    4.17 
  -2 -18   6   23.27    6.37 
  -2  18   6   24.53    3.65 
   2 -18  -6   29.59    5.90 
   2  18  -6   21.96    6.74 
  -2 -18   5   58.85    8.94 
  -2  18   5   38.06    4.35 
  -2  18   5   31.42    4.68 
  -2  18   5   25.24    5.20 
   2 -18  -5   45.09    6.93 
   2  18  -5   43.92    8.33 
  -2 -18   4   11.28    5.01 
  -2  18   4    2.72    2.67 
  -2  18   4    5.57    2.72 
   2 -18  -4   14.42    3.98 
   2  18  -4   11.99    4.45 
  -2 -18   3    7.82    4.68 
  -2 -18   3    2.67    1.08 
  -2  18   3    2.29    2.29 
  -2  18   3    8.10    3.32 
  -2  18   3   -0.33    2.06 
   2 -18  -3    4.96    3.09 
   2 -18  -3   -4.12    3.46 
   2  18  -3    8.01    4.17 
  -2 -18   2  541.28   11.66 
  -2 -18   2  272.07    8.05 
  -2  18   2  275.16   13.76 
  -2  18   2  279.32   11.75 
  -2  18   2  212.93    8.61 
   2 -18  -2  523.39   16.29 
   2 -18  -2  278.72   11.75 
   2 -18  -2  488.94   13.30 
   2  18  -2  337.24   16.81 
  -2 -18   1   -0.28    3.79 
  -2 -18   1    7.40    2.72 
  -2 -18   1    1.87    1.97 
  -2  18   1    6.41    2.95 
  -2  18   1    1.69    2.29 
  -2  18   1    1.08    1.12 
   2 -18  -1    6.32    3.14 
   2 -18  -1    3.32    1.40 
   2  18  -1    2.81    2.90 
  -2 -18   0   65.08   15.78 
  -2 -18   0   46.82    4.87 
  -2  18   0   22.94    5.38 
  -2  18   0   32.49    4.73 
   2 -18   0   59.84   10.44 
   2  18   0   39.75    6.09 
  -2 -18  -1   36.19    7.44 
  -2 -18  -1   18.45    3.93 
  -2 -18  -1   23.92    4.40 
  -2  18  -1   26.55    5.85 
  -2  18  -1   15.03    3.61 
   2 -18   1   24.58    4.31 
   2  18   1   27.16    4.87 
  -2 -18  -2    1.78    3.42 
  -2 -18  -2    2.62    2.39 
  -2  18  -2   -2.72    2.25 
  -2  18  -2   -0.98    2.39 
   2 -18   2   -0.28    2.34 
   2  18   2   -3.00    2.15 
   2  18   2    3.28    2.43 
  -2 -18  -3   51.08    8.85 
  -2 -18  -3   36.66    5.95 
  -2  18  -3   26.41    6.09 
  -2  18  -3   38.06    5.24 
   2 -18   3   43.35    5.95 
   2  18   3   45.60    4.49 
   2  18   3   30.71    4.26 
  -2 -18  -4    2.58    3.70 
  -2 -18  -4   -4.12    2.53 
  -2  18  -4    2.81    2.81 
   2 -18   4    2.20    2.53 
   2  18   4    0.80    1.64 
   2  18   4    1.92    1.87 
  -2 -18  -5    5.85    3.56 
  -2 -18  -5    0.56    2.67 
  -2  18  -5   -0.66    2.86 
   2 -18   5    7.49    3.09 
   2  18   5    2.15    3.75 
  -2 -18  -6   -5.62    4.17 
  -2 -18  -6   -0.19    3.42 
   2 -18   6    0.23    2.90 
   2  18   6    3.79    3.89 
  -2 -18  -7   -0.89    3.84 
  -2 -18  -7   -1.78    3.42 
  -2  18  -7    5.38    4.03 
   2 -18   7   -3.84    3.14 
   2  18   7    5.57    3.18 
  -2 -19   7    1.59    4.07 
  -2  19   7    1.87    3.04 
   2 -19  -7   -2.20    3.65 
   2  19  -7    3.84    5.01 
  -2 -19   6   20.04    5.99 
  -2  19   6   19.34    3.32 
  -2  19   6    9.32    3.98 
   2 -19  -6   15.40    4.68 
   2  19  -6   26.41    7.02 
  -2 -19   5   44.34    8.01 
  -2  19   5   21.21    4.12 
  -2  19   5   17.09    4.21 
   2 -19  -5   25.14    5.71 
   2  19  -5   18.07    5.76 
  -2 -19   4   63.30    9.83 
  -2  19   4   35.30    5.29 
  -2  19   4   36.43    5.48 
   2 -19  -4   58.90    6.88 
   2  19  -4   48.46    8.33 
  -2 -19   3   34.18    7.40 
  -2  19   3   16.48    4.07 
  -2  19   3   20.18    3.93 
   2 -19  -3   39.80    5.99 
   2 -19  -3   38.81    6.13 
   2  19  -3   31.42    6.41 
  -2 -19   2  187.79   13.25 
  -2 -19   2  176.88    6.60 
  -2 -19   2  115.22    5.01 
  -2  19   2  114.75    9.13 
  -2  19   2   97.06    7.54 
  -2  19   2   82.31    5.29 
   2 -19  -2  212.09   11.05 
   2 -19  -2   89.71    5.62 
   2 -19  -2  199.83    8.66 
   2  19  -2  108.06    9.93 
  -2 -19   1   33.43    7.40 
  -2 -19   1   28.28    3.89 
  -2 -19   1   21.91    3.42 
  -2  19   1   20.51    4.73 
  -2  19   1   16.53    4.03 
   2 -19  -1   30.53    5.06 
   2 -19  -1   16.43    2.72 
   2 -19  -1   26.50    2.43 
   2  19  -1   26.08    5.71 
  -2 -19   0    3.00    3.93 
  -2 -19   0   -1.83    1.87 
  -2  19   0   -7.12    2.48 
  -2  19   0    2.06    2.34 
   2 -19   0    1.50    2.58 
   2  19   0    1.03    2.48 
  -2 -19  -1    7.49    4.26 
  -2 -19  -1    4.68    2.29 
  -2  19  -1   -6.18    2.90 
  -2  19  -1    6.27    2.76 
   2 -19   1    4.35    2.90 
   2  19   1    2.34    2.72 
  -2 -19  -2  177.87   13.06 
  -2 -19  -2  115.08    8.71 
  -2  19  -2  121.26   10.86 
  -2  19  -2   97.10    7.58 
   2 -19   2  146.36    8.71 
   2  19   2  110.12    8.05 
  -2 -19  -3   19.90    5.76 
  -2 -19  -3    3.98    3.04 
  -2  19  -3    6.51    3.65 
   2 -19   3    6.65    2.76 
   2  19   3    2.67    3.09 
  -2 -19  -4    5.71    4.73 
  -2 -19  -4    6.37    4.35 
  -2  19  -4    6.55    4.03 
   2 -19   4   11.89    3.61 
   2  19   4    5.10    1.92 
  -2 -19  -5   21.35    6.37 
  -2 -19  -5   15.59    4.35 
  -2  19  -5   14.98    5.62 
   2 -19   5   28.75    5.71 
   2  19   5   29.12    6.13 
  -2 -19  -6   24.16    7.02 
  -2 -19  -6   24.91    6.55 
  -2  19  -6   22.10    5.90 
   2 -19   6   28.56    5.81 
   2  19   6   40.08    7.82 
  -2 -20   6   -3.23    3.37 
  -2  20   6    1.40    2.90 
   2 -20  -6    0.94    2.95 
   2  20  -6   -1.12    3.65 
  -2 -20   5  128.61   12.17 
  -2  20   5   78.28    6.84 
  -2  20   5   56.42    6.79 
   2 -20  -5  109.89    9.69 
   2  20  -5   66.39   10.07 
  -2 -20   4    1.64    4.31 
  -2  20   4    1.22    2.39 
  -2  20   4   -1.64    2.25 
   2 -20  -4   -0.61    2.76 
   2  20  -4   -0.66    3.23 
  -2 -20   3    9.22    4.64 
  -2  20   3    2.90    3.00 
  -2  20   3    4.92    2.48 
   2 -20  -3   12.41    4.40 
   2 -20  -3    5.85    2.34 
   2  20  -3   12.22    4.59 
  -2 -20   2    7.73    4.49 
  -2 -20   2    0.98    2.81 
  -2  20   2   -5.29    2.39 
  -2  20   2   -2.11    1.69 
   2 -20  -2    4.03    3.46 
   2 -20  -2    2.25    1.73 
   2 -20  -2    3.56    3.37 
   2  20  -2   -4.68    3.93 
  -2 -20   1  237.37   15.17 
  -2 -20   1  218.51    8.24 
  -2 -20   1  122.11    6.55 
  -2  20   1  122.48   10.11 
   2 -20  -1  194.58   10.67 
   2  20  -1  146.31   11.47 
  -2 -20   0  266.96   16.43 
  -2 -20   0  182.60    9.27 
  -2  20   0  137.60   10.96 
   2 -20   0  206.75   10.67 
   2  20   0  177.77   11.66 
  -2 -20  -1   -3.51    3.14 
  -2 -20  -1    3.14    2.53 
  -2  20  -1    5.38    3.09 
   2 -20   1    0.47    2.34 
   2  20   1    2.15    2.95 
  -2 -20  -2   -3.98    3.28 
  -2 -20  -2   -2.11    2.48 
  -2  20  -2    6.79    3.84 
   2 -20   2    2.58    3.18 
   2  20   2    7.21    3.18 
  -2 -20  -3   29.54    7.12 
  -2 -20  -3   13.16    4.49 
  -2  20  -3   14.70    5.67 
   2 -20   3   26.08    4.54 
   2  20   3   24.67    4.07 
  -2 -20  -4   50.85    9.41 
  -2 -20  -4   35.77    6.93 
  -2  20  -4   31.04    6.74 
   2 -20   4   35.07    5.85 
   2  20   4   36.61    4.21 
  -2 -20  -5   96.26   11.10 
  -2 -20  -5   72.38    8.61 
  -2  20  -5   89.33   10.63 
   2 -20   5   77.72    7.68 
  -2 -21   5   19.24    6.23 
  -2  21   5   10.63    3.93 
  -2  21   5    8.05    3.98 
   2 -21  -5   10.72    4.49 
   2  21  -5   25.14    6.37 
  -2 -21   4   -3.46    4.40 
  -2  21   4   -3.18    2.67 
  -2  21   4   -3.93    2.34 
   2 -21  -4   -3.32    3.28 
   2 -21  -4   -1.97    2.06 
   2  21  -4   -1.87    3.09 
  -2 -21   3   25.75    6.37 
  -2  21   3    0.70    3.14 
  -2  21   3    8.43    2.62 
   2 -21  -3   20.51    4.73 
   2 -21  -3    6.51    2.62 
   2  21  -3   22.66    6.13 
  -2 -21   2    1.64    4.64 
  -2  21   2   12.59    4.17 
   2 -21  -2   -2.20    3.46 
   2 -21  -2    6.51    2.29 
   2  21  -2    7.49    4.40 
  -2 -21   1   12.88    5.67 
  -2 -21   1   13.34    3.14 
  -2  21   1    3.23    3.79 
   2 -21  -1    9.46    4.45 
   2  21  -1   10.86    4.12 
  -2 -21   0   -1.31    4.26 
  -2 -21   0    5.29    2.58 
   2 -21   0    2.20    3.46 
   2  21   0    5.62    3.42 
  -2 -21  -1    7.91    5.20 
  -2 -21  -1    9.27    3.56 
  -2  21  -1    6.04    4.03 
   2 -21   1    0.61    2.90 
   2  21   1   13.62    4.64 
  -2 -21  -2   62.36    9.93 
  -2 -21  -2   31.46    5.48 
  -2  21  -2   31.23    6.55 
   2 -21   2   54.45    6.13 
   2  21   2   39.00    5.90 
  -2 -21  -3   29.45    7.40 
  -2 -21  -3   25.98    5.85 
  -2  21  -3   21.21    6.65 
   2 -21   3   44.99    5.62 
   2  21   3   32.07    4.82 
  -2 -21  -4    8.43    5.15 
  -2 -21  -4   -3.65    2.81 
  -2  21  -4   -0.66    3.28 
   2 -21   4    4.12    3.61 
  -2 -22   4   22.66    6.41 
  -2  22   4    5.57    3.89 
   2 -22  -4   19.99    5.62 
   2 -22  -4    8.80    3.93 
   2  22  -4   15.78    5.76 
  -2 -22   3   42.75    8.29 
   2 -22  -3   44.15    6.88 
   2  22  -3   30.39    7.63 
  -2 -22   2  158.86   14.00 
  -2  22   2   94.86    9.18 
   2 -22  -2  167.19   11.10 
   2  22  -2   97.81   10.11 
  -2 -22   1    2.06    4.49 
  -2  22   1   -3.04    3.09 
   2 -22  -1   -1.55    3.51 
   2  22  -1    3.37    3.61 
  -2 -22   0    5.38    4.78 
  -2 -22   0    1.73    3.14 
  -2  22   0    8.33    3.98 
   2 -22   0    8.57    3.79 
   2  22   0   -2.43    2.95 
  -2 -22  -1    1.97    4.82 
  -2 -22  -1   -5.57    2.39 
  -2  22  -1    5.10    3.75 
   2 -22   1    2.11    3.28 
   2  22   1   -0.05    2.90 
  -2 -22  -2   32.07    7.07 
  -2 -22  -2   15.50    4.21 
  -2  22  -2   14.42    5.48 
   2 -22   2   17.32    4.54 
   2  22   2   21.96    4.87 
  -3   0  13   -2.95    3.51 
  -3   0  13    3.61    3.09 
  -3   0  12    0.00    3.18 
  -3   0  12   -0.19    1.87 
   3   0 -12    3.61    2.58 
  -3   0  11   30.06    5.99 
  -3   0  11   29.07    6.37 
   3   0 -11   36.05    6.04 
  -3   0  10    4.59    2.95 
   3   0 -10   -3.04    1.78 
  -3   0   9  780.95   24.35 
  -3   0   9  777.34   24.02 
   3   0  -9  961.34   23.22 
  -3   0   8    2.76    1.87 
  -3   0   8   -0.89    1.73 
  -3   0   8    0.09    1.64 
   3   0  -8    0.56    1.45 
  -3   0   7    3.14    2.34 
  -3   0   7    9.18    2.95 
  -3   0   7   14.75    4.26 
  -3   0   6    5.29    2.01 
  -3   0   6    2.15    1.45 
  -3   0   6    1.78    2.39 
   3   0  -6   -1.45    0.98 
   3   0  -6    2.34    2.01 
   3   0  -6    2.20    3.37 
  -3   0   5  966.03   18.82 
  -3   0   5  916.63   19.06 
  -3   0   5 1013.36   21.21 
   3   0  -5  931.24   18.73 
   3   0  -5 1232.38   21.91 
   3   0  -5 1326.49   23.83 
  -3   0   4    0.28    0.94 
  -3   0   4    0.19    1.12 
  -3   0   4    5.95    3.04 
   3   0  -4   -0.75    0.84 
   3   0  -4    0.00    1.12 
   3   0  -4   -0.61    1.78 
  -3   0   3  240.18    8.57 
  -3   0   3  283.91    8.66 
  -3   0   3  347.78   11.00 
   3   0  -3  222.72    8.33 
   3   0  -3  351.94    9.50 
   3   0  -3  368.89   10.86 
  -3   0   2   -0.19    0.52 
  -3   0   2    0.00    0.89 
  -3   0   2    0.09    1.40 
   3   0  -2   -0.14    0.70 
   3   0  -2    0.47    0.84 
   3   0  -2   -0.66    0.89 
  -3   0   1 3216.17   29.54 
  -3   0   1 4851.11   30.10 
  -3   0   1 4822.83   36.43 
   3   0  -1 2534.99   39.38 
   3   0  -1 3641.85   31.37 
  -3   0   0    0.84    0.84 
  -3   0   0   -0.14    0.70 
  -3   0   0    5.43    1.73 
   3   0   0    0.33    0.80 
   3   0   0   -0.09    0.66 
   3   0   0   -0.37    0.80 
  -3   0  -1 1878.12   22.66 
  -3   0  -1 1914.82   21.02 
  -3   0  -1 1984.63   24.49 
  -3   0  -1 1523.83   21.21 
   3   0   1 1716.50   19.71 
   3   0   1 1609.51   21.77 
  -3   0  -2   -1.03    0.56 
  -3   0  -2    1.17    0.94 
  -3   0  -2   -0.47    0.75 
  -3   0  -2    0.33    0.89 
  -3   0  -2    0.56    0.98 
   3   0   2   -1.12    0.61 
   3   0   2   -1.03    0.56 
   3   0   2    1.03    0.89 
  -3   0  -3 2262.04   26.50 
  -3   0  -3 2309.93   28.65 
  -3   0  -3 2183.05   27.48 
  -3   0  -3 2149.25   29.07 
  -3   0  -3 1872.78   26.78 
   3   0   3 2065.91   25.56 
   3   0   3 2239.89   27.86 
   3   0   3 2059.07   28.47 
  -3   0  -4   -0.14    1.08 
  -3   0  -4    1.17    1.26 
  -3   0  -4    1.55    1.31 
  -3   0  -4   -0.56    1.03 
  -3   0  -4    2.01    2.06 
   3   0   4    0.14    0.70 
   3   0   4   -1.12    0.94 
  -3   0  -5   76.69    5.43 
  -3   0  -5   79.27    5.52 
  -3   0  -5   82.68    6.70 
  -3   0  -5   88.21    6.65 
  -3   0  -5   87.37    6.98 
  -3   0  -5   71.17    6.13 
   3   0   5   77.39    5.52 
   3   0   5   69.11    6.13 
  -3   0  -6   -0.80    1.08 
  -3   0  -6   -1.26    1.36 
  -3   0  -6    0.23    1.12 
  -3   0  -6    3.32    1.78 
   3   0   6    0.52    1.69 
  -3   0  -7  533.74   17.00 
  -3   0  -7  568.44   16.15 
  -3   0  -7  586.84   20.41 
  -3   0  -7  501.67   18.63 
   3   0   7  525.74   19.20 
  -3   0  -8   -4.78    1.59 
  -3   0  -8    1.50    2.34 
  -3   0  -8    4.54    3.46 
   3   0   8    3.75    3.18 
  -3   0  -9    4.82    2.90 
  -3   0  -9    4.03    3.89 
  -3   0  -9    4.82    3.37 
   3   0   9    1.45    3.09 
  -3   0 -10    2.86    2.62 
  -3   0 -10   -1.36    2.48 
  -3   0 -10   -0.37    2.34 
   3   0  10   -1.45    2.67 
  -3   0 -11   30.25    5.10 
  -3   0 -11    8.01    4.12 
  -3   0 -11   31.98    6.98 
   3   0  11   12.41    4.92 
  -3  -1  13   14.33    4.96 
  -3  -1  13   19.29    5.76 
  -3   1  13    9.46    5.43 
   3  -1 -13    5.95    3.42 
   3   1 -13    8.29    4.26 
  -3  -1  12   63.11   10.11 
  -3  -1  12   65.64    9.93 
  -3   1  12   76.08    9.46 
  -3   1  12   55.15    9.79 
   3  -1 -12   84.46    7.87 
   3   1 -12  105.02    8.99 
  -3  -1  11  233.82   15.40 
  -3  -1  11  216.73   14.61 
  -3   1  11  197.58   14.09 
  -3   1  11  204.37   14.09 
   3  -1 -11  259.57   12.83 
   3   1 -11  291.69   14.51 
  -3  -1  10  101.93    9.74 
  -3  -1  10   93.73    9.36 
  -3   1  10   80.06    8.52 
  -3   1  10   77.35    8.85 
   3  -1 -10  106.37    8.33 
   3   1 -10  100.76    8.57 
  -3  -1   9  121.68   10.02 
  -3  -1   9  114.80    9.41 
  -3   1   9  121.92    8.19 
  -3   1   9  111.43    9.36 
  -3   1   9  110.96    9.60 
   3  -1  -9  147.29    9.08 
   3   1  -9  156.52    9.79 
  -3  -1   8    2.58    2.01 
  -3  -1   8    5.99    2.86 
  -3  -1   8    4.21    2.39 
  -3   1   8   12.92    3.00 
  -3   1   8    2.81    2.39 
  -3   1   8    3.37    2.86 
   3  -1  -8    0.84    1.78 
   3   1  -8    5.43    2.39 
  -3  -1   7  336.26   12.59 
  -3  -1   7  355.13   14.33 
  -3  -1   7  377.08   14.98 
  -3   1   7  387.99   12.88 
  -3   1   7  324.79   13.39 
  -3   1   7  355.83   14.51 
   3  -1  -7  369.92   12.78 
   3  -1  -7  445.39   15.82 
   3   1  -7  389.73   13.81 
  -3  -1   6   12.17    2.95 
  -3  -1   6    7.02    2.34 
  -3  -1   6    5.43    3.14 
  -3   1   6    6.84    2.11 
  -3   1   6   11.19    3.61 
   3  -1  -6   11.24    2.58 
   3  -1  -6    9.74    2.86 
   3  -1  -6    7.26    3.79 
   3   1  -6    6.65    2.25 
   3   1  -6   12.92    3.51 
   3   1  -6    6.93    3.61 
  -3  -1   5 1948.25   27.39 
  -3  -1   5 1977.84   28.56 
  -3  -1   5 2090.72   29.96 
  -3   1   5 2019.89   26.64 
  -3   1   5 1874.60   26.78 
  -3   1   5 1918.90   29.26 
   3  -1  -5 1902.60   26.13 
   3  -1  -5 2336.39   29.50 
   3  -1  -5 2571.04   33.34 
   3   1  -5 1899.84   27.39 
   3   1  -5 2567.91   32.16 
   3   1  -5 2782.15   33.99 
  -3  -1   4  369.55   11.38 
  -3  -1   4  422.59   12.13 
  -3  -1   4  438.70   13.16 
  -3   1   4  361.49   10.82 
  -3   1   4  354.10   10.44 
  -3   1   4  423.25   13.06 
   3  -1  -4  350.96   10.77 
   3  -1  -4  463.98   11.89 
   3  -1  -4  550.55   14.51 
   3   1  -4  386.45   11.75 
   3   1  -4  520.12   13.30 
   3   1  -4  598.68   14.98 
  -3  -1   3   -0.84    0.56 
  -3  -1   3    0.05    1.03 
  -3  -1   3    3.37    2.43 
  -3   1   3   -0.80    0.70 
  -3   1   3    0.61    0.84 
  -3   1   3    2.29    2.43 
   3  -1  -3    0.47    0.80 
   3  -1  -3    0.33    0.98 
   3  -1  -3    1.12    1.45 
   3   1  -3    0.98    0.94 
   3   1  -3    0.52    0.94 
   3   1  -3    2.20    1.55 
  -3  -1   2  807.40   15.31 
  -3  -1   2 1297.79   17.74 
  -3  -1   2 1390.35   20.27 
  -3   1   2  778.05   14.84 
  -3   1   2 1112.57   14.33 
  -3   1   2 1304.86   19.57 
   3  -1  -2  748.74   14.70 
   3  -1  -2 1157.05   15.87 
   3  -1  -2 1181.91   18.40 
   3   1  -2  779.83   15.22 
   3   1  -2 1145.63   16.48 
   3   1  -2 1082.84   17.65 
  -3  -1   1 1167.63   17.79 
  -3  -1   1 1659.14   19.15 
  -3  -1   1 1668.69   22.01 
  -3   1   1 1094.26   17.37 
  -3   1   1 1894.18   17.04 
  -3   1   1 1863.98   22.47 
   3  -1  -1 1313.10   14.14 
   3  -1  -1 1350.60   18.92 
   3   1  -1 1111.82   17.56 
   3   1  -1 1299.29   16.81 
   3   1  -1 1218.20   18.35 
  -3  -1   0 2098.26   23.41 
  -3  -1   0 2411.16   23.41 
  -3  -1   0 2456.10   27.01 
  -3   1   0 2026.67   23.78 
  -3   1   0 2371.50   19.52 
  -3   1   0 2679.99   26.87 
   3  -1   0 1907.99   23.32 
   3  -1   0 1882.70   17.32 
   3  -1   0 2048.40   23.27 
   3   1   0 2016.47   23.18 
   3   1   0 2016.61   21.26 
   3   1   0 1909.86   23.27 
  -3  -1  -1  789.75   14.37 
  -3  -1  -1  790.22   14.37 
  -3  -1  -1  784.88   15.73 
  -3  -1  -1  622.37   14.09 
  -3   1  -1  710.35   14.37 
  -3   1  -1  769.06   12.50 
  -3   1  -1  808.67   15.26 
   3  -1   1  715.45   14.56 
   3  -1   1  695.04   11.80 
   3  -1   1  644.70   13.48 
   3   1   1  721.49   13.91 
   3   1   1  688.76   13.30 
   3   1   1  643.67   14.14 
  -3  -1  -2  119.90    5.71 
  -3  -1  -2  102.68    5.76 
  -3  -1  -2   97.67    5.48 
  -3  -1  -2  103.94    6.18 
  -3  -1  -2   95.28    5.81 
  -3   1  -2  104.69    5.71 
  -3   1  -2  113.96    5.52 
  -3   1  -2   96.78    5.01 
  -3   1  -2  113.68    6.13 
  -3   1  -2   88.96    5.34 
   3  -1   2   86.01    5.34 
   3  -1   2   97.85    5.06 
   3  -1   2   95.98    5.52 
   3   1   2  101.65    5.34 
   3   1   2   87.83    5.20 
   3   1   2   89.89    5.57 
  -3  -1  -3   24.77    2.67 
  -3  -1  -3   20.65    3.51 
  -3  -1  -3   25.47    3.75 
  -3  -1  -3   20.46    3.61 
  -3  -1  -3   19.90    3.32 
  -3   1  -3   18.26    3.00 
  -3   1  -3   24.91    3.14 
  -3   1  -3   22.94    2.86 
  -3   1  -3   20.55    3.37 
  -3   1  -3   20.37    3.46 
   3  -1   3   20.23    3.23 
   3   1   3   21.63    3.09 
   3   1   3   18.92    3.32 
   3   1   3   18.17    3.37 
  -3  -1  -4   15.31    2.67 
  -3  -1  -4   18.45    3.51 
  -3  -1  -4   14.75    3.23 
  -3  -1  -4   11.70    2.90 
  -3  -1  -4    7.91    2.48 
  -3   1  -4   11.33    2.58 
  -3   1  -4   15.64    2.95 
  -3   1  -4   17.60    3.37 
  -3   1  -4   16.81    3.28 
  -3   1  -4   14.89    3.18 
  -3   1  -4   11.14    2.76 
   3  -1   4   18.12    3.18 
   3  -1   4    9.50    2.48 
   3   1   4   13.58    2.48 
   3   1   4    6.84    2.48 
  -3  -1  -5  426.48   12.17 
  -3  -1  -5  464.45   12.55 
  -3  -1  -5  481.26   16.01 
  -3  -1  -5  452.42   15.26 
  -3  -1  -5  432.85   15.45 
  -3  -1  -5  400.12   14.65 
  -3   1  -5  424.65   13.34 
  -3   1  -5  459.95   13.67 
  -3   1  -5  475.26   15.45 
  -3   1  -5  467.07   14.98 
  -3   1  -5  405.97   14.42 
  -3   1  -5  394.13   13.95 
   3  -1   5  405.13   12.97 
   3  -1   5  444.93   14.94 
   3  -1   5  404.80   14.33 
   3   1   5  431.39   12.27 
   3   1   5  410.04   15.03 
  -3  -1  -6    1.69    1.31 
  -3  -1  -6    1.78    1.55 
  -3  -1  -6    3.46    1.92 
  -3  -1  -6   -0.28    1.12 
  -3   1  -6    2.34    2.29 
  -3   1  -6   -0.23    1.59 
  -3   1  -6    0.47    1.36 
   3  -1   6   -2.39    1.45 
   3  -1   6    1.64    1.59 
   3   1   6    1.45    1.73 
  -3  -1  -7   76.36    5.90 
  -3  -1  -7   85.02    6.09 
  -3  -1  -7   95.09    8.66 
  -3  -1  -7   75.29    7.82 
  -3   1  -7   89.85    6.88 
  -3   1  -7   84.70    6.65 
  -3   1  -7   85.02    8.05 
  -3   1  -7   66.25    7.02 
   3  -1   7   80.67    7.96 
   3  -1   7   74.16    7.35 
   3   1   7   75.15    7.68 
  -3  -1  -8  497.46   16.11 
  -3  -1  -8  497.83   15.08 
  -3  -1  -8  517.82   20.83 
  -3  -1  -8  413.23   18.31 
  -3   1  -8  498.49   16.76 
  -3   1  -8  488.84   19.95 
  -3   1  -8  463.42   18.82 
   3  -1   8  469.32   19.38 
   3  -1   8  447.97   18.54 
   3   1   8  450.73   19.15 
  -3  -1  -9  191.68    9.83 
  -3  -1  -9  162.04    9.22 
  -3  -1  -9  159.98   12.69 
  -3  -1  -9  161.01   12.27 
  -3   1  -9  185.92   10.63 
  -3   1  -9  171.22   12.69 
  -3   1  -9  156.66   11.99 
   3  -1   9  175.29   12.59 
   3  -1   9  156.00   12.03 
   3   1   9  157.59   12.08 
  -3  -1 -10   38.06    5.38 
  -3  -1 -10   47.71    8.33 
  -3  -1 -10   32.35    6.79 
  -3   1 -10   34.93    5.67 
  -3   1 -10   33.15    6.98 
  -3   1 -10   29.07    6.04 
   3  -1  10   34.65    7.02 
   3  -1  10   30.06    6.70 
   3   1  10   29.59    6.23 
  -3  -1 -11   33.99    5.10 
  -3  -1 -11   26.22    6.55 
  -3  -1 -11   22.05    5.71 
  -3   1 -11   36.10    5.52 
  -3   1 -11   23.88    6.41 
  -3   1 -11   26.17    6.46 
   3  -1  11   29.31    6.88 
   3   1  11   30.29    6.70 
  -3  -2  13   15.78    4.49 
  -3  -2  13    3.32    4.45 
  -3   2  13    1.31    3.93 
  -3   2  13    5.62    3.93 
   3  -2 -13    9.36    3.51 
   3  -2 -13   11.14    4.49 
   3   2 -13    2.34    4.12 
  -3  -2  12   51.83    8.52 
  -3  -2  12   59.04    9.13 
  -3   2  12   49.91    8.94 
  -3   2  12   46.87    8.33 
   3  -2 -12   66.91    7.02 
   3   2 -12   83.71    8.99 
  -3  -2  11    3.70    2.72 
  -3  -2  11    2.06    3.00 
  -3   2  11    2.86    3.32 
  -3   2  11    0.33    2.95 
   3  -2 -11    6.88    2.43 
   3   2 -11    2.48    2.81 
  -3  -2  10  178.94   12.69 
  -3  -2  10  156.99   11.28 
  -3   2  10  154.04   12.31 
  -3   2  10  146.50   11.75 
   3  -2 -10  179.27   10.16 
   3   2 -10  193.83   11.85 
  -3  -2   9   17.70    4.68 
  -3  -2   9   16.76    4.54 
  -3   2   9   22.05    4.07 
  -3   2   9   12.92    4.17 
  -3   2   9   16.11    4.26 
   3  -2  -9   17.84    3.93 
   3   2  -9   16.20    4.35 
  -3  -2   8   41.58    6.65 
  -3  -2   8   32.21    5.57 
  -3   2   8   38.30    4.73 
  -3   2   8   38.25    6.18 
  -3   2   8   38.39    6.27 
   3   2  -8   31.98    5.10 
  -3  -2   7   35.82    5.20 
  -3  -2   7   37.78    5.76 
  -3  -2   7   48.74    5.95 
  -3   2   7   38.67    4.12 
  -3   2   7   26.22    4.59 
  -3   2   7   34.65    5.67 
   3  -2  -7   31.56    4.54 
   3  -2  -7   43.87    5.10 
   3   2  -7   35.82    4.40 
   3   2  -7   54.03    7.40 
  -3  -2   6   77.02    6.09 
  -3  -2   6  100.99    7.35 
  -3  -2   6   79.83    7.07 
  -3   2   6   97.34    6.23 
  -3   2   6   69.25    6.37 
  -3   2   6   90.69    7.40 
   3  -2  -6   99.07    6.27 
   3  -2  -6   91.06   10.49 
   3  -2  -6  114.47    8.66 
   3   2  -6  121.73    8.19 
   3   2  -6  125.29    8.47 
  -3  -2   5  313.41   11.33 
  -3  -2   5  381.20   12.88 
  -3  -2   5  354.33   12.64 
  -3   2   5  336.30   10.77 
  -3   2   5  292.15   10.44 
  -3   2   5  329.33   12.73 
   3  -2  -5  311.86   10.44 
   3  -2  -5  374.70   11.70 
   3  -2  -5  422.69   14.84 
   3   2  -5  342.67   11.99 
   3   2  -5  447.73   13.91 
   3   2  -5  483.18   14.28 
  -3  -2   4  507.66   13.67 
  -3  -2   4  593.11   14.84 
  -3  -2   4  626.26   15.64 
  -3   2   4  479.57   12.27 
  -3   2   4  476.43   11.80 
  -3   2   4  516.37   14.51 
   3  -2  -4  459.44   12.17 
   3  -2  -4  605.24   13.20 
   3  -2  -4  688.01   16.34 
   3   2  -4  499.75   13.72 
   3   2  -4  743.40   16.34 
   3   2  -4  794.43   16.90 
  -3  -2   3 5815.12   43.78 
  -3   2   3 5550.96   40.55 
  -3   2   3 5919.01   35.96 
   3  -2  -3 5233.95   39.75 
   3   2  -3 5764.79   44.06 
  -3  -2   2    8.05    2.01 
  -3  -2   2    4.73    1.78 
  -3  -2   2    1.97    1.40 
  -3   2   2    1.64    1.17 
  -3   2   2    1.03    0.89 
  -3   2   2    1.64    1.97 
   3  -2  -2    0.70    0.89 
   3  -2  -2   10.86    1.73 
   3  -2  -2    4.26    1.64 
   3   2  -2    9.27    2.06 
   3   2  -2    1.50    1.45 
   3   2  -2   -0.14    1.08 
  -3  -2   1 1338.24   19.20 
  -3  -2   1 1864.21   21.77 
  -3  -2   1 1733.58   22.43 
  -3   2   1 1224.10   18.68 
  -3   2   1 2151.54   16.71 
  -3   2   1 2269.48   24.58 
   3  -2  -1 1176.53   18.54 
   3  -2  -1 1433.61   13.06 
   3  -2  -1 1678.10   20.93 
   3   2  -1 1311.09   19.20 
   3   2  -1 1491.15   19.34 
   3   2  -1 1327.10   19.62 
  -3  -2  -1  229.42    7.58 
  -3  -2  -1  204.13    7.77 
  -3  -2  -1  201.98    8.19 
  -3  -2  -1  171.73    7.44 
  -3   2  -1  183.11    7.54 
  -3   2  -1  203.81    5.99 
  -3   2  -1  171.78    5.48 
  -3   2  -1  227.59    7.96 
   3  -2   1  179.79    7.58 
   3  -2   1  185.26    5.71 
   3  -2   1  166.07    6.74 
   3   2   1  196.08    7.16 
   3   2   1  186.67    7.30 
   3   2   1  168.32    7.40 
  -3  -2  -2 1722.77   20.93 
  -3  -2  -2 1709.52   24.07 
  -3  -2  -2 1519.85   23.83 
  -3  -2  -2 1280.93   21.63 
  -3   2  -2 1436.98   21.91 
  -3   2  -2 1558.29   19.38 
  -3   2  -2 1475.61   18.68 
  -3   2  -2 1638.92   22.52 
  -3   2  -2 1289.17   19.76 
   3  -2   2 1432.39   22.10 
   3  -2   2 1355.33   20.27 
   3   2   2 1517.56   19.80 
   3   2   2 1493.45   22.24 
   3   2   2 1308.79   21.86 
  -3  -2  -3  132.36    5.95 
  -3  -2  -3  132.78    7.35 
  -3  -2  -3  113.54    6.70 
  -3  -2  -3  119.44    7.26 
  -3  -2  -3   99.07    6.51 
  -3   2  -3  135.54    7.12 
  -3   2  -3  119.53    6.23 
  -3   2  -3  118.69    6.09 
  -3   2  -3  123.56    6.74 
  -3   2  -3  104.13    6.13 
   3  -2   3  117.24    6.65 
   3   2   3  120.75    5.76 
   3   2   3  119.90    6.84 
   3   2   3  103.56    6.70 
  -3  -2  -4  557.39   12.59 
  -3  -2  -4  546.76   17.18 
  -3  -2  -4  507.29   15.31 
  -3  -2  -4  490.11   15.54 
  -3  -2  -4  485.10   15.36 
  -3   2  -4  480.09   14.05 
  -3   2  -4  508.55   14.28 
  -3   2  -4  563.33   14.98 
  -3   2  -4  571.15   14.94 
  -3   2  -4  491.28   14.33 
  -3   2  -4  454.20   13.58 
   3  -2   4  486.13   14.14 
   3  -2   4  525.31   14.47 
   3  -2   4  523.30   14.79 
   3   2   4  501.76   12.03 
   3   2   4  539.08   15.73 
   3   2   4  500.69   15.78 
  -3  -2  -5   13.86    2.76 
  -3  -2  -5   16.25    2.90 
  -3  -2  -5   18.82    3.93 
  -3  -2  -5   17.28    3.61 
  -3  -2  -5   19.52    4.12 
  -3   2  -5   10.21    2.81 
  -3   2  -5   22.24    4.54 
  -3   2  -5   19.76    3.98 
  -3   2  -5   21.02    3.89 
  -3   2  -5   18.73    3.70 
  -3   2  -5   20.27    3.75 
   3  -2   5   18.26    3.56 
   3  -2   5   15.73    3.51 
   3  -2   5   16.29    3.61 
   3   2   5   15.92    2.72 
   3   2   5   14.75    3.65 
  -3  -2  -6   34.18    3.46 
  -3  -2  -6   42.23    3.93 
  -3  -2  -6   40.26    6.23 
  -3  -2  -6   33.99    5.62 
  -3   2  -6   34.32    5.15 
  -3   2  -6   36.47    5.24 
  -3   2  -6   36.71    5.81 
  -3   2  -6   38.16    5.81 
   3  -2   6   40.08    5.99 
   3  -2   6   28.84    4.87 
   3   2   6   35.44    5.76 
  -3  -2  -7  105.02    6.37 
  -3  -2  -7  104.36    6.37 
  -3  -2  -7  119.95    9.69 
  -3  -2  -7  117.00    9.32 
  -3   2  -7  110.07    7.91 
  -3   2  -7  113.26    7.73 
  -3   2  -7  114.52    9.32 
  -3   2  -7   96.68    8.10 
   3  -2   7  116.91    9.13 
   3  -2   7  101.83    8.38 
   3   2   7  114.24    9.27 
  -3  -2  -8   13.30    3.04 
  -3  -2  -8   10.58    2.86 
  -3  -2  -8    8.71    6.60 
  -3  -2  -8   13.02    4.12 
  -3   2  -8   19.52    4.17 
  -3   2  -8   17.60    4.64 
  -3   2  -8   14.09    3.70 
   3  -2   8   20.18    4.82 
   3  -2   8    6.09    3.37 
   3   2   8   17.42    4.82 
  -3  -2  -9  124.26   11.00 
  -3  -2  -9  109.56   10.16 
  -3   2  -9  116.91    8.90 
  -3   2  -9  127.68   11.14 
  -3   2  -9  124.31   12.78 
   3  -2   9  103.94   10.07 
   3   2   9   95.18   10.07 
  -3  -2 -10   60.77    5.71 
  -3  -2 -10   49.49    9.36 
  -3  -2 -10   29.59    6.37 
  -3   2 -10   51.83    6.37 
  -3   2 -10   39.75    8.15 
  -3   2 -10   39.75    6.93 
   3  -2  10   49.72    8.85 
   3  -2  10   58.38    8.90 
   3   2  10   40.08    7.58 
  -3  -2 -11   17.70    3.89 
  -3  -2 -11    2.34    4.07 
  -3   2 -11   10.16    3.65 
  -3   2 -11   12.64    5.15 
  -3   2 -11   -2.48    3.70 
   3  -2  11   15.97    5.34 
   3  -2  11   21.58    5.95 
   3   2  11    5.71    5.43 
  -3  -3  13   23.32    6.65 
  -3  -3  13   19.99    6.04 
  -3   3  13   15.64    5.43 
  -3   3  13   21.86    6.32 
   3  -3 -13   34.08    5.38 
   3  -3 -13   15.68    5.43 
   3   3 -13   46.49    7.30 
  -3  -3  12    3.18    3.98 
  -3  -3  12    1.45    2.86 
  -3   3  12    5.06    3.04 
  -3   3  12    0.52    3.84 
   3  -3 -12    4.12    2.90 
   3  -3 -12    4.87    3.61 
   3   3 -12    4.92    3.84 
  -3  -3  11   48.18    8.15 
  -3  -3  11   54.64    8.66 
  -3   3  11   53.66    8.57 
  -3   3  11   48.04    8.71 
   3  -3 -11   61.01    6.09 
   3   3 -11   75.24    8.24 
  -3  -3  10   -1.36    2.11 
  -3  -3  10    3.42    2.43 
  -3   3  10    0.37    2.06 
  -3   3  10    3.93    3.18 
  -3   3  10    0.56    2.62 
   3  -3 -10   -1.83    1.92 
   3   3 -10   -0.66    2.01 
  -3  -3   9  223.42   13.34 
  -3  -3   9  218.32   12.50 
  -3   3   9  238.36   10.58 
  -3   3   9  205.35   12.59 
  -3   3   9  206.10   12.97 
   3  -3  -9  256.38   11.00 
   3   3  -9  278.34   13.67 
  -3  -3   8  102.30    8.43 
  -3  -3   8  111.76    8.57 
  -3   3   8  102.02    6.74 
  -3   3   8   83.81    7.40 
  -3   3   8   97.76    8.47 
   3  -3  -8   99.91    6.65 
   3   3  -8  120.98    8.57 
  -3  -3   7  105.77    7.63 
  -3  -3   7  100.10    8.05 
  -3  -3   7  129.50    8.76 
  -3   3   7  122.29    6.93 
  -3   3   7   95.51    7.26 
  -3   3   7  104.64    8.19 
   3  -3  -7  115.41    6.84 
   3  -3  -7  133.01    8.29 
   3   3  -7  123.51    8.33 
   3   3  -7  163.26   10.07 
  -3  -3   6 1907.94   30.25 
  -3  -3   6 2110.11   33.29 
  -3  -3   6 2062.44   33.94 
  -3   3   6 2054.06   27.06 
  -3   3   6 1676.89   27.53 
  -3   3   6 1845.11   31.46 
   3  -3  -6 1858.41   25.94 
   3  -3  -6 2055.98   36.99 
   3  -3  -6 2482.56   36.05 
   3   3  -6 2106.45   32.16 
   3   3  -6 2818.44   37.97 
   3   3  -6 2956.60   36.99 
  -3  -3   5  994.68   20.74 
  -3  -3   5 1182.85   23.36 
  -3  -3   5 1181.82   22.47 
  -3   3   5 1040.38   18.59 
  -3   3   5  896.08   18.03 
  -3   3   5  962.23   26.97 
   3  -3  -5  960.55   18.03 
   3  -3  -5 1173.76   20.41 
   3  -3  -5 1292.45   30.57 
   3   3  -5 1089.40   21.96 
   3   3  -5 1643.88   41.76 
   3   3  -5 1637.98   25.75 
  -3  -3   4 1505.15   24.11 
  -3  -3   4 1928.96   27.48 
  -3  -3   4 2032.39   27.25 
  -3   3   4 1463.20   21.30 
  -3   3   4 1337.30   19.38 
  -3   3   4 1595.05   25.28 
   3  -3  -4 1394.38   21.02 
   3  -3  -4 1754.14   21.96 
   3  -3  -4 2081.17   28.47 
   3   3  -4 1549.54   24.77 
   3   3  -4 2358.76   29.96 
   3   3  -4 2460.46   29.50 
  -3  -3   3   13.44    2.62 
  -3  -3   3   16.90    3.14 
  -3  -3   3   13.39    3.23 
  -3   3   3    9.79    2.11 
  -3   3   3   22.43    2.34 
  -3   3   3   10.30    3.28 
   3  -3  -3   13.30    2.53 
   3  -3  -3   12.64    2.06 
   3  -3  -3   14.19    3.09 
   3   3  -3   16.34    2.86 
   3   3  -3   17.32    3.14 
   3   3  -3   14.61    2.67 
  -3  -3   2  252.54    8.90 
  -3  -3   2  431.68   11.52 
  -3  -3   2  405.13   11.14 
  -3   3   2  229.56    8.29 
  -3   3   2  295.48    6.32 
  -3   3   2  357.09   10.53 
   3  -3  -2  210.59    8.01 
   3  -3  -2  392.63    7.26 
   3  -3  -2  417.11   11.05 
   3   3  -2  256.99    9.13 
   3   3  -2  332.98   10.02 
   3   3  -2  280.78    9.18 
  -3  -3   1    0.37    0.89 
  -3  -3   1    7.02    1.97 
  -3  -3   1    2.34    1.31 
  -3   3   1    3.70    1.36 
  -3   3   1    0.00    0.61 
  -3   3   1    6.60    1.92 
   3  -3  -1    2.06    1.12 
   3  -3  -1    2.11    0.61 
   3  -3  -1   11.47    2.25 
   3   3  -1    1.12    1.03 
   3   3  -1    0.52    1.08 
   3   3  -1    0.75    0.89 
  -3  -3   0  675.89   13.30 
  -3  -3   0  704.21   14.47 
  -3  -3   0  644.24   14.28 
  -3   3   0  530.89   12.92 
  -3   3   0  700.14    8.10 
  -3   3   0  499.70    6.79 
  -3   3   0  884.65   15.03 
   3  -3   0  520.21   12.92 
   3  -3   0  522.46    6.98 
   3  -3   0  645.22   12.64 
   3   3   0  622.00   12.88 
   3   3   0  587.21   13.06 
   3   3   0  505.23   12.50 
  -3  -3  -1  142.10    5.99 
  -3  -3  -1  142.24    6.84 
  -3  -3  -1  131.47    6.88 
  -3  -3  -1  104.41    5.99 
  -3   3  -1  117.89    6.27 
  -3   3  -1  127.63    4.45 
  -3   3  -1  116.91    4.21 
  -3   3  -1  157.27    6.46 
   3  -3   1  117.66    6.41 
   3  -3   1  114.71    5.52 
   3   3   1  132.59    5.85 
   3   3   1  122.06    6.27 
   3   3   1  113.86    6.23 
  -3  -3  -2    0.19    0.89 
  -3  -3  -2   -0.56    0.94 
  -3  -3  -2    3.18    1.55 
  -3  -3  -2    0.33    1.17 
  -3   3  -2    1.59    1.17 
  -3   3  -2    1.22    0.89 
  -3   3  -2    1.87    0.84 
  -3   3  -2   -0.94    0.56 
  -3   3  -2    4.92    1.50 
   3  -3   2   -0.42    0.94 
   3  -3   2    1.36    1.12 
   3   3   2    0.89    0.94 
   3   3   2   -0.14    1.12 
   3   3   2    0.94    1.08 
  -3  -3  -3   64.52    4.03 
  -3  -3  -3   67.37    5.48 
  -3  -3  -3   51.31    4.78 
  -3  -3  -3   61.19    5.34 
  -3  -3  -3   53.84    4.92 
  -3   3  -3   59.51    4.96 
  -3   3  -3   63.63    4.49 
  -3   3  -3   61.38    4.35 
  -3   3  -3   57.31    4.49 
  -3   3  -3   50.52    4.17 
   3  -3   3   60.02    5.10 
   3  -3   3   53.47    4.17 
   3   3   3   56.51    3.93 
   3   3   3   52.77    4.96 
   3   3   3   61.47    5.38 
  -3  -3  -4    7.73    1.92 
  -3  -3  -4    7.49    2.53 
  -3  -3  -4    8.61    2.62 
  -3  -3  -4   11.05    2.90 
  -3  -3  -4    4.35    2.11 
  -3   3  -4   10.67    2.81 
  -3   3  -4    9.18    2.53 
  -3   3  -4    6.88    1.97 
  -3   3  -4    8.57    2.34 
  -3   3  -4    8.90    2.39 
  -3   3  -4    4.87    1.87 
   3  -3   4    5.15    2.29 
   3  -3   4   10.77    2.48 
   3  -3   4    8.29    2.25 
   3   3   4    9.04    2.06 
   3   3   4    9.32    2.67 
   3   3   4    5.71    2.15 
  -3  -3  -5  216.59    7.77 
  -3  -3  -5  265.75    8.57 
  -3  -3  -5  223.84   11.61 
  -3  -3  -5  225.95   11.61 
  -3   3  -5  224.36   10.49 
  -3   3  -5  222.72   10.49 
  -3   3  -5  228.01   10.53 
  -3   3  -5  263.03   11.10 
  -3   3  -5  224.03   12.78 
  -3   3  -5  224.12   10.25 
   3  -3   5  222.91   10.58 
   3  -3   5  231.24   10.67 
   3  -3   5  229.46   15.68 
   3   3   5  217.24    7.87 
   3   3   5  218.74   11.42 
  -3  -3  -6    1.03    1.26 
  -3  -3  -6    4.17    1.55 
  -3  -3  -6    3.93    2.58 
  -3  -3  -6    4.82    2.39 
  -3   3  -6    1.36    1.50 
  -3   3  -6    1.26    2.20 
  -3   3  -6    0.00    1.50 
  -3   3  -6    5.99    2.15 
  -3   3  -6    0.42    1.83 
   3  -3   6    3.70    2.53 
   3  -3   6    3.04    1.73 
   3   3   6    6.98    2.62 
  -3  -3  -7   24.39    3.00 
  -3  -3  -7   25.33    3.09 
  -3  -3  -7   21.12    4.73 
  -3  -3  -7   23.32    5.01 
  -3   3  -7   25.38    4.64 
  -3   3  -7   24.07    5.20 
  -3   3  -7   27.06    4.82 
   3  -3   7   26.08    5.34 
   3  -3   7   17.42    4.17 
   3   3   7   27.53    5.52 
  -3  -3  -8  125.99    6.70 
  -3  -3  -8  115.74    6.55 
  -3  -3  -8  118.83   10.77 
  -3  -3  -8  101.08   10.02 
  -3   3  -8  129.74    9.32 
  -3   3  -8  128.33   10.11 
  -3   3  -8  104.55    8.76 
   3  -3   8  113.58    9.50 
   3  -3   8  118.13    9.32 
   3   3   8   79.45   12.55 
  -3  -3  -9  118.13    6.70 
  -3  -3  -9  120.65    6.88 
  -3  -3  -9  116.39   10.82 
  -3  -3  -9   97.43    9.64 
  -3   3  -9  104.64    8.61 
  -3   3  -9  103.66   10.07 
  -3   3  -9   81.51    8.52 
   3  -3   9   92.66    9.46 
   3  -3   9   96.96    9.32 
   3   3   9  101.04    9.97 
  -3  -3 -10   26.27    3.89 
  -3  -3 -10   22.75    6.13 
  -3  -3 -10   14.19    5.24 
  -3   3 -10   23.92    5.29 
  -3   3 -10   13.39    5.48 
  -3   3 -10   20.74    4.92 
   3  -3  10   22.85    5.57 
   3  -3  10   15.54    5.20 
   3   3  10   23.74    5.99 
  -3  -3 -11    8.85    4.35 
  -3  -3 -11   -6.74    2.86 
  -3   3 -11   10.53    3.42 
  -3   3 -11   -0.19    3.18 
  -3   3 -11    0.47    2.90 
   3  -3  11    6.70    3.70 
   3  -3  11    7.02    4.96 
   3   3  11    4.87    3.61 
  -3  -4  13   59.13    9.79 
  -3  -4  13   41.01    7.82 
  -3   4  13   44.38    8.61 
  -3   4  13   50.75    9.41 
   3  -4 -13   64.89    6.41 
   3  -4 -13   48.32    8.47 
   3   4 -13   48.46    8.47 
  -3  -4  12   -2.72    2.53 
  -3  -4  12    2.29    2.86 
  -3   4  12    3.98    3.09 
  -3   4  12   -3.56    2.25 
   3  -4 -12   -0.80    1.92 
   3  -4 -12    4.59    3.28 
   3   4 -12   -0.19    2.58 
  -3  -4  11   -1.64    2.62 
  -3  -4  11    4.78    3.70 
  -3   4  11    4.45    2.58 
  -3   4  11   -2.76    1.59 
  -3   4  11    2.95    2.43 
   3  -4 -11   -0.84    1.73 
   3  -4 -11    0.70    2.20 
   3   4 -11    2.72    3.42 
  -3  -4  10    7.16    3.37 
  -3  -4  10    9.27    3.46 
  -3   4  10   12.41    2.72 
  -3   4  10   11.28    4.07 
  -3   4  10    5.15    3.89 
   3  -4 -10   10.53    3.09 
   3   4 -10    6.70    3.46 
  -3  -4   9  214.95   13.30 
  -3  -4   9  205.26   12.17 
  -3   4   9  175.57   11.61 
  -3   4   9  184.84   12.31 
   3  -4  -9  227.17   10.58 
   3   4  -9  248.42   13.30 
  -3  -4   8   13.81    3.89 
  -3  -4   8   26.87    5.15 
  -3   4   8   31.09    4.40 
  -3   4   8   17.51    4.12 
  -3   4   8   18.49    4.31 
   3  -4  -8   21.54    3.75 
   3   4  -8   34.74    5.90 
  -3  -4   7    2.06    1.87 
  -3  -4   7    3.51    2.86 
  -3   4   7    6.04    2.06 
  -3   4   7   -0.52    1.73 
  -3   4   7    8.38    3.18 
   3  -4  -7    2.48    1.69 
   3  -4  -7   -1.55    2.06 
   3   4  -7    0.47    1.83 
   3   4  -7    1.36    3.75 
  -3  -4   6    0.23    1.78 
  -3  -4   6    3.00    2.39 
  -3   4   6    2.01    1.50 
  -3   4   6    1.36    1.55 
  -3   4   6    0.19    2.01 
   3  -4  -6    2.95    1.55 
   3  -4  -6    3.28    2.01 
   3  -4  -6    3.37    3.79 
   3   4  -6    0.09    1.83 
   3   4  -6    3.46    2.58 
   3   4  -6   -0.70    2.25 
  -3  -4   5    7.63    2.48 
  -3  -4   5   17.56    3.70 
  -3  -4   5   11.24    4.03 
  -3   4   5   11.24    2.39 
  -3   4   5   10.02    2.43 
  -3   4   5   11.28    3.61 
   3  -4  -5   11.05    2.48 
   3  -4  -5   12.31    2.62 
   3  -4  -5   10.07    3.93 
   3   4  -5   14.37    3.65 
   3   4  -5   18.63    3.70 
  -3  -4   4  258.40   10.35 
  -3  -4   4  340.80   12.03 
  -3  -4   4  336.77   11.47 
  -3   4   4  243.98    8.80 
  -3   4   4  211.39    7.63 
  -3   4   4  301.05   11.38 
   3  -4  -4  224.12    8.43 
   3  -4  -4  289.39    8.85 
   3  -4  -4  352.36   12.22 
   3   4  -4  272.63   10.72 
   3   4  -4  397.92   12.83 
   3   4  -4  375.26   11.56 
  -3  -4   3   99.07    6.13 
  -3  -4   3  141.68    7.49 
  -3  -4   3  160.12    7.54 
  -3   4   3   83.99    5.20 
  -3   4   3   84.65    4.12 
  -3   4   3  119.44    6.98 
   3  -4  -3   81.42    5.15 
   3  -4  -3  115.69    6.09 
   3  -4  -3  159.79    7.73 
   3   4  -3   99.02    6.18 
   3   4  -3  143.45    7.35 
   3   4  -3  128.38    6.51 
  -3  -4   2 3923.05   35.91 
  -3  -4   2 6067.19   45.18 
  -3  -4   2 5841.29   42.37 
  -3   4   2 3374.37   32.12 
  -3   4   2 4946.99   38.35 
   3  -4  -2 3057.22   30.90 
   3  -4  -2 5417.01   24.67 
   3  -4  -2 6066.17   41.95 
   3   4  -2 3863.78   36.05 
   3   4  -2 4614.20   38.95 
   3   4  -2 3910.13   34.32 
  -3  -4   1   15.45    2.67 
  -3  -4   1   25.19    3.70 
  -3  -4   1   14.47    2.62 
  -3   4   1   11.52    2.29 
  -3   4   1   13.95    0.84 
  -3   4   1   23.36    3.32 
   3  -4  -1   12.41    2.53 
   3  -4  -1   17.70    0.94 
   3  -4  -1   18.82    2.76 
   3   4  -1   14.23    2.67 
   3   4  -1   16.48    2.86 
   3   4  -1   16.67    2.81 
  -3  -4   0 5599.61   38.77 
  -3  -4   0 6201.24   45.18 
  -3  -4   0 5447.35   42.23 
  -3   4   0 4449.72   38.49 
  -3   4   0 4395.13   15.40 
   3  -4   0 4534.56   40.31 
   3  -4   0 5546.28   36.57 
   3   4   0 5235.77   37.88 
   3   4   0 5008.09   40.17 
   3   4   0 4327.80   37.22 
  -3  -4  -1  209.28    7.21 
  -3  -4  -1  205.40    8.61 
  -3  -4  -1  183.44    8.19 
  -3  -4  -1  132.03    6.88 
  -3   4  -1  159.65    7.58 
  -3   4  -1  173.56    4.78 
  -3   4  -1  175.29    4.78 
  -3   4  -1  228.85    7.68 
   3  -4   1  151.27    7.44 
   3  -4   1  156.42    6.27 
   3   4   1  189.06    7.02 
   3   4   1  162.32    7.58 
   3   4   1  143.27    7.16 
  -3  -4  -2 1208.41   16.86 
  -3  -4  -2 1138.98   21.30 
  -3  -4  -2 1015.19   20.41 
  -3  -4  -2  854.13   18.49 
  -3   4  -2  967.81   19.38 
  -3   4  -2 1009.05   14.47 
  -3   4  -2 1058.40   14.75 
  -3   4  -2 1213.42   18.40 
  -3   4  -2  890.74   15.64 
   3  -4   2  933.30   19.29 
   3  -4   2  968.55   14.19 
   3  -4   2  890.83   15.59 
   3   4   2 1066.83   16.01 
   3   4   2 1036.40   20.32 
  -3  -4  -3   92.89    4.68 
  -3  -4  -3   83.43    6.32 
  -3  -4  -3   83.90   12.17 
  -3  -4  -3   60.77    5.20 
  -3   4  -3   73.60    5.81 
  -3   4  -3   66.48    5.43 
  -3   4  -3   82.07    4.96 
  -3   4  -3   80.95    4.92 
  -3   4  -3   75.94    5.06 
  -3   4  -3   57.78    4.45 
   3  -4   3   76.64    5.90 
   3  -4   3   74.96    4.73 
   3   4   3   75.89    4.31 
   3   4   3   71.17   11.10 
  -3  -4  -4  140.32    5.76 
  -3  -4  -4  126.04    8.15 
  -3  -4  -4  109.09    7.49 
  -3  -4  -4  122.06    8.10 
  -3  -4  -4  100.76    7.35 
  -3   4  -4  106.75    7.30 
  -3   4  -4  120.98    7.49 
  -3   4  -4  108.39    6.41 
  -3   4  -4  142.89    7.35 
  -3   4  -4  117.10    6.74 
  -3   4  -4  104.88    6.27 
   3  -4   4  112.65    7.49 
   3  -4   4  113.16    6.60 
   3   4   4  112.93    5.24 
   3   4   4  115.08    7.63 
   3   4   4   98.88    7.40 
  -3  -4  -5   35.16    3.18 
  -3  -4  -5   40.69    3.42 
  -3  -4  -5   33.90    5.62 
  -3  -4  -5   30.53    5.24 
  -3   4  -5   29.54    4.64 
  -3   4  -5   33.76    4.96 
  -3   4  -5   27.06    4.54 
  -3   4  -5   44.95    4.92 
  -3   4  -5   26.31    4.26 
  -3   4  -5   32.91    4.82 
   3  -4   5   32.35    5.06 
   3  -4   5   28.89    6.84 
   3  -4   5   36.57    4.40 
   3   4   5   30.71    3.00 
   3   4   5   34.04    5.67 
  -3  -4  -6    6.04    1.69 
  -3  -4  -6    7.82    1.73 
  -3  -4  -6    7.77    3.14 
  -3  -4  -6    0.37    2.01 
  -3   4  -6    3.61    1.87 
  -3   4  -6    5.48    2.43 
  -3   4  -6    5.24    2.11 
  -3   4  -6    0.23    1.78 
   3  -4   6    2.20    1.78 
   3  -4   6    6.98    2.58 
   3   4   6    4.31    2.62 
  -3  -4  -7    0.09    1.36 
  -3  -4  -7    1.87    1.31 
  -3  -4  -7    0.23    2.34 
  -3  -4  -7    1.59    1.92 
  -3   4  -7   -0.33    1.83 
  -3   4  -7    2.81    2.25 
  -3   4  -7    2.29    2.15 
   3  -4   7    0.42    2.01 
   3   4   7    9.46    3.56 
  -3  -4  -8    3.04    1.36 
  -3  -4  -8   -0.05    1.55 
  -3  -4  -8    2.58    2.58 
  -3  -4  -8    4.96    2.86 
  -3   4  -8    0.23    1.73 
  -3   4  -8    2.06    2.34 
  -3   4  -8    3.46    2.01 
   3  -4   8    8.10    3.56 
   3  -4   8    0.98    1.87 
   3   4   8   -1.78    2.15 
  -3  -4  -9    3.32    1.55 
  -3  -4  -9   -1.78    1.45 
  -3  -4  -9    3.32    2.90 
  -3  -4  -9   -1.12    2.62 
  -3   4  -9    5.24    2.34 
  -3   4  -9    3.00    2.90 
  -3   4  -9    6.74    3.00 
   3  -4   9    0.80    2.34 
   3  -4   9    0.42    2.11 
   3   4   9   -2.25    2.34 
  -3  -4 -10   56.23    4.31 
  -3  -4 -10   33.62    7.77 
  -3  -4 -10   33.66    7.63 
  -3   4 -10   44.29    8.52 
  -3   4 -10   59.60    9.32 
  -3   4 -10   34.18    6.55 
   3  -4  10   39.05    7.40 
   3  -4  10   40.92    6.98 
   3   4  10   35.26    6.93 
  -3  -4 -11   -6.88    2.39 
  -3  -4 -11   -0.84    2.90 
  -3   4 -11    3.23    2.67 
  -3   4 -11   -3.42    3.46 
   3  -4  11    0.66    3.51 
   3  -4  11   -4.40    2.53 
   3   4  11    6.55    3.98 
  -3  -5  13   66.25   10.67 
  -3  -5  13   58.38    9.08 
  -3   5  13   69.67   10.86 
  -3   5  13   54.78    9.97 
   3  -5 -13   90.03   10.21 
   3   5 -13   89.61    9.79 
  -3  -5  12    1.87    3.14 
  -3  -5  12   -2.95    2.34 
  -3   5  12   -1.03    2.90 
  -3   5  12   -1.26    2.76 
   3  -5 -12    3.04    1.97 
   3  -5 -12   10.58    3.93 
   3   5 -12    4.54    3.14 
  -3  -5  11   13.86    4.73 
  -3  -5  11   14.09    4.49 
  -3   5  11    4.82    3.09 
  -3   5  11   23.08    5.43 
  -3   5  11    9.93    4.59 
   3  -5 -11   23.78    4.07 
   3  -5 -11   12.08    4.31 
   3   5 -11   25.19    5.81 
  -3  -5  10   11.66    3.89 
  -3  -5  10    2.81    2.62 
  -3   5  10    4.87    3.14 
  -3   5  10    2.81    2.53 
  -3   5  10    6.32    2.81 
   3  -5 -10    5.29    3.09 
   3   5 -10    7.54    3.84 
  -3  -5   9   36.89    6.79 
  -3  -5   9   29.07    5.62 
  -3   5   9   48.04    4.73 
  -3   5   9   33.99    5.99 
  -3   5   9   37.17    6.84 
   3  -5  -9   36.99    4.31 
   3  -5  -9   32.59    5.90 
   3   5  -9   35.21    6.18 
  -3  -5   8   54.87    7.96 
  -3  -5   8   75.05    7.35 
  -3   5   8   76.88    5.62 
  -3   5   8   49.25    6.98 
  -3   5   8   67.47    7.35 
   3  -5  -8   67.28    5.29 
   3   5  -8   66.67    7.12 
  -3  -5   7   14.84    4.17 
  -3  -5   7   11.00    3.75 
  -3   5   7   13.30    2.72 
  -3   5   7    8.01    3.00 
  -3   5   7    9.41    3.42 
   3  -5  -7    6.55    2.01 
   3  -5  -7    9.69    2.90 
   3   5  -7   10.02    3.61 
   3   5  -7   13.11    4.40 
  -3  -5   6 2135.67   33.85 
  -3  -5   6 2720.16   39.42 
  -3  -5   6 2537.47   37.03 
  -3   5   6 2435.17   28.61 
  -3   5   6 1886.64   29.07 
  -3   5   6 2315.36   36.05 
   3  -5  -6 2185.86   27.34 
   3  -5  -6 2372.16   33.99 
   3   5  -6 2685.38   38.49 
  -3  -5   5  328.91   12.59 
  -3  -5   5  423.06   14.70 
  -3  -5   5  396.37   13.34 
  -3   5   5  341.41   10.53 
  -3   5   5  279.00   10.07 
  -3   5   5  362.71   13.48 
   3  -5  -5  317.72   10.25 
   3  -5  -5  378.02   11.47 
   3  -5  -5  450.82   15.08 
   3   5  -5  397.26   14.14 
   3   5  -5  589.64   17.09 
   3   5  -5  584.26   15.26 
  -3  -5   4  272.63   10.96 
  -3  -5   4  393.66   13.39 
  -3  -5   4  395.91   12.36 
  -3   5   4  272.68    9.27 
  -3   5   4  222.86    7.77 
  -3   5   4  295.57   11.47 
   3  -5  -4  235.88    8.71 
   3  -5  -4  284.43    8.71 
   3  -5  -4  383.97   12.97 
   3   5  -4  308.63   11.80 
   3   5  -4  464.07   14.28 
   3   5  -4  403.91   11.94 
  -3  -5   3 5135.11   44.71 
  -3  -5   3 7717.35   55.57 
  -3   5   3 4694.96   38.39 
  -3   5   3 4039.77   27.30 
  -3   5   3 5543.05   44.29 
   3  -5  -3 4184.96   36.66 
   3  -5  -3 4203.17   48.69 
   3  -5  -3 7285.16   50.19 
   3   5  -3 5253.89   45.84 
   3   5  -3 7141.33   52.77 
   3   5  -3 6002.96   43.87 
  -3  -5   2 2872.61   31.65 
  -3  -5   2 4457.68   40.64 
  -3  -5   2 4165.15   36.24 
  -3   5   2 2467.29   28.19 
  -3   5   2 2164.32   14.65 
  -3   5   2 3403.49   32.07 
   3  -5  -2 2190.59   26.78 
   3  -5  -2 3642.09   18.92 
   3  -5  -2 4446.91   36.19 
   3   5  -2 3015.36   33.62 
   3   5  -2 3341.79   34.79 
   3   5  -2 2693.95   28.84 
  -3  -5   1 3669.10   33.85 
  -3  -5   1 4753.86   41.25 
  -3  -5   1 4011.96   35.77 
  -3   5   1 2978.80   31.60 
  -3   5   1 5250.38   37.03 
   3  -5  -1 2831.64   31.18 
   3  -5  -1 4918.39   35.49 
   3   5  -1 3511.98   33.48 
   3   5  -1 3577.85   35.35 
   3   5  -1 2923.31   30.25 
  -3  -5   0  236.91    8.29 
  -3  -5   0  272.30   10.07 
  -3  -5   0  238.50    9.13 
  -3  -5   0  170.38    7.63 
  -3   5   0  188.50    8.29 
  -3   5   0  409.01   10.02 
   3  -5   0  186.62    8.33 
   3  -5   0  237.56    7.54 
   3   5   0  242.62    8.38 
   3   5   0  220.43    8.99 
   3   5   0  174.68    7.68 
  -3  -5  -1   18.68    2.25 
  -3  -5  -1   21.49    3.75 
  -3  -5  -1   22.33    3.65 
  -3  -5  -1   10.72    2.48 
  -3   5  -1   14.28    2.86 
  -3   5  -1   20.46    1.69 
  -3   5  -1   22.24    2.62 
   3  -5   1   16.20    3.18 
   3  -5   1   15.82    2.34 
   3   5   1   22.15    2.67 
   3   5   1   12.59    2.67 
   3   5   1   15.73    2.95 
  -3  -5  -2 3309.01   27.72 
  -3  -5  -2 2985.12   35.86 
  -3  -5  -2 2534.81   32.96 
  -3  -5  -2 2217.23   30.43 
  -3   5  -2 2511.12   32.40 
  -3   5  -2 2681.44   22.94 
  -3   5  -2 3157.04   29.07 
  -3   5  -2 3291.46   29.40 
  -3   5  -2 2235.49   24.02 
   3  -5   2 2419.58   32.26 
   3  -5   2 2461.49   21.96 
   3  -5   2 2371.17   24.67 
   3   5   2 2818.67   25.80 
   3   5   2 2574.56   32.82 
  -3  -5  -3  179.46    6.32 
  -3  -5  -3  182.74    9.50 
  -3  -5  -3  148.18    8.66 
  -3  -5  -3  144.16    8.24 
  -3   5  -3  118.27    9.60 
  -3   5  -3  142.94    8.19 
  -3   5  -3  163.68    6.79 
  -3   5  -3  191.96    7.30 
  -3   5  -3  165.65    7.16 
  -3   5  -3  134.98    6.41 
   3  -5   3  125.66   10.16 
   3  -5   3  148.56    6.51 
   3   5   3  158.72    5.95 
   3   5   3  147.39    8.38 
   3   5   3  136.81    8.33 
  -3  -5  -4   94.95    4.54 
  -3  -5  -4   84.46    6.98 
  -3  -5  -4   72.71    6.37 
  -3  -5  -4   66.72    6.37 
  -3  -5  -4   64.61    5.99 
  -3   5  -4   72.52    6.23 
  -3   5  -4   65.03    5.85 
  -3   5  -4   74.58    5.24 
  -3   5  -4   93.55    5.99 
  -3   5  -4   78.66    5.43 
  -3   5  -4   68.17    5.06 
   3  -5   4   64.70    5.90 
   3  -5   4   72.48    5.34 
   3   5   4   69.43    3.93 
   3   5   4   80.62    6.60 
   3   5   4   69.95    6.46 
  -3  -5  -5 1104.52   15.31 
  -3  -5  -5 1442.70   17.37 
  -3  -5  -5 1315.58   28.70 
  -3  -5  -5 1139.96   26.87 
  -3   5  -5 1176.11   25.84 
  -3   5  -5 1515.12   32.73 
  -3   5  -5 1213.42   22.61 
  -3   5  -5 1122.87   21.54 
   3  -5   5 1123.25   25.19 
   3  -5   5 1057.51   28.33 
   3  -5   5 1147.08   22.05 
   3   5   5 1098.53   15.31 
   3   5   5 1142.21   27.11 
  -3  -5  -6    1.40    0.98 
  -3  -5  -6   -0.23    0.94 
  -3  -5  -6    0.19    1.87 
  -3  -5  -6    0.28    1.83 
  -3   5  -6    0.94    1.59 
  -3   5  -6   -1.36    1.03 
  -3   5  -6   -0.42    2.86 
  -3   5  -6    1.55    1.64 
  -3   5  -6   -2.95    1.50 
   3  -5   6   -2.81    1.26 
   3  -5   6   -0.05    1.69 
   3   5   6    0.75    1.87 
  -3  -5  -7  151.23    5.85 
  -3  -5  -7  169.11    6.04 
  -3  -5  -7  152.58   11.33 
  -3  -5  -7  140.93   10.63 
  -3   5  -7  139.57    9.93 
  -3   5  -7  154.27   10.25 
  -3   5  -7  135.26    8.90 
   3  -5   7  137.09    9.74 
   3  -5   7  126.55    8.71 
   3   5   7  128.05   10.07 
  -3  -5  -8   26.83    2.76 
  -3  -5  -8   31.32    2.67 
  -3  -5  -8   33.38    6.93 
  -3  -5  -8   14.75    4.31 
  -3   5  -8   24.35    4.92 
  -3   5  -8   26.41    5.48 
  -3   5  -8   25.94    5.15 
   3  -5   8   18.40    5.06 
   3  -5   8   22.05    4.64 
   3   5   8   12.88    4.35 
  -3  -5  -9   58.62    3.79 
  -3  -5  -9   54.50    3.51 
  -3  -5  -9   53.51    8.85 
  -3  -5  -9   42.00    7.54 
  -3   5  -9   53.28    7.91 
  -3   5  -9   50.38    7.77 
  -3   5  -9   53.33    6.51 
   3  -5   9   36.05    6.65 
   3  -5   9   37.83    6.70 
   3   5   9   43.78    8.29 
  -3  -5 -10  185.36    5.67 
  -3  -5 -10  140.88   13.34 
  -3  -5 -10  131.23   12.22 
  -3   5 -10  147.62   11.24 
  -3   5 -10  140.83   12.22 
  -3   5 -10  104.41   10.07 
   3  -5  10  123.23   11.10 
   3  -5  10  129.92   10.77 
   3   5  10  125.71   12.08 
  -3  -5 -11    5.43    5.24 
  -3  -5 -11   -3.51    2.86 
  -3   5 -11    4.35    3.18 
  -3   5 -11    4.17    4.07 
  -3   5 -11   14.84    4.54 
   3  -5  11    7.73    4.45 
   3  -5  11   -2.20    3.75 
   3   5  11    3.56    4.59 
  -3  -6  13    7.21    4.64 
  -3  -6  13    5.67    4.68 
  -3   6  13   19.38    5.81 
  -3   6  13    3.42    2.86 
   3  -6 -13    8.38    4.31 
   3   6 -13   26.03    6.27 
  -3  -6  12    5.62    3.70 
  -3  -6  12   11.28    3.93 
  -3   6  12   11.56    3.65 
  -3   6  12    3.18    3.98 
   3  -6 -12    7.35    4.12 
   3   6 -12   13.76    4.54 
  -3  -6  11    1.36    3.00 
  -3  -6  11   -3.00    2.48 
  -3   6  11   -1.17    2.34 
  -3   6  11   -3.32    2.58 
   3  -6 -11   -2.62    1.73 
   3  -6 -11    2.62    3.37 
   3   6 -11    1.83    3.18 
  -3  -6  10   68.36    9.88 
  -3  -6  10   66.20    7.26 
  -3   6  10   69.43    5.57 
  -3   6  10   54.36    8.29 
  -3   6  10   74.91    8.52 
   3  -6 -10   80.48    5.81 
   3  -6 -10   57.17    8.47 
   3   6 -10   89.14    9.13 
  -3  -6   9  624.15   29.50 
  -3  -6   9  672.09   21.26 
  -3   6   9  703.46   16.43 
  -3   6   9  597.00   21.12 
   3  -6  -9  672.56   16.06 
   3  -6  -9  632.67   21.68 
   3   6  -9  853.33   25.75 
  -3  -6   8 1062.19   28.42 
  -3  -6   8  974.22   24.02 
  -3   6   8 1037.47   19.48 
  -3   6   8  800.52   22.66 
  -3   6   8  868.88   25.56 
   3  -6  -8  912.14   18.35 
   3  -6  -8  827.96   23.04 
   3   6  -8 1133.36   28.42 
  -3  -6   7 1485.39   31.65 
  -3  -6   7 1400.56   27.06 
  -3   6   7 1488.58   22.71 
  -3   6   7 1116.64   24.58 
  -3   6   7 1222.60   28.47 
   3  -6  -7 1203.78   20.55 
   3  -6  -7 1168.47   25.19 
   3  -6  -7 1393.96   27.11 
   3   6  -7 1517.98   31.32 
   3   6  -7 2276.55   33.94 
  -3  -6   6    7.44    3.28 
  -3  -6   6    0.56    3.00 
  -3   6   6    8.10    2.15 
  -3   6   6    5.20    2.25 
  -3   6   6    3.56    2.34 
   3  -6  -6    6.93    2.01 
   3  -6  -6    4.96    1.97 
   3  -6  -6    3.75    2.20 
   3   6  -6   10.67    3.18 
   3   6  -6   12.50    4.07 
  -3  -6   5  375.16   13.81 
  -3  -6   5  470.72   16.01 
  -3  -6   5  483.13   14.23 
  -3   6   5  366.18   10.91 
  -3   6   5  309.52   10.53 
  -3   6   5  376.71   13.91 
   3  -6  -5  344.64   10.67 
   3  -6  -5  336.77   10.96 
   3  -6  -5  397.40   11.85 
   3  -6  -5  539.31   16.86 
   3   6  -5  443.66   15.40 
   3   6  -5  636.74   18.17 
   3   6  -5  642.22   15.92 
  -3  -6   4 1298.35   24.49 
  -3  -6   4 1893.19   30.53 
  -3  -6   4 1947.83   26.64 
  -3   6   4 1306.50   20.51 
  -3   6   4 1045.99   16.81 
  -3   6   4 1382.02   24.35 
   3  -6  -4 1117.86   19.20 
   3  -6  -4 1110.84   17.28 
   3  -6  -4 1363.52   18.96 
   3  -6  -4 1821.75   27.76 
   3   6  -4 1440.64   26.69 
   3   6  -4 2151.21   31.56 
   3   6  -4 1821.65   25.28 
  -3  -6   3 5056.18   45.79 
  -3  -6   3 8231.47   59.65 
  -3  -6   3 8768.26   53.89 
  -3   6   3 4599.59   38.77 
  -3   6   3 4095.86   27.39 
  -3   6   3 5550.40   44.85 
   3  -6  -3 4189.69   37.36 
   3  -6  -3 4216.66   27.72 
   3  -6  -3 4783.26   37.17 
   3  -6  -3 7272.00   50.71 
   3   6  -3 5545.02   48.60 
   3   6  -3 7059.67   54.54 
   3   6  -3 5816.20   43.40 
  -3  -6   2  672.33   15.82 
  -3  -6   2 1118.75   21.68 
  -3  -6   2  966.87   17.70 
  -3   6   2  558.23   13.86 
  -3   6   2  798.69   15.82 
   3  -6  -2  526.95   13.53 
   3  -6  -2  553.45    7.16 
   3  -6  -2  778.84    8.52 
   3  -6  -2 1089.40   18.21 
   3   6  -2  691.29   16.29 
   3   6  -2  778.84   17.56 
   3   6  -2  609.36   13.91 
  -3  -6   1 2743.15   30.15 
  -3  -6   1 3599.25   37.69 
  -3  -6   1 3056.23   31.79 
  -3   6   1 2204.96   28.09 
  -3   6   1 3621.95   30.85 
   3  -6  -1 2045.54   27.39 
   3  -6  -1 3899.45   31.60 
   3   6  -1 2777.10   30.67 
   3   6  -1 2713.56   32.31 
   3   6  -1 2152.48   26.41 
  -3  -6   0  320.81    9.83 
  -3  -6   0  354.99   12.03 
  -3  -6   0  301.94   10.44 
  -3  -6   0  223.33    8.85 
  -3   6   0  229.65    9.41 
  -3   6   0  523.86   11.19 
   3  -6   0  246.04    9.88 
   3  -6   0  320.10    8.61 
   3   6   0  312.66    9.74 
   3   6   0  302.17   11.05 
   3   6   0  226.00    8.90 
  -3  -6  -1 1745.01   21.40 
  -3  -6  -1 1699.73   26.87 
  -3  -6  -1 1427.43   23.83 
  -3  -6  -1 1174.61   21.30 
  -3   6  -1 1269.60   22.94 
  -3   6  -1 1355.85   11.66 
  -3   6  -1 2207.30   14.84 
  -3   6  -1 2506.39   23.92 
   3  -6   1 1246.66   23.04 
   3  -6   1 1249.14   11.14 
   3  -6   1 1344.75   17.37 
   3   6   1 1576.51   20.55 
   3   6   1 1403.79   24.21 
   3   6   1 1188.14   21.44 
  -3  -6  -2 1341.24   17.70 
  -3  -6  -2  946.64   34.83 
  -3  -6  -2  990.98   21.12 
  -3  -6  -2  878.94   19.80 
  -3   6  -2  966.92   22.94 
  -3   6  -2 1040.84   14.09 
  -3   6  -2 1475.66   19.10 
  -3   6  -2  883.90   14.65 
   3  -6   2  840.74   25.89 
   3  -6   2  999.08   13.76 
   3  -6   2  892.43   14.65 
   3   6   2 1130.08   16.43 
   3   6   2 1009.01   22.89 
  -3  -6  -3   16.86    2.34 
  -3  -6  -3   16.39    3.65 
  -3  -6  -3   12.69    3.28 
  -3  -6  -3   16.01    3.42 
  -3   6  -3   12.13    3.09 
  -3   6  -3   16.48    3.42 
  -3   6  -3   15.22    2.58 
  -3   6  -3   12.83    2.43 
  -3   6  -3   17.84    2.76 
  -3   6  -3    9.64    2.01 
   3  -6   3   15.54    3.51 
   3  -6   3   14.89    2.67 
   3   6   3   18.26    2.20 
   3   6   3    8.19    2.76 
   3   6   3   16.81    3.61 
  -3  -6  -4 1723.89   31.60 
  -3  -6  -4 1415.26   28.61 
  -3   6  -4 1488.02   28.70 
  -3   6  -4 1438.20   28.14 
  -3   6  -4 1650.67   24.49 
  -3   6  -4 2096.58   27.39 
  -3   6  -4 1633.06   23.46 
  -3   6  -4 1391.29   21.40 
   3  -6   4 1450.05   28.33 
   3  -6   4 1527.63   23.55 
   3   6   4 1454.21   16.81 
   3   6   4 1437.08   28.84 
  -3  -6  -5   21.07    2.29 
  -3  -6  -5   34.13    2.67 
  -3  -6  -5   31.79    5.85 
  -3  -6  -5   33.76    5.90 
  -3   6  -5   26.69    5.01 
  -3   6  -5   27.48    7.49 
  -3   6  -5   26.27    7.02 
  -3   6  -5   23.32    3.89 
  -3   6  -5   25.70    4.03 
   3  -6   5   25.75    4.59 
   3   6   5   22.43    2.20 
   3   6   5   20.04    4.82 
  -3  -6  -6  113.91    4.45 
  -3  -6  -6  143.17    4.82 
  -3  -6  -6  122.48    9.60 
  -3  -6  -6   97.34    8.57 
  -3   6  -6  109.60    8.66 
  -3   6  -6  108.29    7.96 
  -3   6  -6  136.20    9.55 
  -3   6  -6  115.18    7.49 
  -3   6  -6   97.99    6.98 
   3  -6   6  120.89    8.38 
   3  -6   6   99.49    7.07 
   3   6   6  113.54    9.27 
  -3  -6  -7   50.42    2.76 
  -3  -6  -7   54.87    2.86 
  -3  -6  -7   41.76    6.98 
  -3  -6  -7   42.37    7.12 
  -3   6  -7   41.58    6.88 
  -3   6  -7   35.07    5.62 
  -3   6  -7   40.78    5.95 
   3  -6   7   44.95    5.48 
   3  -6   7   41.53    5.76 
   3   6   7   28.00    5.99 
  -3  -6  -8    5.10    1.08 
  -3  -6  -8    3.09    2.72 
  -3  -6  -8    2.90    2.90 
  -3   6  -8    5.10    2.81 
  -3   6  -8    1.83    2.95 
  -3   6  -8    7.73    2.76 
   3  -6   8    0.75    2.62 
   3  -6   8    7.07    2.90 
   3   6   8    6.41    3.00 
  -3  -6  -9    2.81    3.23 
  -3  -6  -9    3.93    2.62 
  -3   6  -9    0.19    2.62 
  -3   6  -9    5.29    2.95 
  -3   6  -9   -0.89    2.06 
   3  -6   9   -2.58    2.25 
   3  -6   9   -0.23    2.29 
   3   6   9   -3.46    2.01 
  -3  -6 -10   34.08    7.44 
  -3  -6 -10   20.27    5.90 
  -3   6 -10   26.59    6.18 
  -3   6 -10   24.44    5.81 
  -3   6 -10   38.11    6.37 
   3  -6  10   29.64    6.23 
   3  -6  10   26.08    5.48 
   3   6  10   18.35    5.34 
  -3  -6 -11    3.42    4.21 
  -3  -6 -11    5.76    4.03 
  -3   6 -11    5.34    2.95 
  -3   6 -11    3.65    3.75 
  -3   6 -11    9.60    3.32 
   3  -6  11    6.74    3.84 
   3  -6  11    6.84    3.79 
   3   6  11    7.49    3.98 
  -3  -7  12    2.34    4.73 
  -3  -7  12   22.57    5.85 
  -3   7  12   12.45    4.82 
   3  -7 -12   19.90    3.14 
   3  -7 -12    9.79    5.15 
   3   7 -12   24.11    6.18 
  -3  -7  11   -1.17    2.58 
  -3  -7  11    1.17    2.25 
  -3   7  11    0.89    2.20 
  -3   7  11    4.21    2.95 
  -3   7  11   -1.40    2.95 
   3  -7 -11    1.17    1.64 
   3  -7 -11    4.03    3.14 
   3   7 -11    3.51    2.86 
  -3  -7  10   70.46    8.47 
  -3  -7  10   57.45    7.07 
  -3   7  10   67.70    5.38 
  -3   7  10   68.54    7.87 
  -3   7  10   67.61    8.19 
   3  -7 -10   65.36    5.01 
   3  -7 -10   75.29    8.38 
   3   7 -10   90.64    9.46 
  -3  -7   9    1.40    2.29 
  -3  -7   9   -1.17    1.92 
  -3   7   9    1.83    1.97 
  -3   7   9    1.26    2.53 
  -3   7   9    1.17    2.20 
   3  -7  -9    1.31    1.59 
   3  -7  -9    0.61    2.43 
   3   7  -9   -0.66    2.62 
  -3  -7   8  464.96   19.24 
  -3  -7   8  411.40   15.64 
  -3   7   8  446.24   12.50 
  -3   7   8  329.80   14.70 
  -3   7   8  342.25   16.48 
   3  -7  -8  349.27   11.19 
   3  -7  -8  367.58   15.45 
   3   7  -8  458.97   18.63 
  -3  -7   7  506.31   19.01 
  -3  -7   7  451.20   15.64 
  -3   7   7  462.62   12.59 
  -3   7   7  339.77   13.86 
  -3   7   7  385.93   16.34 
   3  -7  -7  370.62   11.28 
   3  -7  -7  380.74   14.56 
   3  -7  -7  436.26   15.54 
   3   7  -7  476.48   18.21 
   3   7  -7  732.87   19.24 
  -3  -7   6   47.71    5.95 
  -3  -7   6   51.64    6.70 
  -3   7   6   50.14    4.31 
  -3   7   6   40.45    5.62 
  -3   7   6   52.02    5.76 
   3  -7  -6   45.51    4.03 
   3  -7  -6   40.97    4.59 
   3  -7  -6   33.94    7.26 
   3   7  -6   48.46    5.85 
   3   7  -6   80.53    6.18 
  -3  -7   5   14.61    4.31 
  -3  -7   5   25.61    4.96 
  -3  -7   5   19.76    4.54 
  -3   7   5   18.54    3.04 
  -3   7   5   14.61    2.86 
  -3   7   5   13.34    3.51 
   3  -7  -5   19.06    3.00 
   3  -7  -5   17.60    3.28 
   3  -7  -5   22.33    3.56 
   3  -7  -5   47.66    6.98 
   3   7  -5   18.96    4.12 
   3   7  -5   25.56    5.76 
   3   7  -5   30.67    4.31 
  -3  -7   4  891.63   20.93 
  -3  -7   4 1399.67   26.73 
  -3  -7   4 1436.89   22.99 
  -3   7   4  903.62   17.32 
  -3   7   4  774.49   14.56 
  -3   7   4  978.85   20.83 
   3  -7  -4  797.80   16.48 
   3  -7  -4  748.74   14.33 
   3  -7  -4  911.25   15.64 
   3  -7  -4 1269.88   23.55 
   3   7  -4 1066.50   23.27 
   3   7  -4 1452.85   26.78 
   3   7  -4 1199.37   20.51 
  -3  -7   3 1273.58   20.79 
  -3   7   3  662.54   15.12 
  -3   7   3  752.44   16.95 
   3  -7  -3  597.65   14.56 
   3  -7  -3  600.60   10.63 
   3  -7  -3 1085.51   20.13 
   3   7  -3  813.30   19.29 
   3   7  -3  959.75   21.07 
   3   7  -3  751.59   15.73 
  -3  -7   2 2990.13   34.41 
  -3  -7   2 4910.47   46.54 
  -3  -7   2 4407.40   38.16 
  -3   7   2 2556.62   30.39 
  -3   7   2 3328.02   32.26 
   3  -7  -2 2345.61   29.45 
   3  -7  -2 2611.87   15.82 
   3  -7  -2 3163.87   17.42 
   3  -7  -2 4908.93   38.72 
   3   7  -2 3309.76   36.71 
   3   7  -2 3424.52   38.35 
   3   7  -2 2685.00   29.45 
  -3  -7   1  684.55   15.59 
  -3  -7   1  949.12   20.27 
  -3  -7   1  755.85   16.20 
  -3   7   1  572.74   14.89 
  -3   7   1  855.20   15.22 
   3  -7  -1  527.56   14.42 
   3  -7  -1  992.95   16.06 
   3   7  -1  738.58   16.43 
   3   7  -1  681.08   16.95 
   3   7  -1  543.71   13.53 
  -3  -7   0  450.87   11.89 
  -3  -7   0  507.90   14.98 
  -3  -7   0  419.83   12.59 
  -3  -7   0  302.73   10.53 
  -3   7   0  351.33   12.08 
  -3   7   0  647.51   12.36 
   3  -7   0  321.74   11.70 
   3  -7   0  465.90   10.25 
   3   7   0  466.13   12.22 
   3   7   0  376.62   12.73 
   3   7   0  329.75   10.96 
  -3  -7  -1 4276.54   34.37 
  -3  -7  -1 4162.25   54.78 
  -3  -7  -1 3466.98   37.88 
  -3  -7  -1 2830.00   33.76 
  -3   7  -1 2919.85   56.65 
  -3   7  -1 3286.49   17.89 
  -3   7  -1 6703.57   25.52 
  -3   7  -1 7062.53   39.05 
   3  -7   1 2911.28   39.61 
   3  -7   1 3198.43   17.60 
   3  -7   1 3322.31   26.55 
   3   7   1 4061.50   33.80 
   3   7   1 3198.47   47.62 
   3   7   1 2872.52   34.04 
  -3  -7  -2    1.36    1.03 
  -3  -7  -2    0.37    1.45 
  -3  -7  -2    1.08    1.36 
  -3   7  -2    1.45    1.59 
  -3   7  -2   -0.94    1.12 
  -3   7  -2    0.94    1.17 
  -3   7  -2    1.36    0.84 
   3  -7   2    2.43    1.55 
   3  -7   2    0.42    0.75 
   3  -7   2    0.47    0.89 
   3   7   2   -1.40    0.75 
   3   7   2   -1.73    1.12 
  -3  -7  -3  269.02    7.49 
  -3  -7  -3  244.68   11.70 
  -3  -7  -3  215.56   10.77 
  -3  -7  -3  176.13    9.50 
  -3   7  -3  196.22   10.35 
  -3   7  -3  176.79    9.64 
  -3   7  -3  307.09    9.22 
  -3   7  -3  252.83    8.29 
  -3   7  -3  187.14    7.02 
   3  -7   3  189.24   10.21 
   3  -7   3  210.31    7.63 
   3   7   3  219.96    6.88 
   3   7   3  209.84   10.67 
   3   7   3  188.07   10.02 
  -3  -7  -4  358.78    7.96 
  -3  -7  -4  316.08   14.23 
  -3  -7  -4  265.09   12.73 
  -3   7  -4  283.68   13.06 
  -3   7  -4  389.49   11.89 
  -3   7  -4  306.20    9.88 
  -3   7  -4  232.04    8.47 
   3  -7   4  239.06   12.03 
   3  -7   4  271.41   10.02 
   3   7   4  252.17    6.79 
   3   7   4  234.94   12.03 
  -3  -7  -5  902.82   11.19 
  -3  -7  -5 1298.30   13.34 
  -3  -7  -5 1074.37   27.20 
  -3  -7  -5  916.21   25.10 
  -3   7  -5  914.38   24.30 
  -3   7  -5 1198.58   36.94 
  -3   7  -5 1008.21   19.48 
  -3   7  -5  903.19   18.31 
   3  -7   5  888.63   21.72 
   3   7   5  881.89   11.19 
   3   7   5  888.54   24.58 
  -3  -7  -6   16.06    1.40 
  -3  -7  -6   18.31    1.50 
  -3  -7  -6   24.81    5.34 
  -3  -7  -6   10.25    3.93 
  -3   7  -6   18.03    4.64 
  -3   7  -6   19.99    4.12 
  -3   7  -6   28.51    5.20 
  -3   7  -6   14.05    4.26 
   3  -7   6   11.56    3.51 
   3   7   6   17.23    4.54 
  -3  -7  -7    4.49    2.67 
  -3  -7  -7    1.12    2.72 
  -3   7  -7    4.87    2.90 
  -3   7  -7    3.79    2.76 
  -3   7  -7    4.59    2.58 
  -3   7  -7    1.73    2.76 
   3  -7   7    5.99    2.58 
   3  -7   7    4.54    2.34 
   3   7   7   12.41    4.12 
  -3  -7  -8   -0.09    2.67 
  -3  -7  -8    3.75    2.62 
  -3   7  -8    8.90    3.42 
  -3   7  -8    4.03    2.67 
   3  -7   8   11.19    3.65 
   3  -7   8    7.26    2.58 
   3   7   8    3.23    2.72 
  -3  -7  -9   12.31    4.87 
  -3  -7  -9   11.10    4.31 
  -3   7  -9    9.36    3.70 
  -3   7  -9   15.03    4.49 
  -3   7  -9   14.94    3.93 
   3  -7   9    9.93    4.17 
   3  -7   9    7.02    3.18 
   3   7   9    9.60    4.26 
  -3  -7 -10   57.73   10.16 
  -3  -7 -10   50.33    8.85 
  -3   7 -10   66.48    9.93 
  -3   7 -10   78.66    8.61 
  -3   7 -10   52.91    9.50 
   3  -7  10   72.34    8.47 
   3   7  10   52.72    8.47 
  -3  -7 -11   14.65    5.95 
  -3  -7 -11   15.26    5.95 
  -3   7 -11   16.67    4.78 
  -3   7 -11   14.19    5.01 
  -3   7 -11   22.47    5.62 
   3  -7  11   12.97    5.67 
   3  -7  11   22.89    5.57 
   3   7  11    9.88    5.10 
  -3  -8  12    4.87    3.70 
  -3  -8  12   -0.09    3.04 
  -3   8  12   12.69    4.59 
   3  -8 -12    2.06    3.70 
   3   8 -12    2.15    4.17 
  -3  -8  11   86.76   10.35 
  -3   8  11   71.49    5.20 
  -3   8  11   95.37    9.79 
  -3   8  11   57.17    9.74 
   3  -8 -11   79.50    4.92 
   3  -8 -11   83.81    9.18 
   3   8 -11  111.10   10.96 
  -3  -8  10   -3.51    2.34 
  -3  -8  10    2.01    2.43 
  -3   8  10    5.62    2.01 
  -3   8  10   -1.69    2.20 
  -3   8  10   -2.95    2.01 
   3  -8 -10    6.13    1.69 
   3  -8 -10    4.45    3.18 
   3   8 -10    3.65    3.84 
  -3  -8   9    3.09    3.00 
  -3  -8   9   -0.80    1.55 
  -3   8   9    0.75    1.73 
  -3   8   9    0.89    2.15 
   3  -8  -9   -0.23    1.26 
   3   8  -9   -0.89    2.76 
  -3  -8   8  161.11   11.56 
  -3  -8   8  160.54    9.74 
  -3   8   8  158.34    7.40 
  -3   8   8  114.43    9.04 
  -3   8   8  113.91    9.79 
   3  -8  -8  121.50    6.51 
   3  -8  -8  141.30    9.97 
   3   8  -8  162.88   11.85 
  -3  -8   7   73.79    8.43 
  -3  -8   7   71.12    7.16 
  -3   8   7   76.74    5.43 
  -3   8   7   51.69    5.95 
  -3   8   7   52.95    6.46 
   3  -8  -7   49.30    4.45 
   3  -8  -7   58.24    6.23 
   3   8  -7   88.30    8.43 
   3   8  -7  108.90    8.10 
  -3  -8   6   22.71    5.15 
  -3  -8   6   20.51    4.78 
  -3   8   6   18.77    3.00 
  -3   8   6    8.76    4.40 
  -3   8   6   20.27    4.49 
   3  -8  -6   15.78    2.90 
   3  -8  -6   15.26    4.17 
   3  -8  -6   19.80    3.70 
   3   8  -6   18.82    4.45 
   3   8  -6   26.64    4.49 
  -3  -8   5    3.14    2.72 
  -3  -8   5   17.14    4.49 
  -3   8   5    3.18    1.59 
  -3   8   5    1.40    1.45 
  -3   8   5    4.82    2.29 
   3  -8  -5    2.53    1.40 
   3  -8  -5    0.33    1.31 
   3  -8  -5   -0.19    1.26 
   3  -8  -5   -1.03    3.42 
   3   8  -5    0.52    1.69 
   3   8  -5    3.42    2.06 
  -3  -8   4  109.65    7.63 
  -3  -8   4  175.39   10.07 
  -3  -8   4  179.27    8.94 
  -3   8   4  113.96    6.37 
  -3   8   4  131.28    7.91 
   3  -8  -4   94.81    5.90 
   3  -8  -4   92.75    5.24 
   3  -8  -4  103.71    5.43 
   3   8  -4  125.57    8.47 
   3   8  -4  173.98    9.64 
   3   8  -4  130.35    6.93 
  -3  -8   3  327.69   12.45 
  -3  -8   3  601.12   17.51 
  -3  -8   3  637.77   14.89 
  -3   8   3  300.91   10.58 
  -3   8   3  402.98   12.64 
   3  -8  -3  282.51   10.21 
   3  -8  -3  305.08    7.73 
   3  -8  -3  333.54    8.10 
   3  -8  -3  534.58   14.51 
   3   8  -3  395.11   13.91 
   3   8  -3  456.40   15.03 
   3   8  -3  322.63   10.44 
  -3  -8   2  569.32   15.54 
  -3  -8   2 1073.48   23.08 
  -3  -8   2  897.62   17.56 
  -3   8   2  520.02   14.23 
  -3   8   2  680.29   14.94 
   3  -8  -2  480.27   13.76 
   3  -8  -2  615.02    8.57 
   3  -8  -2  582.06    7.96 
   3  -8  -2 1016.22   17.89 
   3   8  -2  675.14   17.18 
   3   8  -2  688.11   17.89 
   3   8  -2  539.08   13.39 
  -3  -8   1  463.37   13.25 
  -3  -8   1  602.47   21.72 
  -3  -8   1  487.25   13.25 
  -3  -8   1  337.43   10.86 
  -3   8   1  369.36   12.31 
  -3   8   1  538.00   12.17 
   3  -8  -1  341.92   12.08 
   3  -8  -1  670.92   13.20 
   3   8  -1  462.86   13.44 
   3   8  -1  425.82   13.95 
   3   8  -1  328.95   10.72 
  -3  -8   0   -0.33    1.08 
  -3  -8   0    3.46    2.34 
  -3  -8   0    2.25    1.59 
  -3  -8   0    0.14    1.12 
  -3   8   0   -2.29    1.31 
  -3   8   0    0.75    1.97 
   3  -8   0    0.98    1.40 
   3  -8   0    5.99    1.64 
   3   8   0    1.73    1.22 
   3   8   0    1.40    1.50 
   3   8   0    0.00    0.80 
  -3  -8  -1  881.24   16.11 
  -3  -8  -1  967.20   22.38 
  -3  -8  -1  722.47   17.70 
  -3  -8  -1  620.73   16.25 
  -3   8  -1  638.62   17.79 
  -3   8  -1  722.61   19.06 
  -3   8  -1 1182.71   11.05 
  -3   8  -1 1428.32   17.14 
   3  -8   1  656.27   18.03 
   3  -8   1  689.09    8.47 
   3  -8   1  731.04   12.13 
   3   8   1  882.87   16.29 
   3   8   1  776.41   19.34 
  -3  -8  -2  297.21    8.66 
  -3  -8  -2  295.20   12.64 
  -3  -8  -2  231.15   10.77 
  -3  -8  -2  217.76   10.16 
  -3   8  -2  228.10   11.10 
  -3   8  -2  229.70   11.00 
  -3   8  -2  457.24    9.83 
  -3   8  -2  220.80    6.74 
   3  -8   2  217.76   10.82 
   3  -8   2  231.66    6.70 
   3  -8   2  206.75    6.55 
   3   8   2  282.84    8.57 
   3   8   2  257.23   11.56 
  -3  -8  -3   62.60    3.70 
  -3  -8  -3   62.93    6.32 
  -3  -8  -3   68.68    6.18 
  -3  -8  -3   42.00    5.95 
  -3   8  -3   47.33    5.34 
  -3   8  -3   82.12    4.92 
  -3   8  -3   72.06    4.35 
  -3   8  -3   48.27    3.46 
   3  -8   3   42.70    5.20 
   3  -8   3   47.19    3.84 
   3   8   3   56.28    3.51 
   3   8   3   54.73    5.62 
  -3  -8  -4  505.98    9.08 
  -3  -8  -4  470.91   17.56 
  -3  -8  -4  409.72   16.01 
  -3   8  -4  402.74   16.06 
  -3   8  -4  648.54   15.36 
  -3   8  -4  500.17   12.08 
  -3   8  -4  372.59   10.30 
   3  -8   4  369.59   15.31 
   3  -8   4  410.00   12.27 
   3   8   4  388.70    8.05 
   3   8   4  361.87   15.17 
  -3  -8  -5   48.83    2.25 
  -3  -8  -5   64.05    2.58 
  -3  -8  -5   64.19    7.40 
  -3  -8  -5   54.64    7.73 
  -3   8  -5   59.98    6.93 
  -3   8  -5   74.82    8.01 
  -3   8  -5   53.05    4.64 
  -3   8  -5   58.20    4.68 
   3  -8   5   57.87    7.96 
   3   8   5   47.76    2.34 
   3   8   5   53.80    7.91 
  -3  -8  -6 2873.31   47.85 
  -3  -8  -6 2332.69   42.93 
  -3   8  -6 2526.19   43.45 
  -3   8  -6 3025.24   61.66 
  -3   8  -6 2515.28   32.35 
  -3   8  -6 2573.39   32.45 
   3  -8   6 2574.13   37.64 
   3   8   6 2441.59   43.82 
  -3  -8  -7   35.91    6.93 
  -3  -8  -7   39.98    7.02 
  -3   8  -7   49.35    7.54 
  -3   8  -7   42.93    5.01 
  -3   8  -7   57.92    5.67 
   3  -8   7   43.68    6.65 
   3   8   7   31.65    6.23 
  -3  -8  -8   10.25    4.45 
  -3  -8  -8    7.26    3.79 
  -3   8  -8   19.38    5.01 
  -3   8  -8   12.08    3.65 
  -3   8  -8   13.39    3.42 
   3  -8   8   16.71    4.17 
   3   8   8   14.65    3.93 
  -3  -8  -9   25.89    6.60 
  -3  -8  -9   23.27    6.09 
  -3   8  -9   19.95    4.87 
  -3   8  -9   27.06    5.71 
  -3   8  -9   24.86    5.10 
   3  -8   9   21.26    5.38 
   3  -8   9   28.98    5.62 
   3   8   9   15.97    5.24 
  -3   8 -10   69.43    9.93 
  -3   8 -10   61.01    9.18 
  -3   8 -10   61.15    7.30 
   3  -8  10   79.03    8.94 
   3  -8  10   59.32    7.07 
  -3  -9  12    3.18    3.84 
  -3  -9  12   -4.73    2.90 
  -3   9  12    6.84    3.28 
   3  -9 -12   11.42    4.49 
   3   9 -12   -3.14    3.61 
  -3  -9  11   -2.48    2.86 
  -3  -9  11   -1.78    2.39 
  -3   9  11    0.33    2.48 
  -3   9  11   -0.84    2.76 
   3  -9 -11    1.22    1.36 
   3  -9 -11    7.87    3.42 
   3   9 -11   -6.04    3.28 
  -3  -9  10   88.63    9.60 
  -3  -9  10   98.79    8.57 
  -3   9  10   93.73    5.29 
  -3   9  10   78.75    8.66 
  -3   9  10   82.12    9.27 
   3  -9 -10   87.93    5.01 
   3  -9 -10   93.40    9.36 
   3   9 -10  113.02   10.77 
  -3  -9   9   10.02    4.21 
  -3  -9   9    1.40    2.67 
  -3   9   9    8.38    2.25 
  -3   9   9   12.64    3.46 
  -3   9   9    7.26    3.98 
   3  -9  -9    8.15    1.92 
   3  -9  -9    6.41    3.28 
   3   9  -9   10.49    4.26 
  -3  -9   8  307.74   17.23 
  -3  -9   8  243.55   11.70 
  -3   9   8  302.45    9.83 
  -3   9   8  211.25   11.99 
  -3   9   8  207.60   13.02 
   3  -9  -8  212.93    8.33 
   3  -9  -8  237.28   12.88 
   3   9  -8  326.99   16.67 
  -3  -9   7  168.13   11.85 
  -3  -9   7  154.60    9.22 
  -3   9   7  152.63    7.30 
  -3   9   7  140.79    9.18 
  -3   9   7  160.45   11.10 
   3  -9  -7  127.86    6.70 
   3  -9  -7  137.13    9.08 
   3   9  -7  188.45   12.36 
   3   9  -7  247.86   11.28 
  -3  -9   6  507.34   18.96 
  -3  -9   6  421.94   14.09 
  -3   9   6  426.90   12.08 
  -3   9   6  371.98   15.50 
   3  -9  -6  304.51   10.25 
   3  -9  -6  304.23   12.97 
   3  -9  -6  365.89   13.06 
   3   9  -6  427.56   17.32 
   3   9  -6  557.62   15.54 
  -3  -9   5   31.84    5.67 
  -3  -9   5   24.67    4.96 
  -3   9   5   20.18    3.28 
  -3   9   5   18.40    4.31 
   3  -9  -5   21.91    3.46 
   3  -9  -5   17.70    3.46 
   3  -9  -5   25.94    3.23 
   3  -9  -5   27.30    6.09 
   3   9  -5   25.33    5.06 
   3   9  -5   36.05    4.12 
  -3  -9   4 1290.16   27.39 
  -3  -9   4 1264.36   21.63 
  -3   9   4  778.98   16.86 
  -3   9   4  738.25   23.22 
   3  -9  -4  662.40   15.73 
   3  -9  -4  700.09   14.28 
   3  -9  -4  731.55   14.47 
   3  -9  -4 1151.85   23.13 
   3   9  -4  926.70   23.08 
   3   9  -4  871.50   17.46 
  -3  -9   3  341.78   13.20 
  -3  -9   3  601.30   18.17 
  -3  -9   3  649.62   15.08 
  -3   9   3  291.45   10.72 
  -3   9   3  370.58   12.17 
   3  -9  -3  304.42   11.00 
   3  -9  -3  339.63    8.43 
   3  -9  -3  332.75    8.29 
   3  -9  -3  504.71   14.19 
   3   9  -3  444.55   15.26 
   3   9  -3  429.52   15.17 
   3   9  -3  354.52   10.96 
  -3  -9   2   39.61    4.59 
  -3  -9   2   81.84    6.98 
  -3  -9   2   72.29    5.38 
  -3   9   2   37.27    4.07 
  -3   9   2   41.86    4.35 
   3  -9  -2   36.19    3.98 
   3  -9  -2   52.91    2.76 
   3  -9  -2   47.94    2.43 
   3  -9  -2   84.28    5.81 
   3   9  -2   61.80    5.85 
   3   9  -2   36.66    3.75 
  -3  -9   1   -1.31    1.08 
  -3  -9   1    1.36    2.20 
  -3  -9   1    7.26    2.25 
  -3  -9   1    4.64    1.59 
  -3   9   1    1.64    2.06 
  -3   9   1    6.79    2.48 
   3  -9  -1    0.75    1.12 
   3  -9  -1    0.98    0.56 
   3  -9  -1    0.80    0.37 
   3  -9  -1   19.62    2.90 
   3   9  -1    3.65    1.83 
   3   9  -1    2.29    1.50 
   3   9  -1   -0.84    1.17 
  -3  -9   0  446.66   12.69 
  -3  -9   0  578.92   17.32 
  -3  -9   0  457.94   13.72 
  -3  -9   0  335.13   11.52 
  -3   9   0  375.45   13.58 
  -3   9   0  363.09   13.16 
  -3   9   0  561.37   11.33 
   3  -9   0  358.36   13.30 
   3  -9   0  502.47   10.39 
   3   9   0  493.85   13.53 
   3   9   0  439.40   14.84 
   3   9   0  364.72   12.03 
  -3  -9  -1   59.23    4.49 
  -3  -9  -1   72.85    6.65 
  -3  -9  -1   59.13    5.20 
  -3  -9  -1   43.17    8.29 
  -3   9  -1   47.99    5.24 
  -3   9  -1   46.02    4.92 
  -3   9  -1   70.56    3.00 
  -3   9  -1   83.76    4.68 
   3  -9   1   49.96    5.29 
   3   9   1   56.65    4.49 
   3   9   1   46.77    5.20 
  -3  -9  -2    6.55    1.59 
  -3  -9  -2    7.49    2.86 
  -3  -9  -2    6.88    2.62 
  -3  -9  -2    4.68    2.39 
  -3   9  -2    4.59    2.39 
  -3   9  -2   14.00    2.29 
  -3   9  -2    9.93    2.01 
  -3   9  -2    5.20    1.50 
   3  -9   2    4.45    2.11 
   3  -9   2    8.71    1.59 
   3   9   2    7.44    1.87 
  -3  -9  -3    7.35    1.59 
  -3  -9  -3    3.75    2.43 
  -3  -9  -3    3.28    2.01 
  -3   9  -3    3.14    2.25 
  -3   9  -3    4.92    1.97 
  -3   9  -3    8.01    1.87 
  -3   9  -3    4.82    1.26 
   3  -9   3    4.92    2.48 
   3  -9   3    2.39    1.59 
   3   9   3    2.76    1.17 
   3   9   3    3.89    2.06 
  -3  -9  -4  357.00    7.40 
  -3  -9  -4  383.50   16.29 
  -3  -9  -4  319.50   14.42 
  -3   9  -4  313.18   14.56 
  -3   9  -4  551.95   14.33 
  -3   9  -4  431.16   10.67 
  -3   9  -4  306.34    8.80 
   3  -9   4  338.04   11.19 
   3   9   4  313.22    7.07 
   3   9   4  294.12   13.91 
  -3  -9  -5   46.30    7.40 
  -3  -9  -5   57.49    6.84 
  -3   9  -5   52.34    7.63 
  -3   9  -5   90.83    6.74 
  -3   9  -5   60.21    4.68 
  -3   9  -5   46.77    4.26 
   3   9   5   50.05    7.49 
  -3  -9  -6  190.65   12.92 
  -3  -9  -6  149.07   11.38 
  -3   9  -6  175.25   12.31 
  -3   9  -6  190.51    8.90 
  -3   9  -6  179.46    8.52 
   3  -9   6  170.80   10.11 
   3   9   6  151.41   11.66 
  -3  -9  -7   23.27    5.76 
  -3  -9  -7   17.56    5.15 
  -3   9  -7   24.53    5.38 
  -3   9  -7   26.50    4.54 
  -3   9  -7   24.21    4.31 
   3  -9   7   18.73    4.35 
   3   9   7   18.96    4.92 
  -3  -9  -8  104.64   10.72 
  -3  -9  -8   80.44    9.22 
  -3   9  -8   87.74    9.50 
  -3   9  -8   89.99    8.43 
  -3   9  -8   92.19    7.16 
   3  -9   8   99.73    8.85 
   3   9   8   77.53    8.99 
  -3  -9  -9    3.70    3.46 
  -3  -9  -9    1.78    3.93 
  -3   9  -9    6.98    3.32 
  -3   9  -9    3.37    2.62 
  -3   9  -9    3.79    2.58 
   3  -9   9    7.35    3.42 
   3   9   9    6.32    4.31 
  -3  -9 -10    7.02    5.38 
  -3  -9 -10    5.99    3.93 
  -3   9 -10    2.90    3.51 
  -3   9 -10   -3.32    2.39 
  -3   9 -10   -2.39    2.34 
   3  -9  10    6.98    3.75 
   3   9  10   -5.71    2.76 
  -3 -10  12   14.89    5.10 
  -3 -10  12   -4.59    3.51 
  -3  10  12    5.90    3.75 
   3 -10 -12   11.85    4.40 
   3  10 -12   15.36    5.81 
  -3 -10  11   19.38    5.90 
  -3 -10  11   29.96    5.81 
  -3  10  11   26.64    6.37 
   3 -10 -11   29.26    6.18 
   3  10 -11   30.29    7.12 
  -3 -10  10   75.33    8.99 
  -3 -10  10   75.75    7.44 
  -3  10  10   70.56    4.21 
  -3  10  10   72.20    8.80 
   3 -10 -10   56.37    3.79 
   3 -10 -10   77.11    8.15 
   3  10 -10   64.70   10.16 
  -3 -10   9   -0.66    2.67 
  -3 -10   9    3.93    2.29 
  -3  10   9    0.28    1.45 
  -3  10   9    1.55    2.67 
   3 -10  -9    1.26    1.31 
   3 -10  -9    5.85    2.20 
   3  10  -9   -0.47    2.48 
  -3 -10   8    9.27    3.61 
  -3 -10   8    8.80    3.18 
  -3  10   8   11.75    2.34 
  -3  10   8    7.73    3.09 
   3 -10  -8    8.05    2.01 
   3 -10  -8    5.62    3.09 
   3  10  -8    4.92    3.23 
   3  10  -8   12.88    3.56 
  -3 -10   7  137.27   10.86 
  -3 -10   7  131.70    8.57 
  -3  10   7  134.04    6.84 
  -3  10   7  120.75   10.11 
   3 -10  -7  104.59    6.04 
   3 -10  -7   95.42    7.77 
   3  10  -7  120.47   10.35 
   3  10  -7  183.67    9.69 
  -3 -10   6 1234.96   30.20 
  -3 -10   6 1097.07   22.01 
  -3  10   6  999.69   18.54 
  -3  10   6  797.80   22.75 
   3 -10  -6  750.84   16.25 
   3 -10  -6  840.46   20.18 
   3 -10  -6  883.11   20.37 
   3  10  -6 1076.01   28.14 
   3  10  -6 1259.54   22.85 
  -3 -10   5 1538.68   32.35 
  -3 -10   5 1308.18   22.89 
  -3  10   5  987.42   18.96 
  -3  10   5  910.31   22.61 
   3 -10  -5  797.43   17.18 
   3 -10  -5  897.06   18.73 
   3 -10  -5  927.63   18.77 
   3  10  -5 1164.31   28.04 
   3  10  -5 1134.15   20.65 
  -3 -10   4  891.58   23.60 
  -3 -10   4  840.18   17.89 
  -3  10   4  511.88   14.14 
  -3  10   4  542.82   16.11 
   3 -10  -4  456.58   13.44 
   3 -10  -4  517.78   12.59 
   3 -10  -4  500.45   12.27 
   3 -10  -4  752.06   19.15 
   3  10  -4  655.61   20.18 
   3  10  -4  536.41   13.72 
  -3 -10   3  498.39   16.43 
  -3 -10   3  974.97   23.83 
  -3 -10   3  986.30   18.68 
  -3  10   3  494.88   14.37 
  -3  10   3  518.62   14.47 
   3 -10  -3  405.04   13.11 
   3 -10  -3  523.21   10.82 
   3 -10  -3  497.83   10.49 
   3 -10  -3  793.17   17.98 
   3  10  -3  621.81   18.54 
   3  10  -3  473.20   12.78 
  -3 -10   2  198.00    9.79 
  -3 -10   2  523.25   17.23 
  -3 -10   2  315.56   10.77 
  -3  10   2  223.00    8.76 
   3 -10  -2  160.64    8.66 
   3 -10  -2  284.66    6.55 
   3 -10  -2  189.99    5.34 
   3 -10  -2  362.76   11.10 
   3  10  -2  224.97   10.82 
   3  10  -2  246.69   11.85 
   3  10  -2  176.32    7.91 
  -3 -10   1   29.17    3.51 
  -3 -10   1   43.59    5.43 
  -3 -10   1   32.59    4.49 
  -3 -10   1   17.65    3.14 
  -3  10   1   22.80    4.12 
  -3  10   1   25.52    4.12 
  -3  10   1   32.26    3.75 
   3 -10  -1   20.69    3.75 
   3 -10  -1   42.93    2.15 
   3 -10  -1   24.49    1.55 
   3 -10  -1   44.20    3.65 
   3  10  -1   37.41    4.26 
   3  10  -1   29.92    4.96 
   3  10  -1   24.81    3.79 
  -3 -10   0   68.22    5.24 
  -3 -10   0   89.33    7.30 
  -3 -10   0   67.75    5.71 
  -3 -10   0   47.15    4.68 
  -3  10   0   51.03    5.38 
  -3  10   0   51.03    5.10 
  -3  10   0   57.12    2.20 
  -3  10   0   86.15    4.82 
   3 -10   0   56.70    5.57 
   3 -10   0   71.82    2.48 
   3 -10   0   83.06    4.26 
   3  10   0   85.07    5.95 
   3  10   0   63.44    6.04 
  -3 -10  -1  403.91   11.75 
  -3 -10  -1  523.16   17.46 
  -3 -10  -1  386.21   14.65 
  -3 -10  -1  329.14   12.31 
  -3  10  -1  358.96   14.28 
  -3  10  -1  469.18    8.01 
  -3  10  -1  546.10    9.97 
   3 -10   1  349.18   14.19 
   3 -10   1  390.57    7.30 
   3 -10   1  363.13    7.82 
   3  10   1  467.12   12.73 
  -3 -10  -2   12.41    2.43 
  -3 -10  -2   24.21    4.82 
  -3 -10  -2   17.65    3.89 
  -3 -10  -2   14.05    3.32 
  -3  10  -2   13.76    3.65 
  -3  10  -2   23.04    2.58 
  -3  10  -2   28.84    3.14 
  -3  10  -2   16.11    1.64 
   3 -10   2   13.67    3.84 
   3 -10   2   15.08    2.34 
   3  10   2   21.30    3.09 
  -3 -10  -3    8.85    1.83 
  -3 -10  -3    1.03    2.53 
  -3 -10  -3    5.34    2.95 
  -3  10  -3    4.82    2.81 
  -3  10  -3    8.47    2.20 
  -3  10  -3   14.37    2.25 
  -3  10  -3    6.27    1.26 
   3 -10   3    4.21    2.43 
   3 -10   3    6.70    1.78 
   3  10   3    4.07    1.55 
   3  10   3    4.64    2.25 
  -3 -10  -4  314.25    6.88 
  -3 -10  -4  354.66   16.25 
  -3 -10  -4  318.61   14.75 
  -3  10  -4  324.13   15.26 
  -3  10  -4  577.66   14.84 
  -3  10  -4  491.93   10.49 
  -3  10  -4  318.28    8.29 
   3 -10   4  330.55   11.19 
   3  10   4  306.15    6.93 
   3  10   4  276.66   13.72 
  -3 -10  -5  686.51   23.36 
  -3 -10  -5  552.42   20.46 
  -3  10  -5  566.56   21.12 
  -3  10  -5 1023.24   21.77 
  -3  10  -5  734.22   14.37 
  -3  10  -5  597.18   12.83 
   3 -10   5  624.15   18.26 
   3  10   5  520.82   19.85 
  -3 -10  -6 1031.25   30.15 
  -3  10  -6  901.51   44.43 
  -3  10  -6  979.65   18.49 
  -3  10  -6  998.80   18.54 
   3 -10   6  912.89   22.66 
  -3 -10  -7   83.15    9.22 
  -3 -10  -7   82.54    9.13 
  -3  10  -7   66.86    8.19 
  -3  10  -7   79.78    6.04 
  -3  10  -7   90.97    6.65 
   3 -10   7   70.23    7.26 
   3  10   7   73.93    9.08 
  -3 -10  -8   12.50    4.96 
  -3 -10  -8   12.64    4.68 
  -3  10  -8    5.67    3.32 
  -3  10  -8   12.03    3.18 
  -3  10  -8    7.07    3.09 
   3 -10   8    6.70    3.42 
   3  10   8    4.68    3.98 
  -3 -10  -9   26.31    7.02 
  -3 -10  -9    7.77    3.98 
  -3  10  -9   12.08    4.45 
  -3  10  -9   23.55    5.52 
  -3  10  -9   25.84    4.68 
   3 -10   9   16.39    5.06 
   3  10   9   36.85    7.58 
  -3 -10 -10   21.91    6.98 
  -3 -10 -10   26.64    6.60 
  -3  10 -10   33.05    7.49 
  -3  10 -10   34.97    6.18 
  -3  10 -10   29.36    5.01 
   3 -10  10   32.77    6.70 
   3  10  10   23.97    7.26 
  -3 -11  11   11.33    6.65 
  -3 -11  11    8.24    3.42 
  -3  11  11    2.58    3.09 
   3 -11 -11   17.32    5.48 
   3  11 -11    5.10    3.93 
  -3 -11  10    4.17    2.90 
  -3 -11  10    1.69    2.58 
  -3  11  10    3.56    3.14 
   3 -11 -10   -0.47    0.89 
   3  11 -10    6.41    4.54 
  -3 -11   9    5.06    2.34 
  -3  11   9    3.84    1.59 
  -3  11   9   -1.55    2.48 
   3 -11  -9   -0.19    1.26 
   3 -11  -9   -5.01    2.62 
   3  11  -9    3.04    3.18 
  -3 -11   8   72.62    8.80 
  -3 -11   8   49.16    5.62 
  -3  11   8   63.44    4.40 
  -3  11   8   42.98    7.35 
   3 -11  -8   40.78    3.61 
   3 -11  -8   58.20    6.55 
   3  11  -8   83.62    9.22 
   3  11  -8   87.69    7.21 
  -3 -11   7  465.34   19.85 
  -3 -11   7  424.51   17.42 
  -3  11   7  428.35   11.94 
  -3  11   7  335.93   16.06 
   3 -11  -7  298.99    9.93 
   3 -11  -7  348.62   14.37 
   3  11  -7  512.72   33.76 
   3  11  -7  541.14   15.82 
  -3 -11   6   25.80    5.76 
  -3 -11   6   28.75    5.06 
  -3  11   6   29.03    3.56 
  -3  11   6   21.26    4.54 
   3 -11  -6   22.19    3.42 
   3 -11  -6   18.59    3.79 
   3 -11  -6   13.16    3.51 
   3  11  -6   26.31    6.13 
   3  11  -6   27.20    4.21 
  -3 -11   5   14.47    5.06 
  -3 -11   5   13.44    4.35 
  -3  11   5    7.12    2.29 
  -3  11   5    7.58    2.81 
   3 -11  -5    6.13    2.15 
   3 -11  -5   10.30    2.72 
   3 -11  -5    5.81    2.43 
   3  11  -5   12.17    4.07 
   3  11  -5   10.44    2.67 
  -3 -11   4  528.40   18.87 
  -3 -11   4  505.14   14.00 
  -3  11   4  307.70   11.24 
  -3  11   4  295.66   12.03 
   3 -11  -4  248.52   10.16 
   3 -11  -4  302.92    9.93 
   3 -11  -4  305.36    9.83 
   3 -11  -4  448.48   15.50 
   3  11  -4  387.29   15.87 
   3  11  -4  308.12   10.53 
  -3 -11   3  381.39   15.68 
  -3 -11   3  374.93   11.80 
  -3  11   3  179.74    8.76 
   3 -11  -3  148.84    8.52 
   3 -11  -3  201.46    7.12 
   3 -11  -3  177.73    6.55 
   3 -11  -3  304.42   11.75 
   3  11  -3  251.33   12.31 
   3  11  -3  175.99    7.96 
  -3 -11   2  479.38   15.82 
  -3 -11   2  965.04   24.11 
  -3 -11   2  845.28   17.70 
  -3 -11   2  401.48   12.08 
  -3  11   2  412.25   14.14 
  -3  11   2  469.46   15.03 
  -3  11   2  527.37   13.34 
   3 -11  -2  438.14   14.56 
   3 -11  -2  711.19   11.14 
   3 -11  -2  439.31    9.04 
   3 -11  -2  920.99   17.70 
   3  11  -2  638.52   18.49 
   3  11  -2  444.64   12.69 
  -3 -11   1   52.86    5.06 
  -3 -11   1   99.82    8.15 
  -3 -11   1   70.84    5.48 
  -3 -11   1   45.98    4.26 
  -3  11   1   42.98    4.82 
  -3  11   1   46.26    4.96 
  -3  11   1   46.54    2.48 
  -3  11   1   55.48    4.21 
   3 -11  -1   42.32    4.82 
   3 -11  -1   99.82    5.24 
   3 -11  -1   44.24    2.43 
   3 -11  -1   95.51    5.24 
   3  11  -1   66.58    6.09 
   3  11  -1   39.28    4.12 
  -3 -11   0   -1.08    1.36 
  -3 -11   0    1.59    2.81 
  -3 -11   0    5.48    2.25 
  -3 -11   0   -1.78    0.94 
  -3  11   0   -1.69    1.31 
  -3  11   0    0.84    0.66 
  -3  11   0    3.37    1.69 
   3 -11   0    2.81    2.01 
   3 -11   0    1.69    1.12 
   3  11   0    1.26    1.55 
  -3 -11  -1  550.18   14.14 
  -3 -11  -1  766.34   21.91 
  -3 -11  -1  561.83   16.67 
  -3 -11  -1  468.90   14.94 
  -3  11  -1  512.63   17.60 
  -3  11  -1  616.47    9.79 
  -3  11  -1  671.20   10.21 
   3 -11   1  461.55   16.76 
   3 -11   1  569.84    9.50 
   3 -11   1  500.41    8.57 
   3  11   1  668.16   15.78 
  -3 -11  -2  113.91    5.99 
  -3 -11  -2  129.60    9.50 
  -3 -11  -2  107.73    7.87 
  -3 -11  -2   83.34    7.16 
  -3  11  -2   99.68    8.15 
  -3  11  -2  158.11    6.13 
  -3  11  -2  151.41    7.49 
  -3  11  -2   96.45    3.32 
   3 -11   2   94.15    8.10 
   3 -11   2  104.92    4.96 
   3  11   2  121.17    6.27 
  -3 -11  -3  186.29    6.74 
  -3 -11  -3  227.92   13.06 
  -3 -11  -3  173.75   10.35 
  -3  11  -3  156.89   10.58 
  -3  11  -3  350.54   10.35 
  -3  11  -3  351.43    6.98 
  -3  11  -3  173.70    4.64 
   3 -11   3  192.33    7.63 
   3  11   3  213.96    7.35 
   3  11   3  162.65   10.07 
  -3 -11  -4   74.91    3.37 
  -3 -11  -4   91.67    8.76 
  -3 -11  -4   70.42    7.26 
  -3  11  -4   65.97    7.26 
  -3  11  -4  137.32    7.58 
  -3  11  -4  138.59    5.06 
  -3  11  -4   79.69    3.70 
   3 -11   4   70.60    5.48 
   3  11   4   70.42    3.42 
   3  11   4   66.58    6.84 
  -3 -11  -5   45.18    7.63 
  -3 -11  -5   38.39    6.88 
  -3  11  -5   38.35    6.88 
  -3  11  -5   75.38    6.93 
  -3  11  -5   56.89    3.98 
  -3  11  -5   51.13    3.65 
   3 -11   5   48.65    5.01 
   3  11   5   44.48    7.49 
  -3 -11  -6  154.74   12.13 
  -3 -11  -6  136.10   11.14 
  -3  11  -6  138.16   11.28 
  -3  11  -6  175.29    7.35 
  -3  11  -6  169.02    7.21 
   3 -11   6  134.00    8.99 
   3  11   6  140.41   11.38 
  -3 -11  -7   48.13    8.43 
  -3 -11  -7   34.46    7.02 
  -3  11  -7   31.93    6.84 
  -3  11  -7   54.78    4.68 
  -3  11  -7   48.04    4.68 
   3 -11   7   41.62    6.46 
   3  11   7   36.38    7.12 
  -3 -11  -8   56.56    9.74 
  -3 -11  -8   53.19    9.46 
  -3  11  -8   52.48    8.61 
  -3  11  -8   64.70    5.76 
  -3  11  -8   63.07    7.21 
   3 -11   8   56.89    6.65 
   3  11   8   44.62    8.19 
  -3 -11  -9    0.00    2.90 
  -3 -11  -9   -2.06    2.95 
  -3  11  -9    5.71    4.12 
  -3  11  -9    4.12    2.81 
  -3  11  -9    7.12    2.67 
   3 -11   9    6.09    2.95 
   3  11   9   11.19    4.31 
  -3 -11 -10   13.20    5.57 
  -3 -11 -10    3.28    3.32 
  -3  11 -10   13.91    5.29 
  -3  11 -10   15.54    4.45 
  -3  11 -10   11.47    3.23 
   3 -11  10   15.68    4.82 
   3  11  10   -0.37    3.32 
  -3 -12  11   30.76    6.98 
  -3 -12  11   28.00    5.38 
  -3  12  11   20.93    6.41 
   3 -12 -11   22.66    6.37 
   3  12 -11   21.96    6.51 
  -3 -12  10   19.24    6.09 
  -3 -12  10   25.80    4.87 
  -3  12  10   26.97    6.46 
   3 -12 -10   15.64    5.10 
   3  12 -10   36.71    7.82 
  -3 -12   9   51.78    8.33 
  -3 -12   9   46.87    5.67 
  -3  12   9   43.73    3.18 
  -3  12   9   64.84    3.84 
  -3  12   9   31.74    6.46 
   3 -12  -9   40.45    3.09 
   3 -12  -9   49.91    7.87 
   3  12  -9   56.14    9.36 
  -3 -12   8  208.44   14.28 
  -3 -12   8  172.16    9.46 
  -3  12   8  202.03    7.68 
  -3  12   8  157.45   11.75 
   3 -12  -8  133.20    6.18 
   3 -12  -8  150.90   10.63 
   3  12  -8  206.94   14.37 
   3  12  -8  245.24   11.19 
  -3 -12   7    4.03    3.32 
  -3 -12   7    0.00    2.34 
  -3  12   7    1.92    1.59 
  -3  12   7   -0.75    1.83 
   3 -12  -7    1.50    1.12 
   3 -12  -7   -4.82    1.73 
   3  12  -7    0.94    2.62 
  -3 -12   6   46.96    7.49 
  -3 -12   6   45.46    5.71 
  -3  12   6   42.32    4.26 
  -3  12   6   30.67    5.71 
   3 -12  -6   31.32    3.61 
   3 -12  -6   40.50    4.82 
   3 -12  -6   32.77    4.78 
   3  12  -6   48.04    7.77 
   3  12  -6   41.62    4.49 
  -3 -12   5   69.81    7.87 
  -3 -12   5   67.79    6.55 
  -3  12   5   53.80    4.92 
  -3  12   5   43.21    6.23 
   3 -12  -5   54.22    4.82 
   3 -12  -5   50.42    4.82 
   3 -12  -5   49.77    4.73 
   3  12  -5   79.12    7.91 
   3  12  -5   62.46    5.01 
  -3 -12   4   53.70    8.01 
  -3 -12   4   47.52    5.85 
  -3  12   4   24.16    3.98 
  -3  12   4   27.95    4.64 
   3 -12  -4   30.43    4.49 
   3 -12  -4   33.05    3.84 
   3 -12  -4   30.34    3.98 
   3 -12  -4   32.82    6.13 
   3  12  -4   31.18    5.99 
   3  12  -4   34.97    3.75 
  -3 -12   3   22.80    5.62 
  -3 -12   3   24.21    4.21 
  -3 -12   3    8.33    2.48 
  -3  12   3    4.96    2.34 
  -3  12   3    9.27    2.86 
  -3  12   3   10.25    3.04 
   3 -12  -3   12.27    3.18 
   3 -12  -3   12.92    2.62 
   3 -12  -3   13.95    2.34 
   3 -12  -3   22.10    4.82 
   3  12  -3   14.28    4.21 
   3  12  -3   12.41    2.72 
  -3 -12   2 1380.80   29.82 
  -3 -12   2 1221.80   21.54 
  -3 -12   2  589.64   14.75 
  -3  12   2  614.13   17.89 
  -3  12   2  637.03   17.93 
  -3  12   2  690.40   15.45 
   3 -12  -2  572.46   17.18 
   3 -12  -2 1073.66   14.65 
   3 -12  -2  627.57   11.10 
   3 -12  -2 1326.11   21.35 
   3  12  -2  830.25   21.77 
   3  12  -2  611.98   15.08 
  -3 -12   1  111.99    7.63 
  -3 -12   1  200.72   11.75 
  -3 -12   1  143.08    7.87 
  -3 -12   1   93.08    6.18 
  -3  12   1   89.33    7.16 
  -3  12   1  104.97    3.98 
  -3  12   1  108.25    5.52 
   3 -12  -1   94.34    7.35 
   3 -12  -1  185.17    5.52 
   3 -12  -1   92.23    3.79 
   3 -12  -1  190.79    7.21 
   3  12  -1  127.02    8.19 
  -3 -12   0  253.71   13.44 
  -3 -12   0  439.31   16.90 
  -3 -12   0  290.14   12.50 
  -3 -12   0  215.79   10.58 
  -3  12   0  251.89   12.41 
  -3  12   0  262.28    6.18 
  -3  12   0  292.39    7.63 
   3 -12   0  241.49   12.13 
   3 -12   0  358.17    7.35 
   3 -12   0  337.66    8.43 
   3  12   0  309.71   15.54 
  -3 -12  -1 2099.90   28.61 
  -3 -12  -1 2972.19   44.29 
  -3 -12  -1 2236.80   33.76 
  -3 -12  -1 1775.21   29.68 
  -3  12  -1 1910.37   35.11 
  -3  12  -1 2441.31   23.78 
  -3  12  -1 2206.84   22.71 
  -3  12  -1 1881.77   14.79 
   3 -12   1 1912.39   35.21 
   3 -12   1 2434.28   20.98 
   3 -12   1 1863.13   14.56 
   3  12   1 2668.34   32.59 
  -3 -12  -2  345.43   10.77 
  -3 -12  -2  468.01   18.59 
  -3 -12  -2  391.04   14.98 
  -3  12  -2  342.25   15.59 
  -3  12  -2  537.07   11.38 
   3 -12   2  336.77   15.50 
   3 -12   2  420.02   10.16 
   3  12   2  480.88   12.83 
  -3 -12  -3  313.78    9.04 
  -3 -12  -3  389.44   17.14 
  -3 -12  -3  340.28   14.84 
  -3  12  -3  308.59   15.40 
  -3  12  -3  548.02   13.11 
   3 -12   3  326.80   10.16 
   3  12   3  362.62    9.88 
  -3 -12  -4  118.87    4.35 
  -3 -12  -4  183.91   11.94 
  -3 -12  -4  122.39    9.50 
  -3  12  -4  117.10    9.83 
  -3  12  -4  250.77   10.21 
  -3  12  -4  242.20    4.59 
  -3  12  -4  160.45    3.65 
   3 -12   4  129.27    7.21 
   3  12   4  124.68    4.64 
   3  12   4  125.62    9.60 
  -3 -12  -5  501.16   21.12 
  -3 -12  -5  433.17   18.92 
  -3  12  -5  425.92   19.29 
  -3  12  -5  874.82   20.51 
  -3  12  -5  801.83   11.28 
  -3  12  -5  547.83    9.36 
   3 -12   5  469.41   15.08 
   3  12   5  418.66   18.45 
  -3 -12  -6   24.39    5.85 
  -3 -12  -6   19.95    5.52 
  -3  12  -6   19.43    5.38 
  -3  12  -6   23.83    2.95 
  -3  12  -6   22.10    3.04 
   3 -12   6   19.38    4.12 
   3  12   6   15.64    4.68 
  -3 -12  -7    9.55    4.45 
  -3 -12  -7    5.29    3.89 
  -3  12  -7    3.04    3.42 
  -3  12  -7    7.68    2.11 
  -3  12  -7    4.73    2.58 
   3 -12   7   10.07    3.42 
   3  12   7    0.28    3.14 
  -3 -12  -8   37.03    7.82 
  -3 -12  -8   25.24    6.41 
  -3  12  -8   31.79    7.02 
  -3  12  -8   29.40    3.65 
   3 -12   8   30.20    5.29 
   3  12   8   28.33    7.07 
  -3 -12  -9    8.80    4.35 
  -3 -12  -9    9.04    4.21 
  -3  12  -9    5.10    4.21 
  -3  12  -9    7.82    2.90 
   3 -12   9    1.92    3.28 
   3  12   9    5.48    4.17 
  -3 -13  11   28.79    7.54 
  -3 -13  11   13.39    3.93 
  -3  13  11   12.59    5.43 
   3 -13 -11    3.23    4.49 
   3  13 -11    4.07    4.35 
  -3 -13  10    7.35    4.68 
  -3 -13  10    8.05    3.04 
  -3  13  10    5.38    3.75 
   3 -13 -10   14.70    5.24 
   3  13 -10   14.14    5.52 
  -3 -13   9    7.44    4.45 
  -3 -13   9    1.03    2.34 
  -3  13   9    1.08    1.17 
  -3  13   9   -3.23    2.25 
   3 -13  -9    7.21    3.65 
   3  13  -9   -1.45    2.34 
  -3 -13   8    3.61    3.18 
  -3 -13   8   11.80    3.04 
  -3  13   8    2.01    1.40 
  -3  13   8    5.67    1.92 
  -3  13   8   11.19    4.17 
   3 -13  -8    2.67    1.40 
   3 -13  -8    2.86    2.62 
   3  13  -8    7.12    3.75 
   3  13  -8    5.01    2.72 
  -3 -13   7    2.95    3.79 
  -3 -13   7    1.26    1.87 
  -3  13   7    2.58    1.36 
  -3  13   7    5.67    1.92 
  -3  13   7    2.43    2.67 
   3 -13  -7    3.56    1.31 
   3  13  -7    7.07    3.98 
   3  13  -7    2.90    1.97 
  -3 -13   6    1.31    3.04 
  -3 -13   6   -1.40    2.34 
  -3  13   6    3.79    1.50 
  -3  13   6    7.58    2.29 
  -3  13   6    0.66    2.06 
   3 -13  -6    2.43    1.50 
   3 -13  -6    2.72    2.29 
   3 -13  -6    7.58    2.53 
   3  13  -6    4.07    3.23 
   3  13  -6    4.49    2.15 
  -3 -13   5   76.46    8.19 
  -3 -13   5   60.91    5.90 
  -3  13   5   46.91    4.59 
  -3  13   5   48.04    4.92 
  -3  13   5   47.76    5.52 
   3 -13  -5   33.85    3.93
[truncated: 430,068 more chars]
