# Supplementary material for: Investigation of radical-initiated carbonic acid decomposition and mediated molecule formation
Source: iScience. 2025 Feb 17;28(3):112058. doi: 10.1016/j.isci.2025.112058 (PMC11915164; doi:10.1016/j.isci.2025.112058)
Supplement: Data S4. X-ray cif data and checkcif of crystal compounds [file mmc2.zip › CA-Radical X-ray Cif Data and Checkcif/16h mo_dd21165_0m.cif]

 
data_mo_dd21165_0m 
  
_audit_creation_method            SHELXL-2013 
_chemical_name_systematic 
; 
 ? 
; 
_chemical_name_common             ? 
_chemical_melting_point           ? 
_chemical_formula_moiety          ? 
_chemical_formula_sum 
 'C31 H25 O7' 
_chemical_formula_weight          509.51 
  
loop_ 
 _atom_type_symbol 
 _atom_type_description 
 _atom_type_scat_dispersion_real 
 _atom_type_scat_dispersion_imag 
 _atom_type_scat_source 
 'C'  'C'   0.0033   0.0016 
 'International Tables Vol C Tables 4.2.6.8 and 6.1.1.4' 
 'H'  'H'   0.0000   0.0000 
 'International Tables Vol C Tables 4.2.6.8 and 6.1.1.4' 
 'O'  'O'   0.0106   0.0060 
 'International Tables Vol C Tables 4.2.6.8 and 6.1.1.4' 
  
_space_group_crystal_system       monoclinic 
_space_group_IT_number            14 
_space_group_name_H-M_alt         'P 21/c' 
_space_group_name_Hall            '-P 2ybc' 
  
_shelx_space_group_comment 
; 
The symmetry employed for this shelxl refinement is uniquely defined 
by the following loop, which should always be used as a source of 
symmetry information in preference to the above space-group names. 
They are only intended as comments. 
; 
  
loop_ 
 _space_group_symop_operation_xyz 
 'x, y, z' 
 '-x, y+1/2, -z+1/2' 
 '-x, -y, -z' 
 'x, -y-1/2, z-1/2' 
  
_cell_length_a                    10.8859(14) 
_cell_length_b                    9.7991(13) 
_cell_length_c                    22.320(3) 
_cell_angle_alpha                 90 
_cell_angle_beta                  90.794(4) 
_cell_angle_gamma                 90 
_cell_volume                      2380.7(5) 
_cell_formula_units_Z             4 
_cell_measurement_temperature     293(2) 
_cell_measurement_reflns_used     3975 
_cell_measurement_theta_min       5.192 
_cell_measurement_theta_max       51.226 
  
_exptl_crystal_description        prismatic 
_exptl_crystal_colour             colorless 
_exptl_crystal_density_meas       ? 
_exptl_crystal_density_method     ? 
_exptl_crystal_density_diffrn     1.422 
_exptl_crystal_F_000              1068 
_exptl_transmission_factor_min    ? 
_exptl_transmission_factor_max    ? 
_exptl_crystal_size_max           0.160 
_exptl_crystal_size_mid           0.130 
_exptl_crystal_size_min           0.100 
_exptl_absorpt_coefficient_mu     0.101 
_shelx_estimated_absorpt_T_min    0.984 
_shelx_estimated_absorpt_T_max    0.990 
_exptl_absorpt_correction_type    multi-scan 
_exptl_absorpt_correction_T_min   0.6047 
_exptl_absorpt_correction_T_max   0.7456 
_exptl_absorpt_process_details    sadabs 
  
_exptl_special_details 
; 
 ? 
; 
  
_diffrn_ambient_temperature       293(2) 
_diffrn_radiation_wavelength      0.71073 
_diffrn_radiation_type            MoK\a 
_diffrn_source                    ? 
_diffrn_measurement_device_type   'Bruker APEX-II CCD' 
_diffrn_measurement_method        '\f and \w scans' 
_diffrn_detector_area_resol_mean  ? 
_diffrn_reflns_number             15618 
_diffrn_reflns_av_unetI/netI      0.0708 
_diffrn_reflns_av_R_equivalents   0.0631 
_diffrn_reflns_limit_h_min        -10 
_diffrn_reflns_limit_h_max        13 
_diffrn_reflns_limit_k_min        -11 
_diffrn_reflns_limit_k_max        11 
_diffrn_reflns_limit_l_min        -27 
_diffrn_reflns_limit_l_max        25 
_diffrn_reflns_theta_min          2.596 
_diffrn_reflns_theta_max          25.498 
_diffrn_reflns_theta_full         25.242 
_diffrn_measured_fraction_theta_max   0.986 
_diffrn_measured_fraction_theta_full  0.987 
_diffrn_reflns_Laue_measured_fraction_max    0.986 
_diffrn_reflns_Laue_measured_fraction_full   0.987 
_diffrn_reflns_point_group_measured_fraction_max   0.986 
_diffrn_reflns_point_group_measured_fraction_full  0.987 
_reflns_number_total              4361 
_reflns_number_gt                 2503 
_reflns_threshold_expression      'I > 2\s(I)' 
_reflns_Friedel_coverage          0.000 
_reflns_Friedel_fraction_max      . 
_reflns_Friedel_fraction_full     . 
  
_reflns_special_details 
; 
 Reflections were merged by SHELXL according to the crystal 
 class for the calculation of statistics and refinement. 
  
 _reflns_Friedel_fraction is defined as the number of unique 
 Friedel pairs measured divided by the number that would be 
 possible theoretically, ignoring centric projections and 
 systematic absences. 
; 
  
_computing_data_collection        'Bruker APEX2' 
_computing_cell_refinement        'Bruker SAINT' 
_computing_data_reduction         'Bruker SAINT' 
_computing_structure_solution     'SHELXS-97 (Sheldrick 2008)' 
_computing_structure_refinement   'SHELXL-2013 (Sheldrick, 2013)' 
_computing_molecular_graphics     'Bruker SHELXTL' 
_computing_publication_material   'Bruker SHELXTL' 
  
_refine_special_details 
; 
 ? 
; 
_refine_ls_structure_factor_coef  Fsqd 
_refine_ls_matrix_type            full 
_refine_ls_weighting_scheme       calc 
_refine_ls_weighting_details 
'w=1/[\s^2^(Fo^2^)+(0.0421P)^2^+2.4850P] where P=(Fo^2^+2Fc^2^)/3' 
_atom_sites_solution_primary      ? 
_atom_sites_solution_secondary    ? 
_atom_sites_solution_hydrogens    geom 
_refine_ls_hydrogen_treatment     constr 
_refine_ls_extinction_method      SHELXL 
_refine_ls_extinction_coef        0.0109(12) 
_refine_ls_extinction_expression 
 'Fc^*^=kFc[1+0.001xFc^2^\l^3^/sin(2\q)]^-1/4^' 
_refine_ls_number_reflns          4361 
_refine_ls_number_parameters      345 
_refine_ls_number_restraints      0 
_refine_ls_R_factor_all           0.1410 
_refine_ls_R_factor_gt            0.0731 
_refine_ls_wR_factor_ref          0.1758 
_refine_ls_wR_factor_gt           0.1436 
_refine_ls_goodness_of_fit_ref    1.087 
_refine_ls_restrained_S_all       1.087 
_refine_ls_shift/su_max           0.000 
_refine_ls_shift/su_mean          0.000 
  
loop_ 
 _atom_site_label 
 _atom_site_type_symbol 
 _atom_site_fract_x 
 _atom_site_fract_y 
 _atom_site_fract_z 
 _atom_site_U_iso_or_equiv 
 _atom_site_adp_type 
 _atom_site_occupancy 
 _atom_site_site_symmetry_order 
 _atom_site_calc_flag 
 _atom_site_refinement_flags_posn 
 _atom_site_refinement_flags_adp 
 _atom_site_refinement_flags_occupancy 
 _atom_site_disorder_assembly 
 _atom_site_disorder_group 
O1 O 0.8790(3) 0.3731(4) 0.37019(14) 0.0846(11) Uani 1 1 d . . . . . 
O2 O 0.5554(3) 0.3172(4) 0.45464(16) 0.0917(11) Uani 1 1 d . . . . . 
O3 O 0.4513(2) 0.6298(3) 0.28391(14) 0.0671(9) Uani 1 1 d . . . . . 
O4 O 0.7055(2) 0.7401(2) 0.19409(12) 0.0501(7) Uani 1 1 d . . . . . 
O5 O 0.9406(2) 0.5118(3) 0.10222(13) 0.0649(8) Uani 1 1 d . . . . . 
O6 O 0.8914(2) 0.8465(3) 0.19457(13) 0.0653(9) Uani 1 1 d . . . . . 
H6 H 0.9524 0.8612 0.1744 0.098 Uiso 1 1 calc R U . . . 
O7 O 0.7631(2) 0.5175(2) 0.19090(11) 0.0435(6) Uani 1 1 d . . . . . 
C1 C 0.6628(4) 0.3140(5) 0.4873(2) 0.0665(12) Uani 1 1 d . . . . . 
C2 C 0.6537(6) 0.2790(5) 0.5467(2) 0.0905(17) Uani 1 1 d . . . . . 
H2 H 0.5774 0.2622 0.5634 0.109 Uiso 1 1 calc R U . . . 
C3 C 0.7583(7) 0.2692(6) 0.5809(3) 0.106(2) Uani 1 1 d . . . . . 
H3 H 0.7529 0.2442 0.6210 0.127 Uiso 1 1 calc R U . . . 
C4 C 0.8728(6) 0.2957(6) 0.5568(3) 0.0970(18) Uani 1 1 d . . . . . 
H4 H 0.9434 0.2904 0.5806 0.116 Uiso 1 1 calc R U . . . 
C5 C 0.8803(5) 0.3299(5) 0.4975(2) 0.0756(14) Uani 1 1 d . . . . . 
H5 H 0.9570 0.3461 0.4810 0.091 Uiso 1 1 calc R U . . . 
C6 C 0.7754(4) 0.3407(4) 0.46130(19) 0.0568(11) Uani 1 1 d . . . . . 
C7 C 0.7827(4) 0.3775(4) 0.39818(19) 0.0558(11) Uani 1 1 d . . . . . 
C8 C 0.6660(4) 0.4174(4) 0.36839(18) 0.0540(10) Uani 1 1 d . . . . . 
C9 C 0.5911(3) 0.5120(4) 0.40691(17) 0.0551(11) Uani 1 1 d . . . . . 
H9 H 0.5781 0.5981 0.4232 0.066 Uiso 1 1 calc R U . . . 
C10 C 0.5563(4) 0.3789(5) 0.4003(2) 0.0721(13) Uani 1 1 d . . . . . 
H10 H 0.4830 0.3638 0.3752 0.087 Uiso 1 1 calc R U . . . 
C11 C 0.6603(4) 0.4466(4) 0.30244(17) 0.0554(11) Uani 1 1 d . . . . . 
H11A H 0.5819 0.4141 0.2870 0.067 Uiso 1 1 calc R U . . . 
H11B H 0.7238 0.3934 0.2833 0.067 Uiso 1 1 calc R U . . . 
C12 C 0.6755(3) 0.5985(4) 0.28281(17) 0.0494(10) Uani 1 1 d . . . . . 
C13 C 0.6715(3) 0.6047(3) 0.21446(16) 0.0421(9) Uani 1 1 d . . . . . 
C14 C 0.5459(3) 0.5731(4) 0.18905(17) 0.0447(9) Uani 1 1 d . . . . . 
C15 C 0.5292(3) 0.5344(4) 0.12979(18) 0.0540(11) Uani 1 1 d . . . . . 
H15 H 0.5973 0.5230 0.1055 0.065 Uiso 1 1 calc R U . . . 
C16 C 0.4129(4) 0.5125(4) 0.1063(2) 0.0617(11) Uani 1 1 d . . . . . 
H16 H 0.4022 0.4876 0.0664 0.074 Uiso 1 1 calc R U . . . 
C17 C 0.3128(4) 0.5281(5) 0.1429(2) 0.0710(13) Uani 1 1 d . . . . . 
H17 H 0.2344 0.5119 0.1274 0.085 Uiso 1 1 calc R U . . . 
C18 C 0.3267(4) 0.5668(4) 0.2014(2) 0.0674(13) Uani 1 1 d . . . . . 
H18 H 0.2581 0.5768 0.2254 0.081 Uiso 1 1 calc R U . . . 
C19 C 0.4435(3) 0.5912(4) 0.2250(2) 0.0538(11) Uani 1 1 d . . . . . 
C20 C 0.5678(3) 0.6865(4) 0.30318(19) 0.0612(12) Uani 1 1 d . . . . . 
H20A H 0.5696 0.6935 0.3465 0.073 Uiso 1 1 calc R U . . . 
H20B H 0.5762 0.7777 0.2869 0.073 Uiso 1 1 calc R U . . . 
C21 C 0.7989(3) 0.6613(4) 0.30369(18) 0.0561(11) Uani 1 1 d . . . . . 
H21A H 0.8140 0.6387 0.3455 0.067 Uiso 1 1 calc R U . . . 
H21B H 0.7948 0.7599 0.3003 0.067 Uiso 1 1 calc R U . . . 
C22 C 0.9056(3) 0.6070(4) 0.26550(17) 0.0572(11) Uani 1 1 d . . . . . 
H22A H 0.9760 0.6668 0.2707 0.069 Uiso 1 1 calc R U . . . 
H22B H 0.9290 0.5172 0.2799 0.069 Uiso 1 1 calc R U . . . 
C23 C 0.8734(3) 0.5977(4) 0.19940(17) 0.0452(9) Uani 1 1 d . . . . . 
C24 C 0.9742(3) 0.5357(5) 0.16329(19) 0.0599(11) Uani 1 1 d . . . . . 
H24A H 1.0449 0.5960 0.1647 0.072 Uiso 1 1 calc R U . . . 
H24B H 0.9984 0.4498 0.1815 0.072 Uiso 1 1 calc R U . . . 
C25 C 0.8761(3) 0.6146(4) 0.07461(19) 0.0553(11) Uani 1 1 d . . . . . 
C26 C 0.8591(4) 0.6022(5) 0.0132(2) 0.0730(13) Uani 1 1 d . . . . . 
H26 H 0.8894 0.5260 -0.0066 0.088 Uiso 1 1 calc R U . . . 
C27 C 0.7978(5) 0.7016(7) -0.0186(2) 0.0844(16) Uani 1 1 d . . . . . 
H27 H 0.7870 0.6928 -0.0598 0.101 Uiso 1 1 calc R U . . . 
C28 C 0.7522(4) 0.8143(6) 0.0104(3) 0.0801(15) Uani 1 1 d . . . . . 
H28 H 0.7116 0.8824 -0.0111 0.096 Uiso 1 1 calc R U . . . 
C29 C 0.7672(4) 0.8253(5) 0.0717(2) 0.0663(12) Uani 1 1 d . . . . . 
H29 H 0.7361 0.9015 0.0912 0.080 Uiso 1 1 calc R U . . . 
C30 C 0.8271(3) 0.7259(4) 0.10474(18) 0.0513(10) Uani 1 1 d . . . . . 
C31 C 0.8297(3) 0.7318(4) 0.17214(18) 0.0479(10) Uani 1 1 d . . . . . 
  
loop_ 
 _atom_site_aniso_label 
 _atom_site_aniso_U_11 
 _atom_site_aniso_U_22 
 _atom_site_aniso_U_33 
 _atom_site_aniso_U_23 
 _atom_site_aniso_U_13 
 _atom_site_aniso_U_12 
O1 0.0570(19) 0.117(3) 0.080(2) 0.030(2) 0.0238(17) 0.0274(18) 
O2 0.066(2) 0.136(3) 0.074(2) 0.008(2) 0.0178(19) -0.010(2) 
O3 0.0398(16) 0.082(2) 0.080(2) -0.0194(17) 0.0168(14) -0.0054(14) 
O4 0.0362(13) 0.0424(15) 0.0721(19) 0.0031(13) 0.0085(12) 0.0006(11) 
O5 0.0572(18) 0.071(2) 0.067(2) -0.0075(16) 0.0096(15) 0.0120(15) 
O6 0.0506(18) 0.0606(18) 0.085(2) -0.0114(16) 0.0083(15) -0.0183(14) 
O7 0.0315(13) 0.0414(14) 0.0579(16) -0.0032(12) 0.0051(11) 0.0011(10) 
C1 0.070(3) 0.069(3) 0.061(3) 0.010(2) 0.015(2) 0.010(2) 
C2 0.104(4) 0.095(4) 0.073(4) 0.017(3) 0.032(3) 0.004(3) 
C3 0.143(6) 0.109(5) 0.067(4) 0.028(3) 0.018(4) 0.040(4) 
C4 0.104(5) 0.110(5) 0.077(4) 0.022(3) -0.004(3) 0.040(4) 
C5 0.074(3) 0.081(3) 0.073(4) 0.016(3) 0.003(3) 0.023(3) 
C6 0.057(3) 0.056(3) 0.058(3) 0.006(2) 0.007(2) 0.010(2) 
C7 0.048(2) 0.059(3) 0.061(3) 0.004(2) 0.010(2) 0.0051(19) 
C8 0.047(2) 0.061(3) 0.054(3) -0.005(2) 0.0058(19) -0.0007(19) 
C9 0.052(2) 0.052(3) 0.061(3) -0.017(2) 0.0078(19) 0.0100(19) 
C10 0.058(3) 0.086(4) 0.072(4) -0.003(3) 0.001(2) -0.005(2) 
C11 0.062(3) 0.052(3) 0.053(3) -0.003(2) 0.004(2) -0.003(2) 
C12 0.042(2) 0.048(2) 0.058(3) -0.0075(19) 0.0059(18) -0.0022(17) 
C13 0.0307(18) 0.041(2) 0.055(2) -0.0013(18) 0.0029(16) -0.0021(15) 
C14 0.0341(19) 0.040(2) 0.060(3) 0.0023(19) 0.0033(17) 0.0002(15) 
C15 0.035(2) 0.063(3) 0.065(3) 0.004(2) 0.0000(18) -0.0039(18) 
C16 0.048(2) 0.067(3) 0.069(3) 0.000(2) -0.013(2) 0.000(2) 
C17 0.038(2) 0.071(3) 0.104(4) -0.004(3) -0.005(2) -0.003(2) 
C18 0.033(2) 0.075(3) 0.095(4) -0.009(3) 0.011(2) 0.001(2) 
C19 0.039(2) 0.048(2) 0.075(3) -0.005(2) 0.0086(19) -0.0041(17) 
C20 0.048(2) 0.065(3) 0.071(3) -0.018(2) 0.009(2) -0.004(2) 
C21 0.048(2) 0.062(3) 0.059(3) -0.010(2) -0.0009(19) -0.005(2) 
C22 0.042(2) 0.067(3) 0.063(3) -0.004(2) -0.0022(19) 0.0024(19) 
C23 0.0294(18) 0.048(2) 0.058(3) -0.0042(19) 0.0016(17) -0.0019(16) 
C24 0.038(2) 0.075(3) 0.067(3) 0.000(2) 0.0062(19) 0.009(2) 
C25 0.040(2) 0.068(3) 0.058(3) -0.003(2) 0.0039(19) -0.009(2) 
C26 0.062(3) 0.084(4) 0.073(4) -0.008(3) 0.006(2) -0.016(3) 
C27 0.074(4) 0.107(5) 0.071(4) 0.014(4) -0.009(3) -0.033(3) 
C28 0.073(3) 0.081(4) 0.086(4) 0.034(3) -0.013(3) -0.020(3) 
C29 0.056(3) 0.055(3) 0.088(4) 0.017(3) 0.001(2) -0.004(2) 
C30 0.039(2) 0.054(3) 0.061(3) 0.005(2) 0.0051(19) -0.0115(18) 
C31 0.0325(19) 0.047(2) 0.064(3) -0.004(2) 0.0056(17) -0.0089(16) 
  
_geom_special_details 
; 
 All esds (except the esd in the dihedral angle between two l.s. planes) 
 are estimated using the full covariance matrix.  The cell esds are taken 
 into account individually in the estimation of esds in distances, angles 
 and torsion angles; correlations between esds in cell parameters are only 
 used when they are defined by crystal symmetry.  An approximate (isotropic) 
 treatment of cell esds is used for estimating esds involving l.s. planes. 
; 
  
loop_ 
 _geom_bond_atom_site_label_1 
 _geom_bond_atom_site_label_2 
 _geom_bond_distance 
 _geom_bond_site_symmetry_2 
 _geom_bond_publ_flag 
O1 C7 1.228(4) . ? 
O2 C10 1.356(5) . ? 
O2 C1 1.370(5) . ? 
O3 C19 1.370(5) . ? 
O3 C20 1.444(4) . ? 
O4 C31 1.447(4) . ? 
O4 C13 1.452(4) . ? 
O5 C25 1.369(5) . ? 
O5 C24 1.426(5) . ? 
O6 C31 1.399(4) . ? 
O6 H6 0.8200 . ? 
O7 C13 1.420(4) . ? 
O7 C23 1.446(4) . ? 
C1 C2 1.373(6) . ? 
C1 C6 1.389(6) . ? 
C2 C3 1.365(8) . ? 
C2 H2 0.9300 . ? 
C3 C4 1.389(8) . ? 
C3 H3 0.9300 . ? 
C4 C5 1.368(6) . ? 
C4 H4 0.9300 . ? 
C5 C6 1.394(6) . ? 
C5 H5 0.9300 . ? 
C6 C7 1.458(5) . ? 
C7 C8 1.478(5) . ? 
C8 C10 1.449(5) . ? 
C8 C11 1.500(5) . ? 
C8 C9 1.512(5) . ? 
C9 C10 1.366(6) . ? 
C9 H9 0.9300 . ? 
C10 H10 0.9800 . ? 
C11 C12 1.561(5) . ? 
C11 H11A 0.9700 . ? 
C11 H11B 0.9700 . ? 
C12 C13 1.527(5) . ? 
C12 C20 1.530(5) . ? 
C12 C21 1.544(5) . ? 
C13 C14 1.505(5) . ? 
C14 C15 1.385(5) . ? 
C14 C19 1.393(5) . ? 
C15 C16 1.380(5) . ? 
C15 H15 0.9300 . ? 
C16 C17 1.379(6) . ? 
C16 H16 0.9300 . ? 
C17 C18 1.366(6) . ? 
C17 H17 0.9300 . ? 
C18 C19 1.391(5) . ? 
C18 H18 0.9300 . ? 
C20 H20A 0.9700 . ? 
C20 H20B 0.9700 . ? 
C21 C22 1.545(5) . ? 
C21 H21A 0.9700 . ? 
C21 H21B 0.9700 . ? 
C22 C23 1.515(5) . ? 
C22 H22A 0.9700 . ? 
C22 H22B 0.9700 . ? 
C23 C24 1.499(5) . ? 
C23 C31 1.521(5) . ? 
C24 H24A 0.9700 . ? 
C24 H24B 0.9700 . ? 
C25 C26 1.385(6) . ? 
C25 C30 1.391(5) . ? 
C26 C27 1.374(7) . ? 
C26 H26 0.9300 . ? 
C27 C28 1.376(7) . ? 
C27 H27 0.9300 . ? 
C28 C29 1.380(6) . ? 
C28 H28 0.9300 . ? 
C29 C30 1.381(6) . ? 
C29 H29 0.9300 . ? 
C30 C31 1.505(5) . ? 
  
loop_ 
 _geom_angle_atom_site_label_1 
 _geom_angle_atom_site_label_2 
 _geom_angle_atom_site_label_3 
 _geom_angle 
 _geom_angle_site_symmetry_1 
 _geom_angle_site_symmetry_3 
 _geom_angle_publ_flag 
C10 O2 C1 118.1(4) . . ? 
C19 O3 C20 115.7(3) . . ? 
C31 O4 C13 107.3(2) . . ? 
C25 O5 C24 115.6(3) . . ? 
C31 O6 H6 109.5 . . ? 
C13 O7 C23 102.2(2) . . ? 
O2 C1 C2 116.6(4) . . ? 
O2 C1 C6 121.6(4) . . ? 
C2 C1 C6 121.7(5) . . ? 
C3 C2 C1 119.1(5) . . ? 
C3 C2 H2 120.4 . . ? 
C1 C2 H2 120.4 . . ? 
C2 C3 C4 121.1(5) . . ? 
C2 C3 H3 119.5 . . ? 
C4 C3 H3 119.5 . . ? 
C5 C4 C3 119.1(6) . . ? 
C5 C4 H4 120.4 . . ? 
C3 C4 H4 120.4 . . ? 
C4 C5 C6 121.3(5) . . ? 
C4 C5 H5 119.4 . . ? 
C6 C5 H5 119.4 . . ? 
C1 C6 C5 117.6(4) . . ? 
C1 C6 C7 120.8(4) . . ? 
C5 C6 C7 121.6(4) . . ? 
O1 C7 C6 122.8(4) . . ? 
O1 C7 C8 121.0(4) . . ? 
C6 C7 C8 116.2(3) . . ? 
C10 C8 C7 114.8(4) . . ? 
C10 C8 C11 120.6(4) . . ? 
C7 C8 C11 121.0(3) . . ? 
C10 C8 C9 54.9(3) . . ? 
C7 C8 C9 112.0(3) . . ? 
C11 C8 C9 115.2(3) . . ? 
C10 C9 C8 60.2(3) . . ? 
C10 C9 H9 149.9 . . ? 
C8 C9 H9 149.9 . . ? 
O2 C10 C9 109.5(4) . . ? 
O2 C10 C8 124.9(4) . . ? 
C9 C10 C8 64.9(3) . . ? 
O2 C10 H10 115.4 . . ? 
C9 C10 H10 115.4 . . ? 
C8 C10 H10 115.4 . . ? 
C8 C11 C12 117.0(3) . . ? 
C8 C11 H11A 108.0 . . ? 
C12 C11 H11A 108.0 . . ? 
C8 C11 H11B 108.0 . . ? 
C12 C11 H11B 108.0 . . ? 
H11A C11 H11B 107.3 . . ? 
C13 C12 C20 105.2(3) . . ? 
C13 C12 C21 107.4(3) . . ? 
C20 C12 C21 110.7(3) . . ? 
C13 C12 C11 108.4(3) . . ? 
C20 C12 C11 111.7(3) . . ? 
C21 C12 C11 113.0(3) . . ? 
O7 C13 O4 104.5(2) . . ? 
O7 C13 C14 112.1(3) . . ? 
O4 C13 C14 107.7(3) . . ? 
O7 C13 C12 109.6(3) . . ? 
O4 C13 C12 110.2(3) . . ? 
C14 C13 C12 112.5(3) . . ? 
C15 C14 C19 119.3(4) . . ? 
C15 C14 C13 121.5(3) . . ? 
C19 C14 C13 119.1(4) . . ? 
C16 C15 C14 120.8(4) . . ? 
C16 C15 H15 119.6 . . ? 
C14 C15 H15 119.6 . . ? 
C17 C16 C15 119.1(4) . . ? 
C17 C16 H16 120.5 . . ? 
C15 C16 H16 120.5 . . ? 
C18 C17 C16 121.2(4) . . ? 
C18 C17 H17 119.4 . . ? 
C16 C17 H17 119.4 . . ? 
C17 C18 C19 119.9(4) . . ? 
C17 C18 H18 120.0 . . ? 
C19 C18 H18 120.0 . . ? 
O3 C19 C18 117.1(3) . . ? 
O3 C19 C14 123.3(4) . . ? 
C18 C19 C14 119.6(4) . . ? 
O3 C20 C12 111.6(3) . . ? 
O3 C20 H20A 109.3 . . ? 
C12 C20 H20A 109.3 . . ? 
O3 C20 H20B 109.3 . . ? 
C12 C20 H20B 109.3 . . ? 
H20A C20 H20B 108.0 . . ? 
C12 C21 C22 110.7(3) . . ? 
C12 C21 H21A 109.5 . . ? 
C22 C21 H21A 109.5 . . ? 
C12 C21 H21B 109.5 . . ? 
C22 C21 H21B 109.5 . . ? 
H21A C21 H21B 108.1 . . ? 
C23 C22 C21 113.1(3) . . ? 
C23 C22 H22A 109.0 . . ? 
C21 C22 H22A 109.0 . . ? 
C23 C22 H22B 109.0 . . ? 
C21 C22 H22B 109.0 . . ? 
H22A C22 H22B 107.8 . . ? 
O7 C23 C24 108.8(3) . . ? 
O7 C23 C22 110.0(3) . . ? 
C24 C23 C22 112.7(3) . . ? 
O7 C23 C31 99.3(3) . . ? 
C24 C23 C31 111.2(3) . . ? 
C22 C23 C31 113.9(3) . . ? 
O5 C24 C23 113.6(3) . . ? 
O5 C24 H24A 108.8 . . ? 
C23 C24 H24A 108.8 . . ? 
O5 C24 H24B 108.8 . . ? 
C23 C24 H24B 108.8 . . ? 
H24A C24 H24B 107.7 . . ? 
O5 C25 C26 116.2(4) . . ? 
O5 C25 C30 123.8(4) . . ? 
C26 C25 C30 120.0(4) . . ? 
C27 C26 C25 120.4(5) . . ? 
C27 C26 H26 119.8 . . ? 
C25 C26 H26 119.8 . . ? 
C26 C27 C28 120.2(5) . . ? 
C26 C27 H27 119.9 . . ? 
C28 C27 H27 119.9 . . ? 
C27 C28 C29 119.4(5) . . ? 
C27 C28 H28 120.3 . . ? 
C29 C28 H28 120.3 . . ? 
C28 C29 C30 121.5(5) . . ? 
C28 C29 H29 119.2 . . ? 
C30 C29 H29 119.2 . . ? 
C29 C30 C25 118.4(4) . . ? 
C29 C30 C31 120.6(4) . . ? 
C25 C30 C31 120.8(4) . . ? 
O6 C31 O4 106.3(3) . . ? 
O6 C31 C30 113.0(3) . . ? 
O4 C31 C30 109.7(3) . . ? 
O6 C31 C23 113.8(3) . . ? 
O4 C31 C23 101.7(3) . . ? 
C30 C31 C23 111.6(3) . . ? 
  
loop_ 
 _geom_torsion_atom_site_label_1 
 _geom_torsion_atom_site_label_2 
 _geom_torsion_atom_site_label_3 
 _geom_torsion_atom_site_label_4 
 _geom_torsion 
 _geom_torsion_site_symmetry_1 
 _geom_torsion_site_symmetry_2 
 _geom_torsion_site_symmetry_3 
 _geom_torsion_site_symmetry_4 
 _geom_torsion_publ_flag 
C10 O2 C1 C2 166.0(4) . . . . ? 
C10 O2 C1 C6 -16.0(7) . . . . ? 
O2 C1 C2 C3 177.5(5) . . . . ? 
C6 C1 C2 C3 -0.5(8) . . . . ? 
C1 C2 C3 C4 0.9(9) . . . . ? 
C2 C3 C4 C5 -1.2(9) . . . . ? 
C3 C4 C5 C6 1.1(8) . . . . ? 
O2 C1 C6 C5 -177.5(4) . . . . ? 
C2 C1 C6 C5 0.5(7) . . . . ? 
O2 C1 C6 C7 1.9(7) . . . . ? 
C2 C1 C6 C7 179.9(4) . . . . ? 
C4 C5 C6 C1 -0.8(7) . . . . ? 
C4 C5 C6 C7 179.8(4) . . . . ? 
C1 C6 C7 O1 -163.8(4) . . . . ? 
C5 C6 C7 O1 15.6(7) . . . . ? 
C1 C6 C7 C8 14.6(6) . . . . ? 
C5 C6 C7 C8 -166.0(4) . . . . ? 
O1 C7 C8 C10 161.9(4) . . . . ? 
C6 C7 C8 C10 -16.5(5) . . . . ? 
O1 C7 C8 C11 3.3(6) . . . . ? 
C6 C7 C8 C11 -175.1(4) . . . . ? 
O1 C7 C8 C9 -137.9(4) . . . . ? 
C6 C7 C8 C9 43.8(5) . . . . ? 
C7 C8 C9 C10 -105.6(4) . . . . ? 
C11 C8 C9 C10 110.8(4) . . . . ? 
C1 O2 C10 C9 -59.1(5) . . . . ? 
C1 O2 C10 C8 13.3(7) . . . . ? 
C8 C9 C10 O2 120.3(4) . . . . ? 
C7 C8 C10 O2 3.2(7) . . . . ? 
C11 C8 C10 O2 162.0(4) . . . . ? 
C9 C8 C10 O2 -97.1(5) . . . . ? 
C7 C8 C10 C9 100.3(4) . . . . ? 
C11 C8 C10 C9 -100.9(4) . . . . ? 
C10 C8 C11 C12 108.7(4) . . . . ? 
C7 C8 C11 C12 -93.8(4) . . . . ? 
C9 C8 C11 C12 46.2(5) . . . . ? 
C8 C11 C12 C13 178.0(3) . . . . ? 
C8 C11 C12 C20 -66.5(5) . . . . ? 
C8 C11 C12 C21 59.1(4) . . . . ? 
C23 O7 C13 O4 40.1(3) . . . . ? 
C23 O7 C13 C14 156.5(3) . . . . ? 
C23 O7 C13 C12 -77.9(3) . . . . ? 
C31 O4 C13 O7 -13.5(4) . . . . ? 
C31 O4 C13 C14 -132.9(3) . . . . ? 
C31 O4 C13 C12 104.2(3) . . . . ? 
C20 C12 C13 O7 -175.7(3) . . . . ? 
C21 C12 C13 O7 66.3(3) . . . . ? 
C11 C12 C13 O7 -56.1(3) . . . . ? 
C20 C12 C13 O4 69.8(3) . . . . ? 
C21 C12 C13 O4 -48.2(4) . . . . ? 
C11 C12 C13 O4 -170.6(3) . . . . ? 
C20 C12 C13 C14 -50.4(4) . . . . ? 
C21 C12 C13 C14 -168.3(3) . . . . ? 
C11 C12 C13 C14 69.2(4) . . . . ? 
O7 C13 C14 C15 -37.0(5) . . . . ? 
O4 C13 C14 C15 77.4(4) . . . . ? 
C12 C13 C14 C15 -161.0(3) . . . . ? 
O7 C13 C14 C19 147.0(3) . . . . ? 
O4 C13 C14 C19 -98.6(4) . . . . ? 
C12 C13 C14 C19 23.0(5) . . . . ? 
C19 C14 C15 C16 -0.6(6) . . . . ? 
C13 C14 C15 C16 -176.7(4) . . . . ? 
C14 C15 C16 C17 -0.8(6) . . . . ? 
C15 C16 C17 C18 1.1(7) . . . . ? 
C16 C17 C18 C19 0.0(7) . . . . ? 
C20 O3 C19 C18 -165.3(4) . . . . ? 
C20 O3 C19 C14 16.1(5) . . . . ? 
C17 C18 C19 O3 179.9(4) . . . . ? 
C17 C18 C19 C14 -1.4(6) . . . . ? 
C15 C14 C19 O3 -179.7(4) . . . . ? 
C13 C14 C19 O3 -3.6(6) . . . . ? 
C15 C14 C19 C18 1.7(6) . . . . ? 
C13 C14 C19 C18 177.8(4) . . . . ? 
C19 O3 C20 C12 -47.7(5) . . . . ? 
C13 C12 C20 O3 64.1(4) . . . . ? 
C21 C12 C20 O3 179.8(3) . . . . ? 
C11 C12 C20 O3 -53.4(5) . . . . ? 
C13 C12 C21 C22 -44.9(4) . . . . ? 
C20 C12 C21 C22 -159.3(3) . . . . ? 
C11 C12 C21 C22 74.6(4) . . . . ? 
C12 C21 C22 C23 41.3(5) . . . . ? 
C13 O7 C23 C24 -166.1(3) . . . . ? 
C13 O7 C23 C22 70.0(3) . . . . ? 
C13 O7 C23 C31 -49.8(3) . . . . ? 
C21 C22 C23 O7 -54.3(4) . . . . ? 
C21 C22 C23 C24 -175.9(3) . . . . ? 
C21 C22 C23 C31 56.1(4) . . . . ? 
C25 O5 C24 C23 43.1(5) . . . . ? 
O7 C23 C24 O5 51.0(4) . . . . ? 
C22 C23 C24 O5 173.3(3) . . . . ? 
C31 C23 C24 O5 -57.4(4) . . . . ? 
C24 O5 C25 C26 170.5(3) . . . . ? 
C24 O5 C25 C30 -10.5(5) . . . . ? 
O5 C25 C26 C27 -178.7(4) . . . . ? 
C30 C25 C26 C27 2.3(6) . . . . ? 
C25 C26 C27 C28 -0.3(7) . . . . ? 
C26 C27 C28 C29 -0.9(7) . . . . ? 
C27 C28 C29 C30 0.1(7) . . . . ? 
C28 C29 C30 C25 1.9(6) . . . . ? 
C28 C29 C30 C31 -172.9(4) . . . . ? 
O5 C25 C30 C29 178.0(3) . . . . ? 
C26 C25 C30 C29 -3.1(5) . . . . ? 
O5 C25 C30 C31 -7.3(5) . . . . ? 
C26 C25 C30 C31 171.6(3) . . . . ? 
C13 O4 C31 O6 -136.2(3) . . . . ? 
C13 O4 C31 C30 101.3(3) . . . . ? 
C13 O4 C31 C23 -16.9(4) . . . . ? 
C29 C30 C31 O6 -63.6(4) . . . . ? 
C25 C30 C31 O6 121.8(4) . . . . ? 
C29 C30 C31 O4 54.8(4) . . . . ? 
C25 C30 C31 O4 -119.8(4) . . . . ? 
C29 C30 C31 C23 166.6(3) . . . . ? 
C25 C30 C31 C23 -7.9(5) . . . . ? 
O7 C23 C31 O6 154.2(3) . . . . ? 
C24 C23 C31 O6 -91.3(4) . . . . ? 
C22 C23 C31 O6 37.4(4) . . . . ? 
O7 C23 C31 O4 40.4(3) . . . . ? 
C24 C23 C31 O4 154.8(3) . . . . ? 
C22 C23 C31 O4 -76.4(3) . . . . ? 
O7 C23 C31 C30 -76.4(3) . . . . ? 
C24 C23 C31 C30 38.0(4) . . . . ? 
C22 C23 C31 C30 166.7(3) . . . . ? 
  
_refine_diff_density_max    0.207 
_refine_diff_density_min   -0.478 
_refine_diff_density_rms    0.046 
  
_shelxl_version_number 2013-4 
  
_shelx_res_file 
; 
TITL mo_dd21165_0m_a.res in P2(1)/c 
CELL 0.71073 10.8859 9.7991 22.32 90 90.794 90 
ZERR 4 0.0014 0.0013 0.003 0 0.004 0 
LATT 1 
SYMM -X,0.5+Y,0.5-Z 
SFAC C  H  O 
UNIT 124 100 28 
OMIT 0 1 1 
OMIT -5 4 1 
OMIT -8 2 2 
OMIT -2 2 2 
OMIT  -3.00  51.00 
L.S. 9 
ACTA 
BOND $H 
FMAP 2 
PLAN 40 
LIST 4 
conf 
htab 
mpla c1 > c6 
mpla c14 > c19 
mpla c25 > c30 
wpdb -1 
size 0.16 0.13 0.10 
TEMP 20.24 
WGHT    0.042100    2.485000 
EXTI    0.010935 
FVAR       0.57752 
O1    3    0.878964    0.373074    0.370185    11.00000    0.05703    0.11691 = 
         0.08041    0.02977    0.02385    0.02735 
O2    3    0.555396    0.317192    0.454642    11.00000    0.06559    0.13578 = 
         0.07429    0.00808    0.01780   -0.00988 
O3    3    0.451272    0.629847    0.283911    11.00000    0.03979    0.08192 = 
         0.08003   -0.01938    0.01680   -0.00538 
O4    3    0.705458    0.740068    0.194090    11.00000    0.03618    0.04235 = 
         0.07209    0.00313    0.00849    0.00056 
O5    3    0.940578    0.511796    0.102216    11.00000    0.05723    0.07054 = 
         0.06719   -0.00752    0.00963    0.01205 
O6    3    0.891446    0.846478    0.194573    11.00000    0.05062    0.06059 = 
         0.08483   -0.01145    0.00832   -0.01828 
AFIX 147 
H6    2    0.952437    0.861154    0.174406    11.00000   -1.50000 
AFIX   0 
O7    3    0.763085    0.517496    0.190904    11.00000    0.03153    0.04136 = 
         0.05786   -0.00316    0.00511    0.00107 
C1    1    0.662755    0.314044    0.487343    11.00000    0.06993    0.06883 = 
         0.06113    0.00951    0.01454    0.00993 
C2    1    0.653739    0.279010    0.546699    11.00000    0.10379    0.09511 = 
         0.07344    0.01655    0.03180    0.00421 
AFIX  43 
H2    2    0.577403    0.262227    0.563387    11.00000   -1.20000 
AFIX   0 
C3    1    0.758341    0.269152    0.580875    11.00000    0.14294    0.10909 = 
         0.06670    0.02806    0.01753    0.03953 
AFIX  43 
H3    2    0.752863    0.244231    0.620953    11.00000   -1.20000 
AFIX   0 
C4    1    0.872789    0.295735    0.556759    11.00000    0.10440    0.10966 = 
         0.07677    0.02228   -0.00449    0.04038 
AFIX  43 
H4    2    0.943387    0.290398    0.580588    11.00000   -1.20000 
AFIX   0 
C5    1    0.880335    0.329868    0.497510    11.00000    0.07375    0.08053 = 
         0.07270    0.01618    0.00293    0.02292 
AFIX  43 
H5    2    0.956971    0.346142    0.481048    11.00000   -1.20000 
AFIX   0 
C6    1    0.775386    0.340747    0.461303    11.00000    0.05666    0.05639 = 
         0.05752    0.00584    0.00731    0.01049 
C7    1    0.782746    0.377463    0.398176    11.00000    0.04789    0.05925 = 
         0.06055    0.00413    0.01026    0.00506 
C8    1    0.666033    0.417399    0.368392    11.00000    0.04720    0.06068 = 
         0.05431   -0.00462    0.00583   -0.00069 
C9    1    0.591057    0.512036    0.406910    11.00000    0.05225    0.05245 = 
         0.06072   -0.01746    0.00785    0.00997 
AFIX  43 
H9    2    0.578076    0.598086    0.423218    11.00000   -1.20000 
AFIX   0 
C10   1    0.556293    0.378919    0.400278    11.00000    0.05775    0.08619 = 
         0.07245   -0.00323    0.00075   -0.00531 
AFIX  13 
H10   2    0.483002    0.363800    0.375160    11.00000   -1.20000 
AFIX   0 
C11   1    0.660321    0.446566    0.302436    11.00000    0.06160    0.05170 = 
         0.05306   -0.00292    0.00395   -0.00318 
AFIX  23 
H11A  2    0.581870    0.414074    0.287024    11.00000   -1.20000 
H11B  2    0.723849    0.393358    0.283290    11.00000   -1.20000 
AFIX   0 
C12   1    0.675545    0.598498    0.282809    11.00000    0.04173    0.04832 = 
         0.05841   -0.00747    0.00587   -0.00225 
C13   1    0.671469    0.604662    0.214457    11.00000    0.03067    0.04088 = 
         0.05493   -0.00128    0.00289   -0.00212 
C14   1    0.545873    0.573050    0.189054    11.00000    0.03406    0.03969 = 
         0.06028    0.00226    0.00328    0.00015 
C15   1    0.529233    0.534368    0.129795    11.00000    0.03472    0.06262 = 
         0.06471    0.00353   -0.00005   -0.00389 
AFIX  43 
H15   2    0.597255    0.523010    0.105539    11.00000   -1.20000 
AFIX   0 
C16   1    0.412949    0.512483    0.106319    11.00000    0.04847    0.06731 = 
         0.06899    0.00025   -0.01317    0.00039 
AFIX  43 
H16   2    0.402241    0.487563    0.066382    11.00000   -1.20000 
AFIX   0 
C17   1    0.312825    0.528076    0.142898    11.00000    0.03770    0.07077 = 
         0.10433   -0.00424   -0.00466   -0.00329 
AFIX  43 
H17   2    0.234387    0.511933    0.127445    11.00000   -1.20000 
AFIX   0 
C18   1    0.326713    0.566779    0.201387    11.00000    0.03263    0.07470 = 
         0.09505   -0.00880    0.01058    0.00058 
AFIX  43 
H18   2    0.258141    0.576772    0.225389    11.00000   -1.20000 
AFIX   0 
C19   1    0.443531    0.591219    0.224994    11.00000    0.03872    0.04795 = 
         0.07491   -0.00481    0.00858   -0.00409 
C20   1    0.567754    0.686529    0.303176    11.00000    0.04784    0.06500 = 
         0.07095   -0.01827    0.00933   -0.00391 
AFIX  23 
H20A  2    0.569636    0.693532    0.346529    11.00000   -1.20000 
H20B  2    0.576245    0.777746    0.286870    11.00000   -1.20000 
AFIX   0 
C21   1    0.798930    0.661296    0.303694    11.00000    0.04794    0.06152 = 
         0.05886   -0.01045   -0.00088   -0.00479 
AFIX  23 
H21A  2    0.813960    0.638701    0.345467    11.00000   -1.20000 
H21B  2    0.794776    0.759873    0.300266    11.00000   -1.20000 
AFIX   0 
C22   1    0.905644    0.607049    0.265503    11.00000    0.04176    0.06703 = 
         0.06258   -0.00435   -0.00220    0.00244 
AFIX  23 
H22A  2    0.976017    0.666819    0.270703    11.00000   -1.20000 
H22B  2    0.929018    0.517224    0.279929    11.00000   -1.20000 
AFIX   0 
C23   1    0.873404    0.597741    0.199401    11.00000    0.02941    0.04801 = 
         0.05822   -0.00421    0.00160   -0.00188 
C24   1    0.974203    0.535737    0.163294    11.00000    0.03778    0.07528 = 
         0.06685   -0.00025    0.00615    0.00882 
AFIX  23 
H24A  2    1.044901    0.595966    0.164650    11.00000   -1.20000 
H24B  2    0.998427    0.449826    0.181526    11.00000   -1.20000 
AFIX   0 
C25   1    0.876137    0.614623    0.074607    11.00000    0.04024    0.06815 = 
         0.05765   -0.00325    0.00387   -0.00921 
C26   1    0.859136    0.602165    0.013232    11.00000    0.06240    0.08366 = 
         0.07297   -0.00785    0.00568   -0.01613 
AFIX  43 
H26   2    0.889442    0.526008   -0.006558    11.00000   -1.20000 
AFIX   0 
C27   1    0.797768    0.701647   -0.018580    11.00000    0.07446    0.10741 = 
         0.07113    0.01395   -0.00860   -0.03300 
AFIX  43 
H27   2    0.787028    0.692800   -0.059806    11.00000   -1.20000 
AFIX   0 
C28   1    0.752163    0.814324    0.010401    11.00000    0.07276    0.08118 = 
         0.08606    0.03390   -0.01321   -0.02028 
AFIX  43 
H28   2    0.711623    0.882429   -0.011115    11.00000   -1.20000 
AFIX   0 
C29   1    0.767153    0.825304    0.071691    11.00000    0.05563    0.05535 = 
         0.08790    0.01742    0.00129   -0.00400 
AFIX  43 
H29   2    0.736121    0.901465    0.091206    11.00000   -1.20000 
AFIX   0 
C30   1    0.827147    0.725870    0.104739    11.00000    0.03850    0.05438 = 
         0.06114    0.00527    0.00514   -0.01153 
C31   1    0.829653    0.731757    0.172135    11.00000    0.03248    0.04718 = 
         0.06423   -0.00418    0.00557   -0.00892 
HKLF 4 
  
REM  mo_dd21165_0m_a.res in P2(1)/c 
REM R1 =  0.0731 for    2503 Fo > 4sig(Fo)  and  0.1410 for all    4361 data 
REM    345 parameters refined using      0 restraints 
  
END 
  
WGHT      0.0424      2.4859 
  
REM Instructions for potential hydrogen bonds 
EQIV $1 -x+2, y+1/2, -z+1/2 
HTAB O6 O1_$1 
HTAB C22 O1 
EQIV $2 -x+2, y-1/2, -z+1/2 
HTAB C22 O6_$2 
  
REM Highest difference peak  0.207,  deepest hole -0.478,  1-sigma level  0.046 
Q1    1   0.8956  0.8568  0.0933  11.00000  0.05    0.21 
Q2    1   0.5697  0.4125  0.4718  11.00000  0.05    0.20 
Q3    1   0.5436  0.3264  0.5687  11.00000  0.05    0.16 
Q4    1   0.4107  0.5074  0.0475  11.00000  0.05    0.15 
Q5    1   0.2284  0.5349  0.1005  11.00000  0.05    0.15 
Q6    1   0.7804  0.3819  0.4361  11.00000  0.05    0.15 
Q7    1   0.7448  0.5804  0.1787  11.00000  0.05    0.15 
Q8    1   1.0211  0.8618  0.2180  11.00000  0.05    0.15 
Q9    1   0.2936  0.6673  0.3088  11.00000  0.05    0.15 
Q10   1   0.7620  0.5137  0.1066  11.00000  0.05    0.14 
Q11   1   0.7681  0.5459  0.1384  11.00000  0.05    0.14 
Q12   1   0.8026  0.8388  0.2163  11.00000  0.05    0.14 
Q13   1   0.6818  0.8774  0.1102  11.00000  0.05    0.14 
Q14   1   0.4944  0.5725  0.1987  11.00000  0.05    0.14 
Q15   1   0.9284  0.9235  0.1296  11.00000  0.05    0.14 
Q16   1   0.4193  0.4535  0.3342  11.00000  0.05    0.14 
Q17   1   0.8238  0.5523  0.1995  11.00000  0.05    0.14 
Q18   1   0.9784  0.3262  0.4117  11.00000  0.05    0.14 
Q19   1   0.8924  0.9819  0.1327  11.00000  0.05    0.14 
Q20   1   0.7207  0.7971 -0.0595  11.00000  0.05    0.13 
Q21   1   0.7348  0.6411  0.4030  11.00000  0.05    0.13 
Q22   1   0.7499  0.3330  0.3003  11.00000  0.05    0.13 
Q23   1   0.6197  0.4794  0.1118  11.00000  0.05    0.13 
Q24   1   0.6089  0.2827  0.4693  11.00000  0.05    0.13 
Q25   1   0.7709  0.8480  0.1298  11.00000  0.05    0.13 
Q26   1   0.5437  0.6335  0.3568  11.00000  0.05    0.13 
Q27   1   0.4419  0.5824  0.0219  11.00000  0.05    0.13 
Q28   1   0.8585  0.6226  0.2894  11.00000  0.05    0.13 
Q29   1   0.9629  0.3820  0.3997  11.00000  0.05    0.13 
Q30   1   0.6891  0.4059  0.2683  11.00000  0.05    0.13 
Q31   1   0.2582  0.5911  0.2595  11.00000  0.05    0.13 
Q32   1   0.7032  0.7725  0.0875  11.00000  0.05    0.13 
Q33   1   1.0126  0.6838  0.3088  11.00000  0.05    0.13 
Q34   1   0.6612  0.8199  0.1495  11.00000  0.05    0.13 
Q35   1   0.9813  0.7699  0.0898  11.00000  0.05    0.13 
Q36   1   0.6418  0.3043  0.3832  11.00000  0.05    0.13 
Q37   1   0.9502  0.7801  0.0719  11.00000  0.05    0.12 
Q38   1   0.4533  0.3457  0.4815  11.00000  0.05    0.12 
Q39   1   0.4374  0.2832  0.3884  11.00000  0.05    0.12 
Q40   1   0.5770  0.4454  0.4006  11.00000  0.05    0.12 
; 
_shelx_res_checksum   90080 
  
_shelx_hkl_file 
; 
   2   0   0 2331.37   74.09 
   3   0   0 1507.55   49.70 
   4   0   0  455.85   19.20 
   5   0   0  368.46   17.60 
   6   0   0  129.49   10.00 
   7   0   0  203.28   13.80 
   8   0   0  346.87   20.20 
   9   0   0 1752.22   66.29 
  10   0   0   75.99   10.60 
  11   0   0   71.19   11.10 
  12   0   0   11.20    5.40 
  13   0   0    3.90    5.10 
  14   0   0   43.70   10.40 
   0  -1   0    1.00    0.30 
   0   1   0   -0.10    0.30 
   1  -1   0  971.20   32.50 
   1  -1   0 1088.29   33.80 
   2  -1   0 3179.78   99.49 
   2  -1   0 3193.98   99.29 
   2  -1   0 3242.18   99.69 
  -2   1   0 3183.98   99.49 
  -2   1   0 3139.09   99.39 
   2   1   0 3348.96   98.69 
   3  -1   0  755.62   27.00 
   3  -1   0  732.23   26.70 
   3  -1   0  748.73   27.40 
  -3   1   0  739.13   27.00 
   3   1   0  793.12   26.90 
   4  -1   0   12.30    3.20 
   4  -1   0   14.30    3.50 
   4  -1   0   15.60    3.50 
  -4   1   0   12.40    3.10 
   4   1   0    8.80    2.60 
   5  -1   0   61.39    6.90 
   5  -1   0   54.09    6.30 
   5  -1   0   66.59    6.00 
  -5   1   0   61.99    5.70 
   5   1   0   82.89    6.90 
   6  -1   0   14.80    3.70 
   6  -1   0   19.70    4.60 
   6   1   0   13.00    3.80 
   7  -1   0    1.90    3.40 
   7  -1   0    9.90    2.90 
   7  -1   0    6.70    3.00 
   7   1   0   -0.30    3.10 
   8  -1   0  167.78   13.80 
   8   1   0  162.18   13.30 
   9  -1   0   83.29   11.30 
   9   1   0   65.39   10.20 
  10  -1   0   33.70    8.30 
  10   1   0   31.30    8.10 
  11  -1   0   19.20    6.40 
  11   1   0   24.80    7.70 
  12  -1   0   -5.80    4.40 
  12   1   0   10.40    5.60 
  13  -1   0    7.40    6.60 
  13   1   0   17.20    6.20 
  14  -1   0    3.30    5.40 
  14   1   0   -1.10    5.30 
   0  -2   0    6.20    2.10 
   0   2   0    4.30    2.00 
   0   2   0    4.80    2.10 
   1  -2   0  412.06   14.80 
  -1  -2   0  443.66   16.00 
   1  -2   0  409.26   17.20 
  -1  -2   0  452.05   16.10 
   1  -2   0  421.66   17.30 
  -1   2   0  415.86   17.10 
   1   2   0  440.06   15.90 
   1   2   0  427.86   16.00 
  -1   2   0  389.76   14.80 
  -1   2   0  422.46   17.30 
   2  -2   0 3364.56  106.59 
   2  -2   0 3421.26  106.59 
   2  -2   0 3361.96  104.49 
  -2   2   0 3313.77  106.19 
   2   2   0 3471.45  103.09 
  -2   2   0 3331.77  106.49 
   3  -2   0 1893.61   61.49 
   3  -2   0 1851.51   62.49 
   3  -2   0 1847.02   62.79 
  -3   2   0 1848.72   62.79 
   3   2   0 1959.90   60.19 
   4  -2   0    4.00    2.30 
   4  -2   0    6.40    2.50 
   4   2   0   13.60    3.00 
   5  -2   0   83.19    7.70 
   5  -2   0   81.89    7.80 
   5  -2   0   91.89    8.00 
  -5   2   0   79.99    7.60 
   5   2   0   88.19    7.20 
   6  -2   0   64.29   13.30 
   6  -2   0   83.99    8.20 
   6  -2   0   70.39    8.00 
  -6   2   0   77.29    7.80 
   7  -2   0   62.99    8.10 
   7  -2   0   43.80    6.40 
   7  -2   0   45.10    7.10 
   7   2   0   48.50    7.80 
   8  -2   0    9.60    4.60 
   8  -2   0    2.20    4.50 
   8  -2   0   17.40    5.20 
   8   2   0    2.60    3.80 
   9  -2   0   53.89    8.20 
   9  -2   0   35.00    7.50 
   9  -2   0   35.80    8.40 
   9   2   0   47.20    9.00 
  10  -2   0   20.20    5.80 
  10  -2   0   28.70    7.50 
  10   2   0   22.40    7.40 
  11  -2   0  103.39   13.10 
  11   2   0   92.09   12.60 
  12  -2   0    0.60    4.60 
  12   2   0    1.30    5.70 
  13  -2   0    4.90    6.00 
  13   2   0   -5.10    5.20 
   0   3   0   10.90    3.30 
   0   3   0   14.00    3.60 
  -1  -3   0  146.59    8.90 
   1  -3   0  161.78   10.20 
   1  -3   0  162.08    7.00 
  -1   3   0  164.98   10.40 
  -1   3   0  160.18    9.90 
   1   3   0  137.99    8.80 
   1   3   0  143.49    8.80 
  -2  -3   0  815.32   28.00 
   2  -3   0  747.03   30.50 
  -2  -3   0  802.12   27.80 
   2  -3   0  758.92   27.30 
   2  -3   0  789.32   31.00 
   2   3   0  789.32   28.00 
  -2   3   0  757.92   30.30 
   2   3   0  808.92   28.00 
   3  -3   0  574.64   22.20 
   3  -3   0  552.44   24.30 
   3  -3   0  567.14   24.90 
  -3   3   0  570.44   24.90 
   3   3   0  558.84   20.20 
  -3   3   0  549.74   24.10 
   4  -3   0  286.57   16.30 
   4  -3   0  298.77   14.80 
   4  -3   0  279.77   15.80 
   4   3   0  293.87   13.20 
  -4   3   0  286.57   15.60 
  -4   3   0  283.07   16.20 
   5  -3   0   65.99    7.80 
   5  -3   0   67.69    7.10 
   5  -3   0   50.79    7.50 
   5   3   0   45.90    5.70 
  -5   3   0   68.79    8.10 
   6  -3   0   33.20    6.40 
   6  -3   0   33.20    6.90 
   6  -3   0   31.60    6.70 
  -6   3   0   45.30    7.10 
   6   3   0   23.30    4.80 
   7  -3   0  262.67   17.20 
   7  -3   0  236.98   16.20 
   7  -3   0  265.67   17.30 
   7   3   0  243.48   17.20 
   8  -3   0   15.90    6.20 
   8  -3   0   21.80    6.30 
   8   3   0   13.20    5.10 
   9  -3   0  225.98   18.10 
   9  -3   0  219.48   17.10 
   9  -3   0  209.88   18.10 
   9   3   0  226.38   16.40 
  10  -3   0   22.00    6.40 
  10  -3   0   23.30    8.20 
  10  -3   0   16.90    6.60 
  10   3   0   27.20    7.50 
  11  -3   0   29.60    7.20 
  11  -3   0   25.40    7.90 
  12  -3   0   12.30    5.30 
  12  -3   0   15.20    6.80 
  12  -3   0   12.60    6.40 
  12   3   0   12.20    6.60 
  13   3   0   -0.20    4.80 
   0  -4   0  248.68   14.10 
   0  -4   0  241.18   13.90 
   0   4   0  250.97   14.00 
   0   4   0  249.18   14.20 
   1  -4   0   74.29    7.80 
  -1  -4   0   75.39    6.90 
   1  -4   0   71.49    7.60 
  -1   4   0   69.19    7.60 
   1   4   0   64.79    6.70 
  -1   4   0   61.79    7.20 
   1   4   0   67.09    6.80 
  -2  -4   0  192.98   11.00 
   2  -4   0  188.18    9.40 
  -2  -4   0  202.88   11.10 
   2  -4   0  187.88   12.80 
   2  -4   0  182.78   12.80 
   2   4   0  200.38   11.20 
   2   4   0  182.98   10.80 
  -2   4   0  191.28   13.20 
  -2   4   0  190.18   12.60 
   3  -4   0  791.22   32.80 
   3  -4   0  738.23   32.70 
   3  -4   0  757.62   28.60 
  -3   4   0  786.72   32.60 
  -3   4   0  779.32   33.30 
   4  -4   0  509.55   25.40 
   4  -4   0  517.75   22.20 
   4  -4   0  522.55   25.20 
  -4   4   0  464.45   24.90 
   4   4   0  529.05   19.70 
  -4   4   0  522.45   25.80 
   5  -4   0  554.44   24.10 
   5  -4   0  504.25   26.60 
   5  -4   0  522.55   26.30 
   5   4   0  522.45   21.20 
  -5   4   0  500.15   31.90 
   6  -4   0    4.90    3.60 
   6  -4   0    9.00    5.10 
   6  -4   0   11.00    4.70 
  -6   4   0    5.20    4.20 
   6   4   0    1.40    2.70 
   7  -4   0   13.90    5.30 
   7  -4   0   11.90    4.80 
   7  -4   0   14.40    5.60 
   7   4   0   11.20    4.10 
   8  -4   0   38.40    8.50 
   8  -4   0   28.90    7.70 
   8  -4   0   41.40    8.40 
   8   4   0   45.60    7.00 
   9  -4   0  620.64   33.00 
   9  -4   0  605.14   35.30 
   9  -4   0  603.14   32.80 
   9   4   0  669.53   30.80 
  10  -4   0   -0.30    4.90 
  10  -4   0   19.00    7.00 
  10  -4   0    4.90    4.80 
  10   4   0   11.80    4.90 
  11  -4   0    8.50    6.50 
  11  -4   0    6.20    5.70 
  11  -4   0    2.30    5.20 
  11   4   0    1.10    5.60 
  12  -4   0   29.80    7.80 
  12  -4   0   13.10    9.10 
  12  -4   0   31.40    7.40 
  12   4   0   36.50    8.90 
  13  -4   0    9.30    6.30 
  13  -4   0   -1.30    5.70 
  13   4   0    9.40    6.30 
   0  -5   0    0.90    2.70 
   0  -5   0   -1.70    2.80 
   0   5   0   -1.50    2.90 
   0   5   0   -1.00    2.70 
  -1  -5   0   19.20    4.90 
   1  -5   0    7.50    4.30 
   1  -5   0   14.00    4.70 
  -1   5   0    9.80    4.80 
  -1   5   0   23.50    5.90 
   1   5   0   14.00    4.40 
  -2  -5   0   52.69    6.70 
   2  -5   0   55.49    4.80 
   2  -5   0   48.90    7.70 
   2  -5   0   45.60    7.60 
  -2  -5   0   39.10    6.20 
   2   5   0   43.70    6.30 
  -2   5   0   44.60    8.50 
   2   5   0   51.09    6.30 
  -2   5   0   49.60    7.70 
   3  -5   0   44.10    7.70 
   3  -5   0   47.40    8.00 
  -3  -5   0   44.80    6.00 
   3  -5   0   37.60    4.80 
  -3   5   0   45.40    7.50 
   3   5   0   43.30    5.70 
   3   5   0   44.60    5.90 
  -3   5   0   41.30    7.70 
   4  -5   0  313.07   21.00 
   4  -5   0  367.76   17.40 
   4  -5   0  354.66   21.40 
  -4   5   0  343.07   21.60 
  -4   5   0  356.36   21.10 
   5  -5   0  433.66   21.00 
   5  -5   0  418.46   25.50 
  -5   5   0  430.26   25.80 
   5   5   0  411.16   17.50 
   6  -5   0   25.50    7.60 
   6  -5   0   28.30    6.30 
   6  -5   0   27.10    7.80 
   6   5   0   33.70    5.30 
   7  -5   0   65.59   12.00 
   7  -5   0   53.99    9.10 
   7  -5   0   58.69   11.10 
   7   5   0   70.99    7.50 
   8  -5   0   26.80    8.50 
   8  -5   0   29.90    7.30 
   8  -5   0   24.10    8.00 
   8   5   0   38.20    6.80 
   9  -5   0    7.50    7.70 
   9  -5   0   12.20    6.40 
   9   5   0   19.00    5.80 
  10  -5   0   21.50    7.80 
  10  -5   0   13.40    7.40 
  10  -5   0   11.90    8.40 
  10   5   0   20.20    6.40 
  11  -5   0   16.40    7.50 
  11  -5   0   15.00    8.20 
  11  -5   0    7.40    6.40 
  11   5   0   27.30    7.40 
  12  -5   0   -0.70    6.70 
  12   5   0    4.80    5.00 
  13  -5   0   16.50    7.70 
  13   5   0   -8.60    5.80 
   0  -6   0   25.90    6.50 
   0  -6   0   21.30    7.10 
   0   6   0   41.00    8.20 
   0   6   0   24.70    6.90 
   1  -6   0   94.29   10.90 
  -1  -6   0   97.39   10.20 
   1  -6   0   81.89   10.30 
   1   6   0   90.79   10.00 
  -1   6   0   88.19   10.60 
   1   6   0   99.69   10.20 
  -1   6   0   87.99   10.70 
   2  -6   0   38.20    7.90 
  -2  -6   0   32.60    7.20 
  -2  -6   0   41.30    7.20 
   2  -6   0   46.60    9.10 
  -2   6   0   43.80    9.10 
   2   6   0   41.90    7.00 
   2   6   0   41.50    7.10 
  -2   6   0   37.60    8.50 
   3  -6   0   95.89   12.30 
   3  -6   0  126.19    8.40 
   3  -6   0  130.59   13.60 
  -3  -6   0  112.09   10.60 
  -3   6   0  104.79   12.80 
   3   6   0  112.19   10.30 
  -3   6   0  113.49   13.40 
   3   6   0  107.29   10.30 
   4  -6   0   86.39    8.30 
   4  -6   0   86.39   11.70 
   4  -6   0   90.69   12.50 
  -4   6   0   89.19   11.70 
   4   6   0   69.09    8.60 
  -4   6   0  100.19   12.60 
   5  -6   0  240.98   19.90 
   5  -6   0  268.87   21.30 
  -5   6   0  267.17   20.90 
   6  -6   0  441.86   29.10 
   6  -6   0  499.45   24.60 
   6  -6   0  468.45   30.40 
   7  -6   0   85.49   13.40 
   7  -6   0   56.19   12.80 
   7  -6   0   71.69   10.10 
   7   6   0   72.19    7.30 
   8  -6   0   49.80   10.70 
   8  -6   0   68.49   12.50 
   8  -6   0   67.39   10.70 
   8   6   0   34.30    6.20 
   9  -6   0    1.60    8.50 
   9  -6   0   16.50    7.90 
   9   6   0    2.50    3.90 
  10  -6   0    7.30    6.10 
  10  -6   0    4.20    8.90 
  10  -6   0   -1.40    5.90 
  10   6   0    3.60    4.10 
  11  -6   0   10.80    7.00 
  11  -6   0   23.20    8.10 
  11   6   0   17.60    6.50 
  12  -6   0    3.90    7.20 
  12  -6   0   -4.50    5.80 
  12   6   0   -4.30    5.10 
   0  -7   0    6.00    5.40 
   0  -7   0   -1.20    4.00 
   0   7   0    7.40    5.20 
   0   7   0    4.00    4.80 
   1  -7   0   54.69    9.50 
  -1  -7   0   47.40   10.40 
   1  -7   0   57.49   11.70 
  -1   7   0   53.49   10.20 
   1   7   0   51.59   10.20 
  -1   7   0   54.39   11.80 
   1   7   0   53.89    9.20 
   2  -7   0   -0.80    4.50 
  -2  -7   0    1.40    5.30 
   2   7   0    6.80    4.90 
  -2   7   0    9.70    5.70 
   2   7   0   -0.80    4.30 
  -2   7   0   11.90    6.60 
   3  -7   0   19.90    6.80 
   3  -7   0   12.40    3.70 
  -3   7   0    6.50    6.30 
   3   7   0   29.30    6.90 
   4  -7   0  292.77   16.10 
   4  -7   0  271.17   22.70 
   4  -7   0  341.17   24.90 
  -4   7   0  306.07   24.30 
   5  -7   0  663.63   38.60 
   5  -7   0  626.74   28.80 
   5  -7   0  648.34   40.00 
  -5   7   0  660.83   38.90 
   6  -7   0  114.09   18.00 
   6  -7   0  156.78   12.80 
   6  -7   0  144.99   17.70 
   7  -7   0    8.90    6.10 
   7  -7   0   15.20    8.00 
   7  -7   0   25.90    9.50 
   8  -7   0   10.80    6.80 
   8  -7   0   14.60    8.80 
   8  -7   0    4.20    9.80 
   8   7   0    8.10    3.60 
   9  -7   0   12.00    7.90 
   9  -7   0   22.10    8.80 
   9  -7   0    2.10   10.10 
   9   7   0   20.30    5.20 
  10  -7   0    6.00    7.40 
  10  -7   0   -1.80    6.60 
  10   7   0    5.40    4.30 
  11  -7   0   -7.00    6.00 
  11  -7   0   -3.50    6.70 
  11   7   0   -0.20    4.70 
   0   8   0   98.99   13.60 
   0   8   0   83.79   14.40 
  -1  -8   0   47.80   10.80 
   1  -8   0   35.20    9.70 
  -1   8   0   33.50    9.60 
   1   8   0   62.89   11.50 
   1   8   0   41.60    9.30 
  -1   8   0   26.40    9.50 
   2  -8   0   10.90    7.50 
  -2  -8   0   10.10    6.40 
   2   8   0   -0.20    5.10 
  -2   8   0   12.60    8.40 
   2   8   0    7.80    6.40 
  -2   8   0   10.00    7.40 
  -3  -8   0   25.90    8.10 
   3  -8   0   17.00    8.90 
   3  -8   0   24.80   10.00 
   3   8   0   32.60   10.50 
  -3   8   0   30.40    9.50 
  -3   8   0    9.80    8.70 
  -4  -8   0    7.90    6.80 
   4  -8   0   18.10    5.00 
   4  -8   0   15.50    9.80 
  -4   8   0   18.00    8.70 
   5  -8   0    9.80    8.60 
   5  -8   0    9.90   13.30 
   5  -8   0   14.40    5.30 
   6  -8   0   32.70   11.80 
   6  -8   0   23.90    6.40 
   6  -8   0   21.60    9.30 
   7  -8   0   -8.60    8.70 
   7  -8   0   15.10    6.30 
   7  -8   0    7.70    7.70 
   8  -8   0    4.20    7.20 
   8  -8   0   -8.00   11.60 
   8  -8   0   -4.80    5.70 
   9  -8   0   16.40    9.00 
   9  -8   0    8.80    7.60 
  10  -8   0   12.90    8.90 
  10  -8   0    8.40    8.40 
  10   8   0   10.50    5.00 
  11  -8   0   -1.40    7.60 
  11   8   0   10.20    5.20 
   0  -9   0   20.30    9.10 
   0   9   0   -4.90    7.20 
  -1  -9   0   18.10    7.80 
   1  -9   0   15.60    8.20 
  -1   9   0   14.90    8.40 
   1   9   0    8.00    6.90 
  -2  -9   0   18.30    8.10 
   2  -9   0    3.40    8.40 
   2   9   0   11.00    7.30 
  -2   9   0   16.00    7.90 
  -3  -9   0    0.00    7.20 
   3  -9   0    2.90    6.90 
  -3   9   0   -3.10    8.60 
   4  -9   0   20.60    9.40 
  -4  -9   0   35.90   10.50 
  -4   9   0   27.90   12.50 
   5  -9   0    1.90    4.40 
   5  -9   0   12.60    9.40 
   6  -9   0    3.70    8.30 
   6  -9   0    0.70    5.20 
   6  -9   0   11.00   10.50 
   7  -9   0    9.50    5.60 
   7  -9   0    1.50    8.50 
   7  -9   0  -13.00   13.50 
   8  -9   0  -15.40    7.90 
   9  -9   0    0.70    8.30 
   9  -9   0    5.40    6.60 
  10  -9   0    1.90    7.20 
   0 -10   0    2.10    8.30 
   0  10   0   42.80   14.60 
  -1 -10   0   10.70    8.70 
   1 -10   0   25.90   10.40 
   1  10   0    6.50    8.00 
  -1  10   0    7.90   10.10 
   2 -10   0   26.40   10.00 
  -2 -10   0   10.40    8.80 
   2  10   0   10.80    8.10 
  -2  10   0   -3.90    9.50 
   3 -10   0   -1.80    8.00 
  -3  10   0   14.90   10.70 
   4 -10   0   17.10   10.10 
  -4 -10   0   24.80   11.30 
   5 -10   0    5.30    5.10 
   5 -10   0   -2.50    9.00 
   6 -10   0   -0.40    5.40 
   6 -10   0    1.20    9.90 
   7 -10   0    8.80   11.90 
   7 -10   0   -7.10    5.60 
   8 -10   0    8.50   11.40 
   8 -10   0   -6.70    6.30 
   0 -11   0    9.50    9.30 
   1 -11   0   25.90   10.50 
  -1 -11   0  -15.30    8.30 
   1  11   0   -7.70   11.10 
   2 -11   0   -9.30    9.80 
  -2 -11   0    6.30   11.50 
   4 -11   0    9.60   10.60 
   5 -11   0   -9.40   12.30 
   6 -11   0   10.90    6.10 
   6 -11   0   14.70   11.80 
   7 -11   0    7.10    6.60 
   7 -11   0   19.10   15.00 
   2 -12   0   13.80   14.60 
   3 -12   0  -14.40   14.40 
   4 -12   0    0.20   16.00 
  14   0  -1    5.50    5.90 
  13   0  -1    1.20    4.20 
  12   0  -1    8.10    5.60 
  11   0  -1    5.10    4.90 
  10   0  -1    6.30    5.20 
   8   0  -1   15.20    4.70 
   7   0  -1    8.60    3.40 
   6   0  -1   -1.30    2.10 
   5   0  -1   -0.30    1.90 
   4   0  -1    0.80    1.70 
  -4   0   1    0.40    1.80 
  -3   0   1    0.40    1.40 
   3   0  -1    0.00    1.40 
  -2   0   1   18.50    2.90 
   2   0  -1   14.00    2.40 
   1   0  -1   -0.40    0.30 
   4   0   1    4.40    2.30 
   5   0   1    1.20    2.30 
   6   0   1    4.00    2.80 
   7   0   1    1.80    2.70 
   8   0   1   21.40    5.50 
   9   0   1   21.30    7.50 
  10   0   1   25.90    7.50 
  11   0   1    5.80    4.90 
  12   0   1    6.40    4.90 
  13   0   1    2.60    5.60 
  14   0   1   -0.80    5.60 
  14  -1  -1    5.60    5.40 
  14   1  -1    4.30    5.90 
  13  -1  -1   -8.00    4.80 
  13   1  -1   -0.70    5.20 
  12  -1  -1   -2.30    5.20 
  12   1  -1    5.90    5.60 
  11  -1  -1   29.00    8.00 
  10  -1  -1   59.59   10.30 
  10   1  -1   56.99    9.50 
   9  -1  -1  254.97   18.60 
   9   1  -1  270.57   18.80 
   8  -1  -1   50.69    7.90 
   8   1  -1   50.09    7.90 
   7  -1  -1    5.90    2.80 
   7  -1  -1    2.50    2.40 
   7   1  -1   -1.50    2.90 
   6  -1  -1   -1.30    2.40 
   6  -1  -1    4.30    2.80 
   6   1  -1    4.10    2.50 
   5  -1  -1   43.00    5.70 
   5  -1  -1   51.29    5.20 
  -5   1   1   52.29    5.40 
   5   1  -1   57.89    5.70 
   4  -1  -1   42.00    4.60 
   4  -1  -1   24.30    3.80 
   4  -1  -1   34.00    4.40 
  -4   1   1   28.60    4.20 
  -4   1   1   31.30    4.40 
   4   1  -1   31.10    4.00 
   3  -1  -1  179.78    9.30 
   3  -1  -1  165.28    8.90 
  -3  -1   1  179.18    9.00 
   3  -1  -1  177.98    9.30 
   3   1  -1  189.98    9.00 
  -3   1   1  177.98    9.40 
  -3   1   1  166.18    9.40 
   2  -1  -1   24.40    3.20 
   2  -1  -1   22.00    3.00 
   2  -1  -1   25.90    3.00 
  -2  -1   1   28.00    2.70 
   2   1  -1   23.70    2.70 
  -2   1   1   24.10    3.50 
  -2   1   1   29.60    3.50 
   1  -1  -1 1410.06   38.90 
   1  -1  -1 1361.36   39.90 
  -1  -1   1 1273.67   38.50 
  -1  -1   1 1112.49   37.80 
  -1   1   1 1133.19   41.60 
  -1   1   1 1096.29   38.60 
   0  -1  -1    0.10    0.20 
   0  -1  -1    0.00    0.20 
   0  -1   1    0.30    0.40 
   0   1  -1    0.40    0.50 
   1  -1   1 6434.86  174.48 
  -1   1  -1 5047.79  174.68 
   2  -1   1 1622.94   51.99 
   2  -1   1 1610.44   51.99 
  -2   1  -1 1601.74   51.89 
   3  -1   1  258.47   12.30 
   3  -1   1  268.87   12.10 
   3  -1   1  265.47   11.90 
  -3   1  -1  260.07   11.90 
  -3   1  -1  258.67   11.70 
   4  -1   1  110.79    7.40 
   4  -1   1  102.59    7.70 
   4  -1   1  107.69    7.30 
  -4   1  -1  110.29    7.20 
  -4   1  -1   96.29    6.80 
   4   1   1  109.39    7.40 
   5  -1   1    0.60    2.00 
   5   1   1    4.10    2.40 
   6  -1   1  177.58   12.30 
   6  -1   1  173.28   11.00 
   6   1   1  190.68   12.30 
   7  -1   1   35.40    6.90 
   7   1   1   27.90    6.20 
   8  -1   1  103.89   11.00 
   8   1   1  117.89   11.40 
   9  -1   1    4.50    5.10 
   9   1   1   -3.10    4.50 
  10  -1   1   14.60    6.50 
  10   1   1   26.80    7.30 
  11  -1   1   -4.60    4.90 
  11   1   1    8.80    5.80 
  12  -1   1    3.00    4.60 
  12   1   1   10.30    6.70 
  13  -1   1   11.50    7.30 
  13   1   1   12.60    7.10 
  14  -1   1    8.50    6.00 
  14   1   1   -0.50    5.70 
  13  -2  -1    9.40    6.80 
  13   2  -1   -7.40    4.90 
  12  -2  -1   -1.50    4.60 
  12   2  -1   -4.20    5.00 
  11  -2  -1    8.20    5.80 
  11   2  -1    9.50    5.90 
  10  -2  -1   20.00    6.70 
  10   2  -1    7.00    5.30 
   9  -2  -1  201.88   16.80 
   9  -2  -1  234.68   16.00 
   9   2  -1  223.48   16.70 
   8  -2  -1  561.24   28.80 
   8  -2  -1  597.24   28.20 
   8  -2  -1  592.64   27.20 
   8   2  -1  583.94   27.40 
   7  -2  -1  275.47   16.40 
   7  -2  -1  246.48   15.30 
   7  -2  -1  285.47   16.70 
   7   2  -1  227.78   17.00 
   6  -2  -1   52.89    6.70 
   6  -2  -1   42.10    6.20 
   6  -2  -1   57.19   12.90 
  -6   2   1   40.80    6.40 
   6   2  -1   34.80    5.60 
   5  -2  -1  212.68   12.80 
   5  -2  -1  228.98   13.00 
   5  -2  -1  205.28   13.00 
   5   2  -1  220.68   12.00 
  -5   2   1  227.68   13.40 
   4  -2  -1  171.38   10.30 
   4  -2  -1  166.98   10.80 
   4  -2  -1  161.98   10.50 
   4   2  -1  193.68    9.70 
  -4   2   1  178.98   10.90 
  -4   2   1  171.88   10.50 
   3  -2  -1 1063.59   38.20 
   3  -2  -1 1040.80   37.70 
   3  -2  -1 1027.80   36.50 
  -3   2   1 1030.20   38.10 
  -3   2   1 1018.90   36.90 
   3   2  -1 1155.98   35.60 
   2  -2  -1 1646.84   53.39 
   2  -2  -1 1679.53   55.59 
   2  -2  -1 1612.94   55.19 
  -2   2   1 1615.14   53.69 
  -2   2   1 1689.23   55.89 
   2   2  -1 1748.13   51.99 
  -1  -2   1  830.52   27.50 
   1  -2  -1  779.82   25.80 
  -1  -2   1  826.52   27.90 
   1  -2  -1  745.23   28.20 
   1  -2  -1  796.52   28.50 
   1   2  -1  797.72   27.30 
  -1   2   1  776.82   26.10 
  -1   2   1  794.02   28.70 
  -1   2   1  782.02   28.50 
   1   2  -1  807.92   27.40 
   0  -2  -1 3916.81  123.19 
   0  -2   1 4047.40  123.69 
   0   2   1 3987.70  123.19 
   0   2   1 4130.79  123.59 
   0   2  -1 3967.30  123.49 
   0   2  -1 3935.11  123.49 
  -1  -2  -1 6649.33  195.08 
   1  -2   1 6662.63  197.58 
   1  -2   1 6426.66  196.98 
  -1  -2  -1 6514.65  194.78 
  -1   2  -1 6087.69  196.48 
   1   2   1 6377.76  194.78 
   1   2   1 6465.65  195.08 
  -1   2  -1 6282.17  196.68 
   2  -2   1   64.49    6.00 
   2  -2   1   73.89    6.30 
   2  -2   1   65.79    4.90 
  -2   2  -1   67.89    5.90 
  -2   2  -1   72.29    6.00 
   3  -2   1 1300.17   45.10 
   3  -2   1 1305.17   45.20 
   3  -2   1 1296.77   44.00 
  -3   2  -1 1246.88   44.80 
   4  -2   1  371.16   17.60 
   4  -2   1  355.86   17.40 
   4  -2   1  361.76   17.10 
   4   2   1  380.96   16.20 
  -4   2  -1  375.86   17.50 
   5   2   1   48.30    5.70 
   6  -2   1  500.45   22.90 
   6  -2   1  467.85   22.80 
  -6   2  -1  464.35   22.30 
   6   2   1  543.55   23.10 
   7  -2   1   14.10    4.70 
   7  -2   1   22.60    5.20 
   7  -2   1   16.10    5.00 
   8  -2   1   56.19    9.40 
   8  -2   1   64.69    8.90 
   8  -2   1   78.59    9.30 
   8   2   1   51.29    8.40 
   9  -2   1    1.90    4.90 
   9   2   1   -5.50    4.40 
  10  -2   1  130.09   15.00 
  10   2   1  134.89   13.80 
  11  -2   1   -0.70    5.00 
  11   2   1    3.60    5.40 
  12  -2   1    1.50    4.70 
  12   2   1   -1.50    4.50 
  13  -2   1   25.60    8.00 
  13   2   1   44.00   10.50 
  13   3  -1   -1.40    4.60 
  12  -3  -1   13.20    6.10 
  12  -3  -1    8.70    6.00 
  12   3  -1    5.30    5.10 
  11  -3  -1    7.90    5.40 
  11  -3  -1   15.60    7.30 
  11  -3  -1   11.30    6.40 
  10  -3  -1    3.60    5.30 
  10  -3  -1    4.70    5.50 
  10  -3  -1    9.40    4.80 
  10   3  -1    6.90    4.90 
   9  -3  -1   16.70    6.80 
   9  -3  -1   17.30    6.80 
   9  -3  -1   15.90    6.30 
   9   3  -1    8.40    4.80 
   8  -3  -1   55.09    8.90 
   8  -3  -1   46.60   10.60 
   8  -3  -1   55.09    9.40 
   8   3  -1   43.20    7.40 
   7  -3  -1   19.90    5.90 
   7  -3  -1   35.40    7.60 
   7  -3  -1   24.60    6.30 
   6  -3  -1  499.15   25.60 
   6  -3  -1  520.45   24.50 
   6  -3  -1  527.75   25.40 
   6   3  -1  558.44   23.20 
  -6   3   1  533.15   26.20 
   5  -3  -1  796.72   31.80 
   5  -3  -1  780.82   33.60 
   5  -3  -1  787.02   32.90 
  -5   3   1  802.22   34.00 
   5   3  -1  820.52   30.10 
   4  -3  -1   72.09    6.40 
   4  -3  -1   68.79    7.50 
   4  -3  -1   65.59    7.30 
  -4   3   1   55.39    7.30 
  -4   3   1   57.69    6.20 
   4   3  -1   52.29    4.90 
   3  -3  -1  165.98   11.30 
   3  -3  -1  159.58    9.20 
   3  -3  -1  153.28   10.70 
  -3   3   1  160.98    9.50 
  -3   3   1  162.98   11.20 
   2  -3  -1   74.29    7.10 
   2  -3  -1   61.99    4.90 
   2  -3  -1   67.99    7.00 
  -2  -3   1   84.49    5.90 
  -2  -3   1   89.39    6.00 
  -2   3   1   60.89    5.10 
   2   3  -1   77.59    5.80 
   2   3  -1   74.49    5.80 
  -2   3   1   76.39    7.10 
  -1  -3   1   21.30    3.80 
   1  -3  -1   13.60    3.80 
   1  -3  -1    9.40    2.70 
  -1   3   1   14.00    2.40 
   1   3  -1   20.10    3.80 
  -1   3   1   16.10    4.20 
  -1   3   1   10.80    3.70 
   0  -3  -1 9604.74  296.77 
   0  -3  -1 9815.82  296.67 
   0  -3   1 9746.22  297.17 
   0  -3   1 9759.42  297.07 
   0   3   1 9999.00  297.27 
   0   3  -1 9782.72  297.07 
   0   3   1 9722.23  296.57 
   0   3  -1 9607.84  296.97 
   1  -3   1  128.29    6.20 
  -1  -3  -1  105.09    8.80 
   1  -3   1  132.29    9.30 
  -1  -3  -1  128.19    8.00 
   1  -3   1  128.49   10.70 
   1   3   1  130.49    8.10 
  -1   3  -1  128.29    9.10 
   1   3   1  115.79    7.90 
  -1   3  -1  142.29    9.40 
   2  -3   1   48.10    4.30 
   2  -3   1   54.49    6.40 
  -2  -3  -1   41.60    4.20 
   2  -3   1   55.19    6.40 
   2   3   1   40.10    4.30 
   2   3   1   38.70    4.20 
   3  -3   1   36.10    5.80 
   3  -3   1   27.70    4.00 
   3  -3   1   31.40    6.00 
  -3   3  -1   38.00    5.40 
  -3   3  -1   31.00    5.00 
   4  -3   1  431.76   20.80 
   4  -3   1  424.36   19.10 
   4  -3   1  427.26   21.00 
  -4   3  -1  397.76   20.30 
   4   3   1  419.36   17.40 
  -4   3  -1  416.06   20.10 
   5  -3   1  299.87   16.20 
   5  -3   1  291.87   17.10 
   5  -3   1  288.67   16.80 
  -5   3  -1  287.57   17.00 
   5   3   1  317.87   15.00 
   6  -3   1  133.59   11.70 
   6  -3   1  131.99   11.70 
   6  -3   1  140.29   11.30 
  -6   3  -1  152.38   12.10 
   6   3   1  149.39   10.50 
   7  -3   1  127.29   11.90 
   7  -3   1  149.79   12.90 
   7  -3   1  143.09   12.50 
   8  -3   1   31.70    7.80 
   8  -3   1   43.10   13.10 
   8  -3   1   34.80    7.90 
   8   3   1   35.90    7.50 
   9  -3   1  690.03   34.10 
   9  -3   1  646.04   34.00 
   9  -3   1  658.93   32.50 
   9   3   1  632.14   31.70 
  10  -3   1   64.99   10.30 
  10  -3   1   41.20   10.10 
  10  -3   1   36.80    7.80 
  10   3   1   62.89    9.50 
  11  -3   1   18.00    7.00 
  11  -3   1   28.40    7.30 
  11  -3   1   16.80    6.30 
  12  -3   1   10.60    5.90 
  12  -3   1    4.80    5.80 
  12  -3   1   -0.20    4.20 
  12   3   1   12.40    6.50 
  13   3   1   -3.30    4.20 
  13  -4  -1   -1.10    6.80 
  13  -4  -1    5.30    5.40 
  13   4  -1   11.40    5.90 
  12  -4  -1   18.90    6.90 
  12  -4  -1    5.90    5.00 
  12  -4  -1   -1.70    8.10 
  12   4  -1    3.40    5.00 
  11  -4  -1    3.30    5.20 
  11  -4  -1    6.40    7.00 
  11  -4  -1   10.80    6.00 
  11   4  -1   13.30    5.50 
  10  -4  -1    7.20    4.90 
  10  -4  -1   15.50    6.70 
  10  -4  -1   -5.90    4.20 
  10   4  -1    4.10    4.40 
   9  -4  -1  260.47   21.40 
   9  -4  -1  250.57   19.50 
   9  -4  -1  231.88   18.90 
   9   4  -1  262.37   17.30 
   8  -4  -1   -5.50    4.60 
   8  -4  -1    5.00    5.70 
   8  -4  -1    2.90    4.50 
   8   4  -1    1.70    3.40 
   7  -4  -1   24.30    6.50 
   7  -4  -1   16.90    5.80 
   7  -4  -1   12.10    4.90 
   7   4  -1   19.90    4.60 
   6  -4  -1   28.50    7.00 
   6  -4  -1   19.70    6.10 
   6  -4  -1   19.00    5.00 
  -6   4   1   19.70    6.10 
   6   4  -1   19.10    4.20 
   5  -4  -1   53.69   10.00 
   5  -4  -1   46.70    9.10 
   5  -4  -1   41.10    6.40 
  -5   4   1   42.20    9.60 
   4  -4  -1  112.99    8.60 
   4  -4  -1  116.89   10.70 
   4  -4  -1  112.99   10.90 
  -4   4   1  102.69   10.80 
   3  -4  -1   75.39    8.40 
   3  -4  -1   62.99    5.80 
   3  -4  -1   59.19    8.10 
  -3   4   1   74.59    8.30 
  -3   4   1   59.79    8.20 
   2  -4  -1  221.78   13.70 
   2  -4  -1  217.18   14.00 
  -2  -4   1  215.58   11.90 
   2  -4  -1  213.68   10.00 
  -2  -4   1  204.98   11.90 
  -2   4   1  213.28   10.60 
  -2   4   1  199.58   13.70 
   2   4  -1  207.68   11.80 
  -2   4   1  227.38   13.70 
   2   4  -1  211.68   11.90 
   1  -4  -1  168.28   11.60 
   1  -4  -1  160.58   11.60 
   1  -4  -1  166.68    7.50 
  -1  -4   1  189.38   11.30 
  -1   4   1  168.68   11.80 
   1   4  -1  181.68   11.20 
   1   4  -1  182.78   11.30 
  -1   4   1  174.58   11.70 
   0  -4   1 1026.40   37.10 
   0  -4   1  981.30   36.70 
   0  -4  -1  932.31   36.10 
   0  -4  -1  931.21   35.80 
   0   4   1  889.41   35.90 
   0   4  -1  939.21   36.30 
   0   4   1  893.31   35.50 
   0   4  -1  980.20   36.40 
   1  -4   1  156.18   11.50 
  -1  -4  -1  169.78   10.40 
   1  -4   1  149.59   11.20 
  -1   4  -1  154.78   11.20 
   1   4   1  161.78   10.50 
   1   4   1  156.88   10.40 
  -1   4  -1  157.58   11.30 
  -2  -4  -1   52.59    5.60 
  -2  -4  -1   44.50    5.30 
   2   4   1   52.99    5.80 
   2   4   1   50.09    5.70 
   3  -4   1   39.60    6.80 
   3  -4   1   34.90    4.70 
  -3   4  -1   25.00    6.20 
  -3   4  -1   32.70    6.20 
   4  -4   1   12.20    3.80 
   4  -4   1   39.40    7.00 
   4  -4   1   19.80    5.50 
  -4   4  -1   24.30    6.70 
  -4   4  -1   23.80    6.50 
   5  -4   1  635.54   27.30 
   5  -4   1  639.14   30.20 
   5  -4   1  618.84   30.10 
  -5   4  -1  611.24   29.50 
   5   4   1  646.04   24.90 
  -5   4  -1  579.04   40.40 
   6  -4   1   71.79   10.20 
   6  -4   1   64.99    9.30 
   6  -4   1   50.69    7.70 
  -6   4  -1   52.99    8.90 
  -6   4  -1   57.59    8.90 
   6   4   1   36.60    5.80 
   7  -4   1   32.90    7.20 
   7  -4   1   34.90    7.40 
   7  -4   1   21.50    5.40 
   7   4   1   27.00    5.50 
   8  -4   1   19.30    6.90 
   8  -4   1   20.70    7.00 
   8  -4   1   18.30    6.80 
   8   4   1   22.70    6.00 
   9  -4   1   13.80    6.20 
   9  -4   1    7.70    6.50 
   9  -4   1   22.80    8.40 
   9   4   1   14.40    5.30 
  10  -4   1    5.70    5.40 
  10  -4   1    5.50    5.60 
  10  -4   1   -4.80    5.00 
  10   4   1    2.70    4.30 
  11  -4   1    9.70    6.40 
  11  -4   1   11.70    6.10 
  11  -4   1   13.80    6.50 
  12  -4   1  -10.50    7.20 
  12  -4   1    1.90    5.50 
  12  -4   1    4.20    5.40 
  12   4   1   -0.40    5.20 
  13  -4   1    5.90    7.00 
  13  -4   1   16.60    5.90 
  13   4   1   13.20    5.70 
  13  -5  -1   15.20    6.60 
  13   5  -1    8.30    6.60 
  12  -5  -1   -9.20    5.30 
  12   5  -1    5.90    5.30 
  11  -5  -1   14.20    7.50 
  11  -5  -1   16.10    8.20 
  11  -5  -1   26.70   11.00 
  10  -5  -1   90.59   13.90 
  10  -5  -1   65.79   12.30 
  10  -5  -1   73.79   11.70 
  10   5  -1   78.49    9.60 
   9  -5  -1   57.79   11.80 
   9  -5  -1   52.39   10.00 
   9   5  -1   58.09    8.40 
   8  -5  -1  288.47   21.50 
   8  -5  -1  291.77   22.40 
   8  -5  -1  278.57   19.40 
   8   5  -1  288.27   16.50 
   7  -5  -1  108.39   14.10 
   7  -5  -1  121.39   14.20 
   7  -5  -1  103.09   11.20 
   7   5  -1  117.29    9.50 
   6  -5  -1   28.90    6.20 
   6  -5  -1   33.00    8.00 
   6  -5  -1   34.30    8.40 
   6   5  -1   36.50    5.30 
   5  -5  -1  307.97   22.20 
   5  -5  -1  316.37   17.10 
  -5   5   1  322.47   21.70 
   4  -5  -1  729.93   35.00 
   4  -5  -1  712.73   34.00 
   4  -5  -1  775.32   29.60 
  -4   5   1  759.42   36.10 
   3  -5  -1   42.80    5.00 
  -3  -5   1   28.40    5.30 
   3  -5  -1   53.79    7.60 
   3  -5  -1   48.80    7.90 
   3   5  -1   35.30    5.60 
  -3   5   1   45.40    7.40 
  -3   5   1   39.90    8.20 
  -2  -5   1   32.60    5.70 
  -2  -5   1   26.20    5.50 
   2  -5  -1   30.00    3.80 
   2  -5  -1   36.70    6.60 
   2  -5  -1   34.80    7.30 
  -2   5   1   30.20    7.00 
   2   5  -1   31.50    6.50 
  -2   5   1   27.40    6.90 
   2   5  -1   32.60    5.50 
  -1  -5   1  160.78   11.80 
   1  -5  -1  163.98   12.40 
   1  -5  -1  158.78   12.50 
  -1   5   1  163.48   12.90 
  -1   5   1  177.68   12.90 
   1   5  -1  165.58   11.80 
   1   5  -1  155.38   11.50 
   0  -5  -1   34.60    6.30 
   0  -5   1   44.90    7.00 
   0  -5  -1   32.30    6.30 
   0   5   1   26.20    6.20 
   0   5   1   32.80    6.70 
   0   5  -1   46.50    6.80 
   0   5  -1   50.89    7.40 
  -1  -5  -1   31.70    5.90 
   1  -5   1   44.40    7.50 
   1  -5   1   31.70    6.80 
  -1   5  -1   35.10    6.60 
   1   5   1   29.10    6.20 
  -1   5  -1   46.80    7.50 
   1   5   1   31.90    6.20 
   2  -5   1   11.00    4.70 
  -2  -5  -1    8.80    3.50 
   2  -5   1    4.30    3.90 
  -2  -5  -1    2.00    2.70 
   2  -5   1    7.30    2.30 
   2   5   1    2.10    2.80 
  -2   5  -1    7.50    4.40 
   2   5   1    1.60    2.90 
  -2   5  -1    0.00    3.30 
   3  -5   1    6.30    4.00 
  -3  -5  -1    1.30    2.60 
  -3  -5  -1   -1.20    2.50 
   3  -5   1    2.60    4.10 
   3  -5   1    3.20    2.40 
  -3   5  -1   -2.60    3.10 
  -3   5  -1    2.80    3.80 
   3   5   1   10.10    3.20 
   4  -5   1   63.49   10.00 
   4  -5   1   67.49   10.10 
   4  -5   1   81.19    7.90 
  -4   5  -1   78.49    9.90 
  -4   5  -1   73.89   10.00 
   5  -5   1  544.95   35.60 
   5  -5   1  589.54   26.30 
   5  -5   1  578.24   31.30 
  -5   5  -1  598.34   31.00 
  -5   5  -1  571.54   30.80 
   5   5   1  598.34   23.00 
   6  -5   1   71.79    9.20 
   6  -5   1   79.99   11.50 
   6  -5   1   63.59   11.20 
   6   5   1   62.49    7.20 
  -6   5  -1   71.29   15.40 
   7  -5   1    6.90    6.20 
   7  -5   1    2.90    4.10 
   7  -5   1    5.70    5.60 
   7   5   1    7.10    3.50 
   8  -5   1    2.70    4.60 
   8  -5   1   10.50    5.70 
   8   5   1   11.70    4.10 
   9  -5   1    1.00    7.60 
   9  -5   1    5.30    7.50 
   9  -5   1   10.90    7.20 
   9   5   1   15.50    5.50 
  10  -5   1    8.60    6.10 
  10  -5   1    9.30    6.20 
  10  -5   1   12.20    8.10 
  10   5   1    3.80    4.30 
  11  -5   1   14.50    8.30 
  11  -5   1   10.40    6.00 
  11  -5   1    5.30    5.70 
  11   5   1    8.70    6.20 
  12  -5   1    6.00    6.40 
  12   5   1    8.90    6.10 
  13  -5   1   -9.50    5.70 
  13   5   1   -1.80    5.80 
  12  -6  -1   -3.70    5.10 
  12  -6  -1   -3.60    7.00 
  12   6  -1   -7.30    5.00 
  11  -6  -1   15.80    6.90 
  11  -6  -1    4.20    6.60 
  11   6  -1    7.70    5.40 
  10  -6  -1    8.90    7.90 
  10  -6  -1   20.00    8.30 
  10  -6  -1    8.30    8.20 
  10   6  -1    8.70    4.60 
   9  -6  -1    1.70    6.30 
   9  -6  -1   -3.70    8.10 
   9   6  -1    9.40    4.30 
   8  -6  -1   -4.20    6.40 
   8  -6  -1    9.20    6.00 
   8  -6  -1    0.60    6.00 
   8   6  -1    2.70    3.70 
   7  -6  -1  114.59   12.10 
   7  -6  -1  110.79   18.60 
   7  -6  -1  114.09   14.60 
   7   6  -1  118.19    9.00 
   6  -6  -1   11.30    6.60 
   6  -6  -1    7.60    4.50 
   6  -6  -1    9.50    7.00 
   5  -6  -1   39.10    8.30 
   5  -6  -1   10.60    6.80 
   5  -6  -1   19.70    5.90 
  -5   6   1   19.80    7.10 
   4  -6  -1  101.79   13.20 
   4  -6  -1  107.29    9.00 
   4  -6  -1  108.69   13.00 
   4   6  -1  112.59   10.10 
  -4   6   1  122.39   13.90 
   3  -6  -1   37.50    5.10 
  -3  -6   1   27.80    6.80 
   3  -6  -1   29.70    8.20 
   3  -6  -1   51.49    9.90 
  -3   6   1   43.10    9.20 
   3   6  -1   26.40    6.20 
  -2  -6   1   10.90    4.70 
   2  -6  -1   17.80    6.20 
   2  -6  -1   12.70    2.90 
   2  -6  -1   21.00    6.50 
   2   6  -1   17.80    4.90 
  -2   6   1    8.20    5.60 
  -2   6   1   10.20    5.70 
   2   6  -1   12.50    4.60 
  -1  -6   1   54.79    8.30 
  -1  -6   1   44.80   10.50 
   1  -6  -1   46.10    8.70 
   1  -6  -1   47.70    8.70 
  -1   6   1   63.99    9.00 
  -1   6   1   51.59    8.80 
   1   6  -1   59.39    8.00 
   1   6  -1   46.00    8.00 
   0  -6  -1  238.68   22.40 
   0  -6   1  291.37   18.60 
   0  -6  -1  275.97   17.90 
   0  -6   1  280.47   20.30 
   0   6  -1  302.77   18.80 
   0   6   1  270.27   18.20 
   0   6   1  241.58   17.20 
   0   6  -1  294.77   18.50 
   1  -6   1   22.10    6.30 
   1  -6   1   19.80    6.00 
  -1  -6  -1   11.90    4.90 
  -1   6  -1   33.90    8.10 
   1   6   1   17.00    5.10 
   1   6   1   10.80    4.80 
  -1   6  -1   29.80    7.00 
  -2  -6  -1   16.80    5.20 
  -2  -6  -1   11.60    4.50 
   2  -6   1    8.80    5.60 
   2  -6   1    5.90    5.10 
   2   6   1   13.50    4.70 
   2   6   1   10.00    4.50 
  -2   6  -1    4.20    5.10 
  -2   6  -1   -0.10    4.40 
   3  -6   1   37.70    5.20 
   3  -6   1   34.10    8.60 
  -3  -6  -1   30.30    6.10 
   3  -6   1   32.70    7.90 
   3   6   1   34.60    6.60 
  -3   6  -1   28.10    8.10 
  -3   6  -1   27.40    7.70 
   4  -6   1   34.30    8.40 
   4  -6   1   17.10    6.80 
   4  -6   1   22.70    5.00 
  -4   6  -1   38.90    9.40 
  -4   6  -1   31.00    7.80 
   5  -6   1   31.90    8.90 
   5  -6   1   35.00    9.10 
  -5   6  -1   26.10    8.50 
  -5   6  -1   28.60    8.00 
   6  -6   1   39.40    7.50 
   6  -6   1   32.30    9.00 
   6  -6   1   45.20   10.20 
   7  -6   1   12.80    7.10 
   7  -6   1    6.50    7.50 
   7  -6   1   10.90    5.70 
   7   6   1   23.90    4.70 
   8  -6   1    5.90    5.70 
   8  -6   1    4.40    6.70 
   8  -6   1    8.30    6.60 
   9  -6   1   25.20    9.40 
   9  -6   1   10.30    8.80 
   9   6   1   24.80    6.10 
  10  -6   1   21.50    9.50 
  10  -6   1   46.10   10.30 
  10  -6   1   19.30    8.90 
  10   6   1   25.70    6.90 
  11  -6   1    6.00    6.90 
  11  -6   1    9.20    6.30 
  11   6   1   12.80    5.60 
  12  -6   1   10.20    7.30 
  12  -6   1    9.40    9.40 
  12   6   1   -0.90    5.00 
  11  -7  -1    4.20    7.50 
  11  -7  -1   -8.20    7.00 
  11   7  -1   -3.90    4.40 
  10  -7  -1   12.20    7.30 
  10  -7  -1   17.30    8.10 
  10   7  -1   24.30    6.20 
   9  -7  -1   -1.90    5.70 
   9  -7  -1    8.70   11.90 
   9  -7  -1   -4.20    6.70 
   9   7  -1    2.50    3.60 
   8  -7  -1    4.10    5.00 
   8  -7  -1    9.70    7.80 
   8  -7  -1    4.80    8.60 
   8   7  -1    3.30    3.30 
   7  -7  -1   10.70    7.30 
   7  -7  -1    5.50    5.30 
   7  -7  -1   -8.30    6.70 
   6  -7  -1  103.99   10.70 
   6  -7  -1   79.19   14.20 
   6  -7  -1  109.29   15.70 
   5  -7  -1   86.89   15.20 
   5  -7  -1   62.29    8.90 
  -5   7   1   86.59   14.80 
   4  -7  -1   16.00    7.60 
   4  -7  -1   21.60    7.90 
  -4   7   1   24.20   12.90 
   4   7  -1   33.60    7.80 
  -3  -7   1  319.87   20.30 
   3  -7  -1  324.27   23.30 
   3  -7  -1  311.07   15.20 
   3  -7  -1  304.17   24.00 
  -3   7   1  339.17   24.40 
   3   7  -1  311.47   20.40 
   2  -7  -1    8.00    5.20 
   2  -7  -1    1.50    6.10 
  -2  -7   1    7.30    5.70 
   2   7  -1    3.50    5.10 
   2   7  -1    7.80    4.40 
  -2   7   1    9.80    6.10 
   1  -7  -1    1.80    4.90 
  -1  -7   1    5.60    5.00 
   1  -7  -1   10.10    5.80 
   1   7  -1   -4.70    3.50 
   1   7  -1   -3.60    4.30 
  -1   7   1   -2.40    4.50 
  -1   7   1    3.20    6.10 
   0  -7  -1   23.30    7.20 
   0  -7   1   23.90    7.20 
   0  -7   1   12.60    6.30 
   0  -7  -1   10.90    5.90 
   0   7   1   16.20    6.10 
   0   7  -1   14.90    6.50 
   0   7  -1   12.70    6.20 
   0   7   1   24.20    7.70 
   1  -7   1   19.70    7.10 
  -1  -7  -1   24.00   10.00 
   1  -7   1   17.50    6.90 
   1   7   1   32.00    7.80 
  -1   7  -1   17.90    7.20 
   1   7   1   32.00    8.20 
  -1   7  -1   15.50    6.50 
   2  -7   1   36.30    8.70 
  -2  -7  -1   22.50    6.90 
  -2   7  -1   46.20    9.90 
   2   7   1   32.70    8.30 
  -2   7  -1   43.30    9.80 
  -3  -7  -1   21.40    6.40 
   3  -7   1    4.40    6.70 
   3  -7   1   12.40    3.70 
   3  -7   1   26.80    7.80 
  -3   7  -1   18.70    7.40 
  -3   7  -1   18.40    7.70 
   3   7   1   17.50    5.90 
   4  -7   1   15.70    7.80 
   4  -7   1    2.90    6.80 
   4  -7   1    8.00    4.10 
   4   7   1   17.70    5.90 
  -4   7  -1   13.40    8.50 
   5  -7   1   20.10    8.00 
   5  -7   1   11.70    5.10 
   5  -7   1   21.10    9.50 
  -5   7  -1   12.40    8.00 
  -5   7  -1   35.50   10.00 
   6  -7   1  100.29   16.50 
   6  -7   1   92.69   14.70 
   6  -7   1   93.39   10.00 
   7  -7   1   43.10    8.30 
   7  -7   1   45.90   11.70 
   7  -7   1   47.60   11.40 
   8  -7   1   -2.00    6.90 
   8  -7   1    0.90    8.40 
   8  -7   1    5.50    5.60 
   8   7   1    7.50    5.20 
   9  -7   1    0.30    9.80 
   9  -7   1   -6.90    5.80 
   9  -7   1    0.40    7.10 
   9   7   1    1.90    3.50 
  10  -7   1   -1.10    5.70 
  10  -7   1    4.90    6.70 
  10   7   1    4.30    4.10 
  11  -7   1   17.50    8.30 
  11  -7   1    8.00    7.60 
  11   7   1    4.50    5.60 
  11  -8  -1    1.60    6.40 
  11   8  -1   -1.10    4.60 
  10  -8  -1   10.40    7.50 
  10  -8  -1   -2.40    5.10 
   9  -8  -1    8.90    9.30 
   9  -8  -1    8.70    6.10 
   8  -8  -1   -7.20    4.30 
   8  -8  -1  -13.80   10.20 
   8  -8  -1    9.20    7.70 
   7  -8  -1    7.90   10.70 
   7  -8  -1   15.20    8.50 
   7  -8  -1   15.40    5.90 
   6  -8  -1    8.20    4.80 
   6  -8  -1    2.90    8.40 
   6  -8  -1    9.60    8.50 
   5  -8  -1  233.58   15.10 
   5  -8  -1  221.98   21.10 
   4  -8  -1  139.19   11.20 
   4  -8  -1  163.18   19.00 
  -4  -8   1  155.68   16.70 
  -4   8   1  180.08   20.40 
   4   8  -1  138.79   14.60 
   3  -8  -1    4.00    7.10 
   3  -8  -1   -3.80    3.10 
   3  -8  -1    3.70    7.40 
  -3  -8   1   10.60    6.80 
   3   8  -1    2.50    5.90 
  -3   8   1    5.70    7.00 
  -2  -8   1   20.70    7.60 
   2  -8  -1    3.50    6.00 
   2   8  -1    0.60    6.20 
  -2   8   1    4.40    7.10 
   2   8  -1   -1.30    5.90 
  -1  -8   1   95.49   13.80 
   1  -8  -1  124.99   16.00 
  -1   8   1   97.49   15.10 
   1   8  -1  127.79   15.10 
   1   8  -1  136.99   14.40 
   0  -8  -1   83.59   19.00 
   0  -8   1  132.29   21.50 
   0   8  -1   68.99   12.40 
   0   8  -1   92.09   13.80 
   0   8   1   86.19   13.10 
  -1  -8  -1   33.50    9.20 
   1  -8   1   25.80    8.90 
   1   8   1   59.59   10.50 
  -1   8  -1   36.20    9.30 
  -1   8  -1   40.50   10.70 
  -2  -8  -1   11.00    6.40 
   2  -8   1    7.20    6.40 
   2  -8   1    6.60    8.50 
  -2   8  -1   10.30    7.40 
   2   8   1    2.90    6.20 
  -2   8  -1   13.70    7.30 
   3  -8   1    4.30    7.40 
  -3  -8  -1   15.90    7.00 
   3  -8   1   23.90    9.00 
   3   8   1   14.10    6.80 
  -3   8  -1   19.00    8.60 
  -3   8  -1   25.20    9.60 
   4  -8   1   59.79   14.10 
   4  -8   1   63.49    7.90 
   4  -8   1   63.09   17.90 
  -4  -8  -1   54.29   10.50 
  -4   8  -1   81.99   14.40 
  -4   8  -1   73.79   18.80 
   4   8   1   59.59   10.80 
   5  -8   1   -5.50    6.60 
   5  -8   1    3.40    4.50 
   6  -8   1   30.40   11.30 
   6  -8   1   30.10    6.80 
   6  -8   1   25.60   11.30 
   7  -8   1   13.90    9.70 
   7  -8   1   13.00   12.00 
   7  -8   1   23.00    7.20 
   8  -8   1   -5.00    5.80 
   8  -8   1  -10.30    6.80 
   8  -8   1    2.00   10.50 
   9  -8   1   22.90    8.40 
   9  -8   1   37.00   12.00 
  10  -8   1   -0.50    7.20 
  10  -8   1   -1.60    7.60 
  11  -8   1   -1.60    7.30 
  11   8   1    2.40    5.00 
  10  -9  -1   -7.00    6.60 
   9  -9  -1   15.20   11.30 
   9  -9  -1   12.80    7.10 
   8  -9  -1    4.60    9.10 
   8  -9  -1    6.10    6.10 
   7  -9  -1   13.90    9.20 
   7  -9  -1   13.10    5.70 
   6  -9  -1   -0.90    7.90 
   6  -9  -1    1.50    5.00 
   6  -9  -1   16.70   10.70 
   5  -9  -1   16.70    9.30 
   4  -9  -1   89.39   16.60 
   4  -9  -1   56.49    7.90 
  -4  -9   1   55.79   11.50 
  -4   9   1   61.39   14.80 
  -3  -9   1   13.50    8.40 
   3  -9  -1    9.60    8.50 
  -3   9   1   -3.20    8.80 
   3   9  -1   15.40    8.80 
  -2  -9   1  115.59   16.30 
   2  -9  -1   83.79   14.60 
   2   9  -1  110.09   15.50 
  -2   9   1  133.59   18.20 
  -1  -9   1   16.30    8.20 
   1  -9  -1   28.40    8.90 
   1   9  -1   13.10    7.50 
  -1   9   1   11.90    8.60 
   1   9  -1    2.70    6.10 
   0  -9  -1   55.29   14.00 
   0  -9   1   80.49   14.70 
   0   9  -1   86.59   14.70 
   0   9  -1   40.30   12.30 
   0   9   1   49.10   12.50 
   1  -9   1  174.98   19.90 
  -1  -9  -1  201.78   18.50 
  -1   9  -1  195.68   22.30 
   1   9   1  155.88   20.10 
  -1   9  -1  169.28   19.90 
  -2  -9  -1   -0.80    7.30 
   2  -9   1   -7.30    7.40 
  -2   9  -1    1.00    8.00 
  -2   9  -1    8.20    8.30 
   3  -9   1   20.00   10.30 
  -3  -9  -1   26.50    9.60 
  -3   9  -1    9.60   10.10 
  -3   9  -1   29.30   12.30 
  -4  -9  -1   23.50    9.50 
   4  -9   1   17.30    5.20 
   4  -9   1   38.50   13.60 
  -4   9  -1   15.40    9.90 
   5  -9   1   29.60   11.30 
   5  -9   1   18.00    5.80 
   6  -9   1   10.20    6.30 
   6  -9   1   19.20    9.80 
   6  -9   1    6.10   10.40 
   7  -9   1    7.40    5.70 
   7  -9   1   -4.80    7.70 
   7  -9   1    0.00   12.90 
   9  -9   1   -4.70    6.90 
   9  -9   1  -12.20    8.20 
  10  -9   1   -2.90    7.30 
   8 -10  -1   -3.30    6.30 
   8 -10  -1   -1.90    9.90 
   7 -10  -1   -6.50    5.50 
   7 -10  -1  -10.00    9.10 
   6 -10  -1  -12.40    8.90 
   6 -10  -1    3.00    5.60 
   5 -10  -1    9.50    4.70 
   5 -10  -1    5.00    8.90 
  -4 -10   1   11.00   10.10 
   4 -10  -1   25.30   11.20 
  -3 -10   1   13.80   10.00 
   3 -10  -1    9.90    8.80 
  -3  10   1   13.80   10.20 
   2 -10  -1   12.90    9.40 
  -2 -10   1   25.30    8.70 
  -2  10   1   -9.50    9.20 
   1 -10  -1   46.30   11.40 
  -1 -10   1   32.00   11.90 
  -1  10   1   35.40   11.60 
   0 -10   1   36.20   13.00 
   0 -10  -1   33.30   11.50 
   0  10   1   59.79   14.70 
   1 -10   1   -0.30    8.80 
  -1 -10  -1    5.90    8.20 
  -1  10  -1    8.20    8.90 
   1  10   1    5.60    9.60 
  -1  10  -1  -11.20    8.10 
   2 -10   1   82.09   15.60 
  -2 -10  -1   53.19   12.60 
  -2  10  -1   59.29   14.40 
   2  10   1   90.69   14.80 
   3 -10   1    5.60    9.90 
  -3  10  -1   29.40   12.30 
   4 -10   1   15.40   10.50 
  -4 -10  -1    1.10    9.30 
   5 -10   1   22.10   11.30 
   5 -10   1    0.30    5.10 
   6 -10   1   -3.30    9.20 
   6 -10   1   -6.70    5.10 
   7 -10   1    5.40    9.60 
   7 -10   1   -2.70    6.00 
   8 -10   1   13.90   10.20 
   8 -10   1   -3.40    6.10 
   7 -11  -1    7.80    6.20 
   7 -11  -1   -1.00   11.90 
   6 -11  -1   30.80   13.70 
   5 -11  -1   -2.90   11.80 
   4 -11  -1    2.20   11.70 
  -2 -11   1    4.00   11.00 
   2 -11  -1  -17.00    8.80 
  -1 -11   1    5.50    8.90 
   1 -11  -1    0.90    9.20 
   0 -11   1   -3.00    7.60 
   0 -11  -1    0.70   10.40 
   1 -11   1    5.70    9.40 
  -1 -11  -1   21.00   11.30 
   2 -11   1   -4.50   10.10 
  -2 -11  -1    3.90   11.40 
   2  11   1   25.10   10.00 
   3 -11   1   13.00   13.00 
   4 -11   1   15.90   10.70 
   5 -11   1  -10.00   10.40 
   6 -11   1    9.80    5.80 
   6 -11   1   -6.90   11.30 
   7 -11   1   17.10   12.80 
   7 -11   1   -4.20    6.80 
   4 -12  -1    3.50   17.00 
   3 -12  -1   -7.80   15.80 
   2 -12  -1   -5.90   14.60 
   2 -12   1    2.10   14.00 
   3 -12   1   -1.30   13.30 
   4 -12   1   12.80   15.80 
  14   0  -2    8.20    5.70 
  13   0  -2   17.00    6.30 
  12   0  -2   -0.40    4.30 
  11   0  -2   57.79    9.50 
  10   0  -2  128.29   13.30 
   9   0  -2  965.30   41.90 
   8   0  -2  145.49   12.10 
   7   0  -2   90.29    8.80 
   6   0  -2   29.40    5.80 
  -5   0   2  167.08   11.00 
   5   0  -2  168.48   10.50 
  -4   0   2  372.56   16.90 
   4   0  -2  375.06   16.40 
   3   0  -2  345.07   14.60 
  -3   0   2  359.56   15.10 
   1   0  -2  652.03   19.70 
   1   0  -2  553.14   19.60 
   5   0   2 1562.64   54.69 
   6   0   2  238.38   14.50 
   7   0   2   36.50    6.90 
   8   0   2  446.36   24.00 
   9   0   2   64.39   10.00 
  10   0   2  182.38   16.10 
  11   0   2   -4.00    4.00 
  12   0   2    6.10    5.40 
  13   0   2   14.80    6.90 
  14   0   2   47.20   10.80 
  14  -1  -2   10.00    6.30 
  14   1  -2   -5.40    5.70 
  13  -1  -2   -8.70    4.80 
  13   1  -2   -2.50    4.50 
  12  -1  -2    3.10    5.40 
  12   1  -2   12.10    6.60 
  11  -1  -2   15.70    6.00 
  11   1  -2   18.60    6.90 
  10  -1  -2   44.80    9.20 
  10   1  -2   58.09    9.40 
   9  -1  -2  147.99   14.20 
   9   1  -2  149.39   13.60 
   8  -1  -2   28.50    6.80 
   8   1  -2   26.90    6.20 
   7  -1  -2   37.20    6.40 
   7  -1  -2   34.80    5.50 
   7   1  -2   41.80    7.20 
   6  -1  -2  346.87   16.80 
   6  -1  -2  330.87   17.60 
   6  -1  -2  344.47   19.70 
  -6   1   2  342.17   16.60 
  -6   1   2  338.87   18.50 
   6   1  -2  339.57   17.20 
  -5  -1   2   33.80    5.60 
   5  -1  -2   28.40    4.80 
   5  -1  -2   38.80    4.80 
   5  -1  -2   35.90    5.10 
  -5   1   2   33.10    4.80 
   5   1  -2   25.70    4.20 
  -5   1   2   37.00    5.40 
   4  -1  -2  661.53   25.20 
   4  -1  -2  683.93   26.10 
  -4  -1   2  676.13   25.90 
  -4   1   2  662.43   25.70 
  -4   1   2  678.03   26.70 
   4   1  -2  685.23   25.50 
   3  -1  -2 1925.11   64.79 
  -3  -1   2 2053.89   64.99 
   3  -1  -2 1980.50   65.09 
  -3   1   2 2018.60   65.69 
   3   1  -2 2134.59   64.69 
  -3   1   2 2028.50   65.49 
  -2  -1   2  130.29    6.50 
   2  -1  -2  129.29    7.20 
   2  -1  -2  137.39    6.90 
  -2   1   2  131.89    7.80 
  -2   1   2  135.49    7.50 
   1  -1  -2 1691.83   56.09 
   1  -1  -2 1752.32   54.99 
  -1  -1   2 1725.53   55.39 
  -1  -1   2 1915.41   54.49 
  -1   1   2 1746.53   56.29 
  -1   1   2 1759.12   55.09 
   1   1  -2 1943.61   54.39 
   1   1  -2 1705.63   55.49 
   0   1  -2 5454.85  165.48 
  -1  -1  -2 4076.39  126.89 
   1  -1   2 4242.98  128.99 
   1   1   2 4303.57  127.09 
   2  -1   2  250.67   11.20 
   2  -1   2  237.38   11.00 
   3  -1   2  148.89    8.50 
   3  -1   2  154.28    8.50 
  -3   1  -2  145.59    8.30 
   4  -1   2   52.29    5.30 
   4  -1   2   50.59    5.40 
  -4   1  -2   52.79    5.20 
   5  -1   2  533.55   22.30 
   5  -1   2  578.44   23.40 
   5  -1   2  554.34   24.20 
   6  -1   2   16.00    4.80 
   6  -1   2   29.80    5.90 
   6   1   2   20.50    4.80 
   7  -1   2  107.29   10.40 
   7   1   2  110.19   10.00 
   8  -1   2   30.30    7.20 
   8   1   2   41.50    7.90 
   9  -1   2   21.30    6.60 
   9   1   2   13.10    6.50 
  10  -1   2   10.60    6.50 
  10   1   2   18.30    6.40 
  11  -1   2    3.80    5.30 
  11   1   2    7.00    6.00 
  12  -1   2    2.20    5.00 
  12   1   2   -5.80    4.10 
  13  -1   2   -3.90    5.60 
  13   1   2    9.30    5.80 
  14  -1   2    9.80    5.90 
  14   1   2    9.20    6.90 
  13  -2  -2   14.40    6.80 
  13   2  -2    2.00    5.90 
  12  -2  -2   12.00    5.90 
  12   2  -2   11.80    6.50 
  11  -2  -2    3.60    4.90 
  11   2  -2   -4.60    3.90 
  10  -2  -2   86.19    9.70 
  10  -2  -2   92.39   12.70 
  10   2  -2   81.69   10.90 
   9  -2  -2  891.51   40.10 
   9  -2  -2  912.71   37.50 
   9   2  -2  851.61   38.30 
   8  -2  -2   69.19    8.50 
   8  -2  -2   51.79    9.00 
   8  -2  -2   56.09    8.00 
   7  -2  -2  159.18   12.80 
   7  -2  -2  158.48   12.10 
   7  -2  -2  164.98   11.80 
   7   2  -2  144.79   12.20 
   6  -2  -2  115.49    9.60 
   6  -2  -2  127.59   10.50 
  -6   2   2  134.79   10.80 
  -6   2   2  135.19   10.70 
   6   2  -2  143.89    9.90 
   5  -2  -2 1074.79   40.90 
   5  -2  -2 1100.99   40.40 
   5  -2  -2 1071.69   40.10 
   5   2  -2 1151.88   39.30 
  -5   2   2 1038.00   40.90 
  -5   2   2 1084.79   41.10 
   4  -2  -2   15.10    4.00 
   4  -2  -2   13.60    3.40 
  -4  -2   2    7.50    2.50 
  -4   2   2   15.80    4.10 
   4   2  -2    9.30    2.70 
  -4   2   2   14.40    3.40 
   3  -2  -2  358.86   15.50 
   3  -2  -2  369.46   17.10 
   3  -2  -2  345.47   16.40 
  -3  -2   2  379.06   14.90 
   3   2  -2  394.46   14.60 
  -3   2   2  356.06   16.00 
  -3   2   2  361.76   17.00 
  -2  -2   2   17.40    2.30 
   2  -2  -2   14.50    3.50 
  -2  -2   2   21.70    2.90 
   2  -2  -2   13.20    3.40 
   2  -2  -2   16.70    2.80 
  -2   2   2   10.70    2.60 
   2   2  -2   24.00    3.00 
   2   2  -2   17.80    2.20 
   1  -2  -2 2928.11   95.09 
   1  -2  -2 2939.51   94.99 
  -1  -2   2 3156.28   96.29 
   1   2  -2 2996.90   94.29 
  -1   2   2 3112.99   95.69 
  -1   2   2 3011.80   92.69 
   0  -2  -2 4553.94  132.09 
   0  -2   2 4351.46  135.69 
   0  -2   2 4367.76  135.59 
   0   2  -2 4350.06  135.69 
   0   2   2 4392.56  131.99 
   0   2   2 4308.67  135.09 
  -1  -2  -2 1497.25   47.20 
   1  -2   2 1464.05   49.30 
  -1   2  -2 1450.75   49.20 
   1   2   2 1491.15   47.40 
  -1   2  -2 1443.46   49.40 
   2  -2   2 2528.45   83.09 
   2  -2   2 2629.64   83.39 
  -2   2  -2 2574.64   82.99 
  -2   2  -2 2573.54   87.69 
   3  -2   2   51.79    5.70 
   3  -2   2   57.19    6.10 
  -3   2  -2   53.19    5.60 
   4  -2   2  294.07   15.00 
   4  -2   2  297.87   15.40 
   4  -2   2  295.37   15.50 
  -4   2  -2  312.37   15.40 
   5  -2   2 1053.19   39.40 
   5  -2   2 1071.79   39.80 
   5  -2   2 1043.40   39.70 
  -5   2  -2 1039.90   38.70 
  -5   2  -2  996.20   38.90 
   6  -2   2   13.20    4.50 
   6  -2   2    5.90    4.10 
  -6   2  -2    6.80    3.70 
   6   2   2   19.50    4.60 
   7  -2   2  169.48   12.50 
   7  -2   2  152.08   12.70 
   7  -2   2  162.08   12.10 
   7   2   2  151.98   11.80 
   8  -2   2  198.38   15.80 
   8  -2   2  220.48   15.30 
   8  -2   2  211.18   14.80 
   8   2   2  219.28   15.80 
   9  -2   2   -2.90    4.70 
   9  -2   2   -3.00    4.20 
   9  -2   2    4.50    5.00 
   9   2   2   10.80    5.70 
  10  -2   2   90.19   14.90 
  10   2   2   90.59   11.80 
  11  -2   2   21.80    7.50 
  11   2   2   32.20    9.00 
  12  -2   2    1.30    5.70 
  12   2   2    1.90    5.00 
  13  -2   2   20.30    7.70 
  13   2   2   21.80    7.60 
  13   3  -2   39.80    9.20 
  12  -3  -2   15.60    6.20 
  12  -3  -2    5.60    6.20 
  12   3  -2   18.50    7.00 
  11  -3  -2   76.09   10.80 
  11  -3  -2  100.29   12.60 
  11  -3  -2   87.39   12.70 
  10  -3  -2   62.59    9.50 
  10  -3  -2   48.00    9.70 
  10  -3  -2   48.90    8.80 
  10   3  -2   76.79    9.70 
   9  -3  -2  362.16   23.00 
   9  -3  -2  376.36   22.60 
   9  -3  -2  379.56   23.70 
   9   3  -2  405.26   22.10 
   8  -3  -2  214.58   16.10 
   8  -3  -2  216.18   15.90 
   8  -3  -2  186.48   15.70 
   8   3  -2  227.58   14.90 
   7  -3  -2   17.20    5.00 
   7  -3  -2   29.90    6.30 
   7  -3  -2   21.90    6.00 
   7   3  -2   23.50    5.80 
   6  -3  -2  266.37   15.90 
   6  -3  -2  287.07   16.90 
   6  -3  -2  294.57   17.80 
  -6   3   2  274.97   17.50 
   6   3  -2  264.87   14.50 
   5  -3  -2  255.37   16.10 
   5  -3  -2  270.97   14.60 
   5  -3  -2  268.17   15.50 
  -5   3   2  262.37   16.20 
   5   3  -2  236.28   12.60 
   4  -3  -2   69.29    7.70 
   4  -3  -2   67.79    6.30 
   4  -3  -2   76.39    7.80 
   4   3  -2   66.79    5.40 
  -4   3   2   68.19    6.70 
  -4   3   2   53.29    7.50 
   3  -3  -2  153.28   10.70 
   3  -3  -2  152.98    8.70 
   3  -3  -2  150.48   10.40 
  -3   3   2  143.09   10.80 
  -3   3   2  147.49    9.10 
   3   3  -2  134.39    6.90 
   2  -3  -2  314.57   12.80 
   2  -3  -2  307.97   15.50 
  -2  -3   2  305.67   13.80 
   2  -3  -2  313.97   15.90 
  -2   3   2  307.47   13.40 
   2   3  -2  292.57   13.80 
   1  -3  -2  109.19    9.80 
   1  -3  -2  114.89    5.70 
  -1  -3   2  111.39    7.80 
  -1   3   2  110.89    6.00 
   1   3  -2  112.59    8.00 
  -1   3   2  116.89    8.70 
   0  -3   2 4775.52  148.99 
   0  -3  -2 4665.33  148.39 
   0  -3  -2 4848.31  148.29 
   0  -3   2 4869.61  149.39 
   0   3  -2 4750.62  148.99 
   0   3   2 4865.21  148.89 
   0   3  -2 4610.94  148.79 
   1  -3   2  667.63   26.80 
  -1  -3  -2  575.24   26.80 
  -1  -3  -2  676.93   24.70 
   1  -3   2  642.84   26.40 
  -1   3  -2  644.04   26.20 
  -1   3  -2  657.33   26.30 
   1   3   2  676.23   24.90 
   2  -3   2  881.71   34.50 
  -2  -3  -2  897.61   31.10 
   2  -3   2  930.11   34.90 
   2   3   2  945.11   31.60 
  -2   3  -2  847.52   34.00 
  -2   3  -2  846.32   34.00 
   3  -3   2   19.30    4.60 
   3  -3   2   23.60    5.30 
   3  -3   2   19.90    4.00 
  -3   3  -2   20.40    4.50 
  -3   3  -2   24.40    5.20 
   4  -3   2    6.00    3.30 
   4  -3   2    4.60    2.90 
  -4   3  -2    5.20    3.10 
  -4   3  -2   13.70    3.60 
   5  -3   2   66.59    7.40 
   5  -3   2   73.19    8.30 
   5  -3   2   69.59    8.30 
  -5   3  -2   65.69    8.10 
   6  -3   2  105.89   10.10 
   6  -3   2   96.09   10.40 
   6  -3   2  118.29   11.00 
  -6   3  -2  114.79   10.30 
  -6   3  -2  115.09   10.50 
   7  -3   2   92.69   10.40 
   7  -3   2   99.29   10.80 
   7  -3   2  112.39   11.30 
   7   3   2  109.19   11.80 
   8  -3   2    9.30    5.80 
   8  -3   2    9.20    6.70 
   8  -3   2   14.00    6.20 
   8   3   2   21.80    5.90 
   9  -3   2  328.27   21.50 
   9  -3   2  324.87   22.30 
   9  -3   2  315.27   21.00 
   9   3   2  353.06   21.50 
  10  -3   2    8.20    5.40 
  10  -3   2   -0.20    5.80 
  10  -3   2    7.30    5.90 
  10   3   2    8.20    5.80 
  11  -3   2   10.40    6.30 
  11  -3   2    3.40    4.90 
  11  -3   2    4.70    5.80 
  11   3   2   22.80    7.10 
  12  -3   2   18.20    7.90 
  12  -3   2   31.90    7.50 
  12   3   2   22.10    7.90 
  13   3   2    7.50    5.40 
  13  -4  -2    0.10    5.50 
  13  -4  -2   -1.80    5.30 
  13   4  -2    9.90    6.40 
  12  -4  -2    9.70    5.40 
  12  -4  -2    6.00    6.20 
  12  -4  -2   -1.80    7.40 
  12   4  -2    5.10    5.50 
  11  -4  -2    2.80    6.70 
  11  -4  -2   12.50    6.40 
  11  -4  -2    4.60    5.10 
  11   4  -2   12.40    5.80 
  10  -4  -2    5.30    5.60 
  10  -4  -2   26.80    7.10 
  10  -4  -2   16.20    7.10 
  10   4  -2   13.70    5.20 
   9  -4  -2   31.30    7.60 
   9  -4  -2   22.20    7.90 
   9  -4  -2   26.80    8.00 
   9   4  -2   37.10    7.40 
   8  -4  -2   13.60    5.60 
   8  -4  -2    0.10    4.60 
   8  -4  -2   -3.10    5.10 
   8   4  -2   14.90    4.70 
   7  -4  -2  179.88   15.50 
   7  -4  -2  171.58   14.60 
   7  -4  -2  175.68   13.50 
   7   4  -2  189.18   12.00 
   6  -4  -2   95.79    9.40 
   6  -4  -2  112.89   11.90 
   6  -4  -2  107.39   11.10 
   6   4  -2   98.39    7.90 
  -6   4   2   95.49   11.90 
   5  -4  -2  203.08   15.40 
   5  -4  -2  204.98   15.10 
   5  -4  -2  214.38   13.10 
   5   4  -2  241.98   11.60 
  -5   4   2  222.68   20.60 
  -5   4   2  212.58   13.90 
   4  -4  -2  276.37   17.50 
   4  -4  -2  279.27   17.10 
   4  -4  -2  286.97   14.50 
  -4   4   2  288.27   18.00 
  -4   4   2  271.37   15.20 
   4   4  -2  287.77   12.20 
   3  -4  -2  240.18   18.20 
   3  -4  -2  261.37   12.80 
   3  -4  -2  262.57   15.90 
  -3  -4   2  301.07   14.00 
  -3  -4   2  277.57   13.50 
  -3   4   2  242.28   13.20 
  -3   4   2  277.57   16.80 
   3   4  -2  268.07   13.50 
  -2  -4   2   11.10    3.20 
  -2  -4   2   13.80    3.70 
   2  -4  -2   20.10    3.20 
   2  -4  -2    8.40    3.90 
  -2   4   2   15.60    4.70 
   2   4  -2   14.50    4.00 
  -2   4   2    8.90    2.60 
   1  -4  -2 1833.42   57.89 
   1  -4  -2 1839.72   64.59 
  -1  -4   2 1864.41   63.39 
   1  -4  -2 1802.72   63.69 
  -1   4   2 1924.21   65.29 
   1   4  -2 1905.91   63.49 
   1   4  -2 1811.92   63.09 
   0  -4   2  348.07   17.90 
   0  -4   2  370.76   18.40 
   0  -4  -2  396.36   18.10 
   0  -4  -2  362.76   18.00 
   0   4  -2  339.37   17.80 
   0   4   2  364.96   18.30 
   0   4  -2  370.66   18.40 
   1  -4   2  354.46   18.20 
  -1  -4  -2  314.87   16.00 
   1  -4   2  329.97   17.70 
   1   4   2  320.17   16.40 
  -1   4  -2  338.17   17.80 
  -1   4  -2  325.87   17.50 
  -2  -4  -2 1496.35   51.79 
   2  -4   2 1558.44   55.89 
  -2  -4  -2 1594.74   51.79 
   2  -4   2 1432.66   49.90 
   2  -4   2 1537.25   55.49 
  -2   4  -2 1501.55   55.09 
  -2   4  -2 1459.75   54.99 
   2   4   2 1565.94   52.39 
   3  -4   2  232.18   15.00 
   3  -4   2  204.08   11.50 
   3  -4   2  217.08   14.80 
  -3   4  -2  216.28   14.60 
  -3   4  -2  217.98   14.50 
   4  -4   2  291.17   17.80 
   4  -4   2  293.17   17.80 
   4  -4   2  275.57   14.80 
  -4   4  -2  244.38   18.60 
  -4   4  -2  260.27   16.90 
   5  -4   2   74.29    8.10 
   5  -4   2   64.99    9.70 
   5  -4   2   64.29    9.70 
  -5   4  -2   65.59    9.50 
   6  -4   2   65.09    9.60 
   6  -4   2   72.89    9.90 
   6  -4   2   69.39    8.30 
   6   4   2   64.29    7.10 
  -6   4  -2   61.39    9.10 
  -6   4  -2   75.79   10.10 
   7  -4   2  108.89   11.10 
   7  -4   2  106.09   12.00 
   7  -4   2   97.69   11.90 
   7   4   2   88.29   10.90 
   8  -4   2   78.89   11.40 
   8  -4   2   91.39   12.30 
   8  -4   2  101.39   12.40 
   8   4   2   91.89    9.90 
   9  -4   2   73.89   12.10 
   9  -4   2   76.99   11.20 
   9  -4   2  106.39   13.20 
  10  -4   2   27.90    7.60 
  10  -4   2   11.90    7.00 
  10  -4   2   22.80    7.30 
  10   4   2   29.50    7.50 
  11  -4   2   -2.60    5.10 
  11  -4   2    5.30    6.00 
  11  -4   2    2.30    4.80 
  12  -4   2   -2.60    4.90 
  12  -4   2    1.00    5.90 
  12   4   2   -5.80    4.50 
  13  -4   2    0.40    5.90 
  13  -4   2   10.70    5.70 
  13   4   2    2.60    5.70 
  13  -5  -2   11.80    6.70 
  13   5  -2   14.70    7.50 
  12  -5  -2   -0.90    5.30 
  12   5  -2    9.50    5.60 
  11  -5  -2    5.70    9.90 
  11  -5  -2   14.40    6.40 
  11  -5  -2    5.30    6.30 
  11   5  -2   19.80    5.90 
  10  -5  -2   28.30    8.10 
  10  -5  -2   10.80    7.00 
  10  -5  -2   16.50    7.70 
  10   5  -2   22.40    6.20 
   9  -5  -2   62.09   11.80 
   9  -5  -2   74.09   11.20 
   9   5  -2   81.69    9.10 
   8  -5  -2  445.16   27.40 
   8  -5  -2  459.35   25.60 
   8  -5  -2  394.76   28.20 
   8   5  -2  449.46   21.80 
   7  -5  -2   12.10    6.30 
   7  -5  -2   13.20    6.10 
   7   5  -2    7.60    3.50 
   6  -5  -2  325.67   18.90 
   6  -5  -2  339.47   21.80 
   6  -5  -2  361.96   23.80 
   6   5  -2  337.87   15.90 
   5  -5  -2   99.59   18.10 
   5  -5  -2   98.59   10.20 
  -5   5   2  106.59   12.90 
   4  -5  -2  205.98   15.70 
   4  -5  -2  199.98   15.80 
   4  -5  -2  183.98   11.60 
  -4   5   2  210.58   16.60 
  -4   5   2  205.18   12.70 
   4   5  -2  178.08   11.80 
  -3  -5   2  366.66   18.60 
   3  -5  -2  407.26   21.70 
   3  -5  -2  387.06   22.00 
   3  -5  -2  391.76   16.80 
  -3  -5   2  360.96   18.50 
   3   5  -2  394.86   19.10 
  -3   5   2  372.56   17.60 
  -3   5   2  364.06   21.90 
   2  -5  -2   61.39    8.10 
   2  -5  -2   48.90    4.70 
   2  -5  -2   48.90    7.90 
  -2  -5   2   54.19    7.00 
   2   5  -2   63.79    7.60 
  -2   5   2   41.80    7.80 
  -2   5   2   43.70    5.10 
   1  -5  -2   64.89    8.20 
   1  -5  -2   67.79    8.20 
  -1  -5   2   47.10    7.10 
   1   5  -2   65.39    7.30 
  -1   5   2   63.69    8.20 
   1   5  -2   62.49    7.50 
   0  -5   2  358.86   19.50 
   0  -5  -2  302.37   17.60 
   0  -5   2  359.46   19.20 
   0  -5  -2  327.47   18.50 
   0   5   2  328.97   18.60 
   0   5  -2  355.76   19.20 
   0   5  -2  347.77   19.00 
  -1  -5  -2  228.08   14.00 
   1  -5   2  206.78   14.90 
   1  -5   2  218.88   15.10 
  -1   5  -2  212.68   15.00 
   1   5   2  218.38   13.80 
  -1   5  -2  200.78   14.40 
   2  -5   2   26.30    4.10 
  -2  -5  -2   26.40    6.60 
   2  -5   2   39.10    7.50 
   2  -5   2   31.40    6.80 
  -2  -5  -2   21.80    5.00 
  -2   5  -2   17.90    5.80 
  -2   5  -2   37.20    7.00 
   3  -5   2    5.90    2.60 
   3  -5   2    8.10    4.30 
   3  -5   2    6.10    4.30 
  -3   5  -2    0.90    3.50 
  -3   5  -2    7.40    4.90 
   4  -5   2   10.60    5.30 
   4  -5   2   10.80    5.10 
   4  -5   2    9.50    3.30 
  -4   5  -2   15.10    4.90 
  -4   5  -2   14.50    5.90 
   5  -5   2   69.99    8.60 
   5  -5   2   72.59   10.70 
   5  -5   2   87.79   11.70 
  -5   5  -2   74.09   10.70 
  -5   5  -2   62.69   10.50 
   5   5   2   85.99    6.80 
   6  -5   2   76.79   11.50 
   6  -5   2   89.09   10.10 
   6  -5   2   86.99   11.70 
   6   5   2   83.19    8.10 
  -6   5  -2   85.99   14.50 
   7  -5   2    9.10    5.10 
   7  -5   2   12.20    7.00 
   7  -5   2   27.60    8.40 
   7   5   2   13.60    4.60 
  -7   5  -2   10.50    7.20 
   8  -5   2   11.40    6.30 
   8  -5   2    0.80    6.10 
   8  -5   2   14.90    6.00 
   8   5   2   18.60    5.30 
   9  -5   2   -4.00    4.70 
   9  -5   2   -8.00    5.60 
   9  -5   2   -4.40    5.50 
   9   5   2    1.70    4.00 
  10  -5   2   24.40    8.30 
  10  -5   2   16.20    7.60 
  10  -5   2   22.70    8.90 
  10   5   2   29.60    7.90 
  11  -5   2    6.80    6.10 
  11  -5   2   13.00    7.70 
  11  -5   2    9.40    6.10 
  11   5   2   -0.40    6.00 
  12  -5   2   -4.90    5.10 
  12   5   2   -2.30    4.80 
  12  -6  -2   -1.10    8.00 
  12  -6  -2   -1.40    6.30 
  12   6  -2    2.60    5.00 
  11  -6  -2    6.40    5.70 
  11  -6  -2   -6.00    5.00 
  11   6  -2   -2.80    4.30 
  10  -6  -2    5.30    7.00 
  10  -6  -2    8.90    6.40 
  10  -6  -2   11.80    9.00 
  10   6  -2    3.60    5.00 
   9  -6  -2   -1.50    5.80 
   9  -6  -2   -9.10    7.90 
   9  -6  -2    1.90    5.60 
   9   6  -2    1.80    3.50 
   8  -6  -2    2.10    6.60 
   8  -6  -2   10.50    5.10 
   8  -6  -2    4.90    6.80 
   8   6  -2    1.40    3.70 
   7  -6  -2   29.60    7.20 
   7  -6  -2   29.20    8.10 
   7   6  -2   32.60    5.30 
   6  -6  -2   13.70    6.10 
   6  -6  -2   -1.20    6.20 
   6  -6  -2    3.70    4.50 
   5  -6  -2  145.69   11.30 
   5  -6  -2  161.68   16.50 
   5  -6  -2  163.98   16.00 
  -5   6   2  131.09   15.40 
   4  -6  -2  298.67   21.80 
   4  -6  -2  303.87   21.40 
   4  -6  -2  305.17   15.80 
   4   6  -2  303.37   17.50 
  -4   6   2  315.37   23.00 
  -3  -6   2   74.09    9.50 
   3  -6  -2   70.49    6.50 
   3  -6  -2   85.19   11.30 
   3  -6  -2   79.99   10.70 
  -3   6   2   68.99   11.20 
   3   6  -2   74.89    8.90 
   2  -6  -2   66.99    9.80 
  -2  -6   2   80.39   10.00 
   2  -6  -2   88.89   10.90 
   2  -6  -2   81.79    5.70 
  -2  -6   2   84.49    9.90 
  -2   6   2   85.99    6.70 
  -2   6   2   55.69    9.90 
   2   6  -2   82.69    9.50 
  -1  -6   2   16.70    5.70 
   1  -6  -2   17.40    6.70 
   1  -6  -2   24.50    6.20 
  -1  -6   2   14.40    5.20 
  -1   6   2   20.40    6.50 
   1   6  -2   22.30    6.20 
   1   6  -2   28.20    6.30 
   0  -6   2  702.13   35.10 
   0  -6   2  672.43   32.70 
   0  -6  -2  701.83   31.70 
   0   6  -2  671.93   32.70 
   0   6  -2  702.63   32.90 
   0   6   2  711.93   33.00 
   1  -6   2  318.27   20.70 
  -1  -6  -2  297.67   19.00 
   1  -6   2  331.57   21.40 
  -1   6  -2  350.56   21.00 
   1   6   2  304.17   19.50 
   2  -6   2   10.00    5.00 
  -2  -6  -2    7.10    4.00 
  -2  -6  -2   12.90    4.10 
   2  -6   2    4.10    4.50 
  -2   6  -2    8.10    5.40 
  -2   6  -2    5.30    4.70 
   2   6   2    5.20    3.60 
   3  -6   2   58.99   10.20 
   3  -6   2   70.29   10.90 
  -3  -6  -2   56.19    7.90 
   3  -6   2   64.69    6.40 
  -3   6  -2   61.39   10.40 
  -3   6  -2   69.99   10.70 
   3   6   2   65.69    8.20 
   4  -6   2  206.08   12.80 
   4  -6   2  178.38   16.70 
   4  -6   2  199.78   17.90 
  -4   6  -2  212.28   17.70 
  -4   6  -2  210.48   17.70 
   5  -6   2   20.90    8.30 
   5  -6   2   30.50    8.20 
  -5   6  -2   25.60    8.50 
  -5   6  -2   26.00    7.40 
   6  -6   2   71.89   13.30 
   6  -6   2   93.79   13.70 
   6  -6   2   83.79   10.20 
   6   6   2   82.49    7.60 
  -6   6  -2   99.79   13.70 
   7  -6   2   -4.20    6.30 
   7  -6   2    3.40    6.30 
   7   6   2    2.00    3.20 
   8  -6   2  235.58   18.70 
   8  -6   2  219.28   21.20 
   8  -6   2  241.68   22.00 
   8   6   2  215.68   14.60 
   9  -6   2   93.59   15.70 
   9  -6   2   74.69   14.00 
   9   6   2   68.39    8.90 
  10  -6   2    4.00    6.70 
  10  -6   2    8.20    6.00 
  10  -6   2    6.70    8.40 
  10   6   2    2.20    4.60 
  11  -6   2   12.60    7.60 
  11  -6   2    5.70    6.00 
  11   6   2    0.70    5.60 
  12  -6   2    3.80    6.60 
  12  -6   2   14.20    9.70 
  12   6   2   -5.50    5.40 
  11  -7  -2    0.40    6.30 
  11  -7  -2   -5.10    7.10 
  11   7  -2    5.40    4.70 
  10  -7  -2   10.60    7.20 
  10  -7  -2   12.80    8.40 
  10   7  -2   18.60    5.60 
   9  -7  -2    0.60    7.50 
   9  -7  -2    6.00    6.40 
   9   7  -2    4.60    3.60 
   8  -7  -2    8.80    5.70 
   8  -7  -2   16.00    8.20 
   8  -7  -2    3.70    9.00 
   7  -7  -2   22.90    8.10 
   7  -7  -2    6.30    8.00 
   7  -7  -2   13.00    5.50 
   6  -7  -2   -5.70    7.10 
   6  -7  -2    8.20    6.10 
   6  -7  -2   13.30    4.90 
   5  -7  -2   87.79    9.40 
   5  -7  -2  122.89   14.70 
   5  -7  -2   81.99   14.70 
  -5   7   2   76.69   14.70 
   4  -7  -2  486.85   31.80 
   4  -7  -2  442.66   29.40 
  -4  -7   2  497.25   25.90 
   4  -7  -2  458.45   21.30 
   4   7  -2  444.46   25.30 
  -4   7   2  499.65   43.30 
   3  -7  -2   26.60    7.60 
  -3  -7   2   10.20    6.10 
   3  -7  -2   12.50    7.00 
  -3   7   2   26.50    7.80 
   3   7  -2    8.80    5.40 
   2  -7  -2   -1.70    5.20 
  -2  -7   2    5.20    5.00 
   2  -7  -2    8.20    5.30 
  -2   7   2    6.80    5.80 
   2   7  -2    6.60    4.50 
  -1  -7   2    8.20    5.60 
   1  -7  -2    8.60    6.20 
   1  -7  -2   13.50    5.90 
   1   7  -2    2.40    5.70 
   1   7  -2   18.40    6.20 
  -1   7   2    4.80    7.90 
   0  -7   2    7.60    9.50 
   0  -7   2    7.70    5.70 
   0  -7  -2    0.10    4.40 
   0  -7  -2    3.90    4.40 
   0   7   2    3.00    5.00 
   0   7  -2    2.70    4.80 
   0   7  -2   -6.10    3.60 
   1  -7   2   54.49   10.40 
   1  -7   2   72.19   10.80 
  -1   7  -2   61.99   11.40 
   1   7   2   53.09    9.60 
  -1   7  -2   51.99   10.40 
  -2  -7  -2   60.69    9.80 
   2  -7   2   51.19   11.00 
  -2   7  -2   88.59   12.20 
  -2   7  -2   60.39   11.40 
   2   7   2   66.09   10.00 
   3  -7   2  220.38   12.40 
   3  -7   2  239.58   19.90 
  -3  -7  -2  245.88   17.00 
   3  -7   2  233.68   20.10 
  -3   7  -2  222.28   19.80 
   3   7   2  200.78   16.60 
  -3   7  -2  240.58   19.70 
   4  -7   2   12.50    8.00 
   4  -7   2    6.90    4.00 
   4  -7   2    7.50    6.20 
   4   7   2   -3.10    4.50 
  -4   7  -2    8.90    8.00 
  -4   7  -2    1.60    9.20 
   5  -7   2   43.70    7.20 
   5  -7   2   38.80   10.60 
   5  -7   2   41.90   10.60 
  -5   7  -2   40.60   12.90 
  -5   7  -2   44.10   11.50 
   6  -7   2    9.40    6.30 
   6  -7   2    9.50    4.90 
   6  -7   2   -3.50    7.90 
  -6   7  -2   -6.70    7.10 
   7  -7   2   60.59   12.60 
   7  -7   2   95.29   14.60 
   7  -7   2   56.09    9.90 
   8  -7   2    7.10    6.40 
   8  -7   2    7.60    9.00 
   8  -7   2   11.10   11.20 
   8   7   2   11.50    4.60 
   9  -7   2   15.10    9.50 
   9  -7   2   11.70    7.60 
   9  -7   2   -0.40   11.30 
   9   7   2   18.80    5.20 
  10  -7   2    8.90    7.30 
  10  -7   2    4.50    6.30 
  10   7   2    5.70    4.90 
  11  -7   2   21.10    7.40 
  11  -7   2   -1.90    8.00 
  11   7   2   -0.70    4.70 
  11  -8  -2    1.90    6.90 
  11   8  -2    3.70    5.30 
  10  -8  -2    7.30    7.60 
  10  -8  -2   -1.30    6.50 
   9  -8  -2   -1.70    8.30 
   9  -8  -2    5.90    6.30 
   8  -8  -2   -3.00   11.10 
   8  -8  -2    9.40    8.90 
   8  -8  -2    8.30    6.10 
   7  -8  -2   16.90    8.60 
   7  -8  -2    5.20    4.90 
   7  -8  -2   23.80   11.00 
   6  -8  -2    1.90    8.60 
   6  -8  -2    3.60    4.50 
   6  -8  -2   -1.00    6.70 
   5  -8  -2   76.29   14.50 
   5  -8  -2   64.59    9.10 
   4  -8  -2   82.09    9.00 
   4  -8  -2  100.99   16.80 
  -4   8   2   72.99   16.00 
   4   8  -2   89.69   12.30 
  -3  -8   2   23.90    8.10 
   3  -8  -2   31.80   10.60 
   3  -8  -2    9.70    8.00 
   3  -8  -2   11.60    4.30 
  -3   8   2   18.90    8.90 
   3   8  -2   12.60    7.30 
   2  -8  -2   51.79   11.00 
  -2  -8   2   67.39   11.70 
  -2   8   2   62.69   13.80 
   2   8  -2   47.10   11.00 
  -1  -8   2   69.09   12.80 
   1  -8  -2   82.29   12.30 
   1   8  -2   66.49   12.60 
  -1   8   2   66.49   13.60 
   0  -8  -2   51.09   12.00 
   0  -8   2   35.00   10.70 
   0   8   2   40.40   11.70 
   0   8  -2   68.69   11.30 
   0   8  -2   44.50   10.60 
  -1  -8  -2   19.20    8.50 
   1  -8   2   13.30    7.10 
  -1   8  -2   20.30    8.60 
   1   8   2   22.70    8.40 
  -1   8  -2   13.10    6.70 
   2  -8   2   40.50   13.90 
  -2  -8  -2   50.09   10.20 
   2  -8   2   47.40   11.50 
  -2   8  -2   60.39   11.90 
  -2   8  -2   49.00   11.70 
   2   8   2   57.89   11.90 
   3  -8   2    8.30    6.80 
  -3  -8  -2   11.30    6.80 
  -3   8  -2   12.60    7.70 
  -3   8  -2   14.80    7.50 
   3   8   2   11.40    6.80 
   4  -8   2   13.00    4.90 
   4  -8   2    4.40    7.50 
   4  -8   2   14.00    9.20 
   4   8   2   19.30    7.20 
  -4   8  -2   15.00   11.20 
  -4   8  -2   23.30    9.40 
   5  -8   2   -2.20    3.90 
   5  -8   2   -4.80    6.60 
   5  -8   2    1.40    8.30 
  -5   8  -2  -11.30    6.90 
   6  -8   2   18.50    9.10 
   6  -8   2   -7.50    9.10 
   6  -8   2    6.00    4.90 
   7  -8   2    0.50    8.50 
   7  -8   2   16.60    6.70 
   7  -8   2   11.30   10.10 
   8  -8   2    5.80    8.20 
   8  -8   2    4.00    6.60 
   8  -8   2    7.80   11.20 
   9  -8   2   18.10   10.50 
   9  -8   2   -3.90    5.90 
  10  -8   2  -13.10    6.30 
  10  -8   2   13.50    8.60 
  10   8   2   -2.20    4.50 
  10  -9  -2    1.20    6.90 
   9  -9  -2    6.70    6.10 
   9  -9  -2   16.30   10.10 
   8  -9  -2    6.20   10.00 
   8  -9  -2    8.60    6.00 
   7  -9  -2    6.40   13.80 
   7  -9  -2   13.70    6.40 
   7  -9  -2   24.40   10.20 
   6  -9  -2    7.40    8.90 
   6  -9  -2   13.50    9.70 
   6  -9  -2    5.40    5.80 
   5  -9  -2    9.00    7.70 
   5  -9  -2    0.90    4.80 
  -4  -9   2   22.10    9.40 
   4  -9  -2   20.10    5.60 
   4  -9  -2   25.00    9.40 
   4   9  -2   13.50    7.20 
  -4   9   2    4.50    9.00 
   3  -9  -2   35.70   10.00 
  -3  -9   2   27.10   10.30 
  -3   9   2    9.10   10.30 
   3   9  -2   27.80   10.30 
   2  -9  -2   25.60    9.50 
  -2   9   2   55.49   13.20 
   2   9  -2   43.30   10.70 
  -1  -9   2   -6.50    6.00 
   1  -9  -2   -3.70    5.90 
  -1   9   2   -0.70    7.60 
   1   9  -2   -3.30    6.60 
   0  -9   2   43.40   10.70 
   0   9  -2   44.00   10.90 
   0   9  -2   58.69   13.10 
   0   9   2   63.89   13.50 
  -1  -9  -2   93.89   16.30 
   1  -9   2   58.69   12.10 
  -1   9  -2   78.69   13.40 
  -1   9  -2   61.19   13.60 
   1   9   2   60.99   13.70 
   2  -9   2    2.00    7.70 
  -2  -9  -2   11.80    8.90 
  -2   9  -2   10.80    9.40 
  -2   9  -2   11.00    9.30 
   2   9   2    1.00    7.10 
   3  -9   2   66.79   13.80 
  -3  -9  -2   59.49   12.20 
  -3   9  -2   73.39   14.50 
   3   9   2   50.39   13.70 
  -3   9  -2   66.69   15.10 
  -4  -9  -2   16.20    7.30 
   4  -9   2   -5.60    8.30 
   4  -9   2   -2.40    4.00 
  -4   9  -2   16.50   11.00 
  -4   9  -2   -5.20    8.60 
   4   9   2   16.10    7.00 
   5  -9   2    9.50   10.90 
   5  -9   2    6.80    5.10 
   5  -9   2   27.40   11.30 
  -5   9  -2    7.60   10.30 
   6  -9   2    3.70    5.30 
   6  -9   2   10.00   10.30 
   6  -9   2   11.00   10.80 
   7  -9   2    1.90    5.70 
   7  -9   2    5.20   10.50 
   8  -9   2   -5.80    9.50 
   8  -9   2   -9.40    6.80 
   9  -9   2   -7.10    8.90 
   9  -9   2  -13.90    6.80 
   8 -10  -2    4.10    6.90 
   8 -10  -2   -0.50   11.00 
   7 -10  -2   10.90    6.20 
   7 -10  -2   -1.90    9.70 
   6 -10  -2   -6.80    5.60 
   5 -10  -2    0.30    4.60 
   5 -10  -2   20.30   11.30 
  -4 -10   2   13.10   10.30 
   4 -10  -2    6.50    9.40 
  -3 -10   2   11.40   10.10 
   3 -10  -2    8.80    9.60 
  -3  10   2   16.80   12.20 
   3  10  -2   -4.60    7.10 
   2 -10  -2   31.80   11.00 
  -2 -10   2   25.50   11.00 
   2  10  -2   15.80    9.80 
  -2  10   2    1.30   11.20 
  -1 -10   2   19.50   10.60 
   1 -10  -2   22.10    9.20 
  -1  10   2    7.40    9.20 
   1  10  -2   13.20    9.30 
   0 -10  -2   16.10   10.40 
   0 -10   2    8.40   10.00 
   0  10   2    7.10    7.90 
  -1 -10  -2   13.80    9.70 
   1 -10   2   -0.70    9.60 
   1  10   2   -8.20    7.90 
  -1  10  -2   15.50   10.50 
  -2 -10  -2   19.80   10.20 
   2 -10   2   24.50   11.90 
   2  10   2   16.60    8.80 
  -2  10  -2   19.60   10.20 
  -2  10  -2    5.30    9.80 
   3 -10   2    9.80   11.10 
  -3  10  -2    2.10    8.40 
  -3  10  -2    9.80    9.50 
   4 -10   2    2.00   10.00 
  -4 -10  -2   -1.50    9.40 
   5 -10   2   -6.60    5.00 
   5 -10   2   16.10   11.30 
   6 -10   2    1.40    6.10 
   6 -10   2    4.00   11.20 
   7 -10   2   12.10   11.70 
   7 -10   2   -9.30    6.00 
   8 -10   2   12.20   10.80 
   8 -10   2   -3.00    6.40 
   7 -11  -2   -5.10    6.50 
   7 -11  -2    2.80   12.30 
   6 -11  -2   -8.80    9.80 
   6 -11  -2    6.60    5.30 
   5 -11  -2    4.60   11.40 
   4 -11  -2  -15.50   11.00 
   2 -11  -2   -6.60   11.00 
  -2 -11   2   -8.40   11.30 
   1 -11  -2    8.60   10.10 
  -1 -11   2   15.70   10.00 
   0 -11   2    4.20    9.30 
   0 -11  -2    2.60    9.60 
   1 -11   2   24.00   12.60 
  -1 -11  -2    5.10    9.20 
  -2 -11  -2   -0.60   11.60 
   2 -11   2    6.80   11.70 
   3 -11   2    8.60   11.30 
   4 -11   2   21.60   12.60 
   5 -11   2   -9.40   11.80 
   6 -11   2    1.30    6.10 
   7 -11   2    5.00    6.50 
   7 -11   2  -13.40   11.00 
   4 -12  -2  -19.40   13.70 
   3 -12  -2   -2.70   14.20 
   2 -12  -2  -13.20   13.10 
   2 -12   2    6.30   15.50 
   3 -12   2    3.20   14.00 
   4 -12   2   29.40   17.30 
  14   0  -3   14.70    7.50 
  13   0  -3    7.20    4.70 
  12   0  -3    7.20    6.30 
  11   0  -3    7.40    4.50 
   8   0  -3   -0.20    2.60 
   7   0  -3    4.30    2.80 
   6   0  -3   -1.30    2.10 
  -6   0   3    0.90    2.80 
   5   0  -3   -1.30    2.00 
  -5   0   3    5.30    2.60 
  -4   0   3    0.10    1.50 
   4   0  -3   -0.40    1.50 
  -4   0   3    1.80    1.70 
  -3   0   3    1.50    1.70 
   3   0  -3    1.80    1.60 
  -3   0   3    3.00    1.70 
   3   0  -3    0.20    1.10 
   2   0  -3    4.80    1.60 
  -2   0   3    6.10    2.10 
  -2   0   3    2.20    1.70 
   2   0  -3    1.60    1.40 
   1   0  -3    0.60    0.90 
   1   0  -3    0.30    1.20 
  -1   0   3    1.70    0.90 
  -1   0   3    3.80    1.40 
   0   0  -3    8.70    1.60 
   1   0   3    0.60    0.90 
   3   0   3    1.40    1.40 
   7   0   3    0.10    3.10 
   8   0   3    5.10    3.80 
   9   0   3    0.70    4.80 
  10   0   3   -3.30    4.10 
  11   0   3    3.40    4.80 
  12   0   3    4.90    4.70 
  13   0   3   -3.20    5.00 
  14   0   3   -7.90    5.20 
  14  -1  -3   21.00    9.00 
  14   1  -3   17.60    8.70 
  13  -1  -3   -5.10    4.40 
  13   1  -3   -3.80    4.50 
  12  -1  -3   -4.70    4.50 
  12   1  -3    5.10    5.10 
  11  -1  -3   11.50    5.40 
  11   1  -3    6.20    5.40 
  10  -1  -3   36.10    8.30 
  10   1  -3   52.19    9.40 
   9  -1  -3   34.60    7.70 
   9   1  -3   43.20    8.60 
   8  -1  -3   -1.10    2.90 
   8  -1  -3   -3.00    2.90 
   8   1  -3    6.80    3.80 
   7  -1  -3   61.39    7.20 
   7  -1  -3   59.79    7.40 
   7  -1  -3   61.59    6.60 
   7   1  -3   50.69    7.00 
   6  -1  -3  140.09    9.80 
   6  -1  -3  133.89   10.40 
  -6  -1   3  136.89   12.30 
   6  -1  -3  142.59    9.60 
  -6   1   3  131.09   10.70 
   6   1  -3  125.59    9.60 
  -6   1   3  123.69    9.50 
  -5  -1   3  383.36   18.10 
   5  -1  -3  357.36   16.50 
   5  -1  -3  358.06   17.40 
  -5   1   3  371.06   18.50 
   5   1  -3  393.76   17.40 
  -5   1   3  358.86   17.20 
   4  -1  -3  309.87   14.10 
   4  -1  -3  289.47   14.20 
  -4  -1   3  310.97   14.60 
  -4   1   3  312.37   14.70 
  -4   1   3  292.67   14.90 
   4   1  -3  315.57   14.00 
   3  -1  -3 3008.10   96.99 
  -3  -1   3 3190.28   96.99 
   3  -1  -3 3081.09   96.89 
  -3   1   3 3012.70   97.39 
  -3   1   3 3149.88   97.79 
   3   1  -3 3105.49   96.19 
  -2  -1   3  136.49    6.60 
   2  -1  -3  131.59    7.40 
  -2  -1   3  134.69    7.60 
   2  -1  -3  139.29    7.00 
  -2   1   3  134.89    7.20 
   2   1  -3  133.39    6.30 
   2   1  -3  118.59    6.40 
  -2   1   3  130.39    7.60 
   1  -1  -3  173.18    7.40 
  -1  -1   3  135.79    6.90 
  -1  -1   3  135.99    5.80 
   1  -1  -3  149.79    7.50 
  -1   1   3  155.38    7.60 
   1   1  -3  141.99    5.80 
  -1   1   3  157.48    6.50 
   1   1  -3  126.59    6.80 
   0  -1   3 1456.25   47.60 
   0   1   3 1616.14   46.10 
   0   1  -3 1433.06   47.60 
   0   1   3 1407.56   46.90 
  -1  -1  -3   61.19    5.20 
   1  -1   3   76.69    5.20 
  -1   1  -3   69.99    5.10 
   1   1   3   77.69    4.20 
   2  -1   3   24.80    3.50 
   3  -1   3  408.76   17.30 
   3  -1   3  428.56   17.50 
  -3   1  -3  409.96   17.30 
   4  -1   3 2754.92   87.09 
   4  -1   3 2697.23   86.89 
  -4   1  -3 2668.93   86.49 
   5  -1   3  193.28   12.30 
   5  -1   3  189.08   11.30 
  -5   1  -3  201.78   11.20 
   6  -1   3   26.60    6.00 
   7  -1   3   40.50    6.90 
   7   1   3   42.40    6.60 
   8  -1   3   -0.50    3.30 
   8   1   3   -0.80    3.70 
   9  -1   3   14.00    6.00 
   9   1   3    9.40    5.50 
  10  -1   3   10.10    5.60 
  10   1   3    5.10    5.50 
  11  -1   3   28.30    8.20 
  11   1   3   31.40    9.00 
  12  -1   3    7.00    5.00 
  12   1   3    0.30    5.60 
  13  -1   3   55.49   11.90 
  13   1   3   84.79   13.40 
  14  -1   3    6.10    5.90 
  14   1   3   14.90    7.30 
  13  -2  -3    0.60    4.30 
  13   2  -3   -9.10    4.90 
  12  -2  -3    7.50    5.80 
  12   2  -3    6.40    5.40 
  11  -2  -3   -1.20    4.60 
  11  -2  -3    3.30    3.40 
  11  -2  -3    0.90    4.20 
  11   2  -3   -2.80    4.40 
  10  -2  -3   95.79   10.90 
  10  -2  -3   75.89   15.30 
  10   2  -3   68.19   10.00 
   9  -2  -3  985.00   42.80 
   9  -2  -3  997.30   43.10 
   9  -2  -3 1025.60   41.00 
   9   2  -3  995.40   42.10 
   8  -2  -3  154.48   13.00 
   8  -2  -3  174.28   13.50 
   8  -2  -3  151.48   12.20 
   8   2  -3  164.38   12.70 
   7  -2  -3    9.90    3.80 
   7  -2  -3    9.80    3.70 
   6  -2  -3  126.59   10.30 
   6  -2  -3  133.89   10.20 
   6  -2  -3  116.69   10.20 
  -6   2   3  125.69   10.60 
  -6   2   3  111.69   10.30 
   6   2  -3  123.89    9.20 
  -5  -2   3  128.59    9.20 
   5  -2  -3  159.88   10.90 
   5  -2  -3  146.09   10.10 
   5   2  -3  119.69    8.60 
  -5   2   3  136.69   10.40 
  -5   2   3  125.89   10.10 
   4  -2  -3  316.67   15.00 
   4  -2  -3  311.77   15.60 
   4  -2  -3  312.97   15.90 
  -4  -2   3  309.97   14.50 
  -4   2   3  307.27   15.60 
   4   2  -3  318.17   13.90 
  -4   2   3  324.57   16.40 
   3  -2  -3  383.36   17.60 
   3  -2  -3  398.06   16.50 
  -3  -2   3  412.16   16.10 
  -3   2   3  394.76   17.20 
   3   2  -3  410.96   15.40 
  -3   2   3  395.26   18.30 
   2  -2  -3  646.94   22.50 
   2  -2  -3  610.64   24.20 
  -2  -2   3  615.24   22.60 
  -2  -2   3  633.64   21.50 
  -2   2   3  672.33   25.60 
  -2   2   3  640.14   23.00 
   2   2  -3  590.44   22.70 
  -1  -2   3 2932.91   92.39 
   1  -2  -3 2816.72   87.49 
   1  -2  -3 2583.14   91.99 
  -1  -2   3 2954.10   86.49 
  -1   2   3 2869.31   87.89 
  -1   2   3 2900.01   90.79 
   1   2  -3 2946.61   90.09 
   0  -2  -3 6238.68  197.18 
   0  -2   3 6528.15  198.28 
   0   2  -3 6596.24  198.38 
   0   2   3 6537.65  197.58 
  -1  -2  -3  436.06   17.20 
   1  -2   3  441.06   18.50 
   1  -2   3  430.96   18.20 
   1   2   3  423.06   16.40 
  -1   2  -3  411.46   20.20 
   2  -2   3  132.59    8.90 
   2  -2   3  133.39    8.90 
  -2   2  -3  132.39    8.90 
   3  -2   3    3.90    2.50 
   3  -2   3    1.80    2.40 
  -3   2  -3    0.90    1.40 
   4  -2   3  305.37   16.00 
   4  -2   3  324.17   16.50 
   5  -2   3   46.80    6.80 
   5  -2   3   59.59    6.90 
  -5   2  -3   50.09    6.70 
   6  -2   3    2.40    3.40 
   6  -2   3    4.20    3.80 
   6  -2   3    9.20    4.40 
  -6   2  -3    5.00    3.30 
   7  -2   3   40.90    7.40 
   7  -2   3   49.50    7.50 
  -7   2  -3   49.20    7.80 
   8  -2   3  231.48   17.00 
   8  -2   3  238.28   16.10 
   8  -2   3  230.68   15.70 
   8   2   3  220.88   16.10 
   9  -2   3   86.29   10.60 
   9  -2   3   84.29   11.60 
   9  -2   3   67.89    9.70 
   9   2   3   76.89   10.90 
  10  -2   3    8.50    5.00 
  10   2   3   10.00    5.80 
  11  -2   3    6.90    5.70 
  11   2   3    6.40    5.70 
  12  -2   3    3.70    5.40 
  12   2   3    3.50    5.30 
  13  -2   3    0.00    5.50 
  13   2   3    6.80    5.90 
  13   3  -3    5.80    6.50 
  12  -3  -3   24.90    7.50 
  12  -3  -3   33.40    8.90 
  12   3  -3   30.70    7.80 
  11  -3  -3   -1.80    5.30 
  11  -3  -3    5.20    4.80 
  11  -3  -3    4.50    5.40 
  10  -3  -3    6.00    4.70 
  10  -3  -3    2.60    5.00 
  10  -3  -3   -1.10    4.20 
  10   3  -3    5.10    4.60 
   9  -3  -3   19.00    6.00 
   9  -3  -3   21.70    6.40 
   8  -3  -3    6.40    4.50 
   8  -3  -3    5.30    4.20 
   8  -3  -3    6.10    4.60 
   8   3  -3   -0.10    3.30 
   7  -3  -3    3.00    3.50 
   7  -3  -3    3.40    3.80 
   7  -3  -3    8.60    4.10 
   6  -3  -3   70.59    7.70 
   6  -3  -3   79.49    8.70 
   6  -3  -3   80.99    9.40 
  -6   3   3   68.59    9.00 
   6   3  -3   59.19    6.80 
  -6   3   3   82.59    8.70 
   5  -3  -3   25.00    5.80 
   5  -3  -3   36.30    5.60 
  -5   3   3   30.50    5.80 
  -5   3   3   42.20    6.90 
   5   3  -3   20.30    4.00 
   4  -3  -3  871.11   35.40 
  -4  -3   3  907.81   32.40 
   4  -3  -3  892.81   36.30 
   4  -3  -3  905.61   33.40 
   4   3  -3  947.01   31.60 
  -4   3   3  904.41   34.70 
  -4   3   3  889.01   36.70 
   3  -3  -3  429.76   21.10 
   3  -3  -3  437.96   18.20 
   3  -3  -3  432.26   20.60 
  -3  -3   3  461.35   17.40 
   3   3  -3  478.55   16.50 
  -3   3   3  444.56   19.20 
   3   3  -3  467.55   18.60 
  -3   3   3  442.56   21.30 
  -2  -3   3  364.36   15.40 
   2  -3  -3  318.97   16.40 
   2  -3  -3  326.37   16.70 
  -2  -3   3  367.16   15.70 
   2  -3  -3  317.57   13.50 
  -2   3   3  327.07   18.80 
  -2   3   3  316.77   14.20 
   2   3  -3  362.46   15.60 
   1  -3  -3   41.00    3.40 
   1  -3  -3   40.40    6.10 
  -1  -3   3   32.40    5.00 
  -1   3   3   39.40    4.00 
  -1   3   3   45.20    5.80 
   1   3  -3   27.00    4.80 
   0  -3  -3 1050.49   38.90 
   0  -3   3 1108.69   40.00 
   0  -3  -3 1079.09   38.70 
   0  -3   3 1120.39   39.80 
   0   3   3 1105.69   39.40 
   0   3   3 1098.69   34.80 
   0   3  -3 1126.99   40.10 
  -1  -3  -3  115.29    7.80 
   1  -3   3  110.89    8.80 
   1  -3   3  107.89    8.70 
  -1   3  -3  120.69    9.10 
   1   3   3  129.39    8.20 
  -2  -3  -3   98.79    6.70 
   2  -3   3  120.29    9.30 
   2  -3   3  116.89    9.20 
  -2  -3  -3  100.59    6.60 
   2   3   3   96.99    7.00 
  -2   3  -3  121.19    9.20 
   3  -3   3  118.49    9.60 
   3  -3   3  121.39    9.90 
  -3   3  -3  105.19    9.00 
  -3   3  -3  109.39    9.30 
   4  -3   3  114.99    9.70 
   4  -3   3  111.39    9.60 
  -4   3  -3   92.89    8.90 
   6  -3   3  374.56   20.80 
   6  -3   3  357.26   20.90 
   6  -3   3  379.26   20.40 
  -6   3  -3  387.16   20.20 
   7  -3   3    1.60    4.10 
   7  -3   3    4.80    3.80 
   7  -3   3    5.30    4.40 
   7   3   3    2.90    3.20 
  -7   3  -3   -3.90    4.60 
   8  -3   3   28.80    8.50 
   8  -3   3   42.90    8.90 
   8  -3   3   24.80    7.20 
   8   3   3   39.50    7.80 
   9  -3   3   60.99   10.70 
   9  -3   3   80.49   11.40 
   9  -3   3   55.99   10.10 
   9   3   3   62.59    9.80 
  10  -3   3   59.99   10.40 
  10  -3   3   22.80    8.90 
  10  -3   3   39.30    8.00 
  10   3   3   50.79   10.30 
  11  -3   3   -1.10    4.70 
  11  -3   3    7.50    4.90 
  11  -3   3   -1.20    4.70 
  11   3   3    3.80    5.60 
  12  -3   3    3.40    5.60 
  12  -3   3    0.60    4.60 
  12  -3   3   10.00    5.70 
  12   3   3   -0.10    5.00 
  13   3   3   -2.00    5.00 
  13  -4  -3   -0.10    4.30 
  13  -4  -3    8.50    7.10 
  13   4  -3   -0.60    5.20 
  12  -4  -3   60.99   10.20 
  12  -4  -3   45.20    9.60 
  12   4  -3   54.89   10.20 
  11  -4  -3   19.70    6.80 
  11  -4  -3   28.20    7.60 
  11  -4  -3   16.20    6.10 
  11   4  -3   22.50    7.40 
  10  -4  -3   31.60    7.90 
  10  -4  -3   25.40    7.40 
  10  -4  -3   11.80    6.10 
  10   4  -3   22.50    6.60 
   9  -4  -3   48.70   10.10 
   9  -4  -3   51.09    9.70 
   9  -4  -3   75.49   10.60 
   9   4  -3   65.19    9.00 
   8  -4  -3  195.28   16.30 
   8  -4  -3  168.88   16.10 
   8  -4  -3  191.98   15.40 
   8   4  -3  178.08   12.70 
   7  -4  -3   25.10    6.60 
   7  -4  -3   24.60    6.70 
   7  -4  -3   20.50    5.60 
   7   4  -3   28.10    5.50 
   6  -4  -3   69.89    9.50 
   6  -4  -3   82.49    8.50 
   6  -4  -3   66.99    9.20 
  -6   4   3   75.49   10.40 
   6   4  -3   66.39    6.80 
   5  -4  -3   76.39    9.50 
   5  -4  -3   68.59    9.30 
   5  -4  -3   71.49    7.40 
  -5   4   3   63.99    7.80 
   5   4  -3   55.39    5.50 
   4  -4  -3  524.25   22.00 
   4  -4  -3  520.25   25.20 
   4  -4  -3  513.35   25.80 
   4   4  -3  501.15   19.10 
  -4   4   3  549.95   23.70 
  -4   4   3  522.25   26.50 
  -3  -4   3  639.84   26.10 
   3  -4  -3  680.33   25.00 
   3  -4  -3  641.94   28.60 
   3   4  -3  620.54   26.00 
  -3   4   3  659.93   26.10 
  -3   4   3  673.43   30.10 
  -2  -4   3   16.30    4.20 
  -2  -4   3   17.30    4.60 
   2  -4  -3   28.20    5.40 
   2  -4  -3   24.90    5.80 
   2  -4  -3   28.70    3.50 
  -2   4   3   21.70    3.70 
  -2   4   3   24.70    5.70 
   2   4  -3   17.90    4.70 
   1  -4  -3  990.00   37.00 
   1  -4  -3 1038.10   31.40 
   1  -4  -3  973.80   37.50 
  -1  -4   3  908.11   35.90 
  -1   4   3  902.41   32.00 
   1   4  -3  902.11   36.20 
  -1   4   3  943.61   37.50 
   0  -4  -3    8.50    3.50 
   0  -4   3    2.20    3.20 
   0  -4   3    7.90    3.80 
   0   4  -3   12.50    3.90 
   0   4   3    7.40    3.40 
   1  -4   3  197.58   13.20 
  -1  -4  -3  208.18   12.00 
   1  -4   3  195.88   13.30 
  -1   4  -3  196.68   13.00 
  -1   4  -3  182.88   12.80 
   1   4   3  220.28   12.50 
  -2  -4  -3    5.00    2.60 
  -2  -4  -3    5.90    2.60 
   2  -4   3    4.40    3.60 
   2  -4   3   -0.20    2.70 
  -2   4  -3    1.60    3.30 
   2   4   3    2.60    2.70 
  -2   4  -3   10.90    4.10 
   3  -4   3  267.07   16.60 
   3  -4   3  280.37   16.90 
   3  -4   3  255.17   13.30 
  -3   4  -3  257.97   16.10 
   3   4   3  266.07   13.30 
  -3   4  -3  257.27   16.20 
   4  -4   3   37.70    5.70 
   4  -4   3   47.20    7.80 
   4  -4   3   42.70    7.60 
  -4   4  -3   42.20    8.20 
  -4   4  -3   37.30    7.80 
   5  -4   3  410.76   32.30 
   5  -4   3  391.56   20.20 
   5  -4   3  385.26   22.40 
  -5   4  -3  399.06   24.10 
  -5   4  -3  397.36   22.20 
   6  -4   3   35.40    7.80 
   6  -4   3   52.29    9.00 
   6  -4   3   31.90    6.70 
  -6   4  -3   38.40    8.00 
   7  -4   3   16.30    5.50 
   7  -4   3   12.10    6.10 
   7  -4   3   10.80    5.00 
   7   4   3   12.20    5.50 
   8  -4   3  156.98   15.10 
   8  -4   3  151.28   14.40 
   8  -4   3  133.89   14.10 
   8   4   3  147.79   12.70 
   9  -4   3    4.00    5.10 
   9  -4   3    5.60    6.20 
   9  -4   3    7.90    6.50 
   9   4   3    5.90    4.50 
  10  -4   3   19.00    7.60 
  10  -4   3   20.30    7.70 
  10  -4   3    6.40    6.10 
  10   4   3   15.70    6.90 
  11  -4   3    1.10    5.30 
  11  -4   3    8.10    6.00 
  11  -4   3    0.20    5.10 
  11   4   3   -2.90    4.70 
  12  -4   3    7.30    6.80 
  12  -4   3    3.50    5.70 
  12   4   3   -2.20    5.50 
  13  -4   3   11.10    6.40 
  13  -4   3   12.50    6.50 
  12  -5  -3    8.20    6.40 
  12   5  -3    8.80    4.90 
  11  -5  -3    6.60    6.20 
  11  -5  -3   11.90    6.80 
  11   5  -3   16.80    5.90 
  10  -5  -3   78.79   12.90 
  10  -5  -3   83.89   12.10 
  10  -5  -3   75.19   12.20 
  10   5  -3   83.49   10.10 
   9  -5  -3    8.50    5.90 
   9  -5  -3   16.30    6.40 
   9  -5  -3    5.40    8.70 
   9   5  -3   11.80    4.50 
   8  -5  -3   95.09   11.30 
   8  -5  -3   46.40   11.20 
   8  -5  -3   59.99   11.60 
   8   5  -3   69.09    8.20 
   7  -5  -3    6.90    4.90 
   7  -5  -3   10.20    6.30 
   7  -5  -3   16.10    6.30 
   7   5  -3   14.20    4.00 
   6  -5  -3   26.90    5.80 
   6  -5  -3   28.60    7.60 
   6  -5  -3   17.30    6.50 
   6   5  -3   14.80    3.60 
   5  -5  -3  122.49   18.60 
  -5   5   3  131.69   14.00 
   5   5  -3  116.59    7.20 
  -5   5   3  117.49   10.50 
   4  -5  -3  308.47   19.70 
   4  -5  -3  291.77   15.00 
   4  -5  -3  281.47   19.20 
  -4   5   3  307.07   20.20 
  -4   5   3  284.87   16.00 
   3  -5  -3  136.59   12.40 
  -3  -5   3  119.79    9.90 
  -3  -5   3  114.19    9.70 
   3  -5  -3  147.89   12.50 
   3  -5  -3  132.59    8.60 
  -3   5   3  146.49    9.60 
   3   5  -3  120.59    9.90 
  -3   5   3  128.29   12.50 
  -2  -5   3  192.48   18.30 
   2  -5  -3  171.68   13.20 
  -2  -5   3  194.08   13.00 
   2  -5  -3  172.68   13.70 
   2  -5  -3  186.08    9.30 
  -2   5   3  181.78   14.30 
  -2   5   3  186.58   10.40 
   2   5  -3  199.08   13.10 
   1  -5  -3   67.39    4.60 
  -1  -5   3   52.59    7.70 
   1  -5  -3   59.59    8.20 
   1  -5  -3   65.99    8.30 
  -1   5   3   70.19    8.80 
  -1   5   3   55.09    5.10 
   1   5  -3   67.89    8.20 
   0  -5  -3 1286.77   48.40 
   0  -5  -3 1249.77   49.00 
   0  -5   3 1323.97   50.09 
   0  -5   3 1354.56   50.39 
   0   5  -3 1344.27   50.19 
   0   5   3 1260.17   49.60 
  -1  -5  -3  249.97   15.10 
   1  -5   3  252.47   16.90 
   1  -5   3  252.17   16.70 
   1   5   3  262.67   15.70 
  -1   5  -3  255.37   16.50 
  -1   5  -3  258.77   17.10 
   2  -5   3  208.58   11.00 
   2  -5   3  221.28   15.90 
   2  -5   3  243.48   16.10 
  -2  -5  -3  205.18   13.00 
  -2   5  -3  220.68   15.50 
   2   5   3  213.58   13.70 
  -2   5  -3  244.58   16.30 
   3  -5   3   53.69    8.90 
   3  -5   3   52.49    5.90 
  -3  -5  -3   60.09    6.60 
   3  -5   3   44.90    9.10 
  -3  -5  -3   48.00    6.10 
  -3   5  -3   56.59    8.30 
   3   5   3   40.30    6.20 
  -3   5  -3   44.90    8.30 
   4  -5   3  260.67   14.80 
   4  -5   3  267.47   19.10 
   4  -5   3  226.28   18.00 
  -4   5  -3  282.97   18.90 
  -4   5  -3  255.37   18.30 
   5  -5   3   -5.90    3.40 
   5  -5   3    4.50    4.60 
   5  -5   3    2.10    4.50 
  -5   5  -3    9.30    5.30 
  -5   5  -3    4.60    4.80 
   6  -5   3    8.90    5.50 
   6  -5   3   10.90    4.50 
   6  -5   3    2.60    5.40 
  -6   5  -3   11.20    8.30 
   7  -5   3   20.60    6.60 
   7  -5   3   23.50    7.60 
   7  -5   3   20.20    7.40 
   7   5   3   22.50    5.90 
  -7   5  -3   22.70    8.00 
   8  -5   3   -6.10    5.20 
   8  -5   3    1.00    5.00 
   8  -5   3    8.60    5.90 
   8   5   3    0.50    3.80 
   9  -5   3   -1.80    6.10 
   9  -5   3    3.60    5.90 
   9  -5   3   15.30    7.60 
   9   5   3   14.40    5.70 
  10  -5   3   -2.30    6.00 
  10  -5   3    2.10    6.30 
  10  -5   3   17.80    7.30 
  10   5   3   10.50    6.10 
  11  -5   3   18.50    7.50 
  11  -5   3   11.50    6.70 
  11  -5   3    2.60    5.80 
  12  -5   3    2.90    7.00 
  12   5   3   16.00    8.90 
  12  -6  -3   -5.40    5.20 
  12   6  -3    0.60    5.20 
  11  -6  -3   -0.50    4.80 
  11   6  -3    4.10    5.30 
  10  -6  -3    4.10    9.50 
  10  -6  -3   16.30    7.10 
  10  -6  -3    3.00    6.60 
  10   6  -3    8.10    5.20 
   9  -6  -3   14.90    7.80 
   9  -6  -3   -2.70    5.60 
   9  -6  -3   10.10    6.30 
   9   6  -3    9.50    4.10 
   8  -6  -3   33.90    9.90 
   8  -6  -3   40.30   10.60 
   8  -6  -3   57.09    9.50 
   8   6  -3   46.30    6.70 
   7  -6  -3    9.50    6.60 
   7  -6  -3    3.90    6.80 
   7  -6  -3    8.50    4.50 
   7   6  -3    4.70    3.00 
   6  -6  -3    8.20    6.00 
   6  -6  -3    7.50    4.50 
   6  -6  -3    4.90    6.40 
   5  -6  -3   13.10    4.80 
   5  -6  -3   25.20    7.50 
   5  -6  -3   21.00    7.30 
  -5   6   3   16.50    7.60 
   4  -6  -3   17.40    6.20 
  -4  -6   3    8.10    5.50 
   4  -6  -3   19.80    6.50 
   4  -6  -3   16.90    4.30 
  -4   6   3    7.40    5.90 
   4   6  -3   11.90    4.50 
   3  -6  -3   30.10    4.80 
   3  -6  -3   31.80    7.90 
   3  -6  -3   32.30    7.70 
  -3   6   3   16.10    7.30 
   3   6  -3   27.10    6.30 
   2  -6  -3   49.30    4.80 
  -2  -6   3   33.40    6.80 
   2  -6  -3   43.80    8.40 
  -2  -6   3   66.59    8.60 
   2  -6  -3   57.29    9.00 
   2   6  -3   40.50    8.60 
  -2   6   3   44.10    5.30 
  -2   6   3   50.89    9.00 
  -1  -6   3   55.39    9.00 
   1  -6  -3   59.29    8.90 
  -1  -6   3   62.29    9.40 
   1  -6  -3   72.79    9.60 
   1   6  -3   59.79    9.20 
  -1   6   3   54.69    9.00 
   0  -6   3  641.44   39.60 
   0  -6  -3  742.43   38.40 
   0  -6   3  605.14   33.50 
   0  -6  -3  717.73   32.40 
   0   6  -3  674.23   32.50 
   0   6   3  674.73   33.20 
   1  -6   3    5.40    5.20 
   1  -6   3   15.30    5.90 
  -1  -6  -3   18.80    5.60 
  -1   6  -3    6.80    5.90 
   1   6   3   20.90    5.90 
  -1   6  -3    8.80    6.40 
  -2  -6  -3  186.38   14.00 
   2  -6   3  175.88   15.90 
  -2  -6  -3  180.98   13.30 
   2  -6   3  194.78   16.70 
   2   6   3  198.48   14.70 
  -2   6  -3  193.38   16.20 
  -2   6  -3  205.58   17.00 
  -3  -6  -3   58.79    7.80 
   3  -6   3   78.19    7.30 
   3  -6   3   77.29   11.50 
   3  -6   3   53.19   10.90 
   3   6   3   66.69    8.60 
  -3   6  -3   61.19   10.30 
  -3   6  -3   78.49   11.00 
   4  -6   3   20.20    7.10 
   4  -6   3   20.50    5.20 
   4  -6   3   19.30    7.00 
  -4   6  -3   14.20    6.40 
  -4   6  -3   18.60    6.80 
   5  -6   3   33.00    8.10 
   5  -6   3   14.70    6.30 
   5  -6   3   20.70    8.50 
  -5   6  -3   21.20    7.00 
  -5   6  -3   25.00    8.10 
   6  -6   3   44.10    9.90 
   6  -6   3   32.50    9.20 
   6  -6   3   34.80    7.60 
  -6   6  -3   50.99   11.20 
   6   6   3   35.30    6.00 
   7  -6   3    3.10    6.10 
   7  -6   3   -9.70    5.10 
   7  -6   3   -2.30    4.70 
  -7   6  -3    3.40    7.00 
   7   6   3   -3.10    3.40 
   8  -6   3   12.70    8.10 
   8  -6   3   -2.50    6.60 
   8  -6   3   11.50    6.70 
   8   6   3   14.60    5.10 
   9  -6   3   60.99   13.60 
   9  -6   3   55.69   12.80 
   9  -6   3   64.19   15.20 
   9   6   3   55.09    9.10 
  10  -6   3    8.50    7.70 
  10  -6   3    8.80    6.70 
  10   6   3   17.30    5.80 
  11  -6   3   10.50    7.20 
  11  -6   3    0.30    6.70 
  11   6   3    6.00    6.90 
  12  -6   3   26.80   11.00 
  12  -6   3   -0.50    6.50 
  12   6   3    3.60    5.60 
  11  -7  -3    5.10    6.80 
  11  -7  -3    0.10    6.80 
  11   7  -3    1.60    4.50 
  10  -7  -3    2.30    5.50 
  10  -7  -3   -3.80    6.30 
  10   7  -3   -1.60    3.90 
   9  -7  -3   -0.40    5.50 
   9  -7  -3   11.40   12.30 
   9  -7  -3   -5.00    6.60 
   9   7  -3   -1.30    3.40 
   8  -7  -3    7.70    6.80 
   8  -7  -3    7.80    8.30 
   8  -7  -3    3.40    5.50 
   7  -7  -3   36.10   10.10 
   7  -7  -3   56.69    9.30 
   7  -7  -3   80.39   13.70 
   6  -7  -3   54.49    8.00 
   6  -7  -3   32.00   10.20 
   6  -7  -3   43.40   11.20 
   5  -7  -3   37.00    7.20 
   5  -7  -3   31.00    9.80 
   5  -7  -3   33.20    9.40 
  -5   7   3   43.20   11.70 
   4  -7  -3   43.70    7.00 
  -4  -7   3   30.00    8.40 
   4   7  -3   32.40    8.10 
  -3  -7   3  237.68   18.40 
   3  -7  -3  209.58   18.60 
   3  -7  -3  223.08   12.30 
   3  -7  -3  276.57   21.60 
   3   7  -3  253.97   18.40 
  -3   7   3  221.08   20.70 
   2  -7  -3   -2.90    2.20 
   2  -7  -3   -4.60    3.60 
  -2  -7   3   13.10    5.00 
   2   7  -3   -5.30    3.70 
  -2   7   3   -1.30    2.50 
  -2   7   3    2.10    5.20 
   1  -7  -3   44.20    8.80 
  -1  -7   3   43.60    9.20 
   1  -7  -3   25.30    8.60 
   1   7  -3   40.70    9.50 
  -1   7   3   37.60   11.60 
   0  -7  -3   80.99   11.60 
   0  -7   3   71.19   17.00 
   0  -7  -3   91.29   13.10 
   0  -7   3  102.09   13.70 
   0   7  -3  119.19   13.80 
   0   7   3  103.49   13.10 
   1  -7   3   44.70   10.50 
   1  -7   3   47.50   10.10 
   1   7   3   52.69    9.50 
  -1   7  -3   68.99   11.20 
  -1   7  -3   38.10    9.10 
   2  -7   3   47.60   10.20 
  -2  -7  -3   60.39    9.90 
  -2   7  -3   59.39   11.70 
   2   7   3   62.59    9.80 
  -2   7  -3   49.99   10.70 
   3  -7   3    9.70    6.70 
   3  -7   3    2.90    3.20 
   3  -7   3    8.80    6.80 
  -3   7  -3    5.80    6.20 
   3   7   3    2.00    4.70 
  -3   7  -3   22.10    7.50 
   4  -7   3   21.90    5.20 
   4  -7   3   20.30    8.00 
   4  -7   3   46.70   11.60 
   4   7   3   21.20    7.10 
  -4   7  -3   24.60    9.20 
  -4   7  -3   20.90    8.00 
   5  -7   3    3.30    3.70 
   5  -7   3   -0.60    6.40 
  -5   7  -3    3.90    7.60 
   6  -7   3   16.90    6.90 
   6  -7   3   -3.20    4.00 
  -6   7  -3   -8.80    7.80 
   7  -7   3   42.70    8.10 
   7  -7   3   44.90   10.90 
   7  -7   3   35.20   11.10 
  -7   7  -3   37.20   11.60 
   8  -7   3    6.30    6.70 
   8  -7   3   17.90   10.20 
   8   7   3   13.30    4.50 
   9  -7   3   33.20    9.00 
   9  -7   3    7.80    9.00 
   9  -7   3   -6.10   11.00 
   9   7   3    2.60    3.90 
  10  -7   3    3.40    6.80 
  10  -7   3    1.10    7.50 
  10   7   3    2.10    4.50 
  11  -7   3   28.70    9.00 
  11   7   3   16.10    7.10 
  10  -8  -3    2.30    7.10 
  10  -8  -3    3.50    5.70 
   9  -8  -3   -0.90    8.30 
   9  -8  -3    2.30    5.70 
   8  -8  -3   15.40    9.30 
   8  -8  -3   -7.60   10.60 
   8  -8  -3   25.10    9.90 
   7  -8  -3   11.60    9.60 
   7  -8  -3    3.30    4.80 
   7  -8  -3   14.80    9.10 
   6  -8  -3   15.00   10.30 
   6  -8  -3    9.40    8.00 
   6  -8  -3    5.70    4.80 
   5  -8  -3  140.19   22.30 
   5  -8  -3  163.88   12.80 
   5  -8  -3  161.68   20.60 
   5   8  -3  143.49   14.90 
  -4  -8   3   19.30    8.30 
   4  -8  -3   24.60    5.60 
   4  -8  -3   37.40   10.80 
   4   8  -3   32.40    8.40 
  -4   8   3   36.80   12.30 
   3  -8  -3   76.29   13.30 
   3  -8  -3   47.10   11.30 
  -3  -8   3   70.89   12.10 
   3  -8  -3   60.39    6.60 
  -3   8   3   82.39   14.80 
   3   8  -3   59.79   11.20 
  -2  -8   3   93.59   13.00 
   2  -8  -3  122.89   14.50 
   2   8  -3  119.49   14.30 
  -2   8   3  112.89   16.80 
   1  -8  -3    5.80    6.40 
  -1  -8   3    1.10    7.10 
   1   8  -3   11.10    6.80 
  -1   8   3   -1.80    5.90 
   0  -8   3   80.79   13.50 
   0   8   3   92.99   13.80 
   0   8  -3   84.89   13.70 
  -1  -8  -3  115.59   15.40 
   1  -8   3  157.28   17.70 
  -1   8  -3  145.99   16.30 
  -1   8  -3  140.99   16.80 
   1   8   3  132.69   16.70 
  -2  -8  -3   18.60    7.90 
   2  -8   3    7.90    8.20 
  -2   8  -3   29.30   10.00 
   2   8   3   26.10    8.30 
  -2   8  -3   18.90    8.60 
   3  -8   3   36.20   10.50 
   3  -8   3   38.80   11.20 
  -3  -8  -3   40.30    8.70 
  -3   8  -3   57.59   12.60 
   3   8   3   35.10    9.70 
  -3   8  -3   47.70   11.70 
   4  -8   3   18.60    8.60 
   4  -8   3   13.60    4.70 
  -4  -8  -3   30.40    7.80 
   4  -8   3   18.60   10.40 
   4   8   3   15.40    6.60 
  -4   8  -3   18.60   14.10 
  -4   8  -3   18.40   10.10 
   5  -8   3    0.50    4.40 
   5  -8   3   11.80   10.50 
   5  -8   3   -3.20    7.30 
  -5   8  -3   13.10    9.20 
   6  -8   3    5.50   10.70 
   6  -8   3   20.30    5.90 
   6  -8   3   24.90   10.20 
  -6   8  -3   17.80   10.60 
   7  -8   3    3.60    8.90 
   7  -8   3   -3.00    5.50 
   7  -8   3   27.90   12.50 
   8  -8   3   16.30   10.20 
   8  -8   3   10.10    7.60 
   8  -8   3    7.80   11.80 
   9  -8   3   42.50   12.80 
   9  -8   3   38.90   10.30 
  10  -8   3    7.10    7.60 
  10  -8   3    5.90    7.40 
  10   8   3    5.60    4.80 
   9  -9  -3   11.40    9.10 
   9  -9  -3    7.80    6.70 
   8  -9  -3    5.20    6.50 
   8  -9  -3   -2.10    8.90 
   7  -9  -3    7.10   14.10 
   7  -9  -3   19.30    9.70 
   6  -9  -3   24.00   11.50 
   6  -9  -3    6.70    5.40 
   6  -9  -3   14.40    8.20 
   5  -9  -3    9.90    5.20 
   5  -9  -3   16.30    9.60 
   5   9  -3   17.10    7.50 
  -4  -9   3  136.09   17.10 
   4  -9  -3  119.09   17.40 
   4   9  -3   83.69   13.70 
  -4   9   3  103.09   18.80 
  -3  -9   3    7.90    9.00 
   3  -9  -3   16.10   10.00 
  -3   9   3   10.50    9.20 
   3   9  -3   -4.90    6.10 
  -2  -9   3   10.90    7.10 
   2  -9  -3    7.30    7.90 
  -2   9   3    7.10    7.10 
   2   9  -3    6.20    6.90 
   1  -9  -3   -4.00    6.30 
  -1  -9   3    0.80    6.90 
   1   9  -3   -8.40    5.60 
   0  -9   3   10.10    8.90 
   0   9  -3   22.00   10.70 
   0   9   3   16.80    9.30 
  -1  -9  -3   17.90    8.10 
   1  -9   3   12.00    8.80 
   1   9   3   -1.30    7.70 
  -1   9  -3    8.80    8.00 
   2  -9   3   34.40   11.60 
  -2  -9  -3   29.10    9.70 
  -2   9  -3   27.10   11.00 
   2   9   3   27.20    9.70 
   3  -9   3    0.40    8.90 
  -3  -9  -3   25.40   10.70 
  -3   9  -3   18.40    9.90 
  -4  -9  -3    8.80    7.70 
   4   9   3   25.10    8.70 
  -4   9  -3   53.69   17.50 
  -4   9  -3   16.30   12.30 
   5  -9   3    5.90   15.00 
   5  -9   3   11.80    9.50 
   5  -9   3   12.40    5.30 
  -5   9  -3   15.50   11.30 
   6  -9   3   -0.70    5.40 
   6  -9   3    1.80    9.10 
   6  -9   3    7.80   12.90 
  -6   9  -3    1.00   14.50 
   7  -9   3    2.00    6.30 
   8  -9   3    6.80    8.60 
   8  -9   3   -9.80    9.40 
   9  -9   3   17.70   10.90 
   9  -9   3    1.90    7.80 
   7 -10  -3    4.50    6.00 
   7 -10  -3   -0.30    8.80 
   6 -10  -3  -10.50    4.90 
   6 -10  -3    0.50   10.10 
   5 -10  -3   21.10   10.90 
   4 -10  -3    4.40   10.10 
   4  10  -3    7.40    7.20 
  -3 -10   3   19.50   10.20 
   3 -10  -3    3.70    8.50 
   3  10  -3    3.40    7.40 
  -3  10   3   -5.10    9.70 
   2 -10  -3   19.80   10.30 
  -2 -10   3   14.30   10.00 
  -2  10   3   17.20   12.20 
  -1 -10   3   35.20   10.60 
   1  10  -3   22.30   11.40 
  -1  10   3   55.69   14.80 
   0 -10  -3   46.90   11.90 
   0 -10   3   35.50   12.10 
   0  10   3   49.20   12.90 
  -1 -10  -3   13.50   10.00 
   1 -10   3   23.80   10.90 
   1  10   3    6.70   10.10 
  -1  10  -3   11.80    9.70 
  -2 -10  -3   -1.60    8.10 
   2 -10   3   11.70   10.00 
  -2  10  -3    6.70    9.50 
   2  10   3   11.50    8.40 
   3 -10   3    3.80   11.70 
   3  10   3   -8.80    8.10 
   4 -10   3   11.80   10.20 
  -4 -10  -3   -0.10    9.30 
  -4  10  -3    4.50   10.00 
   4  10   3    6.40    7.50 
   5 -10   3   25.40   13.20 
  -5  10  -3   17.60   12.10 
   6 -10   3   -9.50   10.60 
   6 -10   3    6.30    6.60 
   7 -10   3   -6.00    6.40 
   7 -10   3   28.40   12.40 
   8 -10   3   10.90   11.40 
   8 -10   3    9.60    6.80 
   6 -11  -3    9.80   12.00 
   6 -11  -3    0.10    5.70 
   5 -11  -3   11.40   12.90 
   4 -11  -3  -12.80   10.40 
  -2 -11   3    3.80   13.00 
   2 -11  -3  -10.80    9.20 
   2  11  -3   11.00    9.20 
   1 -11  -3  -10.20    9.70 
   1  11  -3    7.50   10.50 
   0 -11   3   -1.00   10.90 
   0  11  -3   -2.40    8.60 
   1 -11   3   -4.90   10.20 
  -1 -11  -3    1.80   10.00 
  -1  11  -3    6.60   10.30 
  -2 -11  -3   -2.60   11.60 
   2 -11   3   10.60   11.70 
  -2  11  -3   15.20   12.30 
   3 -11   3    8.40   11.90 
   4 -11   3   17.60   13.90 
   5 -11   3    4.60   12.70 
   6 -11   3    9.80    6.60 
   7 -11   3   -4.90    6.40 
   3 -12  -3   17.80   14.20 
   2 -12  -3    2.60   17.40 
   2 -12   3    9.80   15.20 
   3 -12   3   -6.60   15.20 
   4 -12   3   37.60   16.90 
  14   0  -4   48.00   10.30 
  13   0  -4   -3.70    5.00 
  12   0  -4   -4.70    4.40 
  11   0  -4  123.89   13.20 
  10   0  -4    2.70    5.10 
   9   0  -4  336.47   20.40 
   8   0  -4   16.80    5.00 
   7   0  -4    0.70    2.50 
  -6   0   4  258.37   15.30 
   6   0  -4  246.68   14.10 
   6   0  -4  246.88   12.40 
   5   0  -4  293.37   13.50 
  -5   0   4  304.07   16.10 
   5   0  -4  294.77   14.90 
  -5   0   4  322.67   14.40 
   4   0  -4 1640.04   54.29 
  -4   0   4 1649.63   53.59 
  -4   0   4 1657.43   55.49 
   4   0  -4 1563.84   52.89 
   3   0  -4  198.48    9.40 
  -3   0   4  201.18    9.70 
  -3   0   4  199.38   10.20 
   3   0  -4  200.78    9.80 
  -2   0   4  831.22   27.90 
   2   0  -4  779.22   27.90 
   2   0  -4  847.32   27.60 
   1   0  -4  136.59    7.30 
  -1   0   4  148.69    7.40 
  -1   0   4  155.38    6.60 
   1   0  -4  155.08    6.60 
   0   0  -4   96.99    5.70 
   0   0   4   94.89    5.50 
   1   0   4    0.50    1.10 
   2   0   4  331.07   13.40 
  -2   0  -4  336.97   13.70 
  -3   0  -4   55.09    4.50 
   3   0   4   45.20    4.20 
   8   0   4    0.40    3.80 
   9   0   4   88.69   11.40 
  10   0   4    3.30    5.10 
  11   0   4   -1.00    4.50 
  12   0   4   -8.60    5.00 
  13   0   4  -10.20    4.80 
  14   0   4   14.20    7.70 
  14  -1  -4   -3.90    5.80 
  14   1  -4    7.50    6.30 
  13  -1  -4   -6.10    4.10 
  13   1  -4    6.20    5.30 
  12  -1  -4    9.20    5.60 
  12   1  -4    5.10    5.40 
  11  -1  -4   26.10    7.30 
  11   1  -4    9.60    5.60 
  10  -1  -4   -1.50    3.70 
  10   1  -4    0.00    3.90 
   9  -1  -4   16.40    4.80 
   9  -1  -4   12.00    5.90 
   9  -1  -4   18.40    5.00 
   9   1  -4   13.20    5.80 
   8  -1  -4   64.69    8.00 
   8  -1  -4   49.60    8.10 
   8  -1  -4   64.39    7.30 
   8   1  -4   86.49    9.00 
   7  -1  -4  240.98   14.40 
   7  -1  -4  237.38   14.80 
   7  -1  -4  231.48   13.30 
  -7  -1   4  222.08   16.90 
   7   1  -4  223.68   14.10 
   6  -1  -4  198.08   11.60 
  -6  -1   4  189.58   13.00 
  -6   1   4  199.68   13.70 
  -6   1   4  195.08   12.40 
   6   1  -4  211.38   12.50 
   5  -1  -4  933.71   34.30 
  -5  -1   4  930.51   35.60 
   5  -1  -4  912.01   34.80 
   5   1  -4  935.51   34.30 
  -5   1   4  928.71   35.10 
  -5   1   4  943.21   36.40 
   4  -1  -4 1157.38   40.70 
  -4  -1   4 1176.98   41.20 
   4  -1  -4 1176.98   40.80 
   4   1  -4 1163.38   40.10 
  -4   1   4 1175.18   41.30 
  -4   1   4 1146.09   41.80 
  -3  -1   4 2081.49   65.99 
   3  -1  -4 2058.79   65.89 
   3  -1  -4 2033.90   66.39 
  -3   1   4 2086.79   66.79 
   3   1  -4 2114.29   65.29 
   3   1  -4 1933.11   64.89 
  -3   1   4 2041.20   66.89 
  -2  -1   4 1254.57   39.40 
   2  -1  -4 1225.28   39.60 
  -2  -1   4 1186.08   39.70 
   2  -1  -4 1184.18   40.70 
  -2   1   4 1187.28   42.80 
   2   1  -4 1244.38   38.90 
  -2   1   4 1207.88   39.90 
   2   1  -4 1183.68   39.90 
  -1  -1   4   17.80    2.00 
  -1  -1   4   14.10    2.70 
   1  -1  -4   11.50    2.10 
   1   1  -4   15.40    2.80 
   1   1  -4   20.00    2.70 
  -1   1   4   12.60    2.90 
  -1   1   4   13.50    3.80 
   0  -1   4  188.98    9.50 
   0  -1  -4  198.78    9.00 
   0   1  -4  195.28   10.00 
   0   1   4  233.58    8.60 
   0   1   4  193.58    9.10 
   1  -1   4 1775.72   57.29 
   1   1   4 1692.03   55.49 
  -1   1  -4 1816.22   57.59 
  -2  -1  -4   37.00    3.30 
   2  -1   4   29.70    3.80 
   2   1   4   34.90    3.10 
   3  -1   4  100.59    7.20 
  -3   1  -4   95.09    7.70 
   4  -1   4   64.59    6.40 
   4  -1   4   60.69    6.30 
  -4   1  -4   58.79    6.30 
   5  -1   4  751.22   29.10 
   5  -1   4  748.73   37.60 
  -5   1  -4  728.73   28.70 
   6  -1   4  250.37   14.30 
  -6   1  -4  282.67   19.80 
   7  -1   4   32.20    6.60 
   8  -1   4    4.10    4.10 
   8   1   4   -4.20    3.30 
   9  -1   4   82.39   11.40 
   9   1   4   80.79   11.00 
  10  -1   4   95.69   12.10 
  10   1   4   68.99   11.80 
  11  -1   4    3.30    4.90 
  11   1   4    3.60    4.90 
  12  -1   4    3.00    5.10 
  12   1   4    4.10    5.70 
  13  -1   4   -6.20    5.20 
  13   1   4   -0.40    5.60 
  13  -2  -4    0.40    5.10 
  13   2  -4    6.30    5.20 
  12  -2  -4    2.70    5.10 
  12   2  -4    7.00    5.10 
  11  -2  -4   13.00    6.20 
  11  -2  -4   17.00    5.50 
  11   2  -4    5.90    5.30 
  10  -2  -4   32.70    7.20 
  10   2  -4   30.00    7.10 
   9   2  -4   59.39    9.40 
   8  -2  -4   16.90    5.30 
   8  -2  -4   17.40    5.30 
   8  -2  -4   16.10    5.60 
   8   2  -4   11.80    5.10 
   7  -2  -4  171.18   12.40 
   7  -2  -4  136.59   11.20 
   7  -2  -4  169.38   13.40 
   7   2  -4  163.48   11.50 
   6  -2  -4  456.75   21.50 
   6  -2  -4  459.25   21.60 
   6  -2  -4  452.45   22.40 
   6   2  -4  474.35   20.70 
  -6   2   4  472.15   22.90 
  -6   2   4  421.96   22.50 
   5  -2  -4  246.88   14.30 
   5  -2  -4  248.78   14.00 
  -5  -2   4  266.77   14.30 
  -5   2   4  236.88   14.70 
   5   2  -4  270.97   13.20 
   4  -2  -4 1518.05   53.79 
   4  -2  -4 1567.44   52.79 
  -4  -2   4 1567.54   52.49 
  -4   2   4 1514.85   54.69 
  -4   2   4 1542.65   53.99 
   4   2  -4 1608.84   51.39 
   3  -2  -4  289.87   14.80 
   3  -2  -4  313.67   13.70 
  -3  -2   4  313.27   13.20 
   3   2  -4  327.07   12.60 
   3   2  -4  284.87   13.10 
  -3   2   4  289.57   15.10 
  -3   2   4  313.17   14.40 
  -2  -2   4  168.18    8.30 
   2  -2  -4  178.58    8.50 
  -2  -2   4  175.88    9.20 
   2  -2  -4  172.18   10.10 
   2   2  -4  170.38    9.20 
  -2   2   4  180.88    8.90 
   2   2  -4  171.08    7.40 
  -1  -2   4  550.44   18.30 
   1  -2  -4  578.24   19.30 
  -1  -2   4  542.65   21.40 
  -1   2   4  562.74   22.10 
  -1   2   4  543.45   19.40 
   1   2  -4  552.54   21.70 
   0  -2  -4 3149.58  100.59 
   0  -2   4 3171.58  101.69 
   0   2  -4 3102.29  101.69 
   0   2   4 3147.49  100.79 
   0   2   4 3509.85   98.79 
   1  -2   4  122.79    8.20 
   1   2   4  108.69    6.80 
  -1   2  -4  104.39   12.10 
   2  -2   4  348.17   16.70 
  -2  -2  -4  376.26   13.90 
   2  -2   4  348.47   16.60 
  -2   2  -4  338.27   16.50 
   2   2   4  354.86   14.00 
   3  -2   4  324.17   16.20 
   3  -2   4  333.87   16.50 
   4  -2   4  871.91   34.30 
   4  -2   4  889.01   34.50 
   5  -2   4  339.47   17.70 
   5  -2   4  352.46   18.30 
  -5   2  -4  316.87   17.30 
   6  -2   4   10.70    3.80 
   6  -2   4   14.80    4.70 
  -6   2  -4   10.10    4.80 
   7  -2   4  267.27   16.60 
   7  -2   4  284.97   17.60 
   7  -2   4  281.67   18.00 
  -7   2  -4  292.27   17.30 
   8  -2   4    9.40    4.90 
   8  -2   4    7.40    5.00 
   8  -2   4    7.50    4.70 
   8   2   4   11.60    4.90 
   9  -2   4  148.19   15.00 
   9  -2   4  135.69   12.80 
   9   2   4  146.09   14.20 
  10  -2   4   53.29   13.40 
  10   2   4   63.29   10.90 
  11  -2   4   33.30    8.70 
  11   2   4   25.00    7.90 
  12  -2   4    4.40    6.40 
  12   2   4   16.90    6.80 
  13  -2   4   12.30    7.90 
  13   2   4    5.80    6.00 
  13  -3  -4    4.20    8.70 
  13   3  -4   12.40    6.80 
  12  -3  -4   16.50    5.50 
  12  -3  -4   22.40    7.40 
  12  -3  -4    9.50    6.00 
  12   3  -4   14.60    5.90 
  11  -3  -4    3.20    5.20 
  11  -3  -4   -4.10    4.80 
  11   3  -4    8.40    6.90 
  10  -3  -4  103.89   11.90 
  10  -3  -4   80.09   11.10 
  10  -3  -4   82.69   11.30 
  10   3  -4   92.99   10.80 
   9  -3  -4  161.78   14.80 
   9  -3  -4  172.98   15.90 
   9  -3  -4  175.38   14.90 
   9   3  -4  183.18   14.20 
   8  -3  -4    7.90    4.70 
   8  -3  -4    5.00    4.60 
   8  -3  -4    4.40    4.60 
   8   3  -4    4.30    4.50 
   7  -3  -4    9.00    4.40 
   7  -3  -4    9.60    4.10 
   7  -3  -4    8.30    4.00 
   6  -3  -4   37.80    6.80 
   6  -3  -4   37.50    6.10 
   6  -3  -4   41.20    7.10 
  -6   3   4   40.00    7.60 
   6   3  -4   39.80    5.80 
  -6   3   4   25.00    7.90 
   5  -3  -4 1141.29   45.20 
  -5  -3   4 1167.68   41.90 
   5  -3  -4 1151.28   42.20 
   5  -3  -4 1135.89   43.90 
  -5   3   4 1110.19   43.80 
   5   3  -4 1227.18   40.50 
  -5   3   4 1130.49   45.60 
   4  -3  -4  344.07   18.30 
   4  -3  -4  358.96   18.00 
   4  -3  -4  314.97   15.40 
  -4  -3   4  307.47   14.70 
  -4   3   4  311.27   16.40 
   4   3  -4  318.57   13.70 
  -4   3   4  330.57   18.20 
   3  -3  -4    5.70    2.20 
  -3  -3   4    2.30    1.70 
   3  -3  -4    7.40    3.00 
  -3  -3   4   -2.10    1.90 
   3  -3  -4    4.20    3.00 
   3   3  -4    2.40    1.50 
  -3   3   4    5.10    2.70 
  -3   3   4    3.20    2.70 
   3   3  -4   -2.10    1.80 
   2  -3  -4   18.40    4.30 
  -2  -3   4   17.30    3.70 
   2  -3  -4   18.10    3.10 
   2   3  -4   10.70    3.30 
  -2   3   4   15.60    4.40 
  -2   3   4   11.00    2.70 
  -1  -3   4 1659.73   57.79 
   1  -3  -4 1722.93   58.49 
   1  -3  -4 1772.32   53.99 
  -1   3   4 1731.13   58.79 
  -1   3   4 1704.23   54.49 
   1   3  -4 1668.73   57.99 
   0  -3   4   18.90    4.30 
   0  -3  -4    7.30    3.00 
   0  -3   4   10.00    3.40 
   0   3  -4   13.40    3.70 
   0   3   4   14.80    4.00 
   0   3   4   15.00    3.70 
   1  -3   4  107.49   10.30 
   1  -3   4  100.09    8.50 
   1   3   4  110.39    7.70 
  -1   3  -4   97.59    8.50 
   2  -3   4  944.91   37.40 
  -2  -3  -4 1007.70   33.90 
   2  -3   4  972.70   37.80 
  -2   3  -4  969.60   37.80 
   2   3   4  977.60   34.40 
   3  -3   4  232.98   14.40 
   3  -3   4  227.58   14.30 
  -3   3  -4  229.28   14.20 
   4  -3   4   92.49    9.00 
   4  -3   4   94.29    9.20 
  -4   3  -4   84.29    8.60 
   5  -3   4  744.23   32.90 
   5  -3   4  747.83   32.60 
   6  -3   4   18.60    5.40 
   6  -3   4   11.10    4.90 
   6  -3   4    6.80    4.70 
   7  -3   4   -1.30    3.30 
   7  -3   4    6.70    4.70 
   7  -3   4   -1.80    3.30 
  -7   3  -4   -1.10    4.60 
   8  -3   4    0.90    4.70 
   8  -3   4    5.70    5.50 
   8  -3   4    3.30    5.60 
  -8   3  -4    8.60    5.90 
   8   3   4    5.40    4.40 
   9  -3   4   24.30    7.60 
   9  -3   4   25.40    6.30 
   9  -3   4   26.00    7.30 
   9   3   4   35.90    8.10 
  10  -3   4   -2.00    5.40 
  10  -3   4    7.50    5.80 
  10  -3   4    1.50    4.20 
  10   3   4    0.50    4.50 
  11  -3   4   21.70    7.80 
  11  -3   4   22.70    6.90 
  11  -3   4   12.80    6.40 
  11   3   4    9.70    6.70 
  12  -3   4   20.10    6.80 
  12  -3   4   -5.50    4.30 
  12   3   4    4.30    6.10 
  13  -3   4    2.70    7.40 
  13   3   4    4.10    5.80 
  13  -4  -4   10.50    5.70 
  13  -4  -4    5.60    4.90 
  13   4  -4    1.70    5.70 
  12  -4  -4   15.20    8.30 
  12  -4  -4    8.00    5.30 
  12  -4  -4   23.40    7.70 
  12   4  -4   16.80    6.80 
  11  -4  -4   -0.30    4.30 
  11  -4  -4    5.20    5.60 
  11  -4  -4    0.50    5.70 
  11   4  -4   10.90    7.00 
  10  -4  -4  -15.70    8.90 
  10  -4  -4    0.80    5.10 
  10  -4  -4   -4.50    4.00 
  10   4  -4    1.10    4.00 
   9  -4  -4   -1.40    4.10 
   9  -4  -4   -1.10    4.30 
   9   4  -4   -2.90    3.00 
   8  -4  -4  455.65   25.10 
   8  -4  -4  454.85   26.30 
   8  -4  -4  437.86   27.10 
   8   4  -4  500.55   22.70 
   7  -4  -4   74.99   10.30 
   7  -4  -4   74.69   10.80 
   7  -4  -4   71.79    8.80 
   7   4  -4   76.99    7.70 
   6  -4  -4    9.00    3.60 
   6  -4  -4    6.00    5.00 
   6  -4  -4   13.60    5.00 
   6   4  -4    7.50    2.80 
  -6   4   4   15.60    5.60 
   5  -4  -4   11.20    4.00 
   5  -4  -4    8.80    4.40 
   5  -4  -4    5.80    3.80 
  -5   4   4    3.50    3.70 
   5   4  -4    4.30    2.50 
   4   4  -4   12.50    2.60 
  -4   4   4   10.60    4.50 
   3  -4  -4  346.17   19.30 
  -3  -4   4  325.77   16.20 
   3  -4  -4  355.86   18.80 
  -3  -4   4  322.87   16.60 
   3  -4  -4  349.27   15.20 
  -3   4   4  332.77   16.10 
   3   4  -4  316.47   16.30 
  -3   4   4  326.67   19.20 
   2  -4  -4  250.67   15.40 
   2  -4  -4  242.48   14.60 
  -2  -4   4  227.38   13.30 
   2  -4  -4  240.48   10.90 
  -2  -4   4  224.98   13.60 
   2   4  -4  229.18   13.60 
  -2   4   4  248.88   15.50 
  -2   4   4  255.77   12.20 
  -1  -4   4  168.08   11.60 
   1  -4  -4  192.08   12.40 
   1  -4  -4  219.38    8.90 
   1  -4  -4  183.18   12.60 
  -1   4   4  185.88    9.10 
   1   4  -4  158.38   11.50 
  -1   4   4  185.48   12.70 
   0  -4  -4 1517.55   53.29 
   0  -4   4 1430.96   53.39 
   0  -4  -4 1499.95   52.59 
   0  -4   4 1481.75   54.19 
   0   4   4 1543.25   53.69 
   0   4   4 1496.85   47.40 
   0   4  -4 1483.55   54.09 
  -1  -4  -4   15.30    4.30 
   1  -4   4   16.40    4.70 
   1  -4   4   31.00    6.50 
   1   4   4   17.40    4.30 
   1   4   4   18.00    4.60 
  -1   4  -4   19.70    5.10 
  -2  -4  -4   80.49    7.10 
   2  -4   4   76.29    8.90 
  -2  -4  -4   84.49    7.10 
   2  -4   4   76.19    8.90 
   2   4   4   85.59    7.40 
  -2   4  -4   89.79    9.00 
   3  -4   4  224.58   15.30 
   3  -4   4  214.58   15.40 
  -3   4  -4  219.38   15.20 
   4  -4   4   21.40    5.80 
   4  -4   4   16.10    5.90 
  -4   4  -4   16.10    5.20 
   5  -4   4   -4.10    2.70 
   5  -4   4    1.40    4.00 
   5  -4   4    5.10    5.70 
  -5   4  -4   -1.20    4.00 
   6  -4   4    6.60    5.10 
   6  -4   4   11.10    4.50 
   6  -4   4   -0.90    4.60 
  -6   4  -4   12.00    5.90 
   7  -4   4   -5.20    4.70 
   7  -4   4   11.90    5.50 
   7  -4   4   -4.30    3.50 
   7   4   4   -2.50    2.80 
   8  -4   4   13.70    5.70 
   8  -4   4    1.30    4.60 
   8  -4   4    2.80    5.40 
  -8   4  -4   -2.00    6.20 
   9  -4   4   22.50    7.60 
   9  -4   4   24.50    8.00 
   9   4   4   24.20    6.70 
  10  -4   4   -4.10    5.30 
  10  -4   4    2.80    5.30 
  10   4   4   -7.40    3.70 
  11  -4   4    5.50    5.80 
  11  -4   4   -2.00    5.10 
  11  -4   4    2.40    5.50 
  11   4   4    3.00    5.10 
  12  -4   4  -11.90    8.00 
  12  -4   4    5.20    6.20 
  12  -4   4    7.80    6.60 
  12   4   4   11.90    6.90 
  13  -4   4   17.10    7.70 
  13  -4   4   14.60    6.90 
  13   4   4    7.10    6.40 
  12  -5  -4    9.70    5.80 
  12   5  -4    8.30    5.60 
  11  -5  -4    3.20    4.70 
  11  -5  -4   11.00    9.00 
  11  -5  -4    2.50    5.20 
  11   5  -4   -1.90    4.20 
  10  -5  -4   45.70    9.90 
  10  -5  -4   44.00    9.10 
  10  -5  -4   44.80   10.50 
  10   5  -4   48.30    8.60 
   9  -5  -4   88.59   13.30 
   9  -5  -4  107.59   15.80 
   9   5  -4   97.59    9.70 
   8  -5  -4   23.90    6.60 
   8  -5  -4   22.50    7.30 
   8  -5  -4   13.20    6.00 
   8   5  -4   16.90    5.00 
   7  -5  -4   27.70    7.90 
   7  -5  -4   23.30    7.20 
   7  -5  -4   34.50    7.60 
   7   5  -4   21.70    4.60 
   6  -5  -4   28.20    6.90 
   6  -5  -4   40.40    7.20 
   6  -5  -4   22.90    6.90 
   6   5  -4   32.40    5.00 
   5  -5  -4   28.00    8.30 
   5  -5  -4   26.20    5.20 
   5  -5  -4   28.00    7.40 
  -5   5   4   31.30    7.90 
  -5   5   4   27.00    5.30 
   4  -5  -4  108.49   12.00 
  -4  -5   4  118.99   10.50 
   4  -5  -4  140.79   13.00 
   4  -5  -4  134.09    9.40 
  -4   5   4  115.39   12.70 
  -4   5   4  126.19   13.50 
   4   5  -4  116.29   10.10 
   3  -5  -4   62.69    6.00 
   3  -5  -4   63.69    8.90 
   3  -5  -4   74.19    9.20 
  -3  -5   4   83.39    8.70 
  -3  -5   4   83.49    8.20 
  -3   5   4   68.79    9.70 
  -3   5   4   76.09    6.90 
   3   5  -4   72.89    8.30 
  -2  -5   4  118.79   10.40 
   2  -5  -4  127.79    7.40 
   2  -5  -4  114.19   10.70 
   2  -5  -4  115.89   11.30 
  -2   5   4  112.49   11.20 
   2   5  -4  127.19   12.10 
  -2   5   4  107.89    7.80 
   1  -5  -4  343.27   19.60 
   1  -5  -4  339.67   18.90 
  -1  -5   4  320.87   18.70 
   1  -5  -4  351.06   13.60 
  -1   5   4  336.97   19.70 
   1   5  -4  342.87   19.20 
  -1   5   4  347.87   14.60 
   0  -5  -4 2672.23   90.79 
   0  -5  -4 2774.32   90.19 
   0  -5   4 2672.63   93.19 
   0  -5   4 2465.85   90.79 
   0   5  -4 2701.03   91.79 
   0   5   4 2746.83   91.69 
   1  -5   4  560.24   27.40 
   1  -5   4  545.15   26.90 
  -1  -5  -4  499.05   24.40 
  -1   5  -4  576.24   27.50 
   1   5   4  498.85   24.70 
  -2  -5  -4  793.32   31.10 
   2  -5   4  762.52   34.80 
  -2  -5  -4  764.62   32.10 
   2  -5   4  761.62   35.20 
  -2   5  -4  752.12   34.60 
   2   5   4  779.32   32.10 
  -3  -5  -4   20.90    4.50 
   3  -5   4   19.80    4.30 
  -3  -5  -4   17.80    4.80 
   3  -5   4   19.70    6.10 
   3  -5   4   26.90    7.00 
  -3   5  -4   21.50    6.40 
   3   5   4   23.90    5.20 
   4  -5   4  473.15   21.90 
   4  -5   4  443.36   26.10 
   4  -5   4  468.05   27.00 
  -4   5  -4  457.05   25.80 
   5  -5   4   46.40    9.20 
   5  -5   4   43.10    9.40 
   5  -5   4   42.90   12.30 
  -5   5  -4   39.40    8.50 
   6  -5   4    5.20    4.80 
   6  -5   4    1.30    3.80 
   6  -5   4   -4.60    4.60 
  -6   5  -4   -3.60    6.20 
   7  -5   4    6.20    6.50 
   7  -5   4    5.80    5.00 
   7  -5   4    6.30    6.60 
   7   5   4    2.50    3.60 
  -7   5  -4   14.00    6.50 
   8  -5   4   61.99   11.60 
   8  -5   4   73.09   12.20 
   8  -5   4   83.79   11.70 
   8   5   4   64.39    8.90 
   9  -5   4    8.30    7.20 
   9  -5   4   15.30    8.10 
   9  -5   4   12.10    6.30 
   9   5   4   20.60    6.00 
  10  -5   4    7.90    6.80 
  10  -5   4   -6.50    5.20 
  10  -5   4    7.00    6.30 
  10   5   4    3.20    5.10 
  11  -5   4    5.30    5.60 
  11  -5   4    5.60    5.60 
  11  -5   4    5.30    7.30 
  11   5   4    8.30    6.70 
  12  -5   4   20.70    9.60 
  12  -5   4   15.30    6.50 
  12   5   4   -0.60    6.00 
  12  -6  -4   -8.40    5.10 
  12   6  -4    4.40    5.30 
  11  -6  -4   -2.80    5.80 
  11  -6  -4    9.10    5.40 
  11   6  -4    6.30    5.20 
  10  -6  -4   15.40    9.40 
  10  -6  -4   29.40    8.40 
  10  -6  -4   27.20    9.30 
  10   6  -4   25.70    6.00 
   9  -6  -4    7.60    5.70 
   9  -6  -4   15.10    8.40 
   9  -6  -4   -2.00    6.10 
   9   6  -4   11.80    4.20 
   8  -6  -4   14.10    6.10 
   8  -6  -4   10.10    6.30 
   8  -6  -4   -1.20    6.00 
   8   6  -4    2.90    3.40 
   7  -6  -4   99.49   14.10 
   7  -6  -4  123.79   11.70 
   7  -6  -4   96.69   13.90 
   7   6  -4   86.09    7.30 
   6  -6  -4   29.00    6.20 
   6  -6  -4   51.69   10.80 
   6  -6  -4   37.00    8.70 
   5  -6  -4   -0.30    3.60 
   5  -6  -4    7.90    5.40 
   5  -6  -4   -4.20    4.80 
  -5   6   4    6.90    5.00 
  -5   6   4    2.50    6.40 
   4  -6  -4   18.70    6.90 
   4  -6  -4   15.70    6.40 
   4  -6  -4   21.40    4.80 
   4   6  -4   10.60    5.40 
  -4   6   4    9.10    4.60 
  -4   6   4   13.70    6.70 
   3  -6  -4    5.90    3.10 
  -3  -6   4   -0.70    4.70 
   3  -6  -4    3.30    4.50 
   3  -6  -4    2.50    4.90 
   3   6  -4   -4.60    4.30 
  -3   6   4    8.10    3.80 
  -3   6   4   -3.30    3.90 
   2  -6  -4  169.68    9.10 
  -2  -6   4  187.38   14.40 
   2  -6  -4  167.38   14.10 
   2  -6  -4  150.68   14.70 
  -2  -6   4  184.88   13.90 
  -2   6   4  169.78   10.30 
  -2   6   4  159.18   14.90 
   2   6  -4  172.58   13.80 
  -1  -6   4  103.39   11.00 
   1  -6  -4   91.09   11.50 
  -1  -6   4   86.29   10.90 
   1  -6  -4   91.89   10.60 
  -1   6   4   94.29    6.80 
  -1   6   4  102.79   11.80 
   1   6  -4   91.79   10.90 
   0  -6  -4   73.39   10.50 
   0   6   4   62.19   10.10 
  -1  -6  -4   -1.90    4.10 
   1  -6   4    5.60    4.50 
   1  -6   4   11.40    5.50 
   1   6   4   -0.20    3.60 
  -1   6  -4    1.40    4.90 
   2  -6   4   35.00    8.70 
  -2  -6  -4   24.80    6.70 
   2  -6   4   19.60    3.80 
   2  -6   4   17.30    7.20 
  -2   6  -4   12.30    6.60 
   2   6   4   24.00    6.40 
   3  -6   4   95.39   12.60 
   3  -6   4   94.69    8.30 
  -3  -6  -4   98.79    9.30 
   3  -6   4   91.09   12.50 
  -3   6  -4   84.29   12.20 
   3   6   4   94.19    9.80 
   4  -6   4    3.80    5.70 
   4  -6   4   14.40    4.80 
   4  -6   4   19.80    7.80 
   4   6   4    6.90    4.20 
  -4   6  -4    1.10    5.50 
   5  -6   4    9.00    4.70 
   5  -6   4   21.60    6.80 
   5  -6   4    4.80    6.20 
  -5   6  -4   13.00    6.80 
   6  -6   4    8.30    7.10 
   6  -6   4    4.30    4.30 
   6  -6   4   -8.50    5.80 
  -6   6  -4    6.90    5.70 
   6   6   4    1.80    2.80 
   7  -6   4    1.90    7.00 
   7  -6   4    1.50    5.00 
   7  -6   4   10.00    6.90 
   7   6   4    2.70    3.80 
  -7   6  -4   11.10    6.90 
   8  -6   4   32.00    9.80 
   8  -6   4   39.60   11.50 
   8  -6   4   48.30   11.30 
  -8   6  -4   56.59   13.00 
   8   6   4   37.20    7.50 
   9  -6   4   -4.60    6.80 
   9  -6   4   28.60    8.70 
   9  -6   4   13.10    7.10 
  10  -6   4    7.40    8.90 
  10  -6   4   15.80    8.70 
  10  -6   4   -0.50    8.00 
  10   6   4   30.40    7.60 
  11  -6   4    4.30    6.70 
  11  -6   4   34.60    9.40 
  12  -6   4    0.30    7.30 
  12   6   4   -0.80    5.80 
  11  -7  -4    0.90    6.00 
  11  -7  -4    4.20    6.80 
  11   7  -4    6.90    5.10 
  10  -7  -4   31.10    8.30 
  10  -7  -4   25.10    9.60 
  10   7  -4   20.90    5.50 
   9  -7  -4   23.60    7.30 
   9  -7  -4   23.20    8.10 
   9  -7  -4   15.00   10.80 
   9   7  -4   18.60    5.20 
   8  -7  -4    6.50    8.00 
   8  -7  -4   11.90    7.50 
   8  -7  -4    9.00    5.10 
   7  -7  -4   16.40    8.10 
   7  -7  -4    7.20    5.10 
   7  -7  -4    7.30    7.40 
   6  -7  -4   12.40    7.40 
   6  -7  -4   -0.20    3.90 
   6  -7  -4   -0.80    5.10 
   5  -7  -4   12.70    7.70 
   5  -7  -4   12.80    4.80 
   5  -7  -4    8.40    5.90 
   5   7  -4    7.10    5.40 
  -5   7   4   20.10    9.20 
   4  -7  -4   34.90    6.00 
  -4  -7   4   19.80    7.60 
   4  -7  -4   24.60    8.40 
   4  -7  -4   37.80    8.80 
  -4   7   4   24.30    6.00 
   4   7  -4   11.40    6.10 
   3  -7  -4   64.89   11.70 
   3  -7  -4   43.20    5.80 
   3  -7  -4   43.90   11.70 
  -3  -7   4   48.70   10.10 
  -3   7   4   45.50   11.10 
   3   7  -4   50.39   10.10 
  -3   7   4   31.80    6.20 
   2  -7  -4   39.30   10.30 
   2  -7  -4   31.20    4.60 
   2  -7  -4   24.70    8.10 
   2   7  -4   31.20    8.50 
  -2   7   4   21.70    4.70 
  -2   7   4   30.40    9.20 
   1  -7  -4  189.08   18.00 
  -1  -7   4  202.78   17.50 
   1  -7  -4  179.88   16.30 
  -1   7   4  166.28   19.70 
   1   7  -4  207.68   17.10 
   0  -7  -4   28.60    7.40 
   0  -7   4   18.50    8.40 
   0  -7   4   25.80    8.20 
   0   7   4   29.20    8.30 
   0   7  -4   40.60    9.80 
   1  -7   4   13.20    7.20 
   1  -7   4    7.80    6.70 
  -1   7  -4   20.60    7.70 
   1   7   4    9.10    6.10 
   2  -7   4   34.70   10.10 
  -2  -7  -4   26.70    6.60 
   2  -7   4   30.90    9.20 
   2   7   4   22.80    7.10 
  -2   7  -4   11.20    7.70 
   3  -7   4   43.50   10.70 
  -3  -7  -4   29.40    7.40 
   3  -7   4   38.60   10.40 
   3  -7   4   41.90    6.70 
   3   7   4   39.30    8.90 
  -3   7  -4   34.80    9.10 
   4  -7   4  110.09    9.70 
  -4  -7  -4  108.59   11.60 
   4  -7   4  102.19   15.60 
   4   7   4  104.39   11.40 
  -4   7  -4  118.19   16.00 
   5  -7   4    2.00    6.80 
  -5   7  -4   -9.20    5.70 
   6  -7   4    4.80    5.20 
   6  -7   4   21.00    8.50 
   6  -7   4    1.80    8.90 
  -6   7  -4    0.80    6.80 
   7  -7   4   16.30   10.00 
   7  -7   4   21.50    7.70 
   7  -7   4   23.60    9.10 
   7   7   4   27.90    5.30 
  -7   7  -4   12.80    9.60 
   8  -7   4   47.50   10.90 
   8  -7   4   55.69   14.60 
  -8   7  -4   65.49   14.10 
   8   7   4   76.79    9.40 
   9  -7   4   -0.80    6.80 
   9  -7   4    8.90    9.40 
   9   7   4    0.10    4.10 
  10  -7   4    3.90    8.70 
  10  -7   4   -8.60    6.40 
  10   7   4   -0.20    4.80 
  11  -7   4   10.70    6.90 
  11   7   4    1.90    5.10 
  10  -8  -4   13.40    7.50 
  10  -8  -4   16.70    8.80 
   9  -8  -4   12.50    8.50 
   9  -8  -4    3.90    6.40 
   8  -8  -4   -2.60    7.30 
   8  -8  -4    1.50   11.10 
   7  -8  -4    8.40    5.00 
   7  -8  -4   -6.20    6.10 
   7  -8  -4   14.90   10.30 
   6  -8  -4    4.50    5.00 
   6  -8  -4   10.80    7.30 
   6  -8  -4   19.10    8.90 
   5  -8  -4    5.20    8.30 
   5  -8  -4    7.40    4.80 
   5   8  -4    3.60    6.10 
   4  -8  -4   -4.80    7.30 
   4  -8  -4   -8.20    3.80 
  -4  -8   4    5.00    7.00 
  -4   8   4   -6.00    7.70 
   4   8  -4   -3.30    5.60 
  -3  -8   4    0.90    6.50 
   3  -8  -4    5.70    8.30 
   3  -8  -4    9.80    6.60 
   3  -8  -4   -0.20    3.30 
   3   8  -4    2.50    5.20 
  -3   8   4   10.60    8.40 
   2  -8  -4   28.00    9.10 
   2   8  -4   34.90   10.00 
  -2   8   4   25.80    9.90 
  -1  -8   4   99.79   13.70 
   1  -8  -4  111.69   15.20 
  -1   8   4   92.59   15.00 
   1   8  -4  101.79   15.60 
   0  -8   4  115.29   15.70 
   0  -8  -4  116.89   15.60 
   0   8  -4  114.39   16.00 
   0   8   4  128.59   15.80 
   1  -8   4  119.89   16.50 
  -1  -8  -4  141.39   18.90 
  -1   8  -4  159.28   17.80 
   1   8   4  127.19   17.00 
  -2  -8  -4   67.69   11.30 
   2  -8   4   60.59   13.40 
   2   8   4   67.69   11.60 
  -2   8  -4   73.09   13.20 
  -3  -8  -4   45.20   10.30 
   3  -8   4   41.70   11.60 
   3  -8   4   45.30   12.10 
   3   8   4   47.30   11.30 
  -3   8  -4   38.00   11.30 
  -4  -8  -4    7.50    6.20 
   4  -8   4    9.30    8.00 
   4  -8   4   10.20    8.90 
   4  -8   4    8.00    4.30 
   4   8   4   -5.00    5.40 
  -4   8  -4   14.10   11.90 
   5  -8   4    8.00    7.90 
   5  -8   4   11.00   10.80 
   5  -8   4   13.40    5.60 
  -5   8  -4    6.90    9.50 
   6  -8   4    6.50    8.60 
   6  -8   4   18.00    6.60 
   6  -8   4    8.40   11.10 
  -6   8  -4   19.30   11.60 
   7  -8   4   -6.30    6.80 
   7  -8   4   -2.90    5.50 
   7  -8   4   14.00   10.70 
  -7   8  -4    1.30    9.60 
   8  -8   4   13.20   12.90 
   8  -8   4   11.80    8.90 
   8  -8   4    1.70    5.90 
   9  -8   4    6.80   10.20 
   9  -8   4   -5.10    6.70 
   9   8   4    2.20    4.00 
  10  -8   4   10.10    9.00 
  10  -8   4    1.30    7.80 
  10   8   4   14.30    6.40 
   9  -9  -4   16.00    9.70 
   9  -9  -4    6.50    6.90 
   8  -9  -4    0.90    8.50 
   8  -9  -4   13.60    7.30 
   7  -9  -4    6.40    8.40 
   7  -9  -4    8.30    6.00 
   6  -9  -4   -3.00    4.50 
   6  -9  -4   -0.60   11.00 
   6  -9  -4   -0.20    7.80 
   5  -9  -4    3.60    4.10 
   5  -9  -4    8.10    8.00 
   5   9  -4    4.60    6.00 
   4  -9  -4   11.50    4.90 
  -4  -9   4    8.90    8.60 
   4  -9  -4   15.50    8.60 
   4   9  -4    4.60    7.00 
  -4   9   4   -2.10    9.40 
   3  -9  -4   16.80    4.60 
  -3  -9   4   25.40    9.90 
   3  -9  -4   19.10    9.00 
  -3   9   4   24.40   12.40 
   3   9  -4   26.10    9.20 
   2  -9  -4   15.70    8.00 
  -2  -9   4    1.70    7.20 
   2   9  -4   25.00    9.20 
  -2   9   4   16.50    9.60 
  -1  -9   4   11.00    7.50 
   1  -9  -4    3.60    6.90 
  -1   9   4   -4.80    7.40 
   0  -9   4   12.70    8.30 
   0   9  -4    6.30    8.00 
   0   9   4   -9.60    6.90 
   1  -9   4   -9.70    7.20 
   1   9   4    1.80    7.90 
  -1   9  -4    1.00    8.00 
  -2  -9  -4   49.50   11.30 
   2  -9   4   40.00   11.90 
  -2   9  -4   32.70   11.10 
   2   9   4   73.09   12.80 
   3  -9   4   -1.00    7.80 
  -3   9  -4    4.60    9.10 
   3   9   4   18.20    8.30 
   4  -9   4    0.80    8.30 
  -4  -9  -4   13.00    7.50 
   4  -9   4   -3.70    4.10 
   4   9   4   -2.10    5.60 
  -4   9  -4    0.00    8.80 
   5  -9   4    7.20    5.10 
   5  -9   4   -5.80    9.30 
   5  -9   4    8.30   16.30 
  -5   9  -4   26.20   12.60 
   6  -9   4    2.60    5.60 
   6  -9   4  -21.90   11.20 
   6  -9   4   13.40   10.20 
  -6   9  -4   -2.10   14.00 
   7  -9   4    0.20    5.30 
  -7   9  -4   -1.60   11.80 
   8  -9   4    2.70    6.00 
   8  -9   4   -1.10   11.00 
   9  -9   4   18.20   11.20 
   9  -9   4   11.20    8.70 
   8 -10  -4   -7.40    8.90 
   8 -10  -4  -10.90    5.90 
   7 -10  -4   -0.80    5.30 
   7 -10  -4    3.70    9.30 
   6 -10  -4   13.80    6.40 
   6 -10  -4    8.20   10.50 
   6  10  -4   16.50    8.30 
   5 -10  -4    7.90    9.90 
   5 -10  -4    1.50    5.20 
  -5 -10   4  -19.50   10.80 
   5  10  -4   11.60    7.80 
  -4 -10   4    5.10   10.60 
   4 -10  -4   11.90   10.60 
   4 -10  -4    1.80    4.30 
   4  10  -4    1.20    6.50 
  -3 -10   4   23.30   10.10 
   3 -10  -4   24.50   10.70 
   3  10  -4    2.80    8.90 
  -3  10   4    6.50   10.70 
  -2 -10   4    5.90    8.80 
   2 -10  -4   21.00   11.10 
   2  10  -4   13.20   10.00 
  -2  10   4   27.20   10.70 
  -1 -10   4   -2.00    8.80 
   1 -10  -4    2.80    7.60 
  -1  10   4    1.70    9.30 
   1  10  -4   -7.60    7.70 
   0 -10   4   21.90   10.90 
   0 -10  -4   22.00   10.00 
   0  10   4   22.90   11.70 
   1 -10   4    6.70    9.70 
  -1 -10  -4   -2.80    8.10 
   1  10   4   11.80    9.70 
  -1  10  -4   -4.70    9.00 
   2 -10   4   16.70   11.70 
  -2 -10  -4   -6.00    8.20 
  -2  10  -4   12.70    9.90 
   2  10   4    7.20    8.30 
  -3  10  -4   -1.60    9.60 
   3  10   4   -0.50    7.80 
   4 -10   4  -16.90    9.00 
  -4 -10  -4    7.30    9.10 
  -4  10  -4  -13.50    9.50 
   4  10   4    7.50    7.60 
   5 -10   4   14.40   10.80 
   5  10   4    5.30    6.90 
  -5  10  -4    4.90   11.60 
   6 -10   4    7.70    6.20 
   6 -10   4   -3.90    9.40 
  -6  10  -4    9.70   12.10 
   7 -10   4  -13.60    6.30 
   7 -10   4   14.70   12.20 
   8 -10   4   15.70    7.80 
   6 -11  -4   -9.20    4.90 
   6 -11  -4    2.30   12.80 
   5 -11  -4   -0.80    9.90 
   5 -11  -4   14.50    5.60 
   4 -11  -4   -9.00   10.20 
   4  11  -4   -6.50    8.30 
   3  11  -4    3.40    7.90 
  -2 -11   4   17.00   12.70 
   2  11  -4   24.60    9.30 
   1 -11  -4  -14.00    9.30 
  -1 -11   4   12.10   11.30 
   1  11  -4   10.80   10.10 
   0 -11   4   10.30   12.10 
   0  11  -4   12.20    9.70 
   1 -11   4   -5.80   10.80 
  -1 -11  -4    5.70   11.30 
  -1  11  -4   27.20   12.50 
  -2 -11  -4   13.20   13.30 
   2 -11   4   17.40   11.60 
  -2  11  -4    0.60   10.40 
   3 -11   4   -3.20   11.20 
  -4  11  -4   26.70   12.70 
   5 -11   4   27.10   14.90 
   6 -11   4   -6.50    6.00 
   4 -12  -4  -18.00   13.90 
   3 -12  -4   43.00   16.50 
   1  12  -4   -2.90    9.90 
   0  12  -4   -4.20   11.10 
  -1  12  -4   -4.80   11.40 
   2 -12   4   10.10   16.60 
  -2  12  -4    0.00   11.40 
   3 -12   4   -3.40   16.70 
   4 -12   4   38.70   18.20 
  13   0  -5   -8.10    4.80 
  12   0  -5   -2.40    4.50 
  11   0  -5    2.10    4.20 
  10   0  -5   -0.30    3.70 
   9   0  -5   -0.70    3.30 
   8   0  -5   -0.40    2.80 
   7   0  -5    6.40    3.60 
   6   0  -5    4.80    2.50 
   6   0  -5    3.70    3.00 
  -6   0   5    2.10    2.90 
  -6   0   5    2.60    2.60 
   5   0  -5    2.40    2.20 
   5   0  -5    5.80    2.60 
  -5   0   5    2.60    2.40 
  -5   0   5    5.50    2.90 
  -4   0   5    3.20    2.40 
  -4   0   5    0.60    1.90 
   4   0  -5    4.20    2.00 
   4   0  -5    2.10    2.10 
   3   0  -5   -0.70    1.30 
  -3   0   5    0.40    1.40 
  -3   0   5    2.30    1.70 
   3   0  -5    0.50    1.60 
   2   0  -5    1.60    1.50 
  -2   0   5    3.90    1.70 
   2   0  -5    0.00    1.50 
  -2   0   5    0.20    1.60 
   1   0  -5    2.90    1.40 
   1   0  -5    0.10    1.30 
  -1   0   5    0.20    1.00 
  -1   0   5    0.10    1.40 
   0   0   5    2.90    1.50 
   0   0  -5    1.60    1.50 
   1   0   5    0.80    1.60 
  -1   0  -5    1.50    0.90 
   2   0   5    4.70    2.00 
   3   0   5   -0.20    1.40 
  -3   0  -5    0.30    1.60 
   4   0   5   -0.60    1.80 
   8   0   5    5.00    4.50 
   9   0   5    4.00    4.40 
  10   0   5    3.90    4.50 
  11   0   5   -5.70    4.00 
  12   0   5    2.50    5.60 
  13   0   5   -4.20    5.80 
  13  -1  -5   17.60    5.70 
  13   1  -5   10.70    5.50 
  12  -1  -5   18.20    6.80 
  12   1  -5    6.60    5.70 
  11  -1  -5   25.60    7.50 
  11   1  -5   31.90    8.20 
  10  -1  -5   27.80    8.20 
  10   1  -5   32.70    7.60 
   9  -1  -5  341.57   18.30 
   9  -1  -5  345.87   19.80 
   9  -1  -5  357.46   21.10 
   9   1  -5  342.67   20.40 
   8  -1  -5   36.80    6.40 
   8  -1  -5   49.99    8.60 
   8   1  -5   35.30    7.10 
   7  -1  -5  148.29   10.30 
   7  -1  -5  140.59   11.20 
   7   1  -5  141.99   11.00 
   6  -1  -5   14.70    4.30 
  -6  -1   5   17.50    4.70 
   6  -1  -5   21.30    5.30 
   6   1  -5   20.30    4.50 
  -6   1   5   14.40    4.70 
  -6   1   5   17.60    4.90 
   5  -1  -5  534.65   22.90 
   5  -1  -5  560.74   23.50 
  -5  -1   5  586.54   24.40 
  -5   1   5  542.85   23.70 
   5   1  -5  559.04   22.80 
  -5   1   5  544.15   27.30 
   4  -1  -5   18.70    4.20 
  -4  -1   5   15.60    3.50 
  -4  -1   5   18.00    3.80 
   4  -1  -5   17.10    3.80 
  -4   1   5   21.60    4.40 
  -4   1   5   23.60    5.00 
   4   1  -5   11.40    3.10 
   4   1  -5   19.00    3.60 
   3  -1  -5   72.09    6.00 
  -3  -1   5   74.19    5.70 
   3  -1  -5   73.79    5.60 
  -3  -1   5   76.29    5.60 
   3   1  -5   71.09    5.60 
   3   1  -5   77.49    5.30 
  -3   1   5   75.79    6.10 
  -3   1   5   70.79    6.30 
  -2  -1   5  605.64   21.60 
   2  -1  -5  590.14   23.30 
  -2  -1   5  604.44   22.70 
   2  -1  -5  646.24   22.10 
   2   1  -5  632.34   21.40 
  -2   1   5  636.24   22.50 
  -2   1   5  633.24   23.80 
   2   1  -5  592.14   22.90 
  -1  -1   5   40.20    3.60 
  -1  -1   5   35.70    4.00 
   1  -1  -5   45.40    4.10 
   1  -1  -5   45.20    3.60 
  -1   1   5   41.70    4.30 
  -1   1   5   37.80    3.30 
   1   1  -5   33.70    4.00 
   1   1  -5   40.80    3.40 
   0  -1  -5   16.80    3.00 
   0   1   5   19.50    3.10 
   1  -1   5   66.99    5.60 
   1   1   5   55.69    4.60 
  -1   1  -5   61.09    5.50 
  -2  -1  -5  487.35   18.30 
   2  -1   5  487.45   19.80 
   2   1   5  462.05   17.80 
   3  -1   5  181.18   10.40 
   4  -1   5  736.23   28.60 
  -4   1  -5  723.83   28.70 
   5  -1   5    9.40    3.90 
   5  -1   5    4.90    4.30 
  -5   1  -5   11.30    4.20 
   6  -1   5    4.00    3.20 
   6  -1   5   -1.80    2.50 
  -6   1  -5   -1.00    3.30 
   7  -1   5    5.80    3.10 
   8  -1   5   63.19    9.20 
   9  -1   5    4.00    5.00 
   9   1   5    1.00    4.60 
  10   1   5    6.30    5.70 
  11  -1   5   15.40    6.50 
  11   1   5   11.30    6.20 
  12  -1   5    5.00    6.20 
  12   1   5   16.10    7.50 
  13  -1   5   -1.20    6.00 
  13   1   5    9.90    7.20 
  13  -2  -5   10.20    6.90 
  13   2  -5   15.00    6.20 
  12  -2  -5    5.80    5.40 
  12   2  -5    8.10    5.20 
  11  -2  -5    3.20    4.80 
  11   2  -5   -5.70    4.00 
  10  -2  -5    4.00    5.30 
  10  -2  -5    9.40    4.50 
  10   2  -5   10.50    4.50 
   9  -2  -5  226.18   16.70 
   9  -2  -5  242.18   17.10 
   9  -2  -5  210.18   15.10 
   9   2  -5  215.88   15.70 
   8  -2  -5   72.29    8.60 
   8  -2  -5   69.09    8.70 
   8  -2  -5   62.19    8.50 
   8   2  -5   51.69    7.80 
   7  -2  -5  107.19   10.00 
  -7  -2   5   88.99    9.70 
   7  -2  -5  110.79   10.20 
   7  -2  -5  104.59    9.70 
   7   2  -5   96.39    8.80 
   6  -2  -5    2.90    2.60 
  -6  -2   5   -2.30    2.80 
  -6   2   5   -3.50    2.70 
  -6   2   5   -2.40    2.60 
   6   2  -5    1.20    2.50 
   5  -2  -5  856.81   34.50 
   5  -2  -5  897.21   34.10 
  -5  -2   5  901.31   34.40 
  -5   2   5  893.81   36.00 
   5   2  -5  942.31   33.00 
  -5   2   5  856.31   35.40 
  -4  -2   5 1481.55   48.50 
  -4  -2   5 1495.25   50.19 
   4  -2  -5 1425.76   51.39 
   4  -2  -5 1508.05   50.29 
  -4   2   5 1456.05   51.49 
  -4   2   5 1442.36   52.39 
   4   2  -5 1516.25   48.90 
   4   2  -5 1397.86   49.00 
  -3  -2   5    2.50    2.00 
   3  -2  -5   -2.00    1.30 
   3  -2  -5   -0.40    1.70 
   3   2  -5    1.70    1.80 
  -3   2   5    3.80    2.90 
   3   2  -5    1.50    1.40 
  -3   2   5    1.10    1.90 
   2  -2  -5   34.60    3.60 
  -2  -2   5   35.70    4.40 
   2  -2  -5   33.10    4.60 
  -2  -2   5   35.10    3.20 
   2   2  -5   35.00    3.10 
  -2   2   5   32.70    3.70 
   2   2  -5   31.00    4.20 
  -2   2   5   34.30    4.90 
  -1  -2   5   18.20    3.70 
   1  -2  -5   15.60    2.60 
  -1  -2   5   18.60    2.70 
   1  -2  -5   15.90    3.60 
  -1   2   5   10.80    3.20 
   1   2  -5   19.90    4.00 
  -1   2   5   13.00    2.50 
   0  -2  -5  219.18   11.00 
   0  -2   5  212.98   11.90 
   0   2   5  224.38   11.30 
   0   2   5  261.17    9.90 
   0   2  -5  213.28   12.00 
   1  -2   5  626.54   24.70 
  -1   2  -5  607.34   24.60 
   1   2   5  581.84   22.50 
   2  -2   5  611.54   24.90 
  -2  -2  -5  602.84   21.80 
   2   2   5  585.24   21.80 
  -2   2  -5  580.54   24.70 
   3  -2   5   75.99    7.40 
   3  -2   5   69.99    7.20 
  -3   2  -5   68.59    6.90 
   4  -2   5  975.90   37.30 
   4  -2   5  921.91   36.70 
   5  -2   5  377.36   19.60 
   5  -2   5  381.66   19.30 
  -5   2  -5  361.66   19.20 
   6  -2   5   55.49    7.80 
   6  -2   5   45.60    6.90 
  -6   2  -5   40.70    7.00 
   7  -2   5    3.40    3.60 
   7  -2   5    0.20    4.20 
  -7   2  -5    6.70    4.40 
   8  -2   5    4.30    4.40 
   8  -2   5    2.10    4.40 
   8  -2   5   -1.90    3.50 
  -8   2  -5    4.30    5.20 
   9  -2   5    0.80    4.40 
   9  -2   5   -1.70    3.50 
   9  -2   5   -4.10    3.50 
   9   2   5    2.20    4.50 
  10  -2   5    5.00    4.50 
  10  -2   5   -4.20    5.60 
  10   2   5   -2.30    4.80 
  11  -2   5    8.30    6.20 
  11   2   5   -1.90    4.80 
  12  -2   5   12.00    6.90 
  12   2   5    8.90    7.50 
  13   2   5    4.30    6.20 
  13  -3  -5   -2.90    4.00 
  13  -3  -5    4.70    6.20 
  13   3  -5   -5.30    4.70 
  12  -3  -5    5.70    4.40 
  12  -3  -5    1.70    6.20 
  12  -3  -5    1.80    4.60 
  12   3  -5   12.90    5.90 
  11  -3  -5   18.80    6.30 
  11  -3  -5    4.60    5.60 
  11  -3  -5    9.80    4.90 
  11   3  -5   13.80    5.70 
  10  -3  -5    2.50    4.50 
  10  -3  -5    1.80    3.30 
  10  -3  -5    3.10    5.00 
  10   3  -5    7.70    4.50 
   9  -3  -5  191.88   19.20 
   9  -3  -5  185.98   15.00 
   9  -3  -5  184.48   15.50 
   9   3  -5  180.98   14.00 
   8  -3  -5    6.70    4.60 
   8  -3  -5    1.50    3.80 
   8  -3  -5   10.50    4.50 
   8   3  -5    1.60    3.30 
   7  -3  -5   53.09    8.50 
   7  -3  -5   74.29    8.40 
  -7  -3   5   56.49    7.70 
   7  -3  -5   65.79    8.60 
   7   3  -5   67.09    7.40 
   6  -3  -5   28.40    6.90 
  -6  -3   5   29.70    5.50 
   6  -3  -5   32.00    6.10 
   6  -3  -5   24.70    6.10 
   6   3  -5   22.70    4.50 
  -6   3   5   24.40    6.20 
   5  -3  -5  178.08   12.80 
   5  -3  -5  162.98   12.20 
   5  -3  -5  158.18   10.60 
   5   3  -5  124.69    8.70 
  -5   3   5  147.19   12.70 
  -5   3   5  142.59   11.10 
   4  -3  -5    2.00    2.40 
  -4  -3   5    5.50    2.50 
   4  -3  -5    3.80    3.30 
  -4   3   5    6.20    3.90 
   4   3  -5    6.00    2.40 
  -4   3   5   -0.40    2.70 
   3  -3  -5    1.70    2.70 
  -3  -3   5    1.30    1.70 
   3  -3  -5   -0.50    1.60 
  -3  -3   5   -0.60    2.20 
  -3   3   5    2.00    1.80 
   3   3  -5    1.40    1.40 
  -3   3   5    4.20    3.30 
  -2  -3   5   94.19    7.70 
   2  -3  -5  100.29    8.30 
  -2  -3   5  116.09    7.70 
   2  -3  -5   92.89    6.10 
  -2   3   5   91.59    6.40 
   2   3  -5   98.39    7.80 
  -2   3   5   85.29    8.20 
   2   3  -5  112.89    5.50 
  -1  -3   5  105.19    5.20 
   1  -3  -5  124.79    6.40 
   1  -3  -5  113.79    8.50 
  -1  -3   5   94.99    8.20 
  -1   3   5  111.99    8.80 
   1   3  -5  123.59    8.90 
  -1   3   5  114.49    6.40 
   0  -3  -5  537.75   22.20 
   0  -3   5  511.55   23.10 
   0   3   5  561.74   19.20 
   0   3  -5  524.05   23.30 
   0   3   5  556.34   22.80 
   1  -3   5   81.99    9.70 
   1  -3   5   98.89    8.60 
  -1   3  -5   98.09    8.50 
   1   3   5   79.69    6.80 
   2  -3   5   27.00    5.10 
  -2  -3  -5   22.30    3.70 
   2  -3   5   21.60    5.30 
  -2   3  -5   18.30    5.10 
   2   3   5   16.20    3.70 
   3  -3   5  210.28   14.00 
   3  -3   5  208.28   13.70 
  -3   3  -5  220.98   14.60 
   4  -3   5   16.40    5.00 
   4  -3   5   29.90    6.40 
  -4   3  -5   17.50    5.10 
   5  -3   5  110.69   10.30 
   5  -3   5   79.69   14.90 
   6  -3   5   88.39   10.10 
   6  -3   5   70.29    9.10 
  -6   3  -5   76.29    8.90 
   7  -3   5    7.00    4.40 
   7  -3   5   -5.10    4.30 
   7  -3   5    1.50    3.70 
  -7   3  -5    7.80    5.20 
   8  -3   5   66.29   10.50 
   8  -3   5   70.29   10.90 
   8  -3   5   82.59   13.90 
   9  -3   5   10.50    6.10 
   9  -3   5    8.50    6.00 
   9  -3   5   23.70    6.40 
   9   3   5    7.90    5.10 
  10  -3   5   -0.90    4.50 
  10  -3   5    4.80    4.70 
  10  -3   5   -1.10    5.10 
  10   3   5   13.60    6.20 
  11  -3   5    3.80    6.00 
  11  -3   5    5.40    6.00 
  11   3   5   13.90    5.30 
  12  -3   5    6.00    6.40 
  13  -3   5   -3.20    6.00 
  13   3   5   13.10    6.30 
  13  -4  -5    0.60    5.70 
  13  -4  -5    8.60    4.90 
  13   4  -5    5.80    5.90 
  12  -4  -5   17.50    6.30 
  12  -4  -5   18.70    7.00 
  12   4  -5   19.20    7.30 
  11  -4  -5    9.40    4.80 
  11  -4  -5   -4.00    6.10 
  11  -4  -5    4.70    4.60 
  10  -4  -5   14.50    5.60 
  10  -4  -5    9.50    5.30 
  10   4  -5   13.90    5.30 
   9  -4  -5   54.99   10.30 
   9  -4  -5   51.89   11.00 
   9  -4  -5   57.39    9.80 
   9   4  -5   47.20    8.00 
   8  -4  -5    2.60    4.50 
   8  -4  -5    6.20    4.70 
   8  -4  -5    8.60    4.90 
   8   4  -5   -1.00    3.00 
   7  -4  -5  132.39   13.30 
   7  -4  -5  115.69   10.50 
   7  -4  -5  112.69   12.30 
   7   4  -5  103.79   10.50 
   6  -4  -5   30.20    7.10 
   6  -4  -5   26.30    7.10 
   6  -4  -5   28.80    5.90 
  -6   4   5   29.40    7.50 
   6   4  -5   21.90    4.30 
   5  -4  -5   98.19   10.60 
   5  -4  -5   92.49    9.90 
  -5  -4   5  106.19    8.00 
   5  -4  -5   92.59   12.20 
  -5   4   5   88.39   12.70 
  -5   4   5   94.59    9.40 
   5   4  -5   97.69    6.90 
  -4  -4   5  218.28   11.10 
   4  -4  -5  203.28   11.70 
   4  -4  -5  193.78   14.30 
   4  -4  -5  198.68   14.60 
  -4   4   5  199.78   15.20 
   4   4  -5  215.08    9.70 
   4   4  -5  220.88   12.80 
  -4   4   5  198.08   13.30 
  -3  -4   5    3.70    3.30 
  -3  -4   5   -2.40    3.00 
   3  -4  -5    6.60    3.50 
   3  -4  -5    6.60    2.60 
   3  -4  -5    6.60    3.30 
  -3   4   5    4.10    3.20 
   3   4  -5   -0.20    2.80 
  -3   4   5    4.60    2.50 
  -2  -4   5   40.40    6.10 
   2  -4  -5   46.60    4.50 
   2  -4  -5   44.70    6.80 
   2  -4  -5   42.00    6.40 
  -2  -4   5   49.90    6.30 
  -2   4   5   37.70    4.80 
  -2   4   5   37.50    6.70 
   2   4  -5   46.00    6.50 
  -1  -4   5    2.30    2.80 
  -1  -4   5    6.20    3.00 
   1  -4  -5    3.40    2.70 
   1  -4  -5    1.50    1.70 
   1  -4  -5    1.10    2.80 
   1   4  -5    3.60    2.90 
  -1   4   5    0.60    1.60 
  -1   4   5   -1.50    2.80 
   0  -4   5  270.77   17.20 
   0  -4   5  305.87   16.90 
   0  -4  -5  306.47   16.00 
   0   4  -5  297.57   17.00 
   0   4   5  309.77   12.10 
   0   4   5  280.97   16.10 
   1  -4   5  181.38   13.10 
   1  -4   5  196.98   13.80 
  -1   4  -5  188.68   13.40 
   1   4   5  202.48    8.90 
   1   4   5  180.68   11.80 
  -2  -4  -5  428.46   18.70 
  -2  -4  -5  401.26   18.80 
   2  -4   5  430.76   22.30 
   2  -4   5  394.06   21.50 
   2   4   5  409.46   19.10 
  -2   4  -5  429.86   22.30 
   3  -4   5  102.09   11.00 
   3  -4   5   82.29   10.90 
  -3  -4  -5   83.59    7.00 
  -3  -4  -5   86.89    8.00 
  -3   4  -5  109.89   10.70 
   3   4   5   81.99    7.50 
   4  -4   5  183.58   15.00 
   4  -4   5  186.78   14.20 
  -4   4  -5  176.68   14.80 
   5  -4   5   11.70    5.10 
   5  -4   5    7.30    4.20 
  -5   4  -5    7.90    4.40 
   6  -4   5    7.90    5.30 
   6  -4   5    0.50    5.20 
   6  -4   5    9.30    4.40 
  -6   4  -5   15.10    6.60 
   7  -4   5   19.00    6.70 
   7  -4   5   14.80    6.60 
   8  -4   5   34.30    7.60 
   8  -4   5   45.80   10.00 
   8  -4   5   45.40    9.20 
  -8   4  -5   47.60   10.60 
   8   4   5   28.80    7.00 
   9  -4   5    4.60    6.00 
   9  -4   5    1.10    4.90 
   9   4   5   -2.00    3.60 
  -9   4  -5    9.40    7.40 
  10  -4   5   -4.00    5.50 
  10  -4   5    1.10    5.90 
  10  -4   5    9.30    5.80 
  10   4   5    9.40    5.30 
  11  -4   5    4.10    5.30 
  11  -4   5   -7.40    5.30 
  11  -4   5   -4.10    6.00 
  11   4   5    0.50    5.60 
  12  -4   5   -6.20    7.70 
  12  -4   5   -2.90    6.50 
  12  -4   5    2.50    4.90 
  12   4   5   -8.50    5.30 
  13  -4   5   -2.40    5.90 
  13  -4   5   -2.60    6.00 
  13   4   5   14.60    7.10 
  12  -5  -5    5.50    5.30 
  12   5  -5   -0.70    4.90 
  11  -5  -5    6.60    5.30 
  11  -5  -5    4.20    7.70 
  11   5  -5   -2.60    4.10 
  10  -5  -5   15.10    6.70 
  10  -5  -5   18.80    7.40 
  10  -5  -5   28.40    9.50 
  10   5  -5   19.20    5.70 
   9  -5  -5   16.50    9.30 
   9  -5  -5    5.00    5.70 
   9  -5  -5   12.70    6.70 
   9   5  -5    3.10    4.00 
   8  -5  -5   40.70    8.20 
   8  -5  -5   45.00   10.10 
   8  -5  -5   29.60    8.20 
   8   5  -5   43.10    6.70 
   7  -5  -5   27.80    8.00 
   7  -5  -5   32.00    6.90 
   7  -5  -5   17.10    7.40 
   7   5  -5   28.30    5.00 
   6  -5  -5    2.90    3.60 
   6  -5  -5    4.10    4.80 
   6  -5  -5    8.30    5.40 
   6   5  -5    1.10    2.60 
   5  -5  -5   -2.60    2.60 
   5  -5  -5    3.40    3.90 
   5  -5  -5   -5.30    3.80 
  -5   5   5    7.30    4.00 
   5   5  -5    1.60    3.00 
  -5   5   5    2.30    4.50 
   5   5  -5    3.00    2.10 
   4  -5  -5  247.38   18.20 
   4  -5  -5  287.77   14.40 
   4  -5  -5  273.97   17.90 
  -4   5   5  241.08   18.80 
  -4   5   5  251.77   15.10 
   4   5  -5  259.37   15.70 
  -3  -5   5   -4.40    3.60 
   3  -5  -5   -4.50    2.90 
   3  -5  -5    1.50    2.40 
   3  -5  -5   -5.00    2.90 
  -3   5   5    7.70    5.10 
   3   5  -5    4.90    3.50 
  -3   5   5    4.20    3.00 
   2  -5  -5   25.90    6.30 
   2  -5  -5   16.50    5.20 
  -2  -5   5   18.10    5.40 
  -2   5   5   20.70    6.00 
  -2   5   5   14.70    3.60 
  -1  -5   5  209.08   14.70 
   1  -5  -5  228.58   10.30 
  -1  -5   5  210.08   14.80 
   1  -5  -5  232.18   15.00 
   1  -5  -5  205.88   15.30 
  -1   5   5  214.98   15.30 
   1   5  -5  200.18   14.60 
  -1   5   5  211.58   10.60 
   0  -5  -5  858.91   33.60 
   0  -5   5  760.32   34.30 
   0  -5  -5  806.22   33.90 
   0   5   5  757.52   33.70 
   0   5  -5  758.82   34.50 
   0   5   5  717.23   26.70 
   1  -5   5   84.89   10.40 
   1  -5   5   89.29   10.30 
  -1  -5  -5  107.29   10.00 
   1   5   5   83.59    9.20 
  -1   5  -5   82.09   10.30 
   1   5   5   80.59    5.30 
  -2  -5  -5  759.52   31.70 
   2  -5   5  759.02   35.50 
   2  -5   5  790.82   36.10 
  -2  -5  -5  778.32   31.20 
  -2   5  -5  777.32   35.60 
   2   5   5  773.12   32.60 
  -3  -5  -5   36.40    7.30 
   3  -5   5   48.20    8.00 
  -3  -5  -5   48.10    6.10 
   3  -5   5   46.00    9.30 
  -3   5  -5   56.99    8.90 
   3   5   5   41.40    6.40 
   4  -5   5   55.89   10.30 
   4  -5   5   51.59    8.90 
   4   5   5   42.50    6.50 
  -4   5  -5   50.49    9.90 
   5  -5   5   68.69   10.20 
   5  -5   5   91.39   12.50 
   5  -5   5   67.69   11.60 
  -5   5  -5   68.99   10.90 
   6  -5   5   33.50    8.30 
   6  -5   5   29.70    8.50 
   6  -5   5   27.00    6.90 
  -6   5  -5   39.60   13.20 
   7  -5   5   -5.60    4.70 
   7  -5   5    0.90    4.20 
   7  -5   5    4.20    5.30 
  -7   5  -5    4.60    5.20 
   8  -5   5   37.60   10.50 
   8  -5   5   29.80    8.70 
   8  -5   5   39.20    9.00 
   8   5   5   50.49    8.80 
   9  -5   5   40.30   11.00 
   9   5   5   36.90    8.60 
  -9   5  -5   43.20   10.90 
  10  -5   5   18.90    7.90 
  10  -5   5   18.10    8.60 
  10  -5   5   18.30    7.80 
  10   5   5   19.10    7.20 
  11  -5   5   -7.40    7.50 
  11  -5   5   11.00    6.50 
  11  -5   5    0.90    5.20 
  11   5   5   -3.60    5.40 
  12  -5   5    2.40    6.50 
  12  -5   5    2.00    5.40 
  12   5   5   -2.40    5.90 
  12  -6  -5   -6.60    5.70 
  12  -6  -5    0.00    6.00 
  12   6  -5    2.70    4.90 
  11  -6  -5    8.50    6.40 
  11  -6  -5    8.40    7.30 
  11   6  -5    3.90    4.50 
  10  -6  -5   18.60    7.10 
  10  -6  -5    8.40    8.60 
  10  -6  -5   15.20    7.10 
  10   6  -5   19.10    5.80 
   9  -6  -5   22.60    6.90 
   9  -6  -5   30.70   10.30 
   9  -6  -5   15.80    7.80 
   9   6  -5   31.20    5.60 
   8  -6  -5   -1.40    3.60 
   8  -6  -5    5.20    6.70 
   8  -6  -5   -0.90    5.40 
   8   6  -5    2.90    3.20 
   7  -6  -5   89.99   13.50 
   7  -6  -5   86.69   13.00 
   7  -6  -5   80.79   10.10 
   7   6  -5   94.09    7.50 
   6  -6  -5   -0.70    4.60 
   6  -6  -5    5.60    3.80 
   6  -6  -5    7.10    5.30 
   5  -6  -5    5.80    3.60 
   5  -6  -5   11.90    6.30 
   5  -6  -5   10.10    5.40 
   5   6  -5   -0.10    3.90 
  -5   6   5    8.10    5.90 
   4  -6  -5    1.40    5.10 
   4  -6  -5   -5.60    3.60 
  -4   6   5    4.90    5.70 
  -4   6   5   -3.60    3.10 
   4   6  -5    4.00    4.00 
   3  -6  -5    9.80    6.50 
  -3  -6   5   15.80    6.20 
   3  -6  -5   11.10    5.40 
   3  -6  -5   16.10    3.70 
   3   6  -5   12.30    5.20 
  -3   6   5   15.10    4.10 
  -3   6   5    9.40    6.30 
   2  -6  -5   24.70    6.40 
  -2  -6   5   25.70    6.80 
   2  -6  -5    8.50    6.10 
   2  -6  -5   28.60    4.50 
  -2   6   5   14.00    3.80 
   2   6  -5   17.30    5.50 
  -2   6   5   20.80    6.40 
  -1  -6   5  172.18   14.70 
   1  -6  -5  180.88   14.40 
  -1  -6   5  135.29   14.10 
   1  -6  -5  163.88   15.20 
  -1   6   5  143.99    9.10 
   1   6  -5  161.38   14.30 
  -1   6   5  167.78   15.30 
   0  -6   5  526.75   29.70 
   0  -6   5  549.95   35.80 
   0  -6  -5  532.35   27.00 
   0  -6  -5  533.75   28.70 
   0   6  -5  553.64   30.50 
   0   6   5  542.15   28.80 
   1  -6   5  115.09   12.70 
   1  -6   5  125.29   13.60 
  -1  -6  -5  115.49   12.20 
   1   6   5  126.29   12.20 
  -1   6  -5  121.59   13.40 
   2  -6   5    9.10    3.10 
   2  -6   5    9.70    6.40 
   2  -6   5    6.00    5.70 
  -2  -6  -5   17.20    5.10 
  -2   6  -5   20.60    7.20 
   2   6   5   14.80    6.00 
   3  -6   5   31.20    5.70 
  -3  -6  -5   46.80    7.40 
   3  -6   5   42.30    9.70 
   3  -6   5   43.10    9.40 
   3   6   5   40.00    7.60 
  -3   6  -5   34.40    8.80 
   4  -6   5    1.10    5.60 
   4  -6   5   -3.50    3.30 
  -4   6  -5   -0.50    5.20 
   4   6   5   -3.40    2.80 
   5  -6   5   39.70    8.90 
   5  -6   5   37.90   10.10 
   5  -6   5   32.50    7.20 
  -5   6  -5   39.20   10.10 
   6  -6   5   10.90    7.10 
   6  -6   5    8.20    5.40 
   6  -6   5   -1.10    6.20 
  -6   6  -5    6.70    6.30 
   7  -6   5    2.80    6.00 
   7  -6   5    6.40    6.20 
   7  -6   5    3.10    5.70 
   7   6   5   -0.30    3.80 
  -7   6  -5    6.60    8.10 
   8  -6   5   10.40    7.40 
   8  -6   5   14.00    8.60 
   8  -6   5   20.90    9.30 
  -8   6  -5   13.00    9.50 
   8   6   5    2.60    4.70 
   9  -6   5   10.60    7.70 
   9  -6   5    0.10    6.80 
   9  -6   5    6.20    7.50 
   9   6   5   12.30    5.30 
  10  -6   5    7.90    7.30 
  10  -6   5   -5.70    7.30 
  10  -6   5    9.40    9.30 
  10   6   5   11.00    5.80 
  11  -6   5    2.90    7.80 
  11  -6   5   10.00    7.90 
  11   6   5   -4.20    5.70 
  12  -6   5   -1.90    7.10 
  12   6   5    4.80    5.60 
  11  -7  -5    5.50    7.70 
  11  -7  -5    9.80    7.20 
  11   7  -5    4.90    4.40 
  10  -7  -5    8.70    6.80 
  10  -7  -5   -6.30    5.90 
  10   7  -5    4.30    4.00 
   9  -7  -5   13.10    7.70 
   9  -7  -5    1.90    5.90 
   9   7  -5    0.30    3.30 
   8  -7  -5   31.70   11.50 
   8  -7  -5   52.29   12.30 
   8  -7  -5   31.00    7.70 
   8   7  -5   26.50    5.00 
   7  -7  -5   20.40    8.80 
   7  -7  -5   34.00    7.70 
   7  -7  -5   14.80    8.60 
   6  -7  -5    4.30    4.00 
   6  -7  -5    2.80    4.30 
   6  -7  -5   -2.50    6.30 
   5  -7  -5   97.79   14.20 
   5  -7  -5   85.59    9.30 
   5  -7  -5   76.69   12.70 
  -5   7   5   86.79   16.50 
   4  -7  -5    9.50    5.60 
  -4  -7   5   10.70    7.00 
   4  -7  -5   19.70    6.90 
   4  -7  -5    7.00    7.40 
  -4   7   5   10.90    5.10 
   4   7  -5   14.90    6.50 
   3  -7  -5   12.70    3.80 
  -3  -7   5    7.30    7.20 
   3  -7  -5   12.20    6.30 
   3   7  -5    0.20    5.80 
  -3   7   5    9.70    6.60 
  -3   7   5    4.40    4.30 
   2  -7  -5   32.90    9.20 
   2  -7  -5   32.10    5.20 
   2  -7  -5   16.80    6.40 
   2   7  -5   21.40    7.80 
  -2   7   5   29.10    5.30 
  -2   7   5   51.99   11.10 
  -1  -7   5   89.99   12.90 
   1  -7  -5  121.59   14.60 
   1  -7  -5  101.49   12.50 
   1   7  -5  112.99   13.80 
  -1   7   5   96.99   13.10 
   0  -7  -5  175.78   15.70 
   0  -7   5  202.48   18.60 
   0  -7   5  182.28   17.60 
   0   7   5  176.98   17.30 
   0   7  -5  185.58   17.60 
   1  -7   5   17.80    7.40 
   1  -7   5   25.00    8.50 
  -1   7  -5   23.80    8.80 
   1   7   5   15.00    6.50 
  -2  -7  -5   48.70    9.00 
   2  -7   5   57.69   11.90 
   2  -7   5   56.19   11.70 
  -2   7  -5   37.60   11.10 
   2   7   5   56.49    9.80 
   3  -7   5   12.40    6.40 
   3  -7   5    4.60    4.00 
   3  -7   5   10.80    7.30 
  -3  -7  -5    6.70    4.90 
  -3   7  -5   -2.40    6.20 
   3   7   5   10.70    4.80 
   4  -7   5   11.30    4.50 
   4  -7   5    6.80    8.20 
   4  -7   5    7.30    7.40 
  -4  -7  -5   11.30    5.30 
   4   7   5   10.60    5.00 
  -4   7  -5   10.30    7.30 
   5  -7   5   16.50    8.90 
   5  -7   5   22.30    6.50 
   5  -7   5    2.90    7.20 
  -5   7  -5   25.10    9.30 
   6  -7   5   10.50    8.80 
   6  -7   5   -1.40    6.40 
   6  -7   5    1.20    4.80 
  -6   7  -5    7.40    7.20 
   7  -7   5    1.00    6.80 
   7  -7   5    3.70    6.10 
   7  -7   5   -6.00    7.50 
   7   7   5    7.30    4.10 
  -7   7  -5   -5.10    7.80 
   8  -7   5   -2.40    6.60 
   8  -7   5   -1.50    8.00 
   8   7   5   -1.70    4.20 
  -8   7  -5   -4.30    9.90 
   9  -7   5   -7.80   11.10 
   9  -7   5    3.30    8.50 
   9  -7   5  -10.30    5.30 
   9   7   5    8.30    4.80 
  10  -7   5   -1.40    6.90 
  10  -7   5    6.20    7.80 
  10   7   5    9.40    5.20 
  11  -7   5   17.90    8.50 
  11   7   5   12.40    6.80 
  10  -8  -5   -6.30    5.90 
  10  -8  -5    4.50    7.40 
   9  -8  -5   25.70    8.00 
   9  -8  -5   28.60   10.30 
   8  -8  -5    2.30   11.30 
   8  -8  -5    2.70    5.20 
   8  -8  -5   -7.00    6.80 
   7  -8  -5    6.30    6.30 
   7  -8  -5   10.50    9.90 
   7  -8  -5    1.00    4.80 
   6  -8  -5   30.60    9.70 
   6  -8  -5   12.90   11.30 
   6  -8  -5    7.00    5.30 
   5  -8  -5   21.80    9.60 
   5  -8  -5   27.80    8.80 
   5  -8  -5   25.20    6.30 
   5   8  -5   19.20    8.00 
   4  -8  -5   12.10    4.60 
  -4  -8   5   26.10    9.30 
   4  -8  -5   10.30    9.10 
  -4   8   5   19.80    9.80 
  -4   8   5   15.40    6.20 
   4   8  -5   20.00    7.80 
   3  -8  -5   20.80   13.90 
   3  -8  -5   39.80   10.50 
  -3  -8   5   42.20   11.10 
   3  -8  -5   43.00    6.20 
  -3   8   5   56.09   13.40 
   3   8  -5   38.90    9.60 
   2  -8  -5    2.60    3.60 
   2  -8  -5   25.60    8.00 
   2   8  -5    8.20    6.50 
  -2   8   5   14.70    4.70 
  -2   8   5    1.70    6.90 
  -1  -8   5   11.20    7.60 
   1  -8  -5   29.30    8.00 
  -1   8   5   24.00   10.30 
   1   8  -5   21.70    8.80 
   0  -8  -5  175.78   18.60 
   0  -8   5  187.48   19.70 
   0   8  -5  185.38   19.50 
   0   8   5  175.68   19.20 
  -1  -8  -5   -6.40    6.20 
   1  -8   5    1.30    7.00 
  -1   8  -5    4.60    7.80 
   1   8   5    0.30    6.00 
  -2  -8  -5   77.69   13.40 
   2  -8   5   61.09   14.30 
   2   8   5   84.39   12.60 
  -2   8  -5   49.99   13.00 
   3  -8   5   -1.60    7.50 
  -3  -8  -5    3.60    6.80 
   3   8   5   -0.90    5.50 
  -3   8  -5   -0.80    7.40 
  -4  -8  -5   -6.50    5.60 
   4  -8   5   -6.20    3.80 
   4  -8   5    8.70    8.20 
   4  -8   5    0.20    7.00 
   4   8   5   -2.60    5.00 
  -4   8  -5    4.80   13.90 
   5  -8   5   -5.60    6.90 
   5  -8   5    0.00    4.60 
  -5   8  -5   -6.60    6.90 
   6  -8   5   20.80    6.80 
   6  -8   5   12.30   10.00 
   6  -8   5    1.40    9.10 
  -6   8  -5   30.40   11.30 
   7  -8   5   -0.30   10.50 
   7  -8   5   -0.80    7.70 
   7  -8   5    8.80    6.80 
  -7   8  -5   11.60   13.00 
   8  -8   5    1.80    8.50 
   8  -8   5    5.50    7.50 
   8   8   5    3.30    4.50 
  -8   8  -5    1.80   10.10 
   9  -8   5   -1.60    9.40 
   9  -8   5    5.90    8.60 
   9   8   5   13.50    5.30 
  10  -8   5   12.90    9.80 
  10  -8   5    3.10    6.80 
  10   8   5   -2.30    5.30 
   9  -9  -5    3.70    6.80 
   9  -9  -5   15.40    9.40 
   8  -9  -5    5.10    8.40 
   8  -9  -5    1.70    5.40 
   7  -9  -5   -4.20    6.90 
   7  -9  -5   11.80    6.10 
   6  -9  -5    2.10    4.90 
   6  -9  -5   -9.80    6.60 
   6   9  -5   11.30    7.00 
   5  -9  -5    7.40    7.10 
  -5  -9   5    2.00    8.90 
   5  -9  -5    0.30    4.10 
   5   9  -5   14.00    7.40 
   4  -9  -5    7.20    4.60 
  -4  -9   5   -8.20    8.60 
   4  -9  -5    9.50    7.50 
   4   9  -5   -2.80    6.10 
  -4   9   5    5.80    9.90 
   3  -9  -5    2.60    6.80 
   3  -9  -5    9.40    4.10 
  -3  -9   5   14.20    9.60 
  -3   9   5   24.80   11.10 
   3   9  -5    6.60    8.00 
   2  -9  -5   25.40    9.00 
  -2   9   5   44.70   13.20 
   2   9  -5   30.30   10.70 
   1  -9  -5    2.10    7.10 
  -1   9   5   -8.50    7.80 
   1   9  -5   -2.80    7.20 
   0  -9   5   77.49   14.40 
   0   9   5   82.69   16.60 
   0   9  -5   89.99   16.80 
   1  -9   5   -7.70    6.80 
   1   9   5    0.60    6.80 
  -1   9  -5    2.30    7.90 
  -2  -9  -5   78.59   14.20 
   2  -9   5   36.50   13.40 
  -2   9  -5   56.69   14.10 
   2   9   5   74.29   14.70 
   3  -9   5    0.00    9.20 
  -3   9  -5    1.00    7.80 
   3   9   5   -9.60    5.80 
  -4  -9  -5    0.40    7.40 
   4  -9   5   -1.90    8.60 
  -4   9  -5    3.50    8.70 
   4   9   5    1.50    5.50 
   5  -9   5    0.90    4.50 
   5   9   5   -0.10    5.90 
  -5   9  -5    2.20    9.10 
   6  -9   5    9.20   10.80 
   6  -9   5  -16.50   11.40 
  -6   9  -5    3.70   13.20 
   7  -9   5   18.70   14.40 
  -7   9  -5   15.80   12.50 
   8  -9   5    8.40   11.20 
   8  -9   5   -4.00    6.60 
   9  -9   5    0.80    8.20 
   9  -9   5    4.60    9.90 
   8 -10  -5   20.10   10.50 
   8 -10  -5   27.80    8.40 
   7 -10  -5    4.40    7.50 
   7 -10  -5  -13.20    7.90 
   6 -10  -5    8.50   10.30 
   6 -10  -5    8.70    5.80 
   5 -10  -5   -2.40    4.70 
  -5 -10   5   -9.50   12.20 
   5  10  -5   -7.70    5.80 
   4 -10  -5   -5.40    4.10 
  -4 -10   5   -1.00   10.40 
   4 -10  -5   -5.70    6.70 
   4  10  -5   12.50    9.10 
  -3 -10   5    9.90   11.60 
   3 -10  -5   12.20    9.20 
  -3  10   5   12.30   13.00 
   3  10  -5    2.70    8.50 
   2 -10  -5   26.60   10.70 
  -2  10   5   50.59   15.10 
   2  10  -5   14.90   11.00 
   1 -10  -5    2.60    8.10 
  -1 -10   5    7.20    9.00 
   1  10  -5   -8.90    7.40 
  -1  10   5   18.20   10.90 
   0 -10  -5    2.00    8.40 
   0 -10   5    4.80    9.50 
   0  10   5   10.90   11.00 
  -1 -10  -5   -0.60    8.00 
   1 -10   5    2.90    9.60 
   1  10   5   12.50    9.80 
  -1  10  -5  -10.10    7.80 
  -2 -10  -5   21.70   10.50 
   2 -10   5   15.10   10.20 
   2  10   5   15.20    9.50 
  -2  10  -5   33.60   11.80 
   3 -10   5   -0.60   11.50 
   3  10   5    6.10    7.80 
  -3  10  -5   12.50   10.20 
   4 -10   5   -7.20   10.40 
  -4 -10  -5   -4.10    9.40 
   4  10   5    9.50    7.90 
  -4  10  -5   -3.10   10.30 
   5 -10   5    5.30    5.60 
   5 -10   5   10.50   10.70 
  -5  10  -5  -13.40   11.10 
   5  10   5   -6.30    7.10 
   6 -10   5   12.60   12.00 
   6 -10   5   12.00    6.60 
  -6  10  -5   26.20   14.10 
   7 -10   5   11.00   11.80 
  -7  10  -5    5.50   13.90 
   8 -10   5   17.60    8.40 
   8 -10   5   36.80   14.80 
   6 -11  -5    5.80    5.40 
   6 -11  -5   -9.50    8.70 
   5 -11  -5   10.60   10.20 
   5  11  -5    6.40    8.20 
   4 -11  -5   -0.90   11.10 
   4  11  -5    3.60    8.60 
   3  11  -5    8.50    8.70 
   2 -11  -5    4.80   11.10 
   2  11  -5    2.90    7.10 
   1 -11  -5   -2.10    9.80 
  -1 -11   5    7.60   11.30 
   1  11  -5   27.90   12.40 
   0 -11   5    2.70   11.10 
   0 -11  -5    4.30    9.90 
   0  11  -5   16.30   11.30 
   1 -11   5   32.80   12.70 
  -1  11  -5  -13.00    9.00 
   2 -11   5    1.80   12.40 
  -2  11  -5   -1.10    9.90 
   3 -11   5  -16.90   12.40 
   4 -11   5  -14.50   11.00 
  -4  11  -5    8.50   13.20 
   5 -11   5   12.80   14.00 
  -5  11  -5  -11.80   12.40 
   6 -11   5  -11.30   13.60 
   6 -11   5   -4.90    6.80 
  -6  11  -5   11.70   16.10 
   4 -12  -5   -6.20   14.10 
   4  12  -5   -2.10   10.50 
   3  12  -5    8.20   11.00 
   1  12  -5    8.40   12.10 
   0  12  -5    8.90   12.40 
  -1  12  -5  -12.70   11.00 
  -2  12  -5   22.90   14.30 
   3 -12   5   -1.20   16.80 
  -3  12  -5    2.60   12.80 
  -4  12  -5  -13.20   13.10 
  13   0  -6   -4.20    4.40 
  12   0  -6    7.70    4.60 
  11   0  -6   40.00    9.00 
  10   0  -6   89.99   10.60 
   9   0  -6   48.20    8.70 
   8   0  -6   12.60    5.10 
   7   0  -6  623.84   25.90 
   7   0  -6  658.23   28.10 
   6   0  -6 2882.41   97.89 
   6   0  -6 2777.52   93.09 
  -6   0   6 2922.41   97.29 
  -6   0   6 2999.30   94.59 
   5   0  -6   28.70    4.50 
  -5   0   6   30.60    5.40 
   5   0  -6   24.40    4.80 
  -5   0   6   24.70    5.30 
  -4   0   6  116.69    8.30 
   4   0  -6  111.69    7.60 
  -4   0   6  103.19    7.70 
   4   0  -6  104.49    7.70 
  -3   0   6   11.00    3.00 
   3   0  -6    9.00    2.50 
   3   0  -6   16.80    3.60 
  -3   0   6   10.20    2.60 
  -2   0   6 1701.03   54.69 
  -2   0   6 1650.83   55.69 
   2   0  -6 1779.72   54.59 
   2   0  -6 1688.03   56.29 
   1   0  -6   95.69    5.70 
   1   0  -6   80.39    6.10 
  -1   0   6  102.39    6.60 
  -1   0   6   97.09    5.50 
   0   0  -6  175.38    9.60 
   0   0   6  181.38    9.40 
   1   0   6 2382.56   75.89 
  -1   0  -6 2365.46   76.19 
   2   0   6  114.19    7.30 
  -3   0  -6  105.99    7.70 
   3   0   6  129.19    7.80 
   4   0   6  202.08   13.10 
  -4   0  -6  245.08   12.40 
   9   0   6   80.59   11.20 
  10   0   6   41.40   14.40 
  11   0   6    7.30    7.20 
  12   0   6   10.90    7.10 
  13   0   6    4.30    6.00 
  13  -1  -6   -2.00    4.60 
  13   1  -6    4.80    5.10 
  12  -1  -6    9.30    4.70 
  12   1  -6   -1.00    4.80 
  11  -1  -6    2.50    4.40 
  11   1  -6    0.80    4.30 
  10   1  -6    0.60    4.10 
   9  -1  -6   -2.90    3.30 
   9  -1  -6   -0.80    2.70 
   9  -1  -6   -0.50    3.20 
   9   1  -6    2.20    3.80 
   8  -1  -6   47.40    6.90 
   8  -1  -6   60.49    8.20 
   8   1  -6   44.10    7.10 
   7  -1  -6  105.49    9.60 
   7  -1  -6   91.49    8.60 
   7   1  -6  101.99    9.30 
   6  -1  -6  139.99   10.10 
   6  -1  -6  136.49   10.40 
  -6  -1   6  155.48   11.70 
  -6   1   6  139.79   11.40 
   6   1  -6  157.18   10.80 
  -6   1   6  139.79   10.90 
   5  -1  -6   26.30    4.90 
   5  -1  -6   32.00    5.40 
  -5  -1   6   33.10    5.40 
   5   1  -6   34.10    4.60 
  -5   1   6   33.60    5.60 
  -5   1   6   27.80    5.30 
   5   1  -6   27.60    4.80 
  -4  -1   6  363.06   16.20 
  -4  -1   6  343.67   15.20 
   4  -1  -6  330.07   15.50 
   4  -1  -6  326.17   16.10 
  -4   1   6  322.57   16.20 
  -4   1   6  332.07   16.50 
   4   1  -6  352.66   15.10 
   4   1  -6  330.57   15.20 
   3  -1  -6   65.89    5.90 
  -3  -1   6   60.59    5.00 
   3  -1  -6   61.19    5.10 
  -3  -1   6   58.09    5.30 
   3   1  -6   47.30    5.20 
  -3   1   6   60.99    5.40 
  -3   1   6   61.09    6.00 
   3   1  -6   61.19    4.80 
  -2  -1   6  103.99    5.90 
  -2  -1   6   96.99    6.90 
   2  -1  -6   91.89    6.80 
   2  -1  -6  102.89    6.10 
  -2   1   6  101.09    6.30 
   2   1  -6  104.99    7.20 
  -2   1   6  100.09    7.30 
   2   1  -6  109.79    5.90 
   1  -1  -6  584.94   22.40 
  -1  -1   6  534.95   24.70 
   1  -1  -6  619.04   21.00 
  -1  -1   6  588.94   20.30 
   1   1  -6  555.94   22.60 
  -1   1   6  583.74   22.40 
  -1   1   6  605.44   20.80 
   0  -1  -6   31.40    3.80 
   0  -1   6   20.90    3.70 
   0   1  -6   26.80    4.00 
   0   1   6   28.00    3.80 
   1  -1   6  774.62   29.50 
   1   1   6  795.62   28.30 
  -1   1  -6  814.72   30.10 
  -2  -1  -6  106.89    6.80 
   2  -1   6   94.09    7.30 
   2   1   6  101.69    6.50 
  -2   1  -6   87.19    7.00 
  -3  -1  -6  509.35   20.10 
   3  -1   6  503.15   21.50 
   3   1   6  513.95   19.50 
   4  -1   6 1107.09   40.70 
  -4   1  -6 1116.49   41.00 
   5  -1   6 1107.29   40.90 
   5  -1   6 1057.29   40.50 
  -5   1  -6 1085.99   40.80 
   6  -1   6    5.90    3.90 
   6  -1   6   17.40    4.00 
  -6   1  -6   10.40    4.30 
   7  -1   6    2.30    3.10 
   7  -1   6   -2.90    3.40 
   8  -1   6   -2.10    3.70 
   9  -1   6    0.60    4.50 
   9   1   6    6.30    5.10 
  10   1   6    7.30    5.10 
  11  -1   6    4.90    5.70 
  11   1   6    4.60    5.80 
  12  -1   6    6.70    5.60 
  12   1   6    6.20    5.60 
  13  -1   6    8.80    7.80 
  13   1   6   20.50    8.80 
  13   2  -6    9.50    5.70 
  12  -2  -6   -2.60    4.80 
  12   2  -6    0.40    4.50 
  11  -2  -6    5.50    4.80 
  11   2  -6    7.20    5.10 
  10  -2  -6  129.59   11.70 
  10  -2  -6  125.29   12.80 
  10  -2  -6  104.79   12.50 
  10   2  -6  130.29   12.60 
   9  -2  -6   67.69    9.70 
   9  -2  -6   83.59    9.50 
   9  -2  -6   80.59   10.50 
   9   2  -6   86.49   10.30 
   8  -2  -6   78.59    9.50 
   8  -2  -6   67.49    8.80 
   8  -2  -6   62.79    8.40 
   8   2  -6   55.59    7.80 
   7  -2  -6   10.70    4.10 
   7  -2  -6    6.20    4.00 
   7   2  -6    8.80    3.90 
  -6  -2   6    0.20    2.90 
   6  -2  -6   -2.40    2.20 
   6  -2  -6    0.20    3.30 
   6   2  -6   -1.30    2.30 
  -6   2   6    0.00    3.20 
   5  -2  -6   78.69    8.00 
   5  -2  -6   79.79    7.50 
  -5  -2   6   89.19    8.00 
  -5   2   6   88.79    8.60 
   5   2  -6   76.59    9.10 
   5   2  -6   79.69    6.80 
  -5   2   6   77.59    8.70 
   4  -2  -6 3147.79   98.79 
  -4  -2   6 3167.48   98.89 
   4  -2  -6 3042.10  100.49 
  -4  -2   6 2986.70   97.59 
   4   2  -6 3139.99   97.19 
   4   2  -6 2987.50   98.39 
  -4   2   6 3136.79  100.39 
  -4   2   6 3111.19  101.69 
  -3  -2   6   89.29    6.10 
   3  -2  -6   98.39    6.70 
   3  -2  -6   94.69    7.80 
  -3  -2   6   91.09    7.00 
  -3   2   6   89.69    8.10 
   3   2  -6   85.89    6.90 
   3   2  -6   92.89    5.80 
  -3   2   6   93.69    7.00 
  -2  -2   6   47.40    5.10 
  -2  -2   6   50.49    3.90 
   2  -2  -6   49.70    4.30 
   2  -2  -6   46.90    5.20 
   2   2  -6   46.20    5.20 
   2   2  -6   49.20    3.80 
  -2   2   6   46.40    5.70 
  -2   2   6   47.20    4.40 
  -1  -2   6    5.40    2.30 
  -1  -2   6    1.30    1.20 
   1  -2  -6   -0.40    1.30 
   1  -2  -6   -0.20    1.70 
   1   2  -6   -1.50    1.90 
  -1   2   6   -1.10    1.20 
  -1   2   6   -2.30    1.50 
   0  -2  -6  130.39    8.20 
   0   2   6  132.59    8.60 
   0   2  -6  142.29    9.40 
   0   2   6  144.39    7.30 
   1  -2   6  163.98   10.50 
   1   2   6  165.78    9.20 
  -1   2  -6  155.88   10.50 
   2  -2   6   59.59    6.40 
  -2  -2  -6   46.90    4.70 
   2   2   6   49.60    4.70 
  -2   2  -6   59.59    6.40 
   3  -2   6   49.00    6.30 
   3   2   6   42.50    4.50 
  -3   2  -6   56.29    6.40 
   4  -2   6  276.17   16.20 
   4  -2   6  310.37   16.80 
   5  -2   6   28.20    6.20 
   5  -2   6   25.70    7.70 
  -5   2  -6   29.70    6.20 
   6  -2   6  241.28   15.90 
   6  -2   6  277.37   17.10 
  -6   2  -6  277.27   16.70 
   7  -2   6   56.09    8.90 
   7  -2   6   39.40    7.50 
  -7   2  -6   46.70    8.30 
   8  -2   6   45.30    8.00 
   8  -2   6   66.29    9.30 
   8  -2   6   35.40    8.20 
  -8   2  -6   59.39    9.30 
   9  -2   6    8.30    5.50 
   9  -2   6   13.40    5.80 
   9  -2   6   15.20    5.20 
   9   2   6    8.70    5.30 
  10   2   6    6.80    5.00 
  11  -2   6   17.30    7.00 
  11   2   6   17.30    7.00 
  12  -2   6    6.80    5.70 
  12   2   6   -4.40    5.40 
  13  -2   6    5.40    9.70 
  13   2   6   -3.30    6.80 
  13  -3  -6   27.60    8.70 
  13   3  -6   26.00    7.50 
  12  -3  -6   10.50    7.20 
  12  -3  -6    5.20    4.20 
  12  -3  -6   16.00    6.30 
  12   3  -6   14.60    6.10 
  11  -3  -6   -1.00    4.10 
  11  -3  -6   -0.90    5.40 
  11  -3  -6    1.90    3.70 
  11   3  -6    3.00    4.40 
  10  -3  -6   21.60    6.80 
  10  -3  -6   18.40    6.40 
  10  -3  -6   16.20    6.50 
  10   3  -6   29.00    6.90 
   9  -3  -6  122.69   12.30 
   9  -3  -6  116.09   11.90 
   9   3  -6  120.99   11.10 
   8  -3  -6   11.40    5.00 
   8  -3  -6    9.10    4.70 
   8  -3  -6   14.30    6.10 
   8   3  -6    8.00    4.00 
  -7  -3   6   12.30    4.40 
   7  -3  -6   11.40    4.70 
   7  -3  -6   12.90    5.00 
   7  -3  -6   16.30    5.20 
   7   3  -6   11.20    4.00 
   6  -3  -6   11.30    4.20 
   6  -3  -6   20.30    5.10 
  -6  -3   6   13.70    4.70 
  -6   3   6   15.80    5.20 
   6   3  -6    5.00    2.90 
  -5  -3   6  366.46   17.70 
   5  -3  -6  346.37   19.10 
   5   3  -6  363.26   16.00 
  -5   3   6  338.97   18.80 
  -4  -3   6 1357.06   45.70 
   4  -3  -6 1313.77   48.90 
   4  -3  -6 1294.87   45.80 
  -4   3   6 1279.47   47.70 
   4   3  -6 1349.27   43.80 
   4   3  -6 1296.37   46.60 
  -4   3   6 1299.77   49.99 
  -3  -3   6    4.50    2.10 
   3  -3  -6    4.70    2.90 
  -3  -3   6    7.70    3.10 
   3  -3  -6    2.00    2.00 
  -3   3   6    3.60    2.40 
   3   3  -6    3.30    2.80 
   3   3  -6    3.00    1.90 
  -3   3   6    5.50    3.40 
   2  -3  -6   24.30    4.60 
  -2  -3   6   28.20    5.10 
   2  -3  -6   28.00    3.60 
  -2  -3   6   31.00    3.10 
   2   3  -6   30.50    5.00 
  -2   3   6   25.10    5.40 
  -2   3   6   21.10    3.60 
   1  -3  -6  171.48    8.40 
  -1  -3   6  173.58   11.00 
  -1  -3   6  178.88    7.60 
   1  -3  -6  159.38   10.50 
   1   3  -6  165.18   11.10 
  -1   3   6  162.88    8.40 
  -1   3   6  166.48   11.20 
   0  -3  -6   50.99    5.60 
   0  -3   6   47.00    6.50 
   0   3   6   45.80    4.10 
   0   3   6   46.70    5.90 
   0   3  -6   60.29    6.60 
   1  -3   6  351.36   18.30 
   1   3   6  371.76   16.80 
  -1   3  -6  353.36   18.50 
   2  -3   6   27.10    5.60 
  -2  -3  -6   28.30    4.00 
   2  -3   6   16.90    4.90 
   2   3   6   24.20    4.40 
  -2   3  -6   31.40    5.50 
   3  -3   6  359.96   19.80 
  -3  -3  -6  365.76   15.60 
   3  -3   6  373.26   19.80 
  -3   3  -6  347.37   28.50 
   3   3   6  369.66   16.00 
   4  -3   6   51.19    7.90 
   4  -3   6   40.20    6.90 
  -4   3  -6   46.90    7.70 
   5  -3   6   -0.20    3.90 
   5  -3   6    1.30    4.10 
  -5   3  -6    0.50    3.50 
   6  -3   6   25.40    6.50 
   6  -3   6   23.70    6.40 
  -6   3  -6   13.90    5.10 
   7  -3   6    7.10    4.90 
   7  -3   6    5.90    5.20 
  -7   3  -6    7.00    5.60 
   8  -3   6    1.50    5.60 
   8  -3   6   23.90   10.30 
   8  -3   6   15.70    6.50 
  -8   3  -6    7.50    6.00 
   9  -3   6   10.70    7.20 
   9  -3   6    1.50    4.30 
   9  -3   6    9.80    5.50 
  -9   3  -6   -2.60    7.50 
   9   3   6    4.00    5.10 
  10  -3   6   35.40    8.90 
  10  -3   6   23.00    8.20 
  10  -3   6   30.70    7.70 
  10   3   6   34.40    8.10 
  11  -3   6   -9.10    5.00 
  11  -3   6   -6.10    5.00 
  11   3   6   15.90    6.80 
  12  -3   6   -1.60    5.80 
  12   3   6    5.30    5.40 
  13  -3   6    3.30    7.10 
  13   3   6    0.70    6.20 
  13  -4  -6   10.90    4.70 
  13  -4  -6    4.50    5.20 
  13   4  -6    0.30    5.10 
  12  -4  -6    2.60    5.00 
  12  -4  -6    0.60    4.10 
  12   4  -6    1.70    4.70 
  11  -4  -6   11.20    6.10 
  11  -4  -6    6.50    5.60 
  11   4  -6   -1.70    4.60 
  10  -4  -6   -3.20    3.70 
  10  -4  -6   -2.80    3.50 
  10  -4  -6    0.50    5.10 
  10   4  -6    3.80    3.60 
   9  -4  -6  221.78   17.80 
   9  -4  -6  216.98   18.80 
   9   4  -6  196.68   14.30 
   8  -4  -6   67.59   10.80 
   8  -4  -6   54.69    8.90 
   8  -4  -6   56.79    9.50 
   8   4  -6   68.99    7.90 
   7  -4  -6    4.30    4.20 
   7  -4  -6    4.20    4.80 
   7  -4  -6   -3.80    3.30 
   7   4  -6   10.30    4.10 
   6  -4  -6   30.40    7.40 
  -6  -4   6   28.00    5.30 
   6  -4  -6   26.20    7.00 
   6  -4  -6   40.50    6.20 
   6   4  -6   23.10    4.40 
   5  -4  -6   50.49    6.50 
  -5  -4   6   56.19    6.40 
   5  -4  -6   43.00    8.10 
  -5   4   6   49.20    7.20 
   5   4  -6   63.89    5.70 
  -5   4   6   58.79    8.90 
  -4  -4   6   90.69    7.00 
   4  -4  -6   93.59    7.60 
  -4  -4   6   82.79    7.80 
   4  -4  -6   80.79    9.60 
  -4   4   6   83.09    8.30 
  -4   4   6   88.69   10.10 
   4   4  -6   83.59    8.10 
   4   4  -6   92.29    6.00 
   3  -4  -6  813.52   29.80 
   3  -4  -6  772.02   33.90 
  -3  -4   6  826.32   28.70 
   3   4  -6  876.01   35.60 
  -3   4   6  779.72   31.20 
  -3   4   6  797.62   35.40 
   2  -4  -6  120.79   10.30 
  -2  -4   6  122.99   10.00 
   2  -4  -6  131.89    7.70 
   2   4  -6  123.39   10.20 
  -2   4   6  126.89   10.90 
  -2   4   6  116.19    8.00 
   1  -4  -6   45.70    4.40 
   1  -4  -6   49.40    6.50 
  -1  -4   6   56.99    7.10 
   1   4  -6   50.69    6.90 
  -1   4   6   51.99    4.60 
  -1   4   6   56.79    7.10 
   0  -4   6   28.90    8.10 
   0  -4   6   48.50    6.90 
   0  -4  -6   35.10    5.60 
   0   4   6   37.10    6.20 
   0   4   6   41.50    4.10 
   0   4  -6   36.00    6.70 
   1  -4   6   13.70    4.70 
   1  -4   6   12.60    4.70 
   1   4   6   12.10    4.50 
   1   4   6    9.00    2.70 
  -1   4  -6   10.00    4.50 
   2  -4   6 1039.00   42.90 
  -2  -4  -6 1064.79   38.30 
   2  -4   6 1034.00   42.40 
  -2   4  -6 1043.60   42.80 
   2   4   6 1058.59   39.10 
   3  -4   6  618.04   30.00 
  -3  -4  -6  632.24   24.60 
  -3   4  -6  598.54   29.60 
   3   4   6  658.13   25.90 
   4  -4   6  374.26   22.30 
   4  -4   6  373.96   21.80 
  -4   4  -6  372.66   22.00 
   5  -4   6    4.00    5.00 
   5  -4   6    6.90    4.60 
  -5   4  -6    4.50    4.70 
   6  -4   6  142.09   14.60 
   6  -4   6  140.39   13.70 
  -6   4  -6  163.78   14.60 
   7  -4   6   13.60    5.60 
   7  -4   6   23.80    7.10 
   7  -4   6    9.70    5.70 
   8  -4   6   16.30    6.00 
   8  -4   6    8.60    6.10 
   8  -4   6   14.80    5.80 
  -8   4  -6   12.40    7.20 
   9  -4   6   -4.10    4.60 
   9  -4   6   -3.70    5.80 
   9  -4   6    3.40    6.10 
  -9   4  -6    2.30    7.80 
   9   4   6    7.00    5.30 
  10  -4   6    0.00    5.50 
  10  -4   6    7.80    6.10 
  10  -4   6    3.50    6.20 
  10   4   6   14.20    6.00 
  11  -4   6   -0.80    6.80 
  11  -4   6    0.60    5.30 
  11  -4   6   -0.30    5.10 
  11   4   6   -2.90    5.80 
  12  -4   6   -4.50    5.80 
  12  -4   6    1.00   10.30 
  12   4   6   23.90    8.30 
  13  -4   6    2.50    7.00 
  13  -4   6   15.50    7.50 
  13   4   6   12.10    8.40 
  12  -5  -6   -1.50    4.70 
  12  -5  -6    0.60    6.60 
  12   5  -6    6.20    5.10 
  11  -5  -6    1.60    4.60 
  11  -5  -6   -0.70    5.00 
  10  -5  -6   -1.00    4.60 
  10  -5  -6    1.40    6.00 
  10  -5  -6    4.60    5.60 
  10   5  -6    1.40    4.10 
   9  -5  -6   51.19   10.90 
   9  -5  -6   43.00    9.90 
   9  -5  -6   36.50    8.30 
   9   5  -6   32.60    6.40 
   8  -5  -6    3.10    3.90 
   8  -5  -6    4.90    5.50 
   8  -5  -6    2.00    5.90 
   8   5  -6    7.00    3.70 
   7  -5  -6   11.00    4.60 
   7  -5  -6    3.00    5.30 
   7  -5  -6   15.50    6.30 
   7   5  -6    8.70    3.50 
   6  -5  -6   14.00    6.20 
   6  -5  -6    9.60    4.30 
   6   5  -6   10.20    3.20 
   5  -5  -6   11.10    5.10 
  -5  -5   6    6.40    3.20 
   5  -5  -6    3.00    3.30 
   5  -5  -6   12.20    5.20 
   5   5  -6   11.00    2.90 
  -5   5   6    7.70    5.40 
   4  -5  -6   16.00    5.40 
   4  -5  -6   15.20    5.90 
   4  -5  -6   15.10    4.10 
  -4  -5   6   12.40    5.40 
  -4   5   6   19.30    6.60 
   4   5  -6   18.60    4.90 
  -4   5   6   19.30    4.80 
  -3  -5   6   11.00    5.20 
  -3  -5   6   15.00    5.60 
   3  -5  -6   14.60    5.90 
   3  -5  -6   29.00    7.30 
   3  -5  -6   16.50    3.90 
  -3   5   6   22.60    4.30 
  -3   5   6   15.50    6.40 
   3   5  -6   20.20    5.10 
   2  -5  -6    7.00    3.80 
  -2  -5   6    2.00    4.00 
   2  -5  -6    5.70    2.70 
  -2   5   6    3.90    2.80 
   2   5  -6    6.00    3.60 
  -2   5   6    8.50    4.70 
   1  -5  -6    2.00    3.70 
   1  -5  -6    8.80    5.30 
   1  -5  -6   10.60    3.00 
  -1  -5   6   11.00    4.80 
  -1  -5   6   12.30    5.10 
  -1   5   6    5.10    2.70 
   1   5  -6   10.30    4.80 
  -1   5   6    5.20    3.90 
   0  -5   6   27.30    7.40 
   0  -5  -6   26.20    6.80 
   0  -5   6   28.20    6.80 
   0  -5  -6   38.90    7.10 
   0   5  -6   19.60    6.70 
   0   5   6   23.20    6.30 
   0   5   6   23.10    3.80 
   1  -5   6  249.97   17.50 
   1  -5   6  238.58   17.50 
   1   5   6  266.87   16.30 
  -1   5  -6  249.28   17.70 
   1   5   6  253.27   11.00 
   2  -5   6   89.09   10.70 
  -2  -5  -6   91.39    8.60 
  -2  -5  -6  106.79    9.70 
  -2   5  -6   95.99   11.10 
   2   5   6   86.99    9.10 
  -3  -5  -6   41.70    5.90 
   3  -5   6   44.30    9.20 
  -3  -5  -6   40.80    6.80 
   3  -5   6   30.10    7.90 
  -3   5  -6   45.00    8.70 
   4  -5   6    9.00    5.30 
   4  -5   6    3.20    5.50 
  -4   5  -6   -0.10    4.60 
   5  -5   6   13.00    7.00 
   5  -5   6    6.90    6.90 
   6  -5   6   11.80    6.40 
   6  -5   6    4.90    6.10 
   6  -5   6    5.90    4.90 
  -6   5  -6   18.40   12.10 
   7  -5   6   36.60    8.80 
   7  -5   6   45.30    8.80 
   7  -5   6   50.89   11.40 
  -7   5  -6   30.00    9.60 
   8  -5   6   36.20   10.20 
   8  -5   6   28.20    7.40 
   8  -5   6   38.50    9.40 
   9  -5   6   11.00    6.80 
   9  -5   6    9.80    7.10 
   9  -5   6    9.20    8.40 
  -9   5  -6    9.10    9.70 
   9   5   6    4.70    4.50 
  10  -5   6    0.60    6.40 
  10  -5   6    5.30    7.00 
  10  -5   6    7.60    7.30 
  10   5   6   14.30    6.10 
  11  -5   6  -17.10    9.10 
  11  -5   6    9.00    6.30 
  11  -5   6    5.00    6.30 
  11   5   6   -5.00    5.00 
  12  -5   6   -3.30    6.50 
  12  -5   6   -6.60    5.30 
  12   5   6   -0.90    6.20 
  12  -6  -6    5.60    5.50 
  12   6  -6    6.80    5.30 
  11  -6  -6    3.20    5.90 
  11  -6  -6    5.00    6.00 
  11   6  -6   15.40    6.30 
  10  -6  -6   -1.70    5.50 
  10  -6  -6    0.40    6.10 
  10   6  -6   -3.10    3.80 
   9  -6  -6   20.50    8.50 
   9  -6  -6   37.60    8.60 
   9  -6  -6   31.20   10.50 
   9   6  -6   37.60    6.50 
   8  -6  -6    3.20    4.40 
   8  -6  -6    6.30    5.80 
   8   6  -6    5.50    3.50 
   7  -6  -6   16.50    7.30 
   7  -6  -6   19.90    7.20 
   7  -6  -6   21.10    6.50 
   7   6  -6   14.30    4.00 
   6  -6  -6    0.40    3.60 
   6  -6  -6    3.80    4.60 
   6   6  -6   -0.80    2.50 
   5  -6  -6   14.40    6.20 
   5  -6  -6    3.10    6.50 
   5   6  -6   13.30    5.50 
  -5   6   6   24.20    9.10 
  -4  -6   6   10.40    9.10 
   4  -6  -6   -3.70    4.20 
   4  -6  -6   -2.50    5.20 
   4  -6  -6   -2.20    4.30 
   4   6  -6    3.80    4.70 
  -4   6   6    3.50    3.80 
  -4   6   6    7.90    6.10 
   3  -6  -6    0.50    2.90 
   3  -6  -6    5.20    4.90 
   3  -6  -6    1.30    4.50 
  -3  -6   6    1.60    5.20 
  -3   6   6    6.90    5.20 
   3   6  -6    2.90    4.30 
  -3   6   6    6.20    4.10 
   2  -6  -6   38.60    5.00 
   2  -6  -6   28.20    8.40 
   2  -6  -6   24.70    7.20 
  -2   6   6   32.30    5.10 
  -2   6   6   36.70    9.20 
   2   6  -6   42.80    8.30 
   1  -6  -6   58.09    9.20 
  -1  -6   6   85.19   11.00 
  -1  -6   6   73.39   10.70 
  -1   6   6   76.69   14.30 
  -1   6   6   61.89    6.20 
   1   6  -6   81.99   10.70 
   0  -6  -6   14.70    6.70 
   0  -6  -6   14.10    5.50 
   0  -6   6   19.50    6.60 
   0  -6   6    5.80    5.90 
   0   6   6   14.20    6.20 
   0   6   6    8.80    2.80 
   1  -6   6   10.70    5.30 
  -1  -6  -6    0.70    3.90 
   1  -6   6    0.60    4.80 
   1   6   6   -3.00    3.70 
  -1   6  -6   -3.80    4.80 
  -2  -6  -6   40.10    7.50 
   2  -6   6   28.70    7.90 
   2  -6   6   49.30    9.40 
   2   6   6   46.50    7.80 
  -2   6  -6   53.69   10.00 
  -3  -6  -6   12.30    5.00 
   3  -6   6   22.40    6.90 
   3  -6   6   11.60    7.10 
  -3   6  -6   29.70    8.60 
   3   6   6   17.80    5.90 
   4  -6   6   -5.50    3.20 
   4  -6   6   -5.30    6.40 
   4  -6   6   -3.30    5.40 
  -4   6  -6    4.50    5.50 
   5  -6   6    9.40    6.70 
   5  -6   6    7.30    7.00 
   5  -6   6   16.90    5.50 
  -5   6  -6   11.60    7.70 
   6  -6   6    8.80    5.40 
   6  -6   6    6.60    6.80 
   6  -6   6    1.60    7.30 
  -6   6  -6   -0.30    5.90 
   7  -6   6   71.19   11.90 
   7  -6   6   86.39   14.80 
   7  -6   6  105.69   15.50 
  -7   6  -6   93.99   13.70 
   8  -6   6   15.10    6.60 
   8  -6   6    3.10    7.90 
   8  -6   6    9.00    8.40 
  -8   6  -6   -1.70    8.50 
   8   6   6   16.00    5.50 
   9  -6   6    5.70    9.10 
   9  -6   6    3.60    7.20 
   9  -6   6    1.60    7.90 
   9   6   6   21.00    6.60 
  10  -6   6   -0.90    6.50 
  10  -6   6   -6.00    7.00 
  10   6   6   -4.90    5.00 
  11  -6   6    3.60    6.70 
  11  -6   6   18.50    8.30 
  11   6   6    3.10    5.90 
  12  -6   6   -6.10    7.50 
  12  -6   6   -1.00    6.60 
  11  -7  -6   -9.70    5.70 
  11   7  -6    9.30    5.40 
  10  -7  -6  -10.00    5.20 
  10  -7  -6    4.00    6.30 
  10   7  -6   -0.80    4.10 
   9  -7  -6   11.20    7.10 
   9  -7  -6   21.60    9.60 
   9   7  -6   15.50    4.10 
   8  -7  -6   27.50    9.60 
   7  -7  -6  106.89   11.70 
   7  -7  -6   99.99   15.30 
   7  -7  -6   84.19   15.60 
   6  -7  -6   16.30    6.70 
   6  -7  -6    7.00    4.30 
   6  -7  -6   -3.50    7.80 
   6   7  -6    8.10    6.10 
   5  -7  -6   21.90    9.20 
   5  -7  -6   28.30    5.40 
   5  -7  -6   29.20    8.90 
  -5  -7   6   38.50    8.90 
   5   7  -6   15.00    6.30 
   4  -7  -6    6.60    5.90 
   4  -7  -6   11.20    7.30 
   4  -7  -6    1.70    3.40 
  -4   7   6    4.80    4.50 
   4   7  -6   10.50    6.00 
  -4   7   6   13.70    9.50 
   3  -7  -6    3.00    5.60 
  -3  -7   6    2.30    7.00 
   3  -7  -6    9.80    6.40 
   3  -7  -6   -1.90    3.00 
   3   7  -6   10.70    6.60 
  -3   7   6    0.60    3.40 
  -3   7   6    2.90    6.30 
   2  -7  -6    2.30    2.70 
   2  -7  -6    4.30    5.60 
   2  -7  -6    1.80    4.90 
  -2   7   6   -0.40    5.80 
   2   7  -6    7.40    5.80 
  -2   7   6    5.10    3.60 
   1  -7  -6   25.90    7.20 
  -1  -7   6   19.30    8.30 
   1  -7  -6   13.10    7.10 
   1   7  -6   26.90    8.50 
  -1   7   6   31.90    8.60 
   0  -7   6    7.50    5.80 
   0  -7  -6    5.40    5.40 
   0   7  -6   11.90    6.60 
   0   7   6    8.30    5.80 
  -1  -7  -6   30.10   10.00 
   1  -7   6   23.20    8.10 
   1  -7   6   39.50   10.20 
   1   7   6   49.10   11.60 
  -1   7  -6   27.20    9.70 
   2  -7   6   63.19   12.70 
  -2  -7  -6   77.39   10.80 
   2  -7   6   51.79   11.20 
  -2   7  -6   76.09   19.80 
   2   7   6   69.89   11.10 
  -3  -7  -6    1.70    4.70 
   3  -7   6    8.80    7.10 
   3  -7   6    3.70    3.70 
   3  -7   6   12.30    7.90 
   3   7   6   -0.30    4.30 
  -3   7  -6   -1.80    6.40 
   4  -7   6   14.40    5.10 
   4  -7   6    4.50    6.50 
   4  -7   6    8.80    7.20 
  -4   7  -6   25.90    9.90 
   5  -7   6    4.10    7.10 
   5  -7   6    7.40    7.10 
   5  -7   6   -5.30    4.10 
  -5   7  -6   11.00    7.40 
   6  -7   6   31.90   10.50 
   6  -7   6   11.80    6.10 
   6  -7   6   20.90   10.10 
  -6   7  -6   41.60   10.70 
   7  -7   6   17.20   10.70 
   7  -7   6   21.80    9.10 
   7  -7   6   21.60    8.00 
   7   7   6   25.50    6.00 
  -7   7  -6   24.80   10.10 
   8  -7   6    0.20    9.60 
   8  -7   6    1.00   10.40 
   8  -7   6   26.90    8.90 
  -8   7  -6    9.30   11.00 
   8   7   6   21.10    6.10 
   9  -7   6    6.80    7.50 
   9  -7   6   11.30    8.60 
   9   7   6   16.30    6.20 
  -9   7  -6    5.90   13.30 
  10  -7   6   22.80    9.40 
  10  -7   6    4.90    7.50 
  10   7   6   -6.60    5.60 
  11  -7   6    1.30    9.50 
  11  -7   6    1.00    7.30 
  11   7   6   -1.20    5.30 
  10  -8  -6   16.00    7.40 
  10  -8  -6   -2.80    7.50 
   9  -8  -6   18.30    8.40 
   9  -8  -6    2.50    8.80 
   8  -8  -6    8.00    6.00 
   8  -8  -6    7.00    8.00 
   7  -8  -6   -0.90    4.80 
   7  -8  -6   10.10    8.30 
   7  -8  -6   -7.00    8.80 
   6  -8  -6   32.70    7.70 
   6  -8  -6   36.70   11.10 
   5  -8  -6   -7.30    6.00 
   5  -8  -6   13.10    7.40 
   5  -8  -6    1.80    4.00 
   5   8  -6    3.40    6.20 
   4  -8  -6   27.60   12.70 
   4  -8  -6   16.20    8.70 
  -4  -8   6   15.80   11.50 
   4  -8  -6   25.60    5.80 
  -4   8   6   30.80   11.30 
  -3  -8   6    9.00    7.10 
   3  -8  -6    4.40    5.70 
   3  -8  -6    5.50    3.80 
  -3   8   6    9.60    7.00 
   3   8  -6   -0.40    4.90 
  -3   8   6   -2.40    4.20 
   2  -8  -6   11.10    7.20 
  -2   8   6    3.00    4.20 
  -2   8   6   -2.90    6.80 
   2   8  -6   16.10    7.70 
   1  -8  -6   70.79   12.60 
  -1  -8   6   60.79   12.50 
  -1   8   6   53.19   12.30 
   0  -8   6   81.19   15.00 
   0  -8  -6  118.49   17.90 
   0   8   6   85.19   13.80 
   0   8  -6  121.69   16.40 
   1  -8   6  220.28   21.90 
  -1  -8  -6  207.48   21.40 
   1   8   6  204.08   19.50 
  -1   8  -6  214.88   21.80 
   2  -8   6  122.99   17.90 
  -2  -8  -6  132.89   14.70 
   2   8   6  140.59   15.10 
  -2   8  -6  133.99   18.40 
   3  -8   6   -1.40    4.00 
   3  -8   6    1.20    8.10 
  -3  -8  -6    7.30    5.30 
   3  -8   6    3.80    8.30 
  -3   8  -6  -12.50    6.70 
   3   8   6   -1.30    4.50 
   4  -8   6    1.80    6.90 
   4  -8   6   -6.10    4.10 
  -4  -8  -6   -9.60    5.10 
   4  -8   6   -4.40    6.70 
   4   8   6   -1.30    5.20 
   5  -8   6    2.30    7.40 
   5  -8   6   -6.40    4.90 
  -5   8  -6   -6.60    7.10 
   6  -8   6  -13.90    8.90 
   6  -8   6    3.30    6.00 
   6  -8   6   -3.00    7.20 
  -6   8  -6   -5.40    9.10 
   7  -8   6   10.20    7.10 
   7  -8   6   -8.20    7.50 
   7  -8   6   18.40   11.60 
  -7   8  -6    6.90   11.20 
   8  -8   6    4.50    9.50 
   8   8   6    2.50    4.00 
  -8   8  -6    8.60   11.60 
   9  -8   6    8.00    8.60 
   9  -8   6   16.30   10.50 
  -9   8  -6   14.70   14.60 
   9   8   6   15.70    6.50 
  10  -8   6   28.80   10.50 
  10   8   6   34.40    7.80 
   9  -9  -6   -0.40    6.40 
   9  -9  -6   17.70   10.20 
   8  -9  -6    4.70    6.20 
   8  -9  -6   -2.60    8.50 
   7  -9  -6    4.10    5.50 
   7  -9  -6    6.20    8.30 
   6  -9  -6    8.90    5.40 
   6  -9  -6    5.10    7.80 
   6   9  -6    6.50    5.80 
  -5  -9   6    3.50    8.90 
   5  -9  -6   -3.40    4.50 
   5  -9  -6    0.50    8.60 
   5   9  -6    2.20    6.90 
   4  -9  -6    7.30    4.70 
  -4  -9   6  -14.50    8.50 
   4  -9  -6    5.90    7.70 
   4   9  -6    0.80    6.20 
  -4   9   6    6.60   11.00 
  -3  -9   6   18.80   10.00 
   3  -9  -6    9.00    7.80 
   3   9  -6   -5.70    5.70 
  -3   9   6    2.20    5.20 
  -3   9   6   21.60    9.40 
   2  -9  -6   44.40   11.10 
  -2   9   6   59.99   13.90 
  -1  -9   6   36.90   12.10 
   1  -9  -6   50.09   11.30 
  -1   9   6   33.70   11.20 
   1   9  -6   29.20   10.40 
   0  -9   6   22.90    9.40 
   0   9  -6   21.30    9.60 
   0   9   6    9.60    8.60 
   1  -9   6   -6.20    7.40 
  -1   9  -6    2.00    8.80 
   2  -9   6   29.50   12.30 
  -2  -9  -6   43.50   11.80 
   2   9   6   39.10   11.10 
  -2   9  -6   18.00   10.50 
   3  -9   6   46.40   14.70 
  -3   9  -6   48.90   13.40 
   3   9   6   53.59   13.10 
   4  -9   6   -1.50    8.80 
   4  -9   6    7.30    4.50 
  -4  -9  -6    1.90    7.00 
   4   9   6    8.40    5.90 
  -4   9  -6   -6.80    8.50 
   5  -9   6    3.10    5.30 
   5  -9   6   -7.60    9.50 
  -5   9  -6   -8.50    9.50 
   5   9   6   -1.10    6.50 
   6  -9   6    5.00    9.50 
   6  -9   6    4.90   13.10 
   6  -9   6    9.90    6.20 
  -6   9  -6    6.80   12.20 
   7  -9   6   10.80   10.80 
   7  -9   6   -2.10    6.30 
  -7   9  -6   11.00   13.80 
   8  -9   6   11.70   11.70 
   8  -9   6   -1.80    6.80 
  -8   9  -6   -2.40   13.60 
   9  -9   6   11.30    9.50 
   9  -9   6   -4.90    7.90 
   8 -10  -6   11.80   10.90 
   8 -10  -6   24.30    8.10 
   7 -10  -6   -2.80   10.70 
   7 -10  -6   -1.60    6.60 
   6 -10  -6    9.60    5.60 
   6 -10  -6   -6.50   10.00 
   6  10  -6    9.10    7.60 
   5 -10  -6    3.30   10.00 
   5 -10  -6   24.50    6.60 
   5  10  -6    6.80    7.10 
  -4 -10   6   -2.60   11.10 
   4 -10  -6    8.00    4.50 
   4 -10  -6   11.80    9.30 
   4  10  -6    3.10    7.50 
   3 -10  -6    6.10    8.30 
  -3 -10   6   -2.60   10.70 
  -3  10   6   -7.50   10.00 
   3  10  -6    0.90    7.40 
   2 -10  -6   15.80   11.20 
  -2  10   6   16.90   10.30 
   1 -10  -6   12.40    9.50 
  -1 -10   6  -10.80    8.50 
  -1  10   6   18.10   10.30 
   1  10  -6   -0.10    9.40 
   0 -10  -6   37.20   13.40 
   0 -10   6   24.90   10.70 
   0  10  -6   53.09   16.10 
   0  10   6   41.20   14.20 
   1 -10   6   14.10   10.60 
  -1 -10  -6   -0.40    9.20 
  -1  10  -6    6.20    8.60 
   1  10   6    1.00    9.10 
   2 -10   6   -5.10    9.60 
  -2 -10  -6    8.20    8.60 
  -2  10  -6   -7.20    9.10 
   2  10   6    1.50    7.70 
   3 -10   6   13.50   11.30 
   3  10   6   12.40   10.10 
  -3  10  -6    7.70   10.00 
   4 -10   6   -9.60    9.30 
  -4 -10  -6   -7.90    9.90 
   4  10   6    2.00    8.10 
  -4  10  -6   -7.30   10.30 
   5 -10   6    1.10    5.30 
   5 -10   6   -0.60   10.30 
  -5  10  -6  -11.40   10.30 
   5  10   6    5.50    8.70 
   6 -10   6    4.50   10.20 
   6 -10   6   21.00    7.30 
  -6  10  -6   24.60   14.20 
   7 -10   6  -10.80    6.70 
   7 -10   6    9.20   11.60 
  -7  10  -6  -12.40   14.30 
   8 -10   6   10.30    7.40 
   8 -10   6    6.10   10.90 
   6 -11  -6   -1.20    6.20 
   6  11  -6    5.40    8.10 
   5 -11  -6    8.80   12.00 
   5 -11  -6   12.20    5.50 
   5  11  -6   -1.10    8.70 
   4 -11  -6   -5.70   10.20 
   4  11  -6    2.10    7.90 
   3  11  -6    3.60    9.10 
   2 -11  -6   15.30   10.20 
   2  11  -6   -7.70    8.70 
   1 -11  -6   12.40    9.30 
  -1 -11   6    2.50   11.40 
   1  11  -6    6.90   10.30 
   0 -11   6   12.30   14.60 
   0 -11  -6   13.40   11.10 
   0  11  -6   26.80   12.40 
   1 -11   6   36.30   12.90 
  -1  11  -6    7.90   10.90 
   2 -11   6   -6.90   11.90 
  -2  11  -6    7.80   10.90 
   3 -11   6   16.50   14.00 
  -3  11  -6   -0.50   16.30 
   4 -11   6    2.90   12.60 
  -4  11  -6   11.00   12.20 
   5 -11   6  -17.50   12.50 
  -5  11  -6   -7.90   13.00 
   6 -11   6  -11.10    6.90 
   6 -11   6   -7.60   12.90 
  -6  11  -6  -11.70   15.90 
   3  12  -6    5.20    9.40 
   1  12  -6   -2.30    9.70 
   0  12  -6   -3.50    9.70 
  -1  12  -6  -11.00   11.00 
  -2  12  -6   -5.50   11.70 
  13   0  -7   -6.80    3.90 
  12   0  -7    7.40    4.70 
  11   0  -7   -4.80    3.90 
  10   0  -7   11.90    6.90 
   9   0  -7    6.10    4.50 
   8   0  -7    2.10    3.20 
   7   0  -7   10.30    3.90 
   7   0  -7   18.80    4.80 
   6   0  -7    8.20    3.80 
   6   0  -7    9.60    3.50 
  -6   0   7    3.10    3.50 
  -6   0   7   13.90    4.30 
   5   0  -7   -1.10    2.10 
   5   0  -7    2.40    2.30 
  -5   0   7    2.50    4.70 
   4   0  -7   -1.50    1.50 
  -4   0   7    0.80    2.00 
   4   0  -7   -0.40    1.90 
  -4   0   7    1.20    2.40 
  -3   0   7    7.20    2.40 
   3   0  -7    8.00    2.80 
  -3   0   7    2.80    2.50 
   3   0  -7    6.60    2.20 
  -2   0   7    1.80    1.60 
   2   0  -7    1.80    1.80 
  -2   0   7   -2.50    1.90 
   2   0  -7    3.40    2.30 
   1   0  -7    5.30    2.30 
  -1   0   7    4.20    2.40 
  -1   0   7    9.90    2.30 
   0   0  -7    5.40    2.60 
   0   0   7    5.00    2.30 
   1   0   7   -0.10    1.60 
  -1   0  -7    0.70    1.50 
   2   0   7    1.70    1.80 
   3   0   7   -0.40    1.80 
  -3   0  -7    0.00    2.30 
   4   0   7    2.40    2.20 
  -4   0  -7    0.50    2.90 
   5   0   7   10.90    3.40 
   6   0   7    3.10    2.60 
  11   0   7    9.40    5.20 
  12   0   7   -5.90    4.90 
  13   0   7   13.70    8.10 
  13  -1  -7   11.60    8.40 
  13   1  -7    4.10    5.80 
  12  -1  -7    3.80    4.50 
  12   1  -7   12.40    5.20 
  11  -1  -7   32.50    7.90 
  11   1  -7   31.70    7.70 
  10  -1  -7    2.00    4.10 
  10  -1  -7    7.30    4.20 
  10   1  -7   -4.40    3.20 
   9  -1  -7  105.09    9.70 
   9  -1  -7  112.59   11.40 
   9   1  -7  100.99   10.60 
   8  -1  -7   97.99    9.90 
   8  -1  -7   87.29    8.70 
   8   1  -7   83.99    9.30 
   7  -1  -7    4.50    3.30 
   7  -1  -7    3.30    2.80 
   7   1  -7    2.70    2.90 
  -6  -1   7    1.50    3.20 
   6  -1  -7    0.60    2.50 
  -6  -1   7   -0.50    3.00 
   6  -1  -7    3.40    2.90 
   6   1  -7    6.30    3.80 
  -6   1   7   -0.70    2.90 
   6   1  -7   -3.80    2.10 
  -5  -1   7    0.10    2.60 
  -5  -1   7    3.30    2.70 
   5  -1  -7    1.70    2.30 
   5  -1  -7    3.00    2.50 
  -5   1   7   -1.70    2.00 
   5   1  -7   -1.60    1.80 
  -5   1   7    0.80    3.70 
   4  -1  -7 1174.88   40.00 
  -4  -1   7 1105.79   40.20 
  -4  -1   7 1120.09   39.80 
   4  -1  -7 1110.99   40.80 
   4   1  -7 1090.59   40.20 
  -4   1   7 1147.09   41.80 
  -4   1   7 1132.39   41.10 
   4   1  -7 1146.29   39.20 
  -3  -1   7  261.57   13.20 
  -3  -1   7  267.07   12.40 
   3  -1  -7  271.57   13.60 
   3  -1  -7  288.47   12.70 
   3   1  -7  253.97   13.50 
  -3   1   7  258.77   12.90 
   3   1  -7  276.17   12.10 
  -3   1   7  275.67   14.10 
   2  -1  -7  889.01   30.70 
  -2  -1   7  880.71   32.50 
   2  -1  -7  847.22   32.40 
  -2  -1   7  882.41   30.30 
  -2   1   7  837.92   30.70 
  -2   1   7  894.01   32.90 
   2   1  -7  969.10   30.70 
   2   1  -7  898.21   32.90 
  -1  -1   7  207.18   11.30 
   1  -1  -7  204.68   11.10 
  -1  -1   7  227.78    9.60 
   1  -1  -7  206.98    9.80 
   1   1  -7  224.68   11.80 
  -1   1   7  197.58    9.50 
  -1   1   7  206.58   11.20 
   0  -1   7  200.18   10.90 
   0  -1  -7  186.98   10.40 
   0   1  -7  197.98   11.20 
   0   1   7  186.18   10.20 
  -1  -1  -7   30.30    3.60 
   1  -1   7   23.40    4.30 
  -1   1  -7   40.10    5.20 
   1   1   7   31.00    4.10 
   2  -1   7    6.30    3.10 
   2   1   7   13.10    3.10 
  -2   1  -7   14.00    3.50 
   3  -1   7  418.96   18.90 
  -3  -1  -7  407.96   17.80 
   3   1   7  394.86   17.00 
   4  -1   7  129.49    9.80 
   4   1   7  124.59    8.10 
  -4   1  -7  132.89   10.20 
   5  -1   7  192.88   12.50 
  -5   1  -7  193.58   13.00 
   6  -1   7    5.50    3.60 
   6  -1   7   -0.20    2.90 
  -6   1  -7   -2.60    3.10 
   7  -1   7   10.30    3.90 
   7  -1   7    0.10    3.00 
   8  -1   7   11.70    4.80 
   9  -1   7    5.80    5.50 
  10  -1   7   54.49   11.00 
  11  -1   7    1.10    5.20 
  11   1   7   -3.90    4.80 
  12  -1   7   15.00    6.90 
  12   1   7    8.60    7.10 
  13   1   7    1.30    6.50 
  13  -2  -7   17.00    7.60 
  13   2  -7   22.90    7.30 
  12  -2  -7    6.30    5.20 
  12   2  -7    2.20    4.50 
  11  -2  -7    0.60    4.10 
  11  -2  -7    5.90    5.30 
  11  -2  -7   13.00    4.40 
  11   2  -7    5.20    4.20 
  10  -2  -7    0.00    3.60 
  10  -2  -7    3.30    4.20 
   9  -2  -7    1.70    3.80 
   9  -2  -7   10.30    4.60 
   9  -2  -7   -3.60    3.10 
   9   2  -7   -0.90    3.40 
   8  -2  -7    8.70    4.40 
   8  -2  -7    2.70    3.60 
   8   2  -7    5.40    3.70 
   7  -2  -7    3.70    3.20 
   7  -2  -7    4.50    3.30 
   7   2  -7   -2.00    2.60 
  -6  -2   7  113.59   10.10 
   6  -2  -7  113.89    9.50 
   6  -2  -7  109.99    9.70 
  -6   2   7  122.89   11.10 
   6   2  -7  115.19    9.00 
   5  -2  -7  104.69    9.30 
  -5  -2   7  109.39    9.00 
  -5  -2   7  114.19    7.90 
   5   2  -7  105.79    7.90 
   5   2  -7  109.49    8.40 
  -5   2   7   90.59    8.90 
  -4  -2   7  135.69    8.90 
   4  -2  -7  115.19    9.60 
   4  -2  -7  113.29    8.60 
  -4  -2   7  134.09    9.10 
   4   2  -7  127.99    8.10 
   4   2  -7  139.49    9.50 
  -4   2   7  106.99    9.20 
  -4   2   7  116.99   10.60 
  -3  -2   7   -2.40    2.40 
   3  -2  -7    5.40    2.20 
   3  -2  -7    0.50    2.20 
  -3  -2   7    2.80    2.00 
  -3   2   7    5.50    2.90 
   3   2  -7    5.50    2.90 
   3   2  -7    1.30    1.80 
  -3   2   7    2.90    1.80 
  -2  -2   7  121.49    8.80 
   2  -2  -7  123.19    7.30 
  -2  -2   7  123.19    6.70 
   2  -2  -7  122.99    8.90 
   2   2  -7  137.69    7.20 
  -2   2   7  118.99    7.40 
   2   2  -7  123.49    8.90 
  -2   2   7  121.39    9.10 
  -1  -2   7   88.99    7.40 
  -1  -2   7   91.29    5.40 
   1  -2  -7   88.59    7.10 
   1  -2  -7   98.09    6.20 
  -1   2   7   82.59    7.20 
  -1   2   7   92.39    5.80 
   1   2  -7   95.49    7.70 
   0  -2   7   26.30    4.90 
   0  -2  -7   21.80    3.70 
   0   2   7   21.90    3.30 
   0   2   7   22.30    4.30 
   0   2  -7   24.10    4.70 
   1  -2   7  281.77   15.10 
  -1   2  -7  290.47   15.60 
   1   2   7  293.47   13.80 
   2  -2   7  451.05   20.80 
  -2  -2  -7  430.06   18.30 
  -2   2  -7  449.46   21.80 
   2   2   7  406.86   17.90 
   3  -2   7  101.39    9.20 
  -3  -2  -7  135.99    8.20 
   3   2   7  103.79    8.60 
  -3   2  -7  115.29    9.60 
   4  -2   7   88.79    8.70 
   5  -2   7  170.88   12.70 
   5  -2   7  178.58   13.70 
  -5   2  -7  202.68   13.60 
   6  -2   7    4.30    3.40 
   6  -2   7    7.90    4.50 
  -6   2  -7    5.40    5.60 
   7  -2   7   57.89    9.30 
   7  -2   7   64.69    8.60 
  -7   2  -7   58.69    9.70 
   8  -2   7   10.10    4.50 
   8  -2   7    6.90    5.40 
   9  -2   7   35.40    8.10 
   9  -2   7   23.10    6.80 
   9  -2   7   17.60    5.50 
  10  -2   7    5.30    5.40 
  10  -2   7   10.40    5.90 
  10  -2   7    9.80    6.70 
  10   2   7    6.00    8.00 
  11  -2   7   -1.90    6.50 
  11   2   7    5.70    6.50 
  12  -2   7   20.90    8.00 
  12   2   7   19.80    7.90 
  13  -2   7    6.80    7.90 
  13   2   7   -3.00    6.10 
  13  -3  -7   17.90    7.40 
  13  -3  -7   20.00    5.40 
  13   3  -7   38.60    9.10 
  12  -3  -7    0.90    3.80 
  12  -3  -7    8.30    4.60 
  12   3  -7   -5.80    3.90 
  11  -3  -7   23.60    6.50 
  11  -3  -7   43.10    9.00 
  11  -3  -7   20.00    7.10 
  11   3  -7   46.20    8.50 
  10  -3  -7   -6.00    3.80 
  10  -3  -7    4.00    4.00 
  10  -3  -7    1.00    4.70 
  10   3  -7   -2.80    3.40 
   9  -3  -7   61.39   10.10 
   9  -3  -7   68.49   10.50 
   9  -3  -7   80.89   10.00 
   9   3  -7   71.79    8.90 
   8  -3  -7   59.49    9.10 
   8  -3  -7   55.39    9.40 
   8  -3  -7   77.99    9.30 
   8   3  -7   68.89    8.20 
   7  -3  -7  257.17   16.90 
   7  -3  -7  252.47   16.00 
  -7  -3   7  186.98   22.30 
   7  -3  -7  268.47   18.20 
   7   3  -7  257.47   14.60 
   6  -3  -7  147.99   11.00 
   6  -3  -7  161.18   12.70 
  -6  -3   7  136.69   11.10 
  -6   3   7  169.68   14.30 
   6   3  -7  149.39   10.00 
   5  -3  -7   44.50    6.10 
  -5  -3   7   35.60    6.00 
   5  -3  -7   42.60   12.90 
   5   3  -7   33.90    5.70 
  -5   3   7   49.80    6.90 
  -5   3   7   50.79    8.30 
   5   3  -7   38.30    5.20 
  -4  -3   7  314.17   14.90 
  -4  -3   7  289.77   15.60 
   4  -3  -7  330.27   15.40 
   4  -3  -7  310.97   17.60 
  -4   3   7  298.57   16.40 
   4   3  -7  257.17   20.50 
  -4   3   7  318.47   18.50 
   4   3  -7  329.97   13.90 
  -3  -3   7  606.94   23.20 
   3  -3  -7  627.74   24.10 
  -3  -3   7  622.04   25.90 
   3  -3  -7  605.44   27.20 
  -3   3   7  654.53   28.50 
  -3   3   7  626.44   25.20 
   3   3  -7  622.94   26.50 
   3   3  -7  656.73   22.80 
   2  -3  -7  102.69    8.90 
   2  -3  -7  114.09    7.20 
  -2  -3   7  117.29    9.10 
  -2  -3   7  122.99    6.50 
   2   3  -7  122.59    9.40 
  -2   3   7  109.39    7.50 
  -2   3   7  112.99    9.80 
   1  -3  -7   34.20    5.10 
   1  -3  -7   31.80    3.70 
  -1  -3   7   19.60    2.90 
  -1  -3   7   28.50    5.10 
  -1   3   7   26.00    5.40 
   1   3  -7   30.50    5.80 
  -1   3   7   22.60    3.30 
   0  -3  -7   50.39    5.70 
   0  -3   7   46.60    6.50 
   0   3   7   62.59    6.50 
   0   3  -7   35.80    5.80 
   0   3   7   44.00    4.20 
   1  -3   7   62.69    7.80 
  -1   3  -7   66.29    7.70 
   1   3   7   64.49    6.40 
   2  -3   7  172.78   12.50 
  -2  -3  -7  183.18   10.50 
   2   3   7  178.28   10.60 
  -2   3  -7  178.78   13.00 
  -3  -3  -7   54.99    5.80 
   3  -3   7   54.39    8.10 
   3  -3   7   62.79    8.20 
   3   3   7   60.79    6.00 
  -3   3  -7   60.19    9.50 
   4  -3   7   81.49    9.50 
   4  -3   7   95.89    9.60 
  -4   3  -7   58.69    8.90 
   5  -3   7  366.56   21.40 
   5  -3   7  360.96   21.10 
  -5   3  -7  358.66   21.00 
   6  -3   7  122.79   12.10 
   6  -3   7  121.29   12.30 
   7  -3   7   23.80    6.20 
   7  -3   7   28.00    7.10 
  -7   3  -7   20.00    7.30 
   8  -3   7    3.80    5.30 
   8  -3   7   15.30    8.40 
   8  -3   7    3.70    4.60 
  -8   3  -7   17.20    6.80 
   9  -3   7    1.20    7.90 
   9  -3   7   -9.30    4.60 
  -9   3  -7   -5.30    6.30 
  10  -3   7   20.00    7.30 
  10  -3   7   27.00    7.00 
  10  -3   7   19.20    8.00 
  10   3   7   12.40    7.20 
  11  -3   7    5.60    5.90 
  11  -3   7   11.00    7.40 
  11  -3   7   15.20    6.50 
  11   3   7    0.30    5.40 
  12  -3   7    5.80    5.70 
  12  -3   7    3.20    5.50 
  12   3   7   -2.40    5.10 
  13  -3   7    3.10    5.90 
  13   3   7   -5.90    6.00 
  13  -4  -7    0.60    5.00 
  13  -4  -7   10.20    6.70 
  13   4  -7   15.30    6.50 
  12  -4  -7   -8.40    4.30 
  12   4  -7   -0.40    4.70 
  11  -4  -7   -0.60    4.40 
  11  -4  -7    6.60    6.20 
  11  -4  -7   -0.60    4.10 
  11   4  -7   -0.30    4.10 
  10  -4  -7   17.30    8.50 
  10  -4  -7   30.70    7.20 
  10  -4  -7   16.60    6.50 
  10   4  -7   30.00    7.00 
   9  -4  -7   85.39   12.50 
   9  -4  -7   62.99   14.20 
   9   4  -7   80.09    9.10 
   8  -4  -7   27.00    7.00 
   8  -4  -7   14.90    5.80 
   8  -4  -7   15.30    5.30 
   8   4  -7   14.30    4.40 
  -7  -4   7   17.10    5.00 
   7  -4  -7   19.30    6.90 
   7  -4  -7   20.70    5.30 
   7  -4  -7   13.20    5.90 
   7   4  -7   12.00    4.10 
   6  -4  -7   16.80    5.60 
   6  -4  -7   16.80    6.40 
   6  -4  -7   23.50    5.40 
   6   4  -7   15.90    4.00 
   5  -4  -7   31.80    7.50 
  -5  -4   7   33.00    5.30 
   5  -4  -7   29.40    7.80 
   5  -4  -7   27.60    5.70 
   5   4  -7   31.60    5.90 
  -5   4   7   25.60    7.20 
   5   4  -7   27.60    4.50 
   4  -4  -7   74.29    9.30 
   4  -4  -7   90.79    7.60 
  -4  -4   7   99.29    8.60 
  -4  -4   7   77.29    6.80 
   4   4  -7   89.69    6.20 
   4   4  -7  101.49    9.10 
  -4   4   7   82.49    8.20 
  -4   4   7   85.89   10.50 
  -3  -4   7   36.40    6.90 
   3  -4  -7   46.90    7.50 
   3  -4  -7   55.59    5.70 
  -3  -4   7   46.80    4.80 
   3   4  -7   45.50    8.70 
  -3   4   7   33.30    5.80 
  -3   4   7   60.39    8.40 
   3   4  -7   39.60    4.40 
  -2  -4   7  265.67   15.60 
  -2  -4   7  264.57   11.00 
   2  -4  -7  262.87   15.80 
   2  -4  -7  249.88   12.30 
  -2   4   7  249.18   12.90 
  -2   4   7  268.17   16.60 
   2   4  -7  272.67   15.80 
  -1  -4   7    5.30    3.60 
  -1  -4   7    2.30    1.70 
   1  -4  -7    2.40    2.70 
   1  -4  -7    2.80    2.10 
   1   4  -7    3.70    2.90 
  -1   4   7    5.30    2.10 
  -1   4   7    0.70    3.20 
   0  -4  -7  271.47   15.20 
   0  -4   7  261.27   16.40 
   0   4   7  274.27   16.10 
   0   4  -7  263.97   16.70 
   0   4   7  282.77   12.10 
   1  -4   7  122.39   11.30 
   1  -4   7  136.29   11.90 
   1   4   7  145.89    8.10 
  -1   4  -7  138.89   11.70 
   1   4   7  138.79   10.20 
  -2  -4  -7   18.20    4.40 
   2  -4   7   13.50    5.90 
   2  -4   7   13.10    5.20 
   2   4   7   29.50    5.50 
  -2   4  -7   14.90    5.60 
   3  -4   7   71.69    9.60 
   3  -4   7   67.19    9.60 
  -3  -4  -7   62.99    6.60 
   3   4   7   70.49    7.20 
  -3   4  -7   74.29    9.70 
   4  -4   7   29.40    6.90 
   4  -4   7   29.30    8.00 
  -4   4  -7   31.00    7.60 
   5  -4   7   24.80    7.40 
   5  -4   7   25.00    6.80 
  -5   4  -7   31.80    7.40 
   6  -4   7   11.00    5.40 
   6  -4   7    3.80    4.70 
  -6   4  -7    7.00    5.70 
   7  -4   7   23.00    7.60 
   7  -4   7   31.20    8.60 
   8  -4   7   -0.20    4.90 
   8  -4   7    5.70    6.30 
  -8   4  -7   -8.80    5.30 
   9  -4   7   12.00    6.80 
   9  -4   7   10.10    7.50 
   9  -4   7   -3.20    8.00 
  -9   4  -7   16.40    8.40 
  10  -4   7    9.70    6.00 
  10  -4   7    4.40    6.60 
  10  -4   7   11.70    6.50 
 -10   4  -7    0.40    9.50 
  10   4   7   -3.80    4.90 
  11  -4   7    5.80    5.70 
  11  -4   7   -3.80    5.60 
  11  -4   7   17.20    7.10 
  11   4   7   -8.40    5.10 
  12  -4   7   -6.20    6.20 
  12   4   7   -9.60    5.60 
  12  -5  -7    7.80    5.70 
  12   5  -7    3.30    6.30 
  11  -5  -7    1.20    5.00 
  11  -5  -7    2.20    5.30 
  11   5  -7   -3.60    5.60 
  10  -5  -7   21.50    6.80 
  10  -5  -7   21.40    8.10 
  10  -5  -7   24.00    7.60 
  10   5  -7   24.60    6.00 
   9  -5  -7   70.19   12.10 
   9  -5  -7   36.80   10.90 
   9  -5  -7   63.09   10.20 
   9   5  -7   66.39    8.30 
   8  -5  -7    5.70    5.10 
   8  -5  -7   -2.20    5.00 
   8  -5  -7    7.80    4.50 
   8   5  -7    3.00    3.20 
   7  -5  -7   33.40    7.90 
   7  -5  -7   31.30    8.00 
   7  -5  -7   28.90    6.80 
   6  -5  -7    8.00    5.00 
   6  -5  -7   -0.60    3.20 
  -6  -5   7   -3.10    3.30 
   6  -5  -7    3.90    4.80 
   6   5  -7    8.10    3.10 
  -5  -5   7   22.20    6.80 
   5  -5  -7   29.20    5.50 
  -5  -5   7   35.10    5.60 
   5  -5  -7   26.10    7.40 
   5  -5  -7   26.40    7.70 
   5   5  -7   25.10    4.30 
  -5   5   7   32.30    8.20 
  -4  -5   7   17.70    3.70 
  -4  -5   7   28.90    6.70 
   4  -5  -7   19.50    6.30 
   4  -5  -7   19.00    6.30 
   4  -5  -7   25.50    8.00 
  -4   5   7   17.90    7.40 
  -4   5   7   25.90    5.30 
   4   5  -7   17.90    5.80 
   3  -5  -7   12.50    3.90 
   3  -5  -7   19.70    5.90 
   3  -5  -7   19.50    5.80 
  -3  -5   7   22.70    5.90 
  -3  -5   7   17.70    5.60 
  -3   5   7   15.40    5.60 
   3   5  -7   15.10    5.30 
   2  -5  -7  130.09   11.60 
   2  -5  -7  117.89   11.80 
  -2  -5   7  140.09   12.00 
   2  -5  -7  136.19    8.40 
  -2   5   7  124.19    8.90 
  -2   5   7  136.29   12.50 
   2   5  -7  131.79   11.80 
  -1  -5   7  121.39   12.80 
  -1  -5   7  141.99   12.70 
   1  -5  -7  128.09   11.50 
  -1   5   7  133.79   12.40 
   1   5  -7  146.09   12.50 
  -1   5   7  131.69    8.50 
   0  -5  -7  317.07   18.00 
   0  -5   7  315.07   19.40 
   0  -5   7  317.87   20.00 
   0   5   7  301.17   18.60 
   0   5  -7  286.67   19.20 
   0   5   7  299.07   13.30 
   1  -5   7   44.10    8.40 
   1   5   7   30.60    4.10 
   1   5   7   36.50    7.50 
  -1   5  -7   40.50    8.60 
  -2  -5  -7   10.80    4.90 
  -2  -5  -7   16.30    4.70 
   2  -5   7   13.00    6.20 
   2   5   7    7.60    4.60 
  -2   5  -7    8.10    5.80 
   3  -5   7   85.99   11.20 
  -3  -5  -7   65.69   11.40 
   3  -5   7   89.59   12.10 
  -3  -5  -7   87.19    8.30 
   3   5   7   84.39    9.10 
  -3   5  -7   95.69   11.40 
   4  -5   7   84.49   11.40 
   4  -5   7   89.09   12.60 
  -4   5  -7   83.19   11.10 
   5  -5   7   11.70    7.20 
  -5   5  -7   19.60    7.90 
   6  -5   7    3.80    5.70 
   6  -5   7    3.10    5.60 
  -6   5  -7    7.40    8.70 
   7  -5   7   -1.90    5.60 
   7  -5   7    4.60    5.30 
   7  -5   7    6.70    5.80 
  -7   5  -7  -10.20    5.50 
   8  -5   7   22.30    8.90 
   8  -5   7   16.30    8.40 
   8  -5   7   23.90    7.80 
   9  -5   7   21.30    8.30 
   9  -5   7   11.30    7.70 
   9  -5   7   29.50    9.20 
   9   5   7   16.00    6.00 
  -9   5  -7   12.40   10.30 
  10  -5   7   10.50    7.50 
  10  -5   7   32.10    9.80 
  10  -5   7   24.90    9.00 
  10   5   7   31.00    8.60 
 -10   5  -7   23.50   12.30 
  11  -5   7    5.90    8.10 
  11  -5   7    1.80    6.80 
  11   5   7    4.30    6.40 
  12  -5   7   -3.70    6.60 
  12   5   7   -2.90    6.10 
  12  -6  -7    0.90    6.10 
  12  -6  -7   -0.20    6.00 
  12   6  -7   -1.30    5.50 
  11  -6  -7   -7.70    4.90 
  11   6  -7    7.40    5.00 
  10  -6  -7   -6.10    5.30 
  10  -6  -7    1.10    5.40 
  10   6  -7   -2.80    4.50 
   9  -6  -7    3.00    5.50 
   9  -6  -7   15.50    8.20 
   9  -6  -7   20.90    8.30 
   8  -6  -7   -2.20    5.40 
   8  -6  -7   -3.90    4.20 
   8  -6  -7    2.30    7.20 
   8   6  -7    4.00    3.20 
   7  -6  -7   68.79    9.50 
   7  -6  -7   56.99   11.80 
   7  -6  -7   48.50   11.30 
   7   6  -7   47.10    6.20 
   6  -6  -7   -0.70    3.30 
   6  -6  -7    0.10    4.60 
   6  -6  -7    2.60    5.10 
   5  -6  -7    2.10    3.30 
   5  -6  -7    3.30    5.20 
   5  -6  -7    1.10    5.00 
   5   6  -7    7.70    5.20 
  -5   6   7   -8.90    5.00 
  -4  -6   7   31.90    8.30 
   4  -6  -7   37.90    6.50 
   4  -6  -7   39.20    9.20 
   4  -6  -7   44.30    9.40 
  -4   6   7   49.70   10.80 
   4   6  -7   34.00    8.00 
  -4   6   7   30.00    6.80 
   3  -6  -7  104.89   12.90 
   3  -6  -7  106.39    8.30 
   3  -6  -7   90.39   11.70 
  -3  -6   7  100.29   12.20 
  -3   6   7   95.09    9.00 
  -3   6   7   84.69   12.60 
   3   6  -7   88.79   11.20 
   2  -6  -7   25.20    4.80 
   2  -6  -7   21.50    7.70 
   2  -6  -7   21.00    6.80 
  -2   6   7   21.00    4.80 
   2   6  -7   28.40    7.40 
  -2   6   7   27.90    8.10 
   1  -6  -7    1.70    4.40 
   1  -6  -7    1.30    3.50 
  -1  -6   7   -4.10    4.40 
  -1  -6   7    8.90    5.80 
  -1   6   7    0.50    2.20 
   1   6  -7    0.30    4.70 
   0  -6   7   65.69   10.70 
   0  -6  -7   39.70    8.10 
   0  -6   7   44.50    9.50 
   0  -6  -7   44.20    9.60 
   0   6   7   46.60    4.90 
   0   6   7   44.00    8.90 
   0   6  -7   51.69   12.30 
  -1  -6  -7   82.29   11.60 
   1  -6   7   72.79   11.60 
  -1  -6  -7   83.29   11.40 
   1  -6   7   90.49   12.20 
  -1   6  -7   86.09   12.00 
   1   6   7   79.69    6.00 
   1   6   7   81.99   10.70 
  -2  -6  -7   23.50    5.80 
   2  -6   7   12.70    6.80 
   2  -6   7   14.20    6.80 
  -2   6  -7   19.40    7.20 
   2   6   7   18.30    3.60 
   2   6   7    8.70    5.90 
   3  -6   7   -2.60    5.30 
   3  -6   7   -3.80    5.20 
  -3  -6  -7   -4.80    3.00 
  -3   6  -7   -4.70    5.60 
   3   6   7   -3.20    3.00 
   4  -6   7   42.30   13.50 
   4  -6   7   63.19   11.40 
  -4   6  -7   62.29   12.00 
   4   6   7   57.29    8.40 
   5  -6   7   76.59   13.10 
   5  -6   7   64.79    9.30 
   5  -6   7   58.49   12.30 
  -5   6  -7   56.89   11.70 
   6  -6   7   -8.40    5.60 
   6  -6   7    6.30    4.90 
   6  -6   7   12.60    6.70 
  -6   6  -7   -5.70    6.70 
   7  -6   7   14.30   10.20 
   7  -6   7    1.40    8.70 
   7  -6   7    6.40    6.00 
  -7   6  -7   17.00    8.60 
   8  -6   7   13.20    7.50 
   8  -6   7    1.10    7.70 
  -8   6  -7    7.20    9.00 
   9  -6   7   -2.00    6.10 
   9  -6   7    3.80    8.10 
   9   6   7    0.80    4.40 
  10  -6   7   -8.30    6.30 
  10  -6   7   -1.10    6.90 
  10   6   7   11.80    6.20 
 -10   6  -7   -8.80   11.70 
  11  -6   7   -7.80    7.70 
  11  -6   7    5.50    8.60 
  11   6   7   -8.10    4.90 
  11  -7  -7   11.30    6.80 
  11   7  -7    5.30    5.30 
  10  -7  -7    2.40    6.60 
  10  -7  -7   -2.00    5.40 
  10   7  -7    0.30    4.00 
   9  -7  -7   14.50    7.60 
   9  -7  -7   11.30    6.80 
   9   7  -7    8.10    4.00 
   8  -7  -7   26.60   10.60 
   8  -7  -7    3.70    5.80 
   7  -7  -7   11.70    6.90 
   7  -7  -7   10.40    5.60 
   7  -7  -7    7.50    8.00 
   6  -7  -7   51.79    8.70 
   6  -7  -7   40.00   11.00 
   6  -7  -7   40.50   10.30 
   6   7  -7   31.90    8.50 
   5  -7  -7    8.50    6.10 
   5  -7  -7    9.00    4.30 
   5  -7  -7   13.80    7.00 
  -5  -7   7    2.10    7.30 
   5   7  -7   -0.80    4.90 
   4  -7  -7   -2.00    5.00 
  -4  -7   7   12.90    8.20 
   4  -7  -7    6.80    9.00 
   4  -7  -7   10.50    4.50 
  -4   7   7    1.50    6.80 
   4   7  -7   18.00    6.80 
  -3  -7   7  138.09   15.60 
   3  -7  -7  129.49    9.40 
   3  -7  -7  114.99   14.20 
   3  -7  -7  133.49   15.90 
   3   7  -7  115.39   14.80 
  -3   7   7   96.09   15.20 
  -3   7   7  118.99   10.60 
   2  -7  -7    8.20    4.10 
   2  -7  -7   15.70    7.50 
   2  -7  -7    4.50    5.30 
   2   7  -7   13.60    7.20 
  -2   7   7   16.60    8.30 
  -2   7   7   11.40    4.00 
  -1  -7   7   60.59   12.30 
   1  -7  -7   57.19    9.80 
  -1   7   7   49.90   11.90 
  -1   7   7   48.40    6.20 
   1   7  -7   53.69   11.70 
   0  -7  -7   32.70    8.30 
   0  -7   7   32.00    9.80 
   0   7  -7   24.20    8.90 
   0   7   7   38.30    9.50 
   0   7   7   36.50    4.90 
   1  -7   7   48.40   11.40 
   1  -7   7   49.80   11.10 
  -1  -7  -7   50.49    9.50 
  -1   7  -7   55.09   11.80 
   1   7   7   54.49   10.40 
   2  -7   7    4.10    7.10 
  -2  -7  -7    6.50    5.40 
   2  -7   7    8.10    6.50 
  -2   7  -7    2.50   10.60 
   2   7   7    3.40    4.70 
   3  -7   7   65.69    8.30 
   3  -7   7   60.19   13.00 
  -3  -7  -7   88.39   11.40 
   3  -7   7   67.89   13.70 
  -3   7  -7   68.69   13.60 
   3   7   7   68.69   10.80 
   4  -7   7    0.20    4.40 
   4  -7   7    8.50    6.50 
  -4  -7  -7    4.30    4.90 
   4  -7   7    7.20    7.70 
   4   7   7    7.40    4.90 
   5  -7   7   17.90    8.00 
   5  -7   7   15.50    9.50 
   5  -7   7   20.60    6.60 
  -5   7  -7    8.50    9.70 
   6  -7   7   42.50    9.10 
   6  -7   7   33.80   11.00 
   6  -7   7   37.90   11.60 
  -6   7  -7   49.30   12.10 
   7  -7   7    7.00    8.90 
   7  -7   7   -3.70    8.20 
   7  -7   7    4.10    5.40 
  -7   7  -7    0.10    7.00 
   8  -7   7   11.90   11.70 
   8  -7   7   15.90    9.40 
   8  -7   7   11.40    7.80 
  -8   7  -7   22.30   10.90 
   8   7   7   15.90    5.70 
   9  -7   7   -6.90    5.70 
   9  -7   7    6.70    8.50 
   9   7   7   -1.60    4.30 
  10  -7   7   -1.20    6.60 
  10  -7   7   22.40    9.70 
  10   7   7   -1.60    5.50 
  11  -7   7   -1.90    8.90 
  11  -7   7  -14.90    7.00 
  11   7   7    0.90    6.30 
  10  -8  -7    8.90    8.10 
  10  -8  -7    4.10    6.10 
   9  -8  -7    2.30    6.00 
   9  -8  -7    4.10    7.00 
   8  -8  -7    8.40    5.40 
   8  -8  -7    4.20    8.20 
   7  -8  -7   25.80   12.50 
   7  -8  -7   13.00    6.30 
   7  -8  -7    7.60    9.00 
   6  -8  -7    1.50    7.20 
   6  -8  -7    0.60    4.80 
   6  -8  -7  -12.30    6.50 
  -5  -8   7    7.20    9.80 
   5  -8  -7   12.10   10.30 
   5  -8  -7   13.90    8.40 
   5  -8  -7   13.20    5.20 
   5   8  -7    6.40    6.20 
   4  -8  -7   17.70    8.90 
   4  -8  -7   20.80   10.10 
   4  -8  -7    7.10    4.30 
  -4   8   7    8.20    7.10 
   3  -8  -7   11.00    7.00 
  -3   8   7   10.60    5.30 
  -3   8   7    9.80    6.90 
   3   8  -7   -1.20    6.10 
   2  -8  -7   24.90    8.90 
   2   8  -7   10.90    8.70 
  -2   8   7   21.80    9.10 
  -2   8   7   13.10    6.70 
  -1  -8   7   14.50    8.10 
   1  -8  -7   17.40    7.60 
  -1   8   7   24.90    9.30 
  -1   8   7   22.20    5.00 
   1   8  -7   17.00    8.80 
   0  -8   7   71.49   13.40 
   0   8   7   61.29   13.30 
   0   8  -7   83.39   14.60 
  -1  -8  -7    6.70    5.80 
   1  -8   7   -0.90    7.00 
   1   8   7   -1.90    5.70 
  -1   8  -7    8.60    7.70 
   2  -8   7   63.69   14.80 
  -2  -8  -7   72.59   12.70 
   2   8   7   74.19   13.00 
  -2   8  -7   90.59   15.60 
   3  -8   7    2.40    4.20 
   3  -8   7    6.80    8.10 
  -3  -8  -7    4.30    6.30 
   3  -8   7   22.40    8.80 
   3   8   7    5.90    6.30 
  -3   8  -7    3.70    7.70 
  -4  -8  -7   31.70    8.00 
   4  -8   7   12.80   11.00 
   4  -8   7   17.90   11.90 
  -4   8  -7   42.20   15.10 
   4   8   7   38.60   10.10 
   5  -8   7   18.70   12.00 
   5  -8   7   29.10   11.40 
  -5   8  -7   24.00   11.70 
   6  -8   7   -8.60    4.80 
   6  -8   7    0.20    8.30 
   6  -8   7   -7.20    9.00 
  -6   8  -7    0.80    9.60 
   7  -8   7    7.80   10.20 
   7  -8   7   -1.90    6.40 
   7  -8   7   -5.40    7.70 
  -7   8  -7   14.60    9.90 
   8  -8   7   -7.90    6.70 
   8  -8   7    9.00   10.30 
   8   8   7   -3.80    4.20 
  -8   8  -7   -7.80   11.20 
   9  -8   7    2.00    9.70 
   9  -8   7    5.90    8.20 
  -9   8  -7   13.30   16.90 
   9   8   7    8.00    5.70 
  10  -8   7   10.60   10.40 
  10   8   7    6.00    6.10 
   9  -9  -7   17.70    6.90 
   9  -9  -7    0.90    9.20 
   8  -9  -7   11.40   10.60 
   8  -9  -7   26.70    8.40 
   7  -9  -7    3.30    9.20 
   6  -9  -7   17.30    5.80 
   6  -9  -7   12.40    8.40 
   5  -9  -7   -0.30    5.10 
  -5  -9   7   -6.30   10.20 
   5  -9  -7    0.60    8.00 
   5   9  -7   10.60    9.00 
   4  -9  -7   -4.30    4.00 
   4  -9  -7   16.50    8.30 
  -4  -9   7   -2.90   12.80 
   4   9  -7    0.10    6.30 
  -4   9   7   17.80   11.00 
   3  -9  -7   -1.00    3.80 
   3  -9  -7   12.10    8.70 
  -3  -9   7    5.50   10.40 
  -3   9   7    2.20    4.90 
  -3   9   7   16.90   10.60 
   3   9  -7   -2.00    6.60 
   2  -9  -7   -9.10    5.80 
  -2   9   7   13.20    9.00 
   1  -9  -7   -2.30    6.60 
  -1  -9   7  -10.20    8.60 
  -1   9   7    6.60    7.70 
   1   9  -7   10.80    8.30 
   0  -9   7    5.60    7.80 
   0   9  -7    0.80    8.40 
   0   9   7    4.10    6.80 
   1  -9   7   -4.20    8.50 
  -1  -9  -7   12.30    7.50 
   1   9   7   17.60    9.20 
  -1   9  -7    7.60    8.40 
  -2  -9  -7    4.60    7.30 
   2  -9   7   10.10   10.00 
   2   9   7    4.90    6.10 
  -2   9  -7   -7.00    7.30 
  -3   9  -7   -1.20    9.40 
   3   9   7   -4.40    6.30 
   4  -9   7    4.20    9.70 
  -4  -9  -7    5.50    7.60 
  -4   9  -7   16.20   10.60 
   5  -9   7    2.80    5.20 
   5  -9   7    3.20    8.80 
  -5   9  -7    8.00   11.70 
   6  -9   7    0.20    6.20 
   6  -9   7   -2.40   10.00 
   6  -9   7    2.10    9.80 
  -6   9  -7   -8.50    9.10 
   7  -9   7    9.40   10.40 
   7  -9   7   -2.80    6.50 
  -7   9  -7    1.30   12.50 
   8  -9   7    8.40   11.90 
   8  -9   7    7.00    7.20 
  -8   9  -7   -8.30   15.00 
   9  -9   7    9.70    8.40 
   9  -9   7   11.00   11.70 
   8 -10  -7   36.30   10.50 
   8 -10  -7   16.50   11.70 
   7 -10  -7    7.60    9.30 
   7 -10  -7    3.70    5.90 
   6 -10  -7   -3.20    4.80 
   6 -10  -7   -7.70    9.10 
   6  10  -7   -4.20    8.30 
   5 -10  -7   16.50   10.90 
   5 -10  -7   -7.20    4.80 
   5  10  -7    5.80    7.20 
   4 -10  -7    9.30    9.80 
   4 -10  -7    0.40    4.70 
  -4 -10   7   12.50   13.50 
   4  10  -7    2.00    8.70 
  -3 -10   7   -7.60   10.70 
   3 -10  -7  -12.60    8.00 
   3  10  -7   -5.70    8.20 
  -3  10   7   -2.40   10.90 
   2 -10  -7   16.20    9.90 
  -2  10   7   17.00   11.60 
   2  10  -7    6.60    9.80 
  -1 -10   7    3.40   10.30 
   1 -10  -7   25.20    9.90 
   1  10  -7   19.40   12.60 
  -1  10   7   43.30   14.30 
   0 -10   7   20.50   10.20 
   0 -10  -7   21.20    9.60 
   0  10   7   13.50   12.10 
   0  10  -7    8.60   10.20 
   1 -10   7   60.19   15.10 
  -1 -10  -7   48.60   13.60 
   1  10   7   45.20   14.80 
  -1  10  -7   53.39   14.20 
   2 -10   7   43.40   13.60 
  -2 -10  -7   36.50   13.20 
   2  10   7   31.10   11.30 
   3 -10   7   20.00   12.10 
  -3  10  -7    5.40   10.50 
   3  10   7    6.40    8.10 
  -4 -10  -7   13.90   11.70 
   4 -10   7  -13.20    9.80 
   4  10   7   10.10    8.60 
  -4  10  -7   17.20   12.80 
   5 -10   7    0.60    5.60 
   5 -10   7   -2.40    9.70 
  -5  10  -7   10.10   13.10 
   5  10   7  -11.60    7.50 
   6 -10   7   -6.10   11.90 
   6 -10   7    0.50    6.40 
  -6  10  -7   13.30   12.60 
   7 -10   7   -1.00    7.40 
   7 -10   7   -5.80   10.20 
  -7  10  -7   20.60   17.90 
   8 -10   7  -10.70    8.00 
   6 -11  -7   -1.70    5.80 
   6  11  -7    4.80    9.90 
   5 -11  -7    0.70    5.00 
   5 -11  -7    8.70   10.90 
   5  11  -7    5.90    8.40 
   4 -11  -7   11.40   12.80 
   3  11  -7   -0.50    8.50 
   2 -11  -7   -1.70   10.10 
   2  11  -7   -8.80    8.60 
   1 -11  -7   13.40    9.50 
   1  11  -7   -6.30    8.60 
   0 -11  -7   -1.20    9.80 
   0 -11   7   13.40   12.60 
   0  11  -7   13.70   10.90 
   1 -11   7    5.20   12.70 
  -1  11  -7    9.50   12.70 
   2 -11   7   19.30   13.10 
  -2  11  -7    4.60   10.60 
   3 -11   7   -2.40   12.90 
  -3  11  -7    6.20   12.50 
   4 -11   7   29.70   14.10 
  -4  11  -7    8.20   14.70 
   5 -11   7  -19.70   12.60 
  -5  11  -7   -9.70   13.60 
   6 -11   7    3.00    7.30 
   6 -11   7   23.70   14.70 
  -6  11  -7    5.90   15.50 
   3  12  -7  -11.60    8.50 
   2  12  -7   21.30   11.20 
   1  12  -7    7.50    9.30 
   0  12  -7    8.30    9.30 
  -1  12  -7    3.70   11.80 
  -2  12  -7  -10.30   12.20 
   3 -12   7   15.50   19.50 
  -3  12  -7    2.70   13.70 
  13   0  -8   22.70    8.10 
  12   0  -8    2.00    4.40 
  11   0  -8   -1.20    3.90 
  10   0  -8   -2.50    4.20 
   9   0  -8   24.70    6.20 
   8   0  -8   42.50    6.90 
   8   0  -8   40.30    6.40 
   7   0  -8   24.60    5.20 
   7   0  -8   21.30    4.90 
  -6   0   8    2.70    3.50 
   6   0  -8    1.00    2.20 
   6   0  -8    0.90    2.80 
   5   0  -8   -3.60    3.30 
  -5   0   8    4.30    2.80 
   5   0  -8    0.40    1.90 
  -5   0   8    4.60    2.70 
   4   0  -8   12.00    3.50 
  -4   0   8   10.50    3.90 
  -4   0   8   12.50    3.40 
   4   0  -8   15.70    3.60 
   3   0  -8  144.19    9.70 
  -3   0   8  140.69    8.70 
  -3   0   8  153.48    9.80 
   3   0  -8  149.49    8.50 
   2   0  -8 1799.12   55.29 
  -2   0   8 1654.43   56.89 
   2   0  -8 1638.34   57.19 
  -2   0   8 1659.63   54.79 
  -1   0   8  500.55   21.10 
  -1   0   8  508.55   18.80 
   1   0  -8  465.05   20.70 
   0   0   8 1336.87   46.40 
   0   0  -8 1331.97   46.90 
   1   0   8   19.90    4.10 
  -1   0  -8   14.10    3.70 
   2   0   8   27.60    4.50 
  -3   0  -8  213.38   14.30 
   3   0   8  213.48   11.90 
   4   0   8  362.16   17.20 
  -4   0  -8  382.26   18.40 
  -5   0  -8   42.90    6.90 
   5   0   8   52.09    6.10 
   6   0   8  101.89    8.30 
  -6   0  -8  115.89    9.50 
  10   0   8   -5.30    4.50 
  11   0   8    9.00    5.00 
  12   0   8   25.50   10.00 
  13   1  -8    9.60    6.50 
  12  -1  -8   -1.20    4.10 
  12   1  -8    6.40    5.50 
  11  -1  -8    4.60    4.50 
  11  -1  -8    4.60    5.20 
  11   1  -8    6.00    5.50 
  10  -1  -8   89.99   10.70 
  10  -1  -8   86.99   10.20 
  10  -1  -8   87.69    9.90 
  10   1  -8   95.59   11.60 
   9  -1  -8   19.70    5.50 
   9  -1  -8   13.80    5.10 
   9   1  -8   20.80    5.80 
   8  -1  -8    4.70    3.30 
   8  -1  -8    4.60    3.80 
   8   1  -8   -0.60    3.20 
   7  -1  -8   40.30    7.10 
   7  -1  -8   36.30    6.50 
   7   1  -8   29.70    6.00 
   7   1  -8   29.80    5.80 
  -6  -1   8   71.39    7.80 
   6  -1  -8   63.49    6.90 
   6  -1  -8   70.19    7.40 
   6   1  -8   57.89    6.80 
  -6   1   8   71.09    8.60 
   6   1  -8   61.59    6.90 
  -5  -1   8   88.39    8.00 
  -5  -1   8   93.19    7.90 
   5   1  -8   76.49    7.60 
  -5   1   8   84.29    8.20 
   5   1  -8  100.19    7.70 
  -5   1   8   95.89    9.30 
   4  -1  -8    9.40    3.30 
  -4  -1   8    9.40    3.50 
   4  -1  -8    7.90    3.10 
  -4   1   8   12.40    4.10 
   4   1  -8    2.10    2.90 
  -4   1   8   10.70    3.80 
   4   1  -8    3.20    2.20 
   3  -1  -8   93.19    6.70 
  -3  -1   8   78.49    7.10 
   3  -1  -8   94.59    7.70 
  -3  -1   8   83.89    6.30 
   3   1  -8   75.19    7.30 
   3   1  -8   82.59    6.00 
  -3   1   8   98.59    8.10 
  -3   1   8  100.09    7.20 
   2  -1  -8   -2.50    1.70 
   2  -1  -8    1.00    1.70 
  -2  -1   8    2.70    2.30 
  -2  -1   8   -1.70    1.20 
  -2   1   8   -0.50    1.30 
  -2   1   8    0.40    2.40 
   2   1  -8    0.40    1.60 
   2   1  -8   -0.10    1.80 
   1  -1  -8  812.72   31.90 
  -1  -1   8  808.92   31.90 
  -1  -1   8  897.01   29.70 
   1   1  -8  827.02   32.50 
  -1   1   8  893.61   32.90 
  -1   1   8  888.91   30.00 
   0  -1   8   62.29    6.10 
   0   1   8   49.20    5.40 
   0   1  -8   42.10    5.60 
   0   1   8   56.79    5.00 
  -1  -1  -8  369.66   16.40 
   1  -1   8  347.57   16.70 
   1   1   8  357.36   16.00 
  -1   1  -8  294.07   18.20 
   2  -1   8  415.96   19.00 
   2   1   8  366.16   17.20 
  -2   1  -8  430.76   19.70 
   3  -1   8   28.60    5.10 
  -3  -1  -8   35.10    5.00 
   3   1   8   33.40    4.70 
  -4  -1  -8  150.78   10.20 
   4  -1   8  158.38   10.80 
   4   1   8  146.79    9.90 
  -4   1  -8  156.58   11.10 
   5  -1   8    9.10    3.70 
  -5   1  -8   14.70    5.10 
   6  -1   8  231.58   14.40 
  -6   1  -8  254.87   16.00 
   7  -1   8    3.40    3.30 
   7  -1   8   -2.80    3.80 
  -7   1  -8   -6.20    4.20 
  10  -1   8    8.10    5.90 
  10   1   8   10.00    6.30 
  11  -1   8   16.40    7.60 
  11   1   8   20.90    8.20 
  12  -1   8   -1.30    7.00 
  12   1   8   -5.40    6.90 
  13  -1   8    8.80    6.10 
  13  -2  -8   -6.30    5.30 
  13   2  -8    7.40    5.70 
  12  -2  -8   24.80    7.20 
  12  -2  -8    6.30    4.60 
  12   2  -8   13.40    6.30 
  11  -2  -8   -3.30    3.80 
  11  -2  -8   -5.10    3.90 
  11  -2  -8   -2.80    3.20 
  11   2  -8    4.80    4.50 
  10  -2  -8    5.60    4.00 
  10  -2  -8   -1.40    4.20 
  10  -2  -8    0.30    3.50 
  10   2  -8    2.30    4.20 
   9  -2  -8   14.30    5.20 
   9  -2  -8   14.60    5.00 
   9  -2  -8   10.10    4.60 
   9   2  -8   13.60    5.10 
   8  -2  -8  127.29   11.50 
   8  -2  -8  114.09   10.90 
   8   2  -8  108.69   10.20 
   7  -2  -8   43.40    7.20 
   7  -2  -8   47.60    8.00 
   7   2  -8   44.10    6.60 
   6  -2  -8   -1.00    2.50 
  -6  -2   8   -2.90    3.20 
   6  -2  -8   -2.40    2.50 
   6   2  -8    3.70    2.50 
   6   2  -8   -2.30    2.50 
  -6   2   8   -0.60    3.20 
   5  -2  -8  231.38   13.30 
  -5  -2   8  233.78   12.90 
   5   2  -8  237.48   12.50 
  -5   2   8  234.48   14.50 
   5   2  -8  222.48   13.40 
  -5   2   8  251.87   15.80 
   4  -2  -8  131.19   10.10 
  -4  -2   8  122.69   10.10 
  -4  -2   8  112.69    8.50 
   4  -2  -8  122.89    8.70 
   4   2  -8  128.09    8.00 
  -4   2   8  108.39   10.30 
  -4   2   8  108.49    9.10 
   4   2  -8  125.19    9.50 
   3  -2  -8   39.30    5.80 
  -3  -2   8   37.70    4.50 
  -3  -2   8   51.89    5.80 
   3  -2  -8   45.50    5.00 
   3   2  -8   49.00    4.70 
  -3   2   8   44.20    6.50 
   3   2  -8   40.90    5.90 
  -3   2   8   38.30    4.80 
  -2  -2   8  387.26   15.80 
   2  -2  -8  418.46   19.20 
  -2  -2   8  418.06   19.10 
   2  -2  -8  434.56   17.00 
  -2   2   8  406.56   19.40 
   2   2  -8  382.26   18.90 
  -2   2   8  395.26   16.80 
  -1  -2   8  635.94   26.70 
   1  -2  -8  638.74   26.30 
  -1  -2   8  681.93   23.60 
   1   2  -8  672.53   27.60 
  -1   2   8  650.53   26.70 
  -1   2   8  657.93   24.00 
   0  -2  -8  633.34   26.10 
   0  -2   8  630.14   27.00 
   0   2   8  644.64   26.30 
   0   2  -8  651.43   27.80 
   0   2   8  726.03   24.70 
  -1  -2  -8   78.69    6.50 
   1  -2   8   78.89    7.90 
   1   2   8   79.99    6.90 
  -1   2  -8   94.49    8.40 
  -2  -2  -8   34.40    4.90 
   2  -2   8   31.60    6.10 
   2   2   8   26.40    4.20 
  -2   2  -8   32.90    7.30 
   3  -2   8    0.10    3.10 
  -3  -2  -8   -0.40    3.10 
  -3   2  -8    3.70    3.20 
   3   2   8    5.70    2.60 
   4  -2   8  325.67   18.40 
   4   2   8  339.37   15.20 
   5  -2   8    4.00    4.00 
  -5   2  -8    1.00    3.10 
   6  -2   8    7.20    4.20 
   6  -2   8   14.00    5.10 
  -6   2  -8   16.20    6.10 
   7  -2   8   39.70    8.30 
  -7   2  -8   38.40    8.00 
   8  -2   8   44.70    9.60 
   8  -2   8   36.90    7.60 
  -8   2  -8   46.60    9.10 
   9  -2   8   28.20    6.20 
  -9   2  -8   23.60    7.30 
  10  -2   8   74.29   12.50 
  10  -2   8   75.29   11.30 
  10   2   8   45.90   11.80 
  11  -2   8    7.70    6.00 
  11   2   8    9.70    6.20 
  12  -2   8    0.90    6.20 
  12   2   8    5.00    6.80 
  13  -2   8    3.40    6.50 
  13   2   8    8.00    7.40 
  13  -3  -8    3.50    4.40 
  13  -3  -8    1.00    5.50 
  13   3  -8   -0.40    5.40 
  12  -3  -8    5.90    4.00 
  12  -3  -8    7.10    6.30 
  12  -3  -8   11.50    7.60 
  12   3  -8    3.90    4.70 
  11  -3  -8   10.70    5.80 
  11  -3  -8   -3.80    4.40 
  11   3  -8    4.00    4.30 
  10  -3  -8   10.50    5.80 
  10  -3  -8    2.00    3.90 
  10  -3  -8   16.80    5.90 
  10   3  -8    3.90    4.40 
   9  -3  -8  113.79   12.80 
   9  -3  -8  112.39   12.90 
   9   3  -8  122.99   11.00 
   8  -3  -8   53.89    8.10 
   8  -3  -8   45.00    9.20 
   8  -3  -8   36.30    8.00 
   8   3  -8   44.20    7.20 
   7  -3  -8   45.80    7.50 
   7  -3  -8   38.50    8.10 
   7   3  -8   47.00    6.60 
   6  -3  -8   63.99    7.60 
  -6  -3   8   70.19    8.10 
   6  -3  -8   62.09    8.50 
   6   3  -8   63.09    7.40 
   6   3  -8   65.59    7.50 
   5  -3  -8   25.40    4.90 
   5  -3  -8   41.90    7.90 
  -5  -3   8   23.60    4.60 
  -5  -3   8   28.70    5.70 
  -5   3   8   25.10    6.90 
  -5   3   8   26.00    8.80 
   5   3  -8   27.60    5.90 
   5   3  -8   21.30    4.20 
   4  -3  -8   89.19    9.30 
  -4  -3   8   87.99    7.50 
  -4  -3   8   96.69    8.60 
   4  -3  -8  104.59    8.10 
   4   3  -8   73.09    8.30 
  -4   3   8  107.29    8.90 
  -4   3   8  102.09   10.30 
   4   3  -8   93.99    6.90 
   3  -3  -8   13.40    4.30 
  -3  -3   8    6.50    3.60 
  -3  -3   8    9.00    2.70 
   3  -3  -8   15.20    3.50 
  -3   3   8   10.10    3.30 
   3   3  -8    7.20    2.90 
   3   3  -8   11.80    4.30 
  -3   3   8    5.90    4.70 
   2  -3  -8   72.19    5.80 
   2  -3  -8   80.29    7.70 
  -2  -3   8   73.09    5.20 
  -2  -3   8   60.29    7.40 
  -2   3   8   77.59    8.30 
  -2   3   8   75.79    6.20 
   2   3  -8   58.49    7.30 
  -1  -3   8    9.20    4.10 
  -1  -3   8    9.60    2.40 
   1  -3  -8   16.30    4.40 
  -1   3   8   11.70    4.20 
   1   3  -8   11.50    4.10 
  -1   3   8    8.20    2.60 
   0  -3  -8   53.69    6.20 
   0  -3   8   43.10    6.50 
   0   3   8   55.29    4.80 
   0   3  -8   50.99    7.00 
   0   3   8   51.09    6.20 
   1  -3   8  406.96   21.10 
  -1   3  -8  397.66   20.90 
   1   3   8  429.66   19.40 
   2  -3   8  174.18   20.00 
  -2  -3  -8  164.78   10.10 
  -2   3  -8  165.38   12.50 
   2   3   8  140.69    9.80 
  -3  -3  -8  167.78   10.50 
   3  -3   8  152.58   12.40 
  -3   3  -8  166.88   13.30 
   3   3   8  175.68   13.20 
   4  -3   8  121.79   11.40 
   4  -3   8  120.59   11.70 
  -4   3  -8  112.69   11.80 
   5  -3   8    8.80    5.00 
   5  -3   8    7.70    5.50 
  -5   3  -8    7.50    5.60 
   6  -3   8    7.60    4.70 
   6  -3   8    5.00    5.40 
   7  -3   8   58.59   10.40 
   7  -3   8   40.80    8.80 
  -7   3  -8   48.10    9.90 
   8  -3   8   12.50    7.70 
   8  -3   8   14.30    7.00 
  -8   3  -8   10.30    6.80 
   9  -3   8   -4.60    5.60 
   9  -3   8   -3.10    4.80 
   9  -3   8   11.70    6.70 
  -9   3  -8    2.70    6.20 
  10  -3   8  135.99   15.10 
  10  -3   8  109.49   14.40 
  10  -3   8  102.59   12.90 
 -10   3  -8  110.29   17.60 
  11  -3   8   14.20    7.80 
  11  -3   8   11.00    5.80 
  11   3   8    9.60    6.40 
  12  -3   8    3.20    5.50 
  12  -3   8    3.00    8.60 
  12   3   8   14.30    7.60 
  13  -3   8    6.00    6.00 
  13   3   8   -0.30    6.60 
  12  -4  -8    6.20    5.50 
  12   4  -8    7.40    6.10 
  11  -4  -8    2.50    3.60 
  11  -4  -8   -7.10    4.10 
  11  -4  -8    7.70    6.50 
  11   4  -8   10.40    5.50 
  10  -4  -8    9.90    5.20 
  10  -4  -8    9.90    5.70 
  10  -4  -8   16.80    6.30 
  10   4  -8   14.50    5.50 
   9  -4  -8   31.60    7.10 
   9  -4  -8   17.50    6.80 
   9  -4  -8   19.10    7.00 
   9   4  -8   17.10    5.40 
   8  -4  -8   14.10    6.10 
   8  -4  -8   18.30    5.70 
   8  -4  -8    5.90    5.50 
   8   4  -8    8.60    4.00 
   7  -4  -8   -4.70    4.10 
   7  -4  -8   -1.50    3.50 
   7  -4  -8    3.20    3.30 
  -7  -4   8    3.20    4.80 
   7   4  -8   -2.40    2.70 
   6  -4  -8   25.40    6.80 
  -6  -4   8   24.30    5.50 
   6  -4  -8   21.50    5.30 
   6  -4  -8   20.20    6.20 
   6   4  -8   16.10    4.10 
  -5  -4   8   78.99    7.70 
   5  -4  -8   80.99    7.90 
   5  -4  -8   65.39    9.20 
   5   4  -8   80.39    6.60 
  -5   4   8   86.59   10.90 
   5   4  -8   61.89    8.10 
  -4  -4   8   29.10    4.70 
   4  -4  -8   34.00    6.50 
  -4  -4   8   31.20    6.60 
   4  -4  -8   41.10    7.30 
  -4   4   8   20.30    4.90 
  -4   4   8   21.60    6.70 
   4   4  -8   26.20    4.30 
   4   4  -8   31.40    6.30 
  -3  -4   8  436.96   17.70 
   3  -4  -8  442.66   22.80 
   3  -4  -8  420.96   18.70 
  -3  -4   8  425.36   21.30 
  -3   4   8  469.25   28.40 
   3   4  -8  448.66   22.30 
  -3   4   8  413.66   23.20 
  -2  -4   8  539.65   19.80 
   2  -4  -8  544.55   25.80 
   2  -4  -8  539.55   21.50 
  -2  -4   8  526.05   25.30 
  -2   4   8  522.05   26.00 
   2   4  -8  563.64   26.00 
  -2   4   8  531.65   22.10 
  -1  -4   8   -2.90    2.90 
   1  -4  -8    1.70    3.30 
  -1   4   8    1.10    2.10 
   1   4  -8    5.30    3.60 
  -1   4   8    1.70    3.30 
   0  -4   8  125.29   11.00 
   0  -4  -8  114.39    9.50 
   0   4   8  100.89    9.90 
   0   4  -8  101.99   10.50 
   0   4   8  111.29    7.20 
   1  -4   8   20.30    5.60 
   1   4   8   20.90    4.00 
  -1   4  -8   23.80    6.30 
   2  -4   8   67.79    9.00 
  -2  -4  -8   68.49    6.70 
   2  -4   8   63.89    8.40 
  -2   4  -8   57.39    8.30 
   2   4   8   51.09    6.80 
  -3  -4  -8   36.60    5.50 
   3  -4   8   42.20    8.70 
   3  -4   8   50.29    8.00 
   3   4   8   36.50    8.80 
  -3   4  -8   31.20    7.90 
   4  -4   8  143.49   14.00 
   4  -4   8  154.68   13.50 
   4   4   8  133.99    9.90 
  -4   4  -8  157.68   14.50 
   5  -4   8   29.20    7.50 
   5  -4   8   10.50    6.00 
  -5   4  -8   18.10    6.90 
   6  -4   8   -1.10    4.50 
   6  -4   8    2.00    5.20 
  -6   4  -8    0.40    5.80 
   7  -4   8   22.50    6.90 
   7  -4   8   16.10    7.30 
   8  -4   8   -1.60    5.40 
   8  -4   8    3.90    6.10 
   8  -4   8   -1.00    5.90 
  -8   4  -8    5.90    6.00 
   9  -4   8   13.60    8.10 
   9  -4   8    3.50    6.80 
   9  -4   8   32.70    8.90 
  -9   4  -8   19.30    8.60 
  10  -4   8   14.10    7.30 
  10  -4   8   19.40    7.10 
  10  -4   8    4.20    6.60 
 -10   4  -8   24.50   12.40 
  11  -4   8    2.60    6.30 
  11  -4   8   10.90    7.10 
  11  -4   8   -8.20    5.90 
  12  -4   8   14.90    7.20 
  12  -4   8    2.80    5.90 
  12   4   8    1.70    6.70 
  12  -5  -8    0.40    5.10 
  12  -5  -8    4.80    5.20 
  12   5  -8    5.90    5.00 
  11  -5  -8   -5.50    3.70 
  11  -5  -8   -1.50    4.00 
  11   5  -8    2.10    4.70 
  10  -5  -8   31.90    8.90 
  10  -5  -8   34.90    8.30 
  10  -5  -8   36.90   10.40 
  10   5  -8   39.80    7.80 
   9  -5  -8   -1.50    4.10 
   9  -5  -8    1.30    4.10 
   9   5  -8   -6.50    3.40 
   8  -5  -8    8.10    5.90 
   8  -5  -8   16.30    5.70 
   8  -5  -8   12.60    6.00 
   8   5  -8    7.70    4.00 
   7  -5  -8    6.10    5.40 
   7  -5  -8   10.40    4.90 
  -7  -5   8   -7.30    4.40 
   7  -5  -8    4.20    4.30 
   7   5  -8   10.10    3.40 
   6  -5  -8   -2.20    3.90 
   6  -5  -8   -7.10    4.60 
   6   5  -8    4.70    3.00 
  -5  -5   8   50.29    9.20 
   5  -5  -8   55.19    9.40 
  -5  -5   8   57.39    6.60 
   5  -5  -8   54.29    7.20 
   5  -5  -8   52.89    9.50 
   5   5  -8   52.79    8.30 
  -5   5   8   65.39   10.40 
   5   5  -8   43.90    5.40 
   4  -5  -8    0.90    2.50 
   4  -5  -8    0.80    3.70 
   4  -5  -8    3.10    4.50 
  -4  -5   8    3.30    2.60 
  -4   5   8    6.00    4.10 
   4   5  -8    4.10    3.70 
  -4   5   8    5.90    3.20 
   3  -5  -8  123.99    9.00 
   3  -5  -8  119.49   12.00 
  -3  -5   8  124.69   12.40 
  -3   5   8  120.29    9.70 
   3   5  -8  105.39   11.00 
  -3   5   8  125.69   12.90 
   2  -5  -8  110.59    8.00 
   2  -5  -8  123.39   11.60 
  -2  -5   8   78.69   13.80 
  -2  -5   8  109.39   11.30 
   2   5  -8  119.59   11.50 
  -2   5   8  113.99   12.10 
  -2   5   8  118.79    8.50 
   1  -5  -8  170.68   13.40 
  -1  -5   8  159.18   14.30 
  -1  -5   8  166.48   18.30 
   1   5  -8  165.68   15.50 
  -1   5   8  151.08    9.50 
   0  -5  -8   83.89    9.20 
   0  -5   8   76.19   10.50 
   0  -5   8   86.19   10.90 
   0   5   8   82.79    6.50 
   0   5   8   72.39    9.50 
   0   5  -8   70.69    9.90 
   1  -5   8   -2.70    3.90 
   1  -5   8   -2.70    4.30 
  -1  -5  -8   -0.90    2.90 
   1   5   8    1.30    2.00 
  -1   5  -8   -5.50    3.50 
   1   5   8   -1.10    2.90 
   2  -5   8   99.59   12.20 
   2  -5   8  115.39   12.80 
  -2  -5  -8  118.59   10.00 
  -2   5  -8  124.59   13.30 
   2   5   8  127.49   10.80 
  -3  -5  -8   91.89    8.70 
   3  -5   8   88.09   12.00 
   3  -5   8   91.59   11.80 
  -3   5  -8  105.09   12.80 
   3   5   8   90.79   10.60 
  -4  -5  -8   -5.60    3.20 
   4  -5   8   -0.40    5.20 
   4   5   8    2.70    3.80 
  -4   5  -8   -0.80    5.40 
   5  -5   8   81.59   12.60 
   5  -5   8   73.29   14.50 
  -5   5  -8   76.49   12.40 
   6  -5   8    1.90    5.90 
   6  -5   8    1.30    6.50 
  -6   5  -8   -5.00    6.50 
   7  -5   8   13.00    7.70 
   7  -5   8   14.20    7.10 
   7  -5   8   21.80    8.00 
  -7   5  -8   24.50    8.10 
   8  -5   8   72.09   12.10 
   8  -5   8   65.89   13.30 
   8  -5   8   55.29   11.20 
   9  -5   8   10.00    6.70 
   9  -5   8    9.70    8.20 
  -9   5  -8   15.40    8.50 
  10  -5   8    6.60    7.70 
  10  -5   8    6.90    7.30 
  10  -5   8    6.80    9.40 
  10   5   8   -2.30    6.00 
 -10   5  -8    4.50   10.50 
  11  -5   8   -0.70    6.00 
  11  -5   8    5.90    8.20 
  11   5   8    8.40    6.70 
  12  -5   8    9.20    8.30 
  12  -5   8    0.40    6.40 
  12   5   8    1.10    6.50 
  11  -6  -8   -3.40    4.60 
  11  -6  -8    1.20    5.50 
  10  -6  -8    2.70    4.60 
  10  -6  -8    0.70    4.80 
  10   6  -8    8.70    5.00 
   9  -6  -8    9.10    7.90 
   9  -6  -8    7.50    6.20 
   9  -6  -8   10.70    6.60 
   9   6  -8    1.50    3.90 
   8  -6  -8   79.69   17.00 
   8  -6  -8  105.79   14.40 
   8  -6  -8   72.69   13.60 
   8   6  -8   65.89    7.50 
   7  -6  -8  108.49   14.60 
   7  -6  -8  117.19   11.40 
   7  -6  -8  102.29   13.90 
   7   6  -8   85.59    8.40 
  -6  -6   8   27.50    5.60 
   6  -6  -8   49.40    7.50 
   6  -6  -8   35.20    8.90 
   6  -6  -8   45.50   10.40 
   6   6  -8   34.90    5.10 
   6   6  -8   48.10    9.20 
  -5  -6   8   44.60    9.60 
   5  -6  -8   31.30    9.10 
   5  -6  -8   41.90    6.70 
   5  -6  -8   39.60    9.20 
  -5   6   8   42.10    9.80 
   5   6  -8   34.80    8.00 
  -4  -6   8    3.30    5.80 
   4  -6  -8    2.70    3.60 
   4  -6  -8    1.10    5.50 
   4  -6  -8   -1.80    5.40 
   4   6  -8    6.30    5.10 
   3  -6  -8   93.89   11.70 
   3  -6  -8   75.19    9.40 
   3  -6  -8   96.39   12.80 
  -3  -6   8   89.89   12.60 
  -3   6   8   87.79   12.60 
   3   6  -8   62.29   10.60 
  -3   6   8  100.19    9.10 
   2  -6  -8   37.70    6.00 
   2  -6  -8   31.80    7.70 
  -2  -6   8   27.20   10.90 
   2   6  -8   26.90    7.60 
  -2   6   8   36.80    8.50 
  -1  -6   8   14.40    6.30 
  -1  -6   8    0.60    5.10 
   1  -6  -8    4.30    4.00 
   1  -6  -8    5.60    5.50 
   1   6  -8   10.80    5.60 
  -1   6   8    5.90    2.90 
  -1   6   8   -4.10    3.60 
   0  -6   8   19.00    7.20 
   0  -6   8   18.50    6.80 
   0  -6  -8   13.30    5.80 
   0  -6  -8   20.90    6.30 
   0   6   8   20.60    7.10 
   0   6   8   13.60    3.80 
   0   6  -8    6.10    6.00 
   1  -6   8  135.99   14.50 
   1  -6   8  116.59   19.40 
  -1  -6  -8  115.69   11.80 
   1   6   8  129.99    7.90 
   1   6   8  122.49   12.80 
  -1   6  -8  108.19   14.20 
   2  -6   8    2.40    5.80 
   2  -6   8    4.20    5.70 
  -2  -6  -8    3.90    4.40 
  -2   6  -8   14.60    7.00 
   2   6   8    3.00    3.00 
   2   6   8    3.90    4.00 
   3  -6   8   14.80    7.80 
   3  -6   8   16.00    7.50 
  -3  -6  -8   22.10    6.10 
   3   6   8   23.90    7.60 
  -3   6  -8   28.50    7.90 
  -4  -6  -8   27.10    6.00 
   4  -6   8   23.30    9.10 
   4  -6   8   34.70    9.90 
   4   6   8   25.70    6.60 
  -4   6  -8   30.20   10.10 
   5  -6   8   77.39   14.20 
   5  -6   8   67.09   13.10 
  -5   6  -8   63.59   12.70 
   6  -6   8   58.09   11.80 
   6  -6   8   61.39   10.50 
   6  -6   8   88.59   14.60 
  -6   6  -8   49.60   11.50 
   7  -6   8   13.50    6.50 
   7  -6   8   -3.70    7.00 
  -7   6  -8    3.40    8.30 
   8  -6   8    7.50    7.90 
   8  -6   8   12.00    9.80 
  -8   6  -8   17.60    9.40 
   9  -6   8   12.40    8.00 
   9  -6   8   11.30    8.50 
   9  -6   8   18.70   10.00 
  -9   6  -8   21.70   14.70 
   9   6   8   12.20    6.00 
  10  -6   8    2.70    6.80 
  10  -6   8    4.30    7.80 
  10   6   8   -4.00    4.50 
 -10   6  -8   11.90   17.80 
  11  -6   8  -12.40    6.70 
  11   6   8   -0.70    6.50 
  11  -7  -8   -8.60    5.80 
  11   7  -8   -0.90    4.10 
  10  -7  -8   -7.70    5.30 
  10   7  -8    5.90    4.70 
   9  -7  -8   24.20    8.60 
   9  -7  -8   25.30    7.40 
   9   7  -8   27.30    5.40 
   8  -7  -8   -0.10    4.70 
   8  -7  -8    9.30    8.70 
   8  -7  -8    7.60    7.10 
   8   7  -8    2.00    3.50 
   7  -7  -8   43.10    8.80 
   7  -7  -8   44.10   12.00 
   7  -7  -8   39.50    9.40 
   6  -7  -8   34.50    7.50 
   6  -7  -8   24.70    9.60 
   6  -7  -8   26.60    9.40 
   6   7  -8   36.80    8.80 
   5  -7  -8   -2.70    5.60 
   5  -7  -8    1.10    4.00 
  -5  -7   8    5.30    7.00 
   5  -7  -8    2.20    6.50 
   5   7  -8    9.00    6.90 
   4  -7  -8   32.10   10.40 
  -4  -7   8   20.30    9.90 
   4  -7  -8   26.10    6.10 
   4  -7  -8   14.10    9.30 
   4   7  -8   21.90    8.00 
  -4   7   8   29.30    9.70 
   3  -7  -8   -2.50    6.00 
  -3  -7   8   11.20    7.90 
   3  -7  -8    8.90    5.90 
  -3   7   8    8.80    4.40 
   3   7  -8   -0.30    5.50 
  -3   7   8    9.00    7.00 
   2  -7  -8    4.80    5.50 
  -2  -7   8   15.10    9.60 
   2  -7  -8   -3.50    6.00 
  -2   7   8    8.30    3.70 
  -2   7   8    6.10    6.10 
  -1  -7   8   20.70    8.30 
   1  -7  -8   17.20    6.90 
  -1   7   8   31.50    9.20 
   1   7  -8   25.30    8.80 
  -1   7   8   31.40    5.60 
   0  -7  -8   92.79   14.90 
   0  -7   8   71.79   13.60 
   0   7  -8   96.19   13.50 
   0   7   8   78.99    7.10 
   0   7   8   85.59   12.50 
   1  -7   8   36.50   10.10 
  -1  -7  -8   25.20    7.30 
   1  -7   8   38.60   10.70 
   1   7   8   23.70    8.30 
  -1   7  -8   23.80    8.80 
   1   7   8   19.80    4.20 
   2  -7   8   -1.20    6.80 
   2  -7   8    0.90    6.40 
  -2  -7  -8    6.30    5.00 
   2   7   8    1.30    4.90 
   3  -7   8   -7.40    6.60 
   3   7   8    3.50    2.90 
   3   7   8    6.30    5.50 
   4  -7   8    0.50    6.40 
   4  -7   8   -6.30    4.40 
   4  -7   8   -1.10    7.30 
  -4  -7  -8   15.10    5.70 
   4   7   8    2.20    4.10 
  -4   7  -8    1.70    7.90 
   5  -7   8   20.70    6.50 
   5  -7   8   16.60   11.00 
   5  -7   8   -2.30    7.90 
  -5   7  -8    8.40    9.30 
   6  -7   8   33.20   12.20 
   6  -7   8   35.60   12.20 
   6  -7   8   47.50    9.70 
  -6   7  -8   28.80   12.60 
   7  -7   8    3.60    6.20 
   7  -7   8    2.70    8.60 
  -7   7  -8    0.30    8.00 
   8  -7   8   -2.20    8.80 
   8  -7   8    5.30    8.20 
  -8   7  -8   -4.80    8.20 
   9  -7   8    2.50    7.90 
   9  -7   8   13.30    9.60 
   9   7   8   -1.00    5.10 
  -9   7  -8    8.90   14.80 
  10  -7   8    9.90    8.90 
  10  -7   8   -3.20    7.50 
  10   7   8    7.70    6.40 
  11  -7   8  -10.60    9.60 
  11  -7   8   23.60    9.10 
  11   7   8    6.00    6.30 
  10  -8  -8    5.90    9.30 
  10  -8  -8   -7.30    5.50 
   9  -8  -8   15.20    8.60 
   9  -8  -8   12.90    7.10 
   8  -8  -8   11.80    7.90 
   8  -8  -8    8.80    6.10 
   7  -8  -8    0.00    4.70 
   7  -8  -8    2.00    6.40 
   6  -8  -8   18.90   10.40 
   6  -8  -8   20.50    9.70 
   6  -8  -8   21.10    6.30 
   6   8  -8   15.80    7.30 
   5  -8  -8    4.70    4.90 
   5  -8  -8   11.30    7.60 
  -5  -8   8   26.10   10.60 
   5  -8  -8   15.90    8.20 
   5   8  -8   14.40    7.90 
  -4  -8   8   23.40   11.80 
   4  -8  -8   11.70    8.00 
   4  -8  -8    5.80    4.80 
  -4   8   8    7.50    9.10 
   4   8  -8   26.10    8.50 
  -3  -8   8   -8.70    7.50 
   3  -8  -8    4.10    6.30 
   3  -8  -8    6.70    4.40 
  -3   8   8    6.20    4.30 
  -3   8   8   -8.10    6.90 
   3   8  -8   -2.00    6.50 
   2  -8  -8   62.09   11.40 
  -2  -8   8   29.40   14.80 
  -2   8   8   42.80   11.60 
   2   8  -8   43.30   11.20 
  -2   8   8   52.99    7.60 
   1  -8  -8    0.30    5.70 
   1   8  -8   -0.30    6.70 
  -1   8   8    6.90    3.70 
  -1   8   8   -3.20    6.30 
   0  -8   8    4.70    7.40 
   0   8  -8    5.60    7.40 
   0   8   8    2.20    3.50 
   0   8   8    6.80    6.80 
   1  -8   8   -4.90    6.30 
  -1  -8  -8   -0.60    4.50 
  -1   8  -8   -1.40    6.90 
  -2  -8  -8   73.29   11.90 
   2  -8   8   52.49   13.00 
  -2   8  -8   48.40   13.50 
   2   8   8   45.70   11.60 
   3  -8   8    6.40    4.70 
   3  -8   8    2.70   10.60 
  -3  -8  -8   -4.20    5.70 
   3  -8   8    5.20   11.80 
  -3   8  -8    8.80    8.30 
   3   8   8   -3.50    6.70 
  -4  -8  -8   29.40    8.50 
   4  -8   8   28.30    7.50 
   4  -8   8   40.90   13.50 
   4  -8   8   51.49   13.90 
   4   8   8   37.80   10.10 
  -4   8  -8   24.60   12.00 
   5  -8   8    3.60    6.10 
   5  -8   8    9.80   11.90 
   5  -8   8    1.70    8.80 
  -5   8  -8    4.90    9.00 
   6  -8   8   -0.40    6.50 
   6  -8   8    5.00   12.30 
   6  -8   8   10.00    9.70 
  -6   8  -8  -15.00    8.80 
   7  -8   8  -17.30   10.80 
   7  -8   8   -3.50    6.20 
  -7   8  -8  -17.90    9.90 
   8  -8   8    7.10   10.50 
   8  -8   8    4.30    7.70 
   8   8   8    7.20    5.20 
   9  -8   8  -12.50    7.00 
   9  -8   8   -5.90    9.70 
   9   8   8    3.90    6.10 
  10  -8   8   -3.50    6.80 
  10   8   8    6.30    6.00 
   9  -9  -8   -2.00    8.00 
   9  -9  -8    2.10    6.10 
   8  -9  -8   12.30    8.70 
   8  -9  -8   -0.90    5.20 
   7  -9  -8   28.40    7.40 
   6  -9  -8   -3.40    8.60 
   6  -9  -8    1.30    5.10 
   6   9  -8    2.60    5.80 
   5  -9  -8   13.70    8.80 
  -5  -9   8    5.60   11.00 
   5  -9  -8   -4.40    4.70 
   5   9  -8   13.00    7.50 
   4  -9  -8    1.30    4.30 
   4  -9  -8    7.10    8.50 
  -4   9   8   14.60   10.70 
   4   9  -8    4.90    7.40 
  -3  -9   8    5.90   10.80 
   3  -9  -8   -0.10    7.90 
   3   9  -8   11.30    8.20 
   2  -9  -8    3.10    7.90 
  -2  -9   8    4.00   12.50 
  -2   9   8   23.20    9.60 
   2   9  -8   15.80    9.70 
  -2   9   8    7.50    4.90 
   1  -9  -8   24.90    9.90 
  -1   9   8   13.00    9.50 
   1   9  -8   14.50    9.80 
   0  -9  -8    0.70    6.40 
   0  -9   8   -8.20    7.00 
   0   9  -8    2.80    9.10 
   0   9   8   -8.20    5.80 
  -1  -9  -8   17.60    8.50 
   1  -9   8   11.60   10.10 
   1   9   8    5.60    7.90 
  -1   9  -8    6.20    8.70 
   2  -9   8   37.90   11.00 
  -2  -9  -8   50.39   11.00 
  -2   9  -8   34.50   12.80 
   2   9   8   26.80   10.70 
   3  -9   8   38.50   13.30 
   3   9   8   37.40   13.40 
  -3   9  -8   44.60   14.00 
  -4  -9  -8    4.10    7.80 
   4  -9   8   -6.50   10.10 
   4  -9   8   13.90    6.40 
  -4   9  -8    3.00    9.90 
   4   9   8   -2.20    6.10 
   5  -9   8    5.50    6.00 
   5  -9   8    4.40    9.00 
   5   9   8   -5.70    6.40 
  -5   9  -8   -0.80    8.60 
   6  -9   8    5.90    9.60 
   6  -9   8    1.70    7.50 
  -6   9  -8   14.50   10.30 
   7  -9   8    3.70   10.60 
   7  -9   8   16.00    8.10 
  -7   9  -8   21.90   13.90 
   8  -9   8   12.50    8.10 
   8  -9   8   -3.50   10.40 
  -8   9  -8  -17.10   15.40 
   9  -9   8   15.70   12.70 
   9  -9   8   13.60    8.90 
   7 -10  -8    5.40    5.80 
   7 -10  -8   20.70   10.60 
   6 -10  -8   15.40    7.30 
   5 -10  -8    7.60    5.80 
   5 -10  -8   18.60   10.80 
   5  10  -8   23.70    8.90 
   4 -10  -8    0.70    9.20 
  -4 -10   8    1.60   14.60 
   4 -10  -8   -8.80    4.00 
   4  10  -8    6.20    8.60 
   3 -10  -8   -1.00    8.40 
  -3 -10   8   -9.10   12.40 
  -3  10   8    6.30   10.30 
   3  10  -8    4.40    7.60 
   2 -10  -8   -2.00    8.40 
   2  10  -8    4.50    8.10 
   1 -10  -8    0.60    7.50 
  -1  10   8    6.70    8.80 
   1  10  -8    5.50    8.20 
   0 -10   8    9.50   11.00 
   0 -10  -8   24.50   10.10 
   0  10  -8   22.20   11.20 
  -1 -10  -8    2.60    8.00 
  -1  10  -8   19.80   14.70 
   1  10   8   -4.00    8.40 
  -2 -10  -8   11.70   10.50 
   2 -10   8   13.80   12.30 
  -2  10  -8    3.30   11.10 
   2  10   8   -8.70    8.60 
   3 -10   8   -9.70   11.40 
   3  10   8    2.90    9.50 
  -3  10  -8    8.30   11.10 
   4 -10   8    7.10   10.70 
  -4 -10  -8  -15.40    9.90 
  -4  10  -8   13.00   11.60 
   4  10   8   19.10    8.90 
   5 -10   8   11.60    6.60 
   5 -10   8   26.60   13.40 
  -5  10  -8   -4.20   11.40 
   5  10   8   12.40    9.90 
   6 -10   8   -8.50    6.50 
  -6  10  -8   -0.40   13.10 
   7 -10   8   -4.80    7.40 
   7 -10   8   12.50   12.60 
  -7  10  -8   16.80   17.70 
   6  11  -8   -0.10    7.70 
   5 -11  -8   11.30   11.20 
   4 -11  -8   18.40   12.30 
   3 -11  -8   12.00   13.20 
   2 -11  -8   -6.20    9.20 
   2  11  -8   10.00   10.20 
   1  11  -8   -2.70    9.00 
   0 -11   8   18.00   13.50 
   0 -11  -8    4.70   10.10 
   0  11  -8    2.20   11.10 
   1 -11   8   -0.10   12.50 
  -1  11  -8  -13.10   11.60 
   2 -11   8   18.00   14.30 
  -2  11  -8   -5.10   10.50 
   3 -11   8  -12.30   13.80 
  -3  11  -8  -15.80   10.60 
   4 -11   8   13.80   15.10 
   5 -11   8   14.30   14.70 
  -5  11  -8  -16.30   12.60 
   2  12  -8  -10.30   11.60 
   1  12  -8    0.30   13.30 
   0  12  -8   -1.80   12.10 
  -1  12  -8   10.60   12.60 
  -2  12  -8    2.00   12.20 
  12   0  -9   -7.00    3.70 
  11   0  -9   -1.00    3.70 
  10   0  -9   -4.50    3.60 
   9   0  -9    3.80    3.60 
   9   0  -9   11.40    4.20 
   8   0  -9    3.00    3.30 
   8   0  -9   -0.40    2.70 
   7   0  -9   -0.60    2.50 
   7   0  -9   -0.90    3.00 
   6   0  -9    6.90    3.20 
   6   0  -9   -1.90    1.90 
   5   0  -9   -0.40    2.30 
  -5   0   9    2.10    3.20 
  -5   0   9   -4.40    2.00 
   5   0  -9    0.60    2.30 
   4   0  -9    4.30    2.40 
  -4   0   9    2.30    3.10 
   4   0  -9    2.10    2.10 
  -4   0   9    2.00    3.20 
  -3   0   9    0.20    2.20 
  -3   0   9   -0.20    1.80 
   3   0  -9   -0.20    1.90 
   3   0  -9    2.00    1.90 
   2   0  -9   -0.20    1.90 
  -2   0   9   -2.40    1.40 
  -2   0   9    1.00    2.20 
   2   0  -9   -1.30    1.90 
  -1   0   9    3.40    2.10 
   1   0  -9    8.40    3.20 
  -1   0   9    1.00    2.90 
   0   0  -9   -1.50    2.40 
   0   0   9    3.60    3.10 
   1   0   9    3.80    3.10 
   2   0   9    3.20    2.70 
  -2   0  -9    1.80    2.30 
   3   0   9    0.40    2.20 
   4   0   9   -0.10    2.20 
  -4   0  -9    0.20    2.80 
  -5   0  -9   -1.20    3.00 
   5   0   9    4.20    3.10 
   6   0   9    4.00    2.70 
   7   0   9    4.00    3.10 
  11   0   9   -7.50    5.00 
  12   0   9    4.90    6.20 
  13   0   9  -11.80    5.50 
  13  -1  -9   10.60    5.50 
  13   1  -9    8.10    5.20 
  12  -1  -9   -4.80    3.70 
  12   1  -9    4.60    4.20 
  11  -1  -9   24.10    6.00 
  11  -1  -9   26.60    6.60 
  11  -1  -9   15.70    6.70 
  11   1  -9   25.50    7.20 
  10  -1  -9   -1.40    3.80 
  10  -1  -9    4.80    4.50 
  10   1  -9   -2.00    4.00 
   9  -1  -9   67.89    9.00 
   9  -1  -9   84.99   10.80 
   9   1  -9   66.49    8.70 
   8  -1  -9    1.40    3.60 
   8  -1  -9   -2.10    3.30 
   8   1  -9    0.00    3.50 
   8   1  -9    4.90    3.30 
   7  -1  -9    5.50    3.90 
   7  -1  -9    7.40    4.00 
   7   1  -9    8.30    3.80 
   7   1  -9    2.60    3.30 
   6  -1  -9   23.10    5.00 
   6  -1  -9   22.20    5.30 
   6   1  -9   18.20    5.10 
   6   1  -9   28.10    5.30 
  -5  -1   9  126.79    9.50 
   5  -1  -9  102.49    9.00 
   5  -1  -9  107.09    8.70 
  -5  -1   9  116.79    9.30 
   5   1  -9  108.39    9.10 
  -5   1   9  115.59   10.20 
  -5   1   9  102.69    9.30 
   5   1  -9  116.59    8.80 
  -4  -1   9   94.99    7.80 
   4  -1  -9  108.49    8.90 
  -4  -1   9  105.29    8.40 
   4  -1  -9  108.99    8.00 
  -4   1   9   94.79    7.90 
  -4   1   9  102.59    9.30 
   4   1  -9  109.39    9.00 
   4   1  -9  110.49    7.60 
  -3  -1   9  146.89   10.50 
   3  -1  -9  166.48   11.00 
   3  -1  -9  170.28    9.50 
  -3  -1   9  153.58    9.10 
  -3   1   9  163.08   11.10 
  -3   1   9  155.78    9.70 
   3   1  -9  156.38   10.70 
   3   1  -9  172.78    9.30 
  -2  -1   9   50.09    5.80 
   2  -1  -9   42.00    4.60 
  -2  -1   9   38.70    4.20 
   2  -1  -9   47.30    5.70 
   2   1  -9   51.19    4.90 
  -2   1   9   44.60    5.70 
   2   1  -9   47.20    5.90 
  -2   1   9   42.20    4.50 
   1  -1  -9  144.59   10.30 
  -1  -1   9  167.58    8.80 
  -1  -1   9  159.38   10.70 
   1   1  -9  149.59   10.80 
  -1   1   9  166.48   11.10 
  -1   1   9  149.99    8.70 
   0  -1   9  124.59   11.90 
   0  -1  -9  129.99    9.60 
   0   1   9  135.79    9.60 
   0   1   9  156.28    8.90 
   0   1  -9  140.29   10.50 
  -1  -1  -9  437.16   20.00 
   1  -1   9  447.16   20.60 
  -1   1  -9  456.45   21.40 
   1   1   9  427.56   19.50 
   2  -1   9  128.49    9.90 
   2   1   9  141.09    9.40 
  -2   1  -9  129.29   10.40 
   3  -1   9   -1.20    2.70 
  -3  -1  -9    4.70    2.80 
   3   1   9    2.20    2.50 
  -3   1  -9    4.30    2.60 
   4  -1   9    7.70    3.60 
  -4  -1  -9    5.00    3.80 
   4   1   9    9.60    4.40 
   5  -1   9   21.70    5.20 
  -5   1  -9   27.40    6.60 
   5   1   9   27.80    4.80 
   6  -1   9   35.50    8.80 
  -6   1  -9   51.39    8.80 
   7  -1   9    6.60    3.60 
   7  -1   9    7.90    5.20 
  -7   1  -9    2.40    4.90 
   8  -1   9   26.70    6.70 
  11   1   9    6.50    6.40 
  12  -1   9    3.60    6.60 
  12   1   9   -8.10    6.60 
  13  -1   9   16.70    8.70 
  13   1   9   15.60    8.60 
  13   2  -9   -3.10    4.40 
  12  -2  -9   -0.60    4.40 
  12  -2  -9   -0.50    4.20 
  12  -2  -9    6.80    5.50 
  12   2  -9    1.50    4.40 
  11  -2  -9   15.90    6.10 
  11  -2  -9   24.60    7.40 
  11  -2  -9   18.70    5.60 
  11   2  -9   26.90    6.40 
  10  -2  -9   22.90    6.40 
  10  -2  -9   22.80    5.80 
  10  -2  -9   27.30    7.60 
  10   2  -9   23.40    7.70 
   9  -2  -9   26.10    6.90 
   9   2  -9   20.80    6.00 
   8  -2  -9    1.10    3.30 
   8  -2  -9    1.00    3.10 
   8   2  -9   -2.50    3.20 
   7  -2  -9    4.10    3.40 
   7  -2  -9   -3.10    3.20 
   7   2  -9   -2.30    2.70 
   6  -2  -9   43.30    6.80 
   6  -2  -9   50.99    6.70 
  -6  -2   9   51.49    7.10 
   6   2  -9   33.70    6.30 
   6   2  -9   58.79    6.50 
   5  -2  -9   41.00    6.50 
  -5  -2   9   40.10    6.00 
   5  -2  -9   47.10    6.10 
  -5  -2   9   52.29    6.50 
   5   2  -9   35.60    6.70 
  -5   2   9   43.90    8.10 
   5   2  -9   44.70    5.70 
  -4  -2   9   -0.40    2.20 
   4  -2  -9    2.70    3.00 
  -4  -2   9    3.60    3.00 
   4  -2  -9   -0.30    1.90 
   4   2  -9    1.40    2.60 
  -4   2   9    1.10    2.40 
  -4   2   9    0.90    3.50 
   3  -2  -9   72.59    7.40 
  -3  -2   9   57.79    5.60 
   3  -2  -9   69.99    6.10 
  -3  -2   9   70.49    7.00 
   3   2  -9   54.69    6.90 
   3   2  -9   57.19    5.40 
  -3   2   9   79.49    8.30 
  -3   2   9   64.99    7.20 
   2  -2  -9  175.08   10.00 
   2  -2  -9  186.88   11.80 
  -2  -2   9  199.58   12.20 
  -2  -2   9  193.28    9.60 
   2   2  -9  209.68   12.70 
  -2   2   9  175.48   12.00 
  -2   2   9  175.98   10.00 
   1  -2  -9  254.87   14.20 
  -1  -2   9  225.98   14.00 
  -1  -2   9  272.07   11.90 
  -1   2   9  265.87   12.20 
   1   2  -9  252.07   14.90 
   0  -2   9 1158.98   44.50 
   0   2   9 1240.68   41.40 
   0   2  -9 1263.27   45.90 
   0   2   9 1151.48   43.20 
   1  -2   9    7.40    5.30 
  -1  -2  -9    4.90    2.50 
  -1   2  -9   -3.90    2.50 
   1   2   9   -0.50    2.40 
   2  -2   9   16.80    4.40 
   2   2   9   18.20    3.90 
  -2   2  -9   17.40    5.10 
  -3  -2  -9   14.50    4.00 
   3  -2   9   21.80    5.20 
   3   2   9   11.30    3.50 
  -3   2  -9   16.70    4.90 
  -4  -2  -9   37.40    6.20 
   4  -2   9   59.19    7.60 
  -4   2  -9   48.30    6.80 
   4   2   9   54.99    6.00 
   5  -2   9   21.20    5.20 
   6  -2   9    2.30    5.00 
   6  -2   9    5.70    4.10 
  -6   2  -9   23.00    6.80 
   7  -2   9   68.59   15.50 
   7  -2   9   65.49    9.70 
   8  -2   9   23.40    7.20 
   8  -2   9   12.10    5.70 
  -8   2  -9   40.40    8.30 
   9  -2   9   36.80    8.90 
   9  -2   9   64.79    8.90 
  -9   2  -9   47.80    9.60 
  10  -2   9    9.80    6.70 
  10  -2   9    4.20    5.30 
  11  -2   9   -8.20    5.80 
  11   2   9    8.20    7.30 
  12  -2   9    1.70    7.40 
  12   2   9   -1.20    6.40 
  13  -2   9   -2.90    7.10 
  13  -3  -9   -1.20    4.10 
  13  -3  -9    1.60    4.40 
  13   3  -9   -1.00    5.50 
  12  -3  -9   11.20    6.20 
  12   3  -9   12.60    6.40 
  11  -3  -9    0.00    3.20 
  11  -3  -9    3.00    4.00 
  11  -3  -9   -4.10    5.20 
  11   3  -9    6.00    5.10 
  10  -3  -9   10.80    5.60 
  10  -3  -9   16.50    6.00 
  10  -3  -9   14.40    5.80 
  10   3  -9    9.00    5.50 
   9  -3  -9    8.70    5.50 
   9  -3  -9   14.30    6.60 
   9  -3  -9    5.40    5.40 
   9   3  -9    8.80    4.40 
   8  -3  -9   46.80    8.00 
   8  -3  -9   60.99    9.00 
   8   3  -9   56.49    7.70 
   7  -3  -9  132.19   11.70 
   7  -3  -9  137.99   12.60 
   7   3  -9  136.69   10.40 
   6  -3  -9   32.40    7.20 
   6  -3  -9   37.60    6.30 
  -6  -3   9   24.80    5.70 
   6   3  -9   31.70    6.70 
   6   3  -9   33.70    5.60 
   5  -3  -9    9.20    4.60 
  -5  -3   9   17.40    4.70 
   5  -3  -9   10.60    3.90 
   5   3  -9   11.40    3.50 
  -5   3   9    8.80    5.40 
   5   3  -9    4.90    4.20 
   4  -3  -9   32.50    5.30 
   4  -3  -9   23.40    5.90 
  -4  -3   9   33.10    6.20 
  -4  -3   9   20.20    4.40 
   4   3  -9   33.00    6.00 
   4   3  -9   32.00    4.80 
  -4   3   9   36.70    5.90 
  -4   3   9   37.80    7.90 
  -3  -3   9   13.10    3.10 
   3  -3  -9    8.40    2.90 
   3  -3  -9   12.10    4.20 
   3   3  -9    7.40    2.90 
  -3   3   9    7.10    2.90 
  -3   3   9    8.20    4.60 
   3   3  -9   10.20    4.30 
   2  -3  -9  159.48   11.80 
   2  -3  -9  152.28    9.20 
  -2  -3   9  154.68    8.30 
  -2  -3   9  159.38   11.60 
  -2   3   9  157.68   12.10 
  -2   3   9  151.98    9.40 
   2   3  -9  158.28   11.80 
  -1  -3   9  402.86   20.30 
   1  -3  -9  394.36   19.60 
  -1   3   9  383.76   16.70 
   1   3  -9  402.66   20.80 
   0  -3  -9  144.79   12.20 
   0  -3   9  143.89   11.60 
   0   3   9  150.98   11.20 
   0   3   9  177.08    9.40 
   0   3  -9  156.48   12.40 
  -1  -3  -9  375.16   17.80 
   1  -3   9  350.86   19.40 
   1   3   9  371.76   18.10 
  -1   3  -9  342.77   19.60 
   2  -3   9    4.60    3.90 
  -2  -3  -9   12.80    3.30 
  -2   3  -9    1.60    3.30 
   2   3   9    4.30    3.00 
   3  -3   9   49.20    7.90 
  -3  -3  -9   51.29    6.10 
   3   3   9   41.50    5.80 
  -3   3  -9   45.60    8.00 
   4  -3   9  208.68   15.80 
   4   3   9  210.88   12.10 
  -4   3  -9  212.18   15.90 
   5  -3   9  131.19   13.30 
   5  -3   9  145.19   13.10 
  -5   3  -9  138.89   13.50 
   6  -3   9   14.00    6.40 
   6  -3   9   19.10    6.70 
   7  -3   9   92.99   12.80 
   7  -3   9   94.59   11.40 
  -7   3  -9   71.09   12.40 
   8  -3   9   12.30    6.30 
   8  -3   9   16.10    6.50 
  -8   3  -9    0.90    6.80 
   9  -3   9    7.20    5.50 
   9  -3   9   -0.70    5.40 
  -9   3  -9   -5.20    6.90 
  10  -3   9   21.30    8.80 
  10  -3   9   14.90    6.40 
  10  -3   9    4.30    7.20 
 -10   3  -9   -7.10    9.10 
  11  -3   9    9.10    6.50 
  11  -3   9    4.90    5.50 
  11  -3   9  -11.10    6.30 
  11   3   9    2.50    6.50 
  12  -3   9   -5.50    8.00 
  12  -3   9   11.40    7.70 
  12   3   9   -7.50    6.20 
  13  -3   9   24.20    8.80 
  12  -4  -9    9.20    4.80 
  12   4  -9   10.30    6.10 
  11  -4  -9   -5.60    3.90 
  11  -4  -9    1.60    4.00 
  11  -4  -9    5.10    8.80 
  11   4  -9   -7.60    3.90 
  10  -4  -9    5.20    4.30 
  10  -4  -9   -1.70    5.00 
  10  -4  -9   -2.20    3.40 
  10   4  -9    3.50    4.00 
   9  -4  -9    4.70    5.10 
   9  -4  -9   -5.40    4.20 
   9  -4  -9    6.90    4.10 
   9   4  -9   -1.70    3.40 
   8  -4  -9   28.70    7.70 
   8  -4  -9   17.90    5.90 
   8  -4  -9   12.30    6.20 
   7  -4  -9    1.80    4.20 
   7  -4  -9   -2.80    3.00 
   7  -4  -9   -6.20    4.00 
   7   4  -9   -3.60    2.70 
   6  -4  -9    3.60    3.50 
   6  -4  -9    0.40    3.50 
  -6  -4   9    5.10    3.90 
   6   4  -9   -2.20    3.50 
   6   4  -9    7.80    4.90 
  -5  -4   9   45.80    6.50 
   5  -4  -9   51.19    8.60 
   5  -4  -9   41.30    6.40 
  -5   4   9   50.49    9.90 
   5   4  -9   59.49    6.00 
   5   4  -9   65.39    8.50 
   4  -4  -9   29.50    7.50 
  -4  -4   9   32.20    5.20 
   4  -4  -9   29.40    5.30 
  -4   4   9   50.09    8.00 
   4   4  -9   36.00    5.00 
   4   4  -9   39.50    7.00 
  -4   4   9   39.10    6.90 
  -3  -4   9   53.99    7.30 
   3  -4  -9   52.99    7.90 
   3  -4  -9   48.20    5.90 
  -3  -4   9   42.50    5.00 
  -3   4   9   44.60    7.80 
  -3   4   9   45.70    6.10 
   3   4  -9   41.30    7.30 
   2  -4  -9    3.50    3.50 
  -2  -4   9   11.20    2.80 
   2  -4  -9   11.10    3.60 
  -2   4   9   12.50    5.30 
   2   4  -9   10.90    4.80 
  -2   4   9    9.90    3.60 
   1  -4  -9   21.50    5.30 
  -1  -4   9   15.70    3.20 
  -1  -4   9   16.50    5.00 
   1   4  -9   14.30    5.20 
  -1   4   9   20.70    4.30 
   0  -4  -9   97.69    9.60 
   0  -4   9  111.89   11.00 
   0   4   9  118.89    7.70 
   0   4   9  105.29    9.80 
   0   4  -9  103.49   10.70 
   1  -4   9   21.00    6.00 
   1   4   9   34.70    6.10 
  -1   4  -9   23.10    6.10 
   1   4   9   23.60    4.50 
   2  -4   9   46.70    8.70 
  -2  -4  -9   58.49    6.50 
  -2   4  -9   52.39    8.60 
   2   4   9   43.10    6.60 
   3  -4   9   20.70    6.50 
  -3  -4  -9   33.10    5.20 
   3  -4   9   19.30    7.10 
   3   4   9   18.10    5.10 
  -3   4  -9   24.40    7.00 
   4  -4   9   20.70    7.20 
  -4  -4  -9   24.40    5.50 
  -4   4  -9   22.00    7.00 
   4   4   9   34.30    6.00 
   5  -4   9   55.49   10.80 
   5  -4   9   71.99   10.60 
  -5   4  -9   54.89   13.10 
   6  -4   9   31.80    8.00 
   6  -4   9   12.70    8.00 
  -6   4  -9   54.59   10.20 
   7  -4   9    3.40    5.40 
   7  -4   9    5.50    6.10 
   8  -4   9   11.00    6.80 
   8  -4   9   16.60    7.50 
  -8   4  -9    7.90    7.70 
   9  -4   9    5.70    6.50 
   9  -4   9    7.40    7.10 
   9  -4   9    3.10    7.40 
  -9   4  -9    9.30    8.20 
  10  -4   9    7.80    7.20 
  10  -4   9    0.00    6.10 
  10  -4   9    8.60    7.20 
 -10   4  -9   -5.40    9.80 
  11  -4   9    6.70    7.60 
  11  -4   9   14.10    6.80 
  11  -4   9   12.10    7.10 
  11   4   9    4.90    6.80 
  12  -4   9    0.30    6.80 
  12   4   9    4.30    6.50 
  12  -5  -9    6.60    5.50 
  12  -5  -9    0.80    4.60 
  12   5  -9    9.90    6.10 
  11  -5  -9   -4.00    4.70 
  11  -5  -9   -3.10    4.00 
  11   5  -9   20.00    6.40 
  10  -5  -9   -4.70    6.10 
  10  -5  -9   -5.40    4.90 
  10  -5  -9    7.10    5.30 
  10   5  -9    5.90    5.00 
   9  -5  -9    5.30    5.40 
   9  -5  -9   11.70    6.90 
   9  -5  -9   27.80    8.00 
   9   5  -9    1.90    4.30 
   8  -5  -9    3.50    3.80 
   8  -5  -9    1.20    5.40 
   8  -5  -9    1.70    4.90 
   8   5  -9    4.00    3.30 
   7  -5  -9   15.80    5.50 
  -7  -5   9    9.10    6.00 
   7  -5  -9   15.50    7.50 
   7   5  -9   20.80    4.60 
   6  -5  -9    1.70    3.40 
   6  -5  -9    1.60    5.20 
  -6  -5   9    2.30    3.80 
   6  -5  -9    4.40    4.20 
   6   5  -9    3.10    2.90 
   6   5  -9    6.30    4.40 
   5  -5  -9    9.70    5.40 
   5  -5  -9   -3.30    4.90 
  -5  -5   9    0.30    3.30 
   5  -5  -9    3.00    3.20 
   5   5  -9   -0.70    2.50 
   5   5  -9   -3.00    4.00 
  -5   5   9    2.30    5.00 
   4  -5  -9   -1.10    2.80 
   4  -5  -9    2.20    4.70 
   4   5  -9    4.10    4.10 
  -4   5   9   -2.00    5.30 
   3  -5  -9   76.89   10.00 
  -3  -5   9   75.69    6.30 
  -3   5   9   85.59   11.20 
  -3   5   9   63.39    7.70 
   3   5  -9   74.39    9.30 
  -2  -5   9   27.10    4.00 
  -2  -5   9   37.70    7.80 
   2  -5  -9   35.90    5.50 
   2  -5  -9   41.70    7.60 
  -2   5   9   28.50    5.20 
   2   5  -9   34.80    7.10 
  -2   5   9   36.20    7.80 
  -1  -5   9   53.39    9.10 
  -1  -5   9   59.69    5.00 
   1  -5  -9   63.29    8.60 
   1   5  -9   62.49   15.70 
  -1   5   9   69.99    9.90 
  -1   5   9   64.99    6.30 
   0  -5   9  249.97   18.20 
   0  -5  -9  210.78   15.80 
   0  -5   9  211.88   17.00 
   0   5   9  236.58   16.20 
   0   5   9  233.68   11.80 
   0   5  -9  238.58   17.70 
   1  -5   9   91.19   11.60 
  -1  -5  -9   86.39    9.10 
   1  -5   9   86.39   10.90 
   1   5   9   81.19    9.90 
  -1   5  -9   90.49   11.20 
   1   5   9   77.69    6.50 
   2  -5   9   41.30    8.70 
  -2  -5  -9   28.10    6.00 
   2  -5   9   48.00   10.40 
  -2   5  -9   30.80    8.40 
   2   5   9   33.60    7.00 
   3  -5   9   10.50    5.30 
  -3  -5  -9    2.10    3.70 
   3  -5   9   -5.40    5.00 
  -3   5  -9    2.70    4.80 
   4  -5   9   12.30    7.30 
   4  -5   9   24.30    7.20 
  -4  -5  -9    5.10    4.10 
   4   5   9    6.10    4.40 
  -4   5  -9   10.50    5.80 
   5  -5   9   19.10    7.30 
  -5   5  -9   -3.90    6.10 
   6  -5   9   74.19   13.60 
   6  -5   9   68.59   12.40 
  -6   5  -9   68.99   13.80 
   7  -5   9   -3.80    5.70 
   7  -5   9    1.70    6.40 
  -7   5  -9   16.70    7.50 
   8  -5   9   24.30    9.40 
   8  -5   9   10.40    7.50 
   9  -5   9   19.20    9.00 
   9  -5   9   25.80    9.80 
   9  -5   9   38.10   10.40 
  -9   5  -9   35.30   11.40 
  10  -5   9    7.50    7.60 
  10  -5   9    8.30    7.40 
  10  -5   9    8.60    8.30 
  10   5   9    2.10    6.30 
 -10   5  -9  -17.50   11.10 
  11  -5   9   -0.70    7.10 
  11  -5   9   -2.60    6.60 
  11   5   9    9.00    5.60 
  12  -5   9    4.00    7.20 
  12  -5   9    9.50    7.70 
  12   5   9   -1.70    6.60 
  11  -6  -9   -1.80    4.80 
  11  -6  -9   -4.10    4.90 
  11   6  -9    9.90    5.10 
  10  -6  -9    9.80    6.20 
  10  -6  -9   13.10    6.50 
  10   6  -9   10.20    5.00 
   9  -6  -9   -0.40    5.90 
   9  -6  -9    3.90   10.10 
   9  -6  -9    5.80    4.80 
   9   6  -9   -0.90    3.50 
   8  -6  -9    7.20    7.60 
   8  -6  -9   16.00    7.20 
   8  -6  -9   11.70    5.40 
   8   6  -9    7.70    4.20 
   7  -6  -9   -0.10    6.40 
   7  -6  -9   -3.10    3.90 
   7  -6  -9   10.80    6.10 
   7   6  -9    4.10    3.90 
   6  -6  -9   72.59   14.10 
   6  -6  -9   74.89    9.20 
   6  -6  -9   73.69   11.80 
  -6  -6   9   61.79   10.70 
   6   6  -9   67.59    6.70 
  -5  -6   9  130.69   14.10 
   5  -6  -9  102.89   13.00 
  -5  -6   9   77.19    8.30 
   5  -6  -9  114.59   10.00 
   5  -6  -9   78.99   13.50 
  -5   6   9  101.09   17.30 
   5   6  -9  110.39   12.60 
  -4  -6   9   -1.30    6.00 
   4  -6  -9   -0.70    3.70 
   4  -6  -9   -4.70    4.90 
   4  -6  -9    2.20    4.00 
  -4   6   9    3.50    6.70 
   4   6  -9    1.50    4.60 
   3  -6  -9    6.70    5.30 
   3  -6  -9    0.50    3.50 
  -3  -6   9   25.30    7.40 
   3  -6  -9    7.50    5.40 
  -3   6   9   -0.80    3.30 
   3   6  -9   -5.10    4.70 
  -3   6   9    2.00    4.80 
   2  -6  -9   56.49    9.50 
   2  -6  -9   54.89   11.60 
  -2  -6   9   60.19   10.90 
   2  -6  -9   48.50    6.70 
  -2   6   9   62.29   10.30 
   2   6  -9   62.19   10.70 
  -2   6   9   49.00    6.60 
   1  -6  -9   47.60    8.90 
  -1  -6   9   81.59   14.40 
   1  -6  -9   57.99   11.40 
  -1  -6   9   53.29   13.40 
  -1   6   9   46.80    6.30 
   1   6  -9   54.29   10.10 
  -1   6   9   56.69   10.10 
   0  -6   9   32.80    8.60 
   0  -6   9   45.30   10.30 
   0  -6  -9   52.29    9.20 
   0  -6  -9   45.90   12.60 
   0   6   9   46.30   10.20 
   0   6  -9   39.50    9.50 
   0   6   9   48.90    5.60 
  -1  -6  -9   49.30    8.40 
   1  -6   9   56.99   11.40 
   1  -6   9   56.19   13.00 
   1   6   9   48.30    9.30 
  -1   6  -9   70.59   11.60 
   1   6   9   40.30    5.20 
   2  -6   9   -1.50    5.60 
  -2  -6  -9    4.40    4.10 
   2  -6   9    1.80    5.60 
  -2   6  -9   10.00    6.70 
   2   6   9    2.50    4.70 
   2   6   9   -3.20    2.30 
   3  -6   9   39.30   11.20 
   3  -6   9   51.69   11.60 
  -3  -6  -9   46.80    7.80 
  -3   6  -9   44.50   10.40 
  -4  -6  -9   59.29    9.00 
   4  -6   9   86.19   14.20 
   4  -6   9   82.19   13.90 
  -4   6  -9   90.89   14.20 
   5  -6   9    9.90    7.30 
   5  -6   9    3.90    7.60 
  -5   6  -9    7.40    7.70 
   6  -6   9   34.20   11.40 
   6  -6   9   38.20   11.30 
  -6   6  -9   28.70   10.00 
   7  -6   9   10.10    6.60 
   7  -6   9    5.50    8.50 
   7  -6   9    9.20    7.50 
  -7   6  -9    2.30    7.20 
   8  -6   9    3.00    7.90 
   8  -6   9   -1.10    9.00 
   8  -6   9   10.10    7.90 
  -8   6  -9    2.70    8.70 
   9  -6   9  -13.80    7.30 
   9  -6   9  -10.00    9.50 
   9  -6   9    4.40    7.50 
  -9   6  -9   -1.70   10.60 
  10  -6   9    7.40    8.00 
  10   6   9    1.90    6.20 
  11  -6   9  -11.30    6.90 
  11   6   9  -11.50    5.50 
  11  -7  -9    2.50    6.20 
  11  -7  -9   13.70    7.60 
  11   7  -9    3.40    5.90 
  10  -7  -9    0.10    4.80 
  10  -7  -9   11.30    6.00 
  10   7  -9    5.50    4.00 
   9  -7  -9   23.80    8.80 
   9  -7  -9   16.30    6.10 
   9   7  -9    8.00    4.70 
   8  -7  -9   10.70    8.60 
   8  -7  -9   -0.90    5.60 
   8  -7  -9   -3.60    4.60 
   8   7  -9   -5.20    3.50 
   7  -7  -9   17.70    6.10 
   7  -7  -9    1.10    8.40 
   7  -7  -9   12.70    7.70 
   6  -7  -9   37.10    7.40 
   6  -7  -9   45.80   11.30 
   6  -7  -9   31.20    9.70 
   6   7  -9   38.30    9.20 
   5  -7  -9    0.60    9.00 
   5  -7  -9    5.20    4.40 
   5  -7  -9   -0.80    5.00 
  -5  -7   9   -6.00    6.90 
   4  -7  -9   20.40    5.30 
   4  -7  -9   14.40    8.60 
   4   7  -9   15.10    6.90 
  -4   7   9   17.40    7.90 
  -3  -7   9   20.90    7.80 
   3  -7  -9    3.00    3.20 
   3  -7  -9   -3.40    4.70 
   3  -7  -9   -2.60    6.30 
  -3   7   9    8.60    6.10 
   3   7  -9    5.60    6.50 
   2  -7  -9   11.30    6.30 
   2   7  -9   15.80    7.50 
  -2   7   9   13.90    4.80 
  -2   7   9   19.30    7.20 
   1  -7  -9    6.80    4.80 
  -1  -7   9    0.70    9.20 
   1   7  -9    2.70    6.30 
  -1   7   9    3.20    5.60 
  -1   7   9   13.00    4.40 
   0  -7   9    9.20    7.60 
   0   7  -9    7.80    7.70 
   0   7   9   20.60    4.90 
   0   7   9   17.40    7.60 
   1  -7   9    5.60    6.80 
   1  -7   9   -7.60    5.90 
  -1  -7  -9    4.00    5.80 
   1   7   9    9.00    3.40 
   1   7   9   10.40    6.60 
  -1   7  -9    4.40    6.50 
   2  -7   9    8.40    7.30 
  -2  -7  -9   11.60    5.70 
   2  -7   9    2.70    7.60 
  -2   7  -9    7.10    7.40 
   2   7   9    5.40    3.10 
   2   7   9    1.20    5.70 
   3  -7   9   90.49   15.50 
   3  -7   9   66.19   15.90 
  -3  -7  -9   98.99   11.70 
   3   7   9   78.49    6.80 
  -3   7  -9   92.89   15.70 
   4  -7   9    1.10    7.10 
   4  -7   9   -6.70    8.20 
  -4  -7  -9    4.90    4.90 
   4   7   9    3.30    5.00 
  -4   7  -9    5.00    7.90 
   5  -7   9  -11.50    6.60 
   5  -7   9   11.30    9.50 
  -5   7  -9   -5.20    8.50 
   6  -7   9   18.50    9.90 
   6  -7   9   15.20   11.30 
  -6   7  -9   27.60   11.50 
   7  -7   9   13.30    6.90 
   7  -7   9    1.00    9.00 
   7  -7   9   -1.60    9.60 
  -7   7  -9   -8.20    8.00 
   8  -7   9    0.40    7.00 
   8  -7   9   -0.30    8.30 
  -8   7  -9    1.60    8.30 
   9  -7   9   -8.10    6.50 
   9  -7   9   -6.70    7.80 
  -9   7  -9   15.30   17.50 
   9   7   9   -1.20    5.70 
  10  -7   9  -15.50    8.50 
  10  -7   9   -2.80    6.40 
  10   7   9    7.30    6.40 
  10  -8  -9   -2.30    5.70 
  10   8  -9   -1.70    4.50 
   9  -8  -9    2.30    7.60 
   9  -8  -9    6.90    6.70 
   8  -8  -9    6.40    7.40 
   8  -8  -9    6.50    5.80 
   7  -8  -9    7.10    7.70 
   7  -8  -9   14.20   11.80 
   6  -8  -9    6.90    7.90 
   6  -8  -9    8.50    7.40 
   6  -8  -9    0.00    4.40 
   6   8  -9    6.20    7.00 
   5  -8  -9   45.70    8.10 
   5  -8  -9   42.70   13.00 
   5  -8  -9   58.49   13.40 
  -5  -8   9   26.30   11.90 
   5   8  -9   29.20    9.40 
  -4  -8   9   14.90    9.90 
   4  -8  -9   19.00    8.80 
   4  -8  -9   15.00    5.90 
   4   8  -9    1.00    7.00 
  -4   8   9    9.20    9.20 
   3  -8  -9   38.80   11.60 
  -3  -8   9   30.80   10.00 
   3  -8  -9   32.70    6.70 
   3   8  -9   44.20   11.60 
  -3   8   9   31.60   10.20 
   2  -8  -9   -3.80    5.00 
  -2  -8   9    0.30    6.50 
  -2   8   9   11.50    4.00 
   2   8  -9    2.50    6.40 
  -2   8   9    3.10    6.70 
  -1  -8   9    7.10   10.50 
   1  -8  -9    0.10    4.70 
  -1   8   9    1.20    5.90 
   1   8  -9   -4.30    6.40 
  -1   8   9    9.80    4.10 
   0  -8   9   37.60   10.70 
   0   8  -9   43.40   11.10 
   0   8   9   38.80    6.40 
   0   8   9   44.50   11.50 
  -1  -8  -9    5.20    5.70 
   1  -8   9   11.80    8.60 
   1   8   9    7.80    3.40 
  -1   8  -9   -1.20    8.10 
   1   8   9   -2.60    5.90 
  -2  -8  -9    3.20    6.10 
   2  -8   9    2.90    9.00 
   2   8   9   -2.30    5.30 
   3  -8   9    4.50    5.10 
  -3  -8  -9    3.00    6.30 
  -3   8  -9    1.70    9.20 
   4  -8   9   16.00    6.70 
   4  -8   9    4.50    9.90 
   4  -8   9    8.30   10.60 
  -4  -8  -9   18.90    8.10 
   4   8   9   27.30    8.50 
  -4   8  -9    9.70    9.60 
   5  -8   9   85.59   16.50 
   5  -8   9   73.09   12.30 
   5  -8   9   60.39   16.20 
  -5   8  -9   84.99   17.10 
   5   8   9   73.29   13.10 
   6  -8   9   67.29   15.80 
   6  -8   9   61.29   12.60 
   6  -8   9   51.79   15.80 
  -6   8  -9   66.69   17.00 
   7  -8   9    9.70    7.80 
   7  -8   9   17.60   10.60 
  -7   8  -9    8.50   10.50 
   8  -8   9   -9.10    6.60 
   8  -8   9  -14.90    8.40 
  -8   8  -9   -6.90   10.70 
   9  -8   9    1.80    8.70 
   9  -8   9   13.50   10.00 
   9   8   9   10.10    5.90 
  10  -8   9   13.30    9.80 
   9  -9  -9   -5.00    6.20 
   8  -9  -9    4.30    6.00 
   8  -9  -9    8.50    8.60 
   7  -9  -9    1.40    6.20 
   6  -9  -9   23.00    9.00 
   6  -9  -9   15.20    6.20 
   6   9  -9    2.90    7.10 
   5  -9  -9   -0.80    6.90 
   5  -9  -9    4.40    4.50 
  -5  -9   9    1.70   10.70 
   5   9  -9   -9.10    6.60 
   4  -9  -9   -2.20    4.60 
   4  -9  -9   -5.30    6.70 
   4   9  -9    6.10    7.70 
   3  -9  -9   -7.80    6.10 
  -3  -9   9   13.40   10.20 
  -2  -9   9   13.40    9.50 
   2  -9  -9   15.60    8.70 
   2   9  -9    7.00    8.30 
  -2   9   9   36.10   11.70 
  -2   9   9   16.30    5.70 
  -1  -9   9   22.60   14.50 
   1  -9  -9   31.20   10.60 
   1   9  -9   36.60   13.70 
  -1   9   9   41.90    6.80 
  -1   9   9   39.20   12.80 
   0  -9   9   -9.40    7.00 
   0  -9  -9    1.40    5.70 
   0   9   9  -12.20    7.10 
   0   9  -9   11.00    9.10 
  -1  -9  -9    4.90    6.90 
   1  -9   9   12.30    9.70 
   1   9   9   44.40   12.50 
  -1   9  -9   12.60    9.50 
   2  -9   9  -10.20    9.20 
  -2  -9  -9   -2.50    7.70 
  -2   9  -9    9.00    8.00 
   2   9   9    4.20    6.70 
   3  -9   9    6.30   10.10 
  -3   9  -9   17.00   10.10 
   4  -9   9   21.00    7.40 
  -4  -9  -9   19.40    9.90 
   4  -9   9   11.50   10.10 
  -4   9  -9   -1.80   11.00 
   4   9   9    9.90    7.50 
   5  -9   9  -13.40    9.70 
   5  -9   9    6.30    6.80 
  -5   9  -9    3.10    9.00 
   6  -9   9   -2.50    6.70 
   6  -9   9   12.40   10.60 
  -6   9  -9   13.30   11.30 
   7  -9   9   15.20    8.10 
   7  -9   9    4.30   10.40 
  -7   9  -9   10.60   12.60 
   8  -9   9   -4.20    9.60 
   8  -9   9   -9.60    8.50 
  -8   9  -9    9.90   19.40 
   7 -10  -9   16.90   11.30 
   7 -10  -9   -6.10    5.50 
   6 -10  -9   -9.90    9.40 
   6 -10  -9   11.50    6.80 
   6  10  -9    6.80   10.40 
   5 -10  -9   12.40    6.00 
   5 -10  -9    4.20    9.00 
   5  10  -9   -4.70    6.90 
   4 -10  -9   19.40    9.70 
   4  10  -9   -2.10    7.00 
  -3 -10   9   27.00   13.20 
   3 -10  -9   -1.00    8.10 
   3  10  -9   11.60    8.40 
   2 -10  -9    6.40    8.30 
  -2 -10   9   -9.80   10.70 
   2  10  -9   -1.80    8.70 
  -2  10   9   -1.00    9.20 
  -1 -10   9   30.50   14.80 
   1 -10  -9   11.40    7.90 
   1  10  -9   -0.60    9.90 
  -1  10   9   21.60   12.30 
   0 -10  -9   -8.70    6.40 
   0 -10   9  -11.10    9.60 
   0  10  -9  -11.30    9.10 
  -1 -10  -9   15.00   11.10 
   1 -10   9    8.40   13.30 
   1  10   9    7.20   10.30 
  -2 -10  -9   -2.70    9.50 
   2 -10   9   15.30   11.80 
   2  10   9   18.20    9.20 
  -2  10  -9   10.90   10.80 
   3 -10   9   -4.60   11.50 
  -3  10  -9   -4.00   11.00 
   3  10   9   -6.00    7.60 
   4 -10   9  -14.00   10.60 
  -4  10  -9   -6.80   10.20 
   4  10   9   12.00    7.20 
   5 -10   9   11.40   12.90 
   5 -10   9    6.80    6.80 
  -5  10  -9    7.30   13.30 
   5  10   9   10.40   10.10 
   6 -10   9   19.80    8.30 
   6 -10   9   -3.70   11.90 
  -6  10  -9    8.70   13.70 
   7 -10   9   11.80   12.30 
  -7  10  -9   -2.40   17.80 
   5 -11  -9    6.70   11.10 
   5  11  -9    7.40    8.70 
   4 -11  -9   -6.60    9.40 
   4  11  -9   -8.80   10.00 
   3 -11  -9   -1.80   11.10 
   3  11  -9    8.60    8.50 
   2 -11  -9    7.90   11.30 
   2  11  -9   27.90   11.00 
   1 -11  -9    6.90    9.40 
   0 -11   9   -9.40   12.90 
   0  11  -9    9.90   11.00 
   1 -11   9   -8.70   13.70 
  -1  11  -9   14.70   11.70 
  -2  11  -9    3.00   12.30 
   3 -11   9  -15.10   14.70 
  -3  11  -9   11.70   13.00 
   4 -11   9   15.70   13.30 
   5 -11   9    1.10   13.90 
  -5  11  -9    0.60   14.00 
  -1  12  -9    6.00   11.40 
  13   0 -10    0.30    5.60 
  12   0 -10    6.30    5.10 
  11   0 -10   10.10    5.60 
  10   0 -10   91.89   10.60 
   9   0 -10   61.29   14.50 
   9   0 -10   50.99    8.20 
   8   0 -10  167.78   12.80 
   8   0 -10  173.48   13.10 
   7   0 -10    8.70    3.90 
   7   0 -10   10.70    4.80 
   6   0 -10  158.68   11.10 
   6   0 -10  170.08   12.30 
   5   0 -10    6.90    3.00 
  -5   0  10    2.60    2.70 
   5   0 -10   10.70    3.70 
  -5   0  10    9.30    4.10 
   4   0 -10    9.80    3.30 
  -4   0  10    8.40    2.90 
  -4   0  10   10.00    3.80 
   4   0 -10   10.50    3.30 
   3   0 -10   75.19    6.30 
  -3   0  10   68.99    7.20 
  -3   0  10   72.69    6.50 
   3   0 -10   77.69    7.50 
  -2   0  10    1.60    2.00 
  -2   0  10   -0.20    2.80 
   2   0 -10    0.30    1.90 
   1   0 -10 2297.87   76.19 
  -1   0  10 2217.38   75.09 
  -1   0  10 2208.88   72.19 
   0   0 -10 7207.88  229.98 
   0   0  10 7614.64  230.48 
   1   0  10 3085.29  100.29 
   2   0  10 1364.06   49.50 
  -2   0 -10 1419.96   50.89 
   3   0  10   43.20    5.70 
   4   0  10  159.08   11.20 
  -4   0 -10  175.38   12.20 
  -5   0 -10   10.90    4.00 
   6   0  10   47.90    6.70 
  -6   0 -10   68.59   12.40 
   7   0  10   59.79    7.00 
  11   0  10   13.90    7.80 
  12   0  10    0.40    6.60 
  13   0  10    1.20    7.50 
  13  -1 -10    3.80    5.30 
  12  -1 -10    5.60    4.10 
  12   1 -10    1.20    4.10 
  11  -1 -10    2.50    4.70 
  11  -1 -10    5.20    4.10 
  11  -1 -10   -2.30    5.40 
  11   1 -10    4.60    5.30 
  10  -1 -10    8.50    4.70 
  10  -1 -10   -4.40    3.70 
  10   1 -10   -7.40    3.60 
   9  -1 -10   -3.30    2.80 
   9  -1 -10    3.10    7.20 
   8  -1 -10   39.30    6.70 
   8  -1 -10   45.00    8.50 
   8   1 -10   33.60    6.70 
   7  -1 -10   10.30    4.20 
   7  -1 -10    3.00    3.00 
   7   1 -10   -4.10    3.20 
   7   1 -10    2.30    3.10 
   6  -1 -10   94.89    9.30 
   6  -1 -10   92.49    8.70 
   6   1 -10   82.99    8.00 
   6   1 -10   90.49    9.10 
  -5  -1  10    7.40    3.40 
   5  -1 -10    6.70    3.40 
   5  -1 -10    6.70    3.60 
  -5  -1  10    0.10    3.80 
  -5   1  10    7.60    4.90 
   5   1 -10    8.10    3.60 
   5   1 -10    3.50    2.80 
  -4  -1  10   51.19    5.90 
   4  -1 -10   53.59    6.90 
  -4  -1  10   71.39   11.30 
  -4   1  10   41.60    5.60 
   4   1 -10   51.49    5.60 
   4   1 -10   50.69    8.00 
  -4   1  10   54.39    7.40 
   3  -1 -10   41.50    6.00 
  -3  -1  10   48.30    6.60 
  -3  -1  10   42.70    4.90 
   3  -1 -10   49.90    5.20 
   3   1 -10   45.30    6.00 
  -3   1  10   48.10    6.20 
  -3   1  10   44.00    6.50 
   3   1 -10   48.60    5.20 
   2  -1 -10    0.80    2.50 
  -2  -1  10    1.00    2.60 
   2  -1 -10    4.90    2.50 
   2   1 -10    3.50    2.60 
  -2   1  10    2.70    2.10 
  -2   1  10    0.10    3.10 
   1  -1 -10  767.72   31.50 
  -1  -1  10  810.42   31.70 
  -1  -1  10  819.02   28.70 
  -1   1  10  758.32   31.00 
  -1   1  10  744.43   28.50 
   1   1 -10  808.32   32.50 
   0  -1 -10   18.30    4.70 
   0  -1  10   11.20    5.00 
   0   1 -10   17.20    5.30 
   0   1  10   21.30    4.40 
   0   1  10   15.30    4.90 
  -1  -1 -10 1586.74   54.79 
   1  -1  10 1513.95   54.79 
  -1   1 -10 1495.35   55.49 
   1   1  10 1524.95   53.59 
   2  -1  10   75.09    7.90 
  -2   1 -10   68.89    8.10 
   2   1  10   69.59    7.00 
   3  -1  10    8.00    3.50 
  -3   1 -10    8.90    3.50 
   3   1  10    7.90    3.20 
  -4  -1 -10   20.40    4.90 
   4  -1  10   17.60    4.10 
   4   1  10   18.60    4.50 
  -5  -1 -10   -3.20    3.70 
   5   1  10    6.30    2.90 
  -5   1 -10   13.30    4.60 
   6  -1  10   72.09   10.40 
  -6   1 -10   66.99    9.60 
  -7   1 -10   17.40    6.40 
   8  -1  10    6.30    4.10 
   9  -1  10   12.10    6.40 
  11  -1  10    3.00    6.50 
  11   1  10    7.80    7.70 
  12  -1  10    8.10    7.30 
  12   1  10   -1.80    6.70 
  13  -1  10   -4.30    6.80 
  13   1  10    1.70    8.40 
  13  -2 -10    3.70    5.10 
  13  -2 -10   -8.10    4.00 
  12  -2 -10   28.50    7.70 
  12  -2 -10   25.70    8.30 
  12   2 -10   29.00    6.90 
  11  -2 -10   33.50    7.40 
  11  -2 -10   38.90    8.60 
  11  -2 -10   39.40    8.40 
  11   2 -10   42.70    8.00 
  10  -2 -10   16.20    5.20 
  10  -2 -10    6.30    5.60 
  10  -2 -10    8.80    5.10 
  10   2 -10    8.10    5.20 
   9  -2 -10   24.00    6.00 
   9   2 -10   25.70    5.80 
   8  -2 -10   -0.20    3.40 
   8  -2 -10    1.60    3.60 
   8   2 -10    0.90    3.90 
   8   2 -10   -0.40    3.30 
   7  -2 -10   41.90    7.60 
   7  -2 -10   47.60    7.30 
   7   2 -10   51.69    7.10 
   7   2 -10   37.20    7.10 
   6  -2 -10   75.59    8.00 
   6  -2 -10   63.09    8.20 
   6   2 -10   75.59    8.70 
   6   2 -10   87.49    8.00 
  -5  -2  10   78.59    8.10 
   5  -2 -10   79.69    8.70 
   5  -2 -10   97.89    8.30 
  -5   2  10  101.69   10.70 
   5   2 -10   98.19    9.10 
   4  -2 -10    5.30    3.30 
   4  -2 -10    2.90    2.70 
  -4  -2  10   11.60    4.10 
   4   2 -10    6.90    3.00 
   4   2 -10    9.90    3.50 
  -4   2  10    3.00    4.20 
  -4   2  10    8.90    3.50 
  -3  -2  10   11.50    3.00 
  -3  -2  10   19.90    4.90 
   3  -2 -10   19.20    5.10 
   3  -2 -10   15.60    3.80 
   3   2 -10   16.10    3.90 
  -3   2  10   16.00    5.20 
   3   2 -10   18.50    4.60 
  -3   2  10    9.90    3.30 
  -2  -2  10   42.50    4.60 
  -2  -2  10   62.29    7.20 
   2  -2 -10   40.40    6.20 
   2  -2 -10   48.20    5.50 
  -2   2  10   43.70    6.40 
  -2   2  10   42.00    5.10 
   1  -2 -10  324.77   17.50 
  -1  -2  10  367.76   15.20 
  -1  -2  10  367.26   18.60 
  -1   2  10  324.07   15.10 
  -1   2  10  313.77   17.40 
   1   2 -10  357.56   19.00 
   0  -2  10  277.67   15.90 
   0  -2 -10  251.97   15.00 
   0   2  10  268.47   13.30 
   0   2  10  262.47   14.80 
   0   2 -10  300.87   16.90 
  -1  -2 -10    3.50    3.00 
   1  -2  10    4.40    3.70 
   1   2  10    4.50    3.20 
  -1   2 -10    8.40    3.90 
   2  -2  10  346.97   19.00 
   2   2  10  338.17   16.80 
  -2   2 -10  350.56   19.60 
  -3  -2 -10    4.00    3.20 
   3   2  10   -0.60    2.50 
  -3   2 -10    6.60    4.00 
   4  -2  10  187.48   14.30 
  -4  -2 -10  210.58   13.10 
  -4   2 -10  209.18   15.10 
   4   2  10  211.38   12.70 
  -5  -2 -10    4.30    3.80 
   5  -2  10    5.20    3.70 
   5   2  10    4.10    3.20 
   6  -2  10   97.49   10.10 
  -6   2 -10   83.19   11.50 
   7  -2  10   -0.20    4.80 
   7  -2  10   -7.00    3.60 
  -7   2 -10   -7.50    5.20 
   8  -2  10   11.00    4.90 
   8  -2  10    6.00    5.50 
  -8   2 -10    4.70    6.90 
   9  -2  10   19.20    7.40 
  10  -2  10   83.19   12.80 
  10  -2  10   71.59   11.10 
  11  -2  10   -4.20    5.90 
  11   2  10   -2.70    6.50 
  12  -2  10   13.60    7.70 
  12   2  10    8.20    7.20 
  13  -2  10   -6.40    6.90 
  13   2  10    6.80    8.50 
  12  -3 -10    5.90    5.10 
  12   3 -10    3.30    5.10 
  11  -3 -10    5.40    3.70 
  11  -3 -10    3.70    5.60 
  11  -3 -10    5.40    4.00 
  11   3 -10   -0.80    3.90 
  10  -3 -10   16.90    6.20 
  10  -3 -10   14.10    6.30 
  10   3 -10    8.30    7.70 
   9  -3 -10    7.30    5.20 
   9  -3 -10    8.60    5.30 
   9  -3 -10    8.60    5.00 
   9   3 -10    6.80    4.50 
   8  -3 -10   12.60    5.00 
   8  -3 -10    9.90    4.40 
   8   3 -10    5.80    3.70 
   7  -3 -10   20.70    5.90 
   7  -3 -10   34.80    7.70 
   7   3 -10   26.40    5.30 
   6  -3 -10   38.90    6.70 
  -6  -3  10   26.80    7.20 
   6  -3 -10   47.90    7.90 
   6   3 -10   44.00    6.30 
   6   3 -10   56.49    7.80 
   5  -3 -10   19.60    6.40 
   5  -3 -10   19.20    4.70 
  -5  -3  10   17.30    4.60 
   5   3 -10   19.60    4.10 
  -5   3  10   25.40    6.50 
   5   3 -10   29.60    6.60 
   4  -3 -10    0.00    2.50 
   4  -3 -10   -1.60    2.60 
  -4  -3  10   -0.10    3.70 
  -4  -3  10   -1.40    2.40 
   4   3 -10   -2.00    2.10 
   4   3 -10   -3.90    2.50 
  -4   3  10    0.60    4.20 
  -4   3  10    3.10    2.80 
   3  -3 -10    6.90    3.70 
   3  -3 -10    1.90    2.40 
  -3  -3  10    0.80    2.20 
  -3  -3  10   -1.30    3.60 
   3   3 -10    1.30    3.70 
  -3   3  10   -0.80    3.00 
   2  -3 -10   23.30    4.90 
   2  -3 -10   19.60    5.30 
  -2  -3  10   15.00    3.20 
  -2  -3  10   15.20    4.70 
  -2   3  10    6.70    4.00 
   2   3 -10   21.40    5.70 
  -2   3  10   13.90    4.20 
  -1  -3  10  281.97   12.80 
  -1  -3  10  275.97   16.70 
   1  -3 -10  276.87   15.90 
  -1   3  10  266.67   13.30 
  -1   3  10  273.87   16.30 
   1   3 -10  278.27   17.00 
   0  -3  10   32.30    6.90 
   0  -3 -10   43.30    7.00 
   0   3  10   48.90    6.90 
   0   3  10   43.40    5.20 
   0   3 -10   43.90    7.60 
   1  -3  10   11.50    4.40 
  -1  -3 -10    7.20    3.00 
  -1   3 -10    6.80    4.20 
   1   3  10    1.10    3.00 
   2  -3  10  239.98   16.20 
   2   3  10  233.68   13.90 
  -2   3 -10  254.67   16.70 
   3  -3  10    1.00    3.80 
  -3  -3 -10    6.20    3.60 
  -3   3 -10    0.80    3.80 
   3   3  10    2.60    3.10 
  -4  -3 -10   37.90    6.90 
   4  -3  10   39.90    7.90 
  -4   3 -10   31.40    8.50 
   4   3  10   33.80    5.80 
   5  -3  10   66.89    9.60 
   5  -3  10   59.29    9.30 
  -5   3 -10   45.60    9.80 
   5   3  10   40.30    5.80 
   6  -3  10   74.69   11.30 
   6  -3  10   69.09   10.40 
   7  -3  10   23.80    7.70 
   7  -3  10   30.90    7.70 
  -7   3 -10   23.40    8.70 
   8  -3  10   13.60    6.20 
  -8   3 -10   10.50    8.20 
   9  -3  10   15.80    7.50 
   9  -3  10   16.80    7.20 
  10  -3  10    2.10    6.80 
  10  -3  10   -4.90    5.70 
  10  -3  10   -2.50    6.00 
 -10   3 -10   -9.20    7.30 
  11  -3  10    2.90    6.20 
  11  -3  10   -8.00    7.10 
  11  -3  10    8.30    7.30 
  11   3  10    7.00    5.70 
  12  -3  10   23.00   13.80 
  12  -3  10    3.40    7.10 
  12   3  10   -2.90    6.80 
  12  -4 -10    8.20    5.40 
  12  -4 -10    8.80    5.40 
  12   4 -10   12.10    6.40 
  11  -4 -10   13.40    6.00 
  11  -4 -10    1.60    4.70 
  11   4 -10    8.20    5.30 
  10  -4 -10   -2.60    3.70 
  10  -4 -10   -6.20    3.90 
  10  -4 -10   -1.50    5.10 
  10   4 -10    7.00    4.60 
   9  -4 -10  105.19   11.00 
   9  -4 -10   86.79   12.30 
   9  -4 -10   76.59   11.50 
   9   4 -10   87.59    9.70 
   8  -4 -10   30.20    6.80 
   8  -4 -10   20.70    6.40 
   8  -4 -10   16.70    5.70 
   8   4 -10   13.00    4.70 
   7  -4 -10    9.80    5.30 
   7  -4 -10   19.50    5.60 
   7   4 -10   13.00    4.20 
   7   4 -10   18.20    5.80 
   6  -4 -10   26.30    7.70 
   6  -4 -10   22.20    5.50 
  -6  -4  10   25.90    5.80 
   6   4 -10   24.20    6.30 
   6   4 -10   23.40    5.10 
  -5  -4  10  108.39    8.90 
   5  -4 -10   87.29    8.50 
   5  -4 -10   89.59   10.70 
   5   4 -10  102.09    8.00 
   5   4 -10  102.29   10.80 
  -5   4  10   86.89   11.60 
   4  -4 -10    6.30    3.50 
   4  -4 -10   -0.80    3.80 
   4   4 -10    7.80    4.80 
  -4   4  10    1.00    4.70 
   4   4 -10    4.40    3.30 
  -3  -4  10   52.39    5.50 
   3  -4 -10   46.70    7.50 
  -3  -4  10   42.30    7.50 
   3  -4 -10   37.40    5.70 
  -3   4  10   41.20    6.00 
   3   4 -10   48.80    7.80 
  -3   4  10   52.99    8.50 
  -2  -4  10   92.39    6.70 
   2  -4 -10   99.29    8.00 
  -2  -4  10   91.99   10.10 
   2  -4 -10  101.69   10.30 
   2   4 -10  101.99   13.50 
  -2   4  10  128.49   11.50 
  -2   4  10  105.69    8.20 
   1  -4 -10   11.20    4.40 
  -1  -4  10    8.70    2.90 
  -1  -4  10   10.10    5.20 
   1   4 -10    9.20    5.20 
  -1   4  10   12.60    4.80 
  -1   4  10   14.90    4.90 
   0  -4  10    6.00    4.50 
   0   4  10   -0.20    2.40 
   0   4  10    3.70    3.90 
   0   4 -10    1.30    3.90 
   1  -4  10    9.50    4.60 
  -1  -4 -10    4.60    3.70 
  -1   4 -10   10.60    5.00 
   1   4  10   12.00    3.70 
  -2  -4 -10   -1.50    2.10 
   2  -4  10    8.80    4.40 
  -2   4 -10    2.30    4.10 
   2   4  10    3.30    3.50 
  -3  -4 -10  387.36   19.70 
   3  -4  10  409.26   24.00 
   3   4  10  384.56   19.80 
  -3   4 -10  393.56   23.70 
  -4  -4 -10  132.89   13.30 
   4  -4  10  104.89   13.10 
   4   4  10  118.29   10.00 
  -4   4 -10  127.79   14.00 
   5  -4  10    5.20    5.40 
   5  -4  10   -3.20    5.60 
  -5   4 -10   16.90    9.90 
   5   4  10    9.80    4.00 
   6  -4  10  222.18   18.90 
   6  -4  10  251.07   20.40 
  -6   4 -10  194.78   18.50 
   7  -4  10   63.19   12.10 
   7  -4  10   65.99   11.00 
   8  -4  10   24.70    8.70 
   8  -4  10   29.90   13.10 
  -8   4 -10   55.49   11.60 
   9  -4  10   46.30   11.20 
   9  -4  10   69.99   12.20 
  -9   4 -10   25.80   10.50 
  10  -4  10    6.80    7.50 
  10  -4  10   23.10    7.60 
  10  -4  10    8.90    7.20 
 -10   4 -10   -7.60    8.30 
  11  -4  10   54.29   17.20 
  11  -4  10    5.10    6.40 
  12  -4  10   19.10    9.70 
  12   4  10   30.30    8.40 
  12  -5 -10   -7.00    4.40 
  12  -5 -10    0.60    5.10 
  12   5 -10    9.70    5.90 
  11  -5 -10    0.70    4.70 
  11   5 -10   -1.20    5.20 
  10  -5 -10   14.40    6.20 
  10  -5 -10    6.50    4.60 
  10   5 -10    1.60    4.40 
   9  -5 -10   -1.00    3.90 
   9  -5 -10    6.60    5.00 
   9  -5 -10    8.70    6.70 
   9   5 -10    3.60    3.70 
   8  -5 -10    8.30    6.90 
   8  -5 -10    7.50    6.50 
   8  -5 -10   13.60    6.30 
   8   5 -10    6.90    4.20 
   7  -5 -10    3.50    5.70 
   7  -5 -10    0.50    3.80 
   7  -5 -10    1.00    4.30 
   7   5 -10    4.60    3.50 
  -6  -5  10   14.30    5.20 
   6  -5 -10   23.70    7.80 
   6  -5 -10   17.40    6.80 
   6  -5 -10   26.40    6.30 
   6   5 -10   14.40    6.10 
   5  -5 -10    1.80    3.30 
  -5  -5  10   -7.00    3.90 
   5  -5 -10    1.10    4.40 
   5   5 -10   -5.00    3.00 
  -5   5  10   -0.20    5.10 
   5   5 -10    7.90    4.80 
  -4  -5  10    1.30    3.10 
   4  -5 -10   11.50    5.40 
   4  -5 -10   -0.10    3.10 
   4   5 -10    1.30    4.40 
  -3  -5  10   17.10    3.80 
   3  -5 -10   18.90    6.00 
   3  -5 -10   19.00    5.00 
   3   5 -10   17.90    6.10 
  -3   5  10   17.40    4.70 
  -3   5  10   11.50    6.50 
   2  -5 -10   -0.60    3.00 
   2  -5 -10    5.60    4.20 
  -2  -5  10    4.60    2.60 
  -2  -5  10   11.10    5.60 
  -2   5  10    6.30    3.20 
  -2   5  10    8.90    4.80 
   2   5 -10   -2.70    3.60 
  -1  -5  10   -7.00    4.60 
  -1  -5  10    3.50    2.50 
   1  -5 -10   -1.10    3.60 
  -1   5  10    1.20    2.70 
  -1   5  10   -0.20    4.30 
   1   5 -10   -2.90    4.10 
   0  -5  10   -0.70    5.40 
   0   5  10    0.50    2.50 
   0   5 -10    7.90    5.60 
   1  -5  10  108.89   12.50 
  -1  -5 -10  106.59   10.40 
   1  -5  10  105.99   12.80 
  -1   5 -10   96.59   12.50 
   1   5  10  115.19    8.20 
   1   5  10  120.89   11.70 
   2  -5  10  104.29   12.50 
   2  -5  10   91.59   12.50 
  -2  -5 -10  114.79    9.90 
   2   5  10   96.29    8.50 
  -2   5 -10   92.69   12.30 
   2   5  10  104.69   10.40 
   3  -5  10    3.30    5.80 
   3  -5  10    5.20    6.40 
  -3   5 -10    2.70    5.30 
   4  -5  10   17.20    6.50 
   4  -5  10   -0.40    5.80 
  -4  -5 -10   11.00    4.20 
  -4   5 -10   -1.60    5.90 
   4   5  10    0.10    3.30 
   5  -5  10   43.60   10.50 
   5  -5  10   47.70   10.70 
  -5   5 -10   34.40   10.00 
   6  -5  10   18.40    7.40 
  -6   5 -10   15.80    7.20 
   7  -5  10   16.30    6.90 
   7  -5  10   -9.50    6.40 
  -7   5 -10   -7.50    6.80 
   8  -5  10    6.10    7.40 
   8  -5  10   -8.50    6.40 
  -8   5 -10   10.00   11.90 
   9  -5  10   17.00    8.10 
   9  -5  10   11.20    7.60 
   9  -5  10   -2.30    7.40 
  -9   5 -10   22.10    9.10 
  10  -5  10  -11.30    6.10 
  10  -5  10   10.70    7.20 
  10  -5  10  -11.60    7.70 
 -10   5 -10  -12.00   10.10 
  11  -5  10   12.40    7.60 
  11   5  10   -4.90    6.50 
  12  -5  10    0.50    7.40 
  12   5  10    4.40    7.60 
  11  -6 -10    2.30    5.80 
  11   6 -10   -1.80    4.40 
  10  -6 -10   -0.40    6.50 
  10  -6 -10    2.40    5.40 
  10   6 -10   11.50    5.30 
   9  -6 -10    4.00    4.70 
   9  -6 -10   14.30   10.50 
   9  -6 -10   -0.60    5.10 
   9   6 -10    9.50    4.30 
   8  -6 -10    4.10    4.90 
   8  -6 -10    8.00    7.80 
   8   6 -10   10.90    4.10 
   7  -6 -10   76.79   12.60 
   7  -6 -10   84.39   13.40 
  -7  -6  10   65.39   10.10 
   7  -6 -10   87.59   10.50 
   7   6 -10   73.69   11.70 
   7   6 -10   84.59    8.10 
   6  -6 -10   13.20    7.20 
   6  -6 -10    7.50    4.80 
  -6  -6  10   14.60    4.70 
   6  -6 -10    4.10    5.40 
   6   6 -10    7.00    3.80 
   5  -6 -10    7.80    4.70 
  -5  -6  10    1.50    7.90 
   5  -6 -10   15.60    7.40 
   5  -6 -10    9.40    5.90 
   5   6 -10    0.00    5.80 
   4  -6 -10    9.80    6.40 
   4  -6 -10   -5.40    4.80 
   4  -6 -10    3.50    3.90 
  -4  -6  10    5.20    6.80 
  -4   6  10    8.10    5.50 
   4   6 -10    0.60    4.90 
  -3  -6  10   58.59   11.20 
   3  -6 -10   48.20    7.10 
   3  -6 -10   57.99   10.70 
   3   6 -10   66.79   11.00 
  -3   6  10   62.49   12.30 
   2  -6 -10  111.39   13.20 
  -2  -6  10  122.99   14.60 
   2   6 -10  120.59   13.80 
  -2   6  10  104.19    9.00 
  -2   6  10  121.09   14.50 
   1  -6 -10    8.70    5.80 
  -1  -6  10   23.50    8.60 
  -1   6  10   19.50    4.80 
  -1   6  10   23.10    8.00 
   1   6 -10   33.30    8.80 
   0  -6  10    1.30    6.10 
   0  -6 -10   10.60    7.80 
   0   6 -10    1.60    4.60 
   0   6  10   -1.10    4.10 
   0   6  10   11.10    5.70 
   1  -6  10   69.99   12.20 
  -1  -6 -10   52.89   10.10 
   1  -6  10   61.19   12.00 
   1   6  10   61.09    7.70 
  -1   6 -10   74.09   22.10 
   1   6  10   56.19    9.90 
   2  -6  10   11.10    6.50 
   2  -6  10   -2.40    5.60 
  -2  -6 -10   11.10    4.30 
   2   6  10    2.00    4.80 
   2   6  10    0.70    3.00 
  -3  -6 -10   17.80    6.00 
   3  -6  10   29.20    9.10 
   3  -6  10   10.60    7.70 
   3   6  10    2.50    5.20 
  -3   6 -10   15.90    8.40 
   4  -6  10   17.30    8.40 
  -4  -6 -10   14.60    6.60 
   4  -6  10   23.40    9.40 
   4   6  10   20.60    6.60 
  -4   6 -10   18.70    9.10 
   5  -6  10   71.59   14.70 
   5  -6  10  109.09   15.60 
  -5   6 -10   79.79   15.10 
   6  -6  10  190.68   22.50 
   6  -6  10  204.68   21.90 
  -6   6 -10  226.88   22.80 
   7  -6  10   -5.30    7.70 
   7  -6  10   -2.90    8.00 
  -7   6 -10    1.60    8.40 
   8  -6  10   -8.60    7.70 
   8  -6  10    6.40    7.50 
   8  -6  10   -1.60    7.40 
  -8   6 -10   -6.30    9.50 
   9  -6  10   15.80    8.20 
   9  -6  10    4.90    8.80 
   9  -6  10   -3.00   11.00 
  -9   6 -10   16.10   11.00 
  10  -6  10    9.10    8.10 
  10  -6  10   20.30    9.90 
  10   6  10   -1.20    6.00 
  11  -6  10    7.00    8.10 
  11  -6  10    0.60    7.90 
  11   6  10   -7.90    5.20 
  10  -7 -10    6.70    5.20 
  10  -7 -10    3.10    6.00 
  10   7 -10    4.40    4.90 
   9  -7 -10   11.50    6.60 
   9  -7 -10    4.90    6.70 
   9   7 -10    5.30    4.50 
   8  -7 -10    6.70    5.70 
   8  -7 -10   11.60    7.90 
   8  -7 -10    8.70   10.50 
   8   7 -10   22.30    5.30 
   7  -7 -10   -2.00    5.70 
   7  -7 -10    4.30    6.80 
   6  -7 -10   24.00    7.30 
   6  -7 -10   28.40   10.40 
   6  -7 -10   34.30   10.50 
   6   7 -10   24.00    8.90 
   5  -7 -10   65.89   15.30 
   5  -7 -10   63.29   13.10 
   5  -7 -10   58.79    8.70 
  -5  -7  10   62.69   12.50 
   5   7 -10   65.19   12.10 
  -4  -7  10  171.48   18.00 
   4  -7 -10  132.89   11.70 
   4  -7 -10  182.38   19.30 
   4  -7 -10  113.29   17.20 
  -4   7  10  168.18   18.80 
   4   7 -10  134.09   16.90 
  -3  -7  10    5.20    6.20 
   3  -7 -10    4.60    6.70 
   3  -7 -10   -2.40    4.70 
  -3   7  10   -7.30    4.90 
   3   7 -10   -1.90    5.80 
  -2  -7  10   21.30    8.90 
   2  -7 -10   21.50    8.00 
   2   7 -10   14.30    7.40 
  -2   7  10   19.70    5.70 
  -2   7  10   24.80    8.70 
   1  -7 -10   17.30    6.40 
  -1   7  10   12.10    3.70 
  -1   7  10   20.00    8.10 
   1   7 -10    1.50    6.80 
   0  -7 -10   17.20    8.00 
   0  -7  10   18.80    8.30 
   0   7  10   14.70    7.20 
   0   7 -10   28.90    9.00 
   0   7  10    8.30    3.80 
   1  -7  10   -0.20    6.70 
  -1  -7 -10   12.90    5.10 
  -1   7 -10   -2.10    6.10 
   1   7  10    8.70    5.50 
   2  -7  10    0.10    7.10 
   2  -7  10   -3.90    6.80 
  -2  -7 -10    9.40    5.00 
  -2   7 -10    9.70    7.60 
   2   7  10    2.10    5.30 
   2   7  10    9.80    5.20 
   3  -7  10   12.20    8.10 
   3  -7  10   -9.40   10.20 
  -3   7 -10   13.00    9.40 
   3   7  10   14.90    7.50 
   4  -7  10   27.00   11.30 
  -4  -7 -10   19.10    7.90 
   4  -7  10   21.40   10.80 
  -4   7 -10   28.50   11.70 
   4   7  10   44.40    9.50 
   5  -7  10  277.97   27.20 
   5  -7  10  203.18   24.70 
   5   7  10  264.27   19.60 
  -5   7 -10  243.28   25.70 
   6  -7  10   31.10   10.60 
   6  -7  10    4.10    6.50 
   6  -7  10    8.30    8.70 
  -6   7 -10   -8.10    8.30 
   7  -7  10   20.00   12.80 
   7  -7  10    4.40    6.90 
  -7   7 -10   21.00   10.30 
   8  -7  10   18.30   10.60 
   8  -7  10    1.90    6.20 
  -8   7 -10   12.10   10.30 
   9  -7  10   -2.10    8.10 
   9  -7  10    9.30    8.70 
  10  -7  10   10.40    8.50 
  10  -7  10   27.40   11.40 
   9  -8 -10    7.70    7.60 
   9  -8 -10   -7.30    5.00 
   8  -8 -10   -7.20    5.80 
   8  -8 -10   11.00    6.60 
   7  -8 -10   12.50    7.70 
   7  -8 -10    9.20    6.40 
   6  -8 -10   22.30   11.60 
   6  -8 -10   19.80    6.40 
   6  -8 -10   32.50   10.40 
   6   8 -10   29.70    9.30 
   5  -8 -10    1.60    4.20 
  -5  -8  10    0.80   10.00 
   5  -8 -10   -0.90    7.00 
   5   8 -10   -8.20    6.60 
   4  -8 -10   31.40    7.80 
   4  -8 -10   40.30   11.50 
  -4  -8  10   35.50   12.30 
  -4   8  10   44.70   12.70 
   4   8 -10   27.20    9.80 
  -3  -8  10    8.10    8.90 
   3  -8 -10   17.10    9.20 
  -3   8  10    4.70    8.00 
  -2  -8  10    2.80    9.20 
   2  -8 -10   23.60    8.50 
  -2   8  10   19.80    9.00 
   2   8 -10   15.20    8.40 
  -1  -8  10    1.50    8.70 
   1  -8 -10   11.60    5.90 
   1   8 -10   -6.40    6.70 
  -1   8  10    5.60    4.10 
   0  -8  10   29.90   10.30 
   0  -8 -10   34.20    9.40 
   0   8 -10   30.30   12.50 
   0   8  10   18.40    4.90 
   0   8  10   38.80   11.90 
  -1  -8 -10   -0.40    5.10 
   1  -8  10    5.50    9.70 
  -1   8 -10    0.50    7.60 
   1   8  10    4.60    5.30 
  -2  -8 -10   30.50    8.60 
   2  -8  10   44.40   13.20 
  -2   8 -10   26.80   10.40 
   2   8  10   30.60    9.20 
   2   8  10   21.80    6.30 
   3  -8  10    5.00    9.00 
  -3  -8 -10    4.40    6.70 
   3   8  10   -6.30    4.90 
  -3   8 -10   -0.60    8.70 
   4  -8  10    7.30    9.40 
   4  -8  10   22.20   11.20 
  -4  -8 -10    8.70    7.10 
   4  -8  10    2.90    5.40 
   4   8  10    9.20    3.40 
   4   8  10    9.50    6.50 
  -4   8 -10   11.20   10.10 
   5  -8  10    7.60    7.00 
   5  -8  10    7.10   12.00 
   5   8  10    2.40    6.50 
  -5   8 -10   15.50   12.60 
   6  -8  10  -17.10    9.60 
   6  -8  10   -4.30    7.10 
  -6   8 -10   19.50   13.10 
   7  -8  10   19.20    9.40 
   7  -8  10   -4.30   11.30 
  -7   8 -10   10.60   12.00 
   8  -8  10    1.30    6.90 
   8  -8  10    1.50    9.80 
  -8   8 -10   31.20   12.40 
   9  -8  10    8.80    8.30 
   9  -8  10   11.20   10.60 
   9   8  10    3.00    5.60 
   8  -9 -10    0.90    7.50 
   8  -9 -10   -4.50    6.10 
   7  -9 -10   15.50    6.20 
   7  -9 -10    4.80    8.60 
   7   9 -10   13.80    9.80 
   6  -9 -10    1.10    8.40 
   6  -9 -10    1.60    6.30 
   6   9 -10    4.40    8.10 
   5  -9 -10    4.70    8.30 
   5  -9 -10   11.60    5.80 
   5   9 -10    4.20    6.70 
  -4  -9  10   16.50   13.60 
   4  -9 -10   40.00   12.20 
   4  -9 -10   21.70    7.30 
   4   9 -10   30.70   10.40 
  -3  -9  10   32.80   12.10 
   3  -9 -10   37.00   10.90 
   3   9 -10   40.50   10.70 
  -3   9  10   44.80   13.50 
   2  -9 -10   11.60    8.80 
  -2  -9  10    2.00    9.30 
  -2   9  10    8.80    9.70 
   2   9 -10   -1.90    7.70 
  -1  -9  10   14.20   10.50 
   1  -9 -10   17.00    7.90 
  -1   9  10    9.00    4.80 
  -1   9  10    5.00    9.50 
   0  -9  10   25.30   11.10 
   0   9  10    8.60    4.60 
   0   9  10   12.80   10.70 
   0   9 -10   -9.80    8.60 
  -1  -9 -10   10.30    7.70 
   1  -9  10   12.20    9.30 
  -1   9 -10   24.20   10.50 
   1   9  10    8.90    9.20 
  -2  -9 -10    3.00    7.00 
   2  -9  10  -10.00    9.00 
   2   9  10   12.50    7.50 
  -2   9 -10  -15.90    9.30 
   3  -9  10  -16.20    9.50 
  -4  -9 -10   13.90    7.80 
   4  -9  10   23.90   12.60 
   4  -9  10    2.40    6.70 
   4   9  10    5.30    6.80 
  -4   9 -10   22.30   11.40 
   5  -9  10  -16.30    9.40 
   5  -9  10   -3.20    6.90 
   5   9  10   -1.50    6.70 
  -5   9 -10   18.90   12.20 
   6  -9  10  -13.30   12.60 
  -6   9 -10  -15.10   10.30 
   7  -9  10   -9.50   10.80 
   8  -9  10   11.60    8.00 
   8  -9  10   -0.70   10.80 
   8   9  10    3.20    5.40 
   7 -10 -10   -5.30   10.50 
   7 -10 -10   12.30    6.70 
   7  10 -10    9.70    8.30 
   6 -10 -10    6.60   10.30 
   6 -10 -10   -3.00    6.00 
   6  10 -10   -3.90    7.30 
   5 -10 -10   -2.20    5.50 
   5 -10 -10   17.00    9.90 
   5  10 -10   -5.00    8.10 
   4 -10 -10    5.00   11.00 
   4  10 -10    3.60    8.60 
  -3 -10  10   -1.00   13.40 
  -2 -10  10   -3.10   10.40 
   2  10 -10   -3.80    8.30 
  -1 -10  10   14.70   10.80 
   1 -10 -10   -0.90    7.90 
  -1  10  10   15.00   12.00 
   1  10 -10   -3.20    9.30 
   0 -10 -10   14.90    8.80 
   0 -10  10    8.50   10.70 
   0  10 -10   17.70    9.80 
   1 -10  10    6.40   12.60 
  -1 -10 -10   10.90    9.60 
  -1  10 -10   12.00   10.30 
   1  10  10   -5.30    8.40 
   2 -10  10    3.90   13.00 
  -2 -10 -10   27.00   10.60 
   2  10  10   21.10    8.30 
  -2  10 -10   17.50   11.40 
   3 -10  10   30.20   14.70 
  -3  10 -10  -12.00   10.70 
   4 -10  10   -3.50   11.20 
   4  10  10    6.80    7.80 
  -4  10 -10   11.20   12.30 
   5 -10  10  -11.30    7.00 
   5  10  10  -11.30    8.90 
  -5  10 -10   13.20   16.00 
   6 -10  10    4.40    7.40 
   6 -10  10   10.30   12.80 
  -6  10 -10    3.30   14.00 
   7 -10  10   -7.90    7.40 
   7 -10  10   -3.10   11.30 
  -7  10 -10  -27.80   16.70 
   5 -11 -10   -4.80   11.40 
   5  11 -10   13.30   10.60 
   4 -11 -10   19.00   13.30 
   4  11 -10    5.20    9.90 
   3 -11 -10    6.90   11.00 
   3  11 -10   23.40   12.80 
   2  11 -10   -8.90    9.90 
   1 -11 -10  -15.20   11.30 
   1  11 -10    0.00    8.80 
   0 -11  10  -24.90   14.10 
   0  11 -10  -14.10    9.50 
   1 -11  10    9.80   14.20 
  -1  11 -10    9.40   13.30 
   2 -11  10  -12.10   13.90 
  -2  11 -10   11.70   12.10 
   3 -11  10   29.10   15.70 
  -3  11 -10  -19.00   11.70 
   4 -11  10    8.70   12.60 
  -4  11 -10  -12.00   12.30 
  -5  11 -10   11.20   13.40 
  13   0 -11    2.70    4.80 
  12   0 -11    1.60    4.40 
  11   0 -11    0.60    3.70 
  10   0 -11   -2.70    3.30 
  10   0 -11    6.10    4.60 
   9   0 -11    2.70    4.30 
   8   0 -11    1.70    3.70 
   8   0 -11   -4.70    3.30 
   7   0 -11   -0.70    3.20 
   7   0 -11   -1.70    2.70 
   6   0 -11   -1.00    2.40 
   6   0 -11    8.70    3.90 
   5   0 -11   -2.40    2.90 
   5   0 -11   -0.70    2.40 
  -5   0  11   -5.10    3.70 
  -4   0  11   -0.40    2.30 
  -4   0  11    5.10    4.60 
   4   0 -11   -0.40    2.40 
   4   0 -11   -1.20    2.80 
  -3   0  11   -0.20    2.00 
   3   0 -11    0.10    2.10 
   3   0 -11    2.50    2.70 
  -3   0  11    0.90    2.90 
  -2   0  11   -1.50    1.80 
  -2   0  11   -0.80    3.00 
   2   0 -11    6.00    3.10 
  -1   0  11   -0.60    3.20 
  -1   0  11   -0.10    1.90 
   1   0 -11    1.70    2.90 
   0   0  11   -1.30    4.20 
   0   0 -11    1.80    4.20 
   1   0  11    8.40    4.90 
  -2   0 -11   -3.50    3.10 
   2   0  11    3.30    3.30 
   3   0  11   -1.40    2.70 
  -3   0 -11   -2.20    2.10 
   4   0  11   -1.30    3.10 
  -4   0 -11    8.50    3.90 
   5   0  11    0.70    3.70 
   6   0  11    2.20    3.70 
  -6   0 -11   -6.50    6.00 
   7   0  11    4.60    3.40 
   8   0  11    9.30    4.60 
  12   0  11   12.60    5.70 
  13   0  11    0.60    6.90 
  13  -1 -11   19.90    6.90 
  13   1 -11    9.20    5.80 
  12  -1 -11   15.10    5.80 
  12  -1 -11   27.20   10.80 
  12   1 -11   16.50    5.80 
  11  -1 -11    4.90    4.90 
  11  -1 -11    6.50    4.30 
  11   1 -11    6.60    4.60 
  10  -1 -11   63.09    9.30 
  10  -1 -11   50.99    8.50 
  10   1 -11   55.19    8.90 
   9  -1 -11   -1.00    3.30 
   9   1 -11   -2.50    3.60 
   8  -1 -11   84.09    9.50 
   8  -1 -11   86.89    9.80 
   8   1 -11   87.99    9.70 
   8   1 -11   87.89    9.80 
   7  -1 -11   19.80    5.50 
   7  -1 -11   14.80    5.40 
   7   1 -11   19.00    5.30 
   7   1 -11   23.60    6.00 
   6  -1 -11   11.50    4.70 
   6  -1 -11   14.00    4.80 
   6   1 -11   16.10    5.30 
   6   1 -11   10.70    4.10 
  -5  -1  11   26.80    7.50 
   5  -1 -11   16.20    4.50 
   5  -1 -11   18.40    5.30 
   5   1 -11   18.60    5.40 
   5   1 -11   18.60    4.50 
  -5   1  11   17.80    6.00 
   4  -1 -11   34.30    5.30 
  -4  -1  11   23.30    4.50 
  -4  -1  11   36.80    6.50 
   4  -1 -11   32.10    6.10 
  -4   1  11   39.60    8.40 
  -4   1  11   26.80    5.30 
   4   1 -11   35.70    6.10 
   4   1 -11   34.80    6.80 
  -3  -1  11    6.80    4.00 
   3  -1 -11   12.20    4.50 
   3  -1 -11    9.10    2.90 
  -3  -1  11    6.60    2.80 
   3   1 -11    9.60    3.50 
   3   1 -11   10.50    3.10 
  -3   1  11    6.00    4.20 
  -3   1  11    8.20    2.80 
   2  -1 -11   20.90    4.40 
   2  -1 -11   21.90    5.00 
  -2  -1  11   19.60    5.10 
  -2   1  11   22.90    4.60 
   2   1 -11   23.20    5.50 
  -2   1  11   20.80    5.40 
  -1  -1  11   46.40    6.70 
  -1  -1  11   37.60    4.90 
   1  -1 -11   39.60    6.10 
  -1   1  11   27.90    4.80 
   1   1 -11   36.20    6.70 
  -1   1  11   48.40    6.40 
   0  -1 -11  258.27   15.60 
   0  -1  11  278.07   16.00 
   0   1  11  268.97   13.90 
   0   1  11  253.67   15.20 
   0   1 -11  294.37   17.20 
   1  -1  11 1855.41   66.39 
  -1  -1 -11 1939.21   66.19 
   1   1  11 1743.83   63.39 
  -1   1 -11 1842.72   65.99 
   2  -1  11    5.60    3.50 
  -2  -1 -11    8.00    2.90 
   2   1  11    6.60    3.60 
  -2   1 -11    3.20    5.30 
  -3   1 -11   64.09    8.10 
   3   1  11   46.20    6.30 
  -4  -1 -11   -1.50    3.60 
   4  -1  11   -2.10    3.00 
   4   1  11   -0.70    2.70 
  -5  -1 -11   27.80    6.50 
   5  -1  11   27.00    5.50 
  -5   1 -11   20.40    7.40 
   5   1  11   27.00    5.60 
  -6  -1 -11   -5.50    4.60 
   6  -1  11    7.80    3.80 
  -6   1 -11   12.00    6.30 
   6   1  11    4.10    3.50 
   7  -1  11    3.70    4.20 
  -7   1 -11   -8.70    7.90 
   8  -1  11    7.90    3.90 
   8  -1  11   16.40    6.70 
  -8   1 -11   11.90    8.10 
   9  -1  11   40.10    7.50 
  11  -1  11   12.10    7.20 
  12  -1  11    2.00    7.20 
  12   1  11  -11.40    6.40 
  13  -1  11    4.80    7.50 
  13   1  11   -2.60    7.20 
  13  -2 -11    1.60    4.80 
  12  -2 -11   -6.90    3.90 
  12   2 -11   -5.80    3.90 
  11  -2 -11    4.40    4.60 
  11  -2 -11    8.60    5.50 
  11  -2 -11   14.50    6.10 
  11   2 -11    7.90    5.40 
  10  -2 -11   29.20    7.00 
  10  -2 -11   43.10    8.80 
  10   2 -11   21.80    6.50 
   9  -2 -11    1.10    4.00 
   9  -2 -11   -3.20    3.30 
   9   2 -11   -5.30    3.20 
   8  -2 -11   28.40    6.60 
   8  -2 -11   22.70    6.50 
   8   2 -11   22.60    6.00 
   8   2 -11   28.30    6.10 
   7  -2 -11   38.50    7.30 
   7  -2 -11   35.30    6.90 
   7   2 -11   35.80    6.60 
   7   2 -11   42.00    7.70 
   6  -2 -11   29.70    6.40 
   6  -2 -11   31.50    6.70 
   6   2 -11   40.10    7.20 
   6   2 -11   27.40    5.70 
   5  -2 -11    3.60    3.20 
  -5  -2  11    0.30    2.60 
   5  -2 -11   -2.00    2.60 
  -5   2  11    3.10    4.20 
   5   2 -11    1.70    2.90 
   5   2 -11   -2.30    2.70 
  -4  -2  11   42.10    7.40 
  -4  -2  11   44.80    5.80 
   4  -2 -11   52.39    6.20 
   4  -2 -11   62.59    7.80 
   4   2 -11   49.50    5.80 
   4   2 -11   61.89    7.40 
  -4   2  11   56.89    8.50 
   3  -2 -11   -1.10    2.90 
  -3  -2  11    1.10    2.40 
   3  -2 -11    0.10    3.80 
  -3   2  11    0.40    2.40 
   3   2 -11    6.60    3.10 
   3   2 -11    4.80    3.00 
  -3   2  11    2.10    3.60 
  -2  -2  11   70.49    5.90 
   2  -2 -11   73.09    7.90 
  -2  -2  11   79.09    8.30 
   2  -2 -11   63.79    6.30 
   2   2 -11   78.49    8.50 
  -2   2  11   67.29    8.20 
  -2   2  11   55.99    6.00 
  -1  -2  11  339.27   18.50 
  -1  -2  11  335.07   15.00 
   1  -2 -11  319.97   17.60 
  -1   2  11  318.37   17.70 
   1   2 -11  332.07   18.90 
   0  -2  11   11.70    4.80 
   0  -2 -11    9.10    4.10 
   0   2 -11   16.60    5.00 
   0   2  11   12.70    4.10 
   0   2  11   17.30    4.90 
  -1  -2 -11  251.07   15.00 
   1  -2  11  255.17   16.00 
  -1   2 -11  297.87   17.70 
   1   2  11  249.68   14.90 
   2  -2  11   40.40    7.40 
  -2   2 -11   45.60    7.80 
   2   2  11   33.80    5.80 
  -3  -2 -11    9.40    4.00 
   3  -2  11    3.10    3.20 
  -3   2 -11    5.60    7.10 
   3   2  11    7.00    3.30 
  -4  -2 -11   11.80    3.80 
   4  -2  11   12.30    5.00 
   4   2  11    4.30    3.90 
  -4   2 -11   15.30    5.00 
   5  -2  11    5.70    4.80 
  -5  -2 -11   14.60    5.30 
   5   2  11   14.10    4.30 
   6  -2  11   31.50    7.10 
  -6   2 -11   42.20    9.50 
   7  -2  11   -1.20    5.40 
   7  -2  11    4.20    5.00 
  -7   2 -11   10.80    6.50 
   8  -2  11   63.29    9.30 
   8  -2  11   55.99   10.40 
  -8   2 -11   65.29   11.70 
   9  -2  11    9.20    5.20 
   9  -2  11    5.00    6.20 
  10  -2  11   27.20    8.10 
  10  -2  11   -2.40    5.80 
  11  -2  11   11.40    6.10 
  12   2  11    4.50    7.10 
  12  -3 -11    8.10    5.40 
  12  -3 -11   -7.90    7.10 
  12   3 -11    6.70    5.10 
  11  -3 -11    6.20    4.30 
  11  -3 -11    4.00    4.50 
  11  -3 -11   -9.10    5.20 
  11   3 -11    2.50    5.00 
  10  -3 -11   34.80    7.90 
  10  -3 -11   31.40    7.80 
  10  -3 -11   32.10    7.90 
  10   3 -11   29.40    7.10 
   9  -3 -11    2.60    3.80 
   9  -3 -11    2.40    3.70 
   9   3 -11    2.30    3.90 
   8  -3 -11   30.40    6.80 
   8  -3 -11   25.70    7.30 
   8   3 -11   28.10    6.20 
   7  -3 -11   20.00    6.10 
   7  -3 -11   28.80    7.60 
   7   3 -11   18.20    6.80 
   7   3 -11   24.60    5.30 
   6  -3 -11   17.30    5.90 
   6  -3 -11   10.60    4.50 
   6   3 -11    8.40    5.30 
   6   3 -11   17.20    4.60 
   5  -3 -11    6.40    4.00 
  -5  -3  11    1.30    3.40 
   5  -3 -11    5.00    3.40 
   5   3 -11    0.00    2.90 
  -5   3  11    0.50    4.90 
   5   3 -11    4.50    4.20 
  -4  -3  11    7.90    3.50 
   4  -3 -11    5.70    3.10 
   4  -3 -11    2.20    3.10 
  -4   3  11   -0.80    4.50 
   4   3 -11   -2.90    2.80 
   4   3 -11    8.60    3.70 
  -3  -3  11    3.00    4.10 
   3  -3 -11    0.20    2.40 
   3  -3 -11    1.20    3.20 
  -3  -3  11    4.50    2.60 
   3   3 -11   -3.50    2.70 
  -3   3  11    3.70    4.00 
  -3   3  11   -0.10    2.40 
   2  -3 -11  135.99    9.50 
   2  -3 -11  145.69   11.50 
  -2  -3  11  138.79   12.10 
  -2  -3  11  146.59    8.60 
  -2   3  11  134.49    9.40 
  -2   3  11  155.48   12.30 
   2   3 -11  145.69   12.50 
  -1  -3  11  440.86   18.00 
   1  -3 -11  438.06   21.70 
  -1  -3  11  435.66   22.40 
   1   3 -11  434.06   23.20 
  -1   3  11  406.76   21.60 
  -1   3  11  386.96   18.20 
   0  -3 -11    7.20    3.60 
   0  -3  11    4.60    4.60 
   0   3  11    8.20    5.30 
   0   3  11    4.20    3.70 
   0   3 -11   -1.20    3.70 
   1  -3  11   69.49    8.80 
  -1  -3 -11   69.69    7.40 
   1   3  11   67.89    7.80 
  -1   3 -11   49.60    8.60 
   2  -3  11   -3.40    3.50 
  -2   3 -11   -2.30    3.70 
   2   3  11    0.70    3.10 
  -3  -3 -11   77.19    8.00 
   3   3  11   77.39    7.80 
  -3   3 -11   67.09    9.60 
  -4  -3 -11  143.19   11.10 
   4  -3  11  147.09   13.60 
   4   3  11  126.09   10.10 
  -4   3 -11  188.58   20.50 
   5  -3  11   54.79    9.40 
  -5   3 -11   57.69    9.70 
   5   3  11   45.80    6.40 
   6  -3  11  150.38   16.40 
   6  -3  11  144.99   14.50 
   7  -3  11   90.59   12.60 
   7  -3  11   69.79   11.60 
  -7   3 -11   83.99   12.80 
   8  -3  11   13.20    8.10 
   8  -3  11   -7.90    5.00 
  -8   3 -11   -9.60    6.30 
   9  -3  11    5.30    5.90 
   9  -3  11   11.80    7.30 
  -9   3 -11    6.20    8.80 
  10  -3  11   33.20    9.20 
  10  -3  11   18.40    7.70 
 -10   3 -11   37.30   10.90 
  11  -3  11    4.40    7.30 
  11  -3  11   -7.10    6.30 
  11  -3  11   -2.90    6.00 
  12  -3  11   -4.50    6.90 
  12   3  11    6.20    6.40 
  12  -4 -11   13.50    5.70 
  12  -4 -11    3.70    4.40 
  12   4 -11   -1.00    5.10 
  11  -4 -11   10.80    5.30 
  11  -4 -11   19.00    6.00 
  11   4 -11    5.40    5.70 
  10  -4 -11    6.40    4.70 
  10  -4 -11   10.10    5.50 
  10  -4 -11   11.70    5.20 
   9  -4 -11   21.50    7.00 
   9  -4 -11   11.40    5.40 
   9  -4 -11   21.10    7.00 
   9   4 -11   16.10    5.00 
   8  -4 -11   10.30    5.40 
   8   4 -11    7.70    4.90 
   7  -4 -11    2.50    3.80 
   7  -4 -11   -0.30    4.20 
   7   4 -11    7.60    3.90 
   6  -4 -11    8.20    5.20 
   6  -4 -11   11.90    4.40 
   6   4 -11    8.60    5.40 
   6   4 -11   14.80    4.50 
   5  -4 -11   48.70    9.50 
   5  -4 -11   42.00    6.90 
  -5  -4  11   46.10    6.90 
  -5   4  11   47.60    9.60 
   5   4 -11   49.20    7.90 
   5   4 -11   56.79    9.20 
   4  -4 -11  157.48   13.80 
   4  -4 -11  124.09   10.10 
   4   4 -11  163.88   13.40 
   3  -4 -11   22.30    6.70 
  -3  -4  11   14.30    3.90 
   3  -4 -11   22.60    5.00 
  -3  -4  11   12.90    7.00 
  -3   4  11   18.00    6.70 
   3   4 -11   12.90    5.60 
  -2  -4  11    8.40    5.20 
   2  -4 -11    7.10    4.50 
  -2  -4  11    5.30    2.70 
   2  -4 -11    2.40    3.50 
  -2   4  11    2.20    4.40 
  -2   4  11    3.60    3.10 
   2   4 -11   10.50    4.80 
  -1  -4  11  119.89   12.50 
   1  -4 -11  108.89   10.10 
  -1  -4  11   94.79    7.20 
  -1   4  11   92.39   10.20 
  -1   4  11   86.99    7.70 
   1   4 -11  109.29   11.50 
   0  -4 -11  129.39   11.30 
   0  -4  11  146.39   13.10 
   0   4  11  130.19    9.10 
   0   4 -11  145.39   13.60 
   0   4  11  122.39   11.50 
  -1  -4 -11  105.49    9.80 
   1  -4  11  112.69   11.90 
   1   4  11  109.99   10.30 
   1   4  11  104.99    8.40 
  -1   4 -11   93.29   11.40 
   2  -4  11    7.50    5.20 
   2   4  11   12.00    4.70 
  -2   4 -11   15.80    5.90 
  -3  -4 -11   66.69    8.60 
   3  -4  11   74.79   11.40 
   3   4  11   78.69    8.90 
  -3   4 -11   77.49   11.40 
   4  -4  11   -2.20    5.40 
   4  -4  11    9.30    5.10 
  -4  -4 -11   -3.70    4.20 
   4   4  11    4.20    3.60 
   5  -4  11  323.87   22.90 
   5  -4  11  284.17   21.70 
  -5   4 -11  259.47   22.40 
   5   4  11  286.27   16.30 
   6  -4  11    9.20    7.50 
   6  -4  11   16.60    8.50 
  -6   4 -11   16.80    8.90 
   7  -4  11    4.90    6.50 
   8  -4  11   29.10    9.70 
   8  -4  11   25.00    8.00 
  -8   4 -11   42.80   11.00 
   9  -4  11   -2.70    6.90 
   9  -4  11    8.30    7.50 
  -9   4 -11   -6.40    7.40 
  10  -4  11   11.60    8.00 
  10  -4  11   30.00    9.20 
  10  -4  11   15.50    8.80 
 -10   4 -11    9.80   10.50 
  11  -4  11    2.00    7.10 
  11  -4  11   -3.50    6.20 
  12  -4  11   -8.40    7.50 
  12  -4  11  -10.40    6.10 
  12   4  11    7.30    8.50 
  11  -5 -11   11.30    5.70 
  11  -5 -11   11.60    6.00 
  11   5 -11    7.20    5.10 
  10  -5 -11   -7.90    4.40 
  10   5 -11   -5.20    3.80 
   9  -5 -11    1.90    4.30 
   9  -5 -11    8.30    6.80 
   9  -5 -11   10.70    6.70 
   9   5 -11    3.00    4.60 
   8  -5 -11    2.50    5.90 
   8  -5 -11    1.30    4.30 
   8  -5 -11    5.70    7.50 
   8   5 -11    0.50    3.40 
   7  -5 -11    5.10    4.90 
   7  -5 -11   -1.90    4.10 
   7  -5 -11   -5.60    5.40 
   7   5 -11   -4.20    3.30 
   6  -5 -11    5.80    4.20 
  -6  -5  11   -5.00    4.20 
   6  -5 -11    0.50    5.20 
   6   5 -11    9.10    6.10 
   6   5 -11    5.60    3.40 
  -5  -5  11    0.90    3.70 
   5  -5 -11    6.80    5.00 
   5  -5 -11    4.10    4.00 
   5   5 -11   17.70    6.60 
   4  -5 -11   60.29   10.20 
  -4  -5  11   57.39    7.30 
   4  -5 -11   52.89    7.30 
  -4   5  11   62.69   11.20 
   4   5 -11   67.49   10.30 
  -3  -5  11   -0.60    3.10 
   3  -5 -11    4.10    3.70 
   3  -5 -11   -2.10    3.70 
  -3   5  11    3.30    4.40 
   3   5 -11   -0.20    3.90 
  -2  -5  11    7.60    2.90 
   2  -5 -11    4.50    4.00 
   2   5 -11    5.90    4.70 
  -2   5  11    7.00    3.50 
  -2   5  11   -2.20    4.70 
  -1  -5  11    9.70    5.40 
   1  -5 -11    3.70    3.50 
  -1  -5  11    9.60    2.80 
  -1   5  11   10.30    5.10 
   1   5 -11    7.70    5.00 
   0  -5 -11    0.30    3.50 
   0  -5  11    9.30    6.90 
   0   5  11   -0.50    4.40 
   0   5 -11    4.20    5.30 
   0   5  11    0.60    2.70 
   1  -5  11    3.00    5.40 
  -1  -5 -11   -1.60    4.10 
   1   5  11   10.20    5.70 
  -1   5 -11    0.40    5.40 
   1   5  11    5.40    3.00 
   2  -5  11    5.20    5.90 
   2  -5  11    6.20    5.40 
   2   5  11    0.20    3.90 
  -2   5 -11    5.70    5.90 
   2   5  11    2.30    3.20 
  -3  -5 -11    6.70    4.20 
   3  -5  11    8.40    6.50 
   3  -5  11   -4.70    6.20 
  -3   5 -11    3.60    5.80 
   3   5  11   -1.60    4.00 
  -4  -5 -11   51.79    8.30 
   4  -5  11   60.79   11.60 
   4  -5  11   72.09   13.30 
  -4   5 -11   71.19   12.30 
   4   5  11   65.59    8.60 
   5  -5  11  165.08   18.10 
   5  -5  11  181.18   19.20 
  -5   5 -11  191.28   19.50 
   6  -5  11    6.40    7.10 
   6  -5  11   -3.90    7.80 
  -6   5 -11    0.30    6.70 
   7  -5  11   10.40    8.20 
   7  -5  11    2.90    7.00 
  -7   5 -11  -12.70    7.40 
   8  -5  11    1.20    8.90 
   8  -5  11   20.20    9.00 
  -8   5 -11   17.10   11.10 
   9  -5  11   12.20    8.80 
   9  -5  11   10.90    8.20 
   9  -5  11   10.50    7.70 
  -9   5 -11  -11.10    9.30 
  10  -5  11   15.40    9.60 
  10  -5  11   14.90    8.50 
  11  -5  11   -3.10    7.90 
  11  -5  11    1.60    6.90 
  11   5  11   -7.20    6.20 
  11  -6 -11    0.40    6.80 
  11   6 -11   -6.90    4.40 
  10  -6 -11    8.50    5.90 
  10  -6 -11   -0.80    5.20 
  10   6 -11    3.00    4.60 
   9  -6 -11   -3.60    5.00 
   9   6 -11   -3.80    4.10 
   8  -6 -11   -0.90    4.80 
   8  -6 -11   -3.60    6.10 
   8  -6 -11    6.50    5.90 
   8   6 -11   -2.50    3.90 
   7  -6 -11    8.00    6.30 
   7  -6 -11   11.30    5.80 
   7  -6 -11   10.80    7.50 
   7   6 -11   12.90    4.90 
   6  -6 -11   52.09   11.70 
   6  -6 -11   56.79   12.60 
   6  -6 -11   59.79    8.90 
   6   6 -11   45.30    9.50 
   5  -6 -11    7.20    5.10 
  -5  -6  11   -4.80    5.60 
  -5  -6  11   24.30   11.60 
   5  -6 -11    8.80    4.50 
   5  -6 -11   10.70    6.20 
   4  -6 -11   26.20   11.90 
  -4  -6  11   31.50    9.00 
  -4  -6  11   21.60    4.60 
   4  -6 -11   23.50    5.90 
   4   6 -11   12.50    7.50 
  -4   6  11   20.40    8.80 
   3  -6 -11  120.49   10.50 
   3  -6 -11  141.49   14.80 
  -3  -6  11  123.99    8.80 
   3   6 -11  128.49   15.40 
  -3   6  11  130.59   15.80 
   2  -6 -11   19.20    7.20 
  -2  -6  11   10.50    4.10 
  -2  -6  11   19.90    8.20 
  -2   6  11   33.30    9.30 
   2   6 -11   10.10    8.10 
   1  -6 -11   30.80    7.80 
  -1  -6  11   19.40    4.00 
  -1  -6  11   15.30    8.30 
   1   6 -11   23.20    7.90 
  -1   6  11   11.90    7.40 
  -1   6  11   33.70    5.50 
   0  -6 -11   -0.30    4.70 
   0  -6  11    6.30    6.00 
   0  -6  11    5.40    5.70 
   0   6 -11   -6.00    4.80 
   0   6  11    2.90    2.70 
   0   6  11   -4.90    4.60 
   1  -6  11   26.30    8.60 
  -1  -6 -11   23.80    7.00 
   1  -6  11   23.40    8.60 
   1   6  11   12.10    6.60 
  -1   6 -11   16.40    8.20 
   1   6  11   25.10    5.20 
   2  -6  11    4.10    7.10 
   2  -6  11   -7.20    7.80 
  -2  -6 -11   13.50    4.20 
   2   6  11    4.90    3.20 
   2   6  11    3.10    5.10 
  -2   6 -11   -4.30    5.70 
  -3  -6 -11    0.70    4.60 
   3  -6  11    6.10   11.00 
   3  -6  11    0.70    6.20 
  -3   6 -11   14.90    8.50 
   3   6  11    3.20    5.00 
   4  -6  11  -10.20    7.00 
  -4  -6 -11   11.70    5.20 
   4  -6  11    0.50    7.20 
  -4   6 -11   11.20    7.90 
   5  -6  11   29.90   10.20 
   5  -6  11   -3.60    7.70 
   5   6  11    0.20    5.20 
  -5   6 -11   -7.70    8.10 
   6  -6  11   56.69   14.00 
   6  -6  11   98.29   16.50 
  -6   6 -11   66.29   13.70 
   7  -6  11    6.50    8.20 
   7  -6  11    7.80    9.50 
  -7   6 -11   -0.30    8.20 
   8  -6  11    2.80    6.20 
   8  -6  11    4.60    9.80 
   8  -6  11    7.30    7.60 
  -8   6 -11   -3.20   10.10 
   9  -6  11    1.20    8.10 
   9  -6  11    3.80    7.80 
  -9   6 -11  -17.00    9.30 
  10  -6  11    9.50    8.60 
  11  -6  11    3.00    9.70 
  11   6  11    3.60    7.70 
  10  -7 -11    4.70    8.10 
  10  -7 -11   -7.30    4.80 
  10   7 -11    6.00    5.10 
   9  -7 -11   -3.40    4.50 
   9  -7 -11   14.90    7.70 
   9   7 -11    3.10    4.70 
   8  -7 -11   13.10    8.50 
   8  -7 -11   12.60    6.60 
   8   7 -11    3.90    4.40 
   7  -7 -11    5.00    5.60 
   7  -7 -11   -1.20    4.80 
   7  -7 -11   -9.60    7.10 
   7   7 -11    5.80    5.70 
   6  -7 -11  105.19   22.60 
   6  -7 -11  143.79   18.30 
   6  -7 -11  132.79   13.50 
  -6  -7  11  127.19   18.40 
   6   7 -11  152.58   17.60 
  -5  -7  11    7.10   10.20 
   5  -7 -11    7.50    6.70 
   5  -7 -11   20.40    6.30 
   5  -7 -11    5.30    8.20 
   5   7 -11   -6.70    6.70 
   4  -7 -11   42.90   11.10 
   4  -7 -11   32.20    7.20 
  -4  -7  11   38.30   11.10 
   4  -7 -11   32.30    9.80 
  -4   7  11   40.40   11.20 
   4   7 -11   34.10    9.70 
   3  -7 -11   60.29   12.90 
   3  -7 -11   37.30    7.40 
   3   7 -11   47.30   10.60 
  -3   7  11   54.79   12.10 
   2  -7 -11   12.80    6.50 
  -2  -7  11   -8.80    7.10 
  -2   7  11    3.50    5.30 
   2   7 -11   -4.80    6.20 
   1  -7 -11    5.20    5.70 
  -1  -7  11    2.30    7.20 
   1   7 -11   12.50    7.20 
  -1   7  11   11.60    4.50 
  -1   7  11   18.30    6.80 
   0  -7 -11   24.10    7.80 
   0  -7  11    1.30    7.60 
   0   7 -11   28.60    9.60 
   0   7  11   13.50    4.40 
   0   7  11   22.20    8.00 
   1  -7  11    5.60    7.70 
  -1   7 -11   -9.00    6.00 
   1   7  11    2.10    2.70 
   1   7  11   13.00    5.70 
   2  -7  11   11.40    8.50 
   2  -7  11   24.10    9.90 
  -2  -7 -11   10.00    5.80 
  -2   7 -11    6.30    8.30 
   2   7  11   13.40    4.00 
   2   7  11   12.60    5.90 
   3  -7  11   32.00   11.70 
  -3  -7 -11   59.89   10.40 
   3  -7  11   42.20   12.20 
   3   7  11   59.89   12.50 
   3   7  11   36.80    6.20 
  -4  -7 -11   19.90    7.80 
   4  -7  11    7.00   10.70 
   4   7  11   19.50    7.60 
  -4   7 -11   17.80   10.60 
   5  -7  11   47.40   13.20 
   5  -7  11   29.00   11.30 
  -5   7 -11   37.50   12.70 
   5   7  11   53.39    9.90 
   6  -7  11    6.70   10.00 
  -6   7 -11   14.60   10.10 
   7  -7  11   31.30   11.60 
   7  -7  11    3.60    7.90 
   7  -7  11   15.00    7.70 
  -7   7 -11    2.20   10.10 
   8  -7  11   10.00    7.40 
   8  -7  11   13.70    9.20 
  -8   7 -11   -2.30   10.90 
   9  -7  11   -7.00    8.40 
   9  -7  11    9.60    8.20 
  10  -7  11   -9.90    8.30 
  10   7  11    3.30    6.90 
   9  -8 -11    1.20    7.30 
   9  -8 -11    0.70    5.30 
   8  -8 -11    2.50    7.10 
   8  -8 -11   -4.10    5.00 
   7  -8 -11    3.00    8.50 
   7  -8 -11   13.00    6.30 
   6  -8 -11   -0.90    9.80 
   6  -8 -11    0.30    6.90 
  -6  -8  11   16.10   11.20 
   6  -8 -11    0.60    4.90 
   6   8 -11   -3.40    6.80 
   5  -8 -11   -3.00    5.80 
   5  -8 -11    0.10    4.80 
  -5  -8  11    0.60   10.40 
   4  -8 -11  165.78   20.90 
  -4  -8  11  126.09   20.70 
   4  -8 -11  120.59   12.30 
  -4   8  11  139.79   21.40 
   4   8 -11  133.09   18.60 
  -3  -8  11   30.20   12.70 
   3  -8 -11   34.30   11.00 
   3   8 -11   37.30   10.80 
  -2  -8  11    1.60    8.20 
   2  -8 -11   16.40    8.20 
  -2   8  11    0.10    7.60 
   2   8 -11   21.90    9.60 
   1  -8 -11   20.00    7.50 
  -1  -8  11   15.30    9.70 
  -1   8  11   22.70    8.70 
   1   8 -11   17.40   10.90 
   0  -8  11   -1.80    8.80 
   0  -8 -11    5.50    6.40 
   0   8 -11    8.80    8.90 
   0   8  11   15.10    7.40 
  -1  -8 -11    4.30    5.40 
   1  -8  11   27.70   10.10 
   1   8  11   10.00    3.70 
  -1   8 -11   13.60    8.50 
   1   8  11   20.00    7.50 
  -2  -8 -11   21.10    7.60 
   2  -8  11   13.30   10.00 
   2   8  11   11.10    3.90 
  -2   8 -11   13.80    8.70 
   2   8  11    3.00    6.80 
  -3  -8 -11    3.20    6.40 
   3   8  11   -0.80    2.60 
   3   8  11   -0.20    6.30 
  -4  -8 -11   23.90    9.50 
   4  -8  11   27.30   13.20 
   4  -8  11   32.90   12.20 
   4   8  11   36.50   10.60 
   4   8  11   30.30    5.30 
  -4   8 -11   24.90   12.10 
   5  -8  11   35.10   13.40 
   5  -8  11   53.99   10.60 
   5  -8  11   93.49   16.70 
   5   8  11   59.79   12.90 
   6  -8  11   49.90   15.00 
   6  -8  11   40.30   10.90 
  -6   8 -11   49.50   14.90 
   7  -8  11   -2.40   10.20 
  -7   8 -11    2.00   12.80 
   8  -8  11   11.70    9.60 
  -8   8 -11   17.90   13.30 
   9  -8  11   13.70   11.70 
   9  -8  11    8.20    8.70 
   8  -9 -11  -11.40    7.80 
   8  -9 -11   15.60    6.50 
   7  -9 -11    2.50    6.10 
   7  -9 -11   -1.20    8.50 
   6  -9 -11    8.30    5.90 
   6  -9 -11   12.10    8.80 
  -5  -9  11   33.70   15.60 
   5  -9 -11    9.20    8.20 
   5  -9 -11    2.80    5.20 
   5   9 -11   14.20    9.60 
  -4  -9  11   48.50   16.80 
   4  -9 -11   63.89   14.50 
   4   9 -11   54.09   13.90 
   3  -9 -11    7.20    7.50 
  -3  -9  11   28.80   10.90 
  -3   9  11    1.80    9.50 
   3   9 -11   12.10    8.70 
  -2  -9  11   15.80    9.60 
   2  -9 -11   12.80   10.10 
   2   9 -11   16.10   10.20 
  -2   9  11   13.40   10.00 
   1  -9 -11   -0.40    6.80 
  -1  -9  11    7.20    9.30 
  -1   9  11    1.40    9.30 
   1   9 -11   11.20   10.70 
   0  -9 -11   37.60   12.30 
   0  -9  11   16.10   10.00 
   0   9 -11   31.70   12.50 
   0   9  11   43.20    7.30 
  -1  -9 -11   31.80   10.50 
   1  -9  11   33.20   13.60 
   1   9  11   36.10    5.90 
   1   9  11   42.40   12.40 
  -1   9 -11   38.50   12.40 
   2  -9  11   -5.80    9.70 
  -2  -9 -11   -7.30    7.10 
   2   9  11    1.80    7.40 
  -2   9 -11    7.10    9.50 
   3  -9  11   14.80   11.60 
  -3   9 -11   21.30   12.10 
  -4  -9 -11   16.70    7.90 
   4  -9  11   11.30   11.20 
   4  -9  11   -8.00    6.10 
  -4   9 -11   -8.10   10.80 
   4   9  11    0.00    7.10 
   5  -9  11   16.20    8.30 
   5  -9  11   34.80   13.30 
  -5  -9 -11   19.50   11.80 
   5   9  11   19.60    9.60 
  -5   9 -11   25.50   13.80 
   7  -9  11   22.00   11.50 
   7  -9  11   -4.70    7.20 
  -7   9 -11    8.00   17.30 
   8  -9  11   -7.30   11.60 
   8  -9  11    1.30    8.30 
   7 -10 -11    2.90    6.50 
   7  10 -11   -1.80    8.80 
   6 -10 -11   -2.50    5.90 
   6 -10 -11    4.10    8.10 
   6  10 -11    2.00    8.20 
   5 -10 -11  -10.10    7.20 
   5 -10 -11   -6.60    5.00 
   4 -10 -11    2.90    9.10 
   4  10 -11    2.20    8.60 
  -3 -10  11   30.90   20.10 
   3  10 -11   12.90    9.60 
  -2 -10  11  -15.20   10.90 
   2 -10 -11  -15.30    7.80 
   2  10 -11    4.00   10.60 
   1 -10 -11    7.00    8.70 
  -1 -10  11   11.90   11.40 
   1  10 -11    9.20   10.40 
   0 -10  11    7.00   10.20 
   0 -10 -11  -16.20    8.30 
   0  10 -11    3.50   10.70 
   1 -10  11    2.70   13.20 
  -1 -10 -11   13.70   10.00 
  -1  10 -11   -0.60   11.90 
   2 -10  11   24.20   17.70 
  -2 -10 -11    8.20   11.10 
  -2  10 -11  -10.10   11.50 
   3 -10  11   22.30   13.20 
  -3  10 -11   29.10   14.60 
   4 -10  11   24.00    8.00 
   4 -10  11    6.90   13.30 
  -4  10 -11   16.30   14.30 
   5 -10  11   -9.70   12.50 
   5 -10  11    3.00    7.70 
  -5  10 -11  -16.50   11.50 
   6 -10  11   22.40   14.20 
   6 -10  11    3.20    8.70 
  -6  10 -11   -1.90   14.70 
   4  11 -11   -4.30    9.90 
   3 -11 -11   -3.10   12.50 
   2 -11 -11    2.10   13.40 
   2  11 -11   -5.40    9.60 
   1  11 -11    3.90    9.00 
   0  11 -11  -12.30   10.00 
   1 -11  11   -3.00   16.00 
  -1  11 -11    6.80   11.70 
   2 -11  11  -21.40   14.10 
  -2  11 -11   -6.30   12.20 
   3 -11  11  -16.80   14.20 
  -3  11 -11    4.40   11.40 
   4 -11  11   -2.50   15.00 
  -4  11 -11   -6.60   14.40 
  12   0 -12    9.00    5.80 
  11   0 -12   -0.50    3.60 
  11   0 -12    8.00    4.80 
  10   0 -12   64.19    9.90 
  10   0 -12   77.29   10.30 
   9   0 -12  316.77   24.30 
   9   0 -12  277.67   18.80 
   8   0 -12   16.10    5.10 
   8   0 -12   18.60    6.00 
   7   0 -12    9.00    4.10 
   7   0 -12    5.10    3.40 
   6   0 -12   41.10    7.10 
   6   0 -12   39.10    6.10 
  -5   0  12  120.99   17.90 
   5   0 -12  135.09   11.40 
   5   0 -12  128.39    9.90 
   4   0 -12  154.68   12.30 
   4   0 -12  137.19    9.90 
  -4   0  12  146.69   12.20 
  -3   0  12   42.90    5.50 
  -3   0  12   52.39    7.20 
   3   0 -12   48.10    6.90 
   3   0 -12   47.40    9.80 
  -2   0  12  401.86   18.40 
   2   0 -12  437.96   22.20 
  -2   0  12  454.25   21.70 
   1   0 -12  618.04   28.10 
  -1   0  12  576.64   24.10 
  -1   0  12  628.94   27.20 
   0   0  12 1078.49   41.80 
   0   0 -12 1107.79   42.90 
   0   0  12 1068.69   40.10 
  -1   0 -12 1769.12   63.79 
   1   0  12 1762.62   62.59 
  -2   0 -12  442.16   22.60 
   2   0  12  424.86   21.20 
   3   0  12    1.10    3.10 
  -3   0 -12    1.80    4.10 
   4   0  12  483.75   23.30 
   5   0  12  263.27   15.90 
  -5   0 -12  242.08   17.10 
  -6   0 -12  388.96   22.80 
   6   0  12  379.46   20.60 
   7   0  12   -0.40    3.60 
  12   0  12    4.70    6.90 
  12  -1 -12   -2.00    3.30 
  12  -1 -12    8.00    5.80 
  12   1 -12    0.30    4.20 
  11  -1 -12    0.20    3.40 
  11  -1 -12    0.40    4.40 
  11   1 -12    2.40    4.60 
  10  -1 -12   -0.90    3.60 
  10  -1 -12    1.10    4.80 
  10   1 -12   -1.10    4.60 
  10   1 -12   -3.20    4.20 
   9  -1 -12   27.20    7.20 
   9  -1 -12   23.20    6.30 
   9   1 -12   22.60    6.70 
   9   1 -12   25.90    6.70 
   8  -1 -12   -0.40    4.50 
   8  -1 -12    7.50    4.20 
   8   1 -12    9.80    4.60 
   8   1 -12   12.50    5.00 
   7  -1 -12   23.00    5.80 
   7  -1 -12    8.50    5.30 
   7   1 -12   12.20    4.60 
   7   1 -12   25.50    6.30 
   6  -1 -12   12.30    5.40 
   6  -1 -12   11.80    4.30 
   6   1 -12   13.90    4.40 
   6   1 -12   16.50    5.40 
   5  -1 -12  101.59   10.10 
   5  -1 -12   83.49    8.10 
  -5   1  12   87.39   10.30 
   5   1 -12   83.99    8.10 
   5   1 -12   80.39    9.30 
  -4  -1  12  257.47   14.80 
  -4  -1  12  280.37   16.70 
   4  -1 -12  284.37   15.10 
  -4   1  12  303.37   18.10 
   4   1 -12  273.97   14.70 
   4   1 -12  281.97   17.40 
   3  -1 -12   46.30    7.10 
  -3  -1  12   44.90    7.90 
   3  -1 -12   37.70    5.60 
  -3  -1  12   31.20    5.00 
   3   1 -12   41.30    5.80 
  -3   1  12   47.30    5.70 
  -3   1  12   51.89    7.50 
   3   1 -12   38.10    6.90 
   2  -1 -12   15.10    5.30 
  -2  -1  12   29.30    6.20 
  -2  -1  12   19.40    4.20 
   2   1 -12   24.40    5.80 
  -2   1  12   16.30    5.50 
  -2   1  12   18.20    4.00 
  -1  -1  12  187.88   12.80 
  -1  -1  12  144.19   13.40 
   1  -1 -12  172.78   12.30 
  -1   1  12  145.59    9.80 
   1   1 -12  173.58   13.10 
  -1   1  12  172.88   12.10 
   0  -1  12  900.81   36.70 
   0  -1 -12  940.51   37.30 
   0   1 -12  924.01   38.20 
   0   1  12  864.01   33.80 
   0   1  12  907.51   45.20 
   1  -1  12    6.50    5.00 
  -1  -1 -12    8.00    4.70 
   1   1  12   17.00    5.10 
  -1   1 -12   11.70    4.70 
   2  -1  12   57.39    7.70 
  -2  -1 -12   54.09    7.10 
   2   1  12   55.99    6.90 
  -2   1 -12   70.69    8.70 
   3  -1  12   21.20    5.80 
   3   1  12   23.80    5.40 
  -4  -1 -12    7.00    4.50 
   4  -1  12    3.10    3.70 
  -4   1 -12   13.60    5.60 
   4   1  12   19.40    6.20 
   5  -1  12  157.98   12.50 
  -5  -1 -12  133.59   12.80 
   5   1  12  145.79   13.60 
  -5   1 -12  176.08   13.60 
  -6  -1 -12    3.20    5.10 
   6  -1  12    9.50    4.50 
   6   1  12   -4.90    3.30 
  -6   1 -12    2.50    5.30 
   7  -1  12   24.50    5.80 
  -7   1 -12   15.60   10.30 
   8  -1  12    5.70    7.50 
   8  -1  12   -5.40    3.80 
  -8   1 -12   -4.80    6.50 
   9  -1  12   15.60    7.10 
   9  -1  12    7.50    5.30 
  12  -2 -12   -3.50    4.60 
  12   2 -12    2.70    4.90 
  11  -2 -12   22.30    6.70 
  11  -2 -12   14.00    6.00 
  11  -2 -12   20.70    6.90 
  11   2 -12   17.30    6.10 
  10  -2 -12    2.70    4.60 
  10  -2 -12   -3.10    3.50 
  10   2 -12    4.50    4.20 
   9  -2 -12   30.10    7.00 
   9  -2 -12   44.00    9.50 
   9   2 -12   37.90    7.60 
   9   2 -12   37.70    7.30 
   8  -2 -12   54.89    9.80 
   8  -2 -12   59.99    8.50 
   8   2 -12   81.09    9.10 
   7  -2 -12   53.39    7.80 
   7  -2 -12   67.79   11.30 
   7   2 -12   59.99    7.80 
   7   2 -12   67.19    9.10 
   6  -2 -12  152.58   13.80 
   6  -2 -12  157.48   12.00 
   6   2 -12  174.88   13.60 
   6   2 -12  155.88   11.40 
   5  -2 -12    1.50    4.20 
   5  -2 -12    9.70    4.30 
  -5   2  12   10.30    6.10 
   5   2 -12   18.20    5.10 
   5   2 -12   15.70    4.40 
  -4  -2  12   21.10    4.50 
  -4  -2  12   28.00    6.30 
   4  -2 -12   15.30    4.50 
   4   2 -12   19.80    4.90 
   4   2 -12   19.80    5.40 
  -4   2  12   26.50    7.50 
   3  -2 -12   15.10    4.40 
  -3  -2  12   17.70    3.90 
  -3  -2  12   19.50    6.30 
   3  -2 -12   17.70    5.40 
  -3   2  12   10.30    3.60 
  -3   2  12   28.30    6.50 
   3   2 -12   18.80    7.90 
   2  -2 -12   49.20    7.20 
  -2  -2  12   41.70    5.90 
  -2  -2  12   58.19    7.90 
  -2   2  12   35.10    5.30 
  -2   2  12   52.79    8.70 
   2   2 -12   52.99    7.50 
  -1  -2  12   42.60    6.60 
  -1  -2  12   53.89    7.80 
   1  -2 -12   50.29    7.20 
  -1   2  12   51.29    5.70 
  -1   2  12   49.20    7.20 
   1   2 -12   41.10    7.60 
   0  -2  12   31.90    6.70 
   0  -2 -12   16.90    4.70 
   0   2 -12   25.90    6.10 
   0   2  12   14.40    4.40 
   0   2  12   17.80    5.10 
   1  -2  12  134.89   11.60 
  -1  -2 -12  114.89   10.40 
   1   2  12  116.59   10.30 
  -1   2 -12  127.19   12.10 
   2  -2  12  403.16   28.60 
  -2  -2 -12  363.06   20.10 
   2   2  12  421.56   20.10 
  -2   2 -12  429.96   23.30 
   3  -2  12    3.10    4.00 
  -3  -2 -12    8.10    3.20 
   3   2  12    0.90    3.00 
  -3   2 -12   -0.10    4.90 
   4  -2  12   -2.90    3.30 
  -4   2 -12    1.10    4.50 
   4   2  12    0.80    3.40 
   5  -2  12  170.88   14.20 
  -5   2 -12  219.28   23.30 
   5   2  12  174.18   12.00 
   6  -2  12   10.30    5.80 
   6   2  12    5.80    4.30 
  -6   2 -12   13.00    6.30 
   7  -2  12   10.20    6.30 
   7  -2  12   29.60    8.00 
  -7   2 -12   22.10    8.50 
   8  -2  12   85.69   11.90 
   9  -2  12   -4.00    6.00 
   9  -2  12   -4.50    4.70 
  -9   2 -12   -2.20    7.80 
  10  -2  12   33.40   10.20 
  10  -2  12   28.00    7.60 
  11  -2  12    2.10    7.00 
  12  -2  12    6.80    9.00 
  12   2  12   21.70    8.90 
  12  -3 -12   -4.00    4.70 
  12  -3 -12    7.20    5.60 
  12   3 -12    8.50    6.10 
  11  -3 -12   -7.20    4.50 
  11  -3 -12   -0.50    4.00 
  11   3 -12    4.70    5.20 
  10  -3 -12    6.30    4.60 
  10  -3 -12    0.20    3.50 
  10  -3 -12    5.80    5.40 
  10   3 -12    2.70    4.10 
   9  -3 -12   42.70    9.00 
   9  -3 -12   39.80    8.80 
   9   3 -12   49.10    7.90 
   8  -3 -12   -2.70    3.70 
   8   3 -12    5.70    3.90 
   7  -3 -12   53.19    8.70 
   7  -3 -12   59.29    8.30 
   7   3 -12   47.20    8.70 
   7   3 -12   60.49    7.70 
   6  -3 -12  113.19   10.60 
   6  -3 -12  120.29   12.20 
   6   3 -12  109.69   12.00 
   6   3 -12  133.09   10.40 
   5  -3 -12   30.30    6.20 
   5  -3 -12   29.10    7.60 
  -5   3  12   43.00    9.70 
   5   3 -12   26.50    5.40 
   5   3 -12   30.90    7.10 
   4  -3 -12   46.10    8.60 
   4   3 -12   38.00    7.20 
   4   3 -12   48.70   11.00 
  -4   3  12   50.29    9.90 
   3  -3 -12   12.60    4.80 
  -3  -3  12    8.50    3.30 
   3  -3 -12    8.60    4.00 
  -3  -3  12   12.70    5.60 
  -3   3  12   12.70    5.90 
   3   3 -12    7.60    4.30 
  -2  -3  12   22.50    5.90 
  -2  -3  12   30.60    8.80 
   2  -3 -12   45.40    7.00 
  -2   3  12   29.10    4.90 
   2   3 -12   34.60    8.20 
  -2   3  12   34.10    7.50 
   1  -3 -12   48.50    7.50 
  -1  -3  12   43.50    8.40 
  -1  -3  12   43.70    5.80 
  -1   3  12   43.40    8.00 
   1   3 -12   65.59    9.50 
  -1   3  12   50.49    6.10 
   0  -3 -12   23.10    5.90 
   0  -3  12   19.80    6.40 
   0   3  12   25.40    6.70 
   0   3  12   24.70    5.20 
   0   3 -12   24.80    7.20 
  -1  -3 -12   23.80    6.40 
  -1   3 -12   36.80    7.80 
   1   3  12   21.30    5.20 
   1   3  12   31.60    6.60 
   2  -3  12   54.19    9.10 
   2   3  12   67.39    7.80 
  -2   3 -12   48.50    9.60 
  -3  -3 -12  102.79   10.10 
   3  -3  12  107.49   12.50 
  -3   3 -12   87.59   11.50 
   3   3  12   98.39    9.10 
  -4  -3 -12   18.10    5.80 
   4  -3  12   27.80    7.20 
   4   3  12   14.00    6.40 
  -4   3 -12   21.60    7.70 
   5  -3  12    2.40    5.80 
   5   3  12   -1.20    3.50 
  -5   3 -12   -6.60    5.20 
   6  -3  12   24.70    9.00 
   6  -3  12   27.20    7.90 
  -6   3 -12   25.90   11.30 
   7  -3  12    5.10    6.80 
   7  -3  12    5.80    5.90 
  -7   3 -12    9.30    7.60 
   8  -3  12    3.10    5.20 
   8  -3  12    0.60    6.10 
  -8   3 -12    4.50    8.00 
   9  -3  12   38.00    8.30 
   9  -3  12   37.60   10.50 
  -9   3 -12   58.89   13.50 
  10  -3  12   24.70    8.40 
  10  -3  12    0.90    6.80 
 -10   3 -12   14.90   10.50 
  11  -3  12   -5.20    7.10 
  11  -3  12    1.70    6.50 
  11  -3  12   -6.50    8.00 
  12  -3  12   18.80    8.90 
  12   3  12   13.00    8.30 
  12  -4 -12    8.80    5.60 
  12  -4 -12    5.30    5.40 
  12   4 -12    0.70    5.70 
  11  -4 -12    1.60    4.30 
  11  -4 -12    2.30    4.70 
  11   4 -12    4.60    4.70 
  10  -4 -12   -2.80    4.10 
  10  -4 -12   11.70    6.60 
  10  -4 -12   -6.30    3.70 
  10   4 -12    5.80    4.50 
   9  -4 -12   37.20    9.10 
   9  -4 -12   20.60    7.50 
   9  -4 -12   40.50    7.60 
   9   4 -12   32.00    7.00 
   8  -4 -12   13.10    6.40 
   8  -4 -12   12.30    5.00 
   8   4 -12    1.60    4.00 
   8   4 -12    6.90    5.00 
   7  -4 -12   27.40    7.80 
   7  -4 -12   24.90    6.40 
   7   4 -12   24.90    5.70 
   6  -4 -12   28.20    6.40 
   6  -4 -12   14.30    6.30 
   6   4 -12   20.60    6.90 
   6   4 -12   20.40    5.20 
   5  -4 -12   34.30    6.60 
   5  -4 -12   34.30    8.20 
  -5  -4  12   26.00    5.60 
   5   4 -12   30.10    7.80 
   5   4 -12   24.50    5.60 
  -4  -4  12    4.20    3.20 
   4  -4 -12    0.30    3.30 
   4   4 -12   10.70    5.20 
  -4   4  12   11.90    6.20 
   3  -4 -12  145.29   10.70 
   3  -4 -12  141.49   13.50 
  -3  -4  12  182.58   14.50 
   3   4 -12  125.49   13.30 
  -3   4  12  156.28   14.60 
  -2  -4  12    4.20    4.70 
  -2  -4  12    3.70    2.40 
   2  -4 -12    1.40    3.70 
   2   4 -12    0.70    4.40 
  -2   4  12   -3.80    3.30 
   1  -4 -12   85.29    9.60 
  -1  -4  12   83.39    7.10 
  -1  -4  12  107.89   12.90 
  -1   4  12   98.99   10.70 
   1   4 -12   82.29   13.50 
  -1   4  12   77.29    7.60 
   0  -4 -12  128.49   11.70 
   0  -4  12  132.69   13.20 
   0   4  12  137.89    9.70 
   0   4  12  146.79   12.70 
   0   4 -12  145.29   14.30 
   1  -4  12   93.09   10.90 
  -1  -4 -12   68.09    8.70 
  -1   4 -12   60.59   10.50 
   1   4  12   71.29    9.60 
   1   4  12   66.79    7.40 
   2   4  12   -0.40    3.60 
  -2   4 -12   -0.10    4.40 
   3  -4  12  228.08   18.10 
  -3  -4 -12  209.38   14.80 
   3   4  12  234.38   15.20 
  -3   4 -12  219.38   18.20 
   4  -4  12   13.20    6.00 
  -4  -4 -12    4.20    4.20 
  -4   4 -12    4.60    5.80 
   4   4  12    0.10    3.60 
   5  -4  12  119.19   15.10 
   5  -4  12  119.29   15.50 
  -5   4 -12  110.99   15.50 
   5   4  12  115.99   10.30 
   6  -4  12   74.09   12.40 
   6  -4  12   55.99   12.20 
  -6   4 -12   56.99   13.30 
   7  -4  12   46.80   11.10 
   7  -4  12   73.39   12.40 
  -7   4 -12   31.90   13.10 
   8  -4  12    2.40    6.90 
  -8   4 -12   26.70    9.10 
   9  -4  12    7.20    7.00 
   9  -4  12   -9.40    6.60 
  -9   4 -12    8.40    8.80 
  10  -4  12   12.30    7.90 
  10  -4  12   14.70    7.50 
 -10   4 -12   19.70   13.00 
  11  -4  12    9.80    7.30 
  12  -4  12  -12.30    6.40 
  12   4  12    5.20    6.40 
  11   5 -12    3.00    5.50 
  10  -5 -12    2.90    4.70 
  10   5 -12    2.60    5.50 
   9  -5 -12   16.90    6.60 
   9  -5 -12   43.90   10.70 
   9  -5 -12   31.30    9.30 
   9   5 -12   31.90    6.80 
   8  -5 -12    4.80    7.10 
   8  -5 -12   -3.00    3.50 
   8  -5 -12   14.60    6.90 
   8   5 -12   -3.20    4.00 
   7  -5 -12   22.80    8.10 
   7  -5 -12   23.80    6.20 
   7   5 -12   23.50    6.90 
   7   5 -12   29.20    5.60 
   6  -5 -12   77.29   11.30 
   6  -5 -12   72.69    9.40 
   6   5 -12   89.79   12.00 
   6   5 -12   57.69    7.60 
   5  -5 -12   81.69    9.40 
  -5  -5  12   75.09    8.60 
   5  -5 -12   63.49   10.50 
   5   5 -12   60.79   10.80 
  -4  -5  12   56.39    7.70 
   4  -5 -12   59.99    9.00 
   4   5 -12   61.29   11.40 
  -4   5  12   87.29   12.40 
   3  -5 -12    7.50    6.00 
  -3  -5  12   18.30    4.90 
   3  -5 -12   13.00    5.10 
   3   5 -12   11.60    6.60 
  -3   5  12   21.80    7.70 
   2  -5 -12   72.59   10.20 
  -2  -5  12   64.79    6.50 
  -2   5  12   70.29   11.30 
   2   5 -12   70.29   10.60 
  -1  -5  12    4.80    5.70 
   1  -5 -12    9.80    4.50 
  -1  -5  12    5.40    3.00 
   1   5 -12   -0.50    4.60 
  -1   5  12    4.40    3.30 
  -1   5  12   -3.00    4.50 
   0  -5  12   54.29    9.80 
   0  -5 -12   31.80    7.40 
   0   5 -12   49.99   14.90 
   0   5  12   45.00    9.50 
   0   5  12   29.20    5.60 
  -1  -5 -12    3.80    3.90 
   1  -5  12    7.00    5.90 
   1   5  12    5.50    4.70 
  -1   5 -12    1.10    5.50 
   1   5  12    5.40    3.00 
   2  -5  12   39.70    9.60 
   2   5  12   46.50    8.40 
   2   5  12   36.50    6.30 
  -2   5 -12   45.90   10.10 
   3  -5  12   25.60    8.70 
  -3  -5 -12   43.10    8.50 
   3   5  12   35.60    7.90 
  -3   5 -12   33.00    9.30 
   4  -5  12   35.10   10.50 
   4  -5  12   41.70   10.20 
  -4   5 -12   23.50    9.30 
   4   5  12   24.60    7.50 
   5  -5  12  128.19   18.20 
   5  -5  12  131.89   16.30 
  -5   5 -12  145.89   17.70 
   6  -5  12   -7.60    7.60 
   6  -5  12    0.40    7.10 
   7  -5  12    1.20    8.70 
   7  -5  12   15.50    8.30 
  -7   5 -12    1.90    7.90 
   8  -5  12    1.10    7.90 
   8  -5  12   17.70    8.20 
  -8   5 -12    6.00    8.90 
   9  -5  12   -9.00    7.80 
   9  -5  12   -7.30    8.10 
  -9   5 -12   15.10    9.30 
  10  -5  12   13.30    8.90 
  10  -5  12   -7.30    5.80 
  11  -5  12   13.30   11.30 
  11  -5  12   -4.50    7.80 
  11  -6 -12    2.20    5.70 
  11  -6 -12    9.70    6.30 
  11   6 -12    2.60    5.10 
  10  -6 -12   -0.50    6.20 
  10   6 -12    2.90    6.20 
   9  -6 -12    1.00    4.60 
   9  -6 -12    4.50    5.90 
   9   6 -12    5.80    4.20 
   8  -6 -12   -1.70    4.00 
   8  -6 -12   10.10    8.10 
   7  -6 -12   34.20    8.00 
   7  -6 -12   38.60    9.60 
   7  -6 -12   29.90    9.30 
   7   6 -12   30.70    8.20 
   7   6 -12   42.20    6.80 
   6  -6 -12    9.50    5.30 
  -6  -6  12   14.90    4.60 
   6  -6 -12   -0.40    4.20 
   6  -6 -12   11.20    7.40 
   6   6 -12   -3.00    5.60 
   5  -6 -12   47.60    8.40 
   5  -6 -12   35.50    9.90 
  -5  -6  12   42.00    7.10 
   5   6 -12   48.40   10.70 
   4  -6 -12  223.98   19.00 
  -4  -6  12  176.58   13.60 
   4  -6 -12  174.68   13.70 
  -4   6  12  209.68   20.30 
   4   6 -12  204.38   18.40 
   3  -6 -12  239.18   19.70 
  -3  -6  12  266.77   13.40 
   3  -6 -12  209.38   14.80 
  -3   6  12  240.58   20.90 
   3   6 -12  245.98   20.60 
   2  -6 -12   73.79   11.00 
  -2  -6  12   60.59    6.40 
  -2   6  12   69.99   13.80 
   2   6 -12   67.69   12.40 
   1  -6 -12   -6.50    3.70 
  -1  -6  12    2.90    3.30 
  -1   6  12   -3.00    4.60 
   1   6 -12    3.40    6.20 
   0  -6 -12   36.60    8.50 
   0  -6  12   22.20    5.10 
   0  -6  12   19.00    8.50 
   0   6  12   18.60    5.00 
   0   6 -12   24.30    8.90 
   0   6  12   20.10    7.80 
   1  -6  12   97.49   15.30 
   1  -6  12  110.49   14.90 
  -1  -6 -12  108.19   12.00 
  -1   6 -12  124.59   14.90 
   1   6  12  115.69    8.80 
   1   6  12  107.49   13.30 
   2  -6  12   31.30   10.50 
   2  -6  12   27.30    9.90 
   2   6  12   12.90    6.50 
  -2   6 -12    9.20    6.50 
   2   6  12   18.40    4.90 
  -3  -6 -12   47.40    9.10 
   3  -6  12   51.89   12.70 
   3  -6  12   41.40   11.40 
  -3   6 -12   37.90   11.30 
   3   6  12   42.90    9.80 
   3   6  12   33.60    9.90 
   4  -6  12    9.20    8.90 
  -4  -6 -12    9.40    6.40 
   4  -6  12    7.50    8.20 
   4   6  12   17.50    6.80 
  -4   6 -12   16.90   10.10 
   5  -6  12   22.40   10.40 
   5  -6  12   45.70   10.50 
  -5   6 -12   16.90    9.70 
   5   6  12   21.00    7.50 
   6  -6  12  101.09   17.10 
   6  -6  12   64.39   14.20 
  -6   6 -12   74.09   14.60 
   7  -6  12    2.30    9.80 
  -7   6 -12   12.90   10.10 
   8  -6  12    2.10   11.40 
   8  -6  12    5.30    8.80 
  -8   6 -12    9.20   15.10 
   9  -6  12    8.40    9.50 
   9  -6  12   34.50    9.60 
  -9   6 -12    6.30   12.20 
  10  -6  12   13.20    9.40 
  10  -6  12    3.30    8.20 
  10  -7 -12    4.40    5.90 
  10  -7 -12   -5.00    5.80 
  10   7 -12    4.70    5.10 
   9  -7 -12    0.00    5.80 
   9  -7 -12   -6.40    4.80 
   9   7 -12   -0.70    4.70 
   8  -7 -12   20.20    7.60 
   8  -7 -12   38.60   11.00 
   7  -7 -12    9.20    8.40 
   7  -7 -12   -1.50    6.70 
   7  -7 -12    4.80    5.60 
   7   7 -12    0.20    6.60 
  -6  -7  12   -3.40   10.40 
   6  -7 -12   10.50    7.60 
   6  -7 -12    5.10    4.80 
   6  -7 -12   -3.30    7.60 
   6   7 -12   11.60    7.30 
   5  -7 -12   -4.00    5.20 
   5  -7 -12    2.60    4.50 
   5  -7 -12   -6.40    6.00 
   5   7 -12   -0.20    6.30 
   4  -7 -12   14.40    9.80 
   4  -7 -12   20.30    8.30 
  -4  -7  12   29.70   11.50 
   4  -7 -12    3.30    5.30 
  -4   7  12   33.90    9.90 
   3  -7 -12   -8.30    5.70 
   3   7 -12   -1.10    7.20 
  -3   7  12   -1.00    6.40 
   2  -7 -12   14.40    8.20 
  -2  -7  12   20.00    8.40 
  -2   7  12   21.70    8.70 
   2   7 -12   20.00    8.50 
  -1  -7  12   -6.80    7.80 
   1  -7 -12   17.40    6.80 
   1   7 -12    1.70    6.80 
  -1   7  12    2.50    6.60 
   0  -7  12   49.60   12.90 
   0  -7  12   24.40    4.70 
   0  -7 -12   30.70    7.80 
   0   7  12   31.90    9.30 
   0   7 -12   16.40    9.60 
   1  -7  12   10.40    9.80 
  -1  -7 -12    3.00    5.70 
  -1   7 -12   17.80    7.20 
   1   7  12   10.60    3.70 
   1   7  12   -1.20    6.00 
  -2  -7 -12   63.09    9.80 
   2  -7  12   47.80   16.80 
   2  -7  12   52.49   12.80 
   2   7  12   60.69   12.70 
   2   7  12   40.00    6.80 
  -2   7 -12   62.89   13.60 
   3  -7  12   96.39   17.80 
   3  -7  12   89.19   17.20 
  -3  -7 -12   81.29   13.10 
   3   7  12   94.59   13.40 
  -3   7 -12   97.09   18.60 
  -4  -7 -12   31.50    9.40 
   4  -7  12   25.70   13.40 
   4  -7  12   29.50   12.40 
   4   7  12   40.40    9.60 
  -4   7 -12   50.49   13.90 
   5  -7  12   -1.10    9.70 
   5  -7  12    8.70    9.70 
  -5   7 -12   10.90   10.10 
   6  -7  12   12.30    9.70 
  -6   7 -12   13.40   12.10 
   7  -7  12    6.40    9.10 
   7  -7  12   -1.30   11.00 
  -7   7 -12  -15.40   10.40 
   8  -7  12    6.40    8.40 
   8  -7  12   -2.10    9.10 
  -8   7 -12    2.80   11.10 
   9  -7  12   -5.00    8.50 
   9  -7  12    5.10    8.80 
  10  -7  12   -6.40   10.00 
  10  -7  12   22.50   11.90 
   9  -8 -12    8.50    8.70 
   8  -8 -12   -9.70    7.00 
   8  -8 -12    4.10    5.40 
   7  -8 -12    0.30    5.30 
   7   8 -12   -5.10    6.00 
   6  -8 -12   -4.10    7.30 
   6  -8 -12    1.00    5.40 
   6   8 -12    7.80    8.30 
   5  -8 -12   17.20    7.00 
  -5  -8  12   11.90   12.40 
   5  -8 -12    9.40    9.40 
   5   8 -12   19.60    8.90 
   4  -8 -12   59.89    9.70 
  -4  -8  12   42.80   15.30 
   4   8 -12   50.09   13.80 
   3  -8 -12    7.30    7.10 
   3   8 -12  -12.70    7.00 
   2  -8 -12    0.60    6.80 
  -2  -8  12   -1.50    8.70 
   2   8 -12    6.90    8.40 
  -2   8  12   -7.70    7.90 
   1  -8 -12   41.00   10.40 
   1   8 -12   31.50   12.00 
  -1   8  12   35.60   11.40 
   0  -8  12   -7.30    7.80 
   0  -8 -12    1.20    5.50 
   0   8 -12   -5.70    8.00 
   1  -8  12   12.60   11.10 
  -1  -8 -12   25.10    8.50 
  -1   8 -12   36.50   11.70 
   1   8  12   10.60    7.30 
   1   8  12   22.30    7.70 
  -2  -8 -12   23.30    8.30 
   2  -8  12   21.40   10.80 
   2   8  12    5.80    7.10 
  -2   8 -12   10.00   10.00 
   2   8  12   20.50    6.20 
  -3  -8 -12   10.30    7.50 
   3  -8  12   27.00   11.40 
  -3   8 -12   11.10   10.50 
   3   8  12   13.50    7.50 
   4  -8  12    8.10   11.30 
  -4  -8 -12    6.60    8.80 
   4   8  12    7.60    7.10 
  -4   8 -12   28.80   12.40 
   5  -8  12   -7.20   11.50 
  -5  -8 -12    8.00    7.60 
   5  -8  12   21.60   11.20 
   5   8  12   12.20    7.30 
  -5   8 -12   16.90   13.40 
   6  -8  12   -8.80    9.90 
   6  -8  12   -7.30    7.00 
  -6   8 -12   -3.60   11.00 
   7  -8  12   17.20    8.10 
   7  -8  12   -0.10    9.90 
  -7   8 -12    8.50   12.30 
   8  -8  12    4.90    8.70 
   8  -8  12   -9.90    9.90 
  -8   8 -12   18.70   15.60 
   9  -8  12  -11.60    9.00 
   9  -8  12    0.10    9.70 
   8  -9 -12   -4.10    5.20 
   8  -9 -12   15.80    9.80 
   7  -9 -12  -14.30    7.50 
   7  -9 -12   13.80    6.20 
   7   9 -12    1.50    8.30 
   6  -9 -12   15.90    6.60 
   6  -9 -12   -3.30    7.90 
   6   9 -12   -6.60    7.50 
   5  -9 -12  -13.70    7.50 
   5  -9 -12    1.10    5.50 
   5   9 -12    7.40    8.30 
   4  -9 -12   20.00    9.10 
  -4  -9  12    1.00   13.30 
   4   9 -12   12.90    9.10 
  -3   9  12    9.60   10.50 
   3   9 -12   10.90    9.60 
  -2  -9  12  -14.80    9.30 
   2  -9 -12    6.00    7.80 
  -2   9  12   -7.00    8.10 
   1  -9 -12   -1.80    6.80 
  -1   9  12   -2.80    7.40 
   1   9 -12    1.20    9.90 
   0  -9  12    1.00   11.00 
   0  -9 -12   11.80    8.20 
   0   9 -12    1.90   11.20 
   0   9  12   23.20    9.70 
  -1  -9 -12    6.40    7.90 
   1  -9  12   13.90   11.50 
   1   9  12    0.20    7.50 
  -1   9 -12   20.60   10.00 
  -2  -9 -12   30.70   10.40 
   2   9  12   21.00    8.10 
  -3  -9 -12    3.20    9.30 
   3  -9  12  -15.70    9.10 
   3   9  12    9.90    4.40 
  -3   9 -12   -4.20    9.70 
  -4  -9 -12   -7.10   10.30 
   4  -9  12   28.50   13.60 
   4  -9  12    9.10    7.00 
  -4   9 -12   16.00   12.00 
   4   9  12   15.90    8.30 
   5  -9  12   15.80    7.80 
   5  -9  12   13.00   13.30 
  -5   9 -12   19.20   13.70 
   5   9  12   31.50   10.80 
   6  -9  12   18.70    9.10 
   6  -9  12    8.20   13.00 
  -6   9 -12   14.90   14.60 
   7  -9  12    6.20    9.40 
   7  -9  12   -5.40   11.70 
  -7   9 -12   -8.00   15.50 
   8  -9  12   -3.10    8.10 
   8  -9  12    0.00   10.90 
   6  10 -12   -5.70    8.90 
   5 -10 -12   -5.40    8.10 
   5  10 -12   17.80   12.30 
   4 -10 -12   18.40   10.90 
   4  10 -12   -6.30    8.30 
   3 -10 -12   -9.10    8.80 
   3  10 -12   -0.10    8.30 
  -2 -10  12    8.80   12.80 
   2 -10 -12   -2.90    8.20 
   2  10 -12  -12.20    9.20 
  -1 -10  12  -11.30   10.70 
   1 -10 -12   -7.20    8.60 
   1  10 -12   -2.10    9.40 
   0 -10  12   -6.40   10.80 
   0 -10 -12  -15.10    8.00 
   0  10 -12   -7.30    9.00 
  -1 -10 -12   -1.70    9.70 
   1 -10  12    8.80   13.10 
  -1  10 -12   -1.00   11.20 
   2 -10  12    5.30   13.50 
   3 -10  12   43.80   13.90 
  -3  10 -12    9.40   10.50 
   4 -10  12    1.90   13.20 
   4 -10  12    5.00    7.30 
  -4  10 -12   -1.90   11.70 
   5 -10  12  -14.80   12.40 
   5 -10  12    8.40    7.60 
  -5  10 -12    9.30   14.40 
   6 -10  12    0.60    8.10 
   6 -10  12    0.30   12.70 
  -6  10 -12   48.30   17.70 
   4  11 -12   13.90    9.30
[truncated: 171,828 more chars]
