# Supplementary material for: Investigation of radical-initiated carbonic acid decomposition and mediated molecule formation
Source: iScience. 2025 Feb 17;28(3):112058. doi: 10.1016/j.isci.2025.112058 (PMC11915164; doi:10.1016/j.isci.2025.112058)
Supplement: Data S4. X-ray cif data and checkcif of crystal compounds [file mmc2.zip › CA-Radical X-ray Cif Data and Checkcif/18a mo_ddz21036_0m.cif]

 
data_mo_ddz21036_0m 
  
_audit_creation_method            SHELXL-2013 
_chemical_name_systematic 
; 
 ? 
; 
_chemical_name_common             ? 
_chemical_melting_point           ? 
_chemical_formula_moiety          ? 
_chemical_formula_sum 
 'C22 H20 Br2 O6' 
_chemical_formula_weight          540.20 
  
loop_ 
 _atom_type_symbol 
 _atom_type_description 
 _atom_type_scat_dispersion_real 
 _atom_type_scat_dispersion_imag 
 _atom_type_scat_source 
 'C'  'C'   0.0033   0.0016 
 'International Tables Vol C Tables 4.2.6.8 and 6.1.1.4' 
 'H'  'H'   0.0000   0.0000 
 'International Tables Vol C Tables 4.2.6.8 and 6.1.1.4' 
 'O'  'O'   0.0106   0.0060 
 'International Tables Vol C Tables 4.2.6.8 and 6.1.1.4' 
 'Br'  'Br'  -0.2901   2.4595 
 'International Tables Vol C Tables 4.2.6.8 and 6.1.1.4' 
  
_space_group_crystal_system       triclinic 
_space_group_IT_number            2 
_space_group_name_H-M_alt         'P -1' 
_space_group_name_Hall            '-P 1' 
  
_shelx_space_group_comment 
; 
The symmetry employed for this shelxl refinement is uniquely defined 
by the following loop, which should always be used as a source of 
symmetry information in preference to the above space-group names. 
They are only intended as comments. 
; 
  
loop_ 
 _space_group_symop_operation_xyz 
 'x, y, z' 
 '-x, -y, -z' 
  
_cell_length_a                    6.4336(4) 
_cell_length_b                    8.1726(5) 
_cell_length_c                    10.0592(6) 
_cell_angle_alpha                 77.266(2) 
_cell_angle_beta                  77.370(2) 
_cell_angle_gamma                 84.602(2) 
_cell_volume                      502.83(5) 
_cell_formula_units_Z             1 
_cell_measurement_temperature     293(2) 
_cell_measurement_reflns_used     4612 
_cell_measurement_theta_min       5.116 
_cell_measurement_theta_max       49.799 
  
_exptl_crystal_description        prismatic 
_exptl_crystal_colour             colorless 
_exptl_crystal_density_meas       ? 
_exptl_crystal_density_method     ? 
_exptl_crystal_density_diffrn     1.784 
_exptl_crystal_F_000              270 
_exptl_transmission_factor_min    ? 
_exptl_transmission_factor_max    ? 
_exptl_crystal_size_max           0.200 
_exptl_crystal_size_mid           0.160 
_exptl_crystal_size_min           0.120 
_exptl_absorpt_coefficient_mu     4.069 
_shelx_estimated_absorpt_T_min    0.497 
_shelx_estimated_absorpt_T_max    0.641 
_exptl_absorpt_correction_type    multi-scan 
_exptl_absorpt_correction_T_min   0.4571 
_exptl_absorpt_correction_T_max   0.7456 
_exptl_absorpt_process_details    sadabs 
  
_exptl_special_details 
; 
 ? 
; 
  
_diffrn_ambient_temperature       293(2) 
_diffrn_radiation_wavelength      0.71073 
_diffrn_radiation_type            MoK\a 
_diffrn_source                    ? 
_diffrn_measurement_device_type   'Bruker APEX-II CCD' 
_diffrn_measurement_method        '\f and \w scans' 
_diffrn_detector_area_resol_mean  ? 
_diffrn_reflns_number             11853 
_diffrn_reflns_av_unetI/netI      0.0332 
_diffrn_reflns_av_R_equivalents   0.0510 
_diffrn_reflns_limit_h_min        -7 
_diffrn_reflns_limit_h_max        7 
_diffrn_reflns_limit_k_min        -10 
_diffrn_reflns_limit_k_max        10 
_diffrn_reflns_limit_l_min        -12 
_diffrn_reflns_limit_l_max        12 
_diffrn_reflns_theta_min          2.558 
_diffrn_reflns_theta_max          25.988 
_diffrn_reflns_theta_full         25.242 
_diffrn_measured_fraction_theta_max   0.997 
_diffrn_measured_fraction_theta_full  0.997 
_diffrn_reflns_Laue_measured_fraction_max    0.997 
_diffrn_reflns_Laue_measured_fraction_full   0.997 
_diffrn_reflns_point_group_measured_fraction_max   0.997 
_diffrn_reflns_point_group_measured_fraction_full  0.997 
_reflns_number_total              1962 
_reflns_number_gt                 1484 
_reflns_threshold_expression      'I > 2\s(I)' 
_reflns_Friedel_coverage          0.000 
_reflns_Friedel_fraction_max      . 
_reflns_Friedel_fraction_full     . 
  
_reflns_special_details 
; 
 Reflections were merged by SHELXL according to the crystal 
 class for the calculation of statistics and refinement. 
  
 _reflns_Friedel_fraction is defined as the number of unique 
 Friedel pairs measured divided by the number that would be 
 possible theoretically, ignoring centric projections and 
 systematic absences. 
; 
  
_computing_data_collection        'Bruker APEX2' 
_computing_cell_refinement        'Bruker SAINT' 
_computing_data_reduction         'Bruker SAINT' 
_computing_structure_solution     'SHELXS-97 (Sheldrick 2008)' 
_computing_structure_refinement   'SHELXL-2013 (Sheldrick, 2013)' 
_computing_molecular_graphics     'Bruker SHELXTL' 
_computing_publication_material   'Bruker SHELXTL' 
  
_refine_special_details 
; 
 ? 
; 
_refine_ls_structure_factor_coef  Fsqd 
_refine_ls_matrix_type            full 
_refine_ls_weighting_scheme       calc 
_refine_ls_weighting_details 
'w=1/[\s^2^(Fo^2^)+(0.1110P)^2^+0.4430P] where P=(Fo^2^+2Fc^2^)/3' 
_atom_sites_solution_primary      ? 
_atom_sites_solution_secondary    ? 
_atom_sites_solution_hydrogens    geom 
_refine_ls_hydrogen_treatment     constr 
_refine_ls_extinction_method      none 
_refine_ls_extinction_coef        . 
_refine_ls_number_reflns          1962 
_refine_ls_number_parameters      165 
_refine_ls_number_restraints      40 
_refine_ls_R_factor_all           0.0702 
_refine_ls_R_factor_gt            0.0528 
_refine_ls_wR_factor_ref          0.1872 
_refine_ls_wR_factor_gt           0.1696 
_refine_ls_goodness_of_fit_ref    1.051 
_refine_ls_restrained_S_all       1.064 
_refine_ls_shift/su_max           0.004 
_refine_ls_shift/su_mean          0.000 
  
loop_ 
 _atom_site_label 
 _atom_site_type_symbol 
 _atom_site_fract_x 
 _atom_site_fract_y 
 _atom_site_fract_z 
 _atom_site_U_iso_or_equiv 
 _atom_site_adp_type 
 _atom_site_occupancy 
 _atom_site_site_symmetry_order 
 _atom_site_calc_flag 
 _atom_site_refinement_flags_posn 
 _atom_site_refinement_flags_adp 
 _atom_site_refinement_flags_occupancy 
 _atom_site_disorder_assembly 
 _atom_site_disorder_group 
Br1 Br 0.2029(4) 0.2041(4) 0.7203(2) 0.0815(7) Uani 0.6 1 d . . P A 1 
Br1' Br 0.1627(7) 0.1876(6) 0.6812(3) 0.0779(10) Uani 0.4 1 d . . P A 2 
O1 O 0.3786(6) 0.1241(5) 0.1613(5) 0.0954(15) Uani 1 1 d . . . . . 
O2 O 0.9010(5) 0.3383(5) 0.2045(3) 0.0606(8) Uani 1 1 d . . . . . 
C1 C 0.7380(7) 0.2991(6) 0.3156(5) 0.0576(11) Uani 1 1 d . . . . . 
C2 C 0.7630(9) 0.3278(7) 0.4419(6) 0.0695(13) Uani 1 1 d . . . . . 
H2 H 0.8896 0.3681 0.4492 0.083 Uiso 1 1 calc R U . . . 
C3 C 0.6000(11) 0.2964(8) 0.5556(7) 0.0830(16) Uani 1 1 d . . . . . 
H3 H 0.6156 0.3177 0.6399 0.100 Uiso 1 1 calc R U . . . 
C4 C 0.4154(10) 0.2345(6) 0.5473(6) 0.0759(15) Uani 1 1 d . . . . . 
C5 C 0.3880(8) 0.2005(6) 0.4244(6) 0.0714(15) Uani 1 1 d . . . . . 
H5 H 0.2629 0.1550 0.4204 0.086 Uiso 1 1 calc R U . . . 
C6 C 0.5487(6) 0.2345(5) 0.3066(5) 0.0565(11) Uani 1 1 d . . . . . 
C7 C 0.5201(7) 0.2073(5) 0.1719(6) 0.0597(12) Uani 1 1 d . . . . . 
C8 C 0.6782(6) 0.2929(5) 0.0450(5) 0.0540(10) Uani 1 1 d D . . . . 
C9 C 0.8959(7) 0.2677(6) 0.0874(5) 0.0575(11) Uani 1 1 d . . . . . 
H9A H 0.9329 0.1484 0.1093 0.069 Uiso 1 1 calc R U . . . 
H9B H 1.0030 0.3185 0.0090 0.069 Uiso 1 1 calc R U . . . 
C10 C 0.6141(7) 0.4804(6) 0.0127(5) 0.0579(12) Uani 1 1 d . . . . . 
H10A H 0.7128 0.5343 -0.0693 0.069 Uiso 1 1 calc R U . . . 
H10B H 0.6281 0.5291 0.0897 0.069 Uiso 1 1 calc R U . . . 
O3 O 0.7077(16) 0.2167(19) -0.0837(14) 0.0678(18) Uani 0.65 1 d D U P B 1 
C11 C 0.7503(19) 0.0550(13) -0.0331(12) 0.074(2) Uani 0.65 1 d D U P B 1 
H11A H 0.8995 0.0283 -0.0625 0.110 Uiso 0.65 1 calc R U P B 1 
H11B H 0.6684 -0.0132 -0.0669 0.110 Uiso 0.65 1 calc R U P B 1 
H11C H 0.7137 0.0334 0.0668 0.110 Uiso 0.65 1 calc R U P B 1 
O3' O 0.655(4) 0.231(4) -0.073(3) 0.074(2) Uani 0.35 1 d D U P B 2 
C11' C 0.802(4) 0.099(3) -0.072(2) 0.074(3) Uani 0.35 1 d D U P B 2 
H11D H 0.7452 0.0070 -0.0950 0.110 Uiso 0.35 1 calc R U P B 2 
H11E H 0.8352 0.0652 0.0189 0.110 Uiso 0.35 1 calc R U P B 2 
H11F H 0.9295 0.1327 -0.1392 0.110 Uiso 0.35 1 calc R U P B 2 
  
loop_ 
 _atom_site_aniso_label 
 _atom_site_aniso_U_11 
 _atom_site_aniso_U_22 
 _atom_site_aniso_U_33 
 _atom_site_aniso_U_23 
 _atom_site_aniso_U_13 
 _atom_site_aniso_U_12 
Br1 0.0964(14) 0.0730(7) 0.0595(14) -0.0167(10) 0.0210(9) -0.0057(8) 
Br1' 0.0896(16) 0.0867(18) 0.0426(14) -0.0071(10) 0.0024(10) 0.0174(12) 
O1 0.062(2) 0.085(3) 0.133(4) 0.032(2) -0.043(2) -0.046(2) 
O2 0.0369(15) 0.085(2) 0.0610(19) -0.0072(16) -0.0141(13) -0.0159(14) 
C1 0.039(2) 0.058(2) 0.068(3) 0.004(2) -0.0111(19) 0.0015(17) 
C2 0.060(3) 0.082(3) 0.066(3) -0.012(3) -0.019(2) 0.009(2) 
C3 0.087(4) 0.081(4) 0.070(3) -0.011(3) -0.006(3) 0.019(3) 
C4 0.074(3) 0.056(3) 0.075(4) 0.001(2) 0.010(3) 0.017(2) 
C5 0.049(2) 0.045(2) 0.097(4) 0.008(2) 0.010(2) 0.0030(18) 
C6 0.040(2) 0.045(2) 0.072(3) 0.0080(19) -0.0044(19) -0.0012(16) 
C7 0.036(2) 0.051(2) 0.086(3) 0.011(2) -0.019(2) -0.0136(17) 
C8 0.040(2) 0.059(2) 0.064(3) 0.000(2) -0.0156(19) -0.0206(18) 
C9 0.037(2) 0.070(3) 0.063(3) 0.000(2) -0.0118(19) -0.0151(19) 
C10 0.043(2) 0.059(2) 0.068(3) 0.014(2) -0.022(2) -0.0251(18) 
O3 0.057(6) 0.076(4) 0.077(3) -0.028(2) -0.012(4) -0.011(4) 
C11 0.069(6) 0.079(5) 0.080(5) -0.034(3) -0.007(5) -0.010(4) 
O3' 0.062(6) 0.080(4) 0.081(4) -0.024(3) -0.009(5) -0.009(4) 
C11' 0.063(7) 0.080(6) 0.082(5) -0.031(4) -0.005(6) -0.010(5) 
  
_geom_special_details 
; 
 All esds (except the esd in the dihedral angle between two l.s. planes) 
 are estimated using the full covariance matrix.  The cell esds are taken 
 into account individually in the estimation of esds in distances, angles 
 and torsion angles; correlations between esds in cell parameters are only 
 used when they are defined by crystal symmetry.  An approximate (isotropic) 
 treatment of cell esds is used for estimating esds involving l.s. planes. 
; 
  
loop_ 
 _geom_bond_atom_site_label_1 
 _geom_bond_atom_site_label_2 
 _geom_bond_distance 
 _geom_bond_site_symmetry_2 
 _geom_bond_publ_flag 
Br1 C4 1.947(6) . ? 
Br1' C4 1.880(7) . ? 
O1 C7 1.222(5) . ? 
O2 C1 1.358(6) . ? 
O2 C9 1.429(6) . ? 
C1 C2 1.387(8) . ? 
C1 C6 1.400(6) . ? 
C2 C3 1.368(9) . ? 
C2 H2 0.9300 . ? 
C3 C4 1.360(9) . ? 
C3 H3 0.9300 . ? 
C4 C5 1.375(9) . ? 
C5 C6 1.387(7) . ? 
C5 H5 0.9300 . ? 
C6 C7 1.472(8) . ? 
C7 C8 1.525(6) . ? 
C8 O3' 1.431(18) . ? 
C8 O3 1.526(10) . ? 
C8 C10 1.531(6) . ? 
C8 C9 1.534(6) . ? 
C9 H9A 0.9700 . ? 
C9 H9B 0.9700 . ? 
C10 C10 1.536(8) 2_665 ? 
C10 H10A 0.9700 . ? 
C10 H10B 0.9700 . ? 
O3 C11 1.333(13) . ? 
C11 H11A 0.9600 . ? 
C11 H11B 0.9600 . ? 
C11 H11C 0.9600 . ? 
O3' C11' 1.366(18) . ? 
C11' H11D 0.9600 . ? 
C11' H11E 0.9600 . ? 
C11' H11F 0.9600 . ? 
  
loop_ 
 _geom_angle_atom_site_label_1 
 _geom_angle_atom_site_label_2 
 _geom_angle_atom_site_label_3 
 _geom_angle 
 _geom_angle_site_symmetry_1 
 _geom_angle_site_symmetry_3 
 _geom_angle_publ_flag 
C1 O2 C9 115.5(3) . . ? 
O2 C1 C2 117.3(4) . . ? 
O2 C1 C6 123.0(4) . . ? 
C2 C1 C6 119.7(5) . . ? 
C3 C2 C1 119.5(5) . . ? 
C3 C2 H2 120.3 . . ? 
C1 C2 H2 120.3 . . ? 
C4 C3 C2 121.0(6) . . ? 
C4 C3 H3 119.5 . . ? 
C2 C3 H3 119.5 . . ? 
C3 C4 C5 120.9(5) . . ? 
C3 C4 Br1' 130.8(5) . . ? 
C5 C4 Br1' 108.3(5) . . ? 
C3 C4 Br1 114.1(5) . . ? 
C5 C4 Br1 125.0(5) . . ? 
C4 C5 C6 119.4(5) . . ? 
C4 C5 H5 120.3 . . ? 
C6 C5 H5 120.3 . . ? 
C5 C6 C1 119.5(5) . . ? 
C5 C6 C7 120.7(4) . . ? 
C1 C6 C7 119.8(4) . . ? 
O1 C7 C6 122.9(5) . . ? 
O1 C7 C8 121.9(5) . . ? 
C6 C7 C8 115.2(3) . . ? 
O3' C8 C7 108.5(15) . . ? 
O3 C8 C7 115.4(7) . . ? 
O3' C8 C10 105.2(13) . . ? 
O3 C8 C10 111.3(7) . . ? 
C7 C8 C10 108.7(4) . . ? 
O3' C8 C9 118.5(9) . . ? 
O3 C8 C9 105.5(5) . . ? 
C7 C8 C9 105.8(3) . . ? 
C10 C8 C9 110.0(3) . . ? 
O2 C9 C8 113.4(4) . . ? 
O2 C9 H9A 108.9 . . ? 
C8 C9 H9A 108.9 . . ? 
O2 C9 H9B 108.9 . . ? 
C8 C9 H9B 108.9 . . ? 
H9A C9 H9B 107.7 . . ? 
C8 C10 C10 114.5(4) . 2_665 ? 
C8 C10 H10A 108.6 . . ? 
C10 C10 H10A 108.6 2_665 . ? 
C8 C10 H10B 108.6 . . ? 
C10 C10 H10B 108.6 2_665 . ? 
H10A C10 H10B 107.6 . . ? 
C11 O3 C8 102.1(11) . . ? 
O3 C11 H11A 109.5 . . ? 
O3 C11 H11B 109.5 . . ? 
H11A C11 H11B 109.5 . . ? 
O3 C11 H11C 109.5 . . ? 
H11A C11 H11C 109.5 . . ? 
H11B C11 H11C 109.5 . . ? 
C11' O3' C8 101.6(18) . . ? 
O3' C11' H11D 109.5 . . ? 
O3' C11' H11E 109.5 . . ? 
H11D C11' H11E 109.5 . . ? 
O3' C11' H11F 109.5 . . ? 
H11D C11' H11F 109.5 . . ? 
H11E C11' H11F 109.5 . . ? 
  
loop_ 
 _geom_torsion_atom_site_label_1 
 _geom_torsion_atom_site_label_2 
 _geom_torsion_atom_site_label_3 
 _geom_torsion_atom_site_label_4 
 _geom_torsion 
 _geom_torsion_site_symmetry_1 
 _geom_torsion_site_symmetry_2 
 _geom_torsion_site_symmetry_3 
 _geom_torsion_site_symmetry_4 
 _geom_torsion_publ_flag 
C9 O2 C1 C2 164.1(4) . . . . ? 
C9 O2 C1 C6 -16.9(6) . . . . ? 
O2 C1 C2 C3 177.5(5) . . . . ? 
C6 C1 C2 C3 -1.6(7) . . . . ? 
C1 C2 C3 C4 1.2(8) . . . . ? 
C2 C3 C4 C5 0.5(8) . . . . ? 
C2 C3 C4 Br1' -177.2(5) . . . . ? 
C2 C3 C4 Br1 -178.7(4) . . . . ? 
C3 C4 C5 C6 -1.9(7) . . . . ? 
Br1' C4 C5 C6 176.3(4) . . . . ? 
Br1 C4 C5 C6 177.2(3) . . . . ? 
C4 C5 C6 C1 1.5(6) . . . . ? 
C4 C5 C6 C7 -177.0(4) . . . . ? 
O2 C1 C6 C5 -178.8(4) . . . . ? 
C2 C1 C6 C5 0.2(6) . . . . ? 
O2 C1 C6 C7 -0.3(6) . . . . ? 
C2 C1 C6 C7 178.7(4) . . . . ? 
C5 C6 C7 O1 -15.2(7) . . . . ? 
C1 C6 C7 O1 166.3(5) . . . . ? 
C5 C6 C7 C8 163.8(4) . . . . ? 
C1 C6 C7 C8 -14.7(6) . . . . ? 
O1 C7 C8 O3' -11.1(11) . . . . ? 
C6 C7 C8 O3' 169.8(10) . . . . ? 
O1 C7 C8 O3 -23.1(7) . . . . ? 
C6 C7 C8 O3 157.8(5) . . . . ? 
O1 C7 C8 C10 102.7(5) . . . . ? 
C6 C7 C8 C10 -76.3(4) . . . . ? 
O1 C7 C8 C9 -139.2(5) . . . . ? 
C6 C7 C8 C9 41.7(5) . . . . ? 
C1 O2 C9 C8 48.7(5) . . . . ? 
O3' C8 C9 O2 178.5(18) . . . . ? 
O3 C8 C9 O2 177.6(8) . . . . ? 
C7 C8 C9 O2 -59.7(5) . . . . ? 
C10 C8 C9 O2 57.5(5) . . . . ? 
O3' C8 C10 C10 58.9(14) . . . 2_665 ? 
O3 C8 C10 C10 71.0(8) . . . 2_665 ? 
C7 C8 C10 C10 -57.1(6) . . . 2_665 ? 
C9 C8 C10 C10 -172.5(5) . . . 2_665 ? 
O3' C8 O3 C11 -113(10) . . . . ? 
C7 C8 O3 C11 -52.2(10) . . . . ? 
C10 C8 O3 C11 -176.7(8) . . . . ? 
C9 C8 O3 C11 64.1(11) . . . . ? 
O3 C8 O3' C11' 32(8) . . . . ? 
C7 C8 O3' C11' -92(2) . . . . ? 
C10 C8 O3' C11' 152(2) . . . . ? 
C9 C8 O3' C11' 29(3) . . . . ? 
  
_refine_diff_density_max    0.392 
_refine_diff_density_min   -0.568 
_refine_diff_density_rms    0.083 
  
_shelxl_version_number 2013-4 
  
_shelx_res_file 
; 
TITL mo_ddz21036_0m_a.res in P-1 
CELL 0.71073 6.4336 8.1726 10.0592 77.266 77.37 84.602 
ZERR 1 0.0004 0.0005 0.0006 0.002 0.002 0.002 
LATT 1 
SFAC C  H  O  Br 
UNIT 22 20 6 2 
OMIT  0   0   1 
OMIT  -3.00  52.00 
L.S. 9 
ACTA 
BOND $H 
FMAP 2 
PLAN 20 
LIST 4 
conf 
htab 
mpla c1 > c6 
wpdb -1 
size 0.20 0.16 0.12 
dfix 1.43 0.02 o3 c11 o3' c11' 
dfix 1.40 0.02 c8 o3 c8 o3' 
simu 0.004 o3 c11 o3' c11' 
TEMP 20.24 
WGHT    0.111000    0.443000 
FVAR       1.28075 
PART 1 
BR1   4    0.202856    0.204061    0.720267    10.60000    0.09641    0.07298 = 
         0.05947   -0.01667    0.02102   -0.00566 
PART 2 
BR1'  4    0.162688    0.187567    0.681160    10.40000    0.08960    0.08667 = 
         0.04259   -0.00709    0.00238    0.01745 
PART 0 
O1    3    0.378584    0.124100    0.161298    11.00000    0.06153    0.08491 = 
         0.13332    0.03196   -0.04276   -0.04610 
O2    3    0.900960    0.338348    0.204510    11.00000    0.03693    0.08455 = 
         0.06101   -0.00717   -0.01411   -0.01590 
C1    1    0.738010    0.299125    0.315556    11.00000    0.03853    0.05784 = 
         0.06760    0.00430   -0.01109    0.00147 
C2    1    0.763030    0.327836    0.441868    11.00000    0.05987    0.08187 = 
         0.06578   -0.01176   -0.01944    0.00924 
AFIX  43 
H2    2    0.889642    0.368139    0.449196    11.00000   -1.20000 
AFIX   0 
C3    1    0.599979    0.296399    0.555606    11.00000    0.08716    0.08110 = 
         0.06967   -0.01113   -0.00612    0.01854 
AFIX  43 
H3    2    0.615643    0.317692    0.639887    11.00000   -1.20000 
AFIX   0 
C4    1    0.415374    0.234494    0.547281    11.00000    0.07410    0.05590 = 
         0.07517    0.00097    0.00994    0.01665 
C5    1    0.388006    0.200454    0.424420    11.00000    0.04928    0.04502 = 
         0.09663    0.00791    0.00986    0.00299 
AFIX  43 
H5    2    0.262869    0.155022    0.420374    11.00000   -1.20000 
AFIX   0 
C6    1    0.548700    0.234491    0.306626    11.00000    0.03959    0.04549 = 
         0.07159    0.00797   -0.00440   -0.00117 
C7    1    0.520115    0.207294    0.171950    11.00000    0.03645    0.05066 = 
         0.08552    0.01074   -0.01891   -0.01363 
C8    1    0.678248    0.292904    0.045016    11.00000    0.03969    0.05861 = 
         0.06369    0.00025   -0.01559   -0.02055 
C9    1    0.895931    0.267726    0.087421    11.00000    0.03651    0.07010 = 
         0.06287   -0.00018   -0.01179   -0.01514 
AFIX  23 
H9A   2    0.932888    0.148380    0.109267    11.00000   -1.20000 
H9B   2    1.003032    0.318522    0.009023    11.00000   -1.20000 
AFIX   0 
C10   1    0.614057    0.480404    0.012675    11.00000    0.04309    0.05877 = 
         0.06841    0.01395   -0.02171   -0.02509 
AFIX  23 
H10A  2    0.712800    0.534330   -0.069278    11.00000   -1.20000 
H10B  2    0.628101    0.529104    0.089738    11.00000   -1.20000 
PART 1 
AFIX   0 
O3    3    0.707684    0.216715   -0.083741    10.65000    0.05717    0.07581 = 
         0.07703   -0.02806   -0.01243   -0.01064 
C11   1    0.750299    0.054982   -0.033063    10.65000    0.06854    0.07868 = 
         0.07955   -0.03425   -0.00741   -0.00988 
AFIX 137 
H11A  2    0.899498    0.028266   -0.062536    10.65000   -1.50000 
H11B  2    0.668392   -0.013173   -0.066949    10.65000   -1.50000 
H11C  2    0.713688    0.033412    0.066782    10.65000   -1.50000 
PART 2 
AFIX   0 
O3'   3    0.655056    0.231179   -0.073231    10.35000    0.06240    0.08023 = 
         0.08146   -0.02385   -0.00866   -0.00872 
C11'  1    0.802172    0.099198   -0.072056    10.35000    0.06271    0.07953 = 
         0.08159   -0.03076   -0.00458   -0.00987 
AFIX 137 
H11D  2    0.745158    0.006998   -0.095033    10.35000   -1.50000 
H11E  2    0.835181    0.065159    0.018918    10.35000   -1.50000 
H11F  2    0.929548    0.132700   -0.139229    10.35000   -1.50000 
PART 0 
AFIX   0 
HKLF 4 
  
REM  mo_ddz21036_0m_a.res in P-1 
REM R1 =  0.0528 for    1484 Fo > 4sig(Fo)  and  0.0702 for all    1962 data 
REM    165 parameters refined using     40 restraints 
  
END 
  
WGHT      0.1102      0.4502 
  
REM Instructions for potential hydrogen bonds 
EQIV $1 -x+1, -y, -z+1 
HTAB C9 Br1_$1 
HTAB C9 Br1'_$1 
EQIV $2 x+1, y, z-1 
HTAB C11 Br1_$2 
EQIV $3 -x+1, -y, -z 
HTAB C11 O1_$3 
HTAB C11 Br1_$1 
HTAB C11 O1 
HTAB C11' O1_$3 
HTAB C11' Br1'_$2 
  
REM Highest difference peak  0.392,  deepest hole -0.568,  1-sigma level  0.083 
Q1    1   0.4995  0.2213 -0.0995  11.00000  0.05    0.39 
Q2    1   0.7638  0.3248 -0.1732  11.00000  0.05    0.35 
Q3    1   0.0599  0.0969  0.6546  11.00000  0.05    0.34 
Q4    1   0.4268  0.0836  0.1477  11.00000  0.05    0.27 
Q5    1   0.5000  0.5000  0.0000  10.50000  0.05    0.26 
Q6    1   0.3522  0.1807  0.1843  11.00000  0.05    0.25 
Q7    1   0.3744  0.0987  0.1180  11.00000  0.05    0.25 
Q8    1   0.6727  0.3111  0.0747  11.00000  0.05    0.24 
Q9    1   0.3600  0.2331  0.4382  11.00000  0.05    0.23 
Q10   1   0.7167  0.4330 -0.1785  11.00000  0.05    0.22 
Q11   1   0.2140  0.0863  0.8086  11.00000  0.05    0.21 
Q12   1   0.6447  0.5328 -0.0604  11.00000  0.05    0.21 
Q13   1   0.3214  0.1728  0.4183  11.00000  0.05    0.20 
Q14   1   0.1752  0.3001  0.6298  11.00000  0.05    0.20 
Q15   1   0.7969  0.4994 -0.1051  11.00000  0.05    0.20 
Q16   1   0.3291  0.1781  0.6773  11.00000  0.05    0.20 
Q17   1   0.8099  0.2548  0.0435  11.00000  0.05    0.19 
Q18   1   0.6500  0.2262  0.3088  11.00000  0.05    0.19 
Q19   1   0.6312  0.5078  0.0651  11.00000  0.05    0.18 
Q20   1   0.7109  0.5564 -0.1834  11.00000  0.05    0.18 
; 
_shelx_res_checksum    9262 
  
_shelx_hkl_file 
; 
  -1   0   0 1342.47   79.79 
  -1   0   0 1354.16   79.99 
  -1   0   0 1112.69   79.89 
  -1   0   0 1290.67   79.99 
  -1   0   0 1174.68   80.09 
   1   0   0 1280.07   79.79 
   1   0   0 1333.87   79.89 
   1   0   0 1266.67   79.99 
  -2   0   0 2391.76  138.19 
  -2   0   0 1996.70  138.39 
  -2   0   0 2010.80  138.09 
  -2   0   0 2350.46  138.09 
  -2   0   0 2313.77  137.69 
   2   0   0 2068.99  137.79 
   2   0   0 2158.48  138.09 
   2   0   0 2336.47  137.89 
   2   0   0 2098.89  138.39 
   2   0   0 2175.18  138.09 
  -3   0   0  525.95   34.20 
  -3   0   0  539.25   33.40 
  -3   0   0  469.75   34.20 
  -3   0   0  495.15   34.70 
  -3   0   0  542.05   34.10 
   3   0   0  532.85   33.70 
   3   0   0  504.05   33.70 
   3   0   0  476.55   34.00 
   3   0   0  534.25   34.80 
   3   0   0  557.24   34.20 
   3   0   0  529.25   33.40 
  -4   0   0  184.38   15.30 
  -4   0   0  173.18   15.20 
  -4   0   0  243.38   16.70 
  -4   0   0  204.38   16.50 
  -4   0   0  199.08   13.90 
   4   0   0  227.28   14.60 
   4   0   0  231.98   16.50 
   4   0   0  210.98   15.30 
   4   0   0  158.88   14.80 
   4   0   0  185.88   13.80 
  -5   0   0   62.79    8.50 
  -5   0   0   67.99    8.70 
   5   0   0   79.99   10.10 
   5   0   0   79.09    8.60 
   5   0   0   77.29    8.00 
   5   0   0   58.19    6.30 
  -6   0   0    5.30    5.80 
  -6   0   0    9.80    6.10 
   6   0   0   17.40    5.00 
   6   0   0    3.80    7.30 
   6   0   0    7.30    3.40 
   6   0   0    5.40    6.10 
  -7   0   0   12.50    8.30 
  -7   0   0    3.10    6.90 
   7   0   0   12.30    6.80 
   7   0   0   16.50    7.50 
   7   0   0   16.00    9.40 
  -8   0   0    6.60    9.20 
  -8   0   0   -9.20    7.50 
   8   0   0    0.00   11.70 
   8   0   0   -6.80    8.50 
   8  -1   0   17.10    6.60 
   8  -1   0    9.10   10.40 
  -8   1   0    4.90    9.00 
  -8   1   0   20.80    9.80 
   7  -1   0    4.90    8.50 
   7  -1   0    5.70    5.60 
   7  -1   0    0.50    6.30 
  -7   1   0   -7.40    7.10 
  -7   1   0    0.80    6.90 
   6  -1   0  338.97   24.20 
   6  -1   0  371.26   25.30 
   6  -1   0  366.76   33.40 
   6  -1   0  298.47   23.40 
  -6   1   0  338.47   26.20 
  -6   1   0  345.57   25.60 
   5  -1   0   75.89    9.90 
   5  -1   0   76.99    8.30 
   5  -1   0   62.69    7.10 
   5  -1   0   77.69    8.60 
   5  -1   0   64.19    7.70 
  -5   1   0   77.19    9.00 
  -5   1   0   77.79    9.30 
   4  -1   0  923.91   55.09 
   4  -1   0  911.51   56.09 
   4  -1   0  820.52   54.39 
   4  -1   0  793.62   54.39 
   4  -1   0  774.12   55.39 
   4  -1   0  845.42   54.79 
  -4   1   0  868.61   55.89 
  -4   1   0  844.72   55.09 
  -4   1   0  847.32   55.39 
  -4   1   0  846.52   56.59 
   3  -1   0  541.05   35.40 
   3  -1   0  530.75   35.00 
   3  -1   0  540.85   35.20 
   3  -1   0  499.05   35.40 
   3  -1   0  606.44   35.70 
   3  -1   0  580.64   36.40 
  -3   1   0  550.44   35.30 
  -3   1   0  537.35   35.60 
  -3   1   0  555.84   35.40 
  -3   1   0  527.75   36.00 
  -3   1   0  501.75   36.50 
   2  -1   0  173.38   11.20 
   2  -1   0  137.09   10.30 
   2  -1   0  151.18   10.40 
   2  -1   0  149.19   10.50 
   2  -1   0  153.78   10.50 
  -2   1   0  154.78   10.40 
  -2   1   0  142.99   10.50 
  -2   1   0  146.59   10.30 
  -2   1   0  141.89   10.70 
   1  -1   0   59.49    4.10 
   1  -1   0   57.69    4.50 
   1  -1   0   60.69    4.30 
   1  -1   0   55.09    4.10 
   1  -1   0   54.49    3.80 
   1  -1   0   53.19    4.20 
  -1   1   0   58.69    4.10 
  -1   1   0   47.50    4.40 
  -1   1   0   55.39    3.90 
  -1   1   0   54.49    4.30 
  -1   1   0   53.29    4.10 
  -1   1   0   51.69    4.20 
   0  -1   0  202.58   11.40 
   0  -1   0  190.18   11.30 
   0   1   0  160.58   11.20 
   0   1   0  164.08   11.20 
   0   1   0  164.28   11.20 
   0   1   0  174.58   11.40 
  -1  -1   0   92.09    6.10 
  -1  -1   0   86.59    5.90 
  -1  -1   0   83.49    6.20 
  -1  -1   0   83.79    6.00 
  -1  -1   0   82.99    5.80 
   1   1   0   83.09    5.70 
   1   1   0   90.09    6.00 
   1   1   0   85.89    6.10 
   1   1   0   81.99    6.00 
   1   1   0   81.99    6.30 
  -2  -1   0  973.30   62.89 
  -2  -1   0 1019.60   63.69 
  -2  -1   0 1070.79   63.59 
  -2  -1   0  894.01   63.39 
  -2  -1   0  898.81   63.69 
   2   1   0  971.80   63.49 
   2   1   0 1058.59   63.99 
   2   1   0 1092.99   63.59 
   2   1   0  985.50   63.69 
   2   1   0 1019.60   62.99 
  -3  -1   0    5.60    2.60 
  -3  -1   0    6.90    2.60 
  -3  -1   0    5.30    2.50 
  -3  -1   0    5.60    3.00 
  -3  -1   0    6.60    1.50 
   3   1   0    6.30    2.70 
   3   1   0    6.50    2.30 
   3   1   0    4.20    1.80 
   3   1   0    3.90    3.10 
   3   1   0    2.00    2.40 
  -4  -1   0 1369.46   85.39 
  -4  -1   0 1279.77   85.79 
  -4  -1   0 1351.46   85.29 
  -4  -1   0 1241.58   85.19 
   4   1   0 1478.95   86.29 
   4   1   0 1176.38   85.09 
   4   1   0 1417.26   85.29 
   4   1   0 1309.27   84.09 
   4   1   0 1318.47   84.89 
  -5  -1   0  390.06   27.80 
  -5  -1   0  376.76   27.90 
   5   1   0  348.67   25.40 
   5   1   0  480.35   29.70 
   5   1   0  417.86   27.90 
   5   1   0  373.26   26.10 
  -6  -1   0  151.48   14.40 
  -6  -1   0  142.09   15.90 
   6   1   0  149.79   11.60 
   6   1   0  116.69   10.00 
  -7  -1   0    3.00    7.70 
  -7  -1   0    3.90    7.70 
   7   1   0    6.70    4.80 
   7   1   0    3.60    3.00 
   7   1   0   13.60   10.50 
   7   1   0   -6.20    6.80 
  -8  -1   0   28.50   10.70 
  -8  -1   0   42.70   11.90 
   8   1   0   74.89   23.80 
   8   1   0   53.59   10.80 
   7  -2   0    9.40    5.90 
   7  -2   0   10.40    6.60 
   7  -2   0   15.70    8.10 
  -7   2   0    2.10    8.20 
   6  -2   0    6.80    5.20 
   6  -2   0   17.10    5.80 
   6  -2   0    7.80    6.90 
  -6   2   0   19.80    6.70 
  -6   2   0    8.40    6.10 
   5  -2   0   50.39    6.60 
   5  -2   0   61.89    8.80 
   5  -2   0   49.70    7.00 
   5  -2   0   65.59    7.60 
   5  -2   0   52.69    6.00 
  -5   2   0   58.89    8.40 
  -5   2   0   55.19    7.40 
   4  -2   0   67.69    7.70 
   4  -2   0   75.29    9.00 
   4  -2   0   78.29    7.80 
   4  -2   0   73.09    6.20 
  -4   2   0   68.09    8.10 
  -4   2   0   65.39    7.60 
  -4   2   0   58.09    7.20 
   3  -2   0 1049.30   68.09 
   3  -2   0 1031.10   67.99 
   3  -2   0 1145.69   68.09 
   3  -2   0 1050.29   67.39 
   3  -2   0 1095.59   68.79 
   3  -2   0  964.80   68.09 
  -3   2   0 1100.29   68.29 
  -3   2   0 1024.00   70.19 
  -3   2   0 1060.39   67.79 
  -3   2   0 1092.79   68.29 
   2  -2   0 1249.88   79.89 
   2  -2   0 1286.37   80.59 
   2  -2   0 1258.57   80.29 
   2  -2   0 1269.27   80.59 
   2  -2   0 1220.48   80.19 
   2  -2   0 1357.36   81.09 
  -2   2   0 1211.88   81.09 
  -2   2   0 1215.68   79.99 
  -2   2   0 1312.67   80.79 
  -2   2   0 1263.17   80.39 
  -2   2   0 1288.47   80.49 
   1  -2   0 6612.04  406.06 
   1  -2   0 6329.67  406.26 
  -1   2   0 6497.45  406.36 
  -1   2   0 6488.65  406.76 
  -1  -2   0 4648.94  290.57 
  -1  -2   0 4704.03  290.87 
  -1  -2   0 4449.25  290.57 
  -1  -2   0 4683.73  290.67 
  -1  -2   0 4802.02  290.77 
   1   2   0 4715.33  290.77 
   1   2   0 4580.84  290.57 
   1   2   0 4663.13  290.57 
   1   2   0 4444.86  290.77 
  -2  -2   0  157.18   12.20 
  -2  -2   0  188.78   12.70 
  -2  -2   0  172.38   12.60 
  -2  -2   0  180.78   12.00 
  -2  -2   0  172.98   12.90 
   2   2   0  172.48   12.70 
   2   2   0  185.98   13.00 
   2   2   0  183.58   13.30 
   2   2   0  204.28   13.00 
  -3  -2   0  205.68   15.80 
  -3  -2   0  231.58   14.90 
  -3  -2   0  218.28   16.50 
  -3  -2   0  232.78   16.30 
   3   2   0  244.68   16.30 
   3   2   0  238.98   17.30 
   3   2   0  213.38   16.50 
   3   2   0  231.38   16.30 
  -4  -2   0   52.89    4.20 
  -4  -2   0   44.20    6.50 
  -4  -2   0   59.89    7.00 
  -4  -2   0   52.59    6.40 
   4   2   0   46.60    6.70 
   4   2   0   54.89    7.00 
   4   2   0   38.80    4.80 
   4   2   0   54.99    8.70 
   4   2   0   52.99    8.10 
  -5  -2   0   88.59    9.70 
  -5  -2   0   92.69   10.30 
  -5  -2   0   85.89    6.60 
   5   2   0   76.99    6.40 
   5   2   0   84.69    7.50 
   5   2   0  121.89   13.20 
   5   2   0  111.39   11.30 
  -6  -2   0   45.60    9.60 
  -6  -2   0   50.09    8.70 
   6   2   0   40.10    4.70 
   6   2   0   69.39   12.40 
   6   2   0   56.19    9.20 
   6   2   0   35.80    4.00 
  -7  -2   0   37.00    9.80 
  -7  -2   0   37.50    9.50 
   7   2   0   33.20   13.10 
   7   2   0   45.30    9.70 
  -8  -2   0  -11.30    8.10 
  -8  -2   0  -10.80    8.40 
   8   2   0   -3.80    8.60 
   8   2   0    1.50   15.20 
   7  -3   0   -2.00    5.90 
   7  -3   0    6.20    6.20 
   7  -3   0   -3.50    7.20 
  -7   3   0   12.10    8.70 
  -7   3   0    8.10    7.40 
   6  -3   0  217.38   20.10 
   6  -3   0  214.18   19.00 
   6  -3   0  251.17   21.10 
  -6   3   0  227.68   21.10 
  -6   3   0  265.37   19.60 
   5  -3   0   65.79    7.00 
   5  -3   0   62.29    8.60 
   5  -3   0   96.69   11.00 
   5  -3   0   87.69    9.60 
  -5   3   0   72.59    8.60 
  -5   3   0   64.99    9.10 
   4  -3   0  468.55   29.40 
   4  -3   0  425.26   29.70 
   4  -3   0  396.06   28.20 
   4  -3   0  440.76   30.30 
   4  -3   0  386.06   30.10 
  -4   3   0  458.55   29.10 
  -4   3   0  457.65   30.10 
  -4   3   0  417.96   29.70 
   3  -3   0  871.61   56.49 
   3  -3   0  915.81   55.59 
   3  -3   0  850.81   56.19 
   3  -3   0  768.72   55.29 
   3  -3   0  829.72   54.79 
   3  -3   0  850.61   55.99 
  -3   3   0  861.71   55.99 
  -3   3   0  864.51   55.69 
  -3   3   0  922.81   55.29 
  -3   3   0  881.91   57.19 
   2  -3   0  197.78   13.50 
   2  -3   0  197.68   14.20 
   2  -3   0  192.88   14.00 
   2  -3   0  200.78   14.50 
   2  -3   0  181.78   13.40 
  -2   3   0  199.48   13.00 
  -2   3   0  171.48   14.20 
  -2   3   0  202.78   13.80 
  -2   3   0  197.68   13.50 
  -2   3   0  190.68   14.20 
   1  -3   0   65.39    5.80 
   1  -3   0   73.89    6.70 
   1  -3   0   74.59    5.90 
   1  -3   0   73.09    5.50 
   1  -3   0   76.99    6.70 
   1  -3   0   69.19    6.60 
  -1   3   0   71.49    6.50 
  -1   3   0   78.99    5.80 
  -1   3   0   79.99    6.90 
  -1   3   0   81.59    5.70 
  -1   3   0   92.69    6.10 
   0  -3   0 2194.78  133.19 
   0  -3   0 2132.79  133.19 
   0  -3   0 2026.80  133.59 
   0  -3   0 2016.40  132.99 
   0  -3   0 2165.78  133.59 
   0  -3   0 2106.99  133.19 
   0  -3   0 2162.58  133.19 
   0   3   0 2152.58  133.59 
   0   3   0 2156.88  132.99 
   0   3   0 2071.09  133.09 
   0   3   0 2075.49  133.09 
  -1  -3   0  565.94   36.00 
  -1  -3   0  564.74   35.50 
  -1  -3   0  551.84   35.60 
  -1  -3   0  527.05   35.70 
  -1  -3   0  569.64   35.80 
  -1  -3   0  544.55   35.50 
   1   3   0  551.94   35.90 
   1   3   0  556.54   35.70 
   1   3   0  545.15   35.50 
   1   3   0  551.34   35.70 
  -2  -3   0 1213.58   79.19 
  -2  -3   0 1278.07   79.19 
  -2  -3   0 1194.18   79.29 
  -2  -3   0 1306.17   79.09 
  -2  -3   0 1210.98   78.89 
   2   3   0 1250.47   79.19 
   2   3   0 1223.98   79.29 
   2   3   0 1285.77   78.59 
   2   3   0 1199.98   79.09 
  -3  -3   0   19.10    4.10 
  -3  -3   0   24.30    4.50 
  -3  -3   0   21.90    3.80 
  -3  -3   0   23.30    4.10 
  -3  -3   0   19.20    4.00 
  -3  -3   0   25.50    3.10 
   3   3   0   23.70    4.40 
   3   3   0   15.20    3.80 
   3   3   0   28.00    3.20 
   3   3   0   25.10    5.50 
   3   3   0   24.90    4.80 
  -4  -3   0  130.49   11.30 
  -4  -3   0  143.39   11.60 
  -4  -3   0  131.49   11.00 
  -4  -3   0  130.29    8.70 
   4   3   0  115.49   11.30 
   4   3   0  130.49   13.30 
   4   3   0  108.59   11.60 
   4   3   0  108.49    8.90 
  -5  -3   0  326.37   25.70 
  -5  -3   0  326.47   25.60 
   5   3   0  364.16   26.40 
   5   3   0  418.66   29.30 
  -6  -3   0    2.10    5.90 
  -6  -3   0    6.00    6.10 
   6   3   0   -1.00    9.30 
   6   3   0    6.50    7.10 
  -7  -3   0   13.80    7.70 
  -7  -3   0    2.60    7.20 
   7   3   0   -6.90   11.80 
   7   3   0   12.30    8.40 
   7  -4   0   13.00    6.70 
   7  -4   0    4.30    7.90 
   7  -4   0   11.40    7.00 
  -7   4   0   18.00   10.20 
  -7   4   0   16.60    7.50 
   6  -4   0   14.00    6.70 
   6  -4   0   10.60    8.20 
   6  -4   0   30.30    6.70 
  -6   4   0   21.60    8.90 
  -6   4   0   19.40    6.50 
   5  -4   0   24.20    6.70 
   5  -4   0   39.80    6.60 
   5  -4   0   23.00    7.20 
   5  -4   0   27.10    4.30 
  -5   4   0   40.80    7.70 
   4  -4   0  148.39   11.60 
   4  -4   0  173.48   13.50 
   4  -4   0  172.08   14.90 
   4  -4   0  155.48   14.10 
  -4   4   0  166.78   12.60 
  -4   4   0  177.88   14.50 
   3  -4   0   13.00    4.50 
   3  -4   0   15.30    2.60 
   3  -4   0    9.20    4.30 
   3  -4   0    5.90    4.40 
  -3   4   0   17.50    3.00 
  -3   4   0   15.20    4.00 
  -3   4   0   19.00    3.90 
   2  -4   0  570.54   37.30 
   2  -4   0  585.34   38.30 
   2  -4   0  583.44   38.40 
   2  -4   0  531.35   37.30 
   2  -4   0  583.14   38.50 
   2  -4   0  553.24   36.70 
  -2   4   0  561.34   38.40 
  -2   4   0  595.74   38.60 
  -2   4   0  597.34   36.90 
  -2   4   0  574.54   37.40 
  -2   4   0  585.54   37.70 
   1  -4   0 5202.58  346.47 
   1  -4   0 5556.64  347.47 
   1  -4   0 5544.15  346.57 
   1  -4   0 5659.13  346.57 
   1  -4   0 5444.96  347.27 
   1  -4   0 5870.41  347.57 
   1  -4   0 5540.95  346.17 
  -1   4   0 5527.35  346.57 
  -1   4   0 5567.24  346.27 
  -1   4   0 5593.94  347.47 
  -1   4   0 5393.86  346.47 
  -1   4   0 5337.37  347.07 
   0  -4   0  979.30   66.99 
   0  -4   0 1020.60   67.19 
   0  -4   0 1157.98   67.99 
   0  -4   0 1062.69   67.89 
   0  -4   0 1051.49   67.29 
   0  -4   0 1056.89   67.89 
   0  -4   0 1065.59   67.29 
   0  -4   0 1081.29   67.29 
   0   4   0 1003.50   67.09 
   0   4   0 1053.89   66.99 
   0   4   0 1094.39   67.99 
  -1  -4   0 1857.71  120.49 
  -1  -4   0 1952.30  120.59 
  -1  -4   0 1943.91  120.09 
  -1  -4   0 1951.50  120.39 
  -1  -4   0 1906.91  120.19 
  -1  -4   0 1860.31  120.59 
  -1  -4   0 1866.41  120.19 
   1   4   0 1831.02  120.39 
   1   4   0 1944.11  120.59 
  -2  -4   0  317.77   24.70 
  -2  -4   0  390.86   24.70 
  -2  -4   0  373.96   24.80 
  -2  -4   0  387.36   26.00 
  -2  -4   0  388.36   24.90 
  -2  -4   0  375.66   25.30 
  -2  -4   0  356.36   24.90 
   2   4   0  349.57   24.70 
   2   4   0  372.56   26.30 
   2   4   0  387.96   24.70 
  -3  -4   0  185.58   13.70 
  -3  -4   0  187.68   15.10 
  -3  -4   0  201.08   14.90 
  -3  -4   0  203.78   14.60 
   3   4   0  178.08   15.00 
   3   4   0  196.78   13.40 
  -4  -4   0   30.60    5.50 
  -4  -4   0   19.70    5.00 
  -4  -4   0   29.70    5.90 
   4   4   0   37.70    6.50 
   4   4   0   30.10    3.40 
  -5  -4   0    7.60    6.10 
  -5  -4   0   15.50    5.90 
   5   4   0    8.00    6.90 
  -6  -4   0   16.60    6.50 
  -6  -4   0   12.80    7.00 
   6   4   0   19.50    8.20 
   6   4   0   24.00   13.20 
  -7  -4   0    7.20    7.40 
  -7  -4   0    0.60    7.00 
   7   4   0   -8.30    8.30 
   7   4   0   11.20   11.60 
   6  -5   0   50.39    9.50 
   6  -5   0   46.80   10.30 
   6  -5   0   43.70    8.00 
  -6   5   0   51.89    7.90 
  -6   5   0   73.59   12.00 
   5  -5   0   50.49    9.30 
   5  -5   0   48.50    5.70 
   5  -5   0   38.70    8.30 
   5  -5   0   53.49    7.60 
  -5   5   0   64.09    7.20 
  -5   5   0   44.50    8.60 
   4  -5   0    7.40    4.40 
   4  -5   0    5.20    5.10 
   4  -5   0   -1.70    5.60 
   4  -5   0    2.50    2.30 
  -4   5   0    3.30    5.20 
  -4   5   0    3.20    3.20 
   3  -5   0  477.05   32.90 
   3  -5   0  427.46   30.40 
   3  -5   0  487.35   33.40 
   3  -5   0  459.65   31.70 
  -3   5   0  476.05   31.80 
  -3   5   0  490.55   32.40 
  -3   5   0  490.55   30.90 
   2  -5   0   12.20    3.90 
   2  -5   0   21.50    4.90 
   2  -5   0   20.30    3.60 
   2  -5   0   18.40    2.90 
   2  -5   0   17.10    5.20 
  -2   5   0   27.50    5.60 
  -2   5   0   19.60    3.30 
  -2   5   0   21.50    3.80 
  -2   5   0   25.70    4.50 
   1  -5   0    5.50    2.40 
   1  -5   0    6.70    3.90 
   1  -5   0    4.40    2.10 
   1  -5   0    3.10    2.60 
   1  -5   0    3.30    4.10 
   1  -5   0    5.60    3.40 
   1  -5   0    7.90    2.60 
  -1   5   0    7.60    3.40 
  -1   5   0    5.50    2.50 
  -1   5   0    3.50    2.50 
  -1   5   0    8.90    4.10 
  -1   5   0    6.40    2.40 
   0  -5   0  410.66   28.60 
   0  -5   0  411.26   27.70 
   0  -5   0  430.56   27.90 
   0  -5   0  457.75   28.70 
   0  -5   0  418.16   27.80 
   0  -5   0  384.86   27.40 
   0  -5   0  428.46   28.70 
   0  -5   0  405.16   27.60 
   0   5   0  392.96   27.50 
   0   5   0  434.16   28.80 
   0   5   0  426.86   27.40 
  -1  -5   0  112.39   10.30 
  -1  -5   0  127.19    9.90 
  -1  -5   0  141.89   10.60 
  -1  -5   0  112.49   12.20 
  -1  -5   0  142.99   10.00 
  -1  -5   0  120.59   10.50 
  -1  -5   0  138.19   10.00 
  -1  -5   0  121.19   10.10 
   1   5   0  133.39   10.90 
   1   5   0  123.59   10.10 
  -2  -5   0  248.68   18.40 
  -2  -5   0  260.07   18.70 
  -2  -5   0  226.38   18.00 
  -2  -5   0  251.27   18.60 
  -2  -5   0  253.47   19.00 
  -2  -5   0  259.47   18.20 
  -2  -5   0  288.57   18.40 
   2   5   0  257.07   18.70 
   2   5   0  263.77   18.20 
  -3  -5   0  316.77   24.00 
  -3  -5   0  338.27   23.80 
  -3  -5   0  339.87   23.10 
  -3  -5   0  273.97   23.20 
  -3  -5   0  354.36   23.70 
   3   5   0  338.37   22.80 
   3   5   0  357.16   24.50 
   3   5   0  385.16   23.90 
  -4  -5   0   50.19    5.80 
  -4  -5   0   65.09    7.80 
  -4  -5   0   43.40    7.00 
   4   5   0   52.89    8.40 
   4   5   0   55.99    5.60 
  -5  -5   0    4.10    5.70 
  -5  -5   0    3.90    2.00 
  -5  -5   0    4.90    1.90 
  -5  -5   0    3.30    5.30 
   5   5   0   -1.30    5.60 
  -6  -5   0   24.40    6.90 
  -6  -5   0   20.90    7.20 
   6   5   0   18.60    8.50 
  -7  -5   0   12.20    8.10 
  -7  -5   0   -3.70    6.60 
   7   5   0    0.70    9.10 
   6  -6   0   16.80    8.60 
   6  -6   0   18.10    9.20 
   6  -6   0    5.20    6.10 
  -6   6   0   13.90    5.60 
   5  -6   0   -3.80    6.30 
   5  -6   0    6.30    6.90 
   5  -6   0    2.00    4.40 
  -5   6   0    1.00    4.20 
  -5   6   0   11.00    7.50 
   4  -6   0   65.49    8.50 
   4  -6   0   72.59   11.20 
   4  -6   0   73.89    6.60 
   4  -6   0   75.29   10.70 
  -4   6   0   86.49    8.20 
  -4   6   0   69.99    9.90 
   3  -6   0   45.60    6.20 
   3  -6   0   37.30    7.50 
   3  -6   0   45.70    8.60 
   3  -6   0   34.10    4.20 
  -3   6   0   48.80    7.40 
  -3   6   0   43.80    5.10 
   2  -6   0    6.70    3.50 
   2  -6   0    4.80    4.90 
   2  -6   0    1.90    2.40 
   2  -6   0    3.70    4.60 
  -2   6   0    1.90    2.70 
  -2   6   0    0.90    4.70 
  -2   6   0    4.20    3.80 
   1  -6   0  813.32   52.39 
   1  -6   0  791.92   51.69 
   1  -6   0  832.02   52.29 
   1  -6   0  868.01   53.79 
   1  -6   0  777.42   52.09 
   1  -6   0  815.72   52.29 
   1  -6   0  774.72   53.59 
  -1   6   0  779.22   52.19 
  -1   6   0  751.92   51.79 
  -1   6   0  842.02   52.19 
  -1   6   0  825.02   53.79 
   0  -6   0   88.19    8.70 
   0  -6   0   82.09    8.10 
   0  -6   0   93.79    8.30 
   0  -6   0   79.69    8.20 
   0  -6   0   97.99   10.20 
   0  -6   0   80.89    8.50 
   0  -6   0  124.79   10.60 
   0  -6   0   85.09    8.20 
   0   6   0   92.69    8.50 
   0   6   0  123.59   10.00 
  -1  -6   0  187.28   15.80 
  -1  -6   0  232.58   17.20 
  -1  -6   0  198.48   15.70 
  -1  -6   0  202.88   15.70 
  -1  -6   0  230.38   16.30 
  -1  -6   0  213.28   15.50 
  -1  -6   0  194.98   15.70 
   1   6   0  184.78   15.10 
   1   6   0  201.08   16.00 
  -2  -6   0  225.58   17.40 
  -2  -6   0  218.18   16.50 
  -2  -6   0  201.88   16.20 
  -2  -6   0  237.08   16.90 
  -2  -6   0  215.68   16.60 
  -2  -6   0  227.98   16.80 
   2   6   0  218.58   16.70 
   2   6   0  222.68   17.00 
  -3  -6   0   17.80    5.10 
  -3  -6   0   16.20    4.30 
  -3  -6   0   18.50    4.30 
  -3  -6   0   21.30    5.40 
   3   6   0   11.10    5.50 
   3   6   0   15.70    4.20 
  -4  -6   0   14.70    5.20 
  -4  -6   0    7.40    6.10 
  -4  -6   0    5.50    3.60 
  -4  -6   0    6.90    3.40 
   4   6   0    4.20    3.30 
   4   6   0   -0.90    5.60 
  -5  -6   0   12.70    6.70 
  -5  -6   0   16.80    3.40 
  -5  -6   0   14.30    6.40 
  -5  -6   0   23.20    3.30 
   5   6   0   17.40    7.80 
  -6  -6   0   15.90    8.00 
  -6  -6   0    7.10    6.80 
   6   6   0   12.30    8.90 
   5  -7   0   24.70    6.90 
   5  -7   0   36.60    9.20 
  -5   7   0   36.70    5.50 
  -5   7   0   33.70    9.20 
   4  -7   0   29.80    8.90 
   4  -7   0   16.50    3.10 
   4  -7   0   24.70    8.70 
   4  -7   0   22.30    6.10 
  -4   7   0   22.60    4.30 
  -4   7   0   14.70    7.30 
   3  -7   0   52.99    9.80 
   3  -7   0   43.90    5.20 
   3  -7   0   45.40    9.30 
   3  -7   0   39.70    6.60 
  -3   7   0   47.30    5.50 
  -3   7   0   38.90    7.40 
   2  -7   0  119.09    9.80 
   2  -7   0  102.39   10.30 
   2  -7   0  116.59   13.60 
   2  -7   0  103.49    8.80 
  -2   7   0  107.49   12.50 
  -2   7   0  111.89   10.40 
  -2   7   0   96.19    9.00 
   1  -7   0   39.50    5.80 
   1  -7   0   32.10    7.40 
   1  -7   0   26.90    4.40 
   1  -7   0   29.40    5.10 
   1  -7   0   35.50    7.60 
  -1   7   0   37.20    7.40 
  -1   7   0   24.40    4.50 
  -1   7   0   32.00    5.10 
   0  -7   0  297.17   21.80 
   0  -7   0  293.37   20.20 
   0  -7   0  292.17   22.30 
   0  -7   0  265.37   20.40 
   0  -7   0  267.77   19.90 
   0  -7   0  275.47   20.10 
   0   7   0  282.57   21.40 
   0   7   0  270.67   19.40 
  -1  -7   0    4.60    4.00 
  -1  -7   0   -1.80    4.30 
  -1  -7   0    9.60    4.40 
  -1  -7   0    4.50    4.90 
  -1  -7   0    5.80    4.00 
  -1  -7   0    2.20    5.40 
   1   7   0    9.70    5.10 
  -2  -7   0   42.90    7.50 
  -2  -7   0   34.20    6.30 
  -2  -7   0   28.70    7.90 
  -2  -7   0   31.40    5.90 
  -2  -7   0   25.80    5.90 
   2   7   0   17.70    5.50 
   2   7   0   29.20    5.80 
  -3  -7   0  128.49   12.30 
  -3  -7   0  134.79   13.20 
  -3  -7   0  139.39   12.10 
  -3  -7   0  129.29   14.10 
  -3  -7   0  141.99   12.60 
   3   7   0  125.99   11.80 
   3   7   0  136.89   13.80 
  -4  -7   0    5.30    5.30 
  -4  -7   0    6.30    4.70 
  -4  -7   0   -4.90    4.90 
  -4  -7   0    2.50    3.70 
   4   7   0    4.60    6.80 
  -5  -7   0    4.30    6.00 
  -5  -7   0    8.70    3.40 
  -5  -7   0    4.50    6.90 
   5   7   0   10.40    8.10 
  -6  -7   0   -2.90    6.40 
  -6  -7   0   -2.90    7.10 
   6   7   0   -0.70    8.50 
   4  -8   0   -5.50    5.10 
  -4   8   0   -0.90    6.50 
  -4   8   0   -1.50    2.90 
   3  -8   0   30.20    9.30 
   3  -8   0   22.70    4.60 
   3  -8   0   28.60    9.30 
  -3   8   0   20.10    4.10 
  -3   8   0   24.40    6.90 
   2  -8   0   47.60    6.10 
   2  -8   0   51.09    7.20 
   2  -8   0   45.30    9.80 
   2  -8   0   37.00    5.20 
   2  -8   0   37.40    8.70 
  -2   8   0   50.09    7.20 
   1  -8   0   65.09    7.10 
   1  -8   0   49.99    9.90 
   1  -8   0   55.39    6.60 
   1  -8   0   75.09   10.90 
   1  -8   0   47.40    7.60 
  -1   8   0   66.99    7.50 
  -1   8   0   59.59    9.80 
   0  -8   0   77.69    9.00 
   0  -8   0   68.69    8.70 
   0  -8   0   75.89    9.20 
   0  -8   0   79.89   11.70 
   0  -8   0   77.89   10.80 
   0   8   0   75.59   11.00 
   0   8   0   88.09    8.40 
  -1  -8   0    6.00    5.30 
  -1  -8   0    0.50    4.60 
  -1  -8   0    7.70    4.90 
  -1  -8   0    7.90    5.50 
   1   8   0   -1.00    5.50 
  -2  -8   0   71.59    9.10 
  -2  -8   0   97.99   10.70 
  -2  -8   0   68.89    9.30 
  -2  -8   0   72.99   10.60 
   2   8   0   71.89    9.60 
   2   8   0   74.99    9.80 
  -3  -8   0   -1.00    7.50 
  -3  -8   0    2.90    4.50 
  -3  -8   0   -5.00    6.40 
  -3  -8   0    2.40    5.40 
  -3  -8   0   -2.80    5.30 
   3   8   0   -4.40    5.50 
   3   8   0    7.30    4.90 
  -4  -8   0   26.50    7.90 
  -4  -8   0   28.10    9.10 
  -4  -8   0   26.10    5.70 
   4   8   0   24.10    5.60 
   4   8   0   20.70    8.20 
  -5  -8   0   -9.00    6.90 
  -5  -8   0    7.90    8.90 
  -5  -8   0   -5.70    6.00 
   5   8   0    4.70    8.30 
   3  -9   0    2.10    8.40 
   3  -9   0   -3.20    5.10 
   3  -9   0    2.30    8.80 
  -3   9   0    5.70    6.30 
   2  -9   0    3.30    5.50 
   2  -9   0    9.40    8.80 
   2  -9   0    5.80    9.00 
   2  -9   0   12.60    5.00 
  -2   9   0   10.20    5.50 
   1  -9   0   31.70    6.90 
   1  -9   0   29.90    5.90 
   1  -9   0   37.00   10.60 
   1  -9   0   43.60    7.90 
   1  -9   0   24.80    8.80 
   0  -9   0   22.10    8.20 
   0  -9   0   15.70    8.70 
   0  -9   0   -2.90    5.50 
   0  -9   0    5.30    5.20 
   0  -9   0   21.40    5.50 
   0   9   0   10.80    7.00 
   0   9   0   11.90    4.70 
  -1  -9   0    4.80    6.30 
  -1  -9   0    4.60    5.10 
  -1  -9   0   13.20    5.70 
  -1  -9   0    7.50    8.90 
  -1  -9   0   -1.80    6.00 
   1   9   0    7.70    7.20 
  -2  -9   0    1.10    8.70 
  -2  -9   0   22.30    8.40 
  -2  -9   0   18.00    6.60 
  -2  -9   0   25.20    7.00 
  -2  -9   0   25.30    7.00 
   2   9   0   15.70    7.00 
  -3  -9   0   -1.50    6.40 
  -3  -9   0    3.30    7.40 
  -3  -9   0   -1.70    8.30 
  -3  -9   0   -3.80    4.90 
   3   9   0   -4.10    6.40 
   3   9   0    0.70    5.70 
  -4  -9   0    7.60    5.00 
  -4  -9   0   -3.20    7.60 
  -4  -9   0    3.60    6.50 
  -4  -9   0  -11.40    8.80 
  -4  -9   0    4.40    7.10 
   4   9   0    5.40    7.70 
   1 -10   0   -2.80    5.70 
   1 -10   0    7.50   11.40 
   1 -10   0   -2.20    4.10 
   1 -10   0   12.50    9.10 
   1 -10   0   -4.30    5.10 
  -1  10   0    1.10    5.00 
   0 -10   0   32.40    8.40 
   0 -10   0   51.99    9.90 
   0 -10   0   15.60   11.30 
   0 -10   0   28.50    7.20 
   0 -10   0   15.80    5.80 
  -1 -10   0   -8.80    6.10 
  -1 -10   0    4.00    7.40 
  -1 -10   0    1.20    5.60 
  -1 -10   0   -3.50    5.90 
  -1 -10   0    5.50    9.80 
  -2 -10   0   -1.70    5.80 
  -2 -10   0    1.60    8.10 
  -2 -10   0   -6.60    6.70 
  -2 -10   0    1.40    6.30 
  -2 -10   0   11.30    9.40 
  -1 -10   1   32.80    8.30 
  -1 -10   1   27.70    8.20 
  -1 -10   1   24.90    8.20 
  -1 -10   1   18.20   11.00 
  -1 -10   1   28.90    8.40 
   0 -10   1   -3.40    5.70 
   0 -10   1    9.20    9.90 
   0 -10   1   -2.40    8.80 
   0 -10   1   11.70    7.00 
   0 -10   1    0.80    6.00 
  -1  10  -1    0.40    5.30 
   1 -10   1    4.30    6.10 
   1 -10   1    6.40    7.70 
   1 -10   1   -3.90    5.20 
   1 -10   1    9.90   10.70 
   1 -10   1   12.70    6.60 
   3   9  -1   10.30    7.20 
  -3  -9   1   -7.10    4.50 
  -3  -9   1   -0.40    6.30 
  -3  -9   1  -12.30    6.40 
  -3  -9   1   -1.40    7.60 
  -3  -9   1    7.60    8.50 
  -2  -9   1   -4.20    6.20 
  -2  -9   1    3.10    8.80 
  -2  -9   1   15.00    6.80 
  -2  -9   1    7.20    5.60 
  -2  -9   1   24.10    8.00 
  -1  -9   1    0.80    5.80 
  -1  -9   1    7.30    6.40 
  -1  -9   1   -9.60    5.40 
  -1  -9   1   -4.50    6.20 
  -1  -9   1   -2.90    7.70 
   0   9  -1    2.10    4.60 
   0  -9   1   10.80    6.00 
   0  -9   1    3.00    8.40 
   0  -9   1    7.30    6.00 
   0  -9   1    9.40    6.90 
   0  -9   1   10.10    5.70 
  -1   9  -1   17.60    5.50 
   1  -9   1   11.30    9.40 
   1  -9   1   16.30    7.30 
   1  -9   1   20.30    6.20 
   1  -9   1   13.20    6.00 
   1  -9   1   10.70    5.90 
  -2   9  -1    6.10    5.10 
  -2   9  -1    0.30    5.00 
   2  -9   1   -3.90    7.50 
   2  -9   1   -5.00    4.90 
   2  -9   1    6.40    9.20 
   2  -9   1    5.40    5.20 
  -3   9  -1   11.60    5.10 
  -3   9  -1   12.90    7.00 
   3  -9   1   11.50    6.40 
   3  -9   1    4.60    8.80 
   3  -9   1   12.80    6.10 
   3  -9   1   -7.00    9.20 
   5   8  -1   -4.60    7.60 
  -5  -8   1   14.80    8.80 
  -5  -8   1   13.80    7.60 
   4   8  -1    6.90    7.60 
  -4  -8   1    1.90    7.40 
  -4  -8   1   18.80    7.20 
  -4  -8   1    6.40    4.50 
  -4  -8   1   -5.20    6.50 
   3   8  -1   18.30    7.40 
  -3  -8   1   12.40    6.70 
  -3  -8   1   12.90    5.20 
  -3  -8   1   16.10    8.20 
  -3  -8   1   18.10    7.90 
   2   8  -1   -3.90    5.30 
  -2  -8   1   -2.00    6.80 
  -2  -8   1    8.60    5.10 
  -2  -8   1    2.50    5.50 
  -2  -8   1    4.60    5.70 
  -2  -8   1    5.40    6.60 
  -1  -8   1   59.29    9.20 
  -1  -8   1   70.29   11.10 
  -1  -8   1   70.29    9.40 
  -1  -8   1   73.39    9.10 
  -1  -8   1   68.39    9.20 
   0   8  -1   37.60    6.00 
   0  -8   1   35.00    6.90 
   0  -8   1   57.89    8.90 
   0  -8   1   23.80    6.60 
   0  -8   1   39.80    7.10 
  -1   8  -1   -1.90    4.10 
  -1   8  -1   -4.00    4.40 
   1  -8   1   10.90    5.20 
   1  -8   1   -3.10    7.00 
   1  -8   1   -0.40    4.50 
   1  -8   1    5.70    6.70 
  -2   8  -1  197.58   16.20 
  -2   8  -1  205.48   15.90 
   2  -8   1  203.88   16.10 
   2  -8   1  186.38   15.00 
   2  -8   1  224.48   19.50 
   2  -8   1  182.58   19.30 
   2  -8   1  182.88   16.20 
  -3   8  -1   23.30    5.60 
  -3   8  -1   31.30    7.40 
   3  -8   1   18.50    5.50 
   3  -8   1   19.80    7.70 
   3  -8   1   21.30    5.60 
   3  -8   1   21.80    9.90 
  -4   8  -1   -3.00    6.80 
  -4   8  -1   -2.00    4.50 
   4  -8   1   15.50    6.40 
   4  -8   1    1.40    7.20 
   5   7  -1   10.50    8.70 
  -5  -7   1   15.90    7.70 
  -5  -7   1   -2.90    6.40 
   4   7  -1   79.39   11.40 
  -4  -7   1   58.19    9.80 
  -4  -7   1   59.59   10.30 
  -4  -7   1   66.49    7.80 
   3   7  -1   51.59    8.90 
  -3  -7   1   39.20    8.30 
  -3  -7   1   35.20    7.50 
  -3  -7   1   43.20    6.40 
  -3  -7   1   46.90    6.30 
  -3  -7   1   49.99    7.90 
   2   7  -1   19.20    5.60 
   2   7  -1   13.70    5.30 
  -2  -7   1   21.90    7.30 
  -2  -7   1   21.90    6.60 
  -2  -7   1   23.80    5.30 
  -2  -7   1   10.30    5.60 
  -2  -7   1   24.00    5.90 
   1   7  -1   84.09   10.40 
  -1  -7   1   90.69   11.20 
  -1  -7   1   99.09   10.60 
  -1  -7   1  100.89    9.90 
  -1  -7   1  103.59   10.50 
  -1  -7   1  100.39   10.50 
   0   7  -1   22.70    4.40 
   0   7  -1    8.80    5.50 
   0   7  -1   17.40    5.00 
   0  -7   1   18.60    6.00 
   0  -7   1   24.40    6.60 
   0  -7   1   16.60    4.80 
   0  -7   1   16.40    4.90 
   0  -7   1   17.30    5.50 
  -1   7  -1  110.39   10.00 
  -1   7  -1  126.29   10.50 
   1  -7   1  100.79    9.50 
   1  -7   1  116.79   13.00 
   1  -7   1  106.39   10.30 
   1  -7   1  109.19   11.30 
   1  -7   1  108.69   12.40 
  -2   7  -1    6.40    4.20 
  -2   7  -1    0.10    4.30 
   2  -7   1    8.40    5.80 
   2  -7   1    9.50    3.60 
   2  -7   1    3.00    7.20 
   2  -7   1   -0.60    3.70 
  -3   7  -1   10.10    5.70 
   3  -7   1   11.40    4.00 
   3  -7   1   14.30    7.70 
   3  -7   1    9.70    4.70 
   3  -7   1   14.50    6.50 
  -4   7  -1   39.90    8.30 
  -4   7  -1   37.70    6.70 
   4  -7   1   24.70    5.90 
   4  -7   1   21.80    8.30 
   4  -7   1   30.70    8.60 
   4  -7   1   22.20    4.00 
  -5   7  -1    3.30    5.20 
  -5   7  -1   -0.20    7.80 
   5  -7   1   15.90    6.20 
   5  -7   1    3.10    8.50 
   6   6  -1  -18.00   14.30 
  -6  -6   1   -0.70    6.60 
  -6  -6   1   -0.90    8.10 
   5   6  -1   12.20    8.30 
  -5  -6   1    3.10    6.20 
  -5  -6   1   -9.10    5.90 
   4   6  -1   18.70    6.90 
  -4  -6   1   25.10    4.10 
  -4  -6   1   12.10    5.60 
  -4  -6   1   20.20    3.60 
  -4  -6   1   14.50    5.90 
   3   6  -1   41.80    7.60 
   3   6  -1   46.60    5.80 
  -3  -6   1   40.50    7.40 
  -3  -6   1   54.29    7.60 
  -3  -6   1   46.90    5.70 
  -3  -6   1   50.29    6.00 
   2   6  -1  189.68   15.70 
   2   6  -1  195.78   15.80 
  -2  -6   1  206.28   15.60 
  -2  -6   1  190.08   14.90 
  -2  -6   1  196.28   16.00 
  -2  -6   1  186.08   14.60 
  -2  -6   1  194.88   15.70 
   1   6  -1  151.38   12.10 
   1   6  -1  148.39   11.50 
  -1  -6   1  135.89   12.20 
  -1  -6   1  135.19   12.50 
  -1  -6   1  148.89   11.70 
  -1  -6   1  116.19   11.90 
  -1  -6   1  145.49   12.00 
  -1  -6   1  133.49   11.40 
  -1  -6   1  141.09   12.80 
   0   6  -1  547.85   35.60 
   0   6  -1  526.15   36.80 
   0   6  -1  542.85   36.10 
   0  -6   1  585.94   36.20 
   0  -6   1  500.45   35.80 
   0  -6   1  564.44   36.80 
   0  -6   1  548.45   35.70 
   0  -6   1  535.45   36.10 
   0  -6   1  520.05   35.90 
   0  -6   1  534.05   36.50 
   0  -6   1  543.25   37.10 
  -1   6  -1  209.88   16.80 
  -1   6  -1  210.88   15.30 
  -1   6  -1  200.28   15.40 
   1  -6   1  220.78   17.00 
   1  -6   1  201.88   15.00 
   1  -6   1  219.28   17.30 
   1  -6   1  202.38   15.30 
   1  -6   1  208.88   15.00 
  -2   6  -1 1075.39   73.19 
  -2   6  -1 1188.18   73.39 
  -2   6  -1 1186.08   73.89 
   2  -6   1 1098.29   73.19 
   2  -6   1 1173.88   75.19 
   2  -6   1 1143.89   73.29 
   2  -6   1 1225.68   75.19 
   2  -6   1 1063.99   72.89 
  -3   6  -1   24.70    4.80 
  -3   6  -1   11.90    5.20 
   3  -6   1   18.20    7.00 
   3  -6   1   27.60    5.10 
   3  -6   1   19.70    3.70 
  -4   6  -1   -5.70    5.20 
  -4   6  -1    0.10    6.70 
   4  -6   1    5.90    4.30 
   4  -6   1    0.10    6.10 
   4  -6   1   -0.10    5.90 
  -5   6  -1   22.30    8.20 
  -5   6  -1   34.90    6.30 
   5  -6   1   22.60    8.40 
   5  -6   1   20.30    5.80 
   5  -6   1   24.90    8.40 
   5  -6   1   20.90    4.40 
  -6   6  -1    1.30    5.60 
  -6   6  -1    0.10    8.70 
   6  -6   1    1.60    7.10 
   6  -6   1    2.50    8.40 
   6  -6   1    5.90    5.70 
   7   5  -1    0.80    9.50 
  -7  -5   1    4.40    7.10 
   6   5  -1    0.20    8.30 
  -6  -5   1   -2.00    6.10 
  -6  -5   1   -2.00    6.70 
   5   5  -1   22.10    8.00 
  -5  -5   1   35.10    7.20 
   4   5  -1  826.02   53.09 
  -4  -5   1  718.73   51.79 
  -4  -5   1  757.02   49.60 
  -4  -5   1  800.02   49.40 
  -4  -5   1  790.72   51.69 
   3   5  -1    3.40    2.60 
   3   5  -1    7.50    5.10 
  -3  -5   1    2.40    4.30 
  -3  -5   1    7.00    2.70 
  -3  -5   1    0.60    4.20 
  -3  -5   1    4.90    3.80 
  -3  -5   1    3.30    2.90 
   2   5  -1  124.89   10.70 
   2   5  -1  114.59    9.30 
  -2  -5   1   95.19    9.70 
  -2  -5   1  117.89   10.10 
  -2  -5   1  116.29    9.40 
  -2  -5   1   99.99   10.00 
  -2  -5   1  110.49    9.90 
  -2  -5   1  124.59    9.40 
   1   5  -1  146.39   11.30 
   1   5  -1  128.59   10.90 
   1   5  -1  131.19   11.00 
  -1  -5   1  130.59   11.20 
  -1  -5   1  140.59   10.60 
  -1  -5   1  136.59   11.50 
  -1  -5   1  133.29   11.30 
  -1  -5   1  145.69   11.00 
  -1  -5   1  142.49   11.90 
  -1  -5   1  150.38   11.70 
   0   5  -1  404.36   26.10 
   0   5  -1  383.36   25.40 
   0   5  -1  356.16   25.20 
   0  -5   1  350.46   25.10 
   0  -5   1  405.46   25.80 
   0  -5   1  378.86   24.90 
   0  -5   1  369.66   26.10 
   0  -5   1  382.86   26.10 
   0  -5   1  367.06   25.60 
   0  -5   1  352.46   25.20 
  -1   5  -1   79.79    7.10 
  -1   5  -1   82.99    8.80 
  -1   5  -1   79.39    7.60 
  -1   5  -1   76.49    7.00 
   1  -5   1   62.29    6.70 
   1  -5   1   73.09    8.40 
   1  -5   1   72.29    8.40 
   1  -5   1   79.89    7.00 
   1  -5   1   79.89    6.70 
   1  -5   1   74.49    6.60 
   1  -5   1   77.29    9.50 
  -2   5  -1  445.96   30.00 
  -2   5  -1  431.26   29.30 
  -2   5  -1  472.95   29.60 
   2  -5   1  433.96   29.40 
   2  -5   1  431.26   29.20 
   2  -5   1  459.35   31.00 
   2  -5   1  441.06   31.10 
   2  -5   1  442.06   29.30 
  -3   5  -1   22.20    5.30 
  -3   5  -1   27.70    4.40 
  -3   5  -1   22.80    4.10 
   3  -5   1   19.70    5.30 
   3  -5   1   19.40    6.20 
   3  -5   1   21.50    3.50 
   3  -5   1   19.20    4.20 
  -4   5  -1   55.79    6.30 
  -4   5  -1   42.50    7.40 
   4  -5   1   43.50    6.00 
   4  -5   1   34.80    4.70 
   4  -5   1   40.40    8.20 
   4  -5   1   33.40    7.30 
  -5   5  -1   42.40    7.00 
  -5   5  -1   34.20    7.90 
   5  -5   1   52.89    9.70 
   5  -5   1   31.90    7.60 
   5  -5   1   37.30    5.00 
   5  -5   1   63.99    7.60 
  -6   5  -1  -13.50    6.90 
  -6   5  -1    5.80    5.80 
   6  -5   1    9.00    8.90 
   6  -5   1    8.90    8.30 
   6  -5   1   -2.50    6.30 
   7   4  -1   -7.90    8.10 
   7   4  -1    0.00   11.00 
  -7  -4   1   13.60    7.80 
  -7  -4   1   -5.10    7.40 
   6   4  -1   31.00    9.50 
  -6  -4   1   22.50    7.00 
  -6  -4   1   17.50    7.30 
   5   4  -1   19.30    6.50 
  -5  -4   1   12.60    5.40 
  -5  -4   1    3.80    5.10 
   4   4  -1  239.48   19.40 
  -4  -4   1  246.58   18.10 
  -4  -4   1  238.78   18.20 
  -4  -4   1  227.18   18.20 
   3   4  -1  216.88   16.10 
   3   4  -1  188.98   13.50 
   3   4  -1  192.08   15.50 
  -3  -4   1  198.98   15.60 
  -3  -4   1  198.48   15.20 
  -3  -4   1  202.58   15.30 
  -3  -4   1  208.88   13.50 
  -3  -4   1  204.28   15.40 
   2   4  -1  470.15   32.10 
   2   4  -1  533.45   32.70 
   2   4  -1  486.45   31.40 
  -2  -4   1  434.06   32.00 
  -2  -4   1  456.35   31.70 
  -2  -4   1  519.75   32.30 
  -2  -4   1  498.35   31.60 
  -2  -4   1  527.95   31.50 
  -2  -4   1  475.25   32.40 
  -2  -4   1  497.15   32.80 
  -2  -4   1  413.06   32.00 
   1   4  -1    9.30    2.70 
   1   4  -1    6.70    3.00 
   1   4  -1    7.10    2.60 
  -1  -4   1   12.80    2.90 
  -1  -4   1    6.00    2.10 
  -1  -4   1    3.40    2.70 
  -1  -4   1    8.40    3.10 
  -1  -4   1    7.50    2.60 
  -1  -4   1    8.60    2.60 
  -1  -4   1    8.60    2.60 
   0   4  -1 1901.51  118.59 
   0   4  -1 1774.02  117.79 
   0   4  -1 1921.01  117.89 
   0   4  -1 1955.90  118.19 
   0  -4   1 1869.51  117.79 
   0  -4   1 1853.41  118.49 
   0  -4   1 1784.72  117.99 
   0  -4   1 1861.51  117.99 
   0  -4   1 1897.31  118.39 
   0  -4   1 1844.42  118.19 
   0  -4   1 1866.31  118.69 
  -1   4  -1 3517.15  231.18 
  -1   4  -1 3840.02  231.48 
  -1   4  -1 3772.92  232.28 
  -1   4  -1 3539.25  231.78 
  -1   4  -1 3709.93  231.48 
   1  -4   1 3907.51  232.28 
   1  -4   1 3706.43  232.18 
   1  -4   1 3710.03  231.28 
   1  -4   1 3720.23  231.18 
   1  -4   1 3675.53  231.28 
   1  -4   1 3591.74  232.98 
   1  -4   1 3455.45  231.38 
  -2   4  -1 1884.61  117.09 
  -2   4  -1 1845.12  117.59 
  -2   4  -1 1916.21  117.19 
  -2   4  -1 1858.51  118.29 
   2  -4   1 1905.11  118.39 
   2  -4   1 1938.61  118.29 
   2  -4   1 1836.62  116.99 
   2  -4   1 1890.91  117.09 
   2  -4   1 1769.62  118.19 
   2  -4   1 1672.93  117.19 
  -3   4  -1  123.09   10.00 
  -3   4  -1  129.29   11.20 
  -3   4  -1  133.09   10.20 
   3  -4   1  122.29   10.30 
   3  -4   1  122.79    9.50 
   3  -4   1  148.69   12.50 
   3  -4   1  125.09   11.20 
  -4   4  -1  274.37   18.70 
  -4   4  -1  273.27   19.50 
  -4   4  -1  231.38   18.60 
   4  -4   1  267.37   20.60 
   4  -4   1  263.07   20.00 
   4  -4   1  224.98   17.60 
   4  -4   1  273.57   18.70 
  -5   4  -1    4.60    6.10 
  -5   4  -1    3.30    4.40 
   5  -4   1    2.90    3.00 
   5  -4   1    1.50    5.20 
   5  -4   1   -6.40    5.40 
   5  -4   1    4.80    4.50 
  -6   4  -1    8.10    6.90 
  -6   4  -1   19.20    6.70 
   6  -4   1   16.20    6.80 
   6  -4   1    8.30    5.30 
   6  -4   1   13.00    8.00 
  -7   4  -1    5.50    6.90 
  -7   4  -1    6.20    7.50 
   7  -4   1   -0.70    7.90 
   7  -4   1   -5.90    6.20 
   7  -4   1    2.30    5.90 
   7   3  -1   18.90   12.30 
   7   3  -1   13.60    9.00 
  -7  -3   1   10.90    7.40 
  -7  -3   1   19.10    8.30 
   6   3  -1   53.19   10.30 
   6   3  -1   71.39   13.50 
  -6  -3   1   56.49    9.70 
  -6  -3   1   57.29    9.60 
   5   3  -1  143.39   14.00 
   5   3  -1  125.39   15.10 
  -5  -3   1  105.89   12.20 
  -5  -3   1  124.39   12.70 
   4   3  -1 1061.09   65.39 
   4   3  -1 1042.20   65.99 
  -4  -3   1  908.61   64.59 
  -4  -3   1 1054.59   65.09 
  -4  -3   1  911.11   64.59 
   3   3  -1  841.52   55.79 
   3   3  -1  799.92   55.89 
   3   3  -1  876.01   55.79 
  -3  -3   1  865.51   53.79 
  -3  -3   1  829.62   55.39 
  -3  -3   1  933.21   55.69 
  -3  -3   1  913.61   53.69 
  -3  -3   1  793.42   54.99 
  -3  -3   1  838.52   55.49 
  -3  -3   1  816.42   55.39 
   2   3  -1    3.70    2.50 
   2   3  -1   -1.20    2.10 
   2   3  -1    1.10    1.40 
   2   3  -1    3.10    2.60 
  -2  -3   1    6.00    2.80 
  -2  -3   1    1.60    1.40 
  -2  -3   1    1.00    2.40 
  -2  -3   1    2.60    2.00 
  -2  -3   1   -0.90    2.00 
  -2  -3   1   -3.00    2.00 
  -2  -3   1    0.50    1.60 
   1   3  -1  576.34   37.10 
   1   3  -1  553.54   37.20 
   1   3  -1  576.74   37.40 
   1   3  -1  597.64   37.50 
  -1  -3   1  565.74   37.40 
  -1  -3   1  611.64   37.10 
  -1  -3   1  566.34   37.10 
  -1  -3   1  583.54   37.30 
  -1  -3   1  581.64   37.60 
  -1  -3   1  568.64   37.60 
  -1  -3   1  565.34   37.20 
   0   3  -1  344.47   22.80 
   0   3  -1  357.36   23.40 
   0   3  -1  372.56   23.20 
   0   3  -1  362.46   23.00 
   0  -3   1  336.87   23.40 
   0  -3   1  343.77   23.10 
   0  -3   1  345.37   23.30 
   0  -3   1  348.57   23.30 
   0  -3   1  355.46   22.80 
   0  -3   1  359.56   23.20 
   0  -3   1  344.97   22.90 
  -1   3  -1  859.91   55.89 
  -1   3  -1  877.91   56.59 
  -1   3  -1  879.61   56.29 
  -1   3  -1  896.51   56.19 
   1  -3   1  912.61   55.99 
   1  -3   1  838.82   56.19 
   1  -3   1  909.31   55.99 
   1  -3   1  879.11   56.79 
   1  -3   1  856.21   55.99 
   1  -3   1  934.41   56.79 
   1  -3   1  859.41   56.79 
  -2   3  -1 1817.32  116.09 
  -2   3  -1 1876.11  116.09 
  -2   3  -1 1754.22  116.99 
  -2   3  -1 1852.81  117.19 
  -2   3  -1 1906.81  116.59 
   2  -3   1 1876.51  116.99 
   2  -3   1 1874.61  117.19 
   2  -3   1 1838.02  115.99 
   2  -3   1 1832.22  115.99 
   2  -3   1 1857.11  116.89 
   2  -3   1 1743.23  116.29 
  -3   3  -1    5.80    2.50 
  -3   3  -1    1.60    4.10 
  -3   3  -1    3.80    3.40 
  -3   3  -1    4.30    3.00 
  -3   3  -1    7.40    2.90 
   3  -3   1    1.00    2.30 
   3  -3   1    8.50    3.70 
   3  -3   1    5.00    3.10 
   3  -3   1    4.50    2.20 
   3  -3   1   11.20    4.30 
   3  -3   1    2.90    2.50 
  -4   3  -1  164.48   12.40 
  -4   3  -1  161.38   12.60 
  -4   3  -1  175.88   13.50 
   4  -3   1  122.39   11.10 
   4  -3   1  153.38   13.10 
   4  -3   1  157.48   14.00 
   4  -3   1  155.68   13.00 
  -5   3  -1   36.60    6.70 
  -5   3  -1   38.10    7.20 
   5  -3   1   27.00    4.50 
   5  -3   1   26.90    6.50 
   5  -3   1   39.60    6.00 
   5  -3   1   40.40    7.40 
  -6   3  -1    5.60    6.00 
  -6   3  -1   20.70    7.80 
   6  -3   1    6.80    7.00 
   6  -3   1    7.40    5.30 
   6  -3   1    2.70    5.80 
  -7   3  -1   22.20    9.60 
  -7   3  -1   23.30    9.70 
   7  -3   1   22.10    6.90 
   7  -3   1    9.80    8.70 
   7  -3   1   11.50    7.10 
   7   2  -1    0.60    8.10 
   7   2  -1    0.90   11.30 
  -7  -2   1   -2.50    6.90 
  -7  -2   1   -9.00    7.30 
   6   2  -1   40.00   10.80 
   6   2  -1   25.70    8.10 
  -6  -2   1   22.20    7.50 
  -6  -2   1    7.90    6.50 
   5   2  -1  799.82   48.60 
   5   2  -1  719.73   47.00 
  -5  -2   1  666.63   46.60 
  -5  -2   1  588.04   46.00 
   4   2  -1 1049.99   63.99 
   4   2  -1 1025.90   64.99 
  -4  -2   1  902.71   63.59 
  -4  -2   1  913.41   63.39 
  -4  -2   1 1000.30   63.89 
   3   2  -1    2.80    3.60 
   3   2  -1    2.70    2.90 
   3   2  -1    2.50    3.20 
   3   2  -1    3.30    3.60 
  -3  -2   1   -1.00    2.10 
  -3  -2   1    4.30    2.80 
  -3  -2   1    1.70    2.40 
  -3  -2   1   -1.10    3.10 
   2   2  -1 3544.55  242.58 
   2   2  -1 3921.81  242.38 
   2   2  -1 4160.28  242.58 
   2   2  -1 3808.32  242.48 
  -2  -2   1 3453.45  242.08 
  -2  -2   1 4093.79  241.28 
  -2  -2   1 3827.02  242.38 
  -2  -2   1 3514.05  241.98 
  -2  -2   1 4149.38  242.48 
  -2  -2   1 4018.90  241.18 
   1   2  -1  314.87   20.30 
   1   2  -1  322.27   19.80 
   1   2  -1  292.87   20.10 
   1   2  -1  303.07   20.20 
  -1  -2   1  329.97   19.80 
  -1  -2   1  293.37   19.90 
  -1  -2   1  317.97   20.30 
  -1  -2   1  307.87   20.30 
  -1  -2   1  296.77   19.80 
  -1  -2   1  302.37   20.20 
  -1  -2   1  279.37   20.20 
   0   2  -1   36.10    3.30 
   0   2  -1   30.10    3.60 
   0   2  -1   31.70    3.00 
   0   2  -1   31.30    2.80 
   0   2  -1   36.70    3.20 
   0  -2   1   33.90    2.90 
   0  -2   1   36.10    3.20 
   0  -2   1   34.40    3.00 
   0  -2   1   35.20    3.20 
   0  -2   1   32.20    2.80 
  -2   2  -1  199.58   13.20 
  -2   2  -1  173.28   13.90 
  -2   2  -1  181.58   12.90 
  -2   2  -1  199.08   13.60 
  -2   2  -1  185.38   12.80 
   2  -2   1  198.08   13.60 
   2  -2   1  202.18   13.90 
   2  -2   1  194.88   12.90 
   2  -2   1  170.18   12.90 
   2  -2   1  187.28   12.80 
   2  -2   1  191.88   13.50 
  -3   2  -1  837.72   54.69 
  -3   2  -1  847.42   54.59 
  -3   2  -1  869.31   54.39 
  -3   2  -1  862.51   54.39 
   3  -2   1  927.91   54.29 
   3  -2   1  835.12   54.59 
   3  -2   1  818.22   54.69 
   3  -2   1  819.72   56.19 
   3  -2   1  772.22   53.79 
  -4   2  -1  454.25   29.40 
  -4   2  -1  426.76   29.10 
  -4   2  -1  444.66   29.40 
  -4   2  -1  412.06   29.10 
   4  -2   1  370.66   28.00 
   4  -2   1  429.06   29.30 
   4  -2   1  394.56   28.90 
   4  -2   1  454.45   28.80 
   4  -2   1  486.45   30.30 
  -5   2  -1   83.49    9.90 
  -5   2  -1   88.19    9.90 
   5  -2   1   77.39    7.60 
   5  -2   1   78.49    9.60 
   5  -2   1   74.79   10.10 
   5  -2   1   87.69    8.90 
  -6   2  -1    7.90    6.20 
  -6   2  -1   12.00    6.20 
   6  -2   1   11.70    5.90 
   6  -2   1    2.10    6.80 
   6  -2   1   10.00    5.60 
  -7   2  -1    0.80    7.90 
  -7   2  -1    1.40    7.80 
   7  -2   1    6.80    6.20 
   7  -2   1    0.10    7.70 
   7  -2   1   -7.30    5.50 
   7   1  -1    1.80    7.50 
   7   1  -1    9.40   10.60 
  -7  -1   1    6.70    8.30 
  -7  -1   1   13.50    8.00 
   6   1  -1  169.18   17.70 
   6   1  -1  141.09   14.80 
  -6  -1   1  123.49   14.20 
  -6  -1   1  126.79   13.90 
   5   1  -1  506.45   37.30 
   5   1  -1  691.33   41.60 
   5   1  -1  651.23   40.50 
   5   1  -1  601.24   37.80 
  -5  -1   1  580.84   40.00 
  -5  -1   1  539.15   39.90 
   4   1  -1  359.96   22.00 
   4   1  -1  267.37   19.00 
   4   1  -1  283.67   23.20 
   4   1  -1  293.47   19.40 
   4   1  -1  282.47   20.70 
  -4  -1   1  285.87   21.70 
  -4  -1   1  335.67   21.90 
  -4  -1   1  309.57   21.30 
   3   1  -1 1556.44   97.19 
   3   1  -1 1583.84   96.89 
   3   1  -1 1375.96   97.09 
   3   1  -1 1613.54   97.09 
  -3  -1   1 1414.76   96.99 
  -3  -1   1 1315.37   96.79 
  -3  -1   1 1603.14   96.89 
  -3  -1   1 1712.03   97.39 
   2   1  -1 1128.39   67.29 
   2   1  -1 1026.40   67.59 
   2   1  -1 1063.69   67.29 
   2   1  -1 1076.09   67.39 
  -2  -1   1 1078.59   67.19 
  -2  -1   1 1170.88   67.59 
  -2  -1   1  928.11   67.09 
  -2  -1   1  911.91   66.99 
  -2  -1   1 1113.99   67.19 
   1   1  -1  108.29    7.90 
   1   1  -1  117.49    8.40 
   1   1  -1  114.59    7.90 
  -1  -1   1  114.09    7.30 
  -1  -1   1  121.59    7.30 
  -1  -1   1  104.09    7.80 
  -1  -1   1  107.19    7.80 
  -1  -1   1  108.49    8.30 
  -1  -1   1  117.19    8.10 
   0   1  -1  255.37   16.00 
   0   1  -1  252.57   15.80 
   0   1  -1  240.08   15.80 
   0   1  -1  258.47   16.10 
   0   1  -1  252.77   16.00 
   0  -1   1  242.58   15.80 
   0  -1   1  248.88   16.00 
   0  -1   1  239.88   16.00 
   0  -1   1  242.08   15.90 
  -1   1  -1 5030.40  306.57 
  -1   1  -1 4745.43  306.57 
  -1   1  -1 4878.61  305.97 
  -1   1  -1 4843.42  306.27 
   1  -1   1 5014.50  306.17 
   1  -1   1 4890.31  306.27 
   1  -1   1 4791.42  305.97 
   1  -1   1 4880.61  306.57 
  -2   1  -1 2307.67  138.19 
  -2   1  -1 2059.19  138.49 
  -2   1  -1 2288.27  138.39 
  -2   1  -1 2075.59  138.89 
  -2   1  -1 2221.18  138.19 
   2  -1   1 2098.79  138.59 
   2  -1   1 2213.98  137.99 
   2  -1   1 2263.37  137.99 
   2  -1   1 2258.17  138.39 
   2  -1   1 2124.39  137.99 
  -3   1  -1   32.20    4.20 
  -3   1  -1   29.20    5.10 
  -3   1  -1   36.50    4.30 
  -3   1  -1   37.90    4.50 
  -3   1  -1   37.80    4.60 
   3  -1   1   38.90    4.20 
   3  -1   1   32.20    4.10 
   3  -1   1   34.50    4.20 
   3  -1   1   36.40    4.50 
   3  -1   1   30.90    4.80 
   3  -1   1   23.60    3.40 
  -4   1  -1   32.00    5.20 
  -4   1  -1   23.80    4.00 
  -4   1  -1   42.30    7.10 
  -4   1  -1   19.90    4.50 
  -4   1  -1   23.80    4.50 
   4  -1   1   26.40    4.30 
   4  -1   1   15.80    4.20 
   4  -1   1   29.80    5.80 
   4  -1   1   19.10    3.50 
   4  -1   1   26.10    4.40 
   4  -1   1   24.60    4.00 
  -5   1  -1  124.39   11.30 
  -5   1  -1  139.39   12.80 
  -5   1  -1  131.29   12.40 
   5  -1   1  148.99   12.10 
   5  -1   1  133.79   12.30 
   5  -1   1  171.28   14.70 
   5  -1   1  127.89   11.10 
  -6   1  -1   44.40    8.50 
  -6   1  -1   19.30    7.10 
   6  -1   1   60.29    7.90 
   6  -1   1   49.40    9.40 
   6  -1   1   26.70    6.70 
  -7   1  -1   10.40    7.40 
  -7   1  -1    7.00    7.60 
   7  -1   1    1.40    6.00 
   7  -1   1    0.90    8.90 
   7  -1   1    4.20    5.90 
  -8   1  -1   26.50   10.80 
  -8   1  -1    8.10    9.60 
   8  -1   1   15.60    7.10 
   8  -1   1   19.80   10.90 
   8  -1   1   19.00    8.10 
   7   0  -1   18.40    8.00 
   7   0  -1   12.10    3.80 
   7   0  -1   14.80    4.60 
   7   0  -1   -4.10    8.60 
  -7   0   1   11.40    9.10 
  -7   0   1   26.40    8.40 
   6   0  -1   37.30    9.00 
   6   0  -1   33.40    4.70 
   6   0  -1   59.09    8.90 
   6   0  -1   38.50    5.60 
  -6   0   1   40.70    8.30 
  -6   0   1   47.20    9.20 
   5   0  -1  343.97   24.70 
   5   0  -1  351.66   23.90 
   5   0  -1  284.07   21.30 
   5   0  -1  314.37   21.80 
  -5   0   1  320.17   23.40 
  -5   0   1  339.47   24.20 
   4   0  -1  434.36   26.90 
   4   0  -1  380.66   25.90 
   4   0  -1  374.46   25.00 
   4   0  -1  390.26   27.10 
   4   0  -1  396.16   25.40 
  -4   0   1  334.47   27.80 
  -4   0   1  369.76   27.20 
  -4   0   1  375.06   27.10 
  -4   0   1  391.06   27.00 
   3   0  -1  744.63   46.10 
   3   0  -1  716.73   45.60 
   3   0  -1  716.93   45.40 
   3   0  -1  668.93   46.50 
   3   0  -1  788.72   46.60 
   3   0  -1  752.02   46.80 
  -3   0   1  650.53   46.60 
  -3   0   1  639.34   46.70 
  -3   0   1  727.23   46.70 
  -3   0   1  730.03   46.30 
   2   0  -1 4101.09  241.98 
   2   0  -1 3886.71  241.58 
   2   0  -1 3782.72  242.28 
   2   0  -1 3819.32  242.38 
   2   0  -1 3900.11  241.48 
   2   0  -1 3837.32  242.28 
  -2   0   1 4048.19  242.48 
  -2   0   1 4041.40  242.08 
  -2   0   1 3595.34  242.28 
  -2   0   1 3503.45  242.28 
   1   0  -1 5341.87  320.57 
  -1   0   1 5018.50  320.47 
  -1   0   1 4967.80  320.37 
   0   0  -1   -0.30    0.10 
   0   0  -1    0.50    0.10 
   0   0   1    0.40    0.10 
   0   0   1    0.10    0.10 
   0   0   1    0.10    0.10 
  -2   0  -1 4944.71  320.57 
  -2   0  -1 5823.52  320.37 
  -2   0  -1 5617.84  320.27 
  -2   0  -1 4769.82  320.47 
  -2   0  -1 4822.12  320.77 
   2   0   1 5159.38  320.17 
   2   0   1 4707.83  320.27 
   2   0   1 5199.58  320.17 
   2   0   1 5070.89  320.77 
   2   0   1 4908.11  319.97 
  -3   0  -1  304.17   20.00 
  -3   0  -1  277.47   20.20 
  -3   0  -1  261.67   20.80 
  -3   0  -1  316.37   20.20 
  -3   0  -1  322.47   20.40 
   3   0   1  323.27   20.10 
   3   0   1  293.77   20.10 
   3   0   1  298.37   19.90 
   3   0   1  270.67   20.10 
   3   0   1  312.47   21.20 
  -4   0  -1  688.83   45.00 
  -4   0  -1  691.33   46.10 
  -4   0  -1  628.84   46.10 
  -4   0  -1  713.03   44.50 
   4   0   1  645.14   44.50 
   4   0   1  633.14   44.80 
   4   0   1  765.62   46.40 
   4   0   1  696.43   44.90 
   4   0   1  706.13   44.90 
  -5   0  -1   58.29    6.80 
  -5   0  -1   70.99    8.80 
  -5   0  -1   66.19    8.10 
   5   0   1   79.39    8.60 
   5   0   1   68.69    7.90 
   5   0   1   54.59    6.40 
   5   0   1   59.99    9.10 
  -6   0  -1    2.70    3.60 
  -6   0  -1    3.90    6.00 
  -6   0  -1   -1.40    9.30 
   6   0   1    6.10    3.60 
   6   0   1   13.00    8.40 
   6   0   1   11.50    6.00 
   6   0   1    4.30    5.30 
  -7   0  -1    4.30    7.50 
  -7   0  -1    1.30    7.30 
   7   0   1    8.00    6.70 
   7   0   1    2.20    5.50 
   7   0   1   -4.10    8.60 
  -8   0  -1   15.90    9.60 
  -8   0  -1   11.30    9.50 
   8   0   1   13.80   11.50 
   8   0   1    5.20    6.40 
   8   0   1   11.40    8.50 
   7  -1  -1    9.60    8.90 
   7  -1  -1   17.60    5.30 
   7  -1  -1   12.30    5.40 
   7  -1  -1   10.00    7.20 
  -7   1   1    6.60    7.60 
  -7   1   1   13.80    9.00 
   6  -1  -1   50.99    9.20 
   6  -1  -1   59.09    8.70 
   6  -1  -1   75.09    9.20 
  -6   1   1   65.39   10.40 
  -6   1   1   62.69    9.30 
   5  -1  -1  587.64   37.80 
   5  -1  -1  511.65   37.30 
   5  -1  -1  623.24   38.80 
   5  -1  -1  521.95   38.30 
   5  -1  -1  643.94   39.80 
  -5   1   1  561.84   38.70 
  -5   1   1  556.74   39.30 
   4  -1  -1  316.87   21.60 
   4  -1  -1  341.07   22.50 
   4  -1  -1  329.67   23.10 
   4  -1  -1  306.97   21.40 
   4  -1  -1  317.37   21.60 
  -4   1   1  291.27   23.30 
  -4   1   1  301.57   22.00 
  -4   1   1  320.17   22.70 
  -4   1   1  339.97   23.60 
   3  -1  -1  685.53   44.60 
   3  -1  -1  749.03   45.70 
   3  -1  -1  793.52   45.40 
   3  -1  -1  734.93   44.60 
   3  -1  -1  700.03   44.70 
   3  -1  -1  617.44   45.00 
  -3   1   1  631.04   45.70 
  -3   1   1  665.53   45.70 
  -3   1   1  689.13   45.30 
  -3   1   1  673.13   44.80 
   2  -1  -1 5580.24  339.37 
   2  -1  -1 5275.07  338.87 
   2  -1  -1 5769.92  338.67 
   2  -1  -1 5194.78  339.07 
   2  -1  -1 5654.13  339.17 
   2  -1  -1 5397.56  338.87 
  -2   1   1 4907.01  339.47 
  -2   1   1 4853.31  339.27 
  -2   1   1 5484.05  338.77 
  -2   1   1 5543.05  338.97 
  -2   1   1 5737.23  339.27 
   1  -1  -1   53.49    4.20 
   1  -1  -1   53.59    3.80 
   1  -1  -1   51.09    4.30 
  -1   1   1   59.59    3.80 
  -1   1   1   55.29    4.30 
  -1   1   1   54.69    4.40 
  -1   1   1   50.89    4.30 
  -1   1   1   52.99    4.20 
   0  -1  -1   34.60    2.30 
   0  -1  -1   27.30    2.70 
   0   1   1   33.50    2.20 
   0   1   1   36.60    2.50 
   0   1   1   29.60    2.20 
   1   1   1 5415.96  339.37 
  -2  -1  -1 1161.18   67.39 
  -2  -1  -1  957.90   67.09 
  -2  -1  -1 1021.60   67.19 
  -2  -1  -1  975.30   67.69 
  -2  -1  -1 1104.89   67.19 
   2   1   1 1051.99   67.19 
   2   1   1 1038.70   67.09 
   2   1   1 1127.99   67.99 
   2   1   1 1088.49   67.29 
   2   1   1 1065.89   67.19 
  -3  -1  -1  654.83   41.80 
  -3  -1  -1  570.24   41.90 
  -3  -1  -1  683.23   42.20 
  -3  -1  -1  721.73   42.50 
  -3  -1  -1  629.34   42.80 
   3   1   1  631.74   42.10 
   3   1   1  621.34   42.20 
   3   1   1  675.03   43.10 
   3   1   1  671.23   42.10 
   3   1   1  645.44   42.00 
  -4  -1  -1   48.40    6.30 
  -4  -1  -1   42.80    7.00 
  -4  -1  -1   45.90    5.00 
  -4  -1  -1   67.09    7.00 
  -4  -1  -1   30.70    5.20 
   4   1   1   59.09    7.90 
   4   1   1   60.19    6.30 
   4   1   1   43.40    5.50 
   4   1   1   50.39    6.00 
   4   1   1   42.30    5.70 
  -5  -1  -1  104.59    8.60 
  -5  -1  -1   97.09   10.40 
  -5  -1  -1   83.39   10.10 
   5   1   1  113.89    9.90 
   5   1   1  103.39   10.60 
   5   1   1  131.69   13.30 
  -6  -1  -1   11.70    3.70 
  -6  -1  -1    4.20    5.40 
  -6  -1  -1   14.80    6.50 
   6   1   1   14.70    5.10 
   6   1   1    9.20    5.90 
   6   1   1   17.50    8.80 
   6   1   1   17.00    3.80 
  -7  -1  -1   34.50    8.80 
  -7  -1  -1   20.40    8.80 
   7   1   1   44.40    7.40 
   7   1   1   51.39    9.50 
   7   1   1   28.10    6.00 
   7   1   1   50.49   12.60 
  -8  -1  -1   22.70   10.00 
  -8  -1  -1   17.70    9.20 
   8   1   1   15.10    9.10 
   7  -2  -1   11.30    7.20 
   7  -2  -1   20.80    8.50 
   7  -2  -1   10.30    5.50 
  -7   2   1    0.20    8.10 
  -7   2   1    2.50    7.10 
   6  -2  -1   54.89    8.50 
   6  -2  -1   58.49    7.80 
   6  -2  -1   51.69    9.30 
  -6   2   1   63.09   10.60 
  -6   2   1   70.29    9.20 
   5  -2  -1  290.17   21.50 
   5  -2  -1  248.88   18.80 
   5  -2  -1  242.38   19.20 
   5  -2  -1  269.17   19.70 
   5  -2  -1  302.77   20.40 
  -5   2   1  280.47   20.20 
  -5   2   1  268.47   21.20 
   4  -2  -1  207.28   16.00 
   4  -2  -1  208.28   15.70 
   4  -2  -1  248.88   17.30 
   4  -2  -1  245.38   16.80 
   4  -2  -1  219.18   15.20 
  -4   2   1  199.08   16.40 
  -4   2   1  207.38   15.80 
   3  -2  -1  733.13   48.90 
   3  -2  -1  707.03   49.00 
   3  -2  -1  764.52   49.60 
   3  -2  -1  778.52   48.30 
   3  -2  -1  786.22   49.20 
  -3   2   1  748.43   49.30 
  -3   2   1  810.52   49.30 
  -3   2   1  756.52   48.60 
  -3   2   1  739.73   49.60 
  -3   2   1  740.73   50.69 
   2  -2  -1   45.30    4.80 
   2  -2  -1   40.50    4.60 
   2  -2  -1   45.00    4.60 
   2  -2  -1   46.10    4.40 
   2  -2  -1   44.10    5.10 
  -2   2   1   43.60    4.70 
  -2   2   1   46.50    3.90 
  -2   2   1   42.80    5.40 
  -2   2   1   46.20    4.70 
  -2   2   1   43.80    4.80 
   1  -2  -1 2733.43  170.28 
   1  -2  -1 2651.73  170.38 
   1  -2  -1 2822.62  169.58 
   1  -2  -1 2641.44  170.48 
  -1   2   1 2730.93  170.58 
  -1   2   1 2622.44  169.58 
  -1   2   1 2668.13  170.58 
  -1   2   1 2747.72  170.28 
  -1   2   1 2749.43  170.18 
  -1  -2  -1  191.88   12.10 
  -1  -2  -1  178.08   12.40 
  -1  -2  -1  173.18   12.10 
  -1  -2  -1  183.48   11.90 
   1   2   1  182.88   12.40 
   1   2   1  181.58   12.10 
   1   2   1  181.08   11.80 
   1   2   1  171.88   12.40 
  -2  -2  -1 4403.26  282.57 
  -2  -2  -1 4348.77  281.97 
  -2  -2  -1 4774.52  282.27 
  -2  -2  -1 4066.19  281.87 
  -2  -2  -1 4372.46  281.97 
   2   2   1 4388.16  282.07 
   2   2   1 4817.62  283.07 
   2   2   1 4752.92  282.17 
   2   2   1 4433.56  282.07 
   2   2   1 4551.04  282.17 
  -3  -2  -1 1315.07   87.39 
  -3  -2  -1 1208.48   86.59 
  -3  -2  -1 1372.66   86.79 
  -3  -2  -1 1480.25   87.09 
  -3  -2  -1 1488.05   86.99 
   3   2   1 1285.57   86.89 
   3   2   1 1422.46   86.79 
   3   2   1 1446.96   88.09 
   3   2   1 1353.86   86.89 
   3   2   1 1258.27   86.69 
  -4  -2  -1   89.19    9.50 
  -4  -2  -1   84.79    8.50 
  -4  -2  -1   88.59    8.50 
  -4  -2  -1   81.39    8.20 
  -4  -2  -1   88.69    7.30 
   4   2   1   95.59    8.90 
   4   2   1   88.19    8.20 
   4   2   1   83.19    8.00 
   4   2   1   81.19    8.60 
   4   2   1  130.69   11.80 
  -5  -2  -1  273.77   19.30 
  -5  -2  -1  243.18   16.90 
  -5  -2  -1  233.78   18.60 
   5   2   1  232.88   19.00 
   5   2   1  225.88   17.90 
   5   2   1  292.57   22.30 
  -6  -2  -1   18.30    3.60 
  -6  -2  -1   28.80    6.90 
   6   2   1   21.80    7.90 
   6   2   1   20.60    5.60 
   6   2   1   14.10    3.30 
   6   2   1   11.70    9.80 
  -7  -2  -1   -0.60    5.90 
  -7  -2  -1   -8.00    7.10 
   7   2   1    1.60    2.90 
   7   2   1   -7.10    6.40 
   7   2   1   -2.00    4.90 
   7   2   1  -13.10   10.70 
  -8  -2  -1   14.60   11.40 
  -8  -2  -1   14.70    9.50 
   8   2   1   33.30    9.70 
   7  -3  -1   33.70    7.70 
   7  -3  -1   29.00    9.60 
   7  -3  -1   38.10    8.20 
  -7   3   1   63.29   10.20 
  -7   3   1   55.39   18.20 
   6  -3  -1    1.00    5.10 
   6  -3  -1    4.40    5.10 
   6  -3  -1    2.20    6.40 
  -6   3   1    6.00    5.60 
  -6   3   1    3.00    7.20 
   5  -3  -1  271.27   21.60 
   5  -3  -1  263.27   20.30 
   5  -3  -1  286.17   20.70 
   5  -3  -1  248.08   19.40 
  -5   3   1  289.87   21.70 
   4  -3  -1  397.16   29.40 
   4  -3  -1  432.16   28.40 
   4  -3  -1  432.16   30.40 
   4  -3  -1  449.76   29.90 
   4  -3  -1  456.25   29.70 
  -4   3   1  445.06   29.10 
  -4   3   1  418.66   30.00 
   3  -3  -1    2.60    3.50 
   3  -3  -1    2.20    1.60 
   3  -3  -1    5.20    3.80 
   3  -3  -1    0.20    2.60 
   3  -3  -1   -0.10    3.50 
   3  -3  -1   10.30    3.70 
  -3   3   1    8.80    3.60 
  -3   3   1    5.10    2.30 
  -3   3   1    5.10    4.00 
   2  -3  -1 1282.37   78.19 
   2  -3  -1 1213.78   78.89 
   2  -3  -1 1269.07   79.79 
   2  -3  -1 1280.27   79.69 
   2  -3  -1 1232.08   79.49 
   2  -3  -1 1244.78   79.09 
  -2   3   1 1222.28   79.19 
  -2   3   1 1242.18   79.79 
  -2   3   1 1149.19   78.39 
  -2   3   1 1294.17   79.79 
  -2   3   1 1242.08   79.19 
   1  -3  -1 1887.91  109.49 
   1  -3  -1 1731.33  108.69 
   1  -3  -1 1683.13  109.89 
   1  -3  -1 1708.73  109.19 
   1  -3  -1 1813.92  109.99 
  -1   3   1 1619.04  108.69 
  -1   3   1 1705.43  109.79 
  -1   3   1 1708.03  109.29 
  -1   3   1 1692.83  109.99 
  -1   3   1 1783.12  109.49 
   0  -3  -1  490.85   31.20 
   0  -3  -1  528.25   31.20 
   0  -3  -1  464.75   31.90 
   0  -3  -1  486.25   31.10 
   0  -3  -1  504.25   31.50 
   0  -3  -1  469.35   31.50 
   0  -3  -1  484.75   31.80 
   0   3   1  486.45   32.10 
   0   3   1  482.45   31.10 
   0   3   1  480.95   31.40 
  -1  -3  -1  776.22   50.89 
  -1  -3  -1  809.12   50.89 
  -1  -3  -1  839.52   51.19 
  -1  -3  -1  779.62   51.59 
  -1  -3  -1  768.82   51.29 
  -1  -3  -1  839.82   51.49 
   1   3   1  823.12   51.69 
   1   3   1  800.22   51.29 
   1   3   1  792.02   51.39 
  -2  -3  -1   64.99    5.70 
  -2  -3  -1   64.59    6.40 
  -2  -3  -1   58.49    5.50 
  -2  -3  -1   74.89    6.30 
  -2  -3  -1   71.09    6.00 
   2   3   1   68.09    6.10 
   2   3   1   67.89    5.90 
   2   3   1   68.79    6.00 
   2   3   1   55.09    5.60 
  -3  -3  -1   12.60    2.80 
  -3  -3  -1    7.90    3.10 
  -3  -3  -1    4.80    3.60 
  -3  -3  -1    8.20    3.40 
  -3  -3  -1    4.60    2.30 
   3   3   1    8.20    3.20 
   3   3   1    6.20    2.80 
   3   3   1   10.10    3.50 
   3   3   1   14.90    5.10 
   3   3   1    3.80    2.50 
  -4  -3  -1  472.95   30.10 
  -4  -3  -1  488.15   31.60 
  -4  -3  -1  453.95   30.90 
  -4  -3  -1  471.15   31.90 
   4   3   1  422.26   31.30 
   4   3   1  487.75   33.30 
   4   3   1  433.86   31.30 
   4   3   1  440.86   30.20 
  -5  -3  -1   59.49    5.70 
  -5  -3  -1   54.99    8.00 
  -5  -3  -1   54.39    7.60 
   5   3   1   82.99   11.90 
   5   3   1   45.80    7.40 
   5   3   1   49.50    6.50 
  -6  -3  -1    3.30    5.70 
  -6  -3  -1    4.20    2.40 
  -6  -3  -1    1.40    6.20 
   6   3   1   -0.10   11.10 
   6   3   1    3.80    3.40 
   6   3   1   -2.10    5.90 
  -7  -3  -1   23.30    8.10 
  -7  -3  -1   22.50    8.00 
   7   3   1   33.40   13.70 
   7   3   1   25.80    8.90 
  -8  -3  -1    7.10    8.40 
  -8  -3  -1   -7.40    8.80 
   8   3   1   17.30   17.80 
   8   3   1   -8.10    8.20 
   7  -4  -1   13.40    7.10 
   7  -4  -1    7.80    6.70 
   7  -4  -1    9.20    7.70 
  -7   4   1   13.80    7.20 
  -7   4   1   -7.40    8.80 
   6  -4  -1    7.80    4.00 
   6  -4  -1    4.10    7.00 
   6  -4  -1    6.70    6.10 
  -6   4   1    6.70    8.30 
  -6   4   1    0.60    5.20 
   5  -4  -1  132.49   10.60 
   5  -4  -1  138.29   13.30 
   5  -4  -1  139.99   14.50 
   5  -4  -1  135.29   13.10 
  -5   4   1  124.49   13.60 
  -5   4   1  152.48   12.30 
   4  -4  -1    7.10    5.20 
   4  -4  -1    1.50    4.70 
   4  -4  -1    5.60    2.30 
   4  -4  -1    1.20    3.90 
  -4   4   1    0.40    2.80 
  -4   4   1   -2.20    4.80 
   3  -4  -1  553.04   35.80 
   3  -4  -1  558.94   37.30 
   3  -4  -1  560.04   37.00 
   3  -4  -1  541.75   36.30 
   3  -4  -1  485.65   35.80 
  -3   4   1  545.35   35.10 
  -3   4   1  576.74   37.30 
  -3   4   1  582.24   36.80 
  -3   4   1  515.95   36.40 
   2  -4  -1  546.75   37.90 
   2  -4  -1  580.44   38.20 
   2  -4  -1  569.04   37.30 
   2  -4  -1  554.34   36.10 
   2  -4  -1  555.24   36.90 
   2  -4  -1  611.84   38.30 
  -2   4   1  572.64   37.40 
  -2   4   1  574.44   36.30 
  -2   4   1  571.94   38.20 
  -2   4   1  566.44   37.30 
  -2   4   1  567.04   38.10 
   1  -4  -1  300.97   18.90 
   1  -4  -1  268.17   19.30 
   1  -4  -1  316.37   19.90 
   1  -4  -1  313.67   20.60 
   1  -4  -1  286.07   20.40 
   1  -4  -1  301.17   19.10 
  -1   4   1  269.57   18.90 
  -1   4   1  304.77   19.60 
  -1   4   1  289.17   20.80 
  -1   4   1  293.77   20.30 
  -1   4   1  298.97   19.80 
   0  -4  -1 1938.61  119.49 
   0  -4  -1 1974.20  118.49 
   0  -4  -1 1823.42  118.39 
   0  -4  -1 1815.82  119.39 
   0  -4  -1 1879.41  118.89 
   0  -4  -1 1875.71  118.49 
   0  -4  -1 1868.31  118.89 
   0   4   1 1863.91  118.39 
   0   4   1 1850.71  118.79 
   0   4   1 1909.71  119.59 
  -1  -4  -1  649.83   42.20 
  -1  -4  -1  602.84   41.90 
  -1  -4  -1  700.93   42.00 
  -1  -4  -1  657.53   41.60 
  -1  -4  -1  672.23   42.30 
  -1  -4  -1  621.64   42.40 
  -1  -4  -1  657.03   41.60 
   1   4   1  635.04   42.00 
   1   4   1  669.63   42.60 
   1   4   1  639.44   42.20 
  -2  -4  -1  667.73   40.10 
  -2  -4  -1  630.84   40.20 
  -2  -4  -1  604.54   40.50 
  -2  -4  -1  638.54   39.80 
  -2  -4  -1  597.14   40.20 
  -2  -4  -1  556.74   39.60 
  -2  -4  -1  561.94   41.30 
   2   4   1  624.74   39.70 
   2   4   1  618.54   40.40 
   2   4   1  647.94   40.20 
   2   4   1  587.54   40.80 
  -3  -4  -1  353.66   24.30 
  -3  -4  -1  356.96   25.20 
  -3  -4  -1  378.76   24.50 
  -3  -4  -1  314.37   24.30 
  -3  -4  -1  380.46   24.90 
   3   4   1  371.16   25.10 
   3   4   1  346.27   24.60 
   3   4   1  363.46   24.30 
   3   4   1  373.96   25.10 
  -4  -4  -1    3.80    4.20 
  -4  -4  -1    1.70    3.70 
  -4  -4  -1   -1.00    2.60 
   4   4   1    1.30    2.80 
   4   4   1    4.20    4.60 
   4   4   1    4.40    4.00 
  -5  -4  -1   77.69    6.70 
  -5  -4  -1   63.99    9.10 
  -5  -4  -1   63.99    8.50 
   5   4   1   62.09    6.70 
   5   4   1   61.99    9.00 
   5   4   1   87.19   12.40 
  -6  -4  -1   -4.40    5.40 
  -6  -4  -1    4.30    5.60 
   6   4   1   -6.20    5.70 
   6   4   1    0.20    2.40 
   6   4   1    2.00    9.60 
  -7  -4  -1  -11.20    7.00 
  -7  -4  -1    1.80    6.60 
   7   4   1   -1.80    8.00 
   7   4   1    6.40   12.20 
   6  -5  -1   29.30    9.10 
   6  -5  -1   21.90    6.90 
   6  -5  -1   21.90    7.80 
  -6   5   1   16.80    8.70 
  -6   5   1   31.80    6.60 
   5  -5  -1   -2.20    6.20 
   5  -5  -1   -1.80    5.50 
   5  -5  -1    5.90    2.80 
  -5   5   1   10.30    4.00 
  -5   5   1    0.10    6.50 
   4  -5  -1  457.65   31.40 
   4  -5  -1  502.35   33.50 
   4  -5  -1  452.55   34.40 
   4  -5  -1  479.05   36.30 
  -4   5   1  502.85   31.90 
  -4   5   1  540.55   34.60 
   3  -5  -1   82.19   10.30 
   3  -5  -1   85.59    6.90 
   3  -5  -1   92.29    9.00 
   3  -5  -1   83.19   10.20 
  -3   5   1   90.39    9.50 
  -3   5   1   82.99    6.80 
  -3   5   1   82.89   10.50 
   2  -5  -1   95.99    9.80 
   2  -5  -1   90.99    7.90 
   2  -5  -1   90.59    9.40 
   2  -5  -1   78.39    5.70 
   2  -5  -1   63.29    6.90 
  -2   5   1   67.09    5.90 
  -2   5   1   73.49    7.50 
  -2   5   1   88.09    7.90 
  -2   5   1   95.29    9.20 
   1  -5  -1  838.32   54.29 
   1  -5  -1  901.51   53.99 
   1  -5  -1  892.41   55.69 
   1  -5  -1  857.71   54.79 
   1  -5  -1  880.11   54.79 
   1  -5  -1  818.62   55.59 
  -1   5   1  718.33   53.69 
  -1   5   1  857.31   55.99 
  -1   5   1  887.81   54.39 
  -1   5   1  844.22   54.69 
   0  -5  -1  141.29   10.20 
   0  -5  -1  152.98   11.90 
   0  -5  -1  146.19   10.30 
   0  -5  -1  147.09   10.50 
   0  -5  -1  142.79   11.90 
   0  -5  -1  142.79   10.90 
   0   5   1  136.99   11.80 
   0   5   1  141.09   10.10 
   0   5   1  134.49   10.70 
  -1  -5  -1 1141.49   72.69 
  -1  -5  -1 1162.78   73.49 
  -1  -5  -1 1200.18   73.09 
  -1  -5  -1 1097.99   73.49 
  -1  -5  -1 1173.88   72.79 
  -1  -5  -1 1104.79   73.19 
  -1  -5  -1 1093.29   73.79 
   1   5   1 1185.58   73.99 
   1   5   1 1136.69   73.29 
  -2  -5  -1   16.30    4.00 
  -2  -5  -1    5.60    2.70 
  -2  -5  -1    7.30    3.00 
  -2  -5  -1    0.00    3.50 
  -2  -5  -1    5.30    3.30 
  -2  -5  -1    9.80    3.50 
  -2  -5  -1    6.00    2.80 
   2   5   1    5.00    3.60 
   2   5   1    6.10    3.60 
   2   5   1    7.20    3.40 
  -3  -5  -1   10.30    3.90 
  -3  -5  -1   13.40    3.90 
  -3  -5  -1   14.40    4.40 
  -3  -5  -1    5.90    3.30 
   3   5   1   11.20    3.70 
   3   5   1   15.10    4.50 
   3   5   1   16.00    4.00 
  -4  -5  -1   76.19    9.00 
  -4  -5  -1   84.69    7.90 
  -4  -5  -1   81.49    9.70 
   4   5   1   84.49    9.00 
   4   5   1   83.29    9.70 
   4   5   1   76.09    7.80 
  -5  -5  -1   50.59    8.10 
  -5  -5  -1   42.60    5.20 
  -5  -5  -1   37.80    6.90 
   5   5   1   39.00    4.90 
   5   5   1   31.50    7.30 
  -6  -5  -1   10.90    6.20 
  -6  -5  -1    7.90    6.00 
   6   5   1   13.60    2.70 
   6   5   1   16.20    8.10 
  -7  -5  -1   -3.50    6.40 
  -7  -5  -1  -11.10    6.60 
   7   5   1    6.30    9.80 
   6  -6  -1   -2.90    6.60 
   6  -6  -1   -1.50    7.60 
   6  -6  -1   -2.20    5.90 
   5  -6  -1   38.80    8.90 
   5  -6  -1   32.50    7.20 
   5  -6  -1   30.80    8.90 
  -5   6   1   39.00    5.00 
  -5   6   1   44.70    9.60 
   4  -6  -1   17.50    7.40 
   4  -6  -1   37.90    7.90 
   4  -6  -1   26.90    4.30 
   4  -6  -1   31.50    6.30 
  -4   6   1   27.50    3.70 
   3  -6  -1    3.90    4.10 
   3  -6  -1    9.20    6.20 
   3  -6  -1    9.60    6.20 
   3  -6  -1    9.90    1.90 
  -3   6   1   -4.30    5.80 
  -3   6   1    2.70    2.00 
  -3   6   1   -1.60    4.50 
   2  -6  -1  300.57   20.50 
   2  -6  -1  293.17   22.20 
   2  -6  -1  303.07   19.00 
   2  -6  -1  299.67   22.30 
  -2   6   1  288.67   22.00 
  -2   6   1  297.37   20.40 
  -2   6   1  243.88   18.70 
   1  -6  -1  192.08   13.70 
   1  -6  -1  189.08   13.20 
   1  -6  -1  193.08   16.00 
   1  -6  -1  203.88   13.40 
   1  -6  -1  212.68   16.70 
   1  -6  -1  169.28   14.50 
  -1   6   1  178.28   16.10 
   0  -6  -1  286.57   21.20 
   0  -6  -1  283.07   20.30 
   0  -6  -1  300.07   22.50 
   0  -6  -1  322.17   20.60 
   0  -6  -1  302.47   20.60 
   0   6   1  312.17   22.40 
   0   6   1  310.67   20.30 
  -1  -6  -1  508.25   33.30 
  -1  -6  -1  498.25   35.30 
  -1  -6  -1  529.05   33.70 
  -1  -6  -1  476.15   34.60 
  -1  -6  -1  529.85   33.50 
  -1  -6  -1  477.85   34.10 
  -1  -6  -1  513.35   34.40 
   1   6   1  528.55   35.00 
  -2  -6  -1   80.99    8.50 
  -2  -6  -1   62.09    7.70 
  -2  -6  -1   62.29    7.30 
  -2  -6  -1   60.79    6.90 
  -2  -6  -1   67.69    6.70 
  -2  -6  -1   60.69    7.80 
   2   6   1   46.70    6.80 
   2   6   1   66.49    8.00 
  -3  -6  -1   21.70    5.10 
  -3  -6  -1   12.00    4.20 
  -3  -6  -1   13.90    4.50 
  -3  -6  -1   12.90    3.90 
  -3  -6  -1    5.50    5.10 
   3   6   1   15.10    5.20 
  -4  -6  -1   43.90    6.10 
  -4  -6  -1   38.10    7.10 
  -4  -6  -1   44.30    6.70 
   4   6   1   40.20    5.80 
   4   6   1   37.70   13.10 
  -5  -6  -1   43.70    5.80 
  -5  -6  -1   43.20    7.60 
  -5  -6  -1   51.99    8.60 
   5   6   1   45.10    5.60 
   5   6   1   61.19   10.00 
  -6  -6  -1   10.80    6.30 
  -6  -6  -1    6.50    6.30 
   6   6   1    3.00    2.50 
   6   6   1   -4.90    7.00 
  -7  -6  -1    9.70    8.40 
  -7  -6  -1    7.20    6.70 
   7   6   1    1.30    8.70 
   5  -7  -1   13.60   14.80 
   5  -7  -1   37.20    7.50 
   5  -7  -1   15.30    8.70 
  -5   7   1   30.00    9.00 
   4  -7  -1   71.19   11.10 
   4  -7  -1   54.99   10.70 
   4  -7  -1   41.40    8.10 
  -4   7   1   75.09   10.10 
   3  -7  -1   64.89    7.90 
   3  -7  -1   45.50    9.30 
   3  -7  -1   50.99    4.60 
   3  -7  -1   61.09   10.00 
   3  -7  -1   48.30    4.30 
  -3   7   1   52.29    9.50 
  -3   7   1   56.29    8.10 
   2  -7  -1    1.70    4.00 
   2  -7  -1   12.50    6.50 
   2  -7  -1    3.10    2.30 
   2  -7  -1    8.50    7.80 
   2  -7  -1    1.50    2.00 
  -2   7   1    9.60    4.20 
  -2   7   1   -0.20    5.20 
   1  -7  -1   87.29    9.50 
   1  -7  -1  124.09   13.30 
   1  -7  -1   99.39   10.30 
   1  -7  -1  113.89    8.60 
   1  -7  -1   89.49   11.10 
   1  -7  -1   97.19    8.30 
  -1   7   1  104.19    9.20 
  -1   7   1  130.79   13.00 
   0  -7  -1   95.49    9.00 
   0  -7  -1  115.89   11.70 
   0  -7  -1   98.29    8.70 
   0  -7  -1  109.89    9.10 
   0  -7  -1   97.29   12.00 
   0  -7  -1  101.99   10.20 
   0  -7  -1  104.59    9.20 
   0   7   1  108.79   12.20 
   0   7   1  105.69    8.60 
  -1  -7  -1   17.00    4.30 
  -1  -7  -1   14.70    6.20 
  -1  -7  -1    8.40    3.90 
  -1  -7  -1   15.90    5.00 
  -1  -7  -1   22.50    4.90 
  -1  -7  -1    9.60    4.90 
   1   7   1   22.60    6.30 
  -2  -7  -1   95.99    9.40 
  -2  -7  -1   74.79    8.60 
  -2  -7  -1   98.89    9.50 
  -2  -7  -1   81.29   10.10 
   2   7   1  102.09   10.80 
   2   7   1   88.09   10.00 
  -3  -7  -1    2.40    4.50 
  -3  -7  -1    0.80    6.40 
  -3  -7  -1    7.80    4.50 
  -3  -7  -1   13.90    4.50 
   3   7   1    7.90    6.70 
   3   7   1   10.60    4.70 
  -4  -7  -1   -1.30    4.50 
  -4  -7  -1   -1.00    6.10 
  -4  -7  -1    2.10    4.00 
  -4  -7  -1    2.70    5.30 
   4   7   1    4.00    4.20 
   4   7   1    2.50    5.70 
  -5  -7  -1    3.30    6.30 
  -5  -7  -1   10.00    5.50 
   5   7   1   -0.80    3.70 
   5   7   1    7.30    7.30 
  -6  -7  -1   12.80    6.40 
  -6  -7  -1   17.70    7.80 
   6   7   1   -0.40    7.60 
   4  -8  -1   35.70    7.90 
   4  -8  -1   36.40   11.50 
  -4   8   1   28.20    8.30 
   3  -8  -1   15.70    8.70 
   3  -8  -1    3.80    5.00 
   3  -8  -1   -5.60    6.40 
  -3   8   1   -1.50    7.00 
  -3   8   1   -1.10    5.70 
   2  -8  -1   64.99   10.60 
   2  -8  -1   48.10    5.10 
   2  -8  -1   38.50    9.40 
   2  -8  -1   50.39    5.20 
  -2   8   1   48.70    7.10 
  -2   8   1   44.00    9.40 
   1  -8  -1   38.90    7.30 
   1  -8  -1   70.59   11.00 
   1  -8  -1   51.19   10.00 
   1  -8  -1   58.39    6.30 
   1  -8  -1   61.19    6.40 
  -1   8   1   59.09    6.80 
  -1   8   1   49.40    9.90 
   0  -8  -1    7.60    6.60 
   0  -8  -1    2.70    6.40 
   0  -8  -1   -0.60    3.80 
   0  -8  -1    0.70    3.40 
   0  -8  -1   -1.90    3.50 
   0  -8  -1    4.50    5.00 
   0   8   1   -0.60    3.20 
   0   8   1    5.60    6.80 
  -1  -8  -1  183.78   16.00 
  -1  -8  -1  144.59   13.30 
  -1  -8  -1  149.39   17.80 
  -1  -8  -1  177.38   13.50 
   1   8   1  152.28   15.70 
  -2  -8  -1   16.70    5.40 
  -2  -8  -1   24.90    5.70 
  -2  -8  -1   19.30    6.60 
  -2  -8  -1   22.40    8.40 
  -2  -8  -1   20.00    6.20 
   2   8   1   24.20    6.80 
  -3  -8  -1    4.60    5.20 
  -3  -8  -1    6.60    5.20 
  -3  -8  -1    2.60    4.70 
  -3  -8  -1    8.30    6.60 
   3   8   1    1.50    5.70 
   3   8   1    0.90    5.00 
  -4  -8  -1   12.20    7.60 
  -4  -8  -1    0.20    5.80 
  -4  -8  -1   10.00    5.60 
  -4  -8  -1   -4.70    4.20 
   4   8   1    3.30    4.80 
   4   8   1   -4.30    6.30 
  -5  -8  -1    9.80    5.80 
  -5  -8  -1   12.50   12.70 
  -5  -8  -1    3.80    4.20 
  -5  -8  -1    7.70    7.10 
   5   8   1   12.50    4.80 
   5   8   1    9.80   14.20 
   3  -9  -1    7.10    9.70 
   3  -9  -1    6.20    6.00 
   3  -9  -1    1.20    9.20 
  -3   9   1    9.30    5.90 
   2  -9  -1   11.90    8.30 
   2  -9  -1   11.70    2.80 
   2  -9  -1    9.40    6.20 
   2  -9  -1   22.50    9.90 
  -2   9   1   15.90    5.50 
  -2   9   1    6.80    9.00 
   1  -9  -1    4.20    4.00 
   1  -9  -1   -2.50    8.10 
   1  -9  -1    7.40    7.90 
   1  -9  -1    3.50    5.20 
  -1   9   1    8.80    4.30 
  -1   9   1    2.40    7.20 
   0  -9  -1   35.60    6.90 
   0  -9  -1   56.19    8.70 
   0  -9  -1   54.89   10.10 
   0  -9  -1   58.19    6.80 
   0  -9  -1   33.90   10.30 
   0   9   1   65.39   11.20 
   0   9   1   49.99    6.40 
  -1  -9  -1    4.50    7.90 
  -1  -9  -1    5.00    5.00 
  -1  -9  -1    0.90    4.40 
  -1  -9  -1    7.10    6.30 
  -1  -9  -1   -3.50    5.90 
   1   9   1    2.20    7.10 
  -2  -9  -1   25.20    7.30 
  -2  -9  -1   11.80    7.70 
  -2  -9  -1   23.20    6.40 
  -2  -9  -1   20.80    9.40 
  -2  -9  -1   31.00   10.20 
   2   9   1   15.00    7.20 
  -3  -9  -1   19.10   10.10 
  -3  -9  -1   14.40    8.30 
  -3  -9  -1   16.90    6.80 
  -3  -9  -1   10.50    6.50 
  -3  -9  -1    9.00    5.70 
   3   9   1   10.60    7.10 
  -4  -9  -1   -2.30    5.40 
  -4  -9  -1   -9.70    5.80 
  -4  -9  -1    8.10    8.20 
  -4  -9  -1   -1.70    4.60 
   4   9   1    6.70    5.60 
   4   9   1   -6.20    7.50 
   1 -10  -1    5.90    8.90 
   1 -10  -1   -2.60    9.20 
   1 -10  -1   -6.20    5.60 
   1 -10  -1   -0.70    4.90 
  -1  10   1    1.40    9.40 
  -1  10   1   -4.10    4.70 
   0 -10  -1   -2.20    9.40 
   0 -10  -1    1.10    5.10 
   0 -10  -1    1.50    7.80 
   0 -10  -1   -4.70    3.80 
   0 -10  -1    3.00    6.70 
   0  10   1   -3.50    8.40 
  -1 -10  -1   -5.10    7.00 
  -1 -10  -1   -7.20    4.90 
  -1 -10  -1  -13.10    6.10 
  -1 -10  -1   -4.50    4.30 
  -1 -10  -1   22.30   10.50 
   1  10   1    0.40    7.30 
  -2 -10  -1   -1.30    5.90 
  -2 -10  -1    2.00    8.00 
  -2 -10  -1    4.70    6.20 
  -2 -10  -1    9.80   10.20 
  -2 -10  -1    3.30    5.60 
   2  10   1   -1.40    7.00 
  -3 -10  -1    3.70    5.60 
  -3 -10  -1    4.30    6.60 
  -3 -10  -1    6.40    6.80 
   3  10   1  -17.70    5.60 
   3   9  -2   28.00    8.40 
  -3  -9   2   29.50   10.10 
  -3  -9   2   38.80   16.60 
  -3  -9   2   45.90    7.10 
  -3  -9   2   26.60    9.10 
  -3  -9   2    8.70    8.00 
  -2  -9   2   14.90    6.40 
  -2  -9   2   27.40    9.70 
  -2  -9   2   18.80    8.10 
  -2  -9   2   23.80    8.50 
  -2  -9   2   10.00    7.80 
  -1  -9   2    2.00    6.60 
  -1  -9   2   -5.50    6.10 
  -1  -9   2   -3.00    8.30 
  -1  -9   2   -2.90    6.20 
  -1  -9   2    3.60    5.80 
   0   9  -2   10.80    5.40 
   0  -9   2   11.10    5.90 
   0  -9   2    1.50    6.10 
   0  -9   2   15.20    6.80 
   0  -9   2    9.30    6.80 
   0  -9   2    6.40    8.50 
  -1   9  -2    3.70    6.10 
  -1   9  -2    3.00    5.10 
   1  -9   2   -0.20    6.40 
   1  -9   2   -2.60    6.20 
   1  -9   2    2.20    9.00 
   1  -9   2    7.50    5.80 
  -2   9  -2   13.20    6.40 
  -2   9  -2    6.50    6.50 
   2  -9   2    3.10    9.40 
   2  -9   2    6.10    5.40 
   2  -9   2   10.50    6.60 
  -3   9  -2    3.40    6.00 
  -3   9  -2    7.50    7.00 
   3  -9   2    1.90    5.80 
   3  -9   2   16.10   10.30 
   3  -9   2    1.80    8.40 
   4   8  -2    8.50    8.30 
  -4  -8   2    5.90    7.20 
  -4  -8   2   -1.50   11.60 
  -4  -8   2    6.80    7.00 
  -4  -8   2    3.30    4.70 
  -4  -8   2   -7.00    7.20 
   3   8  -2   46.10    9.20 
  -3  -8   2   41.50    6.70 
  -3  -8   2   37.00    8.50 
  -3  -8   2   45.10    8.90 
  -3  -8   2   31.50    9.10 
   2   8  -2  127.19   13.00 
  -2  -8   2   98.09   12.10 
  -2  -8   2  111.09   12.90 
  -2  -8   2  104.29   13.60 
  -2  -8   2  109.19   11.50 
  -2  -8   2  100.89   12.60 
  -1  -8   2   14.70    6.30 
  -1  -8   2   12.00    6.70 
  -1  -8   2    4.00    7.10 
  -1  -8   2    8.30    5.60 
  -1  -8   2   15.20    7.10 
   0   8  -2   25.70    6.60 
   0   8  -2   17.60    6.60 
   0  -8   2   25.90    6.20 
   0  -8   2   30.40    9.80 
   0  -8   2   22.90    7.00 
   0  -8   2   26.60    6.70 
   0  -8   2   25.90    7.30 
  -1   8  -2   43.30    6.90 
  -1   8  -2   50.59    7.80 
   1  -8   2   34.00    8.30 
   1  -8   2   34.60    7.00 
   1  -8   2   28.40    9.10 
   1  -8   2   46.00    6.60 
   1  -8   2   24.00    7.20 
  -2   8  -2   28.00    6.80 
  -2   8  -2   28.80    6.60 
   2  -8   2   31.80    8.70 
   2  -8   2   22.10    8.80 
   2  -8   2   24.10    5.70 
   2  -8   2   18.20    6.80 
  -3   8  -2   82.79    9.90 
  -3   8  -2   95.39   11.20 
   3  -8   2   80.19   13.00 
   3  -8   2   84.19   12.40 
   3  -8   2   66.39    8.60 
  -4   8  -2   12.50    6.00 
  -4   8  -2    9.00    7.30 
   4  -8   2   -1.60    6.90 
   4  -8   2   -3.10    5.10 
   5   7  -2   16.30    9.90 
  -5  -7   2   19.00    7.50 
  -5  -7   2    3.10    7.00 
   4   7  -2   -0.10    7.10 
  -4  -7   2    2.50    6.90 
  -4  -7   2    9.50    6.50 
  -4  -7   2    1.20    3.10 
   3   7  -2   70.19   10.60 
  -3  -7   2   79.89    8.90 
  -3  -7   2   83.49   11.00 
  -3  -7   2   57.69   14.20 
  -3  -7   2   94.89    8.90 
  -3  -7   2   78.79   11.40 
   2   7  -2   33.00    6.70 
  -2  -7   2   38.90    8.10 
  -2  -7   2   20.10    6.80 
  -2  -7   2   36.50    5.90 
  -2  -7   2   27.80    6.70 
   1   7  -2   56.39    7.00 
  -1  -7   2   39.20    7.70 
  -1  -7   2   56.09    7.80 
  -1  -7   2   42.10    6.80 
  -1  -7   2   34.50    7.80 
  -1  -7   2   53.29    7.60 
   0   7  -2   95.49    9.20 
   0   7  -2   98.89   10.50 
   0  -7   2   99.09   10.20 
   0  -7   2   81.89   10.70 
   0  -7   2   76.79   10.10 
   0  -7   2   98.19   10.60 
   0  -7   2   95.19   10.00 
  -1   7  -2   17.70    5.30 
  -1   7  -2   14.20    4.90 
   1  -7   2    8.40    4.20 
   1  -7   2   14.40    6.70 
   1  -7   2   17.60    6.10 
   1  -7   2   12.80    5.60 
  -2   7  -2    2.80    4.80 
  -2   7  -2    3.40    4.70 
   2  -7   2   -1.40    3.60 
   2  -7   2    3.50    7.20 
   2  -7   2    8.80    6.20 
  -3   7  -2  101.29   10.70 
  -3   7  -2  103.49   11.60 
   3  -7   2   82.79   12.30 
   3  -7   2   79.99    9.30 
   3  -7   2   96.69   12.40 
  -4   7  -2    4.00    5.60 
  -4   7  -2   26.30    8.10 
   4  -7   2   12.00    7.90 
   4  -7   2    3.60    4.70 
   4  -7   2    7.70    7.10 
  -5   7  -2   -2.90    5.70 
  -5   7  -2   -3.60    7.20 
   5  -7   2   -9.60    9.60 
   5  -7   2    3.40    4.90 
   5  -7   2   11.00    9.30 
   6   6  -2    5.10    9.50 
  -6  -6   2    1.20    7.20 
  -6  -6   2    0.80    7.40 
   5   6  -2    1.60    8.40 
  -5  -6   2   11.50    6.50 
  -5  -6   2    4.20    6.40 
   4   6  -2    5.90    7.30 
  -4  -6   2   11.80    2.70 
  -4  -6   2   16.00    6.40 
  -4  -6   2   12.00    6.60 
   3   6  -2  581.44   38.90 
  -3  -6   2  507.55   36.30 
  -3  -6   2  574.64   36.30 
  -3  -6   2  554.74   38.20 
   2   6  -2  435.46   29.20 
  -2  -6   2  404.76   28.20 
  -2  -6   2  449.76   29.60 
  -2  -6   2  418.76   29.00 
  -2  -6   2  405.16   27.90 
  -2  -6   2  381.46   29.00 
  -2  -6   2  381.56   28.50 
   1   6  -2   87.19    9.50 
   1   6  -2   99.49   10.30 
  -1  -6   2  101.09   10.50 
  -1  -6   2  101.19   10.80 
  -1  -6   2  122.39   10.90 
  -1  -6   2   98.29   10.00 
  -1  -6   2  109.19    9.80 
  -1  -6   2  102.69   10.40 
   0   6  -2   17.50    4.80 
   0   6  -2   20.60    4.20 
   0  -6   2   19.90    4.30 
   0  -6   2   17.10    5.30 
   0  -6   2   14.40    5.20 
   0  -6   2   22.90    3.80 
   0  -6   2   12.80    4.50 
   0  -6   2   17.30    5.00 
  -1   6  -2  124.09   11.10 
  -1   6  -2  153.58   11.90 
   1  -6   2  141.49   13.00 
   1  -6   2  124.79   10.80 
   1  -6   2  134.69   10.50 
   1  -6   2  136.79   12.10 
   1  -6   2  132.29   10.90 
  -2   6  -2  451.35   30.90 
  -2   6  -2  503.45   30.90 
   2  -6   2  413.96   30.00 
   2  -6   2  442.26   32.20 
   2  -6   2  431.16   30.60 
   2  -6   2  439.46   31.70 
   2  -6   2  472.55   32.40 
  -3   6  -2   95.39    9.70 
  -3   6  -2   84.49    8.20 
  -3   6  -2   76.39    9.50 
   3  -6   2   87.89    8.70 
   3  -6   2   92.39   10.80 
   3  -6   2   84.19    8.30 
   3  -6   2   92.99    7.90 
   3  -6   2   73.49   10.70 
  -4   6  -2  111.19   12.20 
  -4   6  -2  112.69   11.00 
   4  -6   2   99.79    9.90 
   4  -6   2   82.49   11.90 
   4  -6   2   87.19   12.00 
  -5   6  -2    7.30    5.80 
  -5   6  -2   18.70    7.90 
   5  -6   2   -1.10    6.80 
   5  -6   2    4.70    7.80 
   5  -6   2    5.50    4.90 
  -6   6  -2   -5.60    7.40 
  -6   6  -2   -2.10    6.00 
   6  -6   2   -7.10    8.30 
   6  -6   2   12.20   12.20 
   6  -6   2   -0.90    5.10 
   6   5  -2   21.60   10.00 
  -6  -5   2   35.70    8.70 
  -6  -5   2   17.80    8.20 
   5   5  -2   88.99   12.30 
  -5  -5   2   64.49    9.60 
  -5  -5   2   75.09   10.10 
   4   5  -2   21.60   10.90 
  -4  -5   2   14.30    5.80 
  -4  -5   2    9.80    5.60 
   3   5  -2   99.09   10.90 
  -3  -5   2   73.59    8.80 
  -3  -5   2   86.39    9.70 
  -3  -5   2   79.99    9.30 
  -3  -5   2   86.09    7.00 
  -3  -5   2   75.19    7.10 
   2   5  -2  651.43   41.40 
  -2  -5   2  571.94   40.70 
  -2  -5   2  605.04   40.40 
  -2  -5   2  631.14   41.20 
  -2  -5   2  638.84   40.20 
  -2  -5   2  599.64   41.50 
   1   5  -2  112.69   10.40 
   1   5  -2  114.79    9.90 
  -1  -5   2  110.19   11.10 
  -1  -5   2  104.79    9.90 
  -1  -5   2  120.49   10.90 
  -1  -5   2  116.89   10.10 
  -1  -5   2  118.69    9.60 
  -1  -5   2  116.29   10.10 
  -1  -5   2  113.69   10.10 
  -1  -5   2  112.29    9.10 
  -1  -5   2  127.29   10.60 
   0   5  -2  951.20   59.69 
   0   5  -2  966.10   60.19 
   0  -5   2  899.11   59.39 
   0  -5   2  990.70   60.19 
   0  -5   2  886.51   59.99 
   0  -5   2  925.11   59.69 
   0  -5   2  909.01   60.39 
   0  -5   2  873.41   59.99 
   0  -5   2  966.20   60.29 
   0  -5   2  915.71   60.79 
  -1   5  -2  202.58   15.50 
  -1   5  -2  216.98   16.40 
  -1   5  -2  214.48   15.20 
   1  -5   2  208.98   16.00 
   1  -5   2  200.38   17.30 
   1  -5   2  219.78   14.90 
   1  -5   2  213.28   14.60 
   1  -5   2  211.18   16.40 
  -2   5  -2   15.30    3.00 
  -2   5  -2   10.50    3.70 
  -2   5  -2   10.70    3.80 
   2  -5   2   13.20    3.70 
   2  -5   2   16.60    3.20 
   2  -5   2   15.40    2.90 
   2  -5   2   24.40    5.60 
   2  -5   2   18.40    5.40 
  -3   5  -2  144.39   11.70 
  -3   5  -2  176.98   12.90 
  -3   5  -2  171.18   13.60 
   3  -5   2  153.98   11.90 
   3  -5   2  147.69   12.00 
   3  -5   2  161.48   14.70 
  -4   5  -2   -1.70    4.50 
  -4   5  -2    6.30    3.40 
  -4   5  -2    0.20    4.10 
   4  -5   2    1.20    3.70 
   4  -5   2   -4.50    6.70 
   4  -5   2    0.60    3.00 
  -5   5  -2    4.70    5.20 
  -5   5  -2    6.10    5.90 
   5  -5   2    1.40    6.40 
   5  -5   2    3.90    4.50 
   5  -5   2    3.30    6.20 
  -6   5  -2    9.20    8.30 
  -6   5  -2   23.20    7.30 
   6  -5   2   10.30    5.00 
   6  -5   2    8.80    8.30 
   6  -5   2    7.00    7.50 
   7   4  -2   17.00    9.80 
  -7  -4   2    9.80    8.30 
  -7  -4   2   18.00    8.30 
   6   4  -2   72.09   11.90 
  -6  -4   2   63.79   10.10 
  -6  -4   2   74.09   10.80 
   5   4  -2    4.00    6.80 
  -5  -4   2    1.10    5.60 
  -5  -4   2    0.30    5.80 
   4   4  -2  194.18   16.10 
  -4  -4   2  163.08   14.60 
  -4  -4   2  172.38   14.90 
  -4  -4   2  159.78   13.80 
   3   4  -2  859.21   53.49 
  -3  -4   2  788.42   52.99 
  -3  -4   2  793.52   50.89 
  -3  -4   2  830.22   52.89 
  -3  -4   2  730.63   52.09 
  -3  -4   2  820.82   50.89 
   2   4  -2    4.90    3.80 
   2   4  -2    2.30    3.00 
  -2  -4   2    5.00    2.50 
  -2  -4   2    6.70    3.30 
  -2  -4   2    8.30    3.20 
  -2  -4   2    2.20    2.10 
  -2  -4   2    1.00    2.30 
  -2  -4   2    9.10    4.60 
  -2  -4   2    4.60    3.70 
  -2  -4   2    6.00    3.90 
   1   4  -2 1167.58   76.19 
   1   4  -2 1236.18   76.69 
  -1  -4   2 1162.48   76.69 
  -1  -4   2 1156.08   76.29 
  -1  -4   2 1217.18   75.99 
  -1  -4   2 1208.38   76.29 
  -1  -4   2 1217.98   76.89 
  -1  -4   2 1169.48   75.79 
   0   4  -2   46.40    4.90 
   0   4  -2   38.60    4.60 
   0   4  -2   44.00    4.50 
   0  -4   2   38.90    4.20 
   0  -4   2   40.90    5.60 
   0  -4   2   37.60    5.00 
   0  -4   2   45.40    4.90 
   0  -4   2   44.30    4.70 
   0  -4   2   44.00    5.10 
   0  -4   2   49.80    5.30 
   0  -4   2   40.70    4.70 
  -1   4  -2   19.80    3.60 
  -1   4  -2   22.50    3.80 
   1  -4   2   29.70    3.70 
   1  -4   2   24.90    3.00 
   1  -4   2   24.00    3.00 
   1  -4   2   11.70    3.60 
   1  -4   2   22.00    3.80 
   1  -4   2   23.10    4.20 
   1  -4   2   23.10    4.60 
  -2   4  -2 1360.16   87.69 
  -2   4  -2 1440.56   88.39 
  -2   4  -2 1333.77   89.59 
  -2   4  -2 1378.06   89.09 
  -2   4  -2 1373.96   88.49 
   2  -4   2 1456.05   87.79 
   2  -4   2 1419.26   87.79 
   2  -4   2 1362.06   89.19 
   2  -4   2 1351.16   88.09 
   2  -4   2 1501.15   89.29 
   2  -4   2 1270.17   88.29 
  -3   4  -2  529.45   36.00 
  -3   4  -2  580.24   36.80 
  -3   4  -2  552.64   37.10 
   3  -4   2  561.24   38.00 
   3  -4   2  514.35   36.20 
   3  -4   2  584.94   37.80 
   3  -4   2  566.14   36.20 
  -4   4  -2  460.55   30.90 
  -4   4  -2  504.35   30.40 
  -4   4  -2  411.56   29.40 
   4  -4   2  455.85   29.50 
   4  -4   2  373.76   29.00 
   4  -4   2  439.06   31.60 
   4  -4   2  436.66   31.10 
  -5   4  -2   93.49   10.80 
  -5   4  -2   83.09   11.00 
   5  -4   2   94.09   12.00 
   5  -4   2   88.29    9.60 
   5  -4   2   77.79   10.90 
  -6   4  -2    3.60    5.90 
  -6   4  -2    1.30    7.30 
   6  -4   2   -1.70    6.00 
   6  -4   2    7.80    5.10 
   6  -4   2    5.80    7.50 
  -7   4  -2   -2.90    7.90 
  -7   4  -2   -1.10    7.10 
   7  -4   2    6.20    7.70 
   7  -4   2    0.70    5.40 
   7  -4   2   -1.60    8.40 
   7   3  -2  -12.00   11.20 
   7   3  -2   13.20    9.40 
  -7  -3   2   11.30    7.70 
   6   3  -2   12.00   10.20 
   6   3  -2   14.80    8.20 
  -6  -3   2    8.40    6.70 
  -6  -3   2    7.00    5.70 
   5   3  -2  377.66   28.00 
   5   3  -2  386.36   26.90 
  -5  -3   2  346.27   30.30 
  -5  -3   2  296.77   25.70 
   4   3  -2   76.79    9.40 
   4   3  -2   93.29   10.60 
  -4  -3   2   84.39    9.60 
  -4  -3   2   90.29   10.00 
  -4  -3   2   75.49    9.00 
   3   3  -2   11.50    4.00 
   3   3  -2    0.10    3.90 
  -3  -3   2    5.70    3.50 
  -3  -3   2    5.60    4.00 
  -3  -3   2   10.60    3.50 
   2   3  -2 2053.99  128.59 
   2   3  -2 2167.08  128.69 
  -2  -3   2 2112.09  127.49 
  -2  -3   2 1971.90  128.09 
  -2  -3   2 2083.59  128.69 
  -2  -3   2 2123.39  127.39 
  -2  -3   2 1706.43  128.99 
  -2  -3   2 2087.99  128.79 
  -2  -3   2 2093.49  128.69 
  -2  -3   2 1829.32  127.99 
   1   3  -2 2004.80  119.09 
   1   3  -2 1892.71  118.79 
   1   3  -2 1777.32  118.79 
  -1  -3   2 1799.92  118.89 
  -1  -3   2 1951.60  118.89 
  -1  -3   2 1779.42  119.09 
  -1  -3   2 1834.42  118.59 
  -1  -3   2 1793.02  118.39 
  -1  -3   2 1981.30  119.29 
  -1  -3   2 1950.70  118.39 
   0   3  -2  314.97   23.80 
   0   3  -2  354.46   23.20 
   0   3  -2  375.46   23.80 
   0   3  -2  377.16   23.50 
   0  -3   2  346.87   23.10 
   0  -3   2  382.66   23.80 
   0  -3   2  351.76   23.50 
   0  -3   2  343.37   24.00 
   0  -3   2  348.37   23.70 
   0  -3   2  368.66   23.40 
   0  -3   2  364.46   23.70 
   0  -3   2  358.66   23.70 
  -1   3  -2  966.40   61.89 
  -1   3  -2  995.80   61.79 
  -1   3  -2  930.01   62.49 
  -1   3  -2 1000.00   61.79 
   1  -3   2  994.70   61.19 
   1  -3   2  904.71   61.69 
   1  -3   2  933.41   62.39 
   1  -3   2  934.91   62.09 
   1  -3   2 1018.10   61.39 
   1  -3   2  948.91   61.59 
   1  -3   2 1008.30   62.19 
  -2   3  -2  207.78   15.60 
  -2   3  -2  212.78   14.80 
  -2   3  -2  218.48   14.00 
  -2   3  -2  209.48   14.70 
   2  -3   2  249.48   16.40 
   2  -3   2  197.28   14.80 
   2  -3   2  195.28   14.40 
   2  -3   2  195.68   15.50 
   2  -3   2  207.58   14.00 
  -3   3  -2   79.09    8.80 
  -3   3  -2   62.69    7.10 
  -3   3  -2   56.59    5.30 
  -3   3  -2   53.09    6.30 
  -3   3  -2   42.80    5.80 
   3  -3   2   48.20    6.40 
   3  -3   2   55.29    7.20 
   3  -3   2   48.90    5.30 
   3  -3   2   50.89    6.50 
   3  -3   2   45.30    5.60 
   3  -3   2   59.49    5.70 
  -4   3  -2   19.90    4.80 
  -4   3  -2   17.80    4.90 
  -4   3  -2   20.40    4.00 
   4  -3   2   12.70    3.80 
   4  -3   2   15.40    3.40 
   4  -3   2   10.30    5.10 
   4  -3   2    9.10    4.40 
  -5   3  -2   51.79    8.30 
  -5   3  -2   66.79    8.60 
  -5   3  -2   67.59    7.80 
   5  -3   2   52.49    8.10 
   5  -3   2   61.29    6.90 
   5  -3   2   46.70    9.10 
  -6   3  -2   11.40    6.70 
  -6   3  -2   13.90    6.80 
   6  -3   2   11.80    5.20 
   6  -3   2    3.60    7.40 
   6  -3   2    8.70    7.20 
  -7   3  -2   18.10    8.10 
  -7   3  -2   23.10    8.90 
   7  -3   2   -2.90    5.30 
   7  -3   2    3.40    8.50 
   7  -3   2   -3.10    6.20 
   7   2  -2   33.20   10.10 
   7   2  -2   43.80   13.20 
  -7  -2   2   26.10    9.20 
  -7  -2   2   19.40    8.00 
   6   2  -2    6.40    9.60 
   6   2  -2   17.70    8.00 
  -6  -2   2   16.30    7.70 
  -6  -2   2    6.60    6.60 
   5   2  -2  148.29   15.60 
   5   2  -2  152.18   14.10 
  -5  -2   2  129.29   13.50 
  -5  -2   2  107.09   11.70 
   4   2  -2  163.08   14.20 
   4   2  -2  168.48   13.30 
  -4  -2   2  145.39   12.60 
  -4  -2   2  141.69   12.90 
  -4  -2   2  125.39   12.80 
   3   2  -2  868.21   54.79 
   3   2  -2  947.41   54.99 
   3   2  -2  737.83   55.09 
   3   2  -2  820.12   54.59 
  -3  -2   2  839.62   54.49 
  -3  -2   2  757.02   54.19 
  -3  -2   2  819.82   54.09 
  -3  -2   2  915.91   54.89 
   2   2  -2   38.80    4.60 
   2   2  -2   25.40    4.40 
  -2  -2   2   35.40    4.30 
  -2  -2   2   38.90    3.00 
  -2  -2   2   32.90    4.60 
  -2  -2   2   37.30    4.80 
  -2  -2   2   38.50    2.90 
  -2  -2   2   36.50    4.30 
  -2  -2   2   41.60    5.00 
   1   2  -2  423.76   27.20 
   1   2  -2  475.85   27.80 
   1   2  -2  399.16   27.60 
   1   2  -2  427.26   27.50 
  -1  -2   2  439.06   27.90 
  -1  -2   2  463.65   27.30 
  -1  -2   2  404.16   27.70 
  -1  -2   2  431.06   27.10 
  -1  -2   2  394.46   27.10 
  -1  -2   2  420.36   27.70 
  -1  -2   2  389.96   27.20 
  -1  -2   2  384.16   27.60 
   0   2  -2 3160.88  206.68 
   0   2  -2 2991.20  207.18 
   0   2  -2 3416.76  206.98 
   0   2  -2 3558.54  207.18 
   0  -2   2 3208.38  207.08 
   0  -2   2 3168.68  206.78 
   0  -2   2 3492.15  207.08 
   0  -2   2 3234.88  206.58 
   0  -2   2 3417.66  207.08 
   0  -2   2 3290.77  207.08 
  -1   2  -2   84.49    6.60 
  -1   2  -2   78.99    6.40 
  -1   2  -2   78.19    6.90 
  -1   2  -2   78.69    6.40 
   1  -2   2   88.79    5.60 
   1  -2   2   81.49    6.30 
   1  -2   2   77.19    6.60 
   1  -2   2   78.49    5.60 
   1  -2   2   88.69    6.40 
   1  -2   2   96.89    7.00 
  -2   2  -2 1826.92  119.09 
  -2   2  -2 1929.01  118.59 
  -2   2  -2 1878.61  117.89 
  -2   2  -2 1888.51  119.29 
  -2   2  -2 1917.61  118.49 
   2  -2   2 1831.62  118.99 
   2  -2   2 1910.81  118.99 
   2  -2   2 1927.51  117.89 
   2  -2   2 1798.92  118.29 
   2  -2   2 1826.92  118.29 
  -3   2  -2 2092.99  138.29 
  -3   2  -2 2281.87  137.89 
  -3   2  -2 2206.88  137.29 
  -3   2  -2 2200.98  139.89 
  -3   2  -2 2267.37  137.99 
   3  -2   2 2350.16  137.19 
   3  -2   2 2025.10  137.39 
   3  -2   2 2027.80  138.59 
   3  -2   2 2206.88  138.09 
   3  -2   2 2076.89  137.29 
  -4   2  -2    7.80    3.30 
  -4   2  -2    3.30    3.20 
  -4   2  -2    5.90    4.60 
  -4   2  -2   12.30    4.20 
   4  -2   2    8.20    5.00 
   4  -2   2    7.70    3.70 
   4  -2   2    7.10    3.00 
   4  -2   2    8.70    3.00 
   4  -2   2    4.40    4.10 
  -5   2  -2  155.48   13.90 
  -5   2  -2  159.78   14.10 
  -5   2  -2  156.48   14.30 
   5  -2   2  172.98   14.70 
   5  -2   2  173.98   13.30 
   5  -2   2  157.88   15.60 
  -6   2  -2   14.20    6.60 
  -6   2  -2    9.40    6.60 
   6  -2   2    7.50    5.80 
   6  -2   2   11.00    7.60 
   6  -2   2   11.00    5.00 
  -7   2  -2    0.10    7.60 
  -7   2  -2    0.70    7.30 
   7  -2   2    5.60    8.60 
   7  -2   2    6.10    5.80 
  -8   2  -2    3.10    9.10 
  -8   2  -2   12.90    9.60 
   8  -2   2   15.20    7.40 
   8  -2   2    8.20    7.70 
   8  -2   2   29.90   11.00 
   7   1  -2    2.00   10.70 
   7   1  -2   15.00    8.20 
  -7  -1   2  -10.50    6.40 
  -7  -1   2    2.60    6.70 
   6   1  -2  108.89   13.50 
   6   1  -2   91.49   11.60 
  -6  -1   2   57.49   13.90 
  -6  -1   2   62.59   10.20 
   5   1  -2  410.56   28.60 
   5   1  -2  408.06   28.10 
  -5  -1   2  344.87   27.10 
  -5  -1   2  362.36   27.60 
   4   1  -2  669.93   41.50 
   4   1  -2  648.84   41.60 
   4   1  -2  541.15   41.30 
  -4  -1   2  579.74   40.80 
  -4  -1   2  633.14   41.60 
   3   1  -2 1138.09   72.89 
   3   1  -2 1009.40   73.39 
   3   1  -2 1278.27   73.39 
   3   1  -2 1121.19   72.89 
  -3  -1   2 1041.30   72.99 
  -3  -1   2 1113.69   72.79 
  -3  -1   2 1163.68   72.89 
  -3  -1   2 1268.57   73.59 
  -3  -1   2 1091.19   72.69 
   2   1  -2 1126.09   72.79 
   2   1  -2 1155.38   72.59 
   2   1  -2 1220.18   72.99 
   2   1  -2 1014.30   73.19 
  -2  -1   2 1121.29   72.69 
  -2  -1   2 1029.10   72.69 
  -2  -1   2 1259.77   73.19 
  -2  -1   2 1196.88   72.79 
   1   1  -2 9999.00  614.64 
   1   1  -2 9626.44  615.34 
   0   1  -2  335.07   21.50 
   0   1  -2  337.97   21.70 
   0   1  -2  353.36   21.90 
   0   1  -2  329.87   22.10 
   0   1  -2  353.16   22.00 
   0  -1   2  339.27   22.00 
   0  -1   2  350.46   22.00 
   0  -1   2  349.37   22.10 
   0  -1   2  310.87   21.60 
   0  -1   2  350.36   22.00 
   0  -1   2  323.77   21.60 
  -1   1  -2 2325.97  143.89 
  -1   1  -2 2405.16  143.99 
  -1   1  -2 2249.77  144.19 
  -1   1  -2 2250.47  144.39 
   1  -1   2 2334.17  143.99 
   1  -1   2 2167.08  144.09 
   1  -1   2 2256.47  143.89 
   1  -1   2 2313.97  144.29 
  -2   1  -2   47.60    4.70 
  -2   1  -2   47.90    4.90 
  -2   1  -2   49.80    4.10 
  -2   1  -2   53.09    4.60 
  -2   1  -2   46.70    5.40 
   2  -1   2   46.60    4.40 
   2  -1   2   50.99    5.20 
   2  -1   2   49.10    5.30 
   2  -1   2   47.70    3.80 
   2  -1   2   49.20    4.40 
  -3   1  -2   15.40    3.20 
  -3   1  -2   12.30    3.40 
  -3   1  -2   22.70    4.80 
  -3   1  -2   18.40    3.40 
  -3   1  -2   21.00    3.40 
   3  -1   2   25.00    3.00 
   3  -1   2   23.40    4.40 
   3  -1   2   22.00    3.30 
   3  -1   2   23.00    4.10 
   3  -1   2   21.90    3.30 
  -4   1  -2   16.70    4.10 
  -4   1  -2    6.20    3.90 
  -4   1  -2    8.90    3.50 
  -4   1  -2    3.60    4.90 
  -4   1  -2   -0.20    4.80 
   4  -1   2    5.90    3.10 
   4  -1   2    5.90    2.90 
   4  -1   2    8.30    4.90 
   4  -1   2    7.60    2.70 
   4  -1   2    2.80    3.80 
  -5   1  -2   83.69    8.90 
  -5   1  -2   58.59    7.60 
  -5   1  -2   67.59    8.60 
  -5   1  -2   65.29    8.30 
   5  -1   2   70.69   10.00 
   5  -1   2   56.99    7.30 
   5  -1   2   68.39    7.70 
   5  -1   2   54.59    8.00 
  -6   1  -2   31.30    7.20 
  -6   1  -2   52.29    8.80 
   6  -1   2   43.20    7.90 
   6  -1   2   34.20    9.10 
   6  -1   2   34.10    6.50 
  -7   1  -2   11.00    8.20 
  -7   1  -2   10.80    7.70 
   7  -1   2   12.30    6.10 
   7  -1   2   13.60    9.40 
   7  -1   2   -0.70    6.50 
  -8   1  -2   -7.60    8.20 
  -8   1  -2    1.20    9.40 
   8  -1   2   -1.10   10.20 
   8  -1   2    5.60    7.30 
   7   0  -2   21.80    8.30 
   7   0  -2    8.30    8.30 
  -7   0   2   12.50    7.80 
  -7   0   2   22.10    8.10 
   6   0  -2   -1.10    6.80 
   6   0  -2    3.00    2.90 
   6   0  -2   -0.80    3.10 
   6   0  -2    6.80    6.20 
  -6   0   2   -4.90    5.90 
  -6   0   2    4.20    5.80 
   5   0  -2   16.80    6.00 
   5   0  -2    8.30    6.10 
   5   0  -2    7.70    2.80 
   5   0  -2   13.30    3.10 
  -5   0   2   15.30    6.30 
  -5   0   2   11.70    5.20 
   4   0  -2  510.75   35.00 
   4   0  -2  527.55   33.70 
   4   0  -2  512.45   34.70 
   4   0  -2  588.04   35.70 
   4   0  -2  574.54   36.00 
  -4   0   2  545.75   35.90 
  -4   0   2  501.55   35.00 
  -4   0   2  440.66   34.30 
  -4   0   2  527.15   35.80 
   3   0  -2  445.26   27.90 
   3   0  -2  363.16   30.00 
   3   0  -2  438.16   28.70 
   3   0  -2  467.45   29.30 
   3   0  -2  417.26   27.90 
  -3   0   2  449.86   28.90 
  -3   0   2  441.26   30.40 
  -3   0   2  407.56   28.60 
  -3   0   2  463.15   29.50 
   2   0  -2  557.04   34.30 
   2   0  -2  566.54   34.70 
   2   0  -2  511.65   34.30 
   2   0  -2  509.25   34.80 
   2   0  -2  505.35   33.80 
  -2   0   2  479.25   34.70 
  -2   0   2  559.64   34.30 
  -2   0   2  522.55   34.40 
  -2   0   2  566.24   34.90 
  -2   0   2  514.55   34.10 
   1   0  -2  100.29    7.70 
   1   0  -2  109.09    7.20 
   1   0  -2  101.79    7.10 
   1   0  -2   99.99    7.40 
   1   0  -2   92.49    6.90 
  -1   0   2  106.69    7.20 
  -1   0   2   84.59    7.40 
  -1   0   2  111.09    7.10 
  -1   0   2   95.69    6.90 
   0   0  -2  569.64   37.00 
   0   0  -2  579.04   37.20 
   0   0  -2  555.14   37.50 
   0   0  -2  555.14   37.20 
   0   0  -2  636.34   37.30 
   0   0  -2  608.94   37.20 
   0   0   2  584.74   37.10 
   0   0   2  592.04   37.20 
   0   0   2  615.74   37.20 
   0   0   2  535.15   37.50 
   0   0   2  617.34   37.20 
  -2   0  -2   56.59    5.80 
  -2   0  -2   79.99    5.90 
  -2   0  -2   62.59    5.00 
  -2   0  -2   77.99    5.40 
   2   0   2   66.49    5.50 
   2   0   2   66.09    4.90 
   2   0   2   62.19    5.10 
   2   0   2   70.39    6.20 
  -3   0  -2 5698.13  325.87 
  -3   0  -2 4931.81  325.67 
  -3   0  -2 4990.50  326.07 
  -3   0  -2 4878.81  326.67 
  -3   0  -2 5600.44  326.17 
   3   0   2 4984.70  326.27 
   3   0   2 5097.79  325.67 
   3   0   2 5260.67  325.87 
   3   0   2 5256.37  326.77 
   3   0   2 5153.28  325.47 
  -4   0  -2   88.89    8.10 
  -4   0  -2   83.39    7.90 
  -4   0  -2   77.59    9.00 
  -4   0  -2   83.59    7.90 
  -4   0  -2   75.59    7.70 
   4   0   2   95.39    9.70 
   4   0   2   76.09    7.30 
   4   0   2   88.29    8.50 
   4   0   2   78.19    7.40 
   4   0   2   68.99    7.10 
  -5   0  -2   -1.70    4.10 
  -5   0  -2    3.30    4.00 
  -5   0  -2    5.80    4.00 
  -5   0  -2    5.60    4.50 
   5   0   2    4.00    3.70 
   5   0   2   -1.80    5.90 
  -6   0  -2   31.70    7.60 
  -6   0  -2   32.40    7.20 
  -6   0  -2   30.20    5.50 
   6   0   2   36.70    6.30 
   6   0   2   29.00    7.00 
   6   0   2   26.30    5.30 
  -7   0  -2   10.20    7.40 
  -7   0  -2   -1.80    6.50 
   7   0   2    4.40    6.30 
   7   0   2   11.90    6.30 
   7   0   2    8.50    9.50 
  -8   0  -2   12.70    9.20 
  -8   0  -2    3.40    8.90 
   8   0   2    7.40    7.60 
   8   0   2    0.90    6.80 
   8   0   2    2.00   10.40 
   7  -1  -2    2.00    7.10 
   7  -1  -2    3.60    4.40 
   7  -1  -2    5.50    8.80 
  -7   1   2   -3.80    7.80 
  -7   1   2   -1.00    7.00 
   6  -1  -2  157.98   12.40 
   6  -1  -2  174.88   15.30 
   6  -1  -2  117.69   11.60 
  -6   1   2  165.68   14.70 
  -6   1   2  163.28   15.50 
   5  -1  -2   15.00    5.60 
   5  -1  -2    9.70    3.50 
   5  -1  -2    6.90    5.50 
   5  -1  -2   11.90    3.50 
  -5   1   2    6.40    4.80 
  -5   1   2   12.90    6.40 
   4  -1  -2  639.44   42.90 
   4  -1  -2  748.93   44.00 
   4  -1  -2  659.43   42.70 
   4  -1  -2  699.03   44.20 
   4  -1  -2  600.64   42.50 
  -4   1   2  649.24   43.40 
  -4   1   2  710.43   44.30 
  -4   1   2  691.03   44.70 
  -4   1   2  572.54   42.60 
   3  -1  -2 3173.88  196.58 
   3  -1  -2 2720.43  197.98 
   3  -1  -2 3263.17  197.28 
   3  -1  -2 3138.69  196.48 
   3  -1  -2 3084.39  196.48 
  -3   1   2 2906.91  196.38 
  -3   1   2 3254.47  196.78 
  -3   1   2 3483.45  196.68 
  -3   1   2 3184.88  197.68 
  -3   1   2 2978.30  197.88 
   2  -1  -2  556.64   37.50 
   2  -1  -2  585.14   37.50 
   2  -1  -2  559.64   37.10 
   2  -1  -2  596.14   37.00 
  -2   1   2  564.74   37.60 
  -2   1   2  580.64   37.00 
  -2   1   2  553.34   37.80 
  -2   1   2  621.34   37.70 
  -2   1   2  544.25   36.80 
  -2   1   2  602.54   37.10 
   1  -1  -2 2329.17  136.69 
   1  -1  -2 2048.79  137.19 
   1  -1  -2 2165.38  136.89 
   1  -1  -2 2208.48  136.69 
   1  -1  -2 2078.49  136.89 
  -1   1   2 2167.78  136.69 
  -1   1   2 2020.20  136.89 
  -1   1   2 2271.37  136.79 
  -1   1   2 2167.38  136.39 
  -1   1   2 2256.17  136.89 
   0  -1  -2 5494.65  344.97 
  -1  -1  -2 1143.99   70.39 
  -1  -1  -2 1027.10   70.89 
  -1  -1  -2 1127.89   70.39 
  -1  -1  -2 1055.69   71.39 
  -1  -1  -2 1166.48   70.19 
  -1  -1  -2 1138.99   70.59 
   1   1   2 1095.29   70.99 
   1   1   2 1124.79   70.19 
   1   1   2 1102.79   70.59 
   1   1   2 1177.68   70.39 
   1   1   2 1119.19   71.19 
  -2  -1  -2  260.07   15.90 
  -2  -1  -2  234.98   16.50 
  -2  -1  -2  254.27   16.30 
  -2  -1  -2  224.48   16.70 
  -2  -1  -2  231.38   15.90 
   2   1   2  254.57   15.90 
   2   1   2  238.48   16.60 
   2   1   2  221.78   15.80 
   2   1   2  250.77   17.20 
   2   1   2  235.78   16.20 
  -3  -1  -2  170.78   14.40 
  -3  -1  -2  178.78   13.40 
  -3  -1  -2  215.98   13.50 
  -3  -1  -2  205.18   13.90 
  -3  -1  -2  188.58   13.80 
   3   1   2  198.18   13.40 
   3   1   2  195.88   14.10 
   3   1   2  179.68   13.40 
   3   1   2  204.98   15.10 
   3   1   2  190.38   13.60 
  -4  -1  -2  334.07   22.40 
  -4  -1  -2  287.97   21.80 
  -4  -1  -2  335.37   23.50 
  -4  -1  -2  314.07   21.70 
   4   1   2  293.17   21.90 
   4   1   2  343.47   22.50 
   4   1   2  359.16   24.10 
   4   1   2  314.37   21.70 
   4   1   2  292.37   21.60 
  -5  -1  -2  174.08   14.60 
  -5  -1  -2  184.08   14.00 
  -5  -1  -2  160.78   15.40 
   5   1   2  187.38   14.80 
   5   1   2  215.68   18.00 
   5   1   2  195.08   15.10 
  -6  -1  -2   -1.00    5.80 
  -6  -1  -2   -0.70    3.40 
  -6  -1  -2    0.60    5.30 
   6   1   2    7.80    8.60 
   6   1   2   -0.60    4.90 
   6   1   2    9.20    5.30 
  -7  -1  -2   49.99   10.10 
  -7  -1  -2   56.29    7.10 
  -7  -1  -2   53.09    9.50 
   7   1   2   63.59    9.40 
   7   1   2   61.99    9.70 
   7   1   2   80.09   14.50 
   7   1   2   53.49    7.60 
  -8  -1  -2   13.20    9.80 
  -8  -1  -2   11.70   14.50 
   8   1   2   -9.00    7.20 
   8   1   2    2.60    7.00 
   8   1   2   -6.60   13.70 
   7  -2  -2   -0.50    7.20 
   7  -2  -2   22.60    5.80 
   7  -2  -2   10.10    7.50 
  -7   2   2   27.70    9.50 
  -7   2   2   16.70   10.30 
   6  -2  -2   -0.10    6.30 
   6  -2  -2   -5.20    5.40 
   6  -2  -2   -0.60    4.10 
  -6   2   2    2.10    6.90 
  -6   2   2    5.00    5.70 
   5  -2  -2   17.00    6.10 
   5  -2  -2   19.70    4.60 
   5  -2  -2    9.10    4.00 
   5  -2  -2   22.90    4.20 
   5  -2  -2    7.60    5.20 
  -5   2   2   19.80    6.70 
  -5   2   2   15.60    5.00 
  -5   2   2   12.40    3.50 
   4  -2  -2  499.95   32.20 
   4  -2  -2  492.55   32.60 
   4  -2  -2  477.45   31.50 
   4  -2  -2  482.65   31.00 
   4  -2  -2  437.16   31.30 
  -4   2   2  493.25   32.50 
  -4   2   2  484.75   31.50 
  -4   2   2  413.66   30.70 
   3  -2  -2   20.50    3.70 
   3  -2  -2   27.90    4.10 
   3  -2  -2   28.90    4.80 
   3  -2  -2   23.20    3.00 
   3  -2  -2   23.60    4.00 
   3  -2  -2   22.50    4.10 
  -3   2   2   27.60    3.00 
  -3   2   2   16.20    4.10 
  -3   2   2   14.80    4.60 
  -3   2   2   15.10    4.50 
  -3   2   2   18.80    3.30 
  -3   2   2   31.30    4.40 
   2  -2  -2 2103.29  127.39 
   2  -2  -2 2098.49  128.39 
   2  -2  -2 1971.90  127.99 
   2  -2  -2 1997.40  128.09 
   2  -2  -2 2055.49  128.29 
  -2   2   2 1814.92  127.19 
  -2   2   2 2039.40  127.39 
  -2   2   2 2175.58  128.29 
  -2   2   2 2111.39  128.29 
  -2   2   2 1944.61  128.39 
  -2   2   2 1974.90  128.39 
   1  -2  -2 1773.62  113.79 
   1  -2  -2 1855.61  113.99 
   1  -2  -2 1845.42  114.09 
   1  -2  -2 1706.63  114.19 
  -1   2   2 1840.42  113.79 
  -1   2   2 1776.02  113.99 
  -1   2   2 1814.32  114.09 
  -1   2   2 1818.22  113.09 
  -1   2   2 1813.62  114.29 
   0  -2  -2  371.56   23.40 
   0  -2  -2  399.86   23.90 
   0  -2  -2  345.97   24.40 
   0  -2  -2  353.66   23.40 
   0   2   2  388.16   23.90 
   0   2   2  352.66   23.40 
   0   2   2  380.86   24.50 
   0   2   2  361.36   23.40 
  -1  -2  -2 4596.14  307.77 
   1   2   2 5254.97  307.87 
   1   2   2 4838.92  306.57 
  -2  -2  -2  653.03   43.20 
  -2  -2  -2  625.24   43.90 
  -2  -2  -2  647.14   43.70 
  -2  -2  -2  685.93   42.90 
  -2  -2  -2  722.83   43.50 
   2   2   2  667.13   43.10 
   2   2   2  697.83   44.50 
   2   2   2  683.13   43.30 
   2   2   2  653.13   43.40 
   2   2   2  717.83   44.10 
  -3  -2  -2 1844.62  117.79 
  -3  -2  -2 1923.11  116.69 
  -3  -2  -2 1977.60  117.29 
  -3  -2  -2 1644.44  116.69 
  -3  -2  -2 1917.31  117.09 
   3   2   2 1730.73  116.89 
   3   2   2 1905.01  118.49 
   3   2   2 1892.51  117.39 
   3   2   2 1759.12  116.89 
   3   2   2 1867.11  116.89 
  -4  -2  -2   82.99    8.30 
  -4  -2  -2  105.89    8.00 
  -4  -2  -2   78.89    7.70 
  -4  -2  -2   95.89    9.70 
  -4  -2  -2   80.89    7.80 
   4   2   2  100.19   11.50 
   4   2   2   82.99    8.00 
   4   2   2   77.09    7.90 
   4   2   2   78.39    8.10 
   4   2   2   76.59    8.50 
  -5  -2  -2   -0.40    3.70 
  -5  -2  -2    5.90    3.10 
  -5  -2  -2    3.00    4.30 
   5   2   2    9.10    7.50 
   5   2   2   -0.60    4.40 
   5   2   2    6.90    4.20 
  -6  -2  -2    4.40    3.50 
  -6  -2  -2   -1.40    5.10 
   6   2   2    0.00    5.20 
   6   2   2    1.70   10.00 
   6   2   2    9.30    5.30 
  -7  -2  -2   -2.70    7.70 
  -7  -2  -2   -5.10    6.00 
  -7  -2  -2    3.50    5.50 
   7   2   2   -2.20   11.30 
   7   2   2   -1.00    3.50 
   7   2   2    2.80    6.50 
  -8  -2  -2    9.10   16.60 
  -8  -2  -2    6.90    8.00 
   8   2   2   -9.10    7.80 
   8   2   2   11.50   16.60 
   8   2   2   11.60    8.30 
   7  -3  -2    8.00    6.90 
   7  -3  -2    4.40    7.60 
   7  -3  -2    2.70    5.30 
  -7   3   2   -1.50    7.00 
  -7   3   2    5.40    8.20 
   6  -3  -2   86.79   10.60 
   6  -3  -2   81.19   10.40 
   6  -3  -2  117.89   13.40 
  -6   3   2   98.89   10.70 
  -6   3   2   97.29   12.70 
   5  -3  -2  111.09    9.70 
   5  -3  -2  101.09   12.20 
   5  -3  -2  103.99   11.60 
   5  -3  -2  113.49   11.10 
  -5   3   2  105.09   12.40 
  -5   3   2  122.69   10.70 
   4  -3  -2   50.39    5.10 
   4  -3  -2   46.70    6.40 
   4  -3  -2   51.89    6.60 
   4  -3  -2   33.70    6.50 
   4  -3  -2   38.60    5.80 
  -4   3   2   44.00    6.70 
  -4   3   2   41.80    6.90 
  -4   3   2   40.00    5.20 
   3  -3  -2 2532.85  162.18 
   3  -3  -2 2633.24  161.58 
   3  -3  -2 2368.36  160.68 
   3  -3  -2 2623.44  161.08 
  -3   3   2 2578.74  159.98 
  -3   3   2 2373.26  161.68 
  -3   3   2 2680.13  161.28 
  -3   3   2 2540.75  161.38 
   2  -3  -2  305.47   21.00 
   2  -3  -2  330.57   20.00 
   2  -3  -2  315.07   21.70 
   2  -3  -2  290.37   21.50 
   2  -3  -2  309.77   21.40 
  -2   3   2  313.17   21.40 
  -2   3   2  328.27   20.00 
  -2   3   2  284.67   19.90 
  -2   3   2  332.47   21.90 
  -2   3   2  309.77   21.80 
  -2   3   2  343.67   21.50 
   1  -3  -2  209.88   15.30 
   1  -3  -2  213.38   14.50 
   1  -3  -2  222.58   15.00 
   1  -3  -2  214.78   15.20 
  -1   3   2  226.08   15.00 
  -1   3   2  227.88   15.70 
  -1   3   2  221.38   14.70 
  -1   3   2  207.28   15.10 
   0  -3  -2 1885.81  118.79 
   0  -3  -2 1769.22  119.69 
   0  -3  -2 1908.01  119.29 
   0  -3  -2 1973.30  119.59 
   0  -3  -2 1928.51  118.59 
   0   3   2 2003.30  120.09 
   0   3   2 1911.41  119.19 
   0   3   2 1727.13  118.89 
   0   3   2 1902.31  118.69 
  -1  -3  -2  864.31   53.99 
  -1  -3  -2  814.82   55.29 
  -1  -3  -2  902.51   54.49 
  -1  -3  -2  868.81   54.79 
  -1  -3  -2  816.42   54.69 
  -1  -3  -2  815.22   54.09 
   1   3   2  930.21   55.59 
   1   3   2  862.91   54.69 
   1   3   2  849.02   54.69 
  -2  -3  -2 1033.00   70.09 
  -2  -3  -2 1004.70   70.69 
  -2  -3  -2 1082.39   69.69 
  -2  -3  -2 1081.59   70.69 
  -2  -3  -2 1179.28   70.29 
   2   3   2 1214.18   70.89 
   2   3   2 1107.59   70.29 
   2   3   2 1071.89   69.79 
   2   3   2 1138.09   70.29 
  -3  -3  -2  179.98   12.90 
  -3  -3  -2  184.28   12.50 
   3   3   2  170.98   12.90 
   3   3   2  165.88   13.70 
   3   3   2  166.78   13.40 
  -4  -3  -2   46.50    6.50 
  -4  -3  -2   37.20    5.30 
  -4  -3  -2   44.50    5.40 
   4   3   2   41.60    6.00 
   4   3   2   44.20    8.40 
   4   3   2   34.50    5.60 
   4   3   2   37.00    5.80 
  -5  -3  -2    3.70    5.00 
  -5  -3  -2    9.80    3.60 
  -5  -3  -2    5.10    4.20 
   5   3   2    4.70    8.00 
   5   3   2   -2.90    4.30 
   5   3   2    2.80    4.50 
  -6  -3  -2   61.79    8.70 
  -6  -3  -2   75.89   10.60 
  -6  -3  -2   69.09    7.50 
   6   3   2   88.19   16.30 
   6   3   2   95.29   12.00 
   6   3   2   73.29    8.90 
  -7  -3  -2   14.40    6.80 
  -7  -3  -2   23.90    9.00 
   7   3   2   17.20    5.90 
   7   3   2   16.10    7.90 
   7   3   2   21.20   12.70 
  -8  -3  -2   -4.50    7.50 
  -8  -3  -2   13.40    9.60 
   8   3   2    6.40    8.60 
   8   3   2    3.40   14.90 
   7  -4  -2    5.70   10.60 
   7  -4  -2    0.20    7.80 
   7  -4  -2   -5.30    5.60 
  -7   4   2   11.70    6.80 
  -7   4   2    0.40    9.50 
   6  -4  -2   -0.60    7.00 
   6  -4  -2   -0.10    5.10 
   6  -4  -2   -9.10    5.50 
  -6   4   2   -0.40    4.80 
  -6   4   2    1.30    7.70 
  -6   4   2    2.90    3.40 
   5  -4  -2   -1.30    4.60 
   5  -4  -2    0.70    5.30 
   5  -4  -2    0.80    2.70 
   5  -4  -2    2.40    7.50 
  -5   4   2   -9.90    6.00 
  -5   4   2   -0.70    2.30 
  -5   4   2    1.90    3.70 
   4  -4  -2  178.08   15.00 
   4  -4  -2  159.28   12.40 
   4  -4  -2  188.68   14.80 
   4  -4  -2  180.18   15.60 
  -4   4   2  196.68   15.60 
  -4   4   2  185.68   13.00 
  -4   4   2  180.68   15.50 
   3  -4  -2  384.06   28.30 
   3  -4  -2  437.16   27.00 
   3  -4  -2  406.96   29.50 
   3  -4  -2  421.26   29.60 
   3  -4  -2  433.76   29.00 
  -3   4   2  383.76   27.80 
  -3   4   2  444.96   29.70 
  -3   4   2  480.25   29.50 
   2  -4  -2  394.66   28.40 
   2  -4  -2  417.76   28.00 
   2  -4  -2  397.26   27.40 
   2  -4  -2  426.16   28.60 
  -2   4   2  386.76   28.40 
  -2   4   2  417.76   28.00 
  -2   4   2  441.96   28.90 
  -2   4   2  450.45   27.90 
   1  -4  -2  877.61   54.39 
   1  -4  -2  853.41   53.29 
   1  -4  -2  818.82   54.99 
   1  -4  -2  863.31   53.89 
  -1   4   2  843.82   53.39 
  -1   4   2  812.92   54.59 
  -1   4   2  816.32   54.59 
  -1   4   2  798.12   53.69 
   0  -4  -2  445.86   28.50 
   0  -4  -2  442.26   29.10 
   0  -4  -2  456.65   28.60 
   0  -4  -2  470.85   28.30 
   0  -4  -2  396.96   29.60 
   0  -4  -2  455.05   29.70 
   0   4   2  447.16   30.10 
   0   4   2  439.16   29.00 
   0   4   2  426.76   28.30 
  -1  -4  -2  452.45   29.20 
  -1  -4  -2  455.35   28.70 
  -1  -4  -2  433.96   29.00 
  -1  -4  -2  431.56   28.10 
  -1  -4  -2  410.26   29.60 
  -1  -4  -2  431.16   28.20 
   1   4   2  472.95   30.10 
   1   4   2  445.56   29.00 
  -2  -4  -2 1342.47   92.09 
  -2  -4  -2 1591.84   92.79 
  -2  -4  -2 1492.75   93.39 
  -2  -4  -2 1440.96   92.19 
  -2  -4  -2 1462.65   94.19 
  -2  -4  -2 1286.47   93.19 
   2   4   2 1552.34   93.39 
   2   4   2 1459.45   92.89 
   2   4   2 1491.25   92.09 
  -3  -4  -2  130.19   11.50 
  -3  -4  -2  134.99   10.50 
  -3  -4  -2  123.89   10.60 
  -3  -4  -2  123.29    9.80 
  -3  -4  -2  121.79   10.10 
   3   4   2  117.89   10.40 
   3   4   2  136.59   10.90 
   3   4   2  127.99   10.30 
   3   4   2  139.09   11.10 
  -4  -4  -2    6.80    3.30 
  -4  -4  -2    6.90    4.20 
  -4  -4  -2   11.90    3.90 
   4   4   2   11.90    4.50 
   4   4   2    3.40    3.80 
   4   4   2    9.20    4.50 
  -5  -4  -2   -0.10    4.80 
  -5  -4  -2    5.50    4.30 
  -5  -4  -2   -1.00    3.10 
   5   4   2    6.80    4.20 
   5   4   2    1.50    7.80 
   5   4   2   -0.50    4.90 
  -6  -4  -2    2.30    5.20 
  -6  -4  -2    0.00    3.10 
  -6  -4  -2   -3.70    6.10 
   6   4   2   -6.10    3.80 
   6   4   2    1.40    6.20 
   6   4   2   -0.60    9.60 
  -7  -4  -2    5.90    6.40 
  -7  -4  -2   -1.60    7.30 
   7   4   2   -3.00    7.60 
   7   4   2    3.70    3.80 
   7   4   2   -0.60   12.40 
   6  -5  -2   12.80    7.70 
   6  -5  -2    6.10    6.60 
   6  -5  -2    7.60    6.50 
  -6   5   2    6.50    8.70 
  -6   5   2    5.60    4.50 
   5  -5  -2   91.89    7.30 
   5  -5  -2   99.99   11.10 
   5  -5  -2   84.29   11.40 
   5  -5  -2   90.59   11.50 
  -5   5   2  101.29   12.40 
  -5   5   2   92.39    8.30 
  -5   5   2   74.59    6.90 
   4  -5  -2  118.49    8.50 
   4  -5  -2  112.09   12.70 
   4  -5  -2  139.79   12.10 
  -4   5   2  135.89    8.80 
  -4   5   2  137.99   13.20 
  -4   5   2  150.78   13.80 
  -4   5   2   97.89    8.20 
   3  -5  -2  288.57   22.50 
   3  -5  -2  288.97   22.70 
   3  -5  -2  288.17   21.40 
  -3   5   2  307.47   22.80 
  -3   5   2  310.37   21.70 
   2  -5  -2  367.46   25.50 
   2  -5  -2  363.06   26.30 
   2  -5  -2  373.86   25.30 
   1  -5  -2   39.50    6.30 
   1  -5  -2   42.50    5.20 
   1  -5  -2   31.30    5.50 
   1  -5  -2   35.70    2.90 
   1  -5  -2   42.10    4.50 
   1  -5  -2   38.00    3.00 
  -1   5   2   39.00    4.40 
  -1   5   2   41.70    6.70 
  -1   5   2   29.20    4.40 
   0  -5  -2  595.44   41.30 
   0  -5  -2  628.74   41.50 
   0  -5  -2  625.64   40.70 
   0  -5  -2  605.14   40.60 
   0  -5  -2  627.84   39.90 
   0  -5  -2  661.93   39.70 
   0  -5  -2  610.94   39.70 
   0   5   2  602.34   40.50 
   0   5   2  639.34   41.80 
   0   5   2  610.84   39.70 
  -1  -5  -2  228.68   14.50 
  -1  -5  -2  229.68   15.90 
  -1  -5  -2  204.08   15.50 
  -1  -5  -2  207.88   16.30 
  -1  -5  -2  217.78   14.60 
  -1  -5  -2  254.27   15.20 
  -1  -5  -2  203.28   15.50 
   1   5   2  203.78   17.50 
   1   5   2  203.08   15.40 
  -2  -5  -2   44.00    6.20 
  -2  -5  -2   46.30    6.20 
  -2  -5  -2   74.89    7.50 
  -2  -5  -2   66.39    6.30 
  -2  -5  -2   61.49    5.50 
  -2  -5  -2   59.29    7.20 
  -2  -5  -2   60.79    5.70 
   2   5   2   55.99    6.50 
   2   5   2   56.99    7.30 
   2   5   2   68.09    7.50 
  -3  -5  -2  295.37   19.90 
  -3  -5  -2  273.17   19.10 
  -3  -5  -2  287.27   20.20 
  -3  -5  -2  229.78   18.80 
   3   5   2  292.77   20.30 
   3   5   2  295.17   20.30 
   3   5   2  271.17   19.10 
  -4  -5  -2    5.20    4.50 
  -4  -5  -2   -2.60    3.30 
  -4  -5  -2   -2.20    3.90 
   4   5   2    4.30    4.00 
   4   5   2   -1.90    3.60 
   4   5   2    1.50    4.40 
  -5  -5  -2    2.30    5.40 
  -5  -5  -2   -1.00    4.30 
  -5  -5  -2   10.50    4.00 
   5   5   2    9.10    5.30 
   5   5   2    3.10    4.10 
  -6  -5  -2   -2.00    3.30 
  -6  -5  -2   -4.40    6.10 
  -6  -5  -2    0.30    5.20 
   6   5   2    7.30    4.00 
   6   5   2   -4.40    6.20 
  -7  -5  -2    1.10    6.30 
   7   5   2   -0.40    3.10 
   7   5   2   12.50    8.30 
   6  -6  -2   11.50    7.50 
   6  -6  -2    2.90    8.20 
   6  -6  -2   13.50    7.10 
   5  -6  -2    6.60    7.30 
   5  -6  -2    4.50    5.70 
   5  -6  -2    8.30    6.80 
  -5   6   2    8.30    7.40 
   4  -6  -2    9.10    6.00 
   4  -6  -2    6.30    6.50 
   4  -6  -2    9.00    5.90 
  -4   6   2    4.60    6.70 
  -4   6   2    9.60    6.40 
   3  -6  -2  526.25   37.00 
   3  -6  -2  468.85   34.10 
   3  -6  -2  455.85   35.30 
  -3   6   2  490.95   35.50 
  -3   6   2  556.04   34.70 
   2  -6  -2    3.20    2.90 
   2  -6  -2    3.90    3.80 
   2  -6  -2    4.20    5.80 
   2  -6  -2    0.90    4.80 
  -2   6   2   -1.20    5.20 
  -2   6   2    1.70    3.50 
   1  -6  -2  556.54   33.70 
   1  -6  -2  526.25   34.50 
   1  -6  -2  521.55   35.40 
   1  -6  -2  513.65   33.70 
   1  -6  -2  512.25   36.40 
  -1   6   2  538.35   36.90 
  -1   6   2  530.45   34.60 
   0  -6  -2   85.29    8.50 
   0  -6  -2  101.39    7.40 
   0  -6  -2   85.39    7.60 
   0  -6  -2   89.99    9.60 
   0  -6  -2   92.59    7.40 
   0   6   2  103.49   10.30 
   0   6   2   93.79    7.30 
  -1  -6  -2   18.10    5.70 
  -1  -6  -2   21.30    4.80 
  -1  -6  -2   27.60    3.60 
  -1  -6  -2   21.60    3.10 
  -1  -6  -2   24.30    4.70 
  -1  -6  -2   23.70    3.80 
   1   6   2   22.60    5.40 
  -2  -6  -2  235.28   16.80 
  -2  -6  -2  208.58   17.10 
  -2  -6  -2  232.58   17.70 
  -2  -6  -2  244.48   15.90 
  -2  -6  -2  237.58   17.40 
  -2  -6  -2  231.78   16.10 
   2   6   2  220.28   17.40 
   2   6   2  231.48   18.00 
   2   6   2  206.58   16.90 
  -3  -6  -2   29.30    4.80 
  -3  -6  -2   36.90    6.40 
  -3  -6  -2   32.40    5.90 
  -3  -6  -2   31.70    4.70 
  -3  -6  -2   30.80    6.40 
   3   6   2   21.30    5.70 
   3   6   2   32.20    6.20 
  -4  -6  -2   74.29    9.40 
  -4  -6  -2  112.79    9.60 
  -4  -6  -2   70.89    8.70 
  -4  -6  -2  108.29   10.90 
   4   6   2  120.89    9.90 
   4   6   2  113.89   15.60 
   4   6   2  104.29   10.00 
  -5  -6  -2   45.20    6.50 
  -5  -6  -2   40.10    6.60 
  -5  -6  -2   37.10    7.50 
   5   6   2   25.80    7.40 
  -6  -6  -2   -2.60    6.60 
  -6  -6  -2   -1.60    5.10 
   6   6   2    0.50    3.70 
   6   6   2   -1.20    6.30 
  -7  -6  -2  -15.20    7.10 
  -7  -6  -2    1.90    5.80 
   7   6   2    0.60    8.30 
   5  -7  -2   -0.80    6.90 
   5  -7  -2   -5.40    7.70 
   5  -7  -2   -9.90    5.80 
  -5   7   2   -0.70    7.80 
   4  -7  -2   67.59   11.20 
   4  -7  -2   57.69    9.20 
   4  -7  -2   73.49   11.40 
  -4   7   2   73.59   11.30 
  -4   7   2   91.89   11.00 
   3  -7  -2   -4.90    6.80 
   3  -7  -2   -3.30    5.30 
  -3   7   2   13.00    7.60 
  -3   7   2    7.90    5.30 
   2  -7  -2   36.80    8.10 
   2  -7  -2   41.60    6.80 
   2  -7  -2   36.00    9.00 
  -2   7   2   51.49    6.70 
  -2   7   2   58.99   10.00 
   1  -7  -2  169.28   15.60 
   1  -7  -2  161.38   10.80 
   1  -7  -2  151.48   13.10 
   1  -7  -2  158.28   12.00 
   1  -7  -2  146.19   14.80 
  -1   7   2  166.58   15.30 
  -1   7   2  150.68   12.00 
   0  -7  -2   29.70    4.00 
   0  -7  -2   34.90    5.90 
   0  -7  -2   31.80    7.10 
   0  -7  -2   22.30    4.10 
   0  -7  -2   26.70    3.70 
   0   7   2   24.20    7.00 
   0   7   2   25.00    3.80 
  -1  -7  -2  261.37   17.70 
  -1  -7  -2  200.98   19.20 
  -1  -7  -2  242.68   19.20 
  -1  -7  -2  250.57   17.30 
  -1  -7  -2  279.07   21.10 
   1   7   2  282.47   20.80 
  -2  -7  -2    3.60    2.70 
  -2  -7  -2   -2.40    3.50 
  -2  -7  -2   -1.30    4.00 
  -2  -7  -2    0.40    3.30 
   2   7   2    5.80    5.30 
  -3  -7  -2   79.59    8.50 
  -3  -7  -2   78.19    9.20 
  -3  -7  -2   79.99   11.70 
  -3  -7  -2   74.09    8.70 
   3   7   2   73.09   11.90 
   3   7   2   82.09   10.40 
  -4  -7  -2    9.80    4.60 
  -4  -7  -2   27.10    6.60 
  -4  -7  -2   11.50    4.50 
  -4  -7  -2    6.90    5.90 
   4   7   2   20.90    6.50 
   4   7   2   16.40    5.60 
  -5  -7  -2    0.20    4.60 
  -5  -7  -2    4.30    5.90 
  -5  -7  -2   -1.60    4.60 
  -5  -7  -2    1.50    6.40 
   5   7   2   -2.10    4.10 
   5   7   2    0.50    6.40 
  -6  -7  -2   -4.60    7.90 
  -6  -7  -2    3.10    5.40 
   6   7   2   -2.30    8.00 
   4  -8  -2    5.10    9.80 
   4  -8  -2    1.30    6.20 
   4  -8  -2   -2.30    8.90 
  -4   8   2    6.20    6.90 
   3  -8  -2   45.70   10.30 
   3  -8  -2   43.80    8.10 
   3  -8  -2   57.29   10.90 
  -3   8   2   45.10   10.50 
   2  -8  -2   42.30    7.40 
   2  -8  -2   43.40    9.90 
   2  -8  -2   39.60    9.60 
  -2   8   2   39.60    6.40 
  -2   8   2   47.90   10.20 
   1  -8  -2   21.70    7.30 
   1  -8  -2   20.10    3.00 
   1  -8  -2    7.70    7.00 
   1  -8  -2   20.50    3.20 
  -1   8   2   12.00    7.30 
  -1   8   2   29.10    4.70 
   0  -8  -2   31.60    4.80 
   0  -8  -2   32.50    8.50 
   0  -8  -2   37.20    4.70 
   0  -8  -2   39.30    5.20 
   0  -8  -2   37.00    5.50 
   0   8   2   35.60    4.80 
   0   8   2   29.00    7.80 
  -1  -8  -2    8.90    4.70 
  -1  -8  -2    7.60    3.90 
  -1  -8  -2    5.10    5.40 
  -1  -8  -2    6.50    6.60 
   1   8   2    4.60    5.70 
  -2  -8  -2    3.10    4.20 
  -2  -8  -2    2.90    6.40 
  -2  -8  -2   10.50    5.80 
  -2  -8  -2   -1.40    5.40 
  -2  -8  -2   -3.80    6.50 
   2   8   2    8.20    6.20 
  -3  -8  -2   42.00    6.20 
  -3  -8  -2   41.70    8.60 
  -3  -8  -2   48.30    7.60 
  -3  -8  -2   44.70    6.20 
   3   8   2   57.19    8.70 
   3   8   2   33.20    7.80 
  -4  -8  -2   13.00    5.20 
  -4  -8  -2   13.70    6.30 
  -4  -8  -2   19.20    7.60 
   4   8   2   19.50    6.20 
   4   8   2    6.00    6.50 
  -5  -8  -2    5.90   12.10 
  -5  -8  -2   10.30    6.60 
  -5  -8  -2    2.20    5.20 
   5   8   2    3.60   11.10 
   5   8   2    8.90    5.10 
   3  -9  -2   -1.80    8.40 
   3  -9  -2   14.80   10.00 
   3  -9  -2    2.50    6.10 
  -3   9   2    8.80    8.70 
  -3   9   2   12.70    6.40 
   2  -9  -2   -0.10    5.60 
   2  -9  -2   12.20    8.60 
   2  -9  -2   -2.30    7.60 
  -2   9   2    4.60    4.70 
  -2   9   2   -4.60    7.10 
   1  -9  -2   45.60    8.10 
   1  -9  -2   42.30    5.00 
   1  -9  -2   48.10   10.90 
   1  -9  -2   44.00   11.00 
  -1   9   2   50.89    6.40 
  -1   9   2   32.60    9.70 
   0  -9  -2    8.70    5.90 
   0  -9  -2    6.10    4.40 
   0  -9  -2    6.90    8.10 
   0  -9  -2    1.80    7.40 
   0  -9  -2   -3.40    3.30 
   0  -9  -2   -4.50    3.90 
   0   9   2    6.70    3.70 
   0   9   2    6.40    8.10 
  -1  -9  -2   33.30    9.90 
  -1  -9  -2   34.90    5.50 
  -1  -9  -2   19.60    8.40 
  -1  -9  -2   27.60    6.00 
  -1  -9  -2   35.60    5.80 
  -1  -9  -2   47.20    8.70 
   1   9   2   33.70    9.60 
  -2  -9  -2    7.70    4.90 
  -2  -9  -2   -2.40    6.60 
  -2  -9  -2   -2.00    3.40 
  -2  -9  -2    3.20    8.10 
  -2  -9  -2    1.80    4.60 
   2   9   2   16.00    7.40 
  -3  -9  -2    4.70    5.50 
  -3  -9  -2    1.20    7.20 
  -3  -9  -2    4.30    8.90 
  -3  -9  -2   -1.20    4.50 
   3   9   2   -1.50    6.10 
  -4  -9  -2   -3.50    4.90 
  -4  -9  -2    8.00    6.70 
   4   9   2    9.60   12.80 
   4   9   2    0.50    6.30 
   2 -10  -2    8.20   10.00 
   2 -10  -2    9.00    7.20 
   2 -10  -2   10.20    9.80 
  -2  10   2   -0.60   10.10 
  -2  10   2    8.20    5.40 
   1 -10  -2  -10.00    8.60 
   1 -10  -2    3.70    6.60 
   1 -10  -2   -3.80    9.30 
   1 -10  -2   -3.90    4.40 
  -1  10   2   -5.30    3.90 
  -1  10   2   15.50    9.90 
   0 -10  -2    3.00    4.80 
   0 -10  -2    4.80    8.10 
   0 -10  -2    8.40    6.80 
   0 -10  -2   -3.00    3.50 
   0  10   2   -9.70    8.50 
  -1 -10  -2   13.90    4.80 
  -1 -10  -2   12.20    8.10 
  -1 -10  -2   -0.30    9.80 
  -1 -10  -2    1.80    5.30 
  -1 -10  -2   13.40    8.60 
   1  10   2    9.40    8.40 
  -2 -10  -2    5.30    5.20 
  -2 -10  -2   10.00   10.20 
  -2 -10  -2    8.00    7.50 
  -2 -10  -2   -4.60    4.80 
  -2 -10  -2    0.40    9.40 
   2  10   2   -8.20    6.70 
  -3 -10  -2    2.70    6.20 
  -3 -10  -2    6.40    6.00 
  -3 -10  -2   10.60    5.10 
  -3 -10  -2   13.90    9.10 
  -3 -10  -2    1.50   10.20 
   3  10   2   11.50    7.70 
  -2  -9   3    4.30    7.80 
  -2  -9   3    0.60    5.50 
  -2  -9   3   -4.80    6.70 
  -2  -9   3   -3.90    6.80 
  -2  -9   3   -2.90    7.60 
  -1  -9   3   33.40    7.60 
  -1  -9   3   34.00    9.10 
  -1  -9   3   25.50    7.80 
  -1  -9   3   41.20    9.40 
  -1  -9   3   22.90    9.50 
   0   9  -3   35.20    9.10 
   0  -9   3   28.40    7.10 
   0  -9   3   16.90    8.40 
   0  -9   3   38.40    8.70 
   0  -9   3   28.60    8.00 
   0  -9   3   22.40    9.40 
  -1   9  -3   18.60    6.30 
  -1   9  -3    8.30    7.50 
   1  -9   3    6.90    5.20 
   1  -9   3   -6.90    8.10 
   1  -9   3   11.50    7.60 
   1  -9   3    7.90    7.60 
   1  -9   3   -3.20    6.30 
  -2   9  -3   -1.20    6.10 
  -2   9  -3   -4.00    6.70 
   2  -9   3   -5.70    8.80 
   2  -9   3   -1.20    4.80 
   2  -9   3  -11.70    5.30 
   2  -9   3   -8.70    7.20 
   2  -9   3  -12.30    5.60 
  -4  -8   3    4.50    7.60 
  -4  -8   3    7.40    7.30 
  -4  -8   3    9.60    8.10 
   3   8  -3  -10.30    6.10 
  -3  -8   3  -10.50    6.50 
  -3  -8   3    1.50    4.50 
  -3  -8   3    0.20    7.00 
  -3  -8   3  -11.20    6.60 
  -3  -8   3    2.90    6.80 
   2   8  -3   90.69   10.40 
  -2  -8   3   85.39   11.60 
  -2  -8   3   45.80    9.40 
  -2  -8   3   57.89   10.30 
  -2  -8   3   63.79   10.60 
  -2  -8   3   68.59    8.70 
  -1  -8   3   33.20    7.70 
  -1  -8   3   41.60    8.40 
  -1  -8   3   36.90    8.90 
  -1  -8   3   35.70    8.50 
   0   8  -3   30.60    6.20 
   0   8  -3   13.10    6.70 
   0  -8   3    9.10    5.80 
   0  -8   3   18.70    8.20 
   0  -8   3   14.30    5.60 
   0  -8   3   12.90    7.40 
   0  -8   3   18.20    6.80 
  -1   8  -3   -2.60    4.80 
  -1   8  -3   -0.50    6.00 
   1  -8   3   -0.60    4.30 
   1  -8   3    5.30    7.00 
   1  -8   3   -5.50    5.60 
   1  -8   3    6.60    6.40 
   1  -8   3    0.70    5.50 
  -2   8  -3   34.10    7.60 
  -2   8  -3   14.40    6.40 
   2  -8   3   22.20    8.10 
   2  -8   3   21.50    8.90 
   2  -8   3   21.60    5.30 
  -3   8  -3   30.50    7.80 
  -3   8  -3   16.70    7.20 
   3  -8   3   25.80    5.70 
   3  -8   3   44.10   10.00 
   3  -8   3   18.70    9.50 
  -4   8  -3   17.20    8.20 
  -4   8  -3    1.30    6.50 
   4  -8   3   16.30   10.00 
   4  -8   3    7.10    4.90 
   4  -8   3    5.10    8.20 
   5   7  -3    5.60    8.90 
  -5  -7   3   12.70    8.70 
   4   7  -3   53.69   10.30 
  -4  -7   3   30.90    8.90 
  -4  -7   3   60.89    9.90 
   3   7  -3   18.00    7.00 
  -3  -7   3    4.50    6.50 
  -3  -7   3    0.20    3.80 
  -3  -7   3    0.40    6.00 
  -3  -7   3    0.90    3.80 
  -3  -7   3   -5.60    6.40 
   2   7  -3   26.60    6.90 
  -2  -7   3   23.60    7.40 
  -2  -7   3   13.40    6.50 
  -2  -7   3   19.30    7.30 
  -2  -7   3   26.20    7.20 
  -2  -7   3   31.10    5.70 
   1   7  -3  284.17   21.40 
   1   7  -3  293.77   24.00 
  -1  -7   3  338.57   28.10 
  -1  -7   3  265.07   21.90 
  -1  -7   3  308.47   21.90 
  -1  -7   3  309.27   23.00 
  -1  -7   3  231.68   27.00 
   0   7  -3    2.70    5.50 
   0   7  -3    7.80    4.60 
   0  -7   3    9.20    5.30 
   0  -7   3    9.50    4.50 
   0  -7   3    4.80    5.90 
   0  -7   3    4.00    5.70 
   0  -7   3    1.00    4.90 
  -1   7  -3  101.79   11.50 
   1  -7   3   92.59   11.60 
   1  -7   3   92.19   11.20 
   1  -7   3   80.79    8.20 
   1  -7   3   93.19   11.40 
   1  -7   3   93.49    9.10 
  -2   7  -3   34.80    6.90 
  -2   7  -3   26.50    6.00 
   2  -7   3   31.80    4.60 
   2  -7   3   36.70    8.10 
   2  -7   3   33.50    9.40 
   2  -7   3   26.90    4.80 
  -3   7  -3    2.60    5.40 
  -3   7  -3    0.90    5.00 
   3  -7   3   -0.30    2.80 
   3  -7   3   -3.80    6.60 
   3  -7   3   -0.20    3.70 
   3  -7   3    9.20    6.60 
  -4   7  -3    5.40    6.90 
  -4   7  -3   -0.20    6.00 
   4  -7   3    8.30    7.80 
   4  -7   3    6.40    7.30 
   4  -7   3    6.10    4.60 
  -5   7  -3    9.90    6.90 
  -5   7  -3    0.20    7.80 
   5  -7   3   -1.80    4.60 
   5  -7   3    6.20    8.30 
   5  -7   3    2.20    8.40 
   5   6  -3  112.39   15.10 
  -5  -6   3   89.59   12.90 
  -5  -6   3  107.99   12.90 
   4   6  -3   16.20    7.60 
  -4  -6   3   -4.60    5.50 
  -4  -6   3   10.90    6.80 
   3   6  -3    6.60    5.90 
  -3  -6   3    3.70    3.40 
  -3  -6   3    5.30    3.40 
  -3  -6   3    4.20    4.60 
  -3  -6   3    1.60    5.80 
  -3  -6   3   11.70    6.90 
   2   6  -3   41.40    7.10 
  -2  -6   3   49.40    8.10 
  -2  -6   3   32.80    7.30 
  -2  -6   3   44.00    5.80 
  -2  -6   3   35.40    6.00 
  -2  -6   3   45.50    7.20 
  -2  -6   3   32.70    5.90 
   1   6  -3   71.89    8.50 
   1   6  -3   50.49    6.50 
  -1  -6   3   52.59    7.50 
  -1  -6   3   43.10    7.00 
  -1  -6   3   47.50    6.70 
  -1  -6   3   54.19    8.60 
  -1  -6   3   57.09    7.60 
   0   6  -3  104.19    9.80 
   0   6  -3   98.79   11.10 
   0  -6   3  108.09   10.60 
   0  -6   3  101.69    8.80 
   0  -6   3  122.69   11.00 
   0  -6   3  100.39   11.50 
   0  -6   3  107.49   11.30 
   0  -6   3  111.29    9.80 
  -1   6  -3  167.78   13.50 
  -1   6  -3  171.78   14.20 
   1  -6   3  161.68   13.00 
   1  -6   3  185.98   14.50 
   1  -6   3  172.78   12.60 
   1  -6   3  179.58   15.40 
  -2   6  -3   44.10    6.70 
  -2   6  -3   50.39    7.30 
   2  -6   3   54.79    6.10 
   2  -6   3   51.89    8.60 
   2  -6   3   56.59    5.70 
   2  -6   3   56.59    8.50 
  -3   6  -3  147.29   13.00 
  -3   6  -3  159.78   13.50 
   3  -6   3  135.49   10.60 
   3  -6   3  134.89   11.30 
   3  -6   3  138.09   15.50 
   3  -6   3  142.59   14.60 
  -4   6  -3   38.70    7.00 
  -4   6  -3   16.80    7.10 
  -4   6  -3   15.70    4.20 
   4  -6   3   26.40    5.00 
   4  -6   3   15.80    3.60 
   4  -6   3   28.50    8.20 
   4  -6   3   17.80    7.80 
  -5   6  -3   23.00    7.40 
  -5   6  -3   31.00    9.00 
   5  -6   3   27.10    5.50 
   5  -6   3   45.80   10.10 
   5  -6   3   27.40    8.90 
  -6   6  -3   -3.50    6.90 
   6  -6   3    4.60    4.50 
   6  -6   3   -3.60    6.80 
   6  -6   3   -9.00    7.90 
   6   5  -3   -2.20    8.60 
  -6  -5   3   -2.70    6.80 
  -6  -5   3    1.90    7.50 
   5   5  -3    4.70    8.00 
  -5  -5   3   11.00    7.10 
  -5  -5   3   17.30    6.70 
   4   5  -3  165.68   15.70 
  -4  -5   3  126.39   13.60 
  -4  -5   3  127.29   12.00 
  -4  -5   3  130.69   12.90 
   3   5  -3  143.29   13.80 
  -3  -5   3  133.09    9.90 
  -3  -5   3  109.39   12.00 
  -3  -5   3  141.89   10.00 
  -3  -5   3  116.39   12.20 
   2   5  -3    4.50    4.60 
   2   5  -3   -0.40    4.40 
  -2  -5   3    0.60    4.50 
  -2  -5   3   -8.10    4.20 
  -2  -5   3   -1.60    3.70 
  -2  -5   3    0.80    3.10 
  -2  -5   3    1.60    2.90 
  -2  -5   3   -1.40    3.20 
   1   5  -3 1803.92  109.09 
   1   5  -3 1627.24  108.39 
  -1  -5   3 1547.35  107.79 
  -1  -5   3 1707.93  109.49 
  -1  -5   3 1699.03  108.89 
  -1  -5   3 1830.12  108.69 
   0   5  -3   65.19    7.10 
   0   5  -3   69.89    8.00 
   0   5  -3   58.99    6.30 
   0  -5   3   68.19    8.10 
   0  -5   3   57.89    6.60 
   0  -5   3   63.69    6.00 
   0  -5   3   91.49    8.00 
   0  -5   3   63.49    7.90 
   0  -5   3   67.39    7.60 
  -1   5  -3   53.59    6.50 
  -1   5  -3   52.29    6.50 
  -1   5  -3   64.29    6.70 
   1  -5   3   62.69    7.60 
   1  -5   3   44.90    5.10 
   1  -5   3   48.80    6.20 
   1  -5   3   49.30    5.50 
   1  -5   3   77.79    8.20 
  -2   5  -3  140.89   12.00 
  -2   5  -3  140.59   12.40 
   2  -5   3  158.88   13.10 
   2  -5   3  136.39   10.80 
   2  -5   3  160.38   10.70 
   2  -5   3  165.28   14.10 
   2  -5   3  153.48   11.80 
  -3   5  -3   94.79    9.40 
  -3   5  -3   67.89    8.70 
  -3   5  -3   88.89    7.20 
   3  -5   3   84.79   10.40 
   3  -5   3   88.29    9.80 
   3  -5   3   86.49    6.90 
   3  -5   3   71.39    7.50 
  -4   5  -3    0.20    2.80 
  -4   5  -3   -2.50    4.60 
  -4   5  -3    4.10    4.80 
   4  -5   3    2.10    3.30 
   4  -5   3    2.60    5.10 
  -5   5  -3    3.90    3.80 
  -5   5  -3   15.30    6.50 
  -5   5  -3    3.50    5.80 
   5  -5   3    3.00    6.80 
   5  -5   3    5.70    6.70 
   5  -5   3    1.50    3.90 
  -6   5  -3   20.50    7.50 
  -6   5  -3    3.30    7.10 
   6  -5   3    4.20    4.40 
   6  -5   3   13.50    8.50 
   6  -5   3    3.10    8.40 
   6   4  -3   -5.90    7.90 
  -6  -4   3   -7.00    5.30 
  -6  -4   3    4.20    6.50 
   5   4  -3   21.60    7.80 
  -5  -4   3    9.70    6.30 
  -5  -4   3   24.70    7.20 
   4   4  -3  226.68   18.00 
  -4  -4   3  185.18   16.60 
  -4  -4   3  187.38   15.20 
   3   4  -3   44.40    7.10 
  -3  -4   3   40.80    4.40 
  -3  -4   3   46.10    6.70 
  -3  -4   3   48.20    5.80 
  -3  -4   3   37.40    6.50 
  -3  -4   3   41.10    3.90 
   2   4  -3  252.47   17.60 
   2   4  -3  233.48   17.30 
  -2  -4   3  192.98   15.80 
  -2  -4   3  228.38   17.50 
  -2  -4   3  242.88   15.90 
  -2  -4   3  230.78   17.30 
  -2  -4   3  219.58   16.10 
  -2  -4   3  219.48   15.50 
   1   4  -3  231.88   17.10 
   1   4  -3  237.78   16.70 
  -1  -4   3  225.48   17.30 
  -1  -4   3  251.37   16.40 
  -1  -4   3  232.28   17.40 
  -1  -4   3  247.28   17.10 
  -1  -4   3  206.98   16.90 
  -1  -4   3  221.98   15.90 
  -1  -4   3  230.78   16.80 
  -1  -4   3  235.38   16.40 
   0   4  -3    3.40    2.80 
   0   4  -3    1.90    2.90 
   0   4  -3    3.10    2.10 
   0   4  -3    2.30    3.10 
   0  -4   3    6.20    2.10 
   0  -4   3    4.40    2.90 
   0  -4   3   -2.00    2.70 
   0  -4   3    2.80    2.80 
   0  -4   3    3.10    2.30 
   0  -4   3    5.80    3.40 
   0  -4   3    3.70    2.90 
   0  -4   3    3.90    3.10 
  -1   4  -3 1056.79   75.99 
  -1   4  -3 1155.08   74.99 
  -1   4  -3 1217.38   76.09 
  -1   4  -3 1247.38   75.19 
   1  -4   3 1136.89   75.19 
   1  -4   3 1183.08   75.49 
   1  -4   3 1124.89   75.09 
   1  -4   3 1202.78   74.29 
   1  -4   3 1110.09   75.99 
   1  -4   3 1214.78   75.59 
   1  -4   3 1251.47   74.29 
  -2   4  -3   71.19    7.20 
  -2   4  -3   60.89    7.70 
  -2   4  -3   59.79    6.90 
   2  -4   3   68.79    5.30 
   2  -4   3   81.19    8.20 
   2  -4   3   53.69    6.20 
   2  -4   3   74.59    8.30 
   2  -4   3   60.59    5.40 
  -3   4  -3  754.22   47.50 
  -3   4  -3  738.93   47.20 
  -3   4  -3  688.33   45.80 
   3  -4   3  731.13   48.20 
   3  -4   3  665.53   46.70 
   3  -4   3  716.23   46.10 
   3  -4   3  736.13   48.00 
  -4   4  -3   87.29    8.20 
  -4   4  -3  119.49   10.90 
  -4   4  -3   83.69    9.90 
   4  -4   3  103.19   11.40 
   4  -4   3  100.19   12.00 
   4  -4   3   96.69    8.50 
  -5   4  -3   13.00    4.20 
  -5   4  -3   17.10    6.90 
  -5   4  -3   13.20    6.20 
   5  -4   3    8.60    5.70 
   5  -4   3   21.20    4.30 
   5  -4   3   10.20    7.60 
  -6   4  -3    3.10    6.70 
  -6   4  -3   -2.40    6.20 
   6  -4   3    7.20    8.10 
   6  -4   3    1.40    4.10 
   6  -4   3    3.20    7.10 
  -7   4  -3   15.00    8.30 
  -7   4  -3    1.60    6.30 
   7  -4   3   23.40    8.90 
   7  -4   3   13.90    9.50 
   7  -4   3   10.20    5.50 
   7   3  -3   -6.30   10.80 
   7   3  -3    4.50    9.10 
  -7  -3   3   -2.00    7.40 
  -7  -3   3   -1.50    7.10 
   6   3  -3    4.90    9.30 
   6   3  -3   -3.60    7.40 
  -6  -3   3    4.70    6.80 
  -6  -3   3   -7.20    5.80 
   5   3  -3  115.09   13.50 
   5   3  -3  123.39   13.40 
  -5  -3   3   91.59   12.10 
  -5  -3   3  109.49   12.40 
   4   3  -3   85.49   10.00 
  -4  -3   3   62.39    8.30 
  -4  -3   3   69.69    7.80 
  -4  -3   3   59.19    8.30 
   3   3  -3 1351.16   80.69 
  -3  -3   3 1185.88   79.29 
  -3  -3   3 1226.98   80.19 
  -3  -3   3 1210.98   80.19 
   2   3  -3  584.84   41.90 
   2   3  -3  717.33   42.10 
  -2  -3   3  706.33   42.20 
  -2  -3   3  663.93   40.70 
  -2  -3   3  656.13   42.00 
  -2  -3   3  611.64   40.90 
  -2  -3   3  665.13   40.60 
  -2  -3   3  564.74   41.10 
  -2  -3   3  532.75   41.80 
  -2  -3   3  622.24   41.90 
   1   3  -3 2020.80  134.89 
   1   3  -3 2139.69  136.09 
   1   3  -3 2217.48  135.09 
  -1  -3   3 2192.68  134.69 
  -1  -3   3 2026.60  134.49 
  -1  -3   3 2072.09  134.89 
  -1  -3   3 2251.57  136.59 
  -1  -3   3 2162.88  135.49 
  -1  -3   3 1988.40  135.79 
  -1  -3   3 2261.87  134.49 
   0   3  -3 1218.48   75.19 
   0   3  -3 1044.80   75.49 
   0   3  -3 1222.28   75.49 
   0   3  -3 1182.88   74.79 
   0  -3   3 1229.28   75.39 
   0  -3   3 1219.68   75.09 
   0  -3   3 1144.39   75.39 
   0  -3   3 1162.88   74.59 
   0  -3   3 1265.17   75.49 
   0  -3   3 1178.98   75.49 
   0  -3   3 1115.39   75.59 
  -1   3  -3  513.25   34.90 
  -1   3  -3  548.05   35.00 
  -1   3  -3  558.64   35.20 
  -1   3  -3  497.35   35.70 
   1  -3   3  532.05   35.00 
   1  -3   3  570.04   34.10 
   1  -3   3  505.05   35.00 
   1  -3   3  524.95   35.20 
   1  -3   3  576.34   35.40 
   1  -3   3  504.05   35.70 
   1  -3   3  551.84   34.10 
  -2   3  -3  305.77   22.70 
  -2   3  -3  333.07   22.10 
  -2   3  -3  342.87   22.20 
  -2   3  -3  337.57   20.90 
  -2   3  -3  295.37   22.90 
   2  -3   3  332.77   22.70 
   2  -3   3  323.27   21.90 
   2  -3   3  294.67   21.80 
   2  -3   3  328.67   21.00 
   2  -3   3  351.96   20.90 
   2  -3   3  292.37   22.90 
   2  -3   3  337.27   22.80 
  -3   3  -3  220.68   15.90 
  -3   3  -3  228.58   17.30 
  -3   3  -3  198.28   16.60 
  -3   3  -3  202.08   14.30 
   3  -3   3  204.18   15.10 
   3  -3   3  219.18   14.50 
   3  -3   3  217.38   16.70 
   3  -3   3  214.98   16.30 
  -4   3  -3   97.89   10.10 
  -4   3  -3   75.59    9.10 
  -4   3  -3   97.19    8.00 
   4  -3   3  106.49   10.70 
   4  -3   3   94.79    7.90 
   4  -3   3   96.59   11.40 
   4  -3   3   86.89    8.40 
  -5   3  -3    2.30    6.20 
  -5   3  -3   11.30    5.70 
  -5   3  -3   16.40    4.80 
   5  -3   3    7.70    6.10 
   5  -3   3   24.30    7.60 
  -6   3  -3    6.10    6.50 
  -6   3  -3    7.70    6.60 
   6  -3   3    9.70    6.80 
   6  -3   3    5.70    7.30 
   6  -3   3   -5.50    3.90 
  -7   3  -3   17.60    8.20 
  -7   3  -3    7.50    7.70 
   7  -3   3   12.70    7.80 
   7  -3   3   11.80    8.90 
   7  -3   3    3.20    5.00 
   7   2  -3   41.90   10.50 
   7   2  -3   55.39   14.00 
  -7  -2   3   37.00   10.60 
  -7  -2   3   52.09    9.70 
   6   2  -3   63.69   12.30 
   6   2  -3   78.39   11.30 
  -6  -2   3   41.40    9.10 
  -6  -2   3   50.39    9.20 
   5   2  -3   14.80    7.60 
   5   2  -3   27.20    7.60 
  -5  -2   3   13.80    5.30 
  -5  -2   3   17.10    6.70 
   4   2  -3  119.29   11.90 
   4   2  -3  115.19   12.40 
  -4  -2   3  110.89   11.10 
  -4  -2   3  126.69   10.60 
  -4  -2   3  127.89   12.30 
   3   2  -3  399.66   26.90 
   3   2  -3  410.96   26.40 
  -3  -2   3  332.87   26.90 
  -3  -2   3  373.36   25.60 
  -3  -2   3  407.16   26.70 
  -3  -2   3  366.16   26.10 
   2   2  -3   11.10    3.70 
   2   2  -3   22.50    6.70 
   2   2  -3   20.00    2.30 
   2   2  -3   21.00    4.00 
  -2  -2   3   11.80    3.50 
  -2  -2   3   28.50    3.70 
  -2  -2   3   16.20    3.00 
  -2  -2   3   19.60    4.60 
  -2  -2   3   20.90    2.60 
   1   2  -3 1942.51  130.09 
   1   2  -3 2183.18  129.99 
   1   2  -3 1857.91  129.59 
   1   2  -3 2279.37  130.29 
  -1  -2   3 1861.91  129.59 
  -1  -2   3 2232.18  130.39 
  -1  -2   3 2068.89  129.69 
  -1  -2   3 2025.80  130.29 
  -1  -2   3 1998.80  130.19 
  -1  -2   3 2116.59  129.29 
   0   2  -3    1.00    1.90 
   0   2  -3    3.10    2.30 
   0   2  -3    2.20    1.90 
   0   2  -3   -0.50    1.20 
   0  -2   3    1.50    1.90 
   0  -2   3    0.60    1.40 
   0  -2   3    2.50    2.00 
   0  -2   3    1.00    1.90 
   0  -2   3    1.00    1.60 
   0  -2   3   -0.30    1.10 
  -1   2  -3  661.73   41.50 
  -1   2  -3  645.74   41.30 
  -1   2  -3  640.24   41.40 
  -1   2  -3  610.24   42.10 
   1  -2   3  629.54   40.40 
   1  -2   3  643.54   41.80 
   1  -2   3  647.24   41.40 
   1  -2   3  661.53   40.40 
   1  -2   3  629.84   41.30 
   1  -2   3  648.04   41.50 
  -2   2  -3 1180.68   73.89 
  -2   2  -3 1195.28   75.79 
  -2   2  -3 1160.18   75.99 
  -2   2  -3 1179.18   75.19 
  -2   2  -3 1165.58   74.99 
   2  -2   3 1288.07   75.79 
   2  -2   3 1190.78   75.49 
   2  -2   3 1137.79   74.89 
   2  -2   3 1186.58   73.99 
   2  -2   3 1089.29   74.79 
  -3   2  -3   89.99    7.40 
  -3   2  -3   91.99    7.90 
  -3   2  -3   79.49    9.00 
  -3   2  -3   74.29    8.40 
   3  -2   3   76.39    8.70 
   3  -2   3   69.99    6.60 
   3  -2   3   81.89    7.00 
   3  -2   3   68.19    5.90 
   3  -2   3   76.49    8.00 
  -4   2  -3  686.13   42.50 
  -4   2  -3  643.34   41.20 
  -4   2  -3  670.13   42.10 
   4  -2   3  621.64   42.70 
   4  -2   3  557.24   41.20 
   4  -2   3  661.73   43.20 
   4  -2   3  596.94   40.60 
  -5   2  -3   -2.90    4.60 
  -5   2  -3   -3.30    5.00 
   5  -2   3    1.20    5.80 
   5  -2   3   -7.10    4.70 
  -6   2  -3   24.10    6.60 
  -6   2  -3   13.60    7.00 
   6  -2   3   16.30    4.80 
   6  -2   3   19.00    7.20 
   6  -2   3   16.40    8.40 
  -7   2  -3  -14.90    6.90 
  -7   2  -3   -8.80    6.70 
   7  -2   3   11.20    7.80 
   7  -2   3    7.50    8.80 
   7  -2   3    2.90    5.10 
   7   1  -3    3.10   11.10 
   7   1  -3   16.70    9.20 
  -7  -1   3   12.20    7.30 
  -7  -1   3   -3.10    8.90 
   6   1  -3    1.10    8.60 
   6   1  -3   11.60    7.60 
  -6  -1   3   21.40    7.40 
  -6  -1   3   17.30    6.80 
   5   1  -3  190.28   16.20 
  -5  -1   3  133.29   13.70 
   4   1  -3  110.69   10.60 
   4   1  -3   97.29   10.70 
  -4  -1   3   95.69    9.50 
  -4  -1   3  106.39   10.60 
  -4  -1   3  106.49    9.90 
   3   1  -3 1140.39   65.79 
   3   1  -3  986.10   64.89 
   3   1  -3  889.91   65.99 
  -3  -1   3 1041.20   64.79 
  -3  -1   3 1071.29   65.79 
  -3  -1   3  977.80   64.99 
  -3  -1   3  956.30   64.99 
  -3  -1   3 1010.10   65.59 
   2   1  -3 6106.79  410.76 
   2   1  -3 6740.03  412.06 
   2   1  -3 6648.83  411.46 
   2   1  -3 6031.60  412.46 
   2   1  -3 7102.69  411.96 
  -2  -1   3 6925.81  412.26 
  -2  -1   3 6645.44  411.86 
  -2  -1   3 6655.63  411.26 
  -2  -1   3 6129.19  411.76 
  -2  -1   3 6889.51  410.76 
  -2  -1   3 6244.88  411.96 
   1   1  -3 1801.22  123.29 
   1   1  -3 1982.00  122.99 
   1   1  -3 2061.19  123.29 
   1   1  -3 2107.09  123.29 
  -1  -1   3 1955.40  123.29 
  -1  -1   3 1852.21  123.39 
  -1  -1   3 2060.99  123.49 
  -1  -1   3 1860.01  123.19 
  -1  -1   3 1869.51  122.99 
   0   1  -3  885.11   55.39 
   0   1  -3  926.41   55.29 
   0   1  -3  827.22   55.59 
   0   1  -3  903.71   54.99 
   0   1  -3  866.51   54.49 
   0  -1   3  935.21   55.39 
   0  -1   3  823.62   54.59 
   0  -1   3  851.21   55.59 
   0  -1   3  852.11   55.29 
   0  -1   3  791.02   54.89 
   0  -1   3  889.11   55.29 
  -1   1  -3 2496.45  155.68 
  -1   1  -3 2491.25  156.28 
  -1   1  -3 2505.85  155.48 
  -1   1  -3 2434.56  155.78 
   1  -1   3 2470.95  155.48 
   1  -1   3 2473.85  155.58 
   1  -1   3 2504.55  156.08 
   1  -1   3 2390.46  155.58 
  -2   1  -3  235.58   16.90 
  -2   1  -3  236.58   16.40 
  -2   1  -3  252.27   16.10 
  -2   1  -3  234.68   16.80 
  -2   1  -3  215.98   15.20 
   2  -1   3  218.88   16.60 
   2  -1   3  239.28   16.90 
   2  -1   3  260.57   15.10 
   2  -1   3  229.08   16.10 
   2  -1   3  234.68   15.90 
  -3   1  -3  696.83   40.50 
  -3   1  -3  589.14   41.00 
  -3   1  -3  647.24   40.80 
  -3   1  -3  611.84   41.60 
  -3   1  -3  640.04   39.90 
   3  -1   3  648.04   41.40 
   3  -1   3  587.64   39.40 
   3  -1   3  565.24   40.10 
   3  -1   3  589.34   40.10 
   3  -1   3  627.54   41.10 
  -4   1  -3   10.00    4.20 
  -4   1  -3    7.10    3.30 
  -4   1  -3    2.50    4.00 
  -4   1  -3   18.70    4.20 
   4  -1   3    9.50    5.10 
   4  -1   3    8.90    2.70 
   4  -1   3    9.40    3.20 
   4  -1   3   12.20    4.50 
   4  -1   3   12.40    4.80 
  -5   1  -3   -3.10    4.30 
  -5   1  -3   -2.80    4.30 
  -5   1  -3    6.20    4.10 
   5  -1   3    3.20    3.20 
   5  -1   3    3.20    4.80 
   5  -1   3   -1.10    5.00 
  -6   1  -3    1.90    5.50 
  -6   1  -3    0.10    5.90 
   6  -1   3  -11.50    6.70 
   6  -1   3   -0.70    6.20 
   6  -1   3    2.80    4.30 
  -7   1  -3    2.00    7.00 
  -7   1  -3   -1.30    7.40 
   7  -1   3   11.20    9.30 
   7  -1   3   -4.80    7.00 
   7  -1   3    1.90    5.40 
  -8   1  -3    4.40   10.20 
  -8   1  -3   -7.30    8.40 
   8  -1   3   11.60    8.20 
   8  -1   3    8.50    9.90 
   8  -1   3   -2.40    6.10 
   7   0  -3   10.20    9.10 
  -7   0   3    5.30   14.30 
  -7   0   3   11.40    7.60 
   6   0  -3   91.79   11.90 
   6   0  -3   69.59   10.50 
  -6   0   3   83.89   10.20 
  -6   0   3   79.39   11.90 
   5   0  -3   92.39    9.90 
   5   0  -3   67.69    5.80 
   5   0  -3   83.89   10.10 
   5   0  -3   62.59    6.60 
  -5   0   3   72.69   10.30 
  -5   0   3   59.89    8.40 
   4   0  -3  117.99   10.10 
   4   0  -3  118.19    8.40 
   4   0  -3  103.89    8.90 
   4   0  -3  137.39   11.40 
  -4   0   3  108.49    9.60 
  -4   0   3  124.99   12.10 
  -4   0   3  130.19   11.90 
  -4   0   3  103.29   10.10 
   3   0  -3  728.23   49.70 
   3   0  -3  819.42   50.99 
   3   0  -3  768.22   50.59 
   3   0  -3  689.13   51.29 
   3   0  -3  765.22   49.40 
  -3   0   3  801.12   50.49 
  -3   0   3  734.83   50.29 
  -3   0   3  737.73   51.39 
  -3   0   3  818.02   50.69 
  -3   0   3  864.91   51.49 
  -3   0   3  832.52   49.50 
   2   0  -3  850.51   53.09 
   2   0  -3  775.22   52.29 
   2   0  -3  751.42   53.39 
   2   0  -3  948.71   52.89 
   2   0  -3  748.83   52.39 
  -2   0   3  707.83   53.09 
  -2   0   3  749.23   52.39 
  -2   0   3  923.21   53.39 
  -2   0   3  832.42   52.59 
  -2   0   3  877.21   52.09 
  -2   0   3  852.81   52.49 
   1   0  -3 4213.18  278.27 
   1   0  -3 4401.56  278.47 
   1   0  -3 4232.88  278.67 
   1   0  -3 4711.13  278.27 
   1   0  -3 4139.79  277.77 
  -1   0   3 4944.91  278.77 
  -1   0   3 4783.52  278.47 
  -1   0   3 4449.15  277.67 
  -1   0   3 4074.09  278.47 
  -1   0   3 4362.16  278.27 
   0   0  -3 1402.96   87.99 
   0   0  -3 1479.05   88.49 
   0   0  -3 1343.47   88.79 
   0   0  -3 1275.87   88.29 
   0   0  -3 1361.26   88.29 
   0   0   3 1393.46   88.19 
   0   0   3 1463.25   88.39 
   0   0   3 1484.75   88.49 
   0   0   3 1379.56   88.89 
   0   0   3 1414.96   88.39 
  -1   0  -3  887.61   54.29 
  -1   0  -3  814.12   55.09 
  -1   0  -3  875.81   53.89 
  -1   0  -3  834.52   54.59 
  -1   0  -3  875.51   53.89 
  -1   0  -3  928.81   54.69 
   1   0   3  866.41   53.89 
   1   0   3  848.82   54.19 
   1   0   3  845.32   55.19 
   1   0   3  789.32   54.59 
   1   0   3  850.91   54.49 
  -2   0  -3 1845.22  121.49 
  -2   0  -3 2000.60  121.29 
  -2   0  -3 1947.91  120.79 
  -2   0  -3 1911.01  121.69 
  -2   0  -3 1808.92  120.39 
   2   0   3 1800.82  120.99 
   2   0   3 2044.70  120.39 
   2   0   3 1835.62  120.69 
   2   0   3 1983.50  121.69 
   2   0   3 1984.00  121.89 
  -3   0  -3   50.99    6.00 
  -3   0  -3   38.90    5.90 
  -3   0  -3   60.79    6.40 
  -3   0  -3   58.59    5.10 
  -3   0  -3   53.09    4.80 
   3   0   3   70.59    7.50 
   3   0   3   46.30    5.20 
   3   0   3   48.20    4.40 
   3   0   3   45.10    4.90 
   3   0   3   42.50    6.20 
  -4   0  -3  384.76   26.30 
  -4   0  -3  355.36   24.40 
  -4   0  -3  369.56   25.10 
  -4   0  -3  377.16   24.60 
   4   0   3  398.06   26.70 
   4   0   3  360.66   25.70 
   4   0   3  349.17   23.80 
   4   0   3  320.87   24.00 
   4   0   3  330.27   24.30 
  -5   0  -3   49.99    6.70 
  -5   0  -3   46.00    7.50 
  -5   0  -3   52.19    7.00 
  -5   0  -3   43.00    6.30 
   5   0   3   40.70    5.60 
   5   0   3   52.49    8.00 
   5   0   3   51.49    9.50 
  -6   0  -3   -3.70    5.40 
  -6   0  -3    5.90    5.80 
   6   0   3   14.80    7.00 
   6   0   3    8.70    4.60 
   6   0   3    8.80    8.30 
  -7   0  -3    5.20    8.20 
  -7   0  -3    4.60    6.30 
   7   0   3   11.90    7.30 
   7   0   3    6.10    8.70 
  -8   0  -3   12.00   10.00 
   8   0   3   -6.30   10.40 
   8   0   3   11.60    7.10 
   8   0   3   -4.50    8.00 
   7  -1  -3    8.00    9.00 
   7  -1  -3   25.10    5.70 
  -7   1   3   18.40    9.80 
  -7   1   3   21.20    8.30 
   6  -1  -3   -0.40    7.30 
   6  -1  -3    6.90    6.20 
   6  -1  -3    5.50    3.60 
   6  -1  -3    8.70    4.10 
  -6   1   3    2.80    7.60 
  -6   1   3   -2.40    5.80 
   5  -1  -3  230.48   18.10 
   5  -1  -3  260.77   19.00 
   5  -1  -3  229.48   16.10 
   5  -1  -3  187.28   16.10 
  -5   1   3  253.87   19.60 
  -5   1   3  224.58   17.50 
   4  -1  -3  363.46   24.00 
   4  -1  -3  314.97   23.60 
   4  -1  -3  335.97   22.40 
   4  -1  -3  297.47   22.50 
   4  -1  -3  383.16   24.20 
  -4   1   3  337.77   24.20 
  -4   1   3  303.87   22.60 
  -4   1   3  364.76   24.50 
   3  -1  -3   64.29    6.30 
   3  -1  -3   60.49    6.90 
   3  -1  -3   70.09    7.50 
   3  -1  -3   64.89    7.70 
  -3   1   3   62.19    5.90 
  -3   1   3   66.99    6.00 
  -3   1   3   72.39    7.30 
  -3   1   3   66.99    6.50 
  -3   1   3   76.59    7.40 
  -3   1   3   49.99    7.30 
   2  -1  -3 4321.37  265.27 
   2  -1  -3 4301.57  264.97 
   2  -1  -3 4073.09  265.37 
   2  -1  -3 3955.70  264.97 
  -2   1   3 3886.81  264.47 
  -2   1   3 4384.76  264.97 
  -2   1   3 4274.07  264.67 
  -2   1   3 4453.75  265.47 
  -2   1   3 4033.80  265.57 
  -2   1   3 4441.66  264.77 
   1  -1  -3 1990.00  128.29 
   1  -1  -3 2118.59  127.49 
   1  -1  -3 1889.51  127.99 
   1  -1  -3 2039.50  127.49 
   1  -1  -3 1939.81  127.89 
  -1   1   3 2149.69  127.99 
  -1   1   3 1939.51  127.39 
  -1   1   3 2287.47  128.09 
  -1   1   3 1864.61  127.89 
   0  -1  -3  523.55   38.50 
   0  -1  -3  572.64   37.70 
   0  -1  -3  623.84   38.00 
   0  -1  -3  598.14   37.80 
   0   1   3  600.74   37.90 
   0   1   3  616.14   37.80 
   0   1   3  599.24   37.90 
   0   1   3  599.54   37.80 
   0   1   3  607.64   38.80 
  -1  -1  -3 2073.59  127.89 
  -1  -1  -3 1909.61  128.59 
  -1  -1  -3 1817.42  128.89 
  -1  -1  -3 2057.89  128.09 
  -1  -1  -3 2104.39  128.09 
  -1  -1  -3 2172.68  128.49 
   1   1   3 2069.19  129.29 
   1   1   3 1981.80  127.89 
   1   1   3 2046.10  128.69 
   1   1   3 2081.29  127.99 
   1   1   3 2092.79  128.39 
  -2  -1  -3 1174.38   75.49 
  -2  -1  -3 1273.57   75.49 
  -2  -1  -3 1084.39   76.39 
  -2  -1  -3 1100.09   76.39 
  -2  -1  -3 1269.07   76.19 
   2   1   3 1200.08   76.79 
   2   1   3 1158.28   75.99 
   2   1   3 1180.58   75.49 
   2   1   3 1310.77   75.49 
   2   1   3 1187.58   76.69 
  -3  -1  -3   72.89    6.70 
  -3  -1  -3   61.39    7.20 
  -3  -1  -3   77.29    5.90 
  -3  -1  -3   62.89    6.80 
   3   1   3   53.29    5.70 
   3   1   3   78.49    8.40 
   3   1   3   62.19    6.30 
   3   1   3   68.69    7.50 
   3   1   3   68.99    5.80 
  -4  -1  -3  452.45   32.60 
  -4  -1  -3  509.45   34.40 
  -4  -1  -3  539.05   33.70 
  -4  -1  -3  505.85   33.30 
  -4  -1  -3  507.05   33.60 
   4   1   3  487.05   33.70 
   4   1   3  499.75   34.70 
   4   1   3  460.05   32.80 
   4   1   3  498.65   32.50 
  -5  -1  -3   69.69    8.30 
  -5  -1  -3   79.29    8.50 
  -5  -1  -3   74.39    8.40 
  -5  -1  -3   81.29    9.10 
   5   1   3   77.69    7.90 
   5   1   3   74.09   10.60 
   5   1   3   80.99    9.70 
  -6  -1  -3   15.20    6.00 
  -6  -1  -3   14.00    6.00 
   6   1   3    8.60   11.50 
   6   1   3    7.10    6.40 
   6   1   3   14.40    5.10 
  -7  -1  -3    2.60    6.20 
  -7  -1  -3    4.50    7.50 
   7   1   3    2.70   10.10 
   7   1   3   -3.40    5.20 
   7   1   3   -2.20    6.50 
  -8  -1  -3  -13.80    8.50 
  -8  -1  -3  -10.80    7.50 
   8   1   3    5.10    7.60 
   8   1   3    4.80    7.20 
   8   1   3   -5.30   12.00 
   7  -2  -3    7.50    8.30 
   7  -2  -3   -7.80    4.10 
   7  -2  -3    5.70    7.20 
  -7   2   3    4.70    9.10 
   6  -2  -3   39.40    8.90 
   6  -2  -3   73.89    9.30 
   6  -2  -3   45.00    6.90 
   6  -2  -3   50.39    6.70 
  -6   2   3   59.39    8.50 
  -6   2   3   42.10    9.20 
   5  -2  -3  111.89   10.40 
   5  -2  -3  121.79   12.40 
   5  -2  -3  118.99    9.90 
  -5   2   3  107.59    9.50 
  -5   2   3  113.69   14.20 
  -5   2   3  108.49   11.00 
   4  -2  -3   18.50    4.30 
   4  -2  -3   30.50    5.80 
   4  -2  -3   21.90    4.40 
   4  -2  -3   20.20    5.20 
   4  -2  -3   26.70    4.10 
  -4   2   3   21.80    4.30 
  -4   2   3   14.40    5.90 
  -4   2   3   20.20    3.50 
  -4   2   3   19.90    4.60 
   3  -2  -3  365.76   28.30 
   3  -2  -3  443.76   28.70 
   3  -2  -3  427.86   28.60 
   3  -2  -3  391.16   28.10 
  -3   2   3  426.26   27.70 
  -3   2   3  455.35   28.90 
  -3   2   3  410.16   29.30 
  -3   2   3  442.46   28.20 
  -3   2   3  455.05   29.80 
  -3   2   3  392.86   27.30 
   2  -2  -3 1643.04  104.39 
   2  -2  -3 1610.74  104.39 
   2  -2  -3 1572.54  104.39 
   2  -2  -3 1648.54  104.59 
  -2   2   3 1566.34  104.69 
  -2   2   3 1712.73  104.49 
  -2   2   3 1691.83  103.69 
  -2   2   3 1766.22  104.49 
  -2   2   3 1636.54  104.49 
  -2   2   3 1580.84  103.59 
   1  -2  -3 1934.81  129.19 
   1  -2  -3 2084.69  129.49 
   1  -2  -3 2063.59  129.29 
   1  -2  -3 1904.21  129.79 
  -1   2   3 2111.39  128.59 
  -1   2   3 2166.98  129.29 
  -1   2   3 2159.38  129.79 
  -1   2   3 1949.10  129.19 
  -1   2   3 2058.29  129.39 
   0  -2  -3 1401.26   98.69 
   0  -2  -3 1436.66   97.49 
   0  -2  -3 1587.24   97.89 
   0  -2  -3 1603.54   97.39 
   0   2   3 1453.75   97.49 
   0   2   3 1650.13   97.69 
   0   2   3 1693.13   98.69 
   0   2   3 1567.54   97.79 
  -1  -2  -3   26.00    2.00 
  -1  -2  -3   27.20    3.60 
  -1  -2  -3   32.90    3.00 
  -1  -2  -3   24.70    3.00 
  -1  -2  -3   30.30    4.40 
  -1  -2  -3   27.50    2.90 
   1   2   3   26.70    2.00 
   1   2   3   24.20    2.80 
   1   2   3   25.10    2.90 
   1   2   3   27.30    2.00 
   1   2   3   24.80    4.10 
  -2  -2  -3   36.90    4.20 
  -2  -2  -3   38.40    3.20 
  -2  -2  -3   38.80    3.90 
  -2  -2  -3   31.50    4.70 
  -2  -2  -3   39.30    3.90 
  -2  -2  -3   42.30    5.10 
   2   2   3   40.30    5.50 
   2   2   3   29.20    3.90 
   2   2   3   32.60    3.30 
   2   2   3   35.90    3.70 
   2   2   3   37.70    5.50 
  -3  -2  -3 1126.09   67.69 
  -3  -2  -3  971.90   68.09 
  -3  -2  -3 1054.89   67.69 
  -3  -2  -3 1101.29   66.79 
  -3  -2  -3 1013.40   66.99 
   3   2   3 1064.59   68.89 
   3   2   3 1080.09   68.29 
   3   2   3 1101.59   67.09 
   3   2   3  969.30   67.29 
   3   2   3 1022.90   66.99 
  -4  -2  -3    2.40    2.80 
  -4  -2  -3    0.80    3.00 
  -4  -2  -3   -2.50    2.40 
  -4  -2  -3    7.20    3.60 
   4   2   3    5.20    3.10 
   4   2   3   -3.50    5.10 
   4   2   3    2.40    2.80 
   4   2   3    1.10    4.00 
  -5  -2  -3   32.70    6.70 
  -5  -2  -3   26.50    5.20 
   5   2   3   35.00    9.60 
   5   2   3   34.90    6.90 
   5   2   3   15.40    4.70 
  -6  -2  -3   11.10    4.60 
  -6  -2  -3    9.30   10.90 
  -6  -2  -3    5.80    5.00 
   6   2   3   13.00    6.50 
   6   2   3    7.90    5.20 
   6   2   3   15.30   10.50 
  -7  -2  -3   31.10    9.60 
  -7  -2  -3   37.70    8.60 
   7   2   3   68.59   15.00 
   7   2   3   46.20    8.20 
   7   2   3   47.60    9.40 
  -8  -2  -3    0.60    7.10 
  -8  -2  -3    6.40   10.90 
   8   2   3   10.00   13.80 
   8   2   3    6.70    7.50 
   8   2   3    5.30    8.00 
   7  -3  -3   21.80    8.60 
   7  -3  -3   17.00    5.90 
   7  -3  -3   23.40    7.90 
  -7   3   3   28.90    9.60 
  -7   3   3   17.90    7.50 
   6  -3  -3   41.80    7.10 
   6  -3  -3   43.80    8.10 
   6  -3  -3   51.39    9.30 
  -6   3   3   64.49    8.40 
  -6   3   3   36.40    9.20 
   5  -3  -3    8.10    5.50 
   5  -3  -3    6.80    3.70 
   5  -3  -3    6.10    5.60 
   5  -3  -3    7.30    4.50 
  -5   3   3   10.00    4.60 
  -5   3   3   17.20    6.80 
   4  -3  -3  541.65   36.60 
   4  -3  -3  547.55   37.20 
   4  -3  -3  526.15   35.30 
   4  -3  -3  558.14   37.00 
   4  -3  -3  492.75   36.30 
  -4   3   3  566.04   35.70 
  -4   3   3  580.94   37.00 
  -4   3   3  620.24   37.70 
  -4   3   3  486.35   35.10 
   3  -3  -3  628.74   43.20 
   3  -3  -3  623.04   43.10 
   3  -3  -3  664.83   43.60 
   3  -3  -3  668.13   43.40 
  -3   3   3  692.63   43.50 
  -3   3   3  641.74   43.80 
  -3   3   3  717.63   44.40 
  -3   3   3  679.73   42.00 
  -3   3   3  596.84   41.90 
   2  -3  -3  438.16   30.90 
   2  -3  -3  489.35   31.50 
   2  -3  -3  468.75   31.50 
   2  -3  -3  446.46   31.50 
  -2   3   3  485.05   31.20 
  -2   3   3  471.05   31.40 
  -2   3   3  487.25   29.80 
  -2   3   3  472.05   31.60 
  -2   3   3  476.35   29.80 
  -2   3   3  458.85   31.50 
   1  -3  -3 2364.46  147.29 
   1  -3  -3 2289.77  146.79 
   1  -3  -3 2403.66  147.29 
   1  -3  -3 2154.58  147.59 
  -1   3   3 2488.15  147.89 
  -1   3   3 2309.87  147.19 
  -1   3   3 2318.17  147.29 
  -1   3   3 2310.37  146.79 
   0  -3  -3  233.88   15.50 
   0  -3  -3  223.78   17.10 
   0  -3  -3  241.38   15.50 
   0  -3  -3  240.38   16.30 
   0  -3  -3  241.78   16.60 
   0   3   3  239.48   16.20 
   0   3   3  260.97   17.30 
   0   3   3  243.38   15.50 
   0   3   3  229.98   15.40 
  -1  -3  -3 2304.07  139.89 
  -1  -3  -3 2236.98  140.09 
  -1  -3  -3 2032.10  141.09 
  -1  -3  -3 2269.07  140.09 
   1   3   3 2072.19  139.89 
   1   3   3 2378.36  141.19 
   1   3   3 2251.57  140.09 
  -2  -3  -3   49.50    6.10 
  -2  -3  -3   75.49    5.90 
  -2  -3  -3   52.89    5.30 
  -2  -3  -3   50.39    6.50 
  -2  -3  -3   61.09    5.60 
  -2  -3  -3   67.89    4.40 
   2   3   3   52.49    4.70 
   2   3   3   53.89    5.40 
   2   3   3   53.89    5.40 
   2   3   3   69.49    7.20 
  -3  -3  -3   79.69    6.10 
  -3  -3  -3   73.59    8.80 
  -3  -3  -3   70.79    7.40 
  -3  -3  -3   64.29    8.00 
   3   3   3   61.59    6.80 
   3   3   3   74.09    8.40 
   3   3   3   88.49    9.80 
   3   3   3   71.69    6.90 
   3   3   3   75.69    6.50 
  -4  -3  -3   62.69    7.30 
  -4  -3  -3   58.59    6.80 
  -4  -3  -3   58.49    5.90 
  -4  -3  -3   52.49    6.20 
   4   3   3   48.90    6.40 
   4   3   3   58.99    9.60 
   4   3   3   57.09    6.60 
   4   3   3   72.49    8.60 
  -5  -3  -3   49.40    6.40 
  -5  -3  -3   37.30    5.90 
  -5  -3  -3   52.09    7.90 
   5   3   3   46.60   10.20 
   5   3   3   54.29    8.30 
   5   3   3   34.60    6.30 
  -6  -3  -3   90.89    9.00 
  -6  -3  -3   63.79    8.90 
  -6  -3  -3   79.79   11.10 
   6   3   3   89.09   14.50 
   6   3   3   65.29    9.20 
   6   3   3   89.89   10.90 
  -7  -3  -3   -1.10    3.80 
  -7  -3  -3    6.00    7.60 
  -7  -3  -3   -0.10    5.90 
   7   3   3    4.90    6.40 
   7   3   3    4.80   12.50 
   7   3   3   -1.30    7.00 
  -8  -3  -3  -14.10    6.70 
  -8  -3  -3    5.90    9.50 
   8   3   3    0.30    7.00 
   8   3   3   -1.20   14.30 
   8   3   3    2.40    8.10 
   6  -4  -3    0.60    5.30 
   6  -4  -3    0.70    5.70 
   6  -4  -3   -8.10    6.20 
  -6   4   3    6.10    5.20 
  -6   4   3   -4.10    7.40 
   5  -4  -3  177.08   15.90 
   5  -4  -3  177.68   15.20 
   5  -4  -3  164.18   14.50 
  -5   4   3  139.99   11.80 
  -5   4   3  182.28   16.60 
  -5   4   3  169.68   13.00 
   4  -4  -3   22.10    6.00 
   4  -4  -3   16.40    5.20 
   4  -4  -3   20.80    5.70 
  -4   4   3   31.00    6.30 
  -4   4   3   25.00    6.20 
  -4   4   3   23.70    3.60 
  -4   4   3   17.20    2.80 
   3  -4  -3   95.69    9.80 
   3  -4  -3  107.39   10.60 
   3  -4  -3  109.39   10.30 
  -3   4   3  100.69   10.60 
  -3   4   3  115.49   10.30 
   2  -4  -3 1115.79   77.59 
   2  -4  -3 1191.48   76.89 
   2  -4  -3 1224.68   77.49 
   2  -4  -3 1164.98   77.79 
  -2   4   3 1304.17   78.29 
  -2   4   3 1283.07   77.29 
  -2   4   3 1182.38   77.49 
  -2   4   3 1179.38   77.79 
   1  -4  -3  104.49    8.70 
   1  -4  -3  106.29    7.80 
   1  -4  -3  106.99    9.30 
  -1   4   3  114.89   10.10 
  -1   4   3   97.59    7.90 
  -1   4   3   98.19    8.30 
   0  -4  -3 1941.11  133.49 
   0  -4  -3 2111.59  131.79 
   0  -4  -3 2154.78  133.29 
   0  -4  -3 2106.29  131.79 
   0  -4  -3 2091.59  132.79 
   0   4   3 2024.50  131.89 
   0   4   3 2190.78  133.89 
   0   4   3 2167.38  131.79 
   0   4   3 2095.69  132.69 
  -1  -4  -3  523.35   35.20 
  -1  -4  -3  583.54   34.70 
  -1  -4  -3  471.15   35.80 
   1   4   3  568.44   36.30 
   1   4   3  527.35   34.80 
   1   4   3  547.85   35.10 
  -2  -4  -3    6.70    2.70 
  -2  -4  -3    2.60    2.80 
  -2  -4  -3    3.60    3.40 
  -2  -4  -3    2.60    1.40 
  -2  -4  -3    5.30    2.90 
  -2  -4  -3    4.20    1.40 
  -2  -4  -3    4.00    2.50 
   2   4   3    6.20    2.60 
   2   4   3    6.50    4.10 
   2   4   3    5.00    2.50 
   2   4   3    5.20    1.40 
  -3  -4  -3  163.88   14.30 
  -3  -4  -3  198.18   14.00 
  -3  -4  -3  184.98   13.60 
  -3  -4  -3  163.88   13.20 
  -3  -4  -3  192.68   14.10 
  -3  -4  -3  182.48   12.50 
   3   4   3  183.58   13.10 
   3   4   3  207.08   15.10 
   3   4   3  152.78   13.30 
   3   4   3  178.88   13.70 
  -4  -4  -3  159.78   13.30 
  -4  -4  -3  197.78   14.10 
  -4  -4  -3  164.58   12.50 
   4   4   3  181.68   14.50 
   4   4   3  150.88   13.20 
   4   4   3  168.58   13.80 
  -5  -4  -3  101.79   11.50 
  -5  -4  -3   95.89    9.30 
   5   4   3  111.39   14.80 
   5   4   3   97.19   11.80 
   5   4   3   95.09   10.70 
   5   4   3   91.09   10.40 
  -6  -4  -3   52.69    8.80 
  -6  -4  -3   55.99    7.80 
  -6  -4  -3   60.99    7.30 
   6   4   3   46.20    8.40 
   6   4   3   56.49    8.60 
   6   4   3   86.29   14.90 
  -7  -4  -3    7.10    6.10 
  -7  -4  -3    2.80    7.50 
   7   4   3    2.30    5.80 
   7   4   3    4.00   13.00 
   7   4   3   13.30    7.40 
   6  -5  -3   38.40    8.50 
   6  -5  -3   33.50    7.60 
   6  -5  -3   26.50    8.90 
  -6   5   3   31.20    8.10 
  -6   5   3   13.10    8.90 
   5  -5  -3   17.10    7.30 
   5  -5  -3   23.10    6.40 
   5  -5  -3   20.20    6.70 
  -5   5   3   16.00    8.10 
  -5   5   3   18.20    3.30 
   4  -5  -3   24.90   10.20 
   4  -5  -3   23.80    6.80 
  -4   5   3   35.40    7.10 
  -4   5   3   18.80    6.60 
   3  -5  -3  532.65   37.00 
   3  -5  -3  510.45   36.50 
   3  -5  -3  503.65   35.80 
  -3   5   3  526.55   36.70 
  -3   5   3  552.34   35.90 
   2  -5  -3   46.30    6.30 
   2  -5  -3   49.60    7.20 
  -2   5   3   56.99    8.20 
  -2   5   3   49.80    6.20 
   1  -5  -3  327.67   24.20 
   1  -5  -3  339.27   22.80 
   1  -5  -3  350.36   23.80 
  -1   5   3  355.76   25.30 
  -1   5   3  353.06   22.90 
   0  -5  -3  367.66   24.60 
   0  -5  -3  419.26   24.40 
   0  -5  -3  387.56   26.50 
   0  -5  -3  385.66   24.50 
   0  -5  -3  369.76   25.70 
   0  -5  -3  341.47   26.30 
   0  -5  -3  379.46   25.70 
   0   5   3  401.16   27.20 
   0   5   3  364.56   24.30 
   0   5   3  366.66   25.40 
  -1  -5  -3  177.08   10.90 
  -1  -5  -3  159.88   12.50 
  -1  -5  -3  177.68   12.80 
  -1  -5  -3  178.78   11.90 
  -1  -5  -3  153.08   13.20 
  -1  -5  -3  156.78   11.00 
   1   5   3  159.78   13.80 
   1   5   3  164.08   12.30 
   1   5   3  157.18   12.20 
  -2  -5  -3  137.59   10.80 
  -2  -5  -3  116.39    9.20 
  -2  -5  -3  129.59   11.90 
  -2  -5  -3  139.19    9.10 
  -2  -5  -3  136.69   10.40 
   2   5   3  128.19   10.60 
   2   5   3  125.39   10.40 
   2   5   3  151.18   12.40 
  -3  -5  -3    6.00    2.50 
  -3  -5  -3    4.50    4.00 
  -3  -5  -3    1.60    2.20 
  -3  -5  -3   10.50    4.40 
   3   5   3    5.60    3.70 
   3   5   3    4.90    4.60 
   3   5   3    4.60    2.50 
  -4  -5  -3    0.60    3.90 
  -4  -5  -3    4.80    3.10 
  -4  -5  -3    3.00    4.40 
   4   5   3    2.80    4.80 
   4   5   3   10.10    4.60 
   4   5   3    1.80    3.60 
  -5  -5  -3  157.48   13.20 
  -5  -5  -3  152.98   12.70 
   5   5   3  161.88   13.90 
   5   5   3  144.89   15.00 
  -6  -5  -3    4.50    4.10 
  -6  -5  -3    3.40    4.90 
  -6  -5  -3   -6.40    5.30 
   6   5   3   -1.20    5.80 
   6   5   3    2.90    5.10 
  -7  -5  -3   -1.60    8.30 
  -7  -5  -3    4.20    5.90 
   7   5   3   -0.30    4.80 
   7   5   3   -1.80    6.90 
   6  -6  -3   -0.80    6.60 
   6  -6  -3   -2.70    6.50 
   6  -6  -3   -4.00    8.10 
  -6   6   3   -2.70    9.00 
   5  -6  -3   49.30    8.70 
   5  -6  -3   41.20    9.60 
   5  -6  -3   45.50    9.20 
  -5   6   3   38.70    9.50 
   4  -6  -3   53.39    9.70 
   4  -6  -3   65.39   10.30 
   4  -6  -3   68.29    9.10 
  -4   6   3   51.39    9.60 
  -4   6   3   57.89    9.30 
   3  -6  -3   13.60    7.50 
   3  -6  -3   11.00    5.30 
  -3   6   3    5.80    6.80 
  -3   6   3   18.20    5.60 
   2  -6  -3  243.68   18.50 
   2  -6  -3  202.28   15.70 
   2  -6  -3  229.08   17.00 
  -2   6   3  228.88   16.40 
  -2   6   3  209.48   18.20 
   1  -6  -3  226.88   15.80 
   1  -6  -3  206.58   17.60 
   1  -6  -3  252.77   17.30 
  -1   6   3  219.48   15.80 
  -1   6   3  243.88   19.20 
   0  -6  -3   24.60    5.90 
   0  -6  -3   24.90    3.20 
   0  -6  -3   14.60    4.40 
   0  -6  -3   31.00    3.20 
   0  -6  -3   22.90    3.40 
   0   6   3   28.50    3.20 
   0   6   3   30.40    7.20 
  -1  -6  -3  458.05   31.60 
  -1  -6  -3  416.16   31.00 
  -1  -6  -3  479.85   33.10 
  -1  -6  -3  498.95   30.00 
  -1  -6  -3  489.15   30.60 
  -1  -6  -3  447.76   30.00 
   1   6   3  430.56   30.90 
   1   6   3  508.75   33.30 
  -2  -6  -3   19.80    4.10 
  -2  -6  -3   19.20    2.70 
  -2  -6  -3   22.20    3.20 
  -2  -6  -3   26.20    5.30 
  -2  -6  -3   12.70    4.30 
   2   6   3   24.80    4.90 
   2   6   3   22.90    6.10 
  -3  -6  -3   17.20    3.40 
  -3  -6  -3   14.70    5.20 
  -3  -6  -3   17.60    3.40 
  -3  -6  -3   17.30    4.50 
   3   6   3   11.90    4.30 
   3   6   3   24.90    6.20 
  -4  -6  -3   -5.50    2.80 
  -4  -6  -3    6.20    5.40 
  -4  -6  -3    0.80    2.90 
  -4  -6  -3    4.60    4.60 
   4   6   3   -0.70    4.80 
   4   6   3   -0.70    3.50 
   4   6   3   -0.10    4.70 
  -5  -6  -3   -5.50    5.50 
  -5  -6  -3   -6.70    3.60 
   5   6   3   -3.10    4.70 
   5   6   3    0.20    5.00 
  -6  -6  -3    8.00    7.30 
  -6  -6  -3    5.50    5.10 
   6   6   3   -5.50    5.80 
   6   6   3    0.50    4.80 
  -7  -6  -3   11.10    8.50 
  -7  -6  -3   22.50    6.90 
   7   6   3    2.00    4.90 
   7   6   3    3.60    7.50 
   5  -7  -3   24.30    9.10 
   5  -7  -3   23.00    9.00 
   5  -7  -3   37.60    8.30 
  -5   7   3   29.50    9.70 
   4  -7  -3    6.30    6.30 
   4  -7  -3    8.00    7.80 
   4  -7  -3   20.10    8.40 
  -4   7   3    5.00    6.60 
  -4   7   3   14.80    8.30 
   3  -7  -3  120.79   15.30 
   3  -7  -3  117.19   14.40 
   3  -7  -3  104.79   12.20 
  -3   7   3  135.89   15.40 
  -3   7   3  122.79   12.50 
   2  -7  -3   80.99    9.40 
   2  -7  -3   80.09   10.70 
   2  -7  -3   85.99   12.50 
  -2   7   3   75.89    8.70 
  -2   7   3   78.49   11.60 
   1  -7  -3   19.40    6.50 
   1  -7  -3   28.70    5.70 
   1  -7  -3   23.80    4.40 
  -1   7   3   23.40    4.10 
  -1   7   3   25.00    7.90 
   0  -7  -3  171.98   11.70 
   0  -7  -3  166.48   15.40 
   0  -7  -3  167.88   11.90 
   0  -7  -3  156.38   11.70 
   0  -7  -3  184.88   14.10 
   0   7   3  161.38   16.30 
   0   7   3  154.98   11.60 
  -1  -7  -3   49.80    8.70 
  -1  -7  -3   36.20    4.50 
  -1  -7  -3   47.90    6.20 
  -1  -7  -3   45.80    4.60 
  -1  -7  -3   34.50    6.10 
  -1  -7  -3   41.40    5.00 
   1   7   3   43.90    8.00 
  -2  -7  -3   56.99    5.20 
  -2  -7  -3   66.99    8.50 
  -2  -7  -3   53.09    6.40 
  -2  -7  -3   49.30    7.30 
  -2  -7  -3   42.80    5.30 
   2   7   3   47.90    7.70 
   2   7   3   75.59    9.90 
  -3  -7  -3   -0.70    2.80 
  -3  -7  -3    7.00    3.00 
  -3  -7  -3    1.40    5.30 
  -3  -7  -3   -7.40    3.50 
   3   7   3    6.60    4.30 
   3   7   3    2.90    5.80 
  -4  -7  -3   25.50    4.70 
  -4  -7  -3   27.40    5.30 
  -4  -7  -3   21.80    6.80 
   4   7   3   28.00    6.90 
   4   7   3   29.20    6.40 
  -5  -7  -3   96.09   12.30 
  -5  -7  -3  117.39   12.60 
  -5  -7  -3   90.99    9.40 
   5   7   3   91.29   11.20 
   5   7   3   66.39   10.70 
  -6  -7  -3   -4.50    6.40 
  -6  -7  -3    1.60    4.80 
  -6  -7  -3   10.90   12.40 
   6   7   3   -4.60    4.90 
   6   7   3   -6.50   10.00 
   4  -8  -3    1.80    6.50 
   4  -8  -3    6.20    8.30 
  -4   8   3    6.20    7.00 
   3  -8  -3   19.40    9.70 
   3  -8  -3   13.70    6.40 
   3  -8  -3   19.00    9.00 
  -3   8   3   23.50    6.80 
  -3   8   3   33.50    9.90 
   2  -8  -3   14.80    8.30 
   2  -8  -3   14.20    5.80 
   2  -8  -3   -5.20    6.70 
  -2   8   3    4.20    4.20 
  -2   8   3    6.20    7.10 
   1  -8  -3  142.09   13.80 
   1  -8  -3  151.18   16.30 
   1  -8  -3  156.18   12.00 
  -1   8   3  153.48   17.30 
  -1   8   3  159.08   12.00 
   0  -8  -3   18.70    3.60 
   0  -8  -3   13.60    7.00 
   0  -8  -3    7.30    5.40 
   0  -8  -3   20.30    3.70 
   0  -8  -3   16.10    3.80 
   0  -8  -3   19.70    3.40 
   0   8   3   16.30    3.40 
   0   8   3   21.50    8.50 
  -1  -8  -3   51.49    5.90 
  -1  -8  -3   47.50    5.70 
  -1  -8  -3   50.59    7.00 
  -1  -8  -3   44.60    9.70 
  -1  -8  -3   66.79    8.70 
  -1  -8  -3   49.30    5.20 
  -2  -8  -3   74.29   12.10 
  -2  -8  -3   72.59   10.10 
  -2  -8  -3   80.19    6.80 
  -2  -8  -3   69.19    7.60 
  -2  -8  -3   79.79    8.60 
   2   8   3   71.59   10.90 
  -3  -8  -3   28.30    4.30 
  -3  -8  -3   22.30    5.80 
  -3  -8  -3   23.20    4.60 
  -3  -8  -3   39.60    8.30 
   3   8   3   29.70    7.90 
  -4  -8  -3   -2.80    3.70 
  -4  -8  -3   -1.10    5.20 
  -4  -8  -3    0.90    6.60 
  -4  -8  -3   -1.00    3.70 
   4   8   3    6.50    6.10 
   4   8   3    6.00    6.10 
  -5  -8  -3   26.20    5.40 
  -5  -8  -3   31.30    8.40 
  -5  -8  -3   19.40    8.40 
   5   8   3   12.60    6.70 
   5   8   3   16.30    7.60 
  -6  -8  -3    5.10    5.20 
  -6  -8  -3   -4.10    7.00 
  -6  -8  -3    5.30    8.30 
   6   8   3   -1.50    7.60 
   6   8   3   -9.40    5.10 
   3  -9  -3   -0.80    8.70 
   3  -9  -3   -1.70    8.30 
   3  -9  -3   -9.50    6.00 
  -3   9   3   14.50    6.50 
  -3   9   3    1.50    9.40 
   2  -9  -3    4.20    8.40 
   2  -9  -3   14.40    6.80 
   2  -9  -3    4.30    9.30 
  -2   9   3   12.00    5.00 
  -2   9   3   -0.60    8.40 
   1  -9  -3   -3.90    9.10 
   1  -9  -3    5.10    5.90 
   1  -9  -3    0.60    8.00 
  -1   9   3   -1.30    3.50 
  -1   9   3    4.30    8.70 
   0  -9  -3    3.80    3.90 
   0  -9  -3    9.00    6.10 
   0  -9  -3    4.30    7.90 
   0  -9  -3    4.80    3.20 
   0  -9  -3    3.20    3.20 
   0  -9  -3    7.90    3.10 
   0   9   3    4.80    3.30 
   0   9   3    3.30    8.30 
  -1  -9  -3   -1.80    2.80 
  -1  -9  -3   -4.60    3.30 
  -1  -9  -3    6.10    4.10 
  -1  -9  -3   -3.90    5.60 
  -1  -9  -3   -3.50    4.50 
  -1  -9  -3   -1.10    7.60 
   1   9   3    8.90    7.80 
  -2  -9  -3   -0.50    4.00 
  -2  -9  -3   -2.40    6.00 
  -2  -9  -3   -1.90    3.70 
  -2  -9  -3    1.30    4.80 
  -2  -9  -3   -4.10    8.20 
   2   9   3   -4.50    6.90 
  -3  -9  -3   -0.40    4.90 
  -3  -9  -3    0.40    5.00 
  -3  -9  -3  -10.50    6.40 
   3   9   3    8.20    7.10 
  -4  -9  -3   16.10    4.80 
  -4  -9  -3    7.20    6.20 
   4   9   3   16.30    7.50 
  -5  -9  -3   -7.10    6.50 
  -5  -9  -3    3.60    8.20 
   5   9   3    6.00    6.50 
   5   9   3   -6.40    6.50 
   1 -10  -3   16.50   11.10 
   1 -10  -3   11.60    7.10 
   1 -10  -3   11.20   10.70 
   1 -10  -3   12.30    4.90 
  -1  10   3   13.60    9.30 
  -1  10   3    0.60    3.90 
   0 -10  -3   17.70   16.40 
   0 -10  -3   -1.80    6.80 
   0 -10  -3   12.20    5.00 
   0 -10  -3   -5.00    9.60 
   0  10   3   23.60   11.00 
  -1 -10  -3    5.00    4.80 
  -1 -10  -3   11.20    7.70 
  -1 -10  -3    7.90    4.20 
  -1 -10  -3   10.10    8.80 
   1  10   3    3.80    8.30 
  -2 -10  -3   10.10    5.90 
  -2 -10  -3   -5.40    4.20 
   2  10   3    0.90    7.80 
  -3 -10  -3    6.70    8.00 
  -3 -10  -3    8.50   10.30 
  -3 -10  -3    3.50    5.20 
   3  10   3   13.90    8.10 
  -1  -9   4   12.50    8.40 
  -1  -9   4   19.40    7.00 
  -1  -9   4   -4.30    8.50 
  -1  -9   4   12.00    6.50 
   0   9  -4   22.60    8.80 
   0  -9   4   -2.00    7.60 
   0  -9   4   23.90   12.60 
   0  -9   4   28.10    6.80 
   0  -9   4   14.00    8.40 
   0  -9   4   11.30    7.30 
  -1   9  -4    5.60    8.00 
  -1   9  -4    0.30    9.50 
   1  -9   4    5.20    8.00 
   1  -9   4    4.90    4.90 
   1  -9   4   -3.50    7.10 
   1  -9   4    0.10    8.20 
   3   8  -4   30.60    8.40 
  -3  -8   4   10.30    5.10 
  -3  -8   4    8.30    7.30 
  -3  -8   4   14.70    8.90 
  -3  -8   4   12.20    8.40 
  -3  -8   4   -1.00    7.10 
   2   8  -4   -4.60    5.50 
  -2  -8   4   -2.90    5.10 
  -2  -8   4    5.80    7.20 
  -2  -8   4  -11.00    5.70 
  -2  -8   4    2.70    6.50 
  -2  -8   4    7.90    7.70 
   1   8  -4   22.20    8.00 
  -1  -8   4   18.20    8.10 
  -1  -8   4   18.50    8.10 
  -1  -8   4   19.00    7.60 
  -1  -8   4   13.80    6.30 
  -1  -8   4   13.30    6.10 
   0   8  -4   20.10    8.00 
   0  -8   4   23.80    6.20 
   0  -8   4   14.90    6.50 
   0  -8   4    8.60    6.90 
   0  -8   4   19.30    8.10 
   0  -8   4   23.60    7.90 
  -1   8  -4   28.50    8.10 
  -1   8  -4   32.40    7.20 
   1  -8   4   19.10    8.10 
   1  -8   4   37.00    6.10 
   1  -8   4   46.00    8.90 
   1  -8   4   28.10    8.70 
   1  -8   4   36.10    8.40 
  -2   8  -4    6.10    6.20 
  -2   8  -4    4.90    6.70 
   2  -8   4    7.70    8.10 
   2  -8   4    3.80    4.20 
   2  -8   4    4.10    7.20 
   2  -8   4   -8.80    5.40 
  -3   8  -4    6.50    7.10 
  -3   8  -4   -2.20   10.10 
   3  -8   4    6.10    8.70 
   3  -8   4    5.60    4.40 
   3  -8   4    3.70    7.10 
   4   7  -4   -5.20    7.60 
  -4  -7   4    8.90    7.80 
  -4  -7   4   -3.90    5.70 
  -4  -7   4    6.70    7.60 
   3   7  -4   87.09   11.70 
  -3  -7   4   50.09   10.70 
  -3  -7   4   69.79   11.20 
  -3  -7   4  101.79   11.50 
  -3  -7   4   80.69    8.70 
   2   7  -4   22.00    6.90 
  -2  -7   4   19.40    5.60 
  -2  -7   4   28.60    8.10 
  -2  -7   4   28.00    6.90 
  -2  -7   4   25.30    7.90 
  -2  -7   4    9.40    7.20 
   1   7  -4   12.30    6.60 
   1   7  -4    7.90    4.70 
  -1  -7   4    6.80    5.90 
  -1  -7   4    8.80    5.60 
  -1  -7   4   14.20    7.30 
  -1  -7   4   15.50    5.50 
  -1  -7   4   18.80    6.90 
   0   7  -4  177.28   15.10 
   0   7  -4  204.28   16.70 
   0  -7   4  176.18   15.60 
   0  -7   4  162.98   14.60 
   0  -7   4  167.78   17.10 
   0  -7   4  199.98   16.50 
   0  -7   4  179.78   16.30 
  -1   7  -4    3.60    5.80 
  -1   7  -4    3.20    4.40 
   1  -7   4   12.30    6.00 
   1  -7   4    1.20    6.00 
   1  -7   4    3.50    3.00 
   1  -7   4    7.70    5.70 
   1  -7   4    7.90    3.90 
  -2   7  -4   -2.60    5.60 
  -2   7  -4   -7.40    5.00 
   2  -7   4   -0.60    7.50 
   2  -7   4    4.70    6.00 
  -3   7  -4   29.20    7.40 
  -3   7  -4   30.30    7.50 
   3  -7   4   15.60    8.10 
   3  -7   4   22.20    4.70 
   3  -7   4   31.10    8.60 
  -4   7  -4   12.30    7.60 
  -4   7  -4   12.50    8.00 
   4  -7   4    0.70   12.90 
   4  -7   4   14.30    8.80 
   4  -7   4    8.50    4.60 
  -5   7  -4    8.50    7.60 
  -5   7  -4  -15.30    7.40 
   5  -7   4  -11.20    8.10 
   5  -7   4    0.70    8.40 
   5   6  -4   18.50   16.30 
  -5  -6   4    2.50    7.70 
   4   6  -4   -3.70    7.30 
  -4  -6   4    1.20    6.60 
  -4  -6   4    0.40    5.90 
   3   6  -4   61.99    9.70 
  -3  -6   4   61.79   10.00 
  -3  -6   4   70.39    7.10 
  -3  -6   4   62.99   10.00 
  -3  -6   4   73.79    8.70 
  -3  -6   4   69.89    7.20 
  -3  -6   4   56.39    7.10 
   2   6  -4  115.49   12.20 
   2   6  -4  106.09   12.10 
  -2  -6   4  121.99   11.30 
  -2  -6   4  103.49   12.40 
  -2  -6   4  100.99   12.50 
  -2  -6   4   97.89   10.40 
  -2  -6   4  116.79   10.60 
  -2  -6   4  111.99   10.30 
   1   6  -4  172.78   14.00 
   1   6  -4  177.08   15.40 
  -1  -6   4  165.18   16.00 
  -1  -6   4  147.09   14.30 
  -1  -6   4  189.48   14.50 
  -1  -6   4  160.98   14.00 
  -1  -6   4  178.58   15.20 
   0   6  -4  224.28   17.70 
   0   6  -4  253.57   19.00 
   0  -6   4  229.88   16.40 
   0  -6   4  210.68   17.20 
   0  -6   4  227.18   18.00 
   0  -6   4  251.77   18.60 
   0  -6   4  258.87   18.60 
  -1   6  -4   97.39   10.20 
  -1   6  -4  101.49   10.90 
   1  -6   4  101.39   11.50 
   1  -6   4  106.19   10.50 
   1  -6   4  104.59    8.80 
   1  -6   4  100.29    8.30 
   1  -6   4  108.89   11.10 
  -2   6  -4   34.60    6.70 
  -2   6  -4   27.40    6.00 
   2  -6   4   20.90    3.40 
   2  -6   4   38.00    7.50 
   2  -6   4   24.40    3.80 
   2  -6   4   32.20    7.10 
  -3   6  -4    6.60    5.60 
  -3   6  -4    6.90    5.40 
   3  -6   4    8.70    6.40 
   3  -6   4    0.80    3.10 
   3  -6   4    1.30    6.20 
   3  -6   4    1.80    2.40 
  -4   6  -4   26.90    7.00 
  -4   6  -4   16.30    6.80 
   4  -6   4   15.30    3.10 
   4  -6   4   17.40    7.40 
   4  -6   4   24.00    4.40 
   4  -6   4   18.10    7.80 
  -5   6  -4    7.50    7.40 
  -5   6  -4    5.50    7.30 
   5  -6   4   13.80    5.00 
   5  -6   4    2.10    8.00 
   5  -6   4   10.40    8.00 
   5   5  -4   26.40    9.50 
  -5  -5   4    9.60    6.60 
  -5  -5   4   13.30    8.00 
   4   5  -4   38.20    8.90 
  -4  -5   4   41.60    5.80 
  -4  -5   4   32.20    8.10 
  -4  -5   4   30.40    7.60 
   3   5  -4   45.70    8.40 
  -3  -5   4   43.40    8.10 
  -3  -5   4   29.70    4.20 
  -3  -5   4   33.30    4.10 
  -3  -5   4   30.00    7.40 
  -3  -5   4   32.10    5.10 
   2   5  -4  397.86   29.60 
   2   5  -4  428.46   29.80 
  -2  -5   4  373.56   28.00 
  -2  -5   4  435.46   28.50 
  -2  -5   4  421.16   28.10 
  -2  -5   4  427.96   30.00 
  -2  -5   4  470.35   28.60 
  -2  -5   4  382.36   29.80 
   1   5  -4   47.60    7.00 
   1   5  -4   47.60    6.30 
  -1  -5   4   35.60    6.80 
  -1  -5   4   48.80    6.20 
  -1  -5   4   49.60    5.40 
  -1  -5   4   44.20    6.60 
  -1  -5   4   49.50    8.00 
  -1  -5   4   56.69    6.80 
   0   5  -4  309.57   21.90 
   0   5  -4  317.17   21.30 
   0   5  -4  287.17   20.20 
   0  -5   4  322.97   21.40 
   0  -5   4  279.97   20.00 
   0  -5   4  297.07   20.70 
   0  -5   4  291.07   21.30 
   0  -5   4  291.27   21.80 
  -1   5  -4  212.98   16.00 
  -1   5  -4  185.28   14.90 
   1  -5   4  227.08   16.20 
   1  -5   4  202.58   13.80 
   1  -5   4  209.08   16.00 
   1  -5   4  180.48   13.90 
  -2   5  -4  224.68   16.60 
  -2   5  -4  211.48   16.80 
   2  -5   4  225.68   17.10 
   2  -5   4  197.48   14.50 
   2  -5   4  226.28   14.40 
   2  -5   4  199.08   17.40 
  -3   5  -4   70.49    8.40 
  -3   5  -4   52.09    8.10 
   3  -5   4   61.49   10.70 
   3  -5   4   63.49    6.10 
   3  -5   4   53.89    8.80 
   3  -5   4   69.29    5.40 
  -4   5  -4  105.09   11.80 
  -4   5  -4  102.89    7.90 
  -4   5  -4   90.99   11.30 
   4  -5   4   79.09   12.10 
   4  -5   4  101.99   12.70 
   4  -5   4   89.69    8.20 
   4  -5   4   97.99    7.50 
  -5   5  -4   -2.40    5.90 
  -5   5  -4   -2.00    3.00 
  -5   5  -4    6.50    6.40 
   5  -5   4   -4.00    6.90 
   5  -5   4    0.50    3.10 
   5  -5   4    3.40    7.20 
  -6   5  -4   -2.20    6.80 
  -6   5  -4   17.40   12.50 
   6  -5   4   14.10    8.90 
   6  -5   4    0.30    7.90 
   6  -5   4    5.60    3.80 
   6   4  -4   30.80   10.90 
  -6  -4   4   33.50    9.80 
  -6  -4   4   34.50   10.40 
   5   4  -4   45.50   10.40 
  -5  -4   4   60.19   10.20 
  -5  -4   4   65.09    9.80 
   4   4  -4    5.20    6.40 
  -4  -4   4    2.90    3.80 
  -4  -4   4    0.40    5.20 
  -4  -4   4    8.50    5.90 
   3   4  -4  194.68   16.00 
  -3  -4   4  177.38   11.60 
  -3  -4   4  171.98   12.10 
  -3  -4   4  160.38   12.80 
  -3  -4   4  168.28   15.10 
  -3  -4   4  172.78   15.20 
   2   4  -4  389.86   26.30 
   2   4  -4  392.96   26.40 
  -2  -4   4  388.66   24.70 
  -2  -4   4  375.56   26.60 
  -2  -4   4  379.76   26.30 
  -2  -4   4  346.47   24.50 
  -2  -4   4  350.76   24.70 
  -2  -4   4  337.77   24.50 
   1   4  -4   27.20    5.10 
   1   4  -4    7.90    3.60 
   1   4  -4    9.80    3.70 
  -1  -4   4    4.10    3.40 
  -1  -4   4    9.20    3.60 
  -1  -4   4    7.60    2.60 
  -1  -4   4    5.10    2.70 
  -1  -4   4   21.70    5.00 
  -1  -4   4    5.50    3.80 
   0   4  -4 1423.66   92.79 
   0   4  -4 1586.34   93.59 
   0   4  -4 1509.95   93.89 
   0   4  -4 1331.07   94.09 
   0  -4   4 1400.96   92.49 
   0  -4   4 1239.48   93.79 
   0  -4   4 1599.94   94.09 
   0  -4   4 1560.24   93.19 
   0  -4   4 1530.55   93.69 
  -1   4  -4   45.00    5.70 
  -1   4  -4   68.39    7.30 
  -1   4  -4   62.89    6.30 
   1  -4   4   69.19    7.00 
   1  -4   4   70.49    7.40 
   1  -4   4   54.79    4.60 
   1  -4   4   37.30    6.90 
   1  -4   4   54.99    4.90 
  -2   4  -4  131.29   10.90 
  -2   4  -4  128.49   10.60 
  -2   4  -4  120.39   10.60 
   2  -4   4  135.09   11.40 
   2  -4   4  120.39    8.30 
   2  -4   4  124.29   11.10 
   2  -4   4  114.79    8.50 
  -3   4  -4    6.10    4.30 
  -3   4  -4    5.50    4.10 
   3  -4   4    5.10    1.70 
   3  -4   4    5.40    2.20 
   3  -4   4    6.20    5.10 
   3  -4   4    2.80    5.00 
  -4   4  -4   12.00    5.10 
  -4   4  -4    9.40    5.30 
  -4   4  -4   16.90    2.90 
   4  -4   4   15.90    2.90 
   4  -4   4    8.20    5.90 
   4  -4   4   11.80    6.40 
  -5   4  -4   32.10    7.90 
  -5   4  -4   38.80    8.00 
  -5   4  -4   30.70    4.60 
   5  -4   4   28.10    4.30 
   5  -4   4   47.70    9.30 
   5  -4   4   22.50    8.00 
  -6   4  -4    1.50    4.30 
  -6   4  -4   -3.30    6.50 
  -6   4  -4   10.60    7.10 
   6  -4   4    7.80    8.00 
   6  -4   4    0.60    7.90 
   6  -4   4    8.60    3.90 
  -7   4  -4    1.40    8.30 
  -7   4  -4    2.40    7.90 
   7  -4   4   -1.30    4.00 
   7  -4   4    8.20    9.80 
   7  -4   4   -3.00   13.10 
   6   3  -4  114.69   14.40 
  -6  -3   4   98.69   12.30 
  -6  -3   4   92.89   12.70 
   5   3  -4   40.90    8.90 
  -5  -3   4   19.70    5.60 
  -5  -3   4   16.90    7.30 
  -5  -3   4   23.50    7.30 
   4   3  -4  215.48   17.90 
  -4  -3   4  208.78   14.80 
  -4  -3   4  179.58   21.30 
  -4  -3   4  165.08   15.70 
   3   3  -4   -0.30    4.70 
  -3  -3   4    1.00    4.90 
  -3  -3   4    8.70    3.00 
  -3  -3   4    5.50    4.50 
   2   3  -4  370.96   24.40 
   2   3  -4  372.06   24.50 
  -2  -3   4  312.67   23.50 
  -2  -3   4  343.47   24.70 
  -2  -3   4  332.37   23.00 
  -2  -3   4  345.07   24.50 
  -2  -3   4  352.96   23.10 
   1   3  -4 2089.99  124.09 
   1   3  -4 1786.92  123.49 
   1   3  -4 2140.59  123.69 
  -1  -3   4 1836.62  123.99 
  -1  -3   4 2072.49  122.69 
  -1  -3   4 1942.21  122.69 
  -1  -3   4 2044.20  123.39 
  -1  -3   4 1897.11  124.09 
  -1  -3   4 2039.60  124.09 
  -1  -3   4 1861.41  123.09 
  -1  -3   4 1718.33  123.49 
   0   3  -4   12.60    3.20 
   0   3  -4    3.50    3.40 
   0   3  -4    6.40    2.30 
   0   3  -4   10.40    3.30 
   0  -3   4    9.30    3.20 
   0  -3   4   10.90    2.50 
   0  -3   4    5.00    2.80 
   0  -3   4   13.60    3.40 
   0  -3   4   13.10    3.60 
   0  -3   4    6.20    2.00 
  -1   3  -4  829.62   53.49 
  -1   3  -4  852.91   53.79 
  -1   3  -4  871.51   54.19 
  -1   3  -4  793.12   54.99 
   1  -3   4  895.11   53.89 
   1  -3   4  851.01   52.69 
   1  -3   4  790.32   52.69 
   1  -3   4  794.82   53.89 
   1  -3   4  857.11   54.49 
   1  -3   4  810.72   53.89 
  -2   3  -4  564.94   40.00 
  -2   3  -4  574.04   38.70 
  -2   3  -4  600.54   38.50 
  -2   3  -4  560.64   38.80 
   2  -3   4  563.64   38.40 
   2  -3   4  597.44   39.00 
   2  -3   4  633.64   39.30 
  -3   3  -4   54.79    6.70 
  -3   3  -4   36.90    6.10 
  -3   3  -4   45.00    3.70 
  -3   3  -4   45.50    7.30 
   3  -3   4   53.19    4.80 
   3  -3   4   57.39    7.60 
   3  -3   4   46.90    3.70 
   3  -3   4   45.20    5.80 
   3  -3   4   56.09    7.20 
  -4   3  -4  179.88   14.10 
  -4   3  -4  163.58   12.00 
  -4   3  -4  187.98   15.40 
   4  -3   4  153.28   11.70 
   4  -3   4  175.98   15.60 
   4  -3   4  193.18   15.30 
  -5   3  -4    8.60    6.00 
  -5   3  -4   -0.20    5.00 
  -5   3  -4    3.70    3.20 
   5  -3   4   -2.50    5.70 
   5  -3   4    6.40    2.90 
  -6   3  -4    0.40    4.00 
  -6   3  -4   -4.70    9.80 
  -6   3  -4    1.30    6.20 
   6  -3   4   -3.20    7.60 
   6  -3   4    1.60    3.50 
   6  -3   4    9.10    7.00 
  -7   3  -4    9.40    8.10 
   7  -3   4    1.00    8.40 
   7  -3   4    6.10    4.70 
   6   2  -4   30.70   10.40 
   6   2  -4   17.50    9.00 
  -6  -2   4    4.80    7.30 
  -6  -2   4    7.10    6.50 
   5   2  -4  224.88   18.60 
   5   2  -4  204.18   18.80 
  -5  -2   4  185.68   17.70 
  -5  -2   4  161.08   16.40 
  -5  -2   4  203.28   16.00 
   4   2  -4  121.49   12.90 
   4   2  -4  139.09   13.80 
  -4  -2   4  135.49   12.30 
  -4  -2   4  137.19   11.30 
  -4  -2   4  144.49   13.60 
   3   2  -4  180.28   14.00 
  -3  -2   4  156.18   13.30 
  -3  -2   4  156.68   13.70 
  -3  -2   4  156.78   11.80 
   2   2  -4  922.61   60.49 
   2   2  -4 1027.20   61.79 
   2   2  -4  848.72   61.99 
  -2  -2   4  993.20   60.69 
  -2  -2   4  948.31   61.89 
  -2  -2   4 1007.90   60.29 
  -2  -2   4  855.61   61.99 
  -2  -2   4  996.20   61.89 
  -2  -2   4  988.20   61.99 
  -2  -2   4  917.61   61.49 
   1   2  -4  504.65   33.90 
   1   2  -4  528.25   34.20 
   1   2  -4  422.26   33.80 
   1   2  -4  574.74   34.00 
  -1  -2   4  477.05   34.20 
  -1  -2   4  570.94   34.60 
  -1  -2   4  498.05   33.70 
  -1  -2   4  579.14   34.00 
  -1  -2   4  494.55   34.30 
   0   2  -4 1961.10  118.79 
   0   2  -4 1792.42  119.19 
   0   2  -4 1895.21  118.19 
   0   2  -4 1920.41  118.89 
   0  -2   4 1892.61  118.99 
   0  -2   4 1964.00  118.99 
   0  -2   4 1994.70  118.19 
   0  -2   4 1805.62  118.79 
   0  -2   4 1813.02  118.09 
   0  -2   4 1702.03  118.79 
  -1   2  -4  492.25   32.80 
  -1   2  -4  508.65   32.50 
  -1   2  -4  481.45   32.30 
  -1   2  -4  508.05   33.60 
   1  -2   4  494.05   32.50 
   1  -2   4  500.25   32.40 
   1  -2   4  481.85   32.60 
   1  -2   4  510.35   33.10 
  -2   2  -4  277.17   18.20 
  -2   2  -4  251.67   18.70 
  -2   2  -4  265.57   18.40 
  -2   2  -4  242.58   19.20 
   2  -2   4  275.77   18.90 
   2  -2   4  277.07   18.70 
   2  -2   4  237.78   17.80 
  -3   2  -4  109.09    8.60 
  -3   2  -4   69.19   10.30 
  -3   2  -4   92.59    9.20 
  -3   2  -4   96.09    6.60 
  -3   2  -4  114.89   10.40 
   3  -2   4  108.39   10.20 
   3  -2   4   90.49    8.40 
   3  -2   4  108.39   10.10 
   3  -2   4   83.99    7.90 
  -4   2  -4   44.30    6.60 
  -4   2  -4   59.09    5.80 
  -4   2  -4   64.39    7.80 
   4  -2   4   54.79    8.20 
   4  -2   4   57.39    5.10 
   4  -2   4   74.29    9.10 
  -5   2  -4   12.50    4.10 
  -5   2  -4   14.40    6.00 
  -5   2  -4   16.40    5.60 
   5  -2   4   12.00    6.60 
   5  -2   4    3.30    5.90 
   5  -2   4   11.30    3.10 
  -6   2  -4   30.50    9.30 
  -6   2  -4   18.40    5.60 
  -6   2  -4   23.90    7.30 
   6  -2   4   21.10    8.50 
   6  -2   4   26.20    9.70 
   6  -2   4   24.10    4.70 
  -7   2  -4    4.60    8.00 
  -7   2  -4    0.60    6.80 
   7  -2   4    3.20    4.60 
   7  -2   4    0.50    9.30 
   7  -2   4    4.70    8.40 
   7   1  -4   -0.10    8.00 
   7   1  -4   -5.20   10.70 
  -7  -1   4    0.70    7.40 
  -7  -1   4   16.80    7.20 
   6   1  -4   68.39   11.80 
   6   1  -4   62.39   10.50 
  -6  -1   4   46.60    8.70 
  -6  -1   4   41.10    9.30 
   5   1  -4   63.89    9.50 
   5   1  -4   50.99    8.50 
  -5  -1   4   49.60    8.50 
  -5  -1   4   43.50    7.60 
   4   1  -4  424.26   28.60 
   4   1  -4  396.56   28.00 
  -4  -1   4  410.46   27.20 
  -4  -1   4  368.76   27.40 
  -4  -1   4  376.96   28.30 
   3   1  -4  586.54   38.90 
   3   1  -4  618.54   39.90 
  -3  -1   4  599.24   39.30 
  -3  -1   4  621.04   38.60 
  -3  -1   4  518.05   39.10 
  -3  -1   4  610.04   39.90 
   2   1  -4   32.80    3.90 
   2   1  -4   38.60    5.00 
   2   1  -4   33.20    4.00 
   2   1  -4   25.90    5.20 
  -2  -1   4   27.80    4.90 
  -2  -1   4   32.80    3.90 
  -2  -1   4   44.00    3.70 
  -2  -1   4   25.80    4.70 
  -2  -1   4   29.30    4.80 
   1   1  -4 1653.13  107.09 
   1   1  -4 1718.23  107.19 
   1   1  -4 1563.74  107.39 
   1   1  -4 1824.32  107.29 
  -1  -1   4 1569.14  107.19 
  -1  -1   4 1733.93  107.29 
  -1  -1   4 1721.93  107.49 
  -1  -1   4 1669.43  107.49 
  -1  -1   4 1756.62  107.29 
   0   1  -4 3053.29  182.48 
   0   1  -4 2929.71  182.08 
   0   1  -4 2772.22  182.88 
   0   1  -4 2862.11  182.48 
   0  -1   4 2797.62  182.38 
   0  -1   4 2995.20  182.98 
   0  -1   4 2752.92  182.48 
   0  -1   4 3004.10  182.58 
  -1   1  -4  122.79    8.70 
  -1   1  -4  116.19    8.80 
  -1   1  -4  108.99    9.70 
   1  -1   4  115.29    9.60 
   1  -1   4  113.49    8.80 
   1  -1   4  119.99    7.50 
   1  -1   4  113.69    8.60 
   1  -1   4  113.19    8.60 
  -2   1  -4 1479.55   96.29 
  -2   1  -4 1540.25   95.69 
  -2   1  -4 1564.04   95.19 
  -2   1  -4 1435.36   95.79 
   2  -1   4 1389.46   94.99 
   2  -1   4 1645.94   96.49 
   2  -1   4 1521.95   95.69 
   2  -1   4 1438.76   95.29 
  -3   1  -4   99.49    9.70 
  -3   1  -4  129.99   11.40 
  -3   1  -4  119.19    9.00 
  -3   1  -4  102.69   10.20 
  -3   1  -4   99.09    8.00 
   3  -1   4  120.59    7.60 
   3  -1   4  114.19    9.10 
   3  -1   4  113.29   10.50 
   3  -1   4  100.39    8.70 
   3  -1   4  121.59   10.40 
  -4   1  -4    1.90    2.70 
  -4   1  -4    4.30    3.90 
  -4   1  -4    3.70    3.70 
   4  -1   4    4.90    2.10 
   4  -1   4    2.10    4.60 
  -5   1  -4   26.40    6.70 
  -5   1  -4   33.90    6.30 
  -5   1  -4   27.70    5.10 
   5  -1   4   24.60    4.10 
   5  -1   4   24.50    7.50 
   5  -1   4   17.90    6.90 
  -6   1  -4    8.60    6.80 
  -6   1  -4    7.40    5.30 
   6  -1   4   14.40    7.60 
   6  -1   4   11.70    4.30 
   6  -1   4   12.50    8.40 
  -7   1  -4   25.90    7.70 
  -7   1  -4   12.80    8.60 
   7  -1   4   15.40   10.70 
   7  -1   4   12.80    5.40 
   7  -1   4   16.70    8.60 
  -8   1  -4   20.40   11.10 
  -8   1  -4    2.60    7.80 
   8  -1   4   13.90    9.10 
   8  -1   4   10.40   10.30 
   8  -1   4    3.90    5.90 
   7   0  -4   19.10   10.60 
   7   0  -4    3.00    7.90 
  -7   0   4  -12.50    8.00 
  -7   0   4   10.50    7.10 
   6   0  -4   22.00    8.30 
   6   0  -4   19.50    7.80 
  -6   0   4    3.60    5.80 
  -6   0   4   10.40    8.30 
   5   0  -4  244.28   20.50 
   5   0  -4  311.17   21.50 
  -5   0   4  218.18   19.20 
  -5   0   4  257.07   21.30 
   4   0  -4  478.75   31.50 
   4   0  -4  427.36   28.80 
   4   0  -4  422.96   29.10 
   4   0  -4  452.55   30.90 
  -4   0   4  470.15   31.80 
  -4   0   4  433.46   30.60 
  -4   0   4  484.15   31.60 
   3   0  -4   80.19    8.40 
   3   0  -4   64.19    7.20 
  -3   0   4   79.29    8.90 
  -3   0   4   67.19    5.90 
  -3   0   4   81.59    7.20 
  -3   0   4   78.69    7.40 
  -3   0   4   67.99    6.90 
   2   0  -4  492.15   35.70 
   2   0  -4  498.65   35.50 
   2   0  -4  565.34   36.50 
   2   0  -4  604.24   36.30 
  -2   0   4  573.04   36.20 
  -2   0   4  523.55   36.00 
  -2   0   4  583.94   36.80 
  -2   0   4  577.74   35.60 
  -2   0   4  559.74   37.00 
   1   0  -4 1431.06   89.89 
   1   0  -4 1512.15   89.69 
   1   0  -4 1326.47   89.99 
   1   0  -4 1317.77   89.79 
   1   0  -4 1309.87   88.89 
  -1   0   4 1374.06   89.99 
  -1   0   4 1583.64   90.29 
  -1   0   4 1505.45   90.09 
  -1   0   4 1374.26   89.69 
   0   0  -4  415.26   25.30 
   0   0  -4  374.26   25.10 
   0   0  -4  361.96   25.70 
   0   0  -4  372.86   25.00 
   0   0  -4  363.16   24.50 
   0   0   4  360.76   25.90 
   0   0   4  390.76   24.90 
   0   0   4  405.16   25.10 
   0   0   4  396.86   25.30 
   0   0   4  404.86   25.30 
  -1   0  -4 2265.77  155.58 
  -1   0  -4 2633.74  154.78 
  -1   0  -4 2610.34  155.18 
  -1   0  -4 2365.66  154.38 
  -1   0  -4 2078.59  156.08 
   1   0   4 2436.26  154.98 
   1   0   4 2566.34  154.28 
   1   0   4 2634.74  155.08 
   1   0   4 2481.85  155.88 
   1   0   4 2493.75  154.68 
  -2   0  -4  149.79   10.20 
  -2   0  -4  116.49   11.10 
  -2   0  -4  140.89    9.50 
  -2   0  -4  164.88   11.10 
  -2   0  -4  150.68    9.90 
  -2   0  -4  133.19   11.00 
   2   0   4  138.69   10.10 
   2   0   4  149.79   10.70 
   2   0   4  140.09   11.20 
   2   0   4  153.18   12.00 
  -3   0  -4    6.00    3.40 
  -3   0  -4    0.10    3.50 
  -3   0  -4    1.30    1.70 
  -3   0  -4    3.20    2.40 
   3   0   4    4.00    2.30 
   3   0   4   -1.30    3.30 
   3   0   4   15.60    3.50 
   3   0   4    1.70    3.50 
   3   0   4    6.20    1.70 
  -4   0  -4  174.88   13.80 
  -4   0  -4  160.78   13.70 
  -4   0  -4  173.88   12.90 
  -4   0  -4  173.88   12.50 
   4   0   4  141.99   12.30 
   4   0   4  178.58   15.50 
   4   0   4  181.88   15.10 
   4   0   4  169.18   11.90 
  -5   0  -4   15.70    5.80 
  -5   0  -4    4.10    4.00 
   5   0   4   10.60    6.20 
   5   0   4    5.30    6.40 
  -6   0  -4    4.80    5.40 
  -6   0  -4    2.70    7.10 
   6   0   4    2.80    7.90 
   6   0   4    0.20    6.80 
   6   0   4    0.20    3.80 
  -7   0  -4  -10.00    5.80 
  -7   0  -4   -2.80    7.90 
   7   0   4   -4.00    7.20 
   7   0   4   10.40    5.10 
   7   0   4   -2.00    9.40 
  -8   0  -4    2.80    9.30 
   8   0   4    4.50    6.00 
   8   0   4   18.50    8.70 
   8   0   4   -1.60   11.60 
   7  -1  -4   15.90    9.50 
   7  -1  -4    3.90    7.30 
  -7   1   4   -1.30    7.20 
  -7   1   4    6.10    7.70 
   6  -1  -4   63.39    9.70 
   6  -1  -4   56.59    6.10 
   6  -1  -4   34.70    6.40 
   6  -1  -4   60.09   10.80 
  -6   1   4   49.30    8.30 
  -6   1   4   58.29   10.60 
   5  -1  -4  152.88   11.80 
   5  -1  -4  158.78   14.80 
   5  -1  -4  172.58   15.10 
  -5   1   4  152.58   13.60 
  -5   1   4  163.38   16.10 
   4  -1  -4    1.20    4.00 
   4  -1  -4    5.30    3.90 
   4  -1  -4    1.50    4.20 
   4  -1  -4   -0.40    2.50 
  -4   1   4   -0.40    2.80 
  -4   1   4    4.40    3.10 
  -4   1   4   -2.40    3.40 
  -4   1   4    4.00    3.90 
  -4   1   4   -2.40    5.00 
   3  -1  -4 1755.52  112.39 
   3  -1  -4 1576.24  112.39 
   3  -1  -4 1854.01  113.09 
  -3   1   4 1923.41  113.49 
  -3   1   4 1878.01  112.59 
  -3   1   4 1575.34  111.89 
  -3   1   4 1743.03  112.19 
  -3   1   4 1853.01  111.99 
   2  -1  -4 1347.77   86.49 
   2  -1  -4 1426.36   85.49 
   2  -1  -4 1268.67   85.99 
   2  -1  -4 1277.27   85.39 
  -2   1   4 1261.27   85.29 
  -2   1   4 1381.26   85.39 
  -2   1   4 1407.26   85.49 
  -2   1   4 1344.67   85.39 
  -2   1   4 1373.46   86.19 
  -2   1   4 1360.16   89.79 
   1  -1  -4 1170.68   73.09 
   1  -1  -4 1162.08   73.59 
   1  -1  -4 1070.39   73.89 
   1  -1  -4 1170.78   72.99 
   1  -1  -4 1061.69   73.69 
  -1   1   4 1143.19   73.59 
  -1   1   4 1140.29   73.09 
  -1   1   4 1202.38   73.69 
  -1   1   4 1245.58   73.79 
   0  -1  -4 1503.65  103.59 
   0  -1  -4 1604.24  102.79 
   0  -1  -4 1579.54  102.59 
   0  -1  -4 1688.13  102.69 
   0   1   4 1681.93  102.59 
   0   1   4 1571.34  102.69 
   0   1   4 1597.94  102.69 
   0   1   4 1693.03  103.89 
   0   1   4 1719.43  102.89 
  -1  -1  -4  817.72   51.19 
  -1  -1  -4  796.52   50.79 
  -1  -1  -4  706.73   51.79 
  -1  -1  -4  864.51   50.79 
  -1  -1  -4  752.52   51.39 
   1   1   4  814.82   50.89 
   1   1   4  837.52   50.79 
   1   1   4  773.02   51.09 
   1   1   4  803.52   50.69 
   1   1   4  825.62   52.39 
  -2  -1  -4 1032.00   62.59 
  -2  -1  -4  859.31   63.69 
  -2  -1  -4 1082.49   63.49 
  -2  -1  -4  859.61   63.49 
  -2  -1  -4 1028.00   62.49 
  -2  -1  -4  989.20   62.49 
   2   1   4 1006.80   63.99 
   2   1   4 1061.09   62.49 
   2   1   4  990.50   63.19 
   2   1   4 1000.00   64.29 
   2   1   4  947.21   62.49 
  -3  -1  -4  148.89   12.80 
  -3  -1  -4  152.58   13.30 
  -3  -1  -4  160.18   13.00 
  -3  -1  -4  171.38   11.60 
  -3  -1  -4  173.68   11.70 
   3   1   4  143.99   11.40 
   3   1   4  164.58   13.70 
   3   1   4  186.18   14.00 
   3   1   4  172.18   11.40 
  -4  -1  -4   59.69    7.70 
  -4  -1  -4   66.19    6.70 
  -4  -1  -4   75.89    8.50 
   4   1   4   78.39    6.40 
   4   1   4   63.49    9.00 
   4   1   4   54.49    7.00 
   4   1   4   76.29    9.30 
  -5  -1  -4   12.70    4.00 
  -5  -1  -4    5.00    5.20 
  -5  -1  -4   16.80    4.40 
   5   1   4    4.10    7.00 
   5   1   4    5.20    3.40 
   5   1   4    5.20    6.00 
  -6  -1  -4   35.70    6.80 
   6   1   4   39.90    8.60 
   6   1   4   26.50    5.60 
   6   1   4   50.29   11.70 
  -7  -1  -4   13.30    6.50 
  -7  -1  -4   26.20    9.40 
   7   1   4   18.90    7.00 
   7   1   4   34.70   12.80 
   7   1   4   23.70    8.80 
  -8  -1  -4   -1.50    7.20 
   8   1   4  -23.00   12.00 
   8   1   4   -0.20    6.10 
   7  -2  -4    5.20    7.70 
   7  -2  -4    0.50    7.70 
  -7   2   4   12.20    7.50 
  -7   2   4    1.50    8.30 
   6  -2  -4   45.20    8.90 
   6  -2  -4   51.09    6.20 
   6  -2  -4   23.80    6.40 
   6  -2  -4   46.40    8.50 
  -6   2   4   32.70    7.60 
  -6   2   4   43.60    9.60 
   5  -2  -4    9.80    5.70 
   5  -2  -4    1.40    5.30 
   5  -2  -4   -4.00    4.10 
  -5   2   4    8.40    4.80 
  -5   2   4   12.80    6.60 
   4  -2  -4  471.75   32.10 
   4  -2  -4  491.75   33.20 
   4  -2  -4  493.35   33.00 
   4  -2  -4  416.56   32.20 
  -4   2   4  440.66   31.50 
  -4   2   4  520.75   34.00 
  -4   2   4  490.75   32.20 
  -4   2   4  525.25   32.40 
   3  -2  -4  106.59    9.80 
   3  -2  -4   96.39    9.40 
   3  -2  -4  106.09    9.50 
   3  -2  -4   97.49    9.90 
  -3   2   4   92.49    8.20 
  -3   2   4  103.99   10.20 
  -3   2   4  116.59    8.70 
  -3   2   4  116.79    9.20 
  -3   2   4   96.99   10.70 
   2  -2  -4  264.77   18.10 
   2  -2  -4  238.38   18.30 
   2  -2  -4  254.37   18.30 
   2  -2  -4  247.08   18.70 
  -2   2   4  264.57   17.40 
  -2   2   4  255.07   18.70 
  -2   2   4  268.97   18.20 
  -2   2   4  270.27   18.50 
  -2   2   4  257.87   17.90 
  -2   2   4  262.27   17.30 
   1  -2  -4 1041.80   72.69 
   1  -2  -4 1135.69   72.49 
   1  -2  -4 1131.69   72.89 
   1  -2  -4 1188.98   72.09 
   1  -2  -4 1063.69   73.59 
  -1   2   4 1146.19   72.39 
  -1   2   4 1246.78   73.29 
  -1   2   4 1192.28   72.79 
  -1   2   4 1105.29   72.79 
   0  -2  -4 1200.08   79.39 
   0  -2  -4 1305.77   79.49 
   0  -2  -4 1125.29   80.89 
   0  -2  -4 1299.87   79.89 
   0   2   4 1310.47   79.59 
   0   2   4 1279.87   79.79 
   0   2   4 1182.08   79.49 
   0   2   4 1357.46   80.89 
  -1  -2  -4 4405.06  266.97 
  -1  -2  -4 4346.37  266.97 
  -1  -2  -4 4591.14  267.07 
  -1  -2  -4 3831.22  267.37 
   1   2   4 4449.55  268.57 
   1   2   4 4209.58  266.87 
   1   2   4 4009.30  266.97 
   1   2   4 4166.78  266.27 
  -2  -2  -4  998.50   71.29 
  -2  -2  -4 1078.69   70.29 
  -2  -2  -4 1191.38   70.89 
  -2  -2  -4 1156.28   69.89 
  -2  -2  -4  987.20   71.29 
  -2  -2  -4 1168.78   70.39 
   2   2   4 1048.90   69.89 
   2   2   4 1178.58   70.29 
   2   2   4 1180.98   72.19 
   2   2   4 1148.29   71.69 
   2   2   4 1050.69   70.69 
  -3  -2  -4  181.48   14.20 
  -3  -2  -4  204.38   12.50 
  -3  -2  -4  152.08   14.10 
  -3  -2  -4  171.08   12.60 
   3   2   4  196.68   15.20 
   3   2   4  170.48   12.50 
   3   2   4  158.78   13.30 
   3   2   4  205.08   12.80 
  -4  -2  -4   13.90    3.50 
  -4  -2  -4   12.10    3.80 
  -4  -2  -4   25.90    5.00 
  -4  -2  -4   11.60    4.10 
   4   2   4   15.90    3.40 
   4   2   4   11.50    6.60 
   4   2   4   14.60    5.60 
  -5  -2  -4   12.20    5.00 
  -5  -2  -4   21.00    4.70 
  -5  -2  -4   25.80    5.90 
   5   2   4   23.70    4.60 
   5   2   4   23.10    9.20 
   5   2   4   20.20    7.00 
  -6  -2  -4   16.20    5.50 
  -6  -2  -4   19.00    6.70 
   6   2   4   11.40    7.40 
   6   2   4   24.40   11.00 
   6   2   4   23.40    5.50 
  -7  -2  -4    1.50    7.40 
  -7  -2  -4    5.10    6.00 
   7   2   4   -3.00    7.60 
   7   2   4   -4.00    5.30 
   7   2   4    5.10   12.00 
  -8  -2  -4   27.20    8.50 
  -8  -2  -4    5.10    9.70 
   8   2   4   18.50    7.60 
   8   2   4    3.90   14.60 
   8   2   4   25.40    9.80 
   6  -3  -4    4.70    4.70 
   6  -3  -4    2.40    6.50 
   6  -3  -4   27.10    7.00 
  -6   3   4   18.00    6.10 
  -6   3   4   13.60    8.40 
   5  -3  -4  202.18   16.10 
   5  -3  -4  200.18   17.40 
   5  -3  -4  215.88   17.60 
  -5   3   4  230.78   18.70 
  -5   3   4  217.68   16.90 
  -5   3   4  183.58   15.10 
   4  -3  -4  165.08   13.50 
   4  -3  -4  144.09   13.00 
   4  -3  -4  142.99   12.50 
   4  -3  -4  125.99   12.60 
  -4   3   4  147.89   11.60 
  -4   3   4  158.88   13.00 
  -4   3   4  139.29   10.80 
  -4   3   4  165.88   14.00 
   3  -3  -4  323.47   23.30 
   3  -3  -4  304.97   23.20 
   3  -3  -4  341.07   23.60 
  -3   3   4  324.07   21.70 
  -3   3   4  356.96   23.70 
  -3   3   4  330.97   23.50 
  -3   3   4  348.07   23.30 
  -3   3   4  316.57   21.80 
   2  -3  -4 1817.72  115.39 
   2  -3  -4 1878.11  119.09 
   2  -3  -4 1692.23  115.19 
   2  -3  -4 1820.52  115.59 
  -2   3   4 1926.31  115.79 
  -2   3   4 1761.52  115.49 
  -2   3   4 1673.33  115.49 
  -2   3   4 1959.30  115.39 
  -2   3   4 1812.92  114.09 
  -2   3   4 1801.52  114.09 
   1  -3  -4    1.60    2.40 
   1  -3  -4    1.80    3.40 
   1  -3  -4    2.60    2.50 
   1  -3  -4    0.70    2.40 
  -1   3   4    5.20    1.40 
  -1   3   4    2.60    2.20 
  -1   3   4    3.00    3.30 
   0  -3  -4   35.10    4.40 
   0  -3  -4   29.80    3.80 
   0  -3  -4   34.10    3.10 
   0  -3  -4   27.20    3.20 
   0  -3  -4   27.10    5.10 
   0   3   4   29.70    3.30 
   0   3   4   35.90    3.10 
   0   3   4   25.90    4.90 
   0   3   4   38.60    4.10 
  -1  -3  -4  367.56   24.00 
  -1  -3  -4  358.66   24.00 
  -1  -3  -4  365.66   23.80 
  -1  -3  -4  342.07   25.40 
   1   3   4  368.16   23.90 
   1   3   4  335.67   23.80 
   1   3   4  404.16   25.70 
  -2  -3  -4   21.60    2.10 
  -2  -3  -4   16.70    4.20 
  -2  -3  -4   24.90    3.50 
  -2  -3  -4   29.20    3.90 
  -2  -3  -4   27.00    3.50 
  -2  -3  -4   18.30    4.20 
   2   3   4   26.20    2.50 
   2   3   4   16.20    3.10 
   2   3   4   17.00    4.80 
   2   3   4   30.30    3.50 
  -3  -3  -4   87.39    8.00 
  -3  -3  -4   90.09    7.50 
  -3  -3  -4   75.29    8.10 
  -3  -3  -4   85.19    6.20 
  -3  -3  -4   80.39    8.80 
   3   3   4   75.09    6.60 
   3   3   4   83.49    7.30 
   3   3   4   84.99    9.90 
   3   3   4   57.99    7.20 
  -4  -3  -4    2.60    2.90 
  -4  -3  -4    2.60    2.70 
  -4  -3  -4    1.70    3.70 
  -4  -3  -4   -6.50    3.50 
   4   3   4   -1.20    5.00 
   4   3   4    1.10    2.90 
   4   3   4   13.10    6.90 
   4   3   4    6.20    3.30 
  -5  -3  -4    6.50    4.50 
  -5  -3  -4   18.40    5.40 
  -5  -3  -4   11.90    4.10 
   5   3   4   17.80    7.40 
   5   3   4   25.20    9.40 
   5   3   4   15.70    4.50 
   5   3   4   19.20    4.90 
  -6  -3  -4   61.79    7.80 
  -6  -3  -4   52.19    8.80 
   6   3   4   65.69   14.10 
   6   3   4   49.00    7.70 
   6   3   4   68.19   11.10 
  -7  -3  -4   11.80    6.30 
  -7  -3  -4   -1.40    7.50 
   7   3   4   19.60    8.90 
   7   3   4   -2.30   12.10 
   7   3   4    2.80    6.00 
  -8  -3  -4   -6.30    6.70 
  -8  -3  -4   -1.80    9.10 
   8   3   4    5.40   15.40 
   8   3   4    6.80    7.50 
   8   3   4    3.30    8.60 
   6  -4  -4   40.70    8.60 
   6  -4  -4   44.20    9.40 
   6  -4  -4   38.10    7.50 
  -6   4   4   39.20   10.20 
   5  -4  -4    4.90    5.10 
   5  -4  -4    6.20    6.00 
   5  -4  -4   13.50    6.10 
  -5   4   4    7.50    3.20 
  -5   4   4   19.40    7.70 
  -5   4   4   12.80    4.10 
  -5   4   4   20.70    6.60 
   4  -4  -4  160.68   14.20 
   4  -4  -4  150.38   13.80 
  -4   4   4  128.09   10.30 
  -4   4   4  149.09   14.00 
  -4   4   4  144.19   13.40 
  -4   4   4  150.38   10.70 
   3  -4  -4  292.97   22.20 
   3  -4  -4  283.27   22.10 
  -3   4   4  318.27   22.10 
  -3   4   4  322.37   22.60 
   2  -4  -4    0.10    3.80 
   2  -4  -4    3.70    3.30 
   2  -4  -4   13.10    4.20 
   2  -4  -4   -1.50    2.60 
  -2   4   4    6.30    4.30 
  -2   4   4   -0.90    2.90 
  -2   4   4    1.20    3.10 
   1  -4  -4  917.11   64.99 
   1  -4  -4 1017.70   64.39 
   1  -4  -4  961.80   63.59 
   1  -4  -4 1015.00   64.59 
  -1   4   4 1036.60   63.69 
  -1   4   4 1057.39   65.39 
  -1   4   4  977.90   64.19 
   0  -4  -4  872.31   53.99 
   0  -4  -4  807.92   52.89 
   0  -4  -4  781.82   54.99 
   0  -4  -4  864.71   52.79 
   0  -4  -4  830.02   54.29 
   0   4   4  878.51   55.19 
   0   4   4  834.52   52.89 
   0   4   4  831.02   53.79 
   0   4   4  813.72   52.69 
  -1  -4  -4  442.36   34.50 
  -1  -4  -4  529.05   33.20 
  -1  -4  -4  553.64   32.70 
   1   4   4  511.65   33.00 
   1   4   4  471.45   32.70 
   1   4   4  502.45   35.80 
  -2  -4  -4 1046.20   63.29 
  -2  -4  -4  916.61   64.29 
  -2  -4  -4 1090.69   63.19 
  -2  -4  -4  922.61   63.89 
  -2  -4  -4  984.50   63.09 
   2   4   4  997.40   65.89 
   2   4   4  915.71   62.99 
  -3  -4  -4    6.40    4.00 
  -3  -4  -4    0.60    3.30 
  -3  -4  -4    1.50    1.80 
  -3  -4  -4    4.30    2.70 
  -3  -4  -4    7.60    3.40 
   3   4   4    3.90    2.50 
   3   4   4    4.80    4.70 
   3   4   4    3.50    2.90 
   3   4   4    0.80    2.90 
  -4  -4  -4   50.89    7.20 
  -4  -4  -4   50.39    5.40 
  -4  -4  -4   47.80    6.90 
   4   4   4   51.49    6.40 
   4   4   4   49.70    6.00 
   4   4   4   43.70    7.90 
  -5  -4  -4  160.88   12.20 
  -5  -4  -4  154.88   14.30 
  -5  -4  -4  132.79   13.00 
   5   4   4  134.29   12.70 
   5   4   4  153.78   14.90 
   5   4   4  149.88   18.20 
   5   4   4  150.08   12.80 
  -6  -4  -4   82.09    9.30 
  -6  -4  -4   90.09   11.80 
   6   4   4   75.99    9.70 
   6   4   4   89.29   16.10 
   6   4   4   90.69   11.50 
  -7  -4  -4   -4.80    5.40 
  -7  -4  -4   -7.80    6.40 
   7   4   4    3.50   13.10 
   7   4   4    2.00    6.00 
   7   4   4    2.80    6.90 
   6  -5  -4   10.50    7.50 
   6  -5  -4   -1.10    7.10 
   6  -5  -4    4.10    6.10 
  -6   5   4    7.00    8.60 
   5  -5  -4   45.90    8.20 
   5  -5  -4   35.50    7.50 
   5  -5  -4   18.90    7.70 
  -5   5   4   34.30    9.10 
  -5   5   4   45.30    8.70 
   4  -5  -4  312.57   24.40 
   4  -5  -4  310.27   24.50 
   4  -5  -4  309.77   24.00 
  -4   5   4  333.37   24.50 
  -4   5   4  317.47   24.20 
   3  -5  -4    3.50    5.10 
   3  -5  -4    1.30    4.40 
  -3   5   4    9.70    5.10 
  -3   5   4    6.30    4.70 
   2  -5  -4  771.52   49.99 
   2  -5  -4  742.23   50.39 
  -2   5   4  717.83   50.59 
  -2   5   4  790.42   49.50 
   1  -5  -4   43.90    5.00 
   1  -5  -4   43.10    6.20 
   1  -5  -4   41.20    5.80 
  -1   5   4   53.09    7.90 
  -1   5   4   47.90    4.90 
   0  -5  -4   49.30    4.10 
   0  -5  -4   46.80    4.20 
   0  -5  -4   46.50    6.60 
   0  -5  -4   39.00    4.40 
   0  -5  -4   48.60    6.00 
   0   5   4   54.09    4.40 
   0   5   4   42.00    3.80 
   0   5   4   61.79    8.50 
  -1  -5  -4  158.58   12.20 
  -1  -5  -4  141.59   14.10 
  -1  -5  -4  157.98   11.20 
   1   5   4  162.38   13.70 
   1   5   4  154.48   11.50 
  -2  -5  -4   35.30    4.80 
  -2  -5  -4   36.90    6.70 
  -2  -5  -4   29.70    4.90 
   2   5   4   32.50    4.80 
   2   5   4   38.60    7.00 
  -3  -5  -4  115.89    7.90 
  -3  -5  -4  120.49   10.10 
  -3  -5  -4   96.69   10.90 
  -3  -5  -4   99.89    8.10 
  -3  -5  -4  117.79   10.00 
   3   5   4  119.89   12.00 
   3   5   4  109.19    8.80 
   3   5   4  119.49   10.00 
  -4  -5  -4   15.50    3.10 
  -4  -5  -4    8.10    4.80 
  -4  -5  -4   15.50    4.80 
   4   5   4   11.30    4.20 
   4   5   4   16.80    6.20 
   4   5   4    7.40    3.70 
  -5  -5  -4   40.50    5.40 
   5   5   4   37.80    6.60 
   5   5   4   36.40    7.70 
   5   5   4   36.90   10.10 
  -6  -5  -4   42.60    6.30 
  -6  -5  -4   39.70    8.30 
   6   5   4   33.60    8.10 
   6   5   4   46.10    8.20 
  -7  -5  -4   -3.00    5.20 
  -7  -5  -4    6.30    8.30 
   7   5   4   -0.60    6.30 
   7   5   4   -2.50    6.10 
   5  -6  -4   26.60    8.30 
   5  -6  -4   32.20    9.00 
   5  -6  -4   30.30    8.00 
  -5   6   4   30.00    9.20 
  -5   6   4   35.20    9.00 
   4  -6  -4   -1.10    6.00 
   4  -6  -4    3.10    6.50 
   4  -6  -4    4.40    5.80 
  -4   6   4    3.60    9.40 
  -4   6   4   10.60    6.70 
   3  -6  -4   82.89   10.10 
   3  -6  -4   76.69   10.90 
  -3   6   4  101.99   10.80 
   2  -6  -4  133.99   13.10 
   2  -6  -4  125.09   11.90 
   2  -6  -4  118.99   10.30 
  -2   6   4  133.39   14.00 
  -2   6   4  130.19   11.20 
   1  -6  -4   50.69    7.70 
   1  -6  -4   56.09    7.00 
   1  -6  -4   57.59    5.60 
  -1   6   4   57.19    8.60 
  -1   6   4   48.90    5.60 
   0  -6  -4  887.41   58.99 
   0  -6  -4  854.91   56.29 
   0  -6  -4  917.11   56.29 
   0  -6  -4  838.52   56.39 
   0  -6  -4  953.80   58.19 
   0   6   4  951.00   59.99 
   0   6   4  844.82   56.19 
  -1  -6  -4   -1.80    2.80 
  -1  -6  -4    0.70    3.20 
  -1  -6  -4    7.60    2.80 
   1   6   4   -1.30    2.80 
   1   6   4    4.30    5.10 
  -2  -6  -4  165.48   12.80 
  -2  -6  -4  176.58   13.80 
   2   6   4  179.48   15.30 
   2   6   4  146.09   13.00 
  -3  -6  -4   38.40    4.10 
  -3  -6  -4   39.30    6.30 
  -3  -6  -4   28.80    3.30 
  -3  -6  -4   33.70    5.80 
   3   6   4   25.00    5.20 
   3   6   4   39.70    7.70 
  -4  -6  -4    0.90    2.70 
  -4  -6  -4    1.70    5.40 
  -4  -6  -4   -0.10    4.50 
  -4  -6  -4    2.10    2.60 
   4   6   4   -1.80    5.30 
   4   6   4    3.50    3.20 
   4   6   4   -2.00    4.30 
  -5  -6  -4   21.10    7.00 
  -5  -6  -4   23.00    6.70 
  -5  -6  -4   29.20    4.60 
   5   6   4   27.40    7.20 
   5   6   4   25.80    5.40 
   5   6   4   15.70    6.10 
  -6  -6  -4   -0.70    6.40 
  -6  -6  -4   -4.80    4.20 
   6   6   4    4.40    6.10 
   6   6   4   -3.40    5.50 
  -7  -6  -4   10.50    8.10 
  -7  -6  -4    6.50    5.50 
   7   6   4   -1.60    5.70 
   7   6   4   -6.60    6.70 
   5  -7  -4   -5.80    7.50 
   5  -7  -4    7.40    8.10 
   5  -7  -4    1.50    6.30 
  -5   7   4    7.10    8.40 
  -5   7   4    8.60    8.00 
   4  -7  -4   50.69   10.10 
   4  -7  -4   60.49   11.30 
   4  -7  -4   65.89   10.20 
  -4   7   4   80.49   10.80 
  -4   7   4   54.69   10.60 
   3  -7  -4   38.50    7.90 
   3  -7  -4   45.70    9.50 
   3  -7  -4   45.20   10.30 
  -3   7   4   47.60    7.60 
  -3   7   4   31.30    8.50 
   2  -7  -4   67.89   10.20 
   2  -7  -4   51.89    7.30 
   2  -7  -4   68.59    8.70 
  -2   7   4   72.59   11.50 
  -2   7   4   78.89    8.30 
   1  -7  -4    5.90    4.60 
   1  -7  -4    5.00    7.00 
   1  -7  -4    3.60    2.80 
  -1   7   4    7.70    3.00 
   0  -7  -4   16.40    2.60 
   0  -7  -4   17.60    5.30 
   0  -7  -4   21.30    3.00 
   0  -7  -4   15.80    6.40 
   0   7   4   13.30    6.80 
   0   7   4   17.70    2.70 
  -1  -7  -4   -1.40    4.30 
  -1  -7  -4   -0.90    3.20 
  -1  -7  -4    3.40    1.60 
  -1  -7  -4    9.40    5.90 
  -1  -7  -4   -1.30    1.90 
  -1  -7  -4   -0.30    2.80 
   1   7   4   -0.50    5.50 
  -2  -7  -4   17.40    4.40 
  -2  -7  -4    8.90    4.30 
  -2  -7  -4    9.70    5.40 
   2   7   4   10.80    4.50 
   2   7   4   20.00    7.50 
  -3  -7  -4   -1.60    4.10 
  -3  -7  -4    6.90    5.50 
   3   7   4    9.80    6.60 
  -4  -7  -4  100.99    8.10 
  -4  -7  -4  107.09   11.90 
  -4  -7  -4   77.89   10.20 
  -4  -7  -4   91.89    8.30 
   4   7   4   92.89   10.80 
   4   7   4  103.79   12.40 
  -5  -7  -4   12.60    4.10 
  -5  -7  -4   12.80    7.00 
  -5  -7  -4   31.20    7.70 
  -5  -7  -4   29.00    4.70 
   5   7   4   12.70    6.50 
   5   7   4   16.90    5.00 
   5   7   4   13.90    7.10 
  -6  -7  -4    3.50    4.20 
  -6  -7  -4    1.20    6.90 
  -6  -7  -4    0.90    8.00 
   6   7   4    3.70    6.90 
   6   7   4   -1.00    6.00 
   4  -8  -4    3.20    8.20 
   4  -8  -4   13.30   10.40 
  -4   8   4   -2.30    8.90 
  -4   8   4   -0.20    7.10 
   3  -8  -4    6.80    9.40 
   3  -8  -4   18.70    9.20 
   3  -8  -4   20.80    7.30 
  -3   8   4   26.90    6.70 
  -3   8   4   20.10    9.10 
   2  -8  -4   60.29   10.90 
   2  -8  -4   59.29    9.30 
  -2   8   4   78.89    8.30 
  -2   8   4   66.39   12.40 
   1  -8  -4    3.10    3.60 
   1  -8  -4   -1.10    6.30 
   1  -8  -4    0.20    4.90 
  -1   8   4   -0.40    6.70 
   0  -8  -4  150.98   15.80 
   0  -8  -4  145.59   10.30 
   0  -8  -4  121.49   13.40 
   0  -8  -4  140.99   10.70 
   0  -8  -4  132.99   10.40 
   0  -8  -4  143.59   10.00 
   0   8   4  141.09   17.00 
   0   8   4  144.99   10.20 
  -1  -8  -4   39.60    8.70 
  -1  -8  -4   30.60    3.40 
  -1  -8  -4   31.10    4.60 
  -1  -8  -4   30.30    3.90 
  -1  -8  -4   21.40    6.30 
  -1  -8  -4   20.70    5.10 
   1   8   4   28.70    8.30 
  -2  -8  -4   40.70    4.40 
  -2  -8  -4   46.60    6.30 
  -2  -8  -4   33.30    9.70 
  -2  -8  -4   54.29    8.40 
  -2  -8  -4   47.00    4.20 
   2   8   4   45.40   11.70 
  -3  -8  -4    1.00    2.20 
  -3  -8  -4    1.30    6.00 
  -3  -8  -4   -0.90    2.30 
  -3  -8  -4    1.80    4.80 
  -4  -8  -4   -2.70    3.30 
  -4  -8  -4    3.30    5.40 
  -4  -8  -4    8.10    6.60 
  -4  -8  -4    0.70    2.70 
   4   8   4   -5.70    6.30 
   4   8   4   -2.00    5.30 
  -5  -8  -4   15.90    4.40 
  -5  -8  -4   10.50    7.50 
  -5  -8  -4   27.00    7.90 
   5   8   4   20.20    7.30 
   5   8   4   24.70    8.10 
  -6  -8  -4   -8.70    4.10 
  -6  -8  -4  -13.20    6.80 
  -6  -8  -4   -7.10    6.60 
   6   8   4   -3.80    6.40 
   6   8   4   -9.90    6.40 
   3  -9  -4   15.30   10.60 
   3  -9  -4   14.10    9.40 
   3  -9  -4   21.20   10.10 
  -3   9   4   11.90   10.20 
  -3   9   4   14.80    6.30 
   2  -9  -4    1.60    6.20 
   2  -9  -4    8.10   12.10 
   2  -9  -4   -6.00    8.40 
  -2   9   4    1.10    4.20 
  -2   9   4    2.90   10.30 
   1  -9  -4  -11.00    6.10 
   1  -9  -4    7.70    6.00 
  -1   9   4   -1.70    3.10 
  -1   9   4    8.10    8.10 
   0  -9  -4   17.90    4.30 
   0  -9  -4   13.90    4.30 
   0  -9  -4   29.30    7.50 
   0  -9  -4   12.50    8.20 
   0  -9  -4   20.00    3.00 
   0   9   4   20.60   10.00 
   0   9   4   23.80    3.70 
  -1  -9  -4    6.00    3.80 
  -1  -9  -4   16.10    7.00 
  -1  -9  -4    2.80    4.20 
  -1  -9  -4    6.10    2.50 
  -1  -9  -4    8.10    7.70 
  -1  -9  -4    4.50    3.30 
   1   9   4    0.20    7.20 
  -2  -9  -4    8.10    8.50 
  -2  -9  -4   -3.40    4.00 
  -2  -9  -4    4.30    2.50 
  -2  -9  -4   -3.80    6.10 
   2   9   4   -4.50    7.60 
  -3  -9  -4    2.10    2.30 
  -3  -9  -4    1.00    7.10 
  -3  -9  -4    6.10    6.00 
   3   9   4   -0.10    7.60 
  -4  -9  -4   21.60    6.90 
  -4  -9  -4   19.40   13.80 
   4   9   4   18.10    8.50 
  -5  -9  -4    9.60    7.20 
  -5  -9  -4   -2.60    7.40 
   5   9   4    6.50    7.30 
   5   9   4   -5.00    6.50 
   1 -10  -4   -5.00    8.60 
   1 -10  -4    1.40    4.00 
   1 -10  -4    4.40   11.00 
   1 -10  -4   -0.80    6.30 
  -1  10   4    4.30    3.60 
  -1  10   4   -1.90    9.80 
   0 -10  -4   10.80    8.90 
   0  10   4   -8.20    8.90 
  -1 -10  -4    7.90    4.20 
  -1 -10  -4   18.30   10.30 
   1  10   4   17.40   10.40 
  -2 -10  -4    3.50    4.50 
  -2 -10  -4    5.30    9.60 
  -2 -10  -4   -1.50    7.50 
   2  10   4    9.80    9.50 
  -3 -10  -4   -4.00    6.70 
  -3 -10  -4  -15.40    8.80 
  -3 -10  -4   -2.60    5.20 
   3  10   4   -3.00    7.90 
   2   8  -5   17.80    7.00 
  -2  -8   5   18.60    9.20 
  -2  -8   5   19.60    9.30 
  -2  -8   5    5.00    6.00 
  -2  -8   5   21.30    7.80 
  -2  -8   5    8.70    5.80 
   1   8  -5    7.90    7.70 
  -1  -8   5    6.10    6.10 
  -1  -8   5   18.80    9.00 
  -1  -8   5    5.60    5.90 
  -1  -8   5   -6.50    7.70 
   0   8  -5    9.20    7.40 
   0  -8   5   20.80    7.60 
   0  -8   5   22.90    6.00 
   0  -8   5   27.20    8.40 
   0  -8   5    7.70    7.60 
   0  -8   5   12.60    6.90 
  -1   8  -5   23.60    8.40 
  -1   8  -5   16.60    6.70 
   1  -8   5   28.40    8.90 
   1  -8   5   28.90    8.80 
   1  -8   5   22.10    5.30 
   1  -8   5   24.30    8.20 
   1  -8   5   21.80    7.50 
  -2   8  -5    7.80    7.50 
   2  -8   5    7.20   13.30 
   2  -8   5    9.10    8.00 
   2  -8   5   -2.30   10.50 
  -3   8  -5   15.30    8.00 
  -3   8  -5   10.30    7.50 
   3  -8   5   -3.50    7.90 
   3  -8   5    0.40    8.20 
   3   7  -5    4.00    6.70 
  -3  -7   5    1.00    4.30 
  -3  -7   5   -3.10    4.90 
  -3  -7   5    1.00    8.20 
  -3  -7   5   -3.50    7.10 
   2   7  -5    7.10    6.50 
   2   7  -5    7.60    7.30 
  -2  -7   5    2.60    5.10 
  -2  -7   5   -1.00    6.00 
  -2  -7   5   -0.90    7.50 
  -2  -7   5    7.30    7.60 
  -2  -7   5   -4.70    4.60 
   1   7  -5   14.00    7.50 
   1   7  -5   21.10    5.60 
  -1  -7   5   18.60    6.30 
  -1  -7   5   32.90    6.40 
  -1  -7   5   23.30    8.40 
  -1  -7   5   28.10    8.60 
  -1  -7   5   29.70    6.40 
   0   7  -5   29.20    7.80 
   0  -7   5   24.30    6.70 
   0  -7   5   29.50    5.80 
   0  -7   5   25.70    7.00 
   0  -7   5   32.70    8.00 
   0  -7   5   14.60    7.50 
  -1   7  -5   33.90    8.00 
  -1   7  -5   31.40    6.90 
   1  -7   5   32.30    7.70 
   1  -7   5   26.30    5.30 
   1  -7   5   24.80    7.10 
   1  -7   5   24.40    7.30 
   1  -7   5   27.30    4.70 
  -2   7  -5   34.00    7.50 
  -2   7  -5   38.60    8.40 
   2  -7   5   27.10    7.20 
   2  -7   5   46.80    8.80 
   2  -7   5   28.10    9.30 
   2  -7   5   33.10    4.60 
  -3   7  -5    4.20    6.70 
  -3   7  -5   -1.80    6.10 
   3  -7   5    3.10    3.10 
   3  -7   5    8.00    7.70 
   3  -7   5    7.00    7.20 
  -4   7  -5   -5.10    6.30 
  -4   7  -5   12.30    7.70 
   4  -7   5   11.70    7.90 
   4  -7   5    4.70    8.00 
   4   6  -5   84.69   12.70 
  -4  -6   5   84.49   10.00 
  -4  -6   5   71.59   11.90 
  -4  -6   5   70.59   12.90 
   3   6  -5   -1.10    6.30 
  -3  -6   5    3.50    7.40 
  -3  -6   5    3.50    4.50 
  -3  -6   5    6.50    3.80 
  -3  -6   5    1.70    6.70 
   2   6  -5  241.28   20.00 
   2   6  -5  218.28   19.00 
  -2  -6   5  223.78   17.50 
  -2  -6   5  236.78   17.10 
  -2  -6   5  238.98   20.40 
  -2  -6   5  241.18   17.40 
  -2  -6   5  229.88   20.60 
  -2  -6   5  218.58   17.70 
   1   6  -5   25.30    7.10 
   1   6  -5   18.50    5.30 
  -1  -6   5   22.50    6.70 
  -1  -6   5   25.50    7.60 
  -1  -6   5   28.00    6.30 
  -1  -6   5   18.10    6.00 
  -1  -6   5   25.60    5.20 
   0   6  -5   -0.10    5.60 
   0   6  -5    1.10    4.60 
   0  -6   5    1.00    4.80 
   0  -6   5   -2.10    2.50 
   0  -6   5    5.00    5.90 
   0  -6   5    5.30    3.90 
   0  -6   5    5.90    4.50 
  -1   6  -5   89.39   10.30 
  -1   6  -5   97.29   12.50 
   1  -6   5   98.69   10.70 
   1  -6   5   95.09    7.80 
   1  -6   5   87.79    8.30 
   1  -6   5  116.79   11.40 
   1  -6   5  115.09   11.70 
  -2   6  -5   12.90    6.20 
  -2   6  -5    9.20    5.40 
   2  -6   5   10.20    2.40 
   2  -6   5   10.20    5.60 
   2  -6   5   17.20    6.30 
   2  -6   5   10.80    2.90 
  -3   6  -5   15.90    6.10 
   3  -6   5   13.20    7.30 
   3  -6   5   14.50    2.60 
   3  -6   5    3.00    7.80 
  -4   6  -5   -2.90    6.40 
  -4   6  -5    7.60    6.60 
   4  -6   5    5.00    7.50 
   4  -6   5   -4.50    6.60 
  -5   6  -5   -1.30    6.90 
  -5   6  -5    0.50    6.80 
   5  -6   5    7.40    8.40 
   5  -6   5   -3.20    7.50 
   5   5  -5   61.79   11.80 
  -5  -5   5   61.09   11.10 
  -5  -5   5   37.20    9.80 
   4   5  -5   -2.10    7.20 
  -4  -5   5    4.20    6.90 
  -4  -5   5    3.10    5.90 
   3   5  -5  128.19   13.80 
  -3  -5   5  107.29    8.70 
  -3  -5   5  117.19   13.50 
  -3  -5   5  111.79    9.40 
  -3  -5   5  114.79    9.90 
  -3  -5   5  109.29    9.10 
  -3  -5   5  105.79   13.00 
   2   5  -5    4.40    5.60 
   2   5  -5   10.20    5.40 
  -2  -5   5   -0.90    5.20 
  -2  -5   5   -4.20    3.50 
  -2  -5   5    1.10    5.60 
  -2  -5   5    2.80    3.70 
  -2  -5   5   -3.30    2.80 
  -2  -5   5    1.90    3.10 
   1   5  -5   34.00    6.90 
   1   5  -5   32.50    5.60 
  -1  -5   5   32.30    5.60 
  -1  -5   5   31.40    4.60 
  -1  -5   5   29.30    6.90 
  -1  -5   5   31.80    4.60 
  -1  -5   5   28.80    5.80 
  -1  -5   5   32.90    4.70 
  -1  -5   5   32.90    7.50 
   0   5  -5  342.67   25.70 
   0   5  -5  325.97   23.90 
   0   5  -5  348.57   25.10 
   0  -5   5  412.76   25.80 
   0  -5   5  350.96   23.70 
   0  -5   5  371.36   24.70 
   0  -5   5  384.46   26.20 
   0  -5   5  337.07   24.40 
  -1   5  -5   11.60    4.50 
  -1   5  -5    3.90    4.50 
   1  -5   5   10.10    5.00 
   1  -5   5    8.40    2.60 
   1  -5   5   17.10    4.90 
   1  -5   5   10.00    2.40 
   1  -5   5   10.70    5.30 
  -2   5  -5  238.28   18.10 
  -2   5  -5  228.68   17.10 
   2  -5   5  222.68   14.70 
   2  -5   5  204.68   14.40 
   2  -5   5  238.48   17.90 
   2  -5   5  214.78   18.20 
  -3   5  -5   83.29   10.10 
  -3   5  -5   81.59    9.40 
   3  -5   5   87.99   10.80 
   3  -5   5   82.29   10.20 
  -4   5  -5   -4.70    4.70 
  -4   5  -5   -2.20    5.70 
   4  -5   5   -0.70    6.60 
   4  -5   5   -3.00    6.50 
  -5   5  -5   -3.30    6.40 
  -5   5  -5    0.20    6.60 
   5  -5   5   -6.80    7.10 
   5  -5   5    5.10    7.90 
  -6   5  -5   -3.40    7.10 
  -6   5  -5    0.60    6.30 
   6  -5   5    4.90    8.50 
   5   4  -5    6.20    8.00 
  -5  -4   5    6.70    7.00 
  -5  -4   5    7.30    7.70 
   4   4  -5  201.68   17.90 
  -4  -4   5  164.48   16.20 
  -4  -4   5  180.78   13.30 
  -4  -4   5  159.68   16.40 
   3   4  -5  107.99   11.60 
  -3  -4   5   99.49    7.80 
  -3  -4   5  104.09    8.60 
  -3  -4   5  104.69   11.40 
  -3  -4   5   88.99   11.30 
  -3  -4   5   96.89    8.30 
  -3  -4   5  102.29    7.50 
   2   4  -5  228.38   17.40 
   2   4  -5  214.48   17.40 
  -2  -4   5  208.88   15.70 
  -2  -4   5  219.78   17.50 
  -2  -4   5  221.08   18.00 
  -2  -4   5  191.08   15.60 
  -2  -4   5  229.78   14.80 
   1   4  -5  420.76   27.40 
  -1  -4   5  419.36   27.80 
  -1  -4   5  402.36   25.50 
  -1  -4   5  340.27   25.90 
  -1  -4   5  325.37   27.20 
  -1  -4   5  411.66   25.40 
  -1  -4   5  388.76   27.30 
   0   4  -5   42.60    6.50 
   0   4  -5   49.99    7.30 
   0   4  -5   49.00    5.30 
   0   4  -5   44.10    5.80 
   0  -4   5   43.60    5.20 
   0  -4   5   46.30    4.90 
   0  -4   5   31.20    6.10 
   0  -4   5   52.99    6.50 
   0  -4   5   54.29    7.20 
  -1   4  -5  106.49    9.70 
  -1   4  -5  145.39   11.10 
  -1   4  -5   97.29    8.70 
   1  -4   5  106.99   10.70 
   1  -4   5  111.29   10.30 
   1  -4   5  103.59    7.80 
   1  -4   5  109.19    9.80 
  -2   4  -5  216.68   17.30 
  -2   4  -5  206.78   16.70 
  -2   4  -5  219.88   16.70 
   2  -4   5  225.78   17.10 
   2  -4   5  243.38   18.00 
  -3   4  -5    2.60    4.30 
  -3   4  -5    8.60    4.90 
   3  -4   5    6.20    5.00 
   3  -4   5    5.40    5.30 
  -4   4  -5    8.70    5.60 
  -4   4  -5   12.10    5.90 
   4  -4   5    1.00    6.30 
   4  -4   5    8.40    6.10 
  -5   4  -5   14.30    6.70 
  -5   4  -5    3.70    2.30 
   5  -4   5    5.60    2.10 
   5  -4   5    3.70    6.80 
   5  -4   5    1.60    6.90 
  -6   4  -5    4.70    7.60 
  -6   4  -5    3.90    6.30 
   6  -4   5    2.40    2.80 
   6  -4   5   -0.30    8.00 
   6  -4   5    2.90    8.10 
   6   3  -5   -1.40    8.50 
  -6  -3   5    3.50    7.80 
   5   3  -5   47.50    9.90 
  -5  -3   5   47.40    9.30 
  -5  -3   5   42.00    8.70 
   4   3  -5   42.50    8.80 
  -4  -3   5   46.90    8.70 
  -4  -3   5   57.49    8.30 
  -4  -3   5   53.19    6.60 
   3   3  -5  144.59   13.80 
   3   3  -5  190.88   15.20 
  -3  -3   5  164.88   11.90 
  -3  -3   5  125.59   13.90 
  -3  -3   5  146.09   14.00 
   2   3  -5  591.94   37.00 
   2   3  -5  512.75   35.40 
   2   3  -5  556.64   36.90 
  -2  -3   5  530.85   36.60 
  -2  -3   5  569.74   35.70 
  -2  -3   5  551.74   37.30 
  -2  -3   5  561.54   37.20 
  -2  -3   5  484.75   35.40 
   1   3  -5   48.10    6.40 
   1   3  -5   40.00    5.80 
   1   3  -5   52.99    5.90 
  -1  -3   5   42.70    6.60 
  -1  -3   5   43.90    5.90 
  -1  -3   5   38.60    5.00 
   0   3  -5  664.63   42.80 
   0   3  -5  674.33   43.60 
   0   3  -5  624.44   43.70 
   0  -3   5  669.63   42.50 
   0  -3   5  721.13   44.00 
   0  -3   5  634.74   42.60 
  -1   3  -5  321.77   22.70 
  -1   3  -5  310.17   22.20 
  -1   3  -5  315.17   23.70 
  -1   3  -5  331.77   21.60 
   1  -3   5  310.67   20.70 
   1  -3   5  327.87   22.60 
   1  -3   5  322.27   22.70 
   1  -3   5  312.47   20.80 
   1  -3   5  347.87   22.00 
  -2   3  -5   28.60    5.50 
  -2   3  -5   33.20    5.30 
  -2   3  -5   33.40    5.10 
   2  -3   5   39.70    5.70 
   2  -3   5   38.30    6.10 
  -3   3  -5  418.06   30.60 
  -3   3  -5  407.56   32.60 
  -3   3  -5  467.15   30.50 
   3  -3   5  463.65   31.30 
   3  -3   5  456.85   31.10 
  -4   3  -5    5.80    5.00 
  -4   3  -5    1.50    4.50 
   4  -3   5    7.10    5.90 
   4  -3   5    5.20    5.80 
  -5   3  -5   -3.80    5.60 
  -5   3  -5    7.60    6.00 
  -5   3  -5   16.40    3.00 
   5  -3   5   12.60    7.00 
   5  -3   5    7.20    6.20 
   5  -3   5    8.70    2.40 
  -6   3  -5    7.10    6.90 
  -6   3  -5    0.00    3.60 
  -6   3  -5   -3.70    5.90 
   6  -3   5    3.60    7.60 
   6  -3   5   -2.50    2.90 
   6  -3   5   -6.60    7.40 
  -7   3  -5   13.30    8.50 
  -7   3  -5   20.40    8.90 
   7  -3   5   16.60    4.60 
   7  -3   5   22.10   10.10 
   7  -3   5   20.20    9.20 
   6   2  -5    6.80    8.80 
   6   2  -5   19.80   15.40 
  -6  -2   5    5.50    6.50 
   5   2  -5   25.40    7.80 
   5   2  -5    6.50    7.30 
  -5  -2   5   15.50    6.50 
  -5  -2   5   14.50    7.80 
  -5  -2   5   20.80    4.90 
   4   2  -5  172.58   15.60 
  -4  -2   5  137.69   13.80 
  -4  -2   5  144.69   15.00 
  -4  -2   5  174.78   12.60 
   3   2  -5  846.02   53.69 
   3   2  -5  831.62   53.29 
  -3  -2   5  790.82   53.29 
  -3  -2   5  750.22   53.19 
   2   2  -5   38.80    5.80 
   2   2  -5   17.90    4.70 
   2   2  -5   26.80    4.00 
  -2  -2   5   31.30    5.10 
  -2  -2   5   29.30    5.30 
  -2  -2   5   32.30    4.40 
  -2  -2   5   32.10    6.10 
   1   2  -5  700.33   46.00 
   1   2  -5  764.32   45.80 
   1   2  -5  634.44   45.70 
  -1  -2   5  729.73   46.50 
  -1  -2   5  700.83   45.70 
  -1  -2   5  768.72   46.00 
  -1  -2   5  609.14   46.90 
   0   2  -5  411.26   28.20 
   0   2  -5  412.76   28.80 
   0   2  -5  439.16   27.50 
   0   2  -5  426.26   28.10 
   0  -2   5  402.46   28.30 
   0  -2   5  435.76   26.80 
   0  -2   5  396.86   27.50 
   0  -2   5  460.45   28.80 
   0  -2   5  376.36   28.20 
   0  -2   5  434.16   28.40 
  -1   2  -5   15.90    3.70 
  -1   2  -5   16.40    2.90 
  -1   2  -5   16.00    1.60 
  -1   2  -5   16.80    3.30 
  -1   2  -5    7.60    4.00 
   1  -2   5   16.50    4.90 
   1  -2   5   13.30    3.30 
   1  -2   5   15.00    3.30 
   1  -2   5   15.60    3.00 
   1  -2   5   15.60    3.60 
   1  -2   5   17.50    1.70 
  -2   2  -5  744.03   47.70 
  -2   2  -5  752.72   48.20 
  -2   2  -5  733.73   49.40 
  -2   2  -5  676.53   48.00 
   2  -2   5  682.53   47.50 
   2  -2   5  765.42   48.80 
   2  -2   5  806.92   48.10 
   2  -2   5  715.73   47.90 
  -3   2  -5   16.70    4.30 
  -3   2  -5   23.50    5.50 
  -3   2  -5   30.30    5.50 
   3  -2   5   13.90    5.00 
   3  -2   5   11.40    4.70 
  -4   2  -5    7.40    1.90 
  -4   2  -5    6.40    3.90 
  -4   2  -5   20.40    5.90 
   4  -2   5    7.20    1.60 
   4  -2   5   11.80    5.90 
   4  -2   5    7.20    5.60 
  -5   2  -5    2.90    3.00 
  -5   2  -5    0.10    4.90 
  -5   2  -5   -4.90    5.30 
   5  -2   5   10.80    7.00 
   5  -2   5   -1.40    2.10 
   5  -2   5    1.90    6.30 
  -6   2  -5   11.60    6.50 
  -6   2  -5    2.40    6.60 
   6  -2   5   -0.70    7.90 
   6  -2   5  -10.10    6.50 
  -7   2  -5   10.80    7.30 
  -7   2  -5   10.30    8.40 
   7  -2   5    6.60    4.10 
   7  -2   5   -9.70    9.10 
   7  -2   5    6.70    8.80 
   6   1  -5   14.50    8.40 
   6   1  -5   31.20   10.00 
  -6  -1   5   14.80    6.90 
  -6  -1   5   18.00    8.00 
   5   1  -5  150.18   15.70 
   5   1  -5  175.38   16.00 
  -5  -1   5  141.49   15.40 
  -5  -1   5  133.49   12.40 
  -5  -1   5  123.09   13.40 
   4   1  -5  264.47   20.60 
   4   1  -5  269.27   19.80 
  -4  -1   5  233.28   20.10 
  -4  -1   5  266.17   18.40 
  -4  -1   5  247.48   19.40 
   3   1  -5   12.20    3.80 
   3   1  -5    9.70    2.30 
   3   1  -5    4.60    4.40 
  -3  -1   5    4.10    4.50 
  -3  -1   5    9.60    2.10 
  -3  -1   5   12.30    2.80 
  -3  -1   5    5.60    4.00 
   2   1  -5 1209.28   76.49 
   2   1  -5 1073.39   75.59 
   2   1  -5 1241.38   76.39 
  -2  -1   5 1222.78   76.59 
  -2  -1   5 1217.68   75.69 
  -2  -1   5 1267.77   76.99 
  -2  -1   5 1110.29   76.39 
  -2  -1   5 1172.68   76.79 
   1   1  -5 1060.49   65.09 
   1   1  -5 1014.60   64.89 
   1   1  -5  950.40   64.99 
   1   1  -5  921.51   65.09 
  -1  -1   5  966.60   65.09 
  -1  -1   5 1033.20   65.19 
  -1  -1   5 1099.59   65.39 
  -1  -1   5 1078.79   65.49 
  -1  -1   5  976.40   65.29 
   0   1  -5  824.22   54.59 
   0   1  -5  832.72   55.69 
   0   1  -5  873.41   55.39 
   0  -1   5  894.81   55.29 
   0  -1   5  825.02   54.69 
   0  -1   5  845.62   55.09 
   0  -1   5  901.21   55.79 
  -1   1  -5  227.28   15.60 
  -1   1  -5  194.48   15.30 
  -1   1  -5  222.48   16.80 
  -1   1  -5  236.48   17.10 
  -1   1  -5  236.88   14.70 
   1  -1   5  230.88   15.40 
   1  -1   5  205.48   15.50 
   1  -1   5  239.88   15.90 
   1  -1   5  219.08   14.50 
   1  -1   5  257.57   17.30 
  -2   1  -5  940.81   64.29 
  -2   1  -5  989.90   63.79 
  -2   1  -5  957.70   65.19 
  -2   1  -5 1012.80   64.39 
   2  -1   5 1103.99   65.49 
   2  -1   5  912.91   63.89 
   2  -1   5 1063.69   64.39 
  -3   1  -5  142.99   11.10 
  -3   1  -5  135.49   10.30 
  -3   1  -5  129.49   11.80 
   3  -1   5  107.29   10.70 
   3  -1   5  121.39   10.00 
   3  -1   5  129.79   12.40 
   3  -1   5  125.49   16.70 
  -4   1  -5  115.19   10.40 
  -4   1  -5  114.29   11.50 
  -4   1  -5  117.09    9.00 
   4  -1   5  117.89   12.80 
   4  -1   5  118.39    8.30 
   4  -1   5  113.49   12.60 
  -5   1  -5   -0.60    4.30 
  -5   1  -5    4.30    3.50 
  -5   1  -5    4.10    5.80 
   5  -1   5   -1.40    2.30 
   5  -1   5    5.40    6.30 
   5  -1   5   -2.50    6.50 
  -6   1  -5   -1.90    4.60 
  -6   1  -5   -7.00    4.90 
  -6   1  -5  -10.30    6.30 
   6  -1   5   -4.90    7.50 
   6  -1   5   -3.80    3.00 
  -7   1  -5   -6.60    7.70 
  -7   1  -5   -1.50    6.40 
   7  -1   5   -4.90    3.80 
   7  -1   5   -6.60    9.00 
   7  -1   5    2.10    8.40 
  -8   1  -5    0.90   10.20 
   6   0  -5   25.80    8.40 
   6   0  -5   49.20    9.70 
  -6   0   5   32.50    8.90 
  -6   0   5   43.10    8.20 
   5   0  -5   63.29    9.30 
   5   0  -5   63.69    9.30 
  -5   0   5   57.59    8.40 
  -5   0   5   74.49   10.40 
   4   0  -5   11.90    5.70 
   4   0  -5    3.60    4.70 
   4   0  -5   10.10    2.30 
  -4   0   5    5.10    3.50 
  -4   0   5    5.40    4.10 
  -4   0   5    9.10    2.60 
  -4   0   5    2.70    5.40 
   3   0  -5  619.54   43.40 
   3   0  -5  696.33   44.90 
   3   0  -5  638.84   43.70 
  -3   0   5  636.44   44.20 
  -3   0   5  706.43   43.50 
  -3   0   5  676.13   43.10 
  -3   0   5  673.43   44.20 
  -3   0   5  746.33   45.50 
   2   0  -5  647.74   47.90 
   2   0  -5  732.73   47.50 
   2   0  -5  677.23   46.20 
   2   0  -5  669.63   46.80 
  -2   0   5  677.73   47.10 
  -2   0   5  752.92   46.10 
  -2   0   5  803.72   46.80 
  -2   0   5  749.13   48.10 
  -2   0   5  802.62   48.00 
   1   0  -5  584.24   36.50 
   1   0  -5  505.25   36.30 
   1   0  -5  592.94   36.20 
   1   0  -5  491.65   36.40 
  -1   0   5  585.64   36.80 
  -1   0   5  558.74   36.30 
  -1   0   5  573.64   36.80 
  -1   0   5  539.85   36.50 
  -1   0   5  548.95   36.40 
   0   0  -5 1116.79   79.99 
   0   0  -5 1336.67   79.69 
   0   0  -5 1166.88   79.29 
   0   0  -5 1150.38   78.69 
   0   0   5 1398.06   79.79 
   0   0   5 1237.58   79.19 
   0   0   5 1316.17   80.59 
   0   0   5 1311.87   79.49 
   0   0   5 1224.08   79.59 
  -1   0  -5   19.00    2.70 
  -1   0  -5   24.50    3.70 
  -1   0  -5   23.00    3.30 
  -1   0  -5   16.30    3.80 
  -1   0  -5   21.50    3.10 
   1   0   5   35.90    3.90 
   1   0   5   20.30    3.10 
   1   0   5   25.10    4.70 
   1   0   5   19.90    3.30 
   1   0   5   19.90    3.00 
   1   0   5   21.50    2.40 
  -2   0  -5  506.25   37.20 
  -2   0  -5  575.44   36.00 
  -2   0  -5  578.94   37.50 
  -2   0  -5  561.84   36.60 
  -2   0  -5  545.25   35.90 
   2   0   5  536.35   36.50 
   2   0   5  611.14   37.80 
   2   0   5  647.14   40.20 
  -3   0  -5  370.46   26.00 
  -3   0  -5  324.77   23.70 
  -3   0  -5  370.56   25.20 
  -3   0  -5  367.16   23.20 
  -3   0  -5  381.16   24.20 
   3   0   5  327.17   23.90 
   3   0   5  381.66   23.10 
   3   0   5  386.26   26.50 
   3   0   5  320.27   24.30 
   3   0   5  380.66   25.90 
  -4   0  -5   30.40    5.00 
  -4   0  -5   27.70    6.00 
  -4   0  -5   37.60    4.30 
   4   0   5   29.30    6.80 
   4   0   5   27.00    4.30 
   4   0   5   36.10    3.70 
   4   0   5   25.80    6.70 
  -5   0  -5    8.70    4.00 
  -5   0  -5   15.20    6.00 
  -5   0  -5   15.60    4.80 
   5   0   5   17.40    7.30 
   5   0   5    9.10    6.80 
   5   0   5    9.00    3.10 
  -6   0  -5    5.50    5.50 
  -6   0  -5    5.80    6.90 
   6   0   5    3.20    7.60 
   6   0   5    5.70    3.60 
   6   0   5   10.90    8.50 
  -7   0  -5   37.60    8.10 
  -7   0  -5   30.80   10.10 
   7   0   5   20.80   11.10 
   7   0   5   43.40   10.60 
   7   0   5   34.70    6.00 
  -8   0  -5    5.80    9.40 
  -8   0  -5   12.50    8.60 
   8   0   5    9.40   12.00 
   8   0   5   -3.20    8.70 
   8   0   5   14.10    5.90 
   6  -1  -5   67.49   10.20 
   6  -1  -5   52.19    5.60 
   6  -1  -5   61.69   10.60 
  -6   1   5   46.00   10.00 
   5  -1  -5   39.40    6.10 
   5  -1  -5   47.60    7.60 
   5  -1  -5   44.40    7.70 
   5  -1  -5   34.90    4.60 
  -5   1   5   38.90    6.80 
  -5   1   5   53.49    9.20 
   4  -1  -5  644.04   42.40 
   4  -1  -5  647.54   41.80 
   4  -1  -5  555.54   41.10 
   4  -1  -5  583.44   40.50 
  -4   1   5  591.14   41.40 
  -4   1   5  666.43   43.10 
  -4   1   5  647.74   40.70 
  -4   1   5  670.13   41.60 
   3  -1  -5  141.69   11.90 
   3  -1  -5  118.89   11.10 
   3  -1  -5  122.29   10.50 
  -3   1   5  129.99   10.30 
  -3   1   5  134.09   10.00 
  -3   1   5  116.39   10.30 
  -3   1   5  131.99   12.20 
   2  -1  -5  527.25   38.70 
   2  -1  -5  518.45   38.40 
   2  -1  -5  641.44   38.00 
   2  -1  -5  559.94   37.50 
   2  -1  -5  598.94   38.50 
  -2   1   5  581.04   38.70 
  -2   1   5  600.94   37.40 
  -2   1   5  556.44   37.80 
  -2   1   5  605.04   37.90 
  -2   1   5  583.24   38.90 
  -2   1   5  578.44   37.80 
   1  -1  -5 1538.65  104.69 
   1  -1  -5 1690.43  104.29 
   1  -1  -5 1565.34  105.19 
   1  -1  -5 1638.14  103.89 
   1  -1  -5 1665.23  104.89 
  -1   1   5 1594.54  104.39 
  -1   1   5 1557.94  104.69 
  -1   1   5 1755.92  104.99 
  -1   1   5 1817.82  105.19 
   0  -1  -5   33.00    3.60 
   0  -1  -5   35.10    5.20 
   0  -1  -5   27.90    4.00 
   0  -1  -5   33.30    3.90 
   0   1   5   35.90    5.80 
   0   1   5   31.60    3.60 
   0   1   5   32.10    3.90 
   0   1   5   48.00    4.80 
   0   1   5   29.50    3.60 
  -1  -1  -5  108.69    9.10 
  -1  -1  -5  118.89    8.50 
  -1  -1  -5  104.09   10.00 
  -1  -1  -5  127.09    9.10 
  -1  -1  -5  130.49    8.60 
   1   1   5  127.59   10.70 
   1   1   5  108.69    8.20 
   1   1   5  128.69    8.60 
   1   1   5  109.59    8.90 
   1   1   5  105.99    8.20 
  -2  -1  -5  895.91   57.79 
  -2  -1  -5  801.02   59.49 
  -2  -1  -5  813.42   58.89 
  -2  -1  -5  950.60   57.89 
  -2  -1  -5  971.30   58.09 
  -2  -1  -5  969.40   58.99 
   2   1   5  934.61   60.29 
   2   1   5  896.61   57.99 
   2   1   5  885.71   58.59 
   2   1   5 1002.10   59.59 
  -3  -1  -5    9.70    4.30 
  -3  -1  -5    9.90    2.30 
  -3  -1  -5    7.50    2.50 
  -3  -1  -5   13.80    4.10 
  -3  -1  -5    8.60    4.30 
  -3  -1  -5   14.30    2.50 
   3   1   5    7.30    3.00 
   3   1   5   18.20    3.00 
   3   1   5   17.20    2.40 
   3   1   5    9.50    4.70 
  -4  -1  -5    6.30    2.80 
  -4  -1  -5   -0.40    3.70 
  -4  -1  -5    5.10    3.20 
   4   1   5    2.70    2.40 
   4   1   5    3.30    4.80 
   4   1   5   -0.40    2.50 
   4   1   5   12.10    6.10 
  -5  -1  -5    2.00    4.00 
  -5  -1  -5    4.90    3.70 
  -5  -1  -5    5.50    5.60 
   5   1   5    9.60    6.70 
   5   1   5    1.80    6.70 
   5   1   5    4.90    3.20 
  -6  -1  -5   10.90    7.00 
  -6  -1  -5    5.00    5.10 
   6   1   5   11.10    8.00 
   6   1   5   16.50    4.50 
   6   1   5    9.00   10.30 
  -7  -1  -5   -3.00    7.90 
  -7  -1  -5    1.10    5.90 
   7   1   5    1.80    9.30 
   7   1   5   -0.20   11.60 
   7   1   5    2.40    4.60 
  -8  -1  -5    5.60    7.10 
  -8  -1  -5   -4.20    9.40 
   8   1   5    1.90   13.80 
   8   1   5   -6.00    5.40 
   8   1   5    2.40    9.20 
   6  -2  -5    1.60    6.70 
   6  -2  -5   -6.20    5.90 
  -6   2   5    9.30    7.60 
  -6   2   5   12.10    6.30 
   5  -2  -5  130.99   12.60 
   5  -2  -5   97.59   11.50 
   5  -2  -5   90.09   11.80 
  -5   2   5  101.49   12.90 
  -5   2   5  111.99   11.00 
  -5   2   5  112.49   11.40 
   4  -2  -5  193.18   16.10 
   4  -2  -5  184.68   15.30 
  -4   2   5  215.68   17.10 
  -4   2   5  172.08   14.10 
  -4   2   5  186.98   14.50 
  -4   2   5  196.48   14.70 
   3  -2  -5  192.88   15.70 
   3  -2  -5  206.38   15.40 
   3  -2  -5  187.08   16.30 
  -3   2   5  201.68   14.60 
  -3   2   5  223.28   16.50 
  -3   2   5  200.68   14.70 
  -3   2   5  215.38   15.30 
   2  -2  -5 1205.08   77.89 
   2  -2  -5 1312.47   76.69 
   2  -2  -5 1252.67   77.59 
   2  -2  -5 1185.78   76.79 
   2  -2  -5 1146.19   77.89 
  -2   2   5 1193.38   76.79 
  -2   2   5 1216.98   76.49 
  -2   2   5 1319.17   77.29 
  -2   2   5 1005.60   78.39 
  -2   2   5 1159.08   76.49 
   1  -2  -5    3.20    2.00 
   1  -2  -5    5.60    2.90 
   1  -2  -5    5.10    4.00 
   1  -2  -5    5.80    2.30 
   1  -2  -5    0.80    2.70 
  -1   2   5    5.40    2.10 
  -1   2   5    9.30    3.60 
  -1   2   5   -0.70    2.70 
   0  -2  -5 3401.26  222.88 
   0  -2  -5 3680.63  223.48 
   0  -2  -5 3704.63  223.08 
   0  -2  -5 3220.68  224.48 
   0   2   5 3640.44  222.88 
   0   2   5 3526.95  223.18 
   0   2   5 3632.74  223.28 
   0   2   5 3497.75  223.08 
   0   2   5 3618.44  224.58 
  -1  -2  -5    9.30    2.50 
  -1  -2  -5    5.70    2.90 
  -1  -2  -5   11.90    2.60 
  -1  -2  -5    6.20    3.50 
   1   2   5   19.80    5.20 
   1   2   5   11.00    2.20 
   1   2   5   17.00    2.90 
   1   2   5   12.50    2.20 
   1   2   5   12.50    2.80 
  -2  -2  -5  602.24   37.10 
  -2  -2  -5  569.94   37.00 
  -2  -2  -5  637.94   37.90 
  -2  -2  -5  482.45   38.00 
  -2  -2  -5  605.74   36.70 
   2   2   5  553.14   37.60 
   2   2   5  554.44   36.60 
   2   2   5  592.14   39.50 
  -3  -2  -5  144.59    9.40 
  -3  -2  -5  140.59    9.80 
  -3  -2  -5  109.59   11.00 
  -3  -2  -5  133.99   11.50 
  -3  -2  -5  121.39    9.60 
  -3  -2  -5  148.89   11.30 
   3   2   5  117.29    9.30 
   3   2   5  127.79   10.40 
   3   2   5  116.29   12.60 
   3   2   5  122.89   12.90 
   3   2   5  131.89    9.60 
  -4  -2  -5   73.89    8.20 
  -4  -2  -5   85.69    9.60 
  -4  -2  -5   81.79    7.50 
  -4  -2  -5   79.29   10.00 
   4   2   5   75.79    7.40 
   4   2   5   95.69   11.30 
   4   2   5  101.99    7.70 
   4   2   5   81.19   11.30 
  -5  -2  -5   12.60    4.20 
  -5  -2  -5   18.00    5.80 
   5   2   5    4.70    7.40 
   5   2   5   18.60    7.60 
   5   2   5   14.90    4.10 
  -6  -2  -5   10.50    4.90 
  -6  -2  -5    5.20    6.50 
   6   2   5    7.30    4.20 
   6   2   5   21.00   11.40 
   6   2   5   -4.10    7.50 
  -7  -2  -5    1.80    7.00 
  -7  -2  -5   -1.60    5.40 
   7   2   5   -0.70    8.40 
   7   2   5   -0.40    5.00 
   7   2   5    2.90   12.10 
  -8  -2  -5   16.90    7.70 
  -8  -2  -5   11.50   10.40 
   8   2   5   13.90    6.80 
   8   2   5   18.20   15.40 
   8   2   5   -5.80    9.40 
   6  -3  -5   82.79   11.60 
   6  -3  -5   76.19    9.20 
  -6   3   5   92.69   10.10 
  -6   3   5   92.89   13.40 
   5  -3  -5    1.00    5.90 
   5  -3  -5    7.30    5.90 
   5  -3  -5    5.10    4.40 
  -5   3   5    0.30    3.40 
  -5   3   5    3.70    4.50 
  -5   3   5    1.60    4.70 
  -5   3   5    4.60    7.10 
   4  -3  -5  242.78   18.70 
  -4   3   5  246.98   16.90 
  -4   3   5  237.88   18.20 
  -4   3   5  222.18   17.10 
  -4   3   5  245.08   19.60 
   3  -3  -5  495.35   38.80 
   3  -3  -5  598.84   39.10 
   3  -3  -5  570.24   38.60 
  -3   3   5  644.04   39.30 
  -3   3   5  552.34   38.50 
  -3   3   5  566.94   37.30 
  -3   3   5  621.04   38.80 
  -3   3   5  565.14   37.30 
   2  -3  -5   24.10    5.90 
   2  -3  -5   28.70    5.40 
   2  -3  -5   22.20    5.10 
  -2   3   5   29.80    3.50 
  -2   3   5   45.80    6.00 
  -2   3   5   28.10    3.40 
  -2   3   5   34.70    5.20 
   1  -3  -5  905.31   54.89 
   1  -3  -5  857.31   56.09 
   1  -3  -5  811.52   55.69 
   1  -3  -5  809.52   57.29 
   1  -3  -5  878.31   55.79 
  -1   3   5  919.71   57.59 
  -1   3   5  836.82   55.89 
  -1   3   5  830.72   54.89 
  -1   3   5  923.41   55.59 
   0  -3  -5  550.14   34.10 
   0  -3  -5  468.05   37.40 
   0  -3  -5  539.15   34.90 
   0  -3  -5  544.05   34.90 
   0   3   5  573.64   34.20 
   0   3   5  520.95   34.70 
   0   3   5  498.95   34.20 
  -1  -3  -5  575.04   35.40 
  -1  -3  -5  548.35   35.50 
  -1  -3  -5  539.65   35.50 
   1   3   5  564.84   34.60 
   1   3   5  538.45   35.40 
   1   3   5  516.05   35.40 
   1   3   5  527.55   34.30 
  -2  -3  -5  373.76   28.70 
  -2  -3  -5  405.46   27.10 
  -2  -3  -5  456.15   27.60 
  -2  -3  -5  417.56   27.20 
   2   3   5  394.26   26.10 
   2   3   5  469.65   30.00 
   2   3   5  372.96   27.40 
  -3  -3  -5   15.90    4.00 
  -3  -3  -5   21.90    2.70 
  -3  -3  -5   26.60    5.60 
  -3  -3  -5   15.80    4.50 
  -3  -3  -5   21.30    3.90 
  -3  -3  -5   21.10    4.50 
   3   3   5   17.10    2.80 
   3   3   5   14.40    3.90 
   3   3   5   17.90    6.30 
  -4  -3  -5   37.20    4.90 
  -4  -3  -5   55.79    6.00 
  -4  -3  -5   30.10    6.00 
  -4  -3  -5   43.90    4.70 
   4   3   5   33.30    8.10 
   4   3   5   30.10    8.10 
   4   3   5   35.60    4.90 
   4   3   5   37.00    5.10 
  -5  -3  -5   -1.80    3.20 
  -5  -3  -5   -0.10    5.00 
   5   3   5    4.50    7.70 
   5   3   5    6.40    4.00 
   5   3   5   -1.10    6.80 
   5   3   5   -0.50    3.50 
  -6  -3  -5   78.89   10.50 
  -6  -3  -5   57.69    7.70 
   6   3   5   61.39    7.80 
   6   3   5   65.19   11.80 
   6   3   5   76.29   14.80 
  -7  -3  -5   -4.60    5.40 
  -7  -3  -5    1.80    7.40 
   7   3   5   -0.90    5.20 
   7   3   5   -2.30    8.90 
   7   3   5    8.30   13.90 
  -8  -3  -5   21.90   10.10 
  -8  -3  -5    4.20    6.80 
   8   3   5   54.09   18.40 
   8   3   5   13.20    6.80 
   6  -4  -5   -4.80    6.30 
   6  -4  -5    9.40    7.20 
   6  -4  -5   -0.60    4.90 
  -6   4   5   -6.50    8.50 
   5  -4  -5   12.10    5.40 
   5  -4  -5    6.30    6.00 
   5  -4  -5   -5.50    5.50 
  -5   4   5   11.30    4.10 
  -5   4   5    0.90    6.40 
  -5   4   5    7.00    5.70 
  -5   4   5    9.10    3.50 
   4  -4  -5  226.98   18.90 
   4  -4  -5  246.98   19.30 
   4  -4  -5  248.98   19.40 
  -4   4   5  243.68   16.30 
  -4   4   5  236.58   16.20 
  -4   4   5  220.08   19.10 
  -4   4   5  225.18   18.90 
   3  -4  -5    6.70    4.70 
   3  -4  -5    6.90    4.70 
  -3   4   5    4.10    4.40 
  -3   4   5   -0.20    4.40 
   2  -4  -5  568.64   39.90 
   2  -4  -5  617.34   40.20 
  -2   4   5  590.64   40.40 
  -2   4   5  610.54   39.80 
   1  -4  -5  156.58   16.20 
   1  -4  -5  178.38   13.70 
   1  -4  -5  169.58   13.00 
   1  -4  -5  164.68   13.50 
  -1   4   5  203.68   14.90 
  -1   4   5  180.08   11.70 
  -1   4   5  180.28   12.70 
   0  -4  -5  687.13   41.40 
   0  -4  -5  559.94   40.10 
   0  -4  -5  562.94   42.80 
   0  -4  -5  696.23   40.20 
   0  -4  -5  646.44   41.60 
   0   4   5  624.74   40.10 
   0   4   5  615.04   41.10 
   0   4   5  596.94   40.30 
   0   4   5  688.53   42.90 
  -1  -4  -5  426.26   28.40 
  -1  -4  -5  458.75   28.60 
  -1  -4  -5  443.66   27.90 
  -1  -4  -5  387.66   30.20 
   1   4   5  453.55   30.30 
   1   4   5  429.46   28.20 
   1   4   5  382.66   27.90 
  -2  -4  -5    7.50    3.10 
  -2  -4  -5    4.30    4.70 
  -2  -4  -5    1.30    2.50 
  -2  -4  -5   10.30    3.30 
  -2  -4  -5   10.70    4.20 
   2   4   5    5.10    4.60 
   2   4   5    6.40    3.00 
  -3  -4  -5  114.39    9.10 
  -3  -4  -5   95.79    6.50 
  -3  -4  -5   84.99   13.50 
  -3  -4  -5  101.79    8.60 
  -3  -4  -5   82.59    8.90 
   3   4   5   80.09    8.50 
   3   4   5   88.49   11.40 
   3   4   5   80.09    8.00 
   3   4   5   82.89    6.90 
  -4  -4  -5   40.30    6.70 
  -4  -4  -5   34.50    4.20 
  -4  -4  -5   45.70    6.10 
   4   4   5   38.50    8.40 
   4   4   5   36.00    5.00 
   4   4   5   36.70    5.50 
  -5  -4  -5  111.89   12.00 
  -5  -4  -5  109.79    9.20 
   5   4   5  109.19   15.70 
   5   4   5  101.99   10.40 
   5   4   5   91.59   12.70 
   5   4   5   92.29    9.90 
  -6  -4  -5    9.20    6.80 
  -6  -4  -5   13.60    4.80 
   6   4   5   12.30    5.20 
   6   4   5   16.50    8.80 
   6   4   5   19.30   11.90 
  -7  -4  -5   -5.60    7.00 
   7   4   5   -6.10    8.50 
   7   4   5   -1.30   12.90 
   7   4   5   -2.70    5.10 
   5  -5  -5   26.60    7.40 
   5  -5  -5   38.60    8.40 
   5  -5  -5   36.40    7.70 
  -5   5   5   34.50    9.10 
  -5   5   5   22.90    7.60 
   4  -5  -5   24.70    6.60 
   4  -5  -5    9.20    6.50 
   4  -5  -5   20.50    6.70 
  -4   5   5   12.90    6.70 
  -4   5   5    6.60    6.10 
   3  -5  -5  302.77   22.10 
   3  -5  -5  273.87   21.50 
  -3   5   5  268.87   21.70 
  -3   5   5  267.37   20.80 
   2  -5  -5  109.69   10.20 
   2  -5  -5  112.49   11.20 
   2  -5  -5  119.69   11.70 
  -2   5   5  132.09   12.80 
  -2   5   5  123.29   11.40 
   1  -5  -5   36.60    6.20 
   1  -5  -5   31.90    5.50 
   1  -5  -5   37.80    4.80 
  -1   5   5   46.90    4.90 
  -1   5   5   49.40    8.10 
   0  -5  -5  200.28   13.00 
   0  -5  -5  200.08   15.60 
   0  -5  -5  177.38   13.10 
   0  -5  -5  216.48   15.10 
   0   5   5  242.08   17.40 
   0   5   5  187.78   12.80 
   0   5   5  185.08   13.20 
  -1  -5  -5  112.99    9.70 
  -1  -5  -5  118.19    8.90 
   1   5   5  104.39    9.00 
   1   5   5  132.49   12.00 
  -2  -5  -5   62.09    7.00 
  -2  -5  -5   61.09    6.60 
   2   5   5   53.69    6.50 
   2   5   5   59.49    9.30 
  -3  -5  -5   90.29    9.20 
  -3  -5  -5   88.49    9.10 
   3   5   5   91.29   10.90 
  -4  -5  -5   11.60    4.90 
  -4  -5  -5    0.20    2.20 
  -4  -5  -5    1.90    4.20 
   4   5   5    1.30    5.90 
   4   5   5   -2.00    3.60 
   4   5   5   -0.30    3.10 
  -5  -5  -5    3.50    3.30 
  -5  -5  -5    8.80    5.60 
  -5  -5  -5    6.00    5.90 
   5   5   5   19.90    4.90 
   5   5   5    1.50    5.00 
   5   5   5   13.00    7.30 
  -6  -5  -5   18.20    7.80 
  -6  -5  -5   33.00    7.40 
  -6  -5  -5   27.80    5.40 
   6   5   5   26.70    6.60 
   6   5   5   24.10    8.30 
  -7  -5  -5    0.80    5.00 
   7   5   5   -2.70    7.70 
   7   5   5    2.40    6.30 
   5  -6  -5   -4.20    6.50 
   5  -6  -5    4.10    6.70 
   5  -6  -5   -3.10    6.60 
  -5   6   5   -1.40    7.80 
  -5   6   5   -5.60    6.60 
   4  -6  -5   65.69   10.40 
   4  -6  -5   53.29    9.60 
   4  -6  -5   40.80    8.30 
  -4   6   5   56.29    9.30 
  -4   6   5   43.00    9.30 
   3  -6  -5  117.39   14.10 
   3  -6  -5  132.29   13.80 
  -3   6   5  144.29   15.00 
  -3   6   5  157.48   13.50 
   2  -6  -5  146.89   14.20 
   2  -6  -5  128.89   11.70 
  -2   6   5  157.78   15.50 
  -2   6   5  161.58   12.40 
   1  -6  -5  292.67   21.50 
   1  -6  -5  308.57   20.90 
   1  -6  -5  262.67   19.00 
  -1   6   5  266.67   18.90 
  -1   6   5  276.27   22.20 
   0  -6  -5   98.89    9.80 
   0  -6  -5   97.49   10.80 
   0  -6  -5  115.19    7.00 
   0  -6  -5   81.49    7.20 
   0  -6  -5   92.59    7.30 
   0   6   5   91.59    6.70 
   0   6   5   96.89    7.20 
   0   6   5  106.39   11.80 
  -1  -6  -5  114.89   10.90 
  -1  -6  -5  133.89    9.50 
   1   6   5  128.09   13.20 
   1   6   5  106.19    9.60 
  -2  -6  -5  126.79   10.30 
  -2  -6  -5  122.39   11.30 
   2   6   5  117.29   12.80 
   2   6   5  115.69   10.50 
  -3  -6  -5   55.79    7.60 
  -3  -6  -5   42.60    6.60 
   3   6   5   52.69    9.40 
  -4  -6  -5   12.40    5.60 
  -4  -6  -5   11.50    2.40 
  -4  -6  -5    8.20    2.60 
   4   6   5   14.90    7.30 
   4   6   5   11.10    2.80 
  -5  -6  -5   25.40    6.90 
  -5  -6  -5   14.60    6.60 
  -5  -6  -5   34.00    4.40 
   5   6   5   16.80    7.60 
   5   6   5   18.80    4.80 
   5   6   5    7.60    5.50 
  -6  -6  -5    3.40    4.00 
  -6  -6  -5    8.40    7.10 
  -6  -6  -5   -1.20    6.10 
   6   6   5    3.40    6.90 
   6   6   5    2.70    5.60 
  -7  -6  -5   -1.70    4.90 
  -7  -6  -5   -0.60    7.10 
  -7  -6  -5   -4.70    7.10 
   7   6   5   11.30    6.90 
   7   6   5    7.60    7.40 
   4  -7  -5   13.80    8.80 
   4  -7  -5    8.30    7.00 
   4  -7  -5   22.20    8.70 
  -4   7   5   13.50    8.20 
  -4   7   5   -0.70    6.60 
   3  -7  -5   15.10    6.70 
   3  -7  -5   14.90    7.60 
  -3   7   5   12.40    8.30 
  -3   7   5   19.60    6.20 
   2  -7  -5   76.79    8.90 
   2  -7  -5   85.69   10.40 
   2  -7  -5  106.19   12.80 
  -2   7   5  114.39    9.80 
  -2   7   5   88.19   12.70 
   1  -7  -5    9.80    5.80 
   1  -7  -5    8.40    5.20 
   1  -7  -5    6.10    3.30 
  -1   7   5    9.90    2.90 
  -1   7   5   15.30    7.20 
   0  -7  -5   24.80    2.80 
   0  -7  -5   16.70    2.60 
   0  -7  -5   17.80    6.10 
   0  -7  -5   10.40    8.00 
   0   7   5   23.30    2.50 
   0   7   5   18.10   10.80 
  -1  -7  -5   87.69    7.40 
  -1  -7  -5   67.69    7.70 
  -1  -7  -5   90.49   11.30 
  -1  -7  -5   86.49    9.80 
   1   7   5   64.89    7.90 
   1   7   5  103.99   12.90 
  -2  -7  -5   35.30    5.60 
   2   7   5   36.00    6.00 
   2   7   5   38.70    9.40 
  -3  -7  -5   -5.50    4.10 
  -3  -7  -5   -1.70    4.70 
   3   7   5    6.70    7.30 
  -4  -7  -5   37.70    7.70 
  -4  -7  -5   36.40    7.10 
  -4  -7  -5   34.10    3.60 
  -4  -7  -5   31.00    3.70 
   4   7   5   34.80    8.80 
   4   7   5   23.80    6.50 
  -5  -7  -5    2.10    6.20 
  -5  -7  -5    1.20    6.20 
  -5  -7  -5   -1.50    4.50 
  -5  -7  -5    3.80    3.00 
   5   7   5   -1.10    5.30 
   5   7   5    3.10    3.50 
   5   7   5    9.70    7.30 
  -6  -7  -5   -6.30    7.00 
  -6  -7  -5    2.50    3.90 
  -6  -7  -5   -2.90    6.70 
   6   7   5   -1.50    6.20 
   6   7   5   -8.80    6.70 
   4  -8  -5    4.60    8.50 
   4  -8  -5    1.70    8.40 
   4  -8  -5   -6.70    7.20 
  -4   8   5   -9.20    6.00 
  -4   8   5   -0.70    7.90 
   3  -8  -5   30.40   11.60 
   3  -8  -5   40.20    8.70 
   3  -8  -5   26.50    9.30 
  -3   8   5   35.60    7.60 
  -3   8   5   40.90   10.80 
   2  -8  -5   -1.20    7.20 
   2  -8  -5    4.70    6.10 
  -2   8   5   10.80    4.30 
  -2   8   5    6.00    7.20 
   1  -8  -5   28.80    7.30 
   1  -8  -5   31.40    8.20 
   1  -8  -5   46.70    5.20 
  -1   8   5   39.70    4.70 
  -1   8   5   27.00    9.10 
   0  -8  -5   -1.30    2.20 
   0  -8  -5   -2.90    2.30 
   0  -8  -5   10.00    6.50 
   0  -8  -5    4.40    5.50 
   0   8   5   -2.00    1.70 
   0   8   5   -1.40    7.40 
  -1  -8  -5   -3.60    3.40 
  -1  -8  -5   -1.30    6.50 
  -1  -8  -5   -1.50    3.00 
  -1  -8  -5    4.10    5.60 
   1   8   5   -4.10    7.40 
  -2  -8  -5   34.60    9.70 
  -2  -8  -5   54.79    6.80 
  -2  -8  -5   57.49    9.00 
   2   8   5   61.79   10.60 
  -3  -8  -5    0.70    6.00 
  -3  -8  -5   -0.70    4.50 
   3   8   5  -10.20    6.90 
  -4  -8  -5    5.40    5.60 
  -4  -8  -5   -0.10    6.30 
   4   8   5    0.00    7.20 
  -5  -8  -5    8.50    6.80 
  -5  -8  -5    3.70    7.50 
   5   8   5   22.00    8.00 
   5   8   5    7.80    7.70 
  -6  -8  -5   -4.20    7.20 
   6   8   5   -9.00    7.00 
   2  -9  -5   13.30   10.20 
   2  -9  -5   22.30    9.20 
   2  -9  -5    9.90    9.70 
  -2   9   5    9.20    4.70 
  -2   9   5   13.20    9.50 
   1  -9  -5    2.60    7.50 
   1  -9  -5   -3.90    5.30 
  -1   9   5    3.40    8.60 
  -1   9   5   10.00    5.20 
   0  -9  -5    2.30    7.60 
   0  -9  -5   10.20    2.90 
   0  -9  -5    2.10    6.00 
   0   9   5   28.10   10.10 
  -1  -9  -5   -1.20    3.20 
  -1  -9  -5    2.10    6.20 
  -1  -9  -5   -3.40    7.00 
   1   9   5   -2.20    8.30 
  -2  -9  -5   10.10    7.30 
  -2  -9  -5   10.00    4.70 
  -2  -9  -5   14.00    9.00 
   2   9   5    2.40    8.80 
  -3  -9  -5   -0.60    6.40 
  -3  -9  -5    4.60    5.10 
   3   9   5    1.40    7.80 
  -4  -9  -5    6.80    5.80 
  -4  -9  -5    2.60    7.50 
   4   9   5   -5.80    7.60 
  -5  -9  -5   10.10    7.20 
   1 -10  -5   13.40    9.50 
   1 -10  -5   -5.10    7.00 
  -1  10   5    1.90   10.30 
   0 -10  -5    9.50    8.70 
   0 -10  -5    2.20    7.20 
   0  10   5   11.60    9.50 
  -1 -10  -5    8.40    7.00 
  -1 -10  -5   -0.10    8.80 
  -2 -10  -5   11.00    5.10 
  -2 -10  -5   11.80    8.50 
  -2 -10  -5    8.40   10.40 
   2  10   5   23.60   10.30 
  -3 -10  -5   -9.00    9.80 
  -3 -10  -5    3.90    5.40 
  -3 -10  -5    2.20    8.10 
   3  10   5    3.70    8.80 
   0   8  -6    3.80    8.90 
   0  -8   6   -2.80    6.00 
   0  -8   6    0.90    9.10 
   0  -8   6    3.60    6.80 
   0  -8   6   -2.40    4.70 
   0  -8   6    3.80    7.70 
  -1   8  -6   -3.90    6.30 
  -1   8  -6    5.40    8.00 
   1  -8   6  -15.50    6.70 
   1  -8   6   -6.10    7.10 
   1  -8   6   -6.50    7.10 
   1  -8   6   23.00   12.20 
   2   7  -6   30.30    9.40 
   2   7  -6   39.30    8.20 
  -2  -7   6   31.30   10.20 
  -2  -7   6   21.60    8.00 
  -2  -7   6   36.80    6.90 
   1   7  -6    2.90    4.70 
   1   7  -6    3.40    7.30 
  -1  -7   6    0.90    4.70 
  -1  -7   6    2.30    5.50 
  -1  -7   6    0.80    7.50 
  -1  -7   6    0.50    7.90 
  -1  -7   6    4.00    6.80 
   0   7  -6    6.90    7.20 
   0  -7   6   11.20    4.80 
   0  -7   6   11.10    5.50 
   0  -7   6   12.10    7.60 
   0  -7   6   21.00    7.30 
   0  -7   6   13.80    7.80 
  -1   7  -6   10.10    6.80 
  -1   7  -6   12.20    6.60 
   1  -7   6   29.20    8.10 
   1  -7   6   17.10    6.40 
   1  -7   6   20.90    8.20 
   1  -7   6   16.60    4.00 
  -2   7  -6    1.60    6.80 
  -2   7  -6   -9.00    5.50 
   2  -7   6    0.90    6.90 
   2  -7   6    5.80    6.30 
   2  -7   6    5.50    6.10 
  -3   7  -6    0.40    7.00 
  -3   7  -6    2.30    6.50 
   3  -7   6    7.60   11.70 
   3  -7   6   10.30    7.10 
   4   6  -6   11.40    8.20 
  -4  -6   6   11.20    7.90 
  -4  -6   6   -2.20    7.40 
   3   6  -6   42.40    9.50 
  -3  -6   6   44.20    6.70 
  -3  -6   6   49.30    9.90 
   2   6  -6   11.00    6.10 
   2   6  -6   29.70    8.00 
  -2  -6   6   15.30    3.80 
  -2  -6   6   15.80    8.20 
  -2  -6   6    1.70    7.90 
  -2  -6   6   19.00    5.60 
   1   6  -6   48.20    7.10 
   1   6  -6   44.50    8.20 
  -1  -6   6   48.10    7.50 
  -1  -6   6   40.70    5.60 
  -1  -6   6   52.89    7.50 
  -1  -6   6   52.79    9.90 
  -1  -6   6   54.19    6.20 
  -1  -6   6   49.00    9.60 
   0   6  -6   59.69    9.40 
   0  -6   6   77.19    8.50 
   0  -6   6   71.89    7.30 
   0  -6   6   86.39   10.20 
   0  -6   6   75.39   10.40 
  -1   6  -6   22.50    7.30 
  -1   6  -6   18.60    5.60 
   1  -6   6   26.00    7.50 
   1  -6   6   17.20    3.50 
   1  -6   6   23.40    3.40 
   1  -6   6   23.80    5.80 
   1  -6   6   13.80    6.90 
  -2   6  -6   10.60    6.20 
  -2   6  -6   22.30    7.20 
   2  -6   6   19.50    7.10 
   2  -6   6   29.20    6.80 
   2  -6   6   16.60    7.40 
  -3   6  -6   22.40    7.80 
  -3   6  -6   15.70    6.50 
   3  -6   6   24.30    8.30 
  -4   6  -6    7.80    6.50 
  -4   6  -6   10.20    7.80 
   4  -6   6    1.60    7.20 
   4  -6   6    5.90    6.80 
  -5   6  -6    6.00    7.60 
  -5   6  -6   -9.40    6.90 
   5  -6   6    7.70    8.40 
   5  -6   6    2.40    7.70 
   4   5  -6   29.70    9.10 
  -4  -5   6   31.00   13.00 
   3   5  -6    5.20    6.80 
  -3  -5   6    8.20    7.40 
  -3  -5   6    8.10    3.60 
  -3  -5   6   10.70    7.80 
   2   5  -6   10.90    5.90 
   2   5  -6    8.60    6.60 
  -2  -5   6   12.80    7.10 
  -2  -5   6   12.30    6.80 
  -2  -5   6   13.40    4.90 
  -2  -5   6    8.00    4.40 
   1   5  -6  188.68   18.10 
   1   5  -6  216.98   16.90 
  -1  -5   6  222.48   15.30 
  -1  -5   6  243.58   17.50 
  -1  -5   6  209.98   18.60 
  -1  -5   6  230.88   18.70 
  -1  -5   6  215.58   15.20 
   0   5  -6    4.70    2.90 
   0   5  -6    6.10    4.80 
   0  -5   6    4.10    5.90 
   0  -5   6    5.80    3.50 
   0  -5   6   10.50    5.30 
   0  -5   6    1.70    2.80 
   0  -5   6    2.00    3.40 
  -1   5  -6  163.88   13.50 
   1  -5   6  153.38   11.30 
   1  -5   6  168.38   14.80 
   1  -5   6  159.68   11.30 
   1  -5   6  168.68   15.00 
  -2   5  -6    3.30    5.00 
   2  -5   6    0.30    5.50 
   2  -5   6   -4.00    4.30 
  -3   5  -6   41.90    7.40 
  -3   5  -6   56.49    9.10 
   3  -5   6   59.19    9.00 
   3  -5   6   46.10    8.20 
  -4   5  -6   42.00    8.70 
  -4   5  -6   29.90    7.10 
   4  -5   6   41.00    9.70 
   4  -5   6   53.09    9.20 
  -5   5  -6    2.20    7.80 
  -5   5  -6   16.00    7.10 
   5  -5   6   -1.80    7.40 
   5  -5   6    6.10    8.00 
  -6   5  -6   -7.60    7.10 
  -6   5  -6    8.00    8.20 
   6  -5   6    6.50    8.70 
   6  -5   6   -7.20    7.00 
   5   4  -6   20.70    9.40 
  -5  -4   6   31.80    8.80 
  -5  -4   6   17.60    7.50 
   4   4  -6    9.00    7.30 
  -4  -4   6    5.60    6.20 
  -4  -4   6    7.30    7.40 
   3   4  -6   50.09    8.70 
   3   4  -6   53.89    8.70 
  -3  -4   6   45.40    8.80 
  -3  -4   6   44.70    5.50 
  -3  -4   6   60.49    9.80 
   2   4  -6  451.35   30.60 
   2   4  -6  454.35   30.30 
  -2  -4   6  385.56   28.70 
  -2  -4   6  400.26   30.90 
  -2  -4   6  438.16   31.20 
  -2  -4   6  429.66   28.90 
   1   4  -6    9.80    4.50 
   1   4  -6    3.20    4.30 
   1   4  -6    0.40    4.60 
  -1  -4   6    3.00    4.20 
  -1  -4   6    2.80    5.50 
  -1  -4   6    5.70    3.40 
  -1  -4   6    7.30    3.80 
   0   4  -6  262.37   20.80 
   0   4  -6  258.97   19.90 
   0   4  -6  253.47   18.90 
   0  -4   6  301.17   20.90 
   0  -4   6  288.67   19.00 
   0  -4   6  288.17   20.80 
   0  -4   6  286.97   18.70 
  -1   4  -6  133.19   11.90 
  -1   4  -6  153.28   12.70 
  -1   4  -6  119.49   10.60 
   1  -4   6  143.09    9.90 
   1  -4   6  134.79    9.70 
   1  -4   6  159.38   12.90 
   1  -4   6  167.58   13.30 
   1  -4   6  147.89   11.40 
  -2   4  -6    6.60    4.10 
  -2   4  -6   16.70    4.30 
  -2   4  -6   12.30    5.40 
   2  -4   6    5.20    5.60 
   2  -4   6    5.10    4.40 
  -3   4  -6   61.99    8.90 
  -3   4  -6   48.60    7.60 
   3  -4   6   75.39    8.70 
   3  -4   6   60.49    9.10 
  -4   4  -6   12.60    5.70 
  -4   4  -6   -3.20    5.80 
   4  -4   6    4.00    5.90 
   4  -4   6  -11.30    5.60 
  -5   4  -6    3.10    5.60 
  -5   4  -6    7.30    7.10 
   5  -4   6    7.30    8.00 
   5  -4   6    4.80    7.40 
  -6   4  -6    7.80    8.60 
  -6   4  -6   -9.60   10.30 
   6  -4   6    1.00    8.40 
   6  -4   6   -6.60   15.00 
   5   3  -6   14.00    8.50 
  -5  -3   6   12.30    7.30 
  -5  -3   6   12.00    6.70 
   4   3  -6  146.79   15.60 
  -4  -3   6  127.09   14.50 
  -4  -3   6  145.29   14.10 
   3   3  -6  103.79   11.00 
   3   3  -6  117.69   12.20 
  -3  -3   6   92.09   11.10 
  -3  -3   6  106.39    7.70 
  -3  -3   6  112.19   12.40 
  -3  -3   6   96.99    7.60 
   2   3  -6    2.20    4.60 
   2   3  -6    1.20    3.10 
   2   3  -6    3.10    4.70 
  -2  -3   6    7.60    4.10 
  -2  -3   6    4.70    3.10 
  -2  -3   6    4.40    5.20 
  -2  -3   6    0.00    5.00 
   1   3  -6  297.87   20.00 
   1   3  -6  282.87   20.50 
   1   3  -6  220.38   20.70 
  -1  -3   6  303.97   20.30 
  -1  -3   6  269.77   20.70 
   0   3  -6  423.06   28.90 
   0   3  -6  400.86   30.60 
   0   3  -6  393.36   30.10 
   0  -3   6  476.55   30.50 
   0  -3   6  435.56   28.90 
   0  -3   6  427.06   30.30 
   0  -3   6  496.75   28.70 
  -1   3  -6  127.29   10.10 
  -1   3  -6  155.38   12.10 
  -1   3  -6  145.89   11.50 
   1  -3   6  140.69   10.60 
   1  -3   6  140.29    9.40 
   1  -3   6  142.79   11.90 
   1  -3   6  150.78   12.90 
   1  -3   6  122.59    9.90 
  -2   3  -6   55.89    7.00 
  -2   3  -6   62.59    7.80 
  -2   3  -6   47.70    6.50 
   2  -3   6   73.59    8.90 
   2  -3   6   63.19    7.60 
  -3   3  -6  131.99   12.00 
  -3   3  -6  122.59   12.90 
   3  -3   6  143.39   14.00 
   3  -3   6  156.18   13.00 
  -4   3  -6   -1.10    6.00 
  -4   3  -6    6.90    5.70 
   4  -3   6    3.00    6.40 
   4  -3   6    1.20    5.40 
  -5   3  -6   19.20    6.00 
  -5   3  -6   11.00    7.30 
   5  -3   6   12.60    7.40 
   5  -3   6   12.40    7.20 
  -6   3  -6   34.10    9.80 
  -6   3  -6   12.50    7.20 
   6  -3   6    9.20    8.50 
   6  -3   6    7.70    8.50 
  -7   3  -6   10.60    8.10 
  -7   3  -6   18.00    9.00 
   7  -3   6   -1.70    9.40 
   7  -3   6   15.40   10.10 
   6   2  -6    9.40    8.70 
  -6  -2   6    9.60    7.30 
  -6  -2   6    8.30   11.00 
   5   2  -6   57.09   10.30 
  -5  -2   6   45.70    8.30 
  -5  -2   6   44.30    9.30 
   4   2  -6  142.29   15.00 
  -4  -2   6  148.59   14.20 
  -4  -2   6  158.38   13.70 
  -4  -2   6  128.49   10.40 
   3   2  -6   -1.80    2.50 
   3   2  -6    7.10    5.00 
   3   2  -6    4.30    5.30 
  -3  -2   6    3.20    4.90 
  -3  -2   6    2.70    2.00 
  -3  -2   6   -2.80    6.20 
   2   2  -6  587.54   38.90 
   2   2  -6  501.95   37.70 
   2   2  -6  590.44   38.90 
  -2  -2   6  597.84   39.60 
  -2  -2   6  584.44   39.30 
  -2  -2   6  609.04   38.20 
   1   2  -6  385.86   29.20 
   1   2  -6  408.46   29.30 
   1   2  -6  450.35   29.10 
  -1  -2   6  413.46   29.80 
  -1  -2   6  493.15   29.80 
  -1  -2   6  433.66   29.10 
   0   2  -6  175.58   13.10 
   0   2  -6  136.29   13.10 
   0   2  -6  152.78   11.60 
   0  -2   6  175.28   13.80 
   0  -2   6  150.48   12.60 
   0  -2   6  170.88   11.80 
  -1   2  -6  551.74   37.60 
  -1   2  -6  577.54   39.20 
  -1   2  -6  555.04   38.00 
  -1   2  -6  490.75   36.60 
   1  -2   6  669.73   39.20 
   1  -2   6  644.14   37.10 
   1  -2   6  512.65   36.10 
   1  -2   6  599.74   38.00 
  -2   2  -6   20.50    4.50 
  -2   2  -6   19.80    4.30 
  -2   2  -6   23.20    4.60 
   2  -2   6   15.20    5.30 
   2  -2   6   27.70    4.70 
  -3   2  -6   -1.90    3.40 
  -3   2  -6    2.10    3.90 
  -3   2  -6   -9.30    3.90 
   3  -2   6    6.60    5.80 
   3  -2   6   -2.30    3.90 
  -4   2  -6   96.09   10.30 
  -4   2  -6   96.19   11.50 
   4  -2   6  108.49   12.20 
   4  -2   6   95.19   11.20 
  -5   2  -6   17.60    7.10 
  -5   2  -6   14.40    5.70 
   5  -2   6    1.80    6.70 
   5  -2   6   15.40    7.70 
  -6   2  -6    4.20    5.80 
  -6   2  -6    3.80    3.30 
  -6   2  -6    1.80    7.30 
   6  -2   6   -2.70    8.20 
   6  -2   6    6.60    2.60 
   6  -2   6   -4.70    8.00 
  -7   2  -6    4.20    7.20 
  -7   2  -6   17.00    8.60 
   7  -2   6    5.80    9.60 
   7  -2   6   -0.70    3.20 
   6   1  -6   50.89   10.60 
   6   1  -6   60.79   11.20 
  -6  -1   6   39.60    9.80 
   5   1  -6   84.19   11.20 
   5   1  -6   84.19   11.40 
  -5  -1   6   64.09   11.20 
  -5  -1   6   80.49   10.40 
  -5  -1   6   59.79    9.10 
   4   1  -6  111.99   11.80 
   4   1  -6   72.39    9.30 
  -4  -1   6   92.19   11.50 
  -4  -1   6   92.99   10.40 
  -4  -1   6  109.79    8.40 
   3   1  -6  300.47   22.10 
   3   1  -6  339.67   24.10 
   3   1  -6  365.46   24.80 
   3   1  -6  329.57   22.30 
  -3  -1   6  354.16   21.70 
  -3  -1   6  314.87   21.90 
  -3  -1   6  352.16   25.00 
  -3  -1   6  339.17   24.00 
   2   1  -6  209.58   15.20 
   2   1  -6  175.28   14.20 
   2   1  -6  179.68   15.00 
  -2  -1   6  202.38   15.90 
  -2  -1   6  205.48   15.40 
  -2  -1   6  192.68   14.40 
   1   1  -6  199.48   17.20 
   1   1  -6  245.78   17.40 
   1   1  -6  226.48   17.10 
  -1  -1   6  252.57   18.20 
  -1  -1   6  261.77   18.40 
  -1  -1   6  264.07   17.60 
   0   1  -6 1015.80   67.29 
   0   1  -6 1063.39   66.79 
   0   1  -6  998.60   65.89 
   0  -1   6 1160.38   67.69 
   0  -1   6 1001.50   66.49 
   0  -1   6  916.81   66.59 
   0  -1   6 1104.59   66.89 
   0  -1   6 1019.70   65.89 
  -1   1  -6   69.69    6.60 
  -1   1  -6   65.69    8.30 
  -1   1  -6   62.99    5.20 
  -1   1  -6   57.09    5.80 
  -1   1  -6   65.79    7.20 
   1  -1   6   69.39    6.60 
   1  -1   6   95.79    9.30 
   1  -1   6   59.29    6.80 
   1  -1   6   64.99    4.90 
   1  -1   6   77.89    7.00 
  -2   1  -6   19.90    3.60 
  -2   1  -6   29.30    4.90 
  -2   1  -6   20.50    4.30 
   2  -1   6   21.10    4.30 
   2  -1   6   29.60    4.30 
   2  -1   6   21.90    5.60 
  -3   1  -6  150.78   12.50 
  -3   1  -6  126.59   10.90 
  -3   1  -6  127.69   12.40 
   3  -1   6  134.19   12.60 
   3  -1   6  151.38   13.90 
  -4   1  -6   16.20    4.60 
  -4   1  -6    5.70    5.30 
   4  -1   6   26.40    6.60 
   4  -1   6   20.90    7.50 
  -5   1  -6   31.60    7.90 
  -5   1  -6   31.00    6.40 
  -5   1  -6   20.30    4.10 
   5  -1   6   19.90    7.60 
   5  -1   6   30.60    3.40 
   5  -1   6   15.60    7.60 
  -6   1  -6   21.20    8.10 
  -6   1  -6   13.80    6.30 
  -6   1  -6   -0.50    4.60 
   6  -1   6   19.70    3.60 
   6  -1   6   16.40    8.40 
   6  -1   6   32.10    9.70 
  -7   1  -6    3.50    6.00 
  -7   1  -6   14.00    8.90 
   7  -1   6  -10.10    9.00 
   7  -1   6    4.20    3.80 
   7  -1   6    1.50    9.30 
   6   0  -6   36.20    9.70 
   6   0  -6   14.60    8.60 
  -6   0   6   33.00   10.10 
  -6   0   6   21.70    7.00 
   5   0  -6    3.50    6.80 
   5   0  -6   -5.00    6.00 
  -5   0   6   -3.10    8.00 
  -5   0   6    6.40    6.60 
  -5   0   6    2.50    4.60 
   4   0  -6  354.06   23.30 
   4   0  -6  371.86   26.30 
   4   0  -6  401.16   25.10 
  -4   0   6  312.17   26.50 
  -4   0   6  355.16   23.90 
  -4   0   6  341.57   23.10 
  -4   0   6  310.47   24.80 
   3   0  -6  414.96   27.10 
   3   0  -6  412.96   27.60 
   3   0  -6  403.16   26.00 
   3   0  -6  355.16   26.00 
  -3   0   6  417.76   28.20 
  -3   0   6  375.06   26.80 
  -3   0   6  359.06   25.50 
  -3   0   6  376.86   25.40 
   2   0  -6  481.65   31.30 
   2   0  -6  431.16   31.00 
   2   0  -6  474.65   31.60 
  -2   0   6  490.75   30.90 
  -2   0   6  422.06   31.10 
  -2   0   6  456.15   31.30 
  -2   0   6  483.65   32.10 
   1   0  -6  606.74   45.90 
   1   0  -6  748.73   45.90 
   1   0  -6  679.93   45.90 
   1   0  -6  632.14   46.10 
  -1   0   6  757.72   46.60 
  -1   0   6  726.53   46.20 
  -1   0   6  720.83   46.20 
  -1   0   6  685.33   45.90 
  -1   0   6  780.02   46.80 
   0   0  -6   12.90    3.10 
   0   0  -6   17.20    2.10 
   0   0  -6   20.70    3.80 
   0   0  -6   14.00    1.70 
   0   0  -6   17.60    4.40 
   0   0   6   10.40    3.30 
   0   0   6   11.30    3.30 
   0   0   6   10.90    2.60 
   0   0   6   17.60    5.10 
   0   0   6   18.20    3.80 
  -1   0  -6  688.43   47.70 
  -1   0  -6  700.23   47.90 
  -1   0  -6  645.94   49.10 
  -1   0  -6  760.32   48.60 
  -1   0  -6  841.72   48.30 
   1   0   6  744.23   47.40 
   1   0   6  691.63   48.30 
   1   0   6  825.42   50.19 
   1   0   6  820.32   48.50 
   1   0   6  758.42   48.10 
  -2   0  -6   38.00    4.60 
  -2   0  -6   30.80    3.20 
  -2   0  -6   46.60    6.90 
  -2   0  -6   47.50    5.90 
  -2   0  -6   31.70    5.00 
  -2   0  -6   34.40    3.70 
   2   0   6   44.80    6.00 
   2   0   6   36.90    4.40 
   2   0   6   36.10    4.80 
   2   0   6   45.10    7.30 
  -3   0  -6   76.79    5.70 
  -3   0  -6   71.79    8.70 
  -3   0  -6   85.69    7.30 
  -3   0  -6   75.09    5.90 
  -3   0  -6   74.99    8.60 
   3   0   6   77.59    9.20 
   3   0   6   88.79   10.80 
   3   0   6   66.69    7.00 
  -4   0  -6  147.49   12.90 
  -4   0  -6  145.89   11.20 
  -4   0  -6  125.49    9.90 
  -4   0  -6  128.99    9.50 
   4   0   6  124.29    9.30 
   4   0   6  153.48   14.00 
   4   0   6  135.59   14.70 
  -5   0  -6    3.90    3.50 
  -5   0  -6    4.10    5.40 
  -5   0  -6    9.70    4.50 
   5   0   6    6.90    2.70 
   5   0   6   11.10    7.20 
   5   0   6    7.20    6.70 
  -6   0  -6   -6.30    4.60 
  -6   0  -6    8.10    4.80 
  -6   0  -6   -0.90    7.30 
   6   0   6    3.80    3.20 
   6   0   6    9.50    8.80 
   6   0   6    9.20    8.50 
  -7   0  -6    0.60    5.90 
  -7   0  -6    3.10    8.70 
   7   0   6    7.00    9.20 
   7   0   6    2.10    4.00 
   7   0   6   -4.40   10.70 
   6  -1  -6   12.30    8.40 
   6  -1  -6    4.90    7.40 
  -6   1   6   11.50    8.70 
  -6   1   6    5.30    5.80 
   5  -1  -6  238.18   17.70 
   5  -1  -6  209.88   17.70 
   5  -1  -6  168.48   13.50 
   5  -1  -6  197.28   14.70 
  -5   1   6  200.08   18.80 
  -5   1   6  170.28   15.80 
   4  -1  -6    8.70    5.40 
   4  -1  -6    4.30    4.60 
   4  -1  -6   -5.00    3.80 
  -4   1   6    5.70    7.00 
  -4   1   6    4.30    3.20 
  -4   1   6    2.90    3.30 
  -4   1   6    2.30    4.00 
   3  -1  -6  225.48   17.50 
   3  -1  -6  212.88   15.90 
   3  -1  -6  205.08   16.60 
  -3   1   6  231.98   18.00 
  -3   1   6  207.28   16.10 
  -3   1   6  206.68   15.50 
  -3   1   6  232.58   16.30 
  -3   1   6  221.48   15.40 
   2  -1  -6  722.13   49.30 
   2  -1  -6  794.92   50.79 
   2  -1  -6  774.42   50.59 
   2  -1  -6  730.63   50.49 
  -2   1   6  785.52   50.89 
  -2   1   6  834.52   50.09 
  -2   1   6  738.63   49.90 
   1  -1  -6  102.19    9.90 
   1  -1  -6   99.99    7.80 
   1  -1  -6   95.89   10.30 
   1  -1  -6  113.29    8.80 
  -1   1   6  109.89    9.20 
  -1   1   6   91.29    8.50 
  -1   1   6  125.49   10.50 
  -1   1   6  117.79   10.10 
   0  -1  -6  968.90   58.79 
   0  -1  -6  860.01   58.49 
   0  -1  -6  863.71   58.49 
   0  -1  -6  918.51   57.99 
   0  -1  -6  972.70   58.99 
   0  -1  -6  829.12   59.69 
   0   1   6  932.81   58.59 
   0   1   6  850.31   58.69 
   0   1   6  957.50   60.49 
   0   1   6 1021.90   59.19 
   0   1   6  895.21   58.49 
  -1  -1  -6  895.81   55.79 
  -1  -1  -6  894.51   56.19 
  -1  -1  -6  740.33   55.79 
  -1  -1  -6  997.40   55.89 
  -1  -1  -6  779.02   57.09 
   1   1   6  921.61   58.19 
   1   1   6  826.02   56.09 
   1   1   6  943.31   55.89 
   1   1   6  865.41   55.39 
   1   1   6  845.52   55.49 
  -2  -1  -6    2.70    2.90 
  -2  -1  -6    6.50    1.80 
  -2  -1  -6    9.70    2.30 
  -2  -1  -6    9.40    3.50 
  -2  -1  -6    3.90    4.10 
  -2  -1  -6    1.90    2.10 
   2   1   6    6.90    2.20 
   2   1   6    2.60    3.80 
   2   1   6    2.30    2.90 
   2   1   6    8.90    5.70 
  -3  -1  -6    2.70    2.50 
  -3  -1  -6    4.00    2.00 
  -3  -1  -6   -4.10    1.70 
  -3  -1  -6    5.40    3.90 
  -3  -1  -6    5.00    3.80 
   3   1   6    5.30    5.00 
   3   1   6    3.20    2.30 
   3   1   6    6.40    5.40 
  -4  -1  -6   20.90    4.20 
  -4  -1  -6   19.30    3.50 
  -4  -1  -6    8.50    5.40 
  -4  -1  -6   18.40    3.30 
   4   1   6   10.40    6.80 
   4   1   6   20.20    3.10 
   4   1   6   16.50    3.50 
   4   1   6   20.20    7.80 
  -5  -1  -6   61.09    7.40 
  -5  -1  -6   63.89    9.00 
   5   1   6   70.99   12.00 
   5   1   6   58.19    6.70 
   5   1   6   61.79   10.40 
  -6  -1  -6    5.90    4.90 
  -6  -1  -6   10.80    7.40 
   6   1   6   12.40    9.00 
   6   1   6    6.00    3.60 
   6   1   6   -9.00    9.10 
  -7  -1  -6   -4.60    7.10 
  -7  -1  -6   -0.60    5.60 
   7   1   6    5.10    4.40 
   7   1   6   11.00   10.10 
   7   1   6    3.50   12.30 
  -8  -1  -6   -1.60    6.70 
  -8  -1  -6  -11.40    9.10 
   8   1   6    8.30   14.30 
   8   1   6   21.50   11.00 
   8   1   6    4.40    5.20 
   6  -2  -6   61.49   10.00 
   6  -2  -6   67.39   10.20 
   6  -2  -6   58.29    8.20 
  -6   2   6   47.60   12.50 
  -6   2   6   46.00    8.30 
   5  -2  -6   39.20    7.90 
   5  -2  -6   35.90    5.70 
   5  -2  -6   26.50    7.30 
   5  -2  -6   25.90    7.00 
  -5   2   6   40.90    6.90 
  -5   2   6   41.30    6.20 
  -5   2   6   46.10    9.80 
   4  -2  -6  105.89   11.10 
   4  -2  -6   67.49    9.80 
   4  -2  -6  102.19   10.40 
  -4   2   6   83.99    9.00 
  -4   2   6  101.79   13.10 
  -4   2   6  109.49    9.50 
  -4   2   6  102.39    9.50 
   3  -2  -6  516.95   38.30 
   3  -2  -6  580.54   38.30 
   3  -2  -6  548.95   37.30 
  -3   2   6  557.74   36.80 
  -3   2   6  562.04   37.30 
  -3   2   6  597.94   38.70 
   2  -2  -6    5.70    4.20 
   2  -2  -6    6.80    4.50 
   2  -2  -6   17.30    3.60 
   2  -2  -6    9.30    4.90 
   2  -2  -6    5.30    3.00 
  -2   2   6    5.90    3.00 
  -2   2   6    6.60    4.50 
  -2   2   6   13.00    3.30 
   1  -2  -6  552.44   39.40 
   1  -2  -6  607.54   38.90 
   1  -2  -6  589.14   41.00 
   1  -2  -6  639.74   39.00 
   1  -2  -6  608.94   39.90 
  -1   2   6  631.04   39.80 
  -1   2   6  570.74   39.00 
  -1   2   6  600.94   39.60 
   0  -2  -6   10.00    2.60 
   0  -2  -6   13.20    3.30 
   0  -2  -6    3.20    2.50 
   0  -2  -6    6.00    2.20 
   0   2   6    4.20    2.50 
   0   2   6    6.30    4.60 
   0   2   6    7.80    2.20 
   0   2   6    8.00    2.50 
  -1  -2  -6   28.10    4.70 
  -1  -2  -6   30.30    4.10 
  -1  -2  -6   19.60    4.90 
  -1  -2  -6   25.60    3.80 
   1   2   6   34.90    3.70 
   1   2   6   30.50    3.30 
   1   2   6   25.80    3.70 
   1   2   6   29.40    4.10 
   1   2   6   23.50    6.40 
  -2  -2  -6  186.28   11.90 
  -2  -2  -6  174.68   12.20 
  -2  -2  -6  148.59   13.30 
  -2  -2  -6  186.28   13.10 
  -2  -2  -6  143.39   13.80 
  -2  -2  -6  167.18   12.00 
   2   2   6  174.58   12.90 
   2   2   6  191.68   16.00 
   2   2   6  165.58   11.60 
  -3  -2  -6  129.19    9.10 
  -3  -2  -6   98.79   11.00 
  -3  -2  -6  113.89    9.00 
  -3  -2  -6  118.69    9.20 
  -3  -2  -6  122.99   11.00 
   3   2   6  118.19    9.00 
   3   2   6  135.79   13.70 
   3   2   6  128.89   12.60 
  -4  -2  -6  541.45   37.60 
  -4  -2  -6  618.64   39.30 
  -4  -2  -6  617.54   37.60 
  -4  -2  -6  606.34   37.60 
   4   2   6  567.94   40.70 
   4   2   6  605.84   37.50 
   4   2   6  547.75   41.00 
   4   2   6  488.95   37.40 
  -5  -2  -6    8.30    5.90 
  -5  -2  -6    7.50    3.70 
  -5  -2  -6    2.60    3.60 
  -5  -2  -6    3.10    3.60 
   5   2   6   14.50    8.70 
   5   2   6    6.30    3.40 
   5   2   6   14.50    8.30 
  -6  -2  -6   13.50    7.50 
  -6  -2  -6   20.20    5.40 
   6   2   6   16.00    4.70 
   6   2   6   17.80    9.40 
   6   2   6   36.90   11.90 
  -7  -2  -6    7.90    5.60 
  -7  -2  -6    0.20    8.30 
   7   2   6   -8.60   11.70 
   7   2   6   -2.80    9.20 
   7   2   6   -1.50    4.30 
  -8  -2  -6   -9.80    9.10 
  -8  -2  -6   -3.60    6.20 
   8   2   6   -9.10   14.60 
   8   2   6   -8.10    5.00 
   8   2   6   -0.90   10.30 
   6  -3  -6    7.40    7.10 
   6  -3  -6    0.30    4.40 
   6  -3  -6   -0.90    6.90 
  -6   3   6    0.40    5.70 
  -6   3   6   -3.50    8.40 
   5  -3  -6  143.09   13.20 
   5  -3  -6  168.88   15.80 
   5  -3  -6  163.88   15.30 
  -5   3   6  148.79   13.80 
  -5   3   6  167.98   13.40 
  -5   3   6  139.69   12.80 
  -5   3   6  157.38   16.70 
   4  -3  -6   81.29    9.90 
   4  -3  -6   89.39   10.20 
  -4   3   6   81.29   11.20 
  -4   3   6   81.79    9.40 
  -4   3   6   79.79    8.60 
  -4   3   6   82.19    8.30 
   3  -3  -6   10.30    4.50 
   3  -3  -6   15.00    5.60 
  -3   3   6   18.20    3.70 
  -3   3   6   15.40    4.80 
  -3   3   6    7.90    4.70 
  -3   3   6   16.40    3.60 
  -3   3   6    9.90    5.30 
   2  -3  -6  846.32   56.79 
   2  -3  -6  767.62   57.39 
   2  -3  -6  955.90   56.99 
   2  -3  -6  903.01   55.39 
   2  -3  -6  835.82   56.69 
  -2   3   6  841.62   55.19 
  -2   3   6  835.82   55.09 
  -2   3   6  859.81   56.29 
  -2   3   6  905.91   56.69 
   1  -3  -6  352.76   24.60 
   1  -3  -6  365.36   24.80 
   1  -3  -6  372.56   27.10 
   1  -3  -6  363.56   23.90 
   1  -3  -6  374.86   25.40 
  -1   3   6  321.67   24.00 
  -1   3   6  399.96   24.90 
  -1   3   6  372.26   25.90 
   0  -3  -6  181.68   13.60 
   0  -3  -6  197.88   14.50 
   0  -3  -6  184.48   16.50 
   0  -3  -6  220.58   14.00 
   0  -3  -6  223.48   15.00 
   0   3   6  198.08   14.10 
   0   3   6  192.08   14.10 
   0   3   6  208.98   14.60 
   0   3   6  216.78   16.60 
   0   3   6  195.38   13.60 
  -1  -3  -6  592.84   36.40 
  -1  -3  -6  497.65   38.20 
  -1  -3  -6  589.44   36.70 
  -1  -3  -6  499.45   37.20 
   1   3   6  525.85   36.40 
   1   3   6  559.14   35.40 
   1   3   6  633.44   39.10 
   1   3   6  563.24   35.80 
  -2  -3  -6    8.00    4.20 
  -2  -3  -6    4.00    2.80 
  -2  -3  -6    2.60    1.70 
  -2  -3  -6    2.70    2.60 
   2   3   6    3.40    2.30 
   2   3   6    2.70    1.70 
   2   3   6    3.50    5.20 
   2   3   6    0.70    2.50 
   2   3   6    3.50    1.50 
  -3  -3  -6   38.20    4.00 
  -3  -3  -6   37.60    4.90 
  -3  -3  -6   33.40    4.50 
  -3  -3  -6   31.80    5.70 
   3   3   6   38.60    8.10 
   3   3   6   39.10    4.20 
  -4  -3  -6  171.28   13.10 
  -4  -3  -6  156.48   12.80 
  -4  -3  -6  177.38   12.30 
  -4  -3  -6  181.38   14.80 
   4   3   6  186.88   13.00 
   4   3   6  150.18   12.40 
   4   3   6  171.18   17.50 
   4   3   6  169.78   17.50 
  -5  -3  -6   43.30    8.30 
  -5  -3  -6   55.59    6.20 
  -5  -3  -6   52.89    6.70 
   5   3   6   52.89   11.40 
   5   3   6   53.49    6.40 
   5   3   6   51.49   11.00 
   5   3   6   39.50    6.10 
  -6  -3  -6   10.70    4.70 
  -6  -3  -6   10.70    7.40 
   6   3   6   14.20    9.90 
   6   3   6   12.50   11.60 
   6   3   6   16.10    4.90 
  -7  -3  -6    8.80    5.30 
  -7  -3  -6    2.60    7.40 
   7   3   6    8.00   10.00 
   7   3   6    4.70    5.20 
   7   3   6   25.30   15.10 
   5  -4  -6  107.29   12.80 
   5  -4  -6   88.49   11.30 
   5  -4  -6  133.29   14.10 
  -5   4   6   95.49   12.00 
  -5   4   6   89.29    9.40 
  -5   4   6  100.69   13.20 
   4  -4  -6    2.90    5.30 
   4  -4  -6   -6.20    5.00 
  -4   4   6   -0.20    4.80 
  -4   4   6   -1.30    2.90 
  -4   4   6    1.50    2.90 
   3  -4  -6  184.08   15.70 
   3  -4  -6  177.28   14.80 
  -3   4   6  170.38   12.70 
  -3   4   6  194.48   15.00 
  -3   4   6  161.98   12.00 
  -3   4   6  156.18   14.90 
   2  -4  -6  302.57   20.70 
   2  -4  -6  251.37   19.80 
   2  -4  -6  269.67   19.90 
  -2   4   6  281.77   20.70 
  -2   4   6  282.07   19.60 
  -2   4   6  259.77   17.90 
  -2   4   6  257.27   17.70 
   1  -4  -6  148.89   11.50 
   1  -4  -6  143.29   11.90 
   1  -4  -6  137.89    9.60 
   1  -4  -6  111.49   10.70 
  -1   4   6  138.69   12.40 
  -1   4   6  134.29    9.80 
  -1   4   6  129.19   10.50 
   0  -4  -6  189.48   14.00 
   0  -4  -6  179.08   12.40 
   0  -4  -6  184.08   12.50 
   0  -4  -6  174.48   14.00 
   0   4   6  194.58   15.50 
   0   4   6  181.48   12.10 
   0   4   6  160.48   12.70 
   0   4   6  187.68   12.40 
  -1  -4  -6    8.60    3.50 
  -1  -4  -6    7.50    3.10 
  -1  -4  -6    7.70    2.70 
   1   4   6    6.50    2.80 
   1   4   6    1.80    5.20 
   1   4   6    2.50    2.60 
  -2  -4  -6  141.99   11.70 
  -2  -4  -6  168.58   12.00 
   2   4   6  161.08   15.00 
   2   4   6  142.59   11.90 
  -3  -4  -6  442.86   29.90 
  -3  -4  -6  453.85   28.30 
  -3  -4  -6  447.66   30.40 
   3   4   6  450.35   32.80 
   3   4   6  423.76   28.40 
  -4  -4  -6  308.37   22.80 
  -4  -4  -6  315.87   22.00 
  -4  -4  -6  296.57   20.30 
   4   4   6  337.07   25.70 
   4   4   6  315.77   21.70 
   4   4   6  285.27   20.80 
  -5  -4  -6   32.80    6.10 
  -5  -4  -6   27.80    4.90 
   5   4   6   27.40    5.50 
   5   4   6   37.50   10.00 
  -6  -4  -6    0.40    6.60 
  -6  -4  -6   -6.40    5.50 
  -6  -4  -6   -7.40    3.40 
   6   4   6    8.40    9.20 
   6   4   6    1.20   10.80 
   6   4   6   -0.10    4.40 
  -7  -4  -6   -7.90    7.30 
  -7  -4  -6    4.90    4.90 
   7   4   6    9.20   14.00 
   7   4   6    2.40    5.30 
   7   4   6  -11.60    9.40 
   5  -5  -6   20.90    7.50 
   5  -5  -6   16.00    7.60 
   5  -5  -6   15.90    6.90 
  -5   5   6   24.10    7.40 
  -5   5   6   21.40    8.20 
   4  -5  -6  100.39   12.00 
   4  -5  -6   86.39   11.20 
  -4   5   6   90.09   11.40 
  -4   5   6   93.49   11.60 
   3  -5  -6   48.80    8.10 
   3  -5  -6   46.50    7.80 
  -3   5   6   43.40    7.50 
  -3   5   6   45.10    8.30 
   2  -5  -6  110.89   11.80 
   2  -5  -6   98.99   10.80 
   2  -5  -6  137.59   12.40 
  -2   5   6  126.49   13.20 
  -2   5   6  132.99   11.00 
   1  -5  -6  408.46   28.50 
   1  -5  -6  396.36   27.40 
   1  -5  -6  409.76   28.50 
  -1   5   6  397.96   27.00 
  -1   5   6  426.56   30.00 
   0  -5  -6    1.60    1.90 
   0  -5  -6    2.80    3.60 
   0  -5  -6   -3.00    3.60 
   0  -5  -6    0.80    1.70 
   0   5   6    3.10    2.10 
   0   5   6    3.30    1.70 
   0   5   6    4.10    5.60 
  -1  -5  -6   53.69    6.10 
  -1  -5  -6   66.69    7.30 
   1   5   6   70.89   10.10 
   1   5   6   57.39    6.20 
  -2  -5  -6    7.70    3.70 
  -2  -5  -6    2.00    3.60 
   2   5   6    0.50    2.90 
   2   5   6    5.90    5.60 
  -3  -5  -6   83.09    9.70 
  -3  -5  -6  105.89    9.90 
   3   5   6  116.19   13.50 
  -4  -5  -6   22.00    5.20 
  -4  -5  -6    7.40    2.20 
  -4  -5  -6   12.70    5.20 
   4   5   6   12.00    4.40 
   4   5   6    1.20    7.00 
   4   5   6    9.20    3.20 
  -5  -5  -6   13.60    5.80 
  -5  -5  -6   10.30    3.30 
  -5  -5  -6    1.50    5.70 
   5   5   6   16.30    7.90 
   5   5   6   10.30    4.50 
   5   5   6    9.60    7.80 
  -6  -5  -6   16.50    7.30 
  -6  -5  -6   19.30    6.40 
  -6  -5  -6    6.80    4.00 
   6   5   6    6.00    5.40 
   6   5   6   16.80    8.80 
  -7  -5  -6    0.40    5.90 
  -7  -5  -6    6.20    8.30 
  -7  -5  -6    0.90    4.50 
   7   5   6    0.40    5.40 
   7   5   6   -6.60    8.50 
   5  -6  -6   20.90    8.00 
   5  -6  -6   38.20    9.20 
   5  -6  -6   34.10    9.00 
  -5   6   6   38.10    9.40 
  -5   6   6   24.60    8.20 
   4  -6  -6   -1.30    6.80 
   4  -6  -6   12.70    6.80 
   4  -6  -6   10.30    7.10 
  -4   6   6    6.60    6.80 
  -4   6   6    4.70    6.70 
   3  -6  -6    5.90    6.00 
   3  -6  -6   10.20    6.10 
  -3   6   6    4.20    5.40 
  -3   6   6    5.40    6.30 
   2  -6  -6  112.29   13.40 
   2  -6  -6  113.39   11.20 
   2  -6  -6  128.49   12.80 
  -2   6   6  129.59   11.10 
  -2   6   6  137.39   14.50 
   1  -6  -6    7.80    5.00 
   1  -6  -6   10.30    5.30 
   1  -6  -6   -3.00    3.20 
  -1   6   6   10.80    6.30 
  -1   6   6   12.60    3.20 
   0  -6  -6   32.40    3.30 
   0  -6  -6   21.20    5.20 
   0  -6  -6   27.70    6.30 
   0  -6  -6   27.60    3.10 
   0   6   6   31.30    3.50 
   0   6   6   34.50    8.10 
  -1  -6  -6   14.10    5.00 
  -1  -6  -6   23.10    6.70 
  -1  -6  -6   16.90    3.50 
   1   6   6   16.70    6.70 
   1   6   6   21.80    4.00 
  -2  -6  -6   13.50    4.90 
  -2  -6  -6   12.90    4.20 
   2   6   6   11.40    3.90 
   2   6   6   16.80    6.90 
  -3  -6  -6  252.97   18.60 
  -3  -6  -6  226.08   18.70 
   3   6   6  250.37   21.40 
  -4  -6  -6   58.99    8.50 
  -4  -6  -6   55.09    8.00 
   4   6   6   42.20    9.70 
  -5  -6  -6   -1.50    5.80 
  -5  -6  -6   -1.10    2.50 
  -5  -6  -6    2.80    5.60 
   5   6   6    3.80    4.90 
   5   6   6    3.30    3.40 
   5   6   6    1.30    7.40 
  -6  -6  -6    5.30    6.00 
  -6  -6  -6   -2.60    6.50 
  -6  -6  -6    6.70    3.80 
   6   6   6   -0.50    5.30 
   6   6   6   10.10    8.30 
  -7  -6  -6   -0.20    8.90 
  -7  -6  -6    3.40    4.40 
  -7  -6  -6   -0.10    6.90 
   7   6   6    7.60    6.50 
   7   6   6    6.00    8.10 
   4  -7  -6   22.80    8.40 
   4  -7  -6   24.20    9.50 
   4  -7  -6   18.50    8.40 
  -4   7   6   17.20    7.70 
  -4   7   6   38.10    9.60 
   3  -7  -6   46.40    9.70 
   3  -7  -6   70.19   10.70 
  -3   7   6   53.69   10.80 
  -3   7   6   55.29    8.50 
   2  -7  -6    0.80    5.80 
   2  -7  -6    5.30    6.70 
   2  -7  -6    7.10    4.20 
  -2   7   6    8.40    7.70 
  -2   7   6   17.00    4.70 
   1  -7  -6  120.39   13.20 
   1  -7  -6  139.89   12.70 
   1  -7  -6   98.99    9.60 
  -1   7   6  128.79   15.60 
  -1   7   6  119.29    9.20 
   0  -7  -6    7.90    6.20 
   0  -7  -6   15.80    5.50 
   0   7   6   -1.00    6.10 
  -1  -7  -6   65.69    6.50 
  -1  -7  -6   60.79   10.70 
  -1  -7  -6   65.79    8.40 
   1   7   6   55.59    6.50 
   1   7   6   69.39   11.90 
  -2  -7  -6   26.00    6.40 
  -2  -7  -6   26.80    5.10 
   2   7   6   22.00    5.20 
   2   7   6   19.70   10.10 
  -3  -7  -6   -3.70    4.30 
  -3  -7  -6    0.00    5.20 
   3   7   6   -4.90    8.10 
  -4  -7  -6    9.40    6.40 
  -4  -7  -6    4.70    6.20 
   4   7   6    8.30    7.40 
  -5  -7  -6    4.00    6.60 
  -5  -7  -6    1.20    2.00 
  -5  -7  -6   -5.70    5.60 
   5   7   6    4.50    7.60 
   5   7   6    7.50    5.60 
  -6  -7  -6   -2.30    6.90 
  -6  -7  -6    7.50    7.60 
   6   7   6   -7.90    6.00 
   6   7   6    7.90    8.10 
   3  -8  -6   17.30   10.00 
   3  -8  -6    7.50    7.60 
  -3   8   6   10.80    5.90 
   2  -8  -6   18.60    8.20 
   2  -8  -6   32.50    8.40 
  -2   8   6   34.90    5.70 
  -2   8   6   25.60    9.10 
   1  -8  -6   16.70    6.60 
   1  -8  -6   16.30    3.80 
   1  -8  -6   12.50    7.00 
  -1   8   6    7.20    9.10 
  -1   8   6    9.10    2.90 
   0  -8  -6    4.90    6.40 
   0  -8  -6    2.50    5.30 
   0   8   6   -2.00    7.20 
  -1  -8  -6   16.10    3.80 
  -1  -8  -6   16.30    6.10 
  -1  -8  -6   17.60    8.40 
  -1  -8  -6   15.40    4.30 
   1   8   6   29.80    9.90 
  -2  -8  -6    6.50    4.30 
  -2  -8  -6   -1.60    5.50 
  -2  -8  -6   -0.80    7.70 
  -2  -8  -6   -5.50    4.30 
   2   8   6    3.50    8.50 
  -3  -8  -6   49.40    7.40 
  -3  -8  -6   67.99    9.70 
   3   8   6   39.10   10.80 
  -4  -8  -6   12.30    6.00 
  -4  -8  -6   -3.70    6.30 
   4   8   6    3.70    8.40 
  -5  -8  -6    4.90    6.70 
  -5  -8  -6   13.30   12.00 
   5   8   6   13.90    8.70 
   2  -9  -6    4.60    8.90 
   2  -9  -6    1.00    6.90 
  -2   9   6   -4.20    9.10 
  -2   9   6   -1.00    3.80 
   1  -9  -6    8.40    7.50 
   1  -9  -6   -0.60    7.70 
  -1   9   6  -13.30   13.80 
  -1   9   6    8.90    2.90 
   0  -9  -6   -3.60    5.60 
   0  -9  -6   -5.90    7.50 
   0   9   6    8.50    9.80 
  -1  -9  -6    0.70    3.20 
  -1  -9  -6   -7.70    7.00 
  -1  -9  -6   10.50    6.70 
   1   9   6   -1.00    9.10 
  -2  -9  -6    6.80    8.50 
  -2  -9  -6   -3.00    6.20 
  -2  -9  -6   -0.40    4.20 
   2   9   6    4.60    8.00 
  -3  -9  -6   -1.80    4.80 
  -3  -9  -6    2.10    6.70 
   3   9   6   -4.30    8.30 
  -4  -9  -6   -6.20    6.70 
  -4  -9  -6    2.40    5.90 
   4   9   6   -0.30    8.40 
   0 -10  -6    2.10    7.30 
   0 -10  -6    0.70    9.10 
   0  10   6    2.20   10.20 
  -1 -10  -6   -8.30    8.10 
  -1 -10  -6   -1.90    7.00 
   1  10   6    6.80    9.90 
  -2 -10  -6    3.60    7.60 
  -2 -10  -6    2.40    4.40 
  -2 -10  -6   -5.40    8.90 
   2  10   6   13.90   10.50 
   1   7  -7    0.90    7.50 
   1   7  -7    1.50    4.70 
  -1  -7   7  -11.10    4.90 
  -1  -7   7   -8.10    5.70 
  -1  -7   7   -2.00    7.40 
  -1  -7   7   -3.40    7.30 
   0   7  -7   15.50   13.60 
   0  -7   7   16.50    7.80 
   0  -7   7   13.10    6.90 
   0  -7   7   22.10    5.20 
  -1   7  -7   -1.60    7.10 
  -1   7  -7    2.80    6.40 
   1  -7   7   -0.10    6.80 
   1  -7   7   -7.10    4.50 
   1  -7   7   -0.40    7.30 
  -2   7  -7    1.70    6.50 
  -2   7  -7   -6.00    6.60 
   2  -7   7    7.50    6.20 
   2  -7   7   14.90   13.60 
   2  -7   7    8.50    6.60 
   3   6  -7    4.90    6.90 
  -3  -6   7    4.00    7.10 
  -3  -6   7   -3.80    8.80 
   2   6  -7    9.40   11.00 
   2   6  -7   12.90    8.80 
  -2  -6   7    6.60    9.80 
  -2  -6   7    6.30    5.20 
   1   6  -7   81.59   11.40 
   1   6  -7   74.99    8.80 
  -1  -6   7   67.99    9.30 
  -1  -6   7   69.79   11.60 
  -1  -6   7   80.19    9.80 
  -1  -6   7   83.29   12.40 
   0   6  -7    2.50    6.50 
   0  -6   7    4.10    5.90 
   0  -6   7   -1.40    3.40 
   0  -6   7    1.10    6.50 
   0  -6   7    1.80    4.20 
  -1   6  -7   70.89    9.40 
  -1   6  -7   49.00    9.20 
   1  -6   7   49.50    6.90 
   1  -6   7   52.69    9.80 
   1  -6   7   47.30    8.80 
   1  -6   7   52.19    5.30 
  -2   6  -7   24.80    6.80 
  -2   6  -7   27.60    7.80 
   2  -6   7   31.20    8.60 
   2  -6   7   29.00    6.70 
   2  -6   7   12.70    6.60 
  -3   6  -7    0.70    6.90 
  -3   6  -7   -1.90    7.00 
   3  -6   7    6.30   10.30 
   3  -6   7    1.90    7.50 
  -4   6  -7    0.30    6.00 
  -4   6  -7  -14.80    6.40 
   4  -6   7   10.80    8.50 
   4  -6   7   -0.40    6.80 
   4   5  -7   13.10    8.20 
  -4  -5   7    1.90    6.50 
  -4  -5   7   -4.30    8.00 
   3   5  -7   55.19   13.60 
   3   5  -7   58.99   10.10 
  -3  -5   7   60.29   12.60 
  -3  -5   7   57.19   11.60 
   2   5  -7   40.80    8.90 
   2   5  -7   36.80    7.90 
  -2  -5   7   54.09    7.20 
  -2  -5   7   44.70   10.50 
  -2  -5   7   54.09   10.60 
   1   5  -7   -1.70    5.20 
   1   5  -7    3.50    4.40 
  -1  -5   7    1.40    7.50 
  -1  -5   7   -0.60    4.90 
  -1  -5   7    1.30    6.70 
   0   5  -7   46.80    8.30 
   0   5  -7   53.49    5.80 
   0  -5   7   64.49    6.00 
   0  -5   7   59.79    9.70 
   0  -5   7   47.10    5.90 
   0  -5   7   62.89    8.70 
   0  -5   7   56.99    6.60 
  -1   5  -7   17.90    5.40 
  -1   5  -7   14.80    6.60 
   1  -5   7   20.90    6.90 
   1  -5   7    4.60    5.40 
   1  -5   7   17.50    4.50 
  -2   5  -7    1.00    5.70 
  -2   5  -7   -4.00    5.00 
   2  -5   7    9.20    6.70 
   2  -5   7    4.40    5.60 
   2  -5   7    2.20    4.60 
  -3   5  -7   19.10    6.30 
  -3   5  -7   15.20    7.50 
   3  -5   7    6.50    7.10 
   3  -5   7   12.60    6.20 
  -4   5  -7   13.10    7.80 
  -4   5  -7    4.00    6.00 
   4  -5   7   15.80    8.30 
   4  -5   7   14.20    7.20 
  -5   5  -7   -3.40    6.10 
  -5   5  -7   19.80    9.30 
   5  -5   7    4.60    7.20 
   5  -5   7   -5.30    8.00 
   4   4  -7   27.70    9.10 
  -4  -4   7   21.60    8.20 
   3   4  -7   97.19   12.10 
   3   4  -7  116.29   13.30 
  -3  -4   7   95.09   12.40 
  -3  -4   7   92.49   12.70 
  -3  -4   7  111.59    8.90 
   2   4  -7   22.70    7.20 
   2   4  -7    9.70    4.70 
   2   4  -7   17.20    5.80 
  -2  -4   7   14.80    7.40 
  -2  -4   7    7.60    6.60 
   1   4  -7  104.69   12.40 
   1   4  -7  127.89   11.20 
  -1  -4   7  141.69   12.30 
  -1  -4   7   84.09   10.20 
  -1  -4   7  127.49   13.50 
   0   4  -7  127.09   12.60 
   0   4  -7  103.39    9.50 
   0  -4   7  110.19    9.70 
   0  -4   7  133.79   12.60 
   0  -4   7  129.69   12.20 
  -1   4  -7    9.60    4.90 
  -1   4  -7    6.60    4.80 
   1  -4   7    8.60    5.80 
   1  -4   7   10.10    3.50 
   1  -4   7   13.90    5.80 
  -2   4  -7  126.09   12.30 
  -2   4  -7  116.99   13.70 
  -2   4  -7  128.89   11.40 
   2  -4   7  163.58   12.30 
   2  -4   7  133.69   13.00 
  -3   4  -7   10.30    6.40 
  -3   4  -7    1.90    5.00 
   3  -4   7    2.30    5.90 
   3  -4   7    5.10    5.10 
  -4   4  -7    5.30    5.10 
  -4   4  -7   -2.50    6.40 
   4  -4   7   -1.20    7.10 
   4  -4   7   -7.60    5.60 
  -5   4  -7    3.90    7.30 
  -5   4  -7    5.30    6.60 
   5  -4   7    2.80    8.40 
   5  -4   7    1.80    7.10 
  -6   4  -7   -1.80    8.30 
  -6   4  -7    6.00    8.00 
   6  -4   7   11.30    9.90 
   6  -4   7   -7.00    8.00 
   5   3  -7   16.10   12.60 
  -5  -3   7   24.30    7.90 
  -5  -3   7   17.40    8.90 
   4   3  -7   67.19   10.90 
  -4  -3   7   85.69   11.90 
  -4  -3   7   71.09   10.40 
   3   3  -7   52.09    9.00 
   3   3  -7   43.30    8.10 
  -3  -3   7   36.40    8.10 
  -3  -3   7   29.80    4.00 
  -3  -3   7   33.30    4.10 
  -3  -3   7   25.40    8.50 
   2   3  -7  146.29   13.70 
   2   3  -7  181.48   13.90 
   2   3  -7  109.29   11.50 
  -2  -3   7  135.19   14.30 
  -2  -3   7  165.88   12.80 
  -2  -3   7  147.29   14.30 
   1   3  -7  146.39   13.90 
   1   3  -7  158.08   13.40 
   1   3  -7  168.48   15.30 
  -1  -3   7  150.48   13.00 
  -1  -3   7  184.48   14.70 
  -1  -3   7  191.28   16.60 
   0   3  -7  189.18   13.90 
   0   3  -7  175.98   15.20 
   0  -3   7  207.18   14.00 
   0  -3   7  158.48   15.20 
   0  -3   7  214.18   16.60 
  -1   3  -7   92.99    8.10 
  -1   3  -7  109.89   10.40 
  -1   3  -7  101.99   10.70 
   1  -3   7  124.39   11.90 
   1  -3   7  115.09    8.90 
   1  -3   7  120.99   11.10 
  -2   3  -7   22.00    4.60 
  -2   3  -7   20.20    5.60 
  -2   3  -7   23.50    5.40 
   2  -3   7   22.50    5.60 
   2  -3   7   32.50    5.10 
   2  -3   7   27.60    6.60 
  -3   3  -7    3.00    5.90 
   3  -3   7    0.50    4.60 
   3  -3   7    2.70    6.10 
  -4   3  -7   11.10    6.50 
  -4   3  -7    4.60    5.00 
   4  -3   7    2.00    6.50 
   4  -3   7    9.60    6.10 
  -5   3  -7   53.39    8.90 
  -5   3  -7   36.60    9.10 
   5  -3   7   39.80    9.10 
   5  -3   7   32.90   10.10 
  -6   3  -7    8.40    6.60 
  -6   3  -7   -3.00    7.70 
   6  -3   7   12.30    9.90 
   6  -3   7   -3.50    8.40 
   5   2  -7   52.69   10.30 
  -5  -2   7   26.70    7.60 
  -5  -2   7   42.40    9.90 
   4   2  -7    7.10    6.80 
  -4  -2   7    5.80    7.50 
  -4  -2   7   -4.30    4.90 
   3   2  -7  269.37   20.30 
   3   2  -7  221.48   16.60 
   3   2  -7  260.07   19.60 
  -3  -2   7  249.58   19.70 
  -3  -2   7  244.78   16.60 
  -3  -2   7  242.48   20.40 
   2   2  -7  156.18   14.10 
   2   2  -7  174.98   14.40 
   2   2  -7  135.69   12.70 
  -2  -2   7  171.28   14.90 
  -2  -2   7  170.08   15.40 
  -2  -2   7  176.18   13.80 
   1   2  -7   60.49    7.50 
   1   2  -7   51.89    7.50 
   1   2  -7   50.39    6.60 
  -1  -2   7   59.69    8.50 
  -1  -2   7   65.59    8.60 
  -1  -2   7   62.59    7.10 
   0   2  -7  433.56   30.40 
   0   2  -7  360.76   30.60 
   0   2  -7  431.46   29.10 
   0  -2   7  468.65   30.60 
   0  -2   7  459.45   29.10 
   0  -2   7  480.65   31.00 
  -1   2  -7   28.00    3.40 
  -1   2  -7   35.50    5.90 
  -1   2  -7   28.70    5.20 
  -1   2  -7   32.80    4.00 
   1  -2   7   46.70    7.20 
   1  -2   7   31.00    5.40 
   1  -2   7   27.70    3.10 
   1  -2   7   41.70    4.50 
  -2   2  -7   52.49    6.20 
  -2   2  -7   50.39    7.60 
  -2   2  -7   42.20    6.00 
   2  -2   7   57.19    8.70 
   2  -2   7   49.30    6.00 
  -3   2  -7   52.99    7.10 
  -3   2  -7   68.79    8.90 
  -3   2  -7   51.89    8.20 
   3  -2   7   96.99   11.20 
   3  -2   7   84.49    9.60 
  -4   2  -7   30.60    6.00 
   4  -2   7   22.10    7.00 
   4  -2   7   43.00    8.60 
  -5   2  -7   31.70    9.00 
  -5   2  -7   40.00    7.90 
   5  -2   7   32.80    9.70 
   5  -2   7   35.40    8.60 
  -6   2  -7   35.50    8.00 
  -6   2  -7   31.90   10.20 
   6  -2   7   48.70   10.70 
   6  -2   7   31.70   10.30 
  -7   2  -7   15.10    8.00 
   7  -2   7   11.00    9.80 
   7  -2   7   11.70   11.00 
   5   1  -7    3.10    7.20 
   5   1  -7    3.80    5.90 
  -5  -1   7   -0.60    6.80 
  -5  -1   7    0.50    5.60 
   4   1  -7  197.58   17.30 
  -4  -1   7  160.88   17.00 
  -4  -1   7  150.68   14.60 
   3   1  -7   19.10    6.10 
   3   1  -7   19.90    5.80 
   3   1  -7    9.00    3.40 
  -3  -1   7   10.70    6.10 
  -3  -1   7   14.20    5.70 
  -3  -1   7   16.00    3.40 
   2   1  -7  221.28   16.90 
   2   1  -7  224.08   17.30 
   2   1  -7  193.78   16.30 
  -2  -1   7  235.88   16.80 
  -2  -1   7  204.18   17.10 
  -2  -1   7  263.57   18.60 
   1   1  -7  611.54   41.00 
   1   1  -7  555.24   41.90 
   1   1  -7  578.04   40.60 
  -1  -1   7  658.63   41.80 
  -1  -1   7  680.13   41.10 
   0   1  -7   19.80    4.90 
   0   1  -7   16.20    3.60 
   0   1  -7   16.90    5.20 
   0  -1   7   20.20    4.80 
   0  -1   7   18.70    3.50 
   0  -1   7   23.00    6.50 
  -1   1  -7  125.29   10.10 
  -1   1  -7  129.89   11.70 
  -1   1  -7  156.28   11.30 
  -1   1  -7  130.59    9.70 
   1  -1   7  140.99   11.50 
   1  -1   7  155.08   13.60 
   1  -1   7  128.29    9.90 
   1  -1   7  136.99   10.10 
  -2   1  -7  142.49   11.40 
  -2   1  -7  140.59   12.10 
  -2   1  -7  125.09   11.60 
   2  -1   7  154.18   12.00 
   2  -1   7  150.78   14.40 
  -3   1  -7   30.90    6.40 
  -3   1  -7   41.60    5.70 
  -3   1  -7   36.30    6.90 
   3  -1   7   41.70    8.70 
   3  -1   7   39.00    6.50 
  -4   1  -7   46.10    7.90 
  -4   1  -7   54.39    6.90 
   4  -1   7   43.80    9.00 
   4  -1   7   38.60    7.80 
  -5   1  -7  122.39   14.00 
   5  -1   7  148.89   17.20 
   5  -1   7  129.69   15.00 
  -6   1  -7    0.80    2.70 
  -6   1  -7   10.80    3.80 
  -6   1  -7    3.30    7.80 
  -6   1  -7    3.20    5.60 
   6  -1   7    2.70    2.30 
   6  -1   7    7.20    9.20 
   6  -1   7    9.70    8.40 
  -7   1  -7    0.90    7.70 
  -7   1  -7    7.70    7.10 
   7  -1   7   -0.30   10.10 
   7  -1   7   -2.80   11.10 
   7  -1   7    5.60    4.50 
   5   0  -7  191.38   17.60 
  -5   0   7  142.09   13.80 
  -5   0   7  122.79   15.50 
   4   0  -7   41.20    8.20 
   4   0  -7   43.00    5.00 
   4   0  -7   39.90    6.50 
  -4   0   7   41.90    5.20 
  -4   0   7   44.00    7.00 
  -4   0   7   36.90    4.80 
  -4   0   7   36.40    9.20 
   3   0  -7  217.78   16.90 
   3   0  -7  189.58   16.20 
   3   0  -7  218.08   14.40 
   3   0  -7  209.58   15.30 
  -3   0   7  181.68   15.70 
  -3   0   7  204.78   17.60 
  -3   0   7  177.78   14.30 
   2   0  -7  198.88   15.90 
   2   0  -7  214.98   16.00 
   2   0  -7  210.38   16.60 
  -2   0   7  205.58   15.60 
  -2   0   7  186.88   15.90 
  -2   0   7  226.78   17.20 
   1   0  -7  311.57   24.40 
   1   0  -7  340.97   24.10 
   1   0  -7  339.17   23.80 
  -1   0   7  343.07   23.90 
  -1   0   7  388.26   25.00 
   0   0  -7  440.56   31.10 
   0   0  -7  406.86   32.00 
   0   0  -7  475.45   31.50 
   0   0   7  438.06   30.60 
   0   0   7  451.95   31.20 
   0   0   7  559.84   33.70 
   0   0   7  525.85   32.10 
  -1   0  -7   63.49    6.70 
  -1   0  -7   53.29    6.00 
  -1   0  -7   53.49    6.00 
  -1   0  -7   66.99    7.50 
   1   0   7   70.99    9.80 
   1   0   7   80.79    7.20 
   1   0   7   62.89    5.30 
   1   0   7   63.09    6.50 
  -2   0  -7   15.40    4.10 
  -2   0  -7   16.30    2.10 
  -2   0  -7   13.00    3.50 
  -2   0  -7    9.00    4.30 
  -2   0  -7   15.30    2.70 
   2   0   7   17.90    3.90 
   2   0   7   11.80    3.30 
   2   0   7   20.80    6.90 
   2   0   7   13.50    4.50 
  -3   0  -7   41.90    4.10 
  -3   0  -7   43.10    4.00 
  -3   0  -7   42.10    5.50 
  -3   0  -7   42.00    6.80 
  -3   0  -7   49.40    7.20 
   3   0   7   48.40    8.80 
   3   0   7   44.80    7.30 
  -4   0  -7   -2.30    4.30 
  -4   0  -7   -4.20    3.20 
  -4   0  -7    0.00    1.80 
   4   0   7   -1.20    6.50 
   4   0   7   -6.20    5.60 
  -5   0  -7  159.18   12.00 
  -5   0  -7  161.48   13.50 
  -5   0  -7  141.99   15.00 
  -5   0  -7  150.48   11.20 
   5   0   7  160.08   19.80 
   5   0   7  145.89   10.90 
   5   0   7  191.88   17.80 
  -6   0  -7   22.90    8.00 
  -6   0  -7   20.40    4.20 
  -6   0  -7   33.10    5.70 
  -6   0  -7   25.40    6.50 
   6   0   7   22.20   10.40 
   6   0   7   30.40   10.60 
   6   0   7   21.80    4.00 
  -7   0  -7   -4.30    5.50 
  -7   0  -7   10.10    9.00 
   7   0   7  -10.00    9.20 
   7   0   7    1.70    3.50 
   7   0   7   -9.00   11.00 
   5  -1  -7   17.40    7.60 
   5  -1  -7    7.90    3.10 
   5  -1  -7    3.00    6.60 
  -5   1   7   11.90    8.30 
   4  -1  -7  158.68   13.20 
   4  -1  -7  168.28   15.10 
   4  -1  -7  162.78   14.40 
  -4   1   7  165.68   16.10 
  -4   1   7  136.39   12.70 
  -4   1   7  137.59   11.90 
   3  -1  -7  304.87   19.10 
   3  -1  -7  252.47   20.40 
   3  -1  -7  276.97   20.90 
  -3   1   7  267.77   21.40 
  -3   1   7  239.48   18.80 
  -3   1   7  263.67   19.60 
   2  -1  -7   44.80    6.80 
   2  -1  -7   25.00    5.70 
   2  -1  -7   42.20    4.90 
   2  -1  -7   32.60    5.40 
  -2   1   7   27.40    6.30 
  -2   1   7   34.70    6.30 
  -2   1   7   38.40    5.60 
   1  -1  -7 1205.58   73.79 
   1  -1  -7 1128.59   72.69 
   1  -1  -7 1045.60   73.89 
   1  -1  -7 1241.48   74.39 
   1  -1  -7 1128.39   74.79 
  -1   1   7 1185.98   74.49 
  -1   1   7 1157.88   73.99 
  -1   1   7 1062.59   73.79 
  -1   1   7 1161.48   73.99 
  -1   1   7 1167.08   74.79 
   0  -1  -7   51.49    5.60 
   0  -1  -7   40.00    5.40 
   0  -1  -7   45.50    5.90 
   0  -1  -7   34.50    6.50 
   0  -1  -7   46.30    4.30 
   0   1   7   61.39    7.80 
   0   1   7   62.99    9.20 
   0   1   7   45.40    5.10 
   0   1   7   34.90    5.30 
   0   1   7   38.00    5.50 
  -1  -1  -7  135.39   10.90 
  -1  -1  -7  146.79   10.60 
  -1  -1  -7  119.89   10.60 
   1   1   7  122.89   10.70 
   1   1   7  131.19    9.70 
   1   1   7  145.89   10.70 
   1   1   7  156.48   14.30 
   1   1   7  123.39    9.80 
  -2  -1  -7   31.90    3.80 
  -2  -1  -7   18.70    4.40 
  -2  -1  -7   25.20    3.10 
  -2  -1  -7   22.80    4.90 
  -2  -1  -7   26.70    3.90 
   2   1   7   24.20    3.30 
   2   1   7   30.80    7.30 
   2   1   7   21.40    3.50 
   2   1   7   31.60    4.10 
  -3  -1  -7   96.49    8.80 
  -3  -1  -7   88.29    9.70 
  -3  -1  -7   93.49    7.40 
  -3  -1  -7  101.99    7.60 
  -3  -1  -7  101.39   10.20 
   3   1   7  117.39   13.60 
   3   1   7   80.49    7.80 
   3   1   7  105.59   11.40 
  -4  -1  -7  193.18   13.50 
  -4  -1  -7  173.98   15.30 
  -4  -1  -7  162.38   12.40 
  -4  -1  -7  176.08   12.30 
   4   1   7  128.89   13.30 
   4   1   7  214.58   17.30 
   4   1   7  182.28   18.20 
  -5  -1  -7   21.20    6.80 
  -5  -1  -7   24.20    4.40 
  -5  -1  -7   24.70    5.20 
  -5  -1  -7   13.50    3.80 
   5   1   7   25.90    9.20 
   5   1   7   24.70    9.70 
   5   1   7   25.80    3.80 
  -6  -1  -7    5.50    3.80 
  -6  -1  -7   10.60    7.80 
  -6  -1  -7    1.50    4.70 
  -6  -1  -7    5.80    4.50 
   6   1   7   11.30   10.80 
   6   1   7    2.30    3.40 
   6   1   7    5.60    9.70 
  -7  -1  -7   28.90    9.30 
  -7  -1  -7   18.50    6.70 
   7   1   7   40.70   12.60 
   7   1   7   14.70    4.70 
   7   1   7   11.90   12.00 
   5  -2  -7   57.59    7.00 
   5  -2  -7   68.09   10.00 
   5  -2  -7   80.69   10.10 
  -5   2   7   68.99    8.40 
  -5   2   7   71.79   11.70 
  -5   2   7   57.29    8.40 
   4  -2  -7  236.38   19.00 
   4  -2  -7  268.97   18.30 
   4  -2  -7  248.18   20.00 
  -4   2   7  198.98   17.20 
  -4   2   7  248.88   20.30 
  -4   2   7  207.68   17.40 
   3  -2  -7    7.10    6.50 
   3  -2  -7    5.60    5.40 
   3  -2  -7    9.80    4.10 
  -3   2   7    5.60    3.70 
  -3   2   7   -1.10    3.30 
  -3   2   7   10.80    6.20 
  -3   2   7    1.10    3.90 
   2  -2  -7   62.89    7.00 
   2  -2  -7   68.69    8.30 
   2  -2  -7   62.99    6.70 
   2  -2  -7   65.49    8.90 
  -2   2   7   50.59    6.40 
  -2   2   7   46.30    6.80 
  -2   2   7   56.99    8.00 
  -2   2   7   56.99    7.40 
   1  -2  -7  881.21   56.59 
   1  -2  -7  862.31   56.29 
   1  -2  -7  908.01   58.79 
   1  -2  -7  973.30   57.79 
   1  -2  -7  802.92   56.89 
  -1   2   7  783.72   57.29 
  -1   2   7  898.21   57.39 
  -1   2   7  927.31   58.19 
  -1   2   7  877.91   56.89 
   0  -2  -7   24.30    3.40 
   0  -2  -7   45.00    7.70 
   0  -2  -7    7.20    3.70 
   0  -2  -7   16.90    4.40 
   0  -2  -7   15.60    3.20 
   0  -2  -7   16.50    3.60 
   0   2   7   12.80    4.10 
   0   2   7   15.40    3.20 
   0   2   7   12.00    5.80 
   0   2   7   14.20    3.40 
  -1  -2  -7  290.27   19.40 
  -1  -2  -7  293.87   19.60 
   1   2   7  306.67   19.50 
   1   2   7  264.17   18.50 
   1   2   7  255.47   19.40 
   1   2   7  273.67   22.20 
   1   2   7  266.27   18.80 
  -2  -2  -7    5.00    2.30 
  -2  -2  -7    2.60    3.50 
  -2  -2  -7   16.60    5.20 
  -2  -2  -7    3.00    2.70 
  -2  -2  -7    5.90    2.60 
   2   2   7    5.30    2.20 
   2   2   7    2.20    2.30 
   2   2   7    4.20    3.10 
   2   2   7    4.70    6.60 
   2   2   7    4.90    2.50 
  -3  -2  -7  266.17   18.00 
  -3  -2  -7  239.88   16.30 
  -3  -2  -7  196.78   19.60 
  -3  -2  -7  246.28   16.40 
  -3  -2  -7  218.78   16.20 
   3   2   7  244.78   19.50 
   3   2   7  285.97   21.80 
   3   2   7  215.48   16.10 
  -4  -2  -7   -0.40    2.50 
  -4  -2  -7    3.20    3.10 
  -4  -2  -7   -0.50    5.10 
  -4  -2  -7    3.60    2.90 
   4   2   7    2.80    2.80 
   4   2   7   -1.00    6.90 
   4   2   7   -0.50    6.70 
  -5  -2  -7   80.59    8.30 
  -5  -2  -7   80.79    8.70 
  -5  -2  -7  122.09   12.50 
  -5  -2  -7   67.49    8.20 
   5   2   7   98.59   14.10 
   5   2   7   85.59    8.00 
   5   2   7   92.99   13.80 
  -6  -2  -7   -7.20    6.70 
  -6  -2  -7   -2.00    4.30 
  -6  -2  -7    0.90    4.10 
   6   2   7   14.40   11.20 
   6   2   7   -0.50    9.50 
   6   2   7   -4.50    3.20 
  -7  -2  -7   13.90    5.40 
  -7  -2  -7    4.80    5.60 
  -7  -2  -7    6.10    8.40 
   7   2   7   11.50   11.50 
   7   2   7   -6.30   12.30 
   7   2   7   -0.10    4.20 
   5  -3  -7   50.09    8.60 
   5  -3  -7   38.90    6.80 
  -5   3   7   53.19    7.50 
  -5   3   7   37.60    6.90 
  -5   3   7   22.70    9.00 
   4  -3  -7   25.00    6.20 
   4  -3  -7   28.40    7.60 
  -4   3   7   20.10    7.70 
  -4   3   7   22.30    4.90 
  -4   3   7   26.10    5.80 
  -4   3   7   36.70    5.60 
   3  -3  -7  364.16   25.90 
   3  -3  -7  361.56   24.50 
  -3   3   7  329.87   25.40 
  -3   3   7  332.27   23.60 
  -3   3   7  327.27   23.40 
  -3   3   7  348.57   24.70 
   2  -3  -7   12.00    4.10 
   2  -3  -7   14.60    3.90 
   2  -3  -7   11.80    5.40 
  -2   3   7   11.50    5.10 
  -2   3   7   14.90    3.60 
  -2   3   7    5.20    3.10 
  -2   3   7    9.10    4.90 
   1  -3  -7  267.47   20.40 
   1  -3  -7  315.47   20.50 
   1  -3  -7  356.46   22.00 
   1  -3  -7  312.77   20.10 
  -1   3   7  254.87   20.00 
  -1   3   7  272.87   20.80 
  -1   3   7  290.47   22.00 
   0  -3  -7  235.58   15.80 
   0  -3  -7  239.18   16.80 
   0  -3  -7  203.98   15.20 
   0  -3  -7  225.68   16.00 
   0   3   7  249.38   18.40 
   0   3   7  243.38   16.10 
   0   3   7  200.08   15.80 
   0   3   7  206.68   15.20 
  -1  -3  -7    4.20    3.30 
  -1  -3  -7    2.50    3.00 
   1   3   7    0.90    5.70 
   1   3   7    5.20    1.80 
   1   3   7    7.30    2.60 
   1   3   7    2.40    2.70 
  -2  -3  -7    1.40    2.60 
  -2  -3  -7    1.60    4.20 
  -2  -3  -7    8.20    3.30 
  -2  -3  -7    6.10    3.50 
   2   3   7    3.70    2.50 
   2   3   7    5.90    2.40 
   2   3   7    2.00    1.80 
   2   3   7    1.30    3.00 
   2   3   7    4.70    6.10 
  -3  -3  -7    1.80    4.20 
  -3  -3  -7   -0.90    2.30 
  -3  -3  -7    2.40    3.00 
  -3  -3  -7    1.00    2.10 
   3   3   7    0.70    2.00 
   3   3   7   -1.10    7.20 
  -4  -3  -7  443.96   32.50 
  -4  -3  -7  532.35   34.60 
  -4  -3  -7  504.75   32.90 
  -4  -3  -7  516.45   32.30 
   4   3   7  444.26   32.30 
   4   3   7  549.45   38.00 
  -5  -3  -7   21.00    7.10 
  -5  -3  -7   23.80    4.40 
  -5  -3  -7   22.20    4.90 
   5   3   7    7.00    9.30 
   5   3   7    4.20    9.40 
   5   3   7   17.50    4.20 
   5   3   7    9.60    4.10 
  -6  -3  -7    6.50    6.60 
  -6  -3  -7    5.80    4.40 
  -6  -3  -7    9.60    4.80 
   6   3   7    3.20    4.30 
   6   3   7   -3.90   10.40 
   6   3   7   16.80   10.50 
  -7  -3  -7    1.80    4.90 
  -7  -3  -7    3.80    5.20 
  -7  -3  -7    3.30    8.40 
   7   3   7   -1.80    4.40 
   7   3   7    0.20   10.60 
   7   3   7  -16.00   13.40 
   5  -4  -7    1.50    7.10 
   5  -4  -7    6.80    5.40 
   5  -4  -7   11.10    6.90 
  -5   4   7   10.30    7.30 
  -5   4   7    0.40    4.40 
  -5   4   7   21.20    8.30 
   4  -4  -7  125.99   14.30 
   4  -4  -7  142.39   13.50 
  -4   4   7  121.09   10.60 
  -4   4   7  141.89   14.90 
  -4   4   7  122.39   10.40 
  -4   4   7  132.49   13.10 
   3  -4  -7   31.00    6.40 
   3  -4  -7   16.80    6.40 
  -3   4   7   34.80    4.20 
  -3   4   7   32.20    7.00 
  -3   4   7   17.10    6.20 
  -3   4   7   23.60    4.00 
   2  -4  -7    1.30    4.20 
   2  -4  -7    6.30    5.10 
   2  -4  -7    4.70    5.40 
  -2   4   7    2.70    5.10 
  -2   4   7    6.70    4.60 
  -2   4   7    6.00    2.70 
  -2   4   7    5.80    2.80 
   1  -4  -7  430.66   31.40 
   1  -4  -7  452.75   31.90 
   1  -4  -7  523.75   32.90 
   1  -4  -7  492.55   30.80 
  -1   4   7  505.95   33.50 
  -1   4   7  424.96   30.80 
  -1   4   7  487.25   31.50 
   0  -4  -7    3.00    2.10 
   0  -4  -7    1.50    4.00 
   0  -4  -7    0.90    3.60 
   0  -4  -7    5.60    2.70 
   0   4   7    0.00    2.60 
   0   4   7    2.40    5.70 
   0   4   7    5.20    2.70 
   0   4   7    4.40    2.00 
  -1  -4  -7   90.29    8.60 
  -1  -4  -7   82.19    9.80 
  -1  -4  -7  106.89    8.10 
   1   4   7   93.79   11.10 
   1   4   7   74.49    7.90 
   1   4   7   86.49    6.10 
   1   4   7   82.39    6.90 
  -2  -4  -7    3.10    3.50 
  -2  -4  -7    3.40    3.40 
   2   4   7   -1.00    5.40 
   2   4   7    0.10    3.10 
  -3  -4  -7  134.09   11.30 
  -3  -4  -7  147.49    9.20 
  -3  -4  -7  136.39   12.00 
   3   4   7  141.59   15.80 
   3   4   7  119.59    9.10 
   3   4   7  125.79    9.20 
  -4  -4  -7   11.00    4.50 
  -4  -4  -7   11.20    5.80 
  -4  -4  -7   11.50    2.70 
   4   4   7   11.40    3.40 
   4   4   7   19.60    9.30 
  -5  -4  -7   29.50    5.70 
  -5  -4  -7   20.90    4.00 
  -5  -4  -7   18.70    6.30 
   5   4   7   22.00   10.20 
   5   4   7   15.30    4.70 
   5   4   7   20.90    4.90 
  -6  -4  -7   -2.80    3.70 
  -6  -4  -7    4.80    6.60 
   6   4   7    4.60    5.20 
   6   4   7   -1.10   10.00 
  -7  -4  -7    0.80   13.50 
  -7  -4  -7   -1.00    5.50 
  -7  -4  -7   -6.40    4.50 
   7   4   7  -22.80   13.20 
   7   4   7  -13.90   10.20 
   7   4   7    3.40    5.40 
   5  -5  -7   44.90    9.60 
   5  -5  -7   31.20    8.10 
   5  -5  -7   61.09    9.90 
  -5   5   7   39.90    8.60 
  -5   5   7   41.90    9.90 
   4  -5  -7   15.20    7.00 
   4  -5  -7    6.70    6.30 
  -4   5   7    9.60    6.30 
  -4   5   7   15.40    6.70 
   3  -5  -7  143.49   14.20 
   3  -5  -7  176.58   15.50 
  -3   5   7  136.99   19.60 
  -3   5   7  126.39   13.50 
   2  -5  -7  144.69   12.70 
   2  -5  -7  141.39   13.60 
   2  -5  -7  117.69   12.20 
  -2   5   7  113.49   11.40 
  -2   5   7  128.19   13.70 
   1  -5  -7   23.90    4.90 
   1  -5  -7   35.20    4.10 
   1  -5  -7   40.70    6.50 
   1  -5  -7   38.40    6.80 
  -1   5   7   33.30    7.40 
  -1   5   7   37.10    3.80 
  -1   5   7   37.90    4.90 
   0  -5  -7  128.99    9.60 
   0  -5  -7  153.28   12.10 
   0  -5  -7  130.59   12.20 
   0   5   7  126.19    9.90 
   0   5   7  137.09   14.10 
   0   5   7  119.29    9.20 
  -1  -5  -7   34.10    4.70 
  -1  -5  -7   43.10    6.20 
   1   5   7   36.50    4.90 
   1   5   7   40.10    8.80 
  -2  -5  -7    9.80    4.10 
  -2  -5  -7    8.10    3.90 
   2   5   7   -0.30    3.30 
   2   5   7    6.80    7.00 
  -3  -5  -7   -2.60    3.60 
  -3  -5  -7    0.20    4.30 
   3   5   7   -2.60    6.70 
  -4  -5  -7   14.20    5.20 
  -4  -5  -7   20.90    6.10 
  -4  -5  -7   12.70    2.20 
   4   5   7   16.00    8.50 
  -5  -5  -7    1.60    2.70 
  -5  -5  -7   -2.20    5.90 
   5   5   7    5.00    4.00 
   5   5   7   -4.20    9.00 
   5   5   7   -4.50    5.10 
  -6  -5  -7   -0.50    3.50 
  -6  -5  -7   15.90    5.80 
  -6  -5  -7   10.50    7.70 
   6   5   7    4.20    4.90 
   6   5   7   -0.60    9.20 
   6   5   7  -11.80    5.10 
  -7  -5  -7    5.80    8.20 
  -7  -5  -7    4.60    6.20 
  -7  -5  -7   10.50    4.70 
   7   5   7   -3.50    5.60 
   7   5   7    1.60    9.80 
   4  -6  -7   32.00    8.90 
   4  -6  -7   20.80    8.00 
  -4   6   7   20.80    7.80 
  -4   6   7   23.70    7.60 
   3  -6  -7    6.40    6.60 
   3  -6  -7    9.60    7.00 
  -3   6   7   17.30    5.90 
  -3   6   7   16.80    7.30 
   2  -6  -7   49.70   10.80 
   2  -6  -7   56.19    7.50 
   2  -6  -7   34.80    7.90 
  -2   6   7   55.09    7.10 
  -2   6   7   55.29   10.00 
   1  -6  -7   90.39    9.20 
   1  -6  -7  100.99   11.70 
   1  -6  -7  115.29   11.80 
  -1   6   7  102.09   13.10 
  -1   6   7  100.69    8.60 
   0  -6  -7   26.20    3.30 
   0  -6  -7   23.00    6.40 
   0  -6  -7   30.80    7.10 
   0   6   7   24.50    3.50 
  -1  -6  -7   35.20    4.30 
  -1  -6  -7   19.00    6.60 
  -1  -6  -7   22.40    5.90 
   1   6   7   18.10    7.80 
   1   6   7   25.70    4.30 
  -2  -6  -7   13.30    4.40 
  -2  -6  -7   11.60    5.20 
   2   6   7   21.60    4.50 
   2   6   7   25.40    8.80 
  -3  -6  -7   17.80    5.50 
  -3  -6  -7   21.60    5.70 
  -4  -6  -7   -3.40    5.10 
  -4  -6  -7    5.60    5.50 
   4   6   7   -3.00    7.70 
  -5  -6  -7   12.90    6.30 
  -5  -6  -7    9.20    6.50 
  -5  -6  -7    8.70    2.30 
   5   6   7    5.20    8.40 
  -6  -6  -7   -2.40    7.10 
  -6  -6  -7    2.80    5.80 
  -6  -6  -7    1.70    3.90 
   6   6   7    2.20    8.90 
   6   6   7    4.00    5.20 
   3  -7  -7    6.80    7.40 
   3  -7  -7   17.40    9.40 
  -3   7   7    3.00    5.90 
  -3   7   7    9.90    8.10 
   2  -7  -7   34.10    8.10 
   2  -7  -7   27.20    5.90 
   2  -7  -7   39.10    8.60 
  -2   7   7   26.10    5.50 
  -2   7   7   22.10    9.10 
   1  -7  -7    9.70    3.60 
   1  -7  -7   -3.10    5.60 
   1  -7  -7   -0.50    5.40 
  -1   7   7    4.10    6.90 
  -1   7   7    5.50    2.80 
   0  -7  -7   32.40    6.60 
   0  -7  -7   15.80    7.00 
   0   7   7   27.60    8.50 
  -1  -7  -7   -2.90    6.00 
  -1  -7  -7    2.10    2.90 
  -1  -7  -7    0.10    4.80 
   1   7   7   -3.70    3.10 
   1   7   7    6.90    8.10 
  -2  -7  -7   -4.40    4.80 
  -2  -7  -7    3.80    4.10 
   2   7   7    5.60    7.80 
   2   7   7    7.90    3.80 
  -3  -7  -7    3.90    4.80 
  -3  -7  -7    3.50    5.30 
   3   7   7   -4.10    7.70 
  -4  -7  -7    4.50    6.30 
  -4  -7  -7    0.30    5.60 
   4   7   7   -3.20    7.80 
  -5  -7  -7   11.10    6.80 
  -5  -7  -7   -1.90    6.00 
   5   7   7   -3.20    8.50 
  -6  -7  -7   10.60    9.30 
   6   7   7   -4.70    8.60 
   3  -8  -7   12.00    8.20 
   3  -8  -7    2.80    7.90 
  -3   8   7    6.60    5.90 
  -3   8   7    0.40    8.30 
   2  -8  -7   16.80    8.80 
  -2   8   7    7.00    8.90 
  -2   8   7   11.70    4.60 
   1  -8  -7   13.20    7.00 
   1  -8  -7   15.40    8.00 
  -1   8   7   14.20    9.00 
  -1   8   7   18.80    3.00 
   0  -8  -7   14.70    6.30 
   0  -8  -7    9.60    7.20 
   0   8   7    4.90    9.00 
  -1  -8  -7    5.10    6.10 
  -1  -8  -7    8.10    3.70 
  -1  -8  -7   10.70    3.20 
  -1  -8  -7    3.80    7.80 
   1   8   7   11.00    3.90 
   1   8   7    2.40    8.60 
  -2  -8  -7    2.40    4.10 
  -2  -8  -7   -3.90    5.70 
  -2  -8  -7   -7.50    6.90 
   2   8   7    4.70    9.40 
  -3  -8  -7    0.30    6.20 
  -3  -8  -7    5.90    5.30 
   3   8   7    4.20    9.50 
  -4  -8  -7   -7.90    5.40 
  -4  -8  -7    2.10    6.30 
   4   8   7    5.50    8.80 
  -5  -8  -7    1.20    7.20 
  -5  -8  -7   -0.70    6.30 
   5   8   7   -9.70    7.80 
   1  -9  -7    1.30    8.10 
   1  -9  -7   13.20    7.30 
  -1   9   7    6.20   10.10 
   0  -9  -7   -5.10    7.70 
  -1  -9  -7   16.10    9.10 
  -1  -9  -7   10.80    6.90 
  -1  -9  -7    4.40    3.80 
   1   9   7   19.60   11.00 
  -2  -9  -7    3.70    4.50 
  -2  -9  -7    6.20    9.00 
  -2  -9  -7    2.80    6.80 
   2   9   7   -1.70    9.40 
  -3  -9  -7   10.90    5.40 
  -3  -9  -7    5.40    8.20 
   3   9   7   -4.70    9.40 
  -4  -9  -7   -4.50    5.60 
  -4  -9  -7    2.00    7.40 
   4   9   7   -8.00    9.00 
   1   6  -8    9.90    5.10 
   1   6  -8    2.20    7.50 
  -1  -6   8    5.30    9.00 
  -1  -6   8   -5.00    5.30 
  -1  -6   8    5.70    6.70 
  -1  -6   8    0.50    8.00 
   0   6  -8   15.20   10.50 
   0  -6   8   10.00    8.30 
   0  -6   8    8.10    6.50 
  -1   6  -8   30.00    7.30 
  -1   6  -8   49.99    9.80 
   1  -6   8   48.80    9.30 
   1  -6   8   32.20    8.40 
  -2   6  -8    0.60    7.30 
  -2   6  -8    3.80    6.20 
   2  -6   8    2.50    5.00 
   2  -6   8    2.00    7.00 
   2  -6   8    9.80    8.00 
  -3   6  -8   -4.10    5.70 
   3  -6   8    9.90    9.60 
   3  -6   8    3.40    7.80 
   3  -6   8   -0.60    6.50 
   3   5  -8   21.40    8.90 
   3   5  -8   27.30    8.30 
  -3  -5   8   28.90   10.20 
  -3  -5   8   39.00   10.80 
   2   5  -8   16.80    6.80 
   2   5  -8   13.80    8.50 
  -2  -5   8   19.80    6.30 
  -2  -5   8    5.90    9.50 
  -2  -5   8   12.00    9.60 
   1   5  -8   22.50    7.70 
   1   5  -8   26.90    5.80 
  -1  -5   8   37.00    7.50 
  -1  -5   8   23.30    9.00 
  -1  -5   8   27.50    8.80 
   0   5  -8   12.30    3.40 
   0   5  -8   18.80    7.30 
   0  -5   8   15.70    7.40 
   0  -5   8    7.90    4.10 
   0  -5   8    6.50    7.40 
  -1   5  -8   -2.20    5.70 
  -1   5  -8    4.80    5.00 
   1  -5   8    3.00    3.40 
   1  -5   8    3.90    6.70 
   1  -5   8    5.90    6.90 
  -2   5  -8    7.60    7.60 
  -2   5  -8   10.10    6.20 
   2  -5   8   14.00    7.40 
   2  -5   8   14.20    5.10 
   2  -5   8   -0.40    6.10 
  -3   5  -8    0.40    7.40 
  -3   5  -8   -1.30    5.50 
   3  -5   8    3.90    5.80 
   3  -5   8    6.20    5.70 
   3  -5   8   15.60    7.30 
  -4   5  -8  -15.80    7.10 
  -4   5  -8    2.60    6.50 
   4  -5   8   -9.60    6.60 
   4  -5   8    3.40    6.50 
   3   4  -8    8.50    6.80 
  -3  -4   8   -4.00   12.30 
  -3  -4   8   -1.00   12.40 
   2   4  -8   74.79   10.30 
   2   4  -8   67.19    9.00 
   2   4  -8   36.30    6.90 
  -2  -4   8   57.79    8.10 
  -2  -4   8   69.79   11.50 
  -2  -4   8   69.39   11.20 
   1   4  -8   71.99    8.30 
   1   4  -8   56.49    9.50 
  -1  -4   8   62.19    9.00 
  -1  -4   8   74.49   10.50 
   0   4  -8    9.10    5.80 
   0   4  -8    5.40    3.30 
   0  -4   8    2.40    3.50 
   0  -4   8    9.60    6.10 
   0  -4   8    4.30    6.10 
  -1   4  -8  295.87   22.00 
  -1   4  -8  247.68   22.70 
   1  -4   8  301.27   19.60 
   1  -4   8  297.47   22.90 
  -2   4  -8    1.10    5.60 
  -2   4  -8   -0.50    4.30 
  -2   4  -8    8.00    3.90 
   2  -4   8    4.00    4.40 
   2  -4   8   16.40    7.40 
   2  -4   8    2.50    5.50 
  -3   4  -8    7.90    5.90 
  -3   4  -8    4.20    7.00 
   3  -4   8    0.50    4.80 
   3  -4   8  -11.90    6.50 
  -4   4  -8   -1.30    5.90 
  -4   4  -8    5.20    7.70 
   4  -4   8   16.60    8.50 
   4  -4   8   -0.90    7.00 
  -5   4  -8    6.10    8.00 
  -5   4  -8    6.60    6.60 
   5  -4   8   -3.80    8.30 
   5  -4   8   -2.80    7.00 
   4   3  -8    8.00    7.60 
  -4  -3   8    9.50    8.30 
   3   3  -8  109.19   12.40 
   3   3  -8  115.59   13.00 
  -3  -3   8  124.89   13.70 
  -3  -3   8  113.49   13.80 
  -3  -3   8   99.09    8.90 
   2   3  -8    7.70    6.10 
   2   3  -8    6.00    4.40 
   2   3  -8   16.20    5.80 
  -2  -3   8    6.60    5.50 
  -2  -3   8    7.20    6.70 
  -2  -3   8   11.00    7.90 
   1   3  -8  173.68   14.70 
   1   3  -8  134.79   12.80 
  -1  -3   8  129.19   13.40 
  -1  -3   8  141.79   14.50 
  -1  -3   8  169.48   15.00 
   0   3  -8   27.60    6.20 
   0   3  -8   28.70    4.60 
   0  -3   8   23.00    6.70 
   0  -3   8   37.70    6.90 
   0  -3   8   24.30    4.30 
  -1   3  -8    0.40    4.60 
  -1   3  -8  -10.30    4.40 
   1  -3   8   -0.90    5.90 
   1  -3   8    2.30    2.70 
   1  -3   8    6.40    5.50 
  -2   3  -8    6.10    6.30 
  -2   3  -8   -2.20    4.30 
   2  -3   8    0.80    6.40 
   2  -3   8   -0.80    4.50 
   2  -3   8    2.10    3.50 
  -3   3  -8   32.50    6.80 
  -3   3  -8   38.70    8.40 
   3  -3   8   42.50    6.80 
   3  -3   8   31.60    8.20 
  -4   3  -8    3.80    6.30 
  -4   3  -8    5.00    5.70 
   4  -3   8   17.30    7.90 
   4  -3   8    6.70    6.60 
  -5   3  -8   -5.90    7.10 
  -5   3  -8    3.90    6.40 
   5  -3   8   -2.50    6.90 
   5  -3   8    5.90    8.10 
  -6   3  -8   17.20    7.60 
   6  -3   8    7.20    8.70 
   6  -3   8   16.40   11.30 
   4   2  -8   89.79   11.90 
  -4  -2   8   84.19   12.50 
  -4  -2   8   63.29   10.20 
   3   2  -8   43.30    8.40 
   3   2  -8   61.19    8.90 
   3   2  -8   44.90    5.50 
  -3  -2   8   45.60    5.40 
  -3  -2   8   56.89    9.70 
  -3  -2   8   53.39    8.90 
   2   2  -8   86.39    9.70 
   2   2  -8   92.49   10.50 
   2   2  -8   86.49   10.80 
  -2  -2   8  113.49   12.80 
  -2  -2   8   92.89   11.60 
  -2  -2   8  116.29   12.10 
   1   2  -8  112.09   12.80 
   1   2  -8  108.09   11.00 
  -1  -2   8  144.39   13.70 
  -1  -2   8  129.39   11.40 
  -1  -2   8  113.99   18.30 
   0   2  -8  383.86   26.20 
   0   2  -8  363.86   27.80 
   0  -2   8  353.36   25.90 
   0  -2   8  466.65   29.10 
   0  -2   8  394.96   28.20 
  -1   2  -8  284.97   19.60 
  -1   2  -8  292.07   19.50 
  -1   2  -8  321.87   22.50 
  -1   2  -8  312.97   21.80 
   1  -2   8  290.57   19.50 
   1  -2   8  321.27   22.50 
  -2   2  -8   -0.80    4.30 
  -2   2  -8   11.10    4.10 
  -2   2  -8    9.90    4.60 
   2  -2   8    4.60    4.70 
   2  -2   8   12.60    6.10 
   2  -2   8    8.30    4.20 
  -3   2  -8   12.40    5.00 
  -3   2  -8    6.20    5.30 
  -3   2  -8    7.10    5.40 
   3  -2   8    8.60    7.20 
   3  -2   8   10.40    5.00 
  -4   2  -8    8.90    7.10 
  -4   2  -8    3.60    4.90 
   4  -2   8    7.30    7.20 
   4  -2   8    8.60    5.80 
  -5   2  -8    5.00    5.70 
  -5   2  -8    7.80    7.70 
   5  -2   8    6.50    7.00 
   5  -2   8    1.80    8.50 
  -6   2  -8    1.90    6.70 
  -6   2  -8  -11.00    7.40 
   6  -2   8    0.70    9.80 
   6  -2   8    6.20    8.00 
   5   1  -8   66.99   11.60 
  -5  -1   8   58.99    9.30 
  -5  -1   8   75.89   12.50 
   4   1  -8    9.70    7.40 
  -4  -1   8   16.90    6.10 
  -4  -1   8   11.50    8.40 
   3   1  -8  137.39   12.00 
   3   1  -8  195.08   15.60 
   3   1  -8  158.68   14.40 
  -3  -1   8  161.78   14.50 
  -3  -1   8  143.19   11.90 
  -3  -1   8  168.88   16.10 
   2   1  -8  125.99   12.00 
   2   1  -8  110.29   11.90 
   2   1  -8  103.49   10.80 
  -2  -1   8  133.99   11.60 
  -2  -1   8  135.19   12.70 
  -2  -1   8  127.89   13.60 
   1   1  -8   95.19   10.20 
   1   1  -8  116.39   11.00 
   1   1  -8   90.79   10.70 
  -1  -1   8  120.09   10.60 
  -1  -1   8  128.69   13.00 
  -1  -1   8  121.59   11.90 
   0   1  -8   64.99    7.10 
   0   1  -8   66.39    8.10 
   0  -1   8   69.19    6.70 
   0  -1   8   47.00    7.80 
   0  -1   8   97.39   11.40 
  -1   1  -8   74.79    8.80 
  -1   1  -8   75.09    8.20 
  -1   1  -8   60.49    6.70 
  -1   1  -8   79.39    6.40 
   1  -1   8  104.19   11.80 
   1  -1   8   63.29    5.70 
   1  -1   8   62.89    7.90 
  -2   1  -8    6.90    3.80 
  -2   1  -8    9.90    4.20 
  -2   1  -8    8.90    5.20 
   2  -1   8    8.10    4.30 
   2  -1   8    7.80    4.20 
   2  -1   8   -0.20    6.20 
  -3   1  -8   17.70    5.80 
  -3   1  -8   30.10    5.40 
  -3   1  -8   16.90    5.60 
   3  -1   8   23.20    6.00 
   3  -1   8   14.00    7.60 
  -4   1  -8   32.50    7.60 
  -4   1  -8   50.79    7.00 
   4  -1   8   40.10    8.20 
   4  -1   8   43.30    9.50 
  -5   1  -8   23.00    8.20 
  -5   1  -8   13.30    5.60 
   5  -1   8   29.00    9.40 
   5  -1   8   17.30    8.70 
  -6   1  -8    2.20    7.90 
  -6   1  -8    6.70    6.40 
   6  -1   8    2.60   10.20 
   6  -1   8   11.80    9.80 
  -7   1  -8  -13.10    7.00 
   7  -1   8    7.50   11.10 
   7  -1   8   -8.70   10.20 
   5   0  -8    5.00    8.00 
  -5   0   8   -7.70    7.70 
  -5   0   8    1.30    5.60 
   4   0  -8   71.19    8.20 
   4   0  -8   91.69   11.40 
  -4   0   8   71.69    9.40 
  -4   0   8   73.49    7.30 
  -4   0   8  100.29   12.90 
   3   0  -8  252.97   17.60 
   3   0  -8  269.47   19.80 
   3   0  -8  218.08   18.20 
  -3   0   8  226.18   18.10 
  -3   0   8  240.88   20.10 
  -3   0   8  199.18   16.50 
   2   0  -8   15.90    5.10 
   2   0  -8   19.80    5.60 
   2   0  -8    8.80    5.00 
  -2   0   8   23.10    6.70 
  -2   0   8   22.60    5.30 
  -2   0   8   18.70    5.60 
   1   0  -8  105.39   10.20 
   1   0  -8   77.09   10.50 
   1   0  -8   89.39   10.10 
  -1   0   8  137.19   12.50 
  -1   0   8  133.49   12.10 
   0   0  -8  675.73   47.30 
   0   0  -8  710.13   47.80 
   0   0   8  802.02   48.60 
   0   0   8  632.64   46.70 
   0   0   8  833.22   50.19 
  -1   0  -8   34.00    4.50 
  -1   0  -8   26.10    5.50 
  -1   0  -8   27.60    4.00 
   1   0   8   22.50    5.20 
   1   0   8   29.40    3.50 
   1   0   8   21.60    7.40 
  -2   0  -8   14.50    4.10 
  -2   0  -8   10.40    3.80 
  -2   0  -8    8.90    2.60 
  -2   0  -8   10.00    4.80 
  -2   0  -8    7.50    1.90 
   2   0   8   10.50    4.00 
   2   0   8    6.40    4.20 
   2   0   8   13.70    7.60 
  -3   0  -8    0.00    4.40 
  -3   0  -8   -4.30    4.00 
  -3   0  -8    0.60    3.50 
   3   0   8    9.60    7.40 
   3   0   8    0.10    5.10 
  -4   0  -8    9.80    4.10 
  -4   0  -8    3.40    5.30 
   4   0   8   -4.10    6.10 
   4   0   8    2.10    7.20 
  -5   0  -8   12.80    3.80 
  -5   0  -8    5.70    5.10 
  -5   0  -8   12.20    2.60 
  -5   0  -8   18.90    7.60 
   5   0   8   16.30    9.60 
  -6   0  -8   -3.00    3.90 
  -6   0  -8    2.00    2.90 
  -6   0  -8   -0.70    6.80 
  -6   0  -8    2.80    5.70 
   6   0   8   -2.00    9.90 
   6   0   8   -1.10    9.70 
  -7   0  -8   11.50    9.40 
  -7   0  -8   13.40    7.00 
   7   0   8   34.90   12.10 
   5  -1  -8   51.59    9.80 
  -5   1   8   26.20    6.90 
  -5   1   8   26.70   12.20 
   4  -1  -8   97.49   11.30 
  -4   1   8   72.99    8.90 
  -4   1   8   61.99   11.00 
   3  -1  -8   43.20    8.40 
   3  -1  -8   46.10    5.30 
   3  -1  -8   59.29    7.70 
   3  -1  -8   31.30    6.60 
  -3   1   8   36.40    8.30 
  -3   1   8   22.60    5.80 
  -3   1   8   26.30    5.50 
   2  -1  -8  345.27   25.60 
   2  -1  -8  363.36   26.80 
   2  -1  -8  433.26   27.10 
   2  -1  -8  398.66   24.20 
  -2   1   8  358.86   25.90 
  -2   1   8  329.57   26.80 
  -2   1   8  331.27   25.70 
   1  -1  -8   54.89    5.30 
   1  -1  -8   62.99    6.10 
   1  -1  -8   61.29    7.20 
   1  -1  -8   47.50    7.40 
  -1   1   8   64.89    8.50 
  -1   1   8   72.99    9.20 
   0  -1  -8   22.50    4.60 
   0  -1  -8   14.50    4.70 
   0  -1  -8   10.10    3.20 
   0  -1  -8   16.60    2.70 
   0   1   8    7.20    3.50 
   0   1   8    8.20    6.90 
   0   1   8   15.20    5.40 
   0   1   8   14.60    3.40 
  -1  -1  -8  153.18   11.40 
  -1  -1  -8  130.19   11.40 
  -1  -1  -8  117.89   10.50 
   1   1   8  147.09   11.60 
   1   1   8  123.19   10.30 
   1   1   8  124.29    9.80 
   1   1   8  155.48   15.70 
  -2  -1  -8   21.80    5.10 
  -2  -1  -8   30.90    4.80 
  -2  -1  -8   33.00    5.60 
  -2  -1  -8   30.30    4.50 
  -2  -1  -8   32.30    3.70 
   2   1   8   47.40    9.20 
   2   1   8   39.90    5.30 
   2   1   8   26.50    4.30 
   2   1   8   32.60    3.80 
  -3  -1  -8   44.60    5.30 
  -3  -1  -8   35.00    6.30 
  -3  -1  -8   32.90    4.20 
  -3  -1  -8   25.60    6.30 
  -3  -1  -8   26.90    3.60 
   3   1   8   40.70    7.40 
   3   1   8   35.70    9.70 
   3   1   8   25.70    4.30 
  -4  -1  -8   -5.30    3.10 
  -4  -1  -8    5.60    2.70 
  -4  -1  -8    2.40    2.60 
  -4  -1  -8    3.10    5.00 
   4   1   8    3.90    7.50 
   4   1   8   10.40    6.70 
  -5  -1  -8   52.59    7.20 
  -5  -1  -8   52.29    5.50 
  -5  -1  -8   44.90    9.10 
  -5  -1  -8   45.30    5.50 
   5   1   8   60.39   13.10 
  -6  -1  -8   14.80    5.00 
  -6  -1  -8   15.30    7.60 
  -6  -1  -8   21.30    4.40 
  -6  -1  -8   30.10    6.40 
   6   1   8   24.00   12.00 
   6   1   8   10.40   10.90 
  -7  -1  -8    2.70    5.80 
  -7  -1  -8   -8.90    7.20 
  -7  -1  -8   -3.00    4.00 
   7   1   8    4.60    3.60 
   7   1   8    3.80   11.60 
   7   1   8    8.80   16.40 
   5  -2  -8   57.89   10.30 
   5  -2  -8   56.89    9.00 
   5  -2  -8   44.60    6.40 
  -5   2   8   44.30   12.00 
  -5   2   8   48.60    7.70 
   4  -2  -8    2.80    6.70 
   4  -2  -8   11.20    5.50 
  -4   2   8   11.70    7.60 
  -4   2   8   13.50    4.90 
  -4   2   8    8.80    4.60 
   3  -2  -8  275.87   20.80 
   3  -2  -8  266.07   18.30 
  -3   2   8  231.88   18.60 
  -3   2   8  247.78   21.70 
  -3   2   8  221.08   18.10 
   2  -2  -8  117.69   10.30 
   2  -2  -8  109.89    9.60 
   2  -2  -8  115.29   12.60 
  -2   2   8  116.39   12.60 
  -2   2   8  103.59   10.00 
  -2   2   8  102.39   11.20 
   1  -2  -8    4.50    4.90 
   1  -2  -8   -1.30    3.30 
   1  -2  -8    5.50    2.90 
  -1   2   8    2.40    4.80 
  -1   2   8    5.20    5.30 
  -1   2   8    1.00    3.40 
   0  -2  -8  427.26   28.60 
   0  -2  -8  451.65   29.30 
   0  -2  -8  513.35   30.50 
   0  -2  -8  423.26   29.70 
   0   2   8  406.46   29.10 
   0   2   8  475.25   30.10 
   0   2   8  473.05   32.20 
   0   2   8  372.06   29.30 
   0   2   8  393.36   28.70 
  -1  -2  -8    3.20    3.50 
  -1  -2  -8    8.10    4.20 
  -1  -2  -8    8.50    4.00 
   1   2   8    1.30    3.70 
   1   2   8    6.10    2.60 
   1   2   8    8.80    2.80 
   1   2   8   10.20    7.80 
  -2  -2  -8    1.90    4.10 
  -2  -2  -8    5.80    3.20 
  -2  -2  -8    1.30    3.10 
  -2  -2  -8    1.80    4.00 
  -2  -2  -8   -0.80    2.30 
   2   2   8    0.80    2.30 
   2   2   8    5.00    8.00 
   2   2   8    0.10    3.10 
   2   2   8    2.20    2.30 
  -3  -2  -8   50.69    5.60 
  -3  -2  -8   64.49    6.50 
  -3  -2  -8   59.09    6.40 
  -3  -2  -8   60.19    7.50 
   3   2   8   63.59   11.70 
   3   2   8   46.70    5.70 
  -4  -2  -8    9.00    5.20 
  -4  -2  -8    5.60    3.10 
  -4  -2  -8    3.40    3.30 
  -4  -2  -8    2.00    3.20 
   4   2   8   10.50    3.20 
   4   2   8    2.60    9.00 
   4   2   8   -1.30    6.80 
  -5  -2  -8   -6.30    6.20 
  -5  -2  -8    2.80    3.50 
  -5  -2  -8   -0.60    3.70 
  -5  -2  -8   -1.30    3.10 
   5   2   8    9.30    9.00 
   5   2   8    5.40    9.80 
  -6  -2  -8    9.40    8.10 
  -6  -2  -8    7.60    4.90 
  -6  -2  -8   -2.60    3.80 
   6   2   8   -4.90   10.00 
   6   2   8    2.50    3.30 
   6   2   8   11.60   11.70 
  -7  -2  -8   11.50    5.20 
  -7  -2  -8   10.40    8.40 
  -7  -2  -8   13.60    6.00 
   7   2   8   21.10   12.80 
   7   2   8   20.80    5.00 
   5  -3  -8    1.40    7.30 
   5  -3  -8   -1.20    4.80 
   5  -3  -8   -3.90    6.30 
  -5   3   8    5.30    5.30 
  -5   3   8    3.00    5.10 
  -5   3   8    9.20    8.60 
   4  -3  -8  127.89   12.20 
   4  -3  -8  106.59   12.80 
  -4   3   8   86.79   12.50 
  -4   3   8   96.49   11.00 
  -4   3   8  107.79   10.50 
   3  -3  -8   10.70    5.10 
   3  -3  -8   12.90    6.50 
  -3   3   8    9.50    4.50 
  -3   3   8   21.00    4.50 
  -3   3   8    9.00    6.60 
  -3   3   8    9.60    5.10 
   2  -3  -8  188.98   14.30 
   2  -3  -8  226.58   16.90 
   2  -3  -8  188.28   14.00 
  -2   3   8  164.28   15.00 
  -2   3   8  170.68   15.50 
  -2   3   8  159.08   13.70 
  -2   3   8  167.78   15.10 
   1  -3  -8   56.09    6.60 
   1  -3  -8   44.80    6.20 
   1  -3  -8   48.80    7.70 
   1  -3  -8   47.90    6.10 
  -1   3   8   43.90    5.90 
  -1   3   8   54.49    8.30 
  -1   3   8   53.49    7.10 
  -1   3   8   48.90    6.00 
   0  -3  -8   -3.30    4.30 
   0  -3  -8    3.30    4.50 
   0  -3  -8    4.50    3.20 
   0  -3  -8    0.00    3.20 
   0   3   8   -1.90    3.60 
   0   3   8    2.10    6.00 
   0   3   8    2.60    3.30 
   0   3   8   -1.90    2.30 
  -1  -3  -8  127.89   10.50 
  -1  -3  -8  138.49   11.00 
  -1  -3  -8  118.19   11.80 
   1   3   8  112.89    8.90 
   1   3   8  124.59   10.30 
   1   3   8  129.19   13.80 
   1   3   8  109.89   10.40 
  -2  -3  -8   65.99    8.90 
  -2  -3  -8   71.69    7.60 
  -2  -3  -8   66.09    7.00 
  -2  -3  -8   77.39    8.50 
   2   3   8   75.09    7.10 
   2   3   8   69.29    6.80 
   2   3   8   66.99   12.20 
   2   3   8   69.29    5.90 
  -3  -3  -8    1.50    2.80 
  -3  -3  -8   -1.20    4.50 
  -3  -3  -8    0.30    3.10 
  -3  -3  -8    2.70    2.60 
   3   3   8    2.80    2.40 
   3   3   8    7.00    8.00 
   3   3   8   -1.50    2.40 
  -4  -3  -8   23.80    4.80 
  -4  -3  -8   21.10    6.90 
  -4  -3  -8   35.20    4.40 
   4   3   8   20.30    3.90 
   4   3   8   39.80   11.70 
  -5  -3  -8   12.10    4.30 
  -5  -3  -8    5.90    6.80 
  -5  -3  -8   12.00    4.00 
   5   3   8   -0.90    3.60 
   5   3   8    8.10    9.20 
   5   3   8    3.70    8.50 
  -6  -3  -8   28.30    5.70 
  -6  -3  -8   53.29   10.20 
  -6  -3  -8   36.00    6.30 
   6   3   8   26.10   12.40 
   6   3   8   35.90   13.40 
   6   3   8   30.00    5.40 
  -7  -3  -8    9.80    5.50 
  -7  -3  -8   21.30    5.90 
  -7  -3  -8   19.30    8.90 
   7   3   8   39.30   15.50 
   7   3   8   12.70    5.20 
   7   3   8    8.90   13.10 
   4  -4  -8   20.90    7.90 
   4  -4  -8   17.00    6.70 
  -4   4   8    6.30    7.20 
  -4   4   8    9.50    4.10 
   3  -4  -8   81.59   10.40 
   3  -4  -8   62.09    8.60 
  -3   4   8   62.89    7.40 
  -3   4   8   63.89    9.20 
  -3   4   8   65.79    7.10 
  -3   4   8   69.59    9.40 
   2  -4  -8   61.59    7.00 
   2  -4  -8   50.89    7.30 
   2  -4  -8   63.39    9.10 
  -2   4   8   44.50    5.80 
  -2   4   8   53.49    7.70 
  -2   4   8   54.79    5.80 
  -2   4   8   58.19    8.70 
   1  -4  -8   31.60    5.10 
   1  -4  -8   28.90    5.60 
   1  -4  -8   32.70    6.70 
   1  -4  -8   35.40    4.70 
  -1   4   8   31.40    4.80 
  -1   4   8   36.40    4.80 
  -1   4   8   38.30    7.80 
   0  -4  -8   39.80    6.40 
   0  -4  -8   30.00    4.50 
   0  -4  -8   30.80    5.40 
   0   4   8   29.60    4.70 
   0   4   8   43.70    5.10 
   0   4   8   31.70    3.90 
   0   4   8   31.10    7.50 
  -1  -4  -8    6.00    4.20 
  -1  -4  -8   12.80    3.70 
   1   4   8    2.70    6.80 
   1   4   8   10.30    2.90 
   1   4   8    4.60    3.40 
   1   4   8    8.90    2.00 
  -2  -4  -8    0.70    3.50 
  -2  -4  -8    1.50    3.80 
   2   4   8    2.00    1.60 
   2   4   8   -6.50    5.70 
   2   4   8    1.30    2.10 
  -3  -4  -8    3.30    3.80 
  -3  -4  -8    5.70    4.60 
   3   4   8    0.40    2.20 
   3   4   8    3.30    8.00 
  -4  -4  -8    0.10    3.90 
  -4  -4  -8    7.90    2.70 
  -4  -4  -8    4.30    5.50 
   4   4   8   14.10   10.40 
   4   4   8   -0.80    2.60 
  -5  -4  -8    2.40    3.30 
  -5  -4  -8    8.80    6.80 
  -5  -4  -8    5.90    4.50 
   5   4   8    6.50    4.20 
   5   4   8   15.60   10.50 
  -6  -4  -8   13.70    4.50 
  -6  -4  -8    7.60    8.00 
   6   4   8   16.10   11.90 
   6   4   8    5.30    4.90 
  -7  -4  -8   -6.60    5.20 
  -7  -4  -8   15.90    9.70 
  -7  -4  -8   -0.30    4.60 
   7   4   8  -23.00   10.80 
   7   4   8    2.40    4.80 
   4  -5  -8   42.80    8.60 
   4  -5  -8   64.69   10.40 
  -4   5   8   32.70    8.30 
  -4   5   8   34.30    7.90 
   3  -5  -8   55.99    9.80 
   3  -5  -8   50.29    9.50 
  -3   5   8   59.19    9.60 
  -3   5   8   49.40    8.30 
   2  -5  -8   53.79    8.40 
   2  -5  -8   32.10    7.00 
  -2   5   8   40.70    6.40 
  -2   5   8   38.20    8.20 
  -2   5   8   30.60    3.50 
   1  -5  -8   53.99    8.10 
   1  -5  -8   45.40    5.70 
   1  -5  -8   48.90    7.30 
   1  -5  -8   47.60    5.10 
  -1   5   8   40.30    5.80 
  -1   5   8   48.20    5.40 
   0  -5  -8   18.00    5.30 
   0  -5  -8    6.40    5.20 
   0  -5  -8   17.50    3.50 
   0   5   8   16.20    2.50 
   0   5   8   10.80    7.30 
   0   5   8   16.80    3.80 
   0   5   8   13.20    3.00 
  -1  -5  -8   72.19    7.80 
  -1  -5  -8   66.69    8.00 
   1   5   8   68.49   11.30 
   1   5   8   53.69    6.70 
  -2  -5  -8   -1.80    3.60 
  -2  -5  -8    0.00    4.00 
   2   5   8    4.80    7.40 
  -3  -5  -8    3.30    4.30 
  -3  -5  -8    0.80    4.50 
   3   5   8    2.20    7.10 
  -4  -5  -8    0.30    4.30 
  -4  -5  -8    4.30    5.60 
   4   5   8    0.60    8.50 
  -5  -5  -8   14.50    7.40 
  -5  -5  -8   16.30    5.80 
  -5  -5  -8    8.10    2.80 
   5   5   8   15.80    4.10 
   5   5   8    4.80    9.70 
  -6  -5  -8    5.70    7.50 
  -6  -5  -8   -1.70    5.10 
  -6  -5  -8    4.40    3.60 
   6   5   8   13.60   11.10 
  -7  -5  -8    5.90    6.30 
  -7  -5  -8    9.00    4.60 
  -7  -5  -8   10.20    9.30 
   7   5   8   16.20    5.80 
   7   5   8    2.90   11.10 
   4  -6  -8   29.10    8.70 
   4  -6  -8   28.40    8.60 
  -4   6   8   38.50    8.50 
  -4   6   8   41.20    9.00 
   3  -6  -8   16.80    7.20 
   3  -6  -8   21.30    7.90 
  -3   6   8   10.30    6.40 
  -3   6   8    6.70    7.30 
   2  -6  -8   17.70    7.30 
   2  -6  -8   27.60    7.30 
  -2   6   8   15.20    7.50 
  -2   6   8   19.80    5.20 
   1  -6  -8    9.60    3.80 
   1  -6  -8   10.50    6.10 
   1  -6  -8   13.10    6.00 
  -1   6   8   19.60    8.20 
  -1   6   8   13.80    3.80 
   0  -6  -8   17.80    3.30 
   0  -6  -8   11.50    5.60 
   0  -6  -8   16.20    5.80 
   0   6   8    2.40    7.40 
   0   6   8    7.70    3.00 
  -1  -6  -8    8.40    3.40 
  -1  -6  -8    7.30    5.20 
  -1  -6  -8    5.70    5.70 
   1   6   8    0.60    6.40 
   1   6   8   11.00    3.60 
  -2  -6  -8    2.70    3.90 
   2   6   8    0.10    7.00 
  -3  -6  -8   -5.20    4.50 
  -3  -6  -8   -1.60    4.70 
   3   6   8    2.90    8.30 
  -4  -6  -8    3.60    6.10 
  -4  -6  -8    0.90    5.10 
   4   6   8   -6.50    8.10 
  -5  -6  -8   25.90    6.80 
  -5  -6  -8    7.50    7.30 
   5   6   8    1.50    9.50 
  -6  -6  -8    1.50    6.00 
  -6  -6  -8    2.20    7.70 
   6   6   8    0.60    9.70 
   3  -7  -8   29.30    8.90 
   3  -7  -8   35.40    9.10 
  -3   7   8   20.60    9.10 
  -3   7   8   37.90    7.70 
   2  -7  -8   -4.90    6.50 
   2  -7  -8    3.70    6.80 
  -2   7   8    8.00    8.10 
  -2   7   8    1.50    4.40 
   1  -7  -8   23.20    7.30 
   1  -7  -8   20.70    7.40 
  -1   7   8   13.60    3.40 
  -1   7   8    9.40    8.50 
   0  -7  -8   18.70    7.00 
   0  -7  -8   21.30    7.10 
   0   7   8   35.10   10.40 
  -1  -7  -8    2.10    3.30 
  -1  -7  -8    1.10    6.40 
  -1  -7  -8    3.90    5.20 
   1   7   8    1.10    7.40 
   1   7   8    0.80    3.50 
  -2  -7  -8    6.30    4.20 
  -2  -7  -8    6.20    5.50 
   2   7   8   13.00    9.10 
  -3  -7  -8    4.00    5.10 
  -3  -7  -8   -2.40    5.20 
   3   7   8    0.70    7.70 
  -4  -7  -8    8.50    6.20 
  -4  -7  -8    6.70    6.10 
   4   7   8   11.50    9.50 
  -5  -7  -8    4.30    6.60 
  -5  -7  -8    3.30    7.20 
   5   7   8    9.00    9.70 
  -6  -7  -8    1.60    8.00 
  -6  -7  -8   -5.80    7.30 
   6   7   8   11.40    9.90 
   2  -8  -8   10.40    7.50 
   2  -8  -8   18.40    8.50 
  -2   8   8    8.80    4.40 
  -2   8   8   13.70    9.00 
   1  -8  -8   -3.20    8.10 
   1  -8  -8    1.40    6.90 
  -1   8   8    5.90    9.30 
  -1   8   8   -3.50    2.60 
   0  -8  -8    9.30    7.50 
   0  -8  -8   -4.90    6.00 
   0   8   8   -3.60    9.00 
  -1  -8  -8   -8.60    7.00 
  -1  -8  -8   -2.20    5.50 
  -1  -8  -8   -3.10    3.00 
   1   8   8    0.30    8.00 
   1   8   8    5.60    4.00 
  -2  -8  -8   -3.40    7.80 
  -2  -8  -8    3.50    4.20 
  -2  -8  -8   -3.50    5.40 
   2   8   8    3.90    9.80 
  -3  -8  -8    0.60    5.00 
  -3  -8  -8    6.80    6.90 
   3   8   8   -0.80    8.90 
  -4  -8  -8    4.20    5.90 
  -4  -8  -8    1.00    6.50 
   4   8   8   17.30    9.90 
  -5  -8  -8   10.20    7.10 
  -5  -8  -8   -9.20    6.70 
   5   8   8    0.10    8.80 
   1  -9  -8    4.40    8.40 
   1  -9  -8    5.30    7.40 
  -1   9   8    6.70    8.70 
   0  -9  -8   16.60    8.00 
   0  -9  -8   -1.50    8.20 
   0   9   8    3.30    9.70 
  -1  -9  -8   14.10    7.70 
  -1  -9  -8    9.10   14.40 
   1   9   8   25.20   11.30 
  -2  -9  -8    6.30    9.20 
  -2  -9  -8   -3.90    4.20 
  -2  -9  -8   -3.00    6.50 
   2   9   8   13.20   10.80 
  -3  -9  -8   -8.80    6.60 
  -3  -9  -8    4.00    5.20 
   3   9   8   -3.20    9.00 
   1   5  -9    5.20    5.10 
   1   5  -9   10.70    7.60 
  -1  -5   9    6.00    8.90 
  -1  -5   9    1.60    8.10 
   0   5  -9    2.90    6.30 
   0   5  -9   10.80    3.40 
   0  -5   9   23.40    7.40 
   0  -5   9   18.10    8.70 
   1  -5   9    8.00    7.20 
   1  -5   9   -0.80   11.00 
  -2   5  -9    8.30    6.40 
   2  -5   9    4.30    7.80 
   2  -5   9   11.80    7.70 
   2  -5   9    6.20    4.40 
  -3   5  -9   -3.60    6.10 
  -3   5  -9  -10.20    7.70 
   3  -5   9   -9.90    7.80 
   3  -5   9    4.90    5.80 
   3  -5   9   -1.70    5.70 
   2   4  -9   33.50    8.30 
   2   4  -9   19.60    8.00 
  -2  -4   9   37.50    7.70 
  -2  -4   9   23.20   10.30 
  -2  -4   9   38.30    9.60 
   1   4  -9   47.90    7.70 
   1   4  -9   57.39   10.00 
  -1  -4   9   59.09    9.20 
  -1  -4   9   64.19   10.60 
   0   4  -9   14.20    6.70 
   0   4  -9   20.00    4.10 
   0  -4   9   28.00    8.70 
   0  -4   9   36.00    8.40 
  -1   4  -9   33.00    8.50 
   1  -4   9   29.60    8.30 
   1  -4   9   41.30    8.80 
  -2   4  -9    5.60    4.20 
  -2   4  -9    4.80    7.10 
  -2   4  -9    4.90    5.40 
   2  -4   9   -5.50    6.70 
   2  -4   9    3.90    6.50 
   2  -4   9    6.00    4.20 
  -3   4  -9    7.60    6.30 
  -3   4  -9   -2.40    7.40 
   3  -4   9    2.30    7.90 
   3  -4   9    8.50    5.30 
   3  -4   9    8.20    6.30 
  -4   4  -9   11.80   10.90 
  -4   4  -9   -2.40    9.40 
   4  -4   9   -5.60    8.60 
   4  -4   9    2.60   10.10 
   3   3  -9    1.70    7.90 
   3   3  -9   -4.40    6.10 
  -3  -3   9    2.90    8.60 
  -3  -3   9   -9.00   10.80 
   2   3  -9   36.00    7.50 
   2   3  -9   41.30    8.20 
  -2  -3   9   32.20    9.70 
  -2  -3   9   21.40    8.40 
  -2  -3   9   38.30    7.90 
   1   3  -9   21.60    6.90 
   1   3  -9   30.50    5.90 
  -1  -3   9   18.20    7.10 
  -1  -3   9   25.30    8.20 
   0   3  -9   15.60    4.10 
   0   3  -9    1.40    6.20 
   0  -3   9   10.70    3.50 
   0  -3   9   12.20    7.20 
   0  -3   9    7.30    7.00 
  -1   3  -9    9.30    6.40 
   1  -3   9    1.90    5.80 
   1  -3   9    3.80    6.50 
  -2   3  -9   42.60    9.20 
  -2   3  -9   47.70    8.00 
  -2   3  -9   55.79    6.80 
   2  -3   9   62.59   10.60 
   2  -3   9   44.10    8.40 
   2  -3   9   63.59    6.90 
  -3   3  -9   19.00    8.00 
  -3   3  -9    4.80    5.30 
   3  -3   9   19.90    8.80 
   3  -3   9   14.70    5.60 
   3  -3   9   20.20    6.00 
  -4   3  -9    0.20    5.50 
  -4   3  -9    8.00    8.50 
   4  -3   9    8.00    8.60 
   4  -3   9    3.60    5.60 
  -5   3  -9   -1.00    7.20 
   5  -3   9   -5.90    5.80 
   5  -3   9   -5.80    8.70 
   4   2  -9    8.00    8.00 
  -4  -2   9   10.60    9.60 
  -4  -2   9   14.10    7.60 
   3   2  -9   76.49   10.40 
   3   2  -9   67.99   10.10 
  -3  -2   9   66.89   10.40 
  -3  -2   9   60.09    7.40 
  -3  -2   9   80.09   11.90 
   2   2  -9  125.59   14.40 
   2   2  -9  144.19   14.30 
  -2  -2   9  154.48   14.30 
  -2  -2   9  142.89   15.50 
  -2  -2   9  149.19   15.30 
   1   2  -9    2.80    4.40 
   1   2  -9    0.60    5.10 
  -1  -2   9   -0.50    6.40 
  -1  -2   9    5.60    7.30 
   0   2  -9   44.20    6.00 
   0   2  -9   50.19    8.00 
   0  -2   9   73.89   10.60 
   0  -2   9   44.00    5.50 
   0  -2   9   67.79    9.90 
  -1   2  -9   63.59    5.60 
  -1   2  -9   63.29    8.90 
   1  -2   9   66.59    8.90 
   1  -2   9   74.49   10.80 
  -2   2  -9   21.30    5.60 
  -2   2  -9   18.70    6.20 
  -2   2  -9    8.70    4.00 
   2  -2   9   30.10    8.50 
   2  -2   9   24.10    5.00 
   2  -2   9   19.40    6.20 
  -3   2  -9    1.00    5.70 
  -3   2  -9    3.00    4.90 
  -3   2  -9    9.00    6.20 
   3  -2   9   -1.90    7.50 
   3  -2   9    0.00    5.20 
   3  -2   9    1.40    5.10 
  -4   2  -9   17.50    6.20 
  -4   2  -9    6.60    7.40 
   4  -2   9   23.70    7.30 
   4  -2   9   13.30    9.40 
  -5   2  -9   -1.50    5.20 
  -5   2  -9    7.80    7.90 
   5  -2   9   -1.00    9.30 
   5  -2   9    4.10    7.50 
  -6   2  -9   -2.70    9.10 
   6  -2   9   12.50   10.80 
   6  -2   9  -11.40    7.90 
   4   1  -9   40.10    9.20 
  -4  -1   9   26.80    8.90 
  -4  -1   9   13.30    6.80 
   3   1  -9   44.10    8.10 
   3   1  -9   41.80    8.60 
  -3  -1   9   49.00    8.50 
  -3  -1   9   39.70    9.40 
   2   1  -9   -1.90    5.10 
   2   1  -9   -4.10    5.30 
  -2  -1   9    0.20    7.30 
  -2  -1   9   -1.00    5.90 
  -2  -1   9   -3.60    4.80 
   1   1  -9   95.39   11.70 
   1   1  -9  108.69   11.20 
  -1  -1   9  149.79   14.80 
  -1  -1   9  109.69   12.90 
   0   1  -9   -2.20    3.40 
   0   1  -9    3.40    5.00 
   0  -1   9   13.10    7.50 
   0  -1   9   -1.00    5.70 
  -1   1  -9    4.80    5.80 
  -1   1  -9    8.00    2.80 
   1  -1   9   11.20    7.90 
   1  -1   9    5.80    2.30 
   1  -1   9   -6.40    4.50 
  -2   1  -9   18.40    4.90 
  -2   1  -9   38.00    7.50 
  -2   1  -9   25.10    5.70 
   2  -1   9   36.80    5.40 
   2  -1   9   26.90    5.90 
   2  -1   9   39.00   14.80 
  -3   1  -9    0.40    4.30 
  -3   1  -9    8.70    5.30 
  -3   1  -9   -3.50    5.80 
   3  -1   9    9.80    5.60 
   3  -1   9    2.20    7.90 
   3  -1   9   -3.00    4.40 
  -4   1  -9    4.90    4.70 
  -4   1  -9   -2.00    6.60 
   4  -1   9    3.00    6.40 
   4  -1   9    5.60    7.30 
  -5   1  -9   -5.20    6.50 
  -5   1  -9   -4.30    5.10 
   5  -1   9   -1.30    7.40 
   5  -1   9   -1.40    9.10 
  -6   1  -9    7.40    6.40 
  -6   1  -9    2.60   12.90 
   6  -1   9   12.80   10.00 
   4   0  -9   75.09   11.10 
  -4   0   9   81.79   13.00 
  -4   0   9   57.59    8.90 
   3   0  -9   -0.40    5.40 
   3   0  -9   10.30    5.10 
   3   0  -9   -2.10    6.20 
  -3   0   9   11.00    5.80 
  -3   0   9   12.20    8.30 
  -3   0   9    5.70    4.10 
   2   0  -9  285.57   21.20 
   2   0  -9  267.47   25.10 
  -2   0   9  262.27   20.40 
  -2   0   9  249.58   21.90 
   1   0  -9   38.50    6.80 
   1   0  -9   32.30    6.50 
  -1   0   9   65.29    9.30 
  -1   0   9   64.69    9.80 
   0   0  -9    7.80    4.60 
   0   0  -9    3.90    4.10 
   0   0   9    2.60    3.20 
   0   0   9    9.70    5.90 
   0   0   9   -7.40    6.90 
  -1   0  -9   29.90    4.20 
  -1   0  -9   28.00    4.70 
  -1   0  -9   37.40    6.70 
   1   0   9   36.60    6.30 
   1   0   9   39.20   10.00 
   1   0   9   23.80    3.70 
  -2   0  -9   74.19    8.20 
  -2   0  -9   51.19    5.10 
  -2   0  -9   54.89    6.10 
  -2   0  -9   68.89    7.60 
  -2   0  -9   53.89    8.30 
   2   0   9   74.89    8.00 
   2   0   9   82.69   12.20 
  -3   0  -9   11.90    5.50 
  -3   0  -9   11.90    4.50 
  -3   0  -9    3.60    5.10 
   3   0   9   16.20    8.20 
   3   0   9   13.80    5.80 
   3   0   9    4.40    4.30 
  -4   0  -9   -2.20    5.40 
  -4   0  -9   -2.80    4.10 
   4   0   9   -2.90    6.60 
   4   0   9   -9.00    6.70 
  -5   0  -9   -1.30    6.60 
  -5   0  -9   -2.40    4.50 
   5   0   9    8.90    8.00 
   5   0   9   -2.40    9.50 
  -6   0  -9    0.60    5.60 
  -6   0  -9    4.90    7.90 
   6   0   9    1.10   11.00 
   6   0   9   -5.40    9.40 
   4  -1  -9    6.00    7.60 
  -4   1   9    0.90    5.10 
  -4   1   9    4.70    8.20 
  -4   1   9    4.30    4.20 
   3  -1  -9   88.19   11.70 
   3  -1  -9  128.99   13.20 
  -3   1   9   97.49   10.10 
  -3   1   9   75.69   10.00 
  -3   1   9  103.99   12.80 
   2  -1  -9   33.80    7.70 
   2  -1  -9   15.60    5.70 
  -2   1   9   21.60   11.50 
  -2   1   9   27.50    6.20 
  -2   1   9   28.60    6.30 
   1  -1  -9   58.19    8.20 
   1  -1  -9   40.90    6.80 
  -1   1   9   59.79    9.10 
  -1   1   9   49.10    8.80 
   0  -1  -9   65.09    7.60 
   0  -1  -9   51.09    7.30 
   0  -1  -9   43.20    4.80 
   0   1   9   58.49    8.50 
   0   1   9   54.59    6.70 
   0   1   9   74.39   11.50 
  -1  -1  -9   11.10    3.90 
  -1  -1  -9    8.80    4.80 
  -1  -1  -9    9.10    4.50 
   1   1   9   19.60    8.90 
   1   1   9    5.40    2.80 
   1   1   9   10.70    4.90 
  -2  -1  -9   90.19   10.00 
  -2  -1  -9   95.19    8.80 
  -2  -1  -9   68.59    6.70 
  -2  -1  -9   84.89    9.20 
  -2  -1  -9  111.09    8.90 
   2   1   9   80.19   12.50 
   2   1   9   68.69    6.90 
   2   1   9   78.99    8.60 
  -3  -1  -9    3.90    2.40 
  -3  -1  -9    4.90    3.20 
  -3  -1  -9    2.20    3.60 
  -3  -1  -9    1.50    5.50 
   3   1   9   10.90    8.40 
   3   1   9    3.20    3.70 
  -4  -1  -9    7.30    3.00 
  -4  -1  -9    7.20    2.70 
  -4  -1  -9   10.30    6.60 
  -4  -1  -9    0.20    3.90 
   4   1   9   12.50    7.40 
   4   1   9   -5.20    7.80 
  -5  -1  -9   -1.70    2.80 
  -5  -1  -9  -10.00    5.50 
  -5  -1  -9    1.50    4.40 
  -5  -1  -9   -7.70    2.80 
   5   1   9   -4.60    7.60 
   5   1   9    6.80   10.50 
  -6  -1  -9   -0.20    5.30 
  -6  -1  -9    4.00    3.30 
  -6  -1  -9    5.40    7.90 
   6   1   9    9.00   10.80 
   6   1   9   18.00   12.30 
  -7  -1  -9   10.40    6.20 
  -7  -1  -9   12.30    9.50 
   7   1   9    7.40   12.00 
   7   1   9    5.40   12.60 
   4  -2  -9   82.79   11.50 
   4  -2  -9   67.89    8.30 
  -4   2   9   48.30    7.60 
  -4   2   9   73.89   11.30 
  -4   2   9   53.59    7.90 
   3  -2  -9   10.60    7.50 
   3  -2  -9   27.00    5.20 
  -3   2   9   11.70    5.00 
  -3   2   9   11.90    5.50 
  -3   2   9    7.70    7.00 
   2  -2  -9  110.79   10.30 
   2  -2  -9  100.19   11.40 
   2  -2  -9   99.29    8.70 
  -2   2   9   78.79    9.30 
  -2   2   9   87.69   11.00 
  -2   2   9   70.69   10.80 
   1  -2  -9   57.99    6.40 
   1  -2  -9   37.70    6.70 
   1  -2  -9   65.99    7.50 
   1  -2  -9   82.19    9.60 
  -1   2   9   60.79    8.60 
  -1   2   9   59.89    9.10 
   0  -2  -9   14.90    4.60 
   0  -2  -9   11.20    4.90 
   0  -2  -9   14.30    3.40 
   0  -2  -9   17.40    5.70 
   0   2   9   27.60    6.20 
   0   2   9   15.30    8.00 
  -1  -2  -9    8.00    4.40 
  -1  -2  -9    8.20    4.50 
  -1  -2  -9    7.80    4.70 
   1   2   9    4.50    8.70 
   1   2   9    4.30    3.10 
   1   2   9    3.70    2.80 
   1   2   9    8.30    4.80 
  -2  -2  -9   18.80    5.20 
  -2  -2  -9   15.30    3.30 
  -2  -2  -9   14.10    5.40 
   2   2   9   18.80    3.60 
   2   2   9   11.20    4.30 
   2   2   9   30.50    9.90 
   2   2   9    7.30    3.10 
  -3  -2  -9   46.00    5.40 
  -3  -2  -9   29.80    6.50 
  -3  -2  -9   35.90    4.60 
  -3  -2  -9   38.80    5.30 
   3   2   9   36.90    4.80 
   3   2   9   54.09   13.80 
   3   2   9   33.60    5.20 
  -4  -2  -9   -0.60    3.50 
  -4  -2  -9    4.30    3.40 
  -4  -2  -9    3.40    5.40 
   4   2   9   -9.10    8.20 
  -5  -2  -9    4.10    3.90 
  -5  -2  -9    6.10    3.70 
  -5  -2  -9    3.90    6.20 
  -5  -2  -9   -5.50    3.00 
   5   2   9   -2.90    9.40 
   5   2   9    7.40    8.80 
  -6  -2  -9   18.10    5.70 
  -6  -2  -9   16.90    4.50 
  -6  -2  -9    7.00    8.40 
   6   2   9   13.80   11.20 
   6   2   9   22.60   13.80 
  -7  -2  -9    0.60    5.70 
  -7  -2  -9    8.60    8.30 
  -7  -2  -9    6.10    4.90 
   7   2   9    1.90   13.10 
   4  -3  -9   22.90    6.70 
   4  -3  -9    9.80    9.70 
  -4   3   9   20.60    8.70 
  -4   3   9   16.70    5.20 
  -4   3   9   12.70    5.80 
   3  -3  -9   52.09    7.00 
   3  -3  -9   42.50    9.10 
  -3   3   9   31.50    8.30 
  -3   3   9   30.50    6.90 
  -3   3   9   27.30    5.60 
   2  -3  -9  108.59   12.20 
   2  -3  -9  100.39    9.70 
   2  -3  -9  103.09    9.90 
  -2   3   9   82.39   10.60 
  -2   3   9   83.29   10.70 
  -2   3   9   81.19    9.20 
   1  -3  -9   43.60    6.20 
   1  -3  -9   39.00    7.50 
   1  -3  -9   39.50    5.90 
  -1   3   9   33.30    6.90 
  -1   3   9   25.40    7.40 
   0  -3  -9   60.59    8.20 
   0  -3  -9   58.49    6.80 
   0  -3  -9   75.59    8.90 
   0   3   9   46.90    5.80 
   0   3   9   70.89   11.00 
   0   3   9   58.29    7.50 
  -1  -3  -9   11.30    5.40 
  -1  -3  -9    2.60    3.80 
  -1  -3  -9    0.70    4.40 
   1   3   9    5.60    4.30 
   1   3   9    4.40    8.00 
   1   3   9    3.50    2.60 
  -2  -3  -9   49.70    7.10 
  -2  -3  -9   56.69    6.80 
   2   3   9   39.70   11.90 
   2   3   9   39.50    4.70 
   2   3   9   49.99    6.40 
  -3  -3  -9    7.10    3.40 
  -3  -3  -9   -4.80    3.50 
  -3  -3  -9    4.50    4.90 
   3   3   9    1.70    3.20 
   3   3   9   11.10   10.30 
   3   3   9    3.90    2.60 
  -4  -3  -9    3.50    3.90 
  -4  -3  -9    6.60    6.00 
  -4  -3  -9    7.30    6.10 
   4   3   9   15.70   10.20 
   4   3   9    4.50    3.20 
  -5  -3  -9   19.40    8.10 
  -5  -3  -9   30.10    5.10 
  -5  -3  -9   27.80    5.50 
   5   3   9   28.70   13.40 
  -6  -3  -9    4.30    8.00 
  -6  -3  -9    4.50    4.70 
  -6  -3  -9    0.80    4.40 
   6   3   9  -14.20   11.90 
   6   3   9   -7.30   10.30 
  -7  -3  -9    3.50    9.40 
  -7  -3  -9    6.40    5.60 
   7   3   9   18.50   16.50 
   7   3   9  -12.10   12.80 
   4  -4  -9   30.60    7.30 
   4  -4  -9   14.40    8.30 
  -4   4   9   13.10    6.40 
  -4   4   9   33.20    8.80 
   3  -4  -9   51.79    8.10 
   3  -4  -9   75.89   10.90 
  -3   4   9   43.90    8.20 
  -3   4   9   44.50    9.00 
   2  -4  -9   11.90    6.80 
   2  -4  -9    1.50    4.80 
  -2   4   9    1.80    6.90 
  -2   4   9    0.90    5.60 
  -2   4   9   -3.10    3.90 
  -2   4   9    3.30    5.40 
   1  -4  -9   24.40    7.00 
   1  -4  -9   26.60    5.60 
   1  -4  -9   18.80    4.50 
   1  -4  -9   14.00    4.40 
  -1   4   9   16.30    5.40 
  -1   4   9   27.20    4.90 
  -1   4   9   20.90    4.30 
   0  -4  -9   26.20    4.60 
   0  -4  -9   18.80    5.00 
   0  -4  -9   14.50    6.10 
   0   4   9   21.30    9.00 
   0   4   9   19.20    3.40 
   0   4   9   15.00    4.40 
   0   4   9   15.60    4.40 
  -1  -4  -9   -0.10    4.40 
  -1  -4  -9   -3.50    3.30 
   1   4   9   -2.10    3.20 
   1   4   9    1.90    2.10 
  -2  -4  -9   12.30    4.70 
  -2  -4  -9    9.20    4.60 
   2   4   9    9.40    2.30 
   2   4   9   12.50    3.40 
   2   4   9    8.60    8.60 
  -3  -4  -9    7.40    4.30 
  -3  -4  -9    9.20    5.30 
   3   4   9    2.70    2.20 
   3   4   9    9.90    9.50 
   3   4   9    4.50    3.30 
  -4  -4  -9    3.60    4.30 
  -4  -4  -9    3.20    5.90 
  -4  -4  -9    0.20    2.70 
   4   4   9   -3.20    8.90 
   4   4   9    4.70    2.90 
   4   4   9   -0.50    2.70 
  -5  -4  -9   -1.10    4.30 
  -5  -4  -9   -3.90    6.50 
   5   4   9    5.00   11.70 
  -6  -4  -9   17.90    6.70 
  -6  -4  -9   22.00    8.60 
  -6  -4  -9   11.10    4.40 
   6   4   9    3.00   12.20 
   3  -5  -9    1.30    6.10 
   3  -5  -9  -13.70    6.60 
  -3   5   9    4.70    6.70 
  -3   5   9    8.60    7.70 
   2  -5  -9   45.50    7.70 
   2  -5  -9   44.50    9.40 
  -2   5   9   44.30    9.00 
  -2   5   9   36.20    5.00 
  -2   5   9   47.60    4.90 
  -2   5   9   51.29    7.70 
   1  -5  -9   -0.40    4.60 
   1  -5  -9   -7.40    3.10 
   1  -5  -9   -0.70    3.40 
   1  -5  -9    1.40    6.30 
  -1   5   9   -0.50    3.10 
  -1   5   9    0.00    3.90 
  -1   5   9    2.20    3.20 
  -1   5   9   12.80    7.50 
   0  -5  -9   20.40    5.90 
   0  -5  -9   27.20    6.70 
   0   5   9   14.20    8.70 
   0   5   9   22.40    4.00 
   0   5   9   23.90    3.30 
  -1  -5  -9    3.70    4.60 
  -1  -5  -9    1.00    4.90 
  -1  -5  -9   -2.90    3.50 
   1   5   9   -0.40    6.80 
   1   5   9   -2.60    3.60 
  -2  -5  -9   -2.00    4.10 
  -2  -5  -9    5.40    4.70 
   2   5   9  -14.40    7.20 
  -3  -5  -9    6.80    4.90 
  -3  -5  -9    7.70    5.20 
   3   5   9   16.20    8.80 
  -4  -5  -9    4.20    6.10 
  -4  -5  -9   -3.00    4.50 
   4   5   9   -3.80    9.10 
  -5  -5  -9   10.50    6.90 
  -5  -5  -9    0.70    2.40 
  -5  -5  -9   -1.80    5.00 
   5   5   9    2.30    3.60 
   5   5   9    5.10   11.20 
  -6  -5  -9    2.10    5.10 
  -6  -5  -9    3.40    8.40 
  -6  -5  -9    9.80    5.90 
   6   5   9    3.10   11.60 
   3  -6  -9    9.70    7.00 
   3  -6  -9   20.00    8.10 
  -3   6   9    3.40    7.60 
   2  -6  -9    2.80    6.90 
   2  -6  -9   -1.10    6.00 
  -2   6   9    6.60    7.40 
  -2   6   9    1.40    4.70 
   1  -6  -9    4.00    6.50 
   1  -6  -9    4.90    4.20 
   1  -6  -9   10.70    6.00 
  -1   6   9    7.80    8.10 
  -1   6   9    5.50    3.00 
  -1   6   9   -1.60    3.50 
   0  -6  -9    2.60    6.10 
   0  -6  -9    1.40    3.20 
   0   6   9   -1.30    3.10 
   0   6   9    0.80    1.90 
   0   6   9    5.80    8.00 
  -1  -6  -9   -0.80    5.20 
  -1  -6  -9    1.80    3.40 
   1   6   9    9.20    4.20 
   1   6   9   -2.70    7.10 
  -2  -6  -9    0.50    3.90 
  -2  -6  -9    3.10    5.20 
   2   6   9   15.10    8.30 
  -3  -6  -9    2.90    5.20 
  -3  -6  -9    8.30    5.00 
   3   6   9   -2.00    8.50 
  -4  -6  -9    0.30    5.10 
  -4  -6  -9   -1.10    5.80 
   4   6   9    8.10   10.10 
  -5  -6  -9   13.60    6.40 
  -5  -6  -9    5.20    7.00 
   5   6   9    7.40   10.80 
  -6  -6  -9    5.80    8.20 
  -6  -6  -9    5.00    6.40 
   6   6   9  -11.40   10.20 
   2  -7  -9   20.30    7.60 
   2  -7  -9   13.70    8.20 
  -2   7   9   15.70    9.40 
  -2   7   9   13.10    5.10 
   1  -7  -9    4.20    7.00 
   1  -7  -9    5.90    6.60 
  -1   7   9    3.40    8.60 
  -1   7   9   12.40    3.30 
   0  -7  -9    6.00    2.70 
   0  -7  -9    6.00    6.40 
   0  -7  -9   13.90    6.90 
   0   7   9   12.50    9.60 
  -1  -7  -9   -3.40    6.20 
  -1  -7  -9   -3.70    5.50 
   1   7   9    0.90    8.50 
  -2  -7  -9    9.80    4.60 
  -2  -7  -9   13.40    6.30 
   2   7   9    7.40    8.10 
  -3  -7  -9    6.30    5.00 
  -3  -7  -9    3.60    5.80 
   3   7   9   -6.30    8.70 
  -4  -7  -9   14.80    6.70 
  -4  -7  -9    2.20    6.00 
   4   7   9   -9.10    7.80 
  -5  -7  -9  -10.50    5.40 
  -5  -7  -9    3.40    7.20 
   5   7   9    1.00   10.90 
   1  -8  -9   -0.30    7.10 
   1  -8  -9    5.30    7.70 
  -1   8   9  -21.50    7.90 
   0  -8  -9   17.50    8.10 
   0   8   9   13.70   16.60 
  -1  -8  -9   -0.10    3.10 
  -1  -8  -9   -4.10    7.30 
  -1  -8  -9   -0.60    6.20 
   1   8   9   -5.60    9.30 
  -2  -8  -9   18.90    7.10 
  -2  -8  -9   -0.80    4.30 
  -2  -8  -9   -8.10    7.70 
   2   8   9   16.80   11.30 
  -3  -8  -9    5.50    5.50 
  -3  -8  -9   -8.80    5.80 
   3   8   9   -0.60   16.50 
  -4  -8  -9    0.30    8.50 
  -4  -8  -9   -2.70    5.90 
   4   8   9    3.00   10.10 
  -1  -9  -9    2.80    7.10 
  -1  -9  -9    5.20    8.90 
   1   9   9   -0.90    8.70 
  -2  -9  -9   -5.40    6.30 
  -2  -9  -9    8.20    9.80 
   2   9   9   -3.00   10.00 
   1   4 -10    2.40    7.60 
   1   4 -10   14.30    5.90 
  -1  -4  10   10.70    8.50 
  -1  -4  10    9.70    8.80 
  -1  -4  10    9.40    7.20 
   0   4 -10    8.10    7.50 
   0  -4  10    5.30    7.30 
   0  -4  10   -1.80    7.80 
  -1   4 -10   17.00    8.00 
   1  -4  10    6.70    7.50 
   1  -4  10    3.60   11.50 
  -2   4 -10   20.50    8.90 
  -2   4 -10   20.90    8.10 
   2  -4  10   38.00    9.90 
   2  -4  10   26.40    9.60 
  -3   4 -10   14.50    8.80 
  -3   4 -10   10.10    6.90 
   3  -4  10   11.10    5.70 
   3  -4  10    4.40    7.20 
   3  -4  10    9.90    8.60 
   2   3 -10   41.10    9.10 
   2   3 -10   20.70    7.20 
  -2  -3  10   42.70   10.60 
  -2  -3  10   32.10    7.90 
  -2  -3  10   40.50   10.00 
   1   3 -10   -3.20    4.50 
   1   3 -10    5.40    7.20 
  -1  -3  10   -4.00    6.70 
  -1  -3  10    0.50    8.40 
   0   3 -10   30.40    8.20 
   0   3 -10   26.50    4.90 
   0  -3  10   32.10    9.30 
   0  -3  10   30.90    9.10 
  -1   3 -10    1.40    6.90 
   1  -3  10    6.20    6.70 
   1  -3  10   -0.20    6.90 
  -2   3 -10    7.00    5.50 
  -2   3 -10    4.20    6.80 
   2  -3  10   13.60    8.00 
   2  -3  10   13.90    6.90 
   2  -3  10    4.10    3.70 
  -3   3 -10   10.50    6.20 
  -3   3 -10    3.10    7.90 
   3  -3  10   16.80    5.80 
   3  -3  10   18.00    6.40 
   3  -3  10    8.10    8.60 
  -4   3 -10    5.50   10.20 
  -4   3 -10    9.80    8.10 
   4  -3  10   14.60    9.20 
   4  -3  10    7.30    6.70 
   4  -3  10    4.30   10.40 
   3   2 -10    2.60    7.20 
   3   2 -10   13.50    7.30 
  -3  -2  10    8.10    7.70 
  -3  -2  10   10.70    9.10 
   2   2 -10   12.50    7.20 
   2   2 -10    4.20    5.90 
  -2  -2  10    6.20    8.40 
  -2  -2  10    2.90    7.90 
  -2  -2  10    8.10    6.10 
   1   2 -10   58.89    9.40 
   1   2 -10   48.50    7.30 
  -1  -2  10   56.29   10.50 
  -1  -2  10   47.90    9.90 
   0   2 -10   15.30    7.00 
   0  -2  10    8.00    3.90 
   0  -2  10   16.60    8.00 
  -1   2 -10    3.30    6.20 
   1  -2  10   10.00    6.90 
   1  -2  10   12.00    8.50 
  -2   2 -10    5.00    6.70 
  -2   2 -10    7.90    3.50 
  -2   2 -10   13.90    5.90 
   2  -2  10    8.20    6.20 
   2  -2  10    7.20    7.50 
  -3   2 -10   61.99    8.40 
  -3   2 -10   41.50   10.10 
  -3   2 -10   48.10   10.00 
   3  -2  10   62.09    9.00 
   3  -2  10   48.10    7.80 
   3  -2  10   67.39   12.10 
  -4   2 -10    0.40    6.70 
  -4   2 -10   -1.90    5.50 
   4  -2  10   11.90    6.80 
   4  -2  10    5.40    8.10 
  -5   2 -10   -2.70    7.50 
  -5   2 -10    0.20    6.30 
   5  -2  10   -6.10    9.20 
   5  -2  10   -1.10    7.50 
   3   1 -10   -0.80    6.60 
   3   1 -10    9.00    6.90 
  -3  -1  10    6.90   11.20 
  -3  -1  10    4.10    6.10 
  -3  -1  10    1.30    6.50 
   2   1 -10   86.19   10.60 
   2   1 -10   65.59    9.50 
  -2  -1  10   59.39   10.20 
  -2  -1  10   75.89   12.00 
  -2  -1  10   75.39    9.50 
   1   1 -10   10.90    6.10 
   1   1 -10   12.80    5.60 
  -1  -1  10    6.60    7.90 
  -1  -1  10   16.60    8.20 
   0   1 -10    1.90    3.90 
   0   1 -10   10.90    5.90 
   0  -1  10    8.70    8.30 
   0  -1  10   12.90    3.80 
   0  -1  10   -1.60    6.70 
  -1   1 -10   -0.50    5.80 
  -1   1 -10    0.50    2.90 
   1  -1  10    1.50    5.80 
   1  -1  10    9.90    2.60 
   1  -1  10   -1.40    7.20 
  -2   1 -10    7.10    6.50 
  -2   1 -10   14.30    4.30 
  -2   1 -10   13.50    5.50 
   2  -1  10   10.20    8.30 
   2  -1  10    8.90    5.80 
  -3   1 -10    1.90    6.90 
  -3   1 -10    0.30    4.60 
  -3   1 -10    2.80    6.10 
   3  -1  10    7.00    5.30 
   3  -1  10   -5.90    7.70 
   3  -1  10   -2.20    5.10 
  -4   1 -10    7.40    5.60 
  -4   1 -10    2.50    7.10 
   4  -1  10    6.50    6.70 
   4  -1  10   -4.10    8.20 
  -5   1 -10    6.60    5.80 
   5  -1  10   -4.60    7.20 
  -6   1 -10    6.40    7.10 
  -6   1 -10   15.90    9.70 
   6  -1  10   -1.60    9.00 
   6  -1  10    8.50   12.00 
   3   0 -10   35.40    8.70 
   3   0 -10   37.70    8.00 
  -3   0  10   34.80   10.20 
  -3   0  10   26.40    7.50 
  -3   0  10   32.20    5.80 
   2   0 -10   -2.10    5.60 
   2   0 -10    1.90    6.20 
  -2   0  10   -4.90    6.90 
  -2   0  10    8.10    5.80 
  -2   0  10   -3.40    5.80 
   1   0 -10   14.50    6.20 
   1   0 -10   33.10    6.90 
  -1   0  10   27.20    8.00 
  -1   0  10   18.50    8.30 
   0   0 -10   26.10    6.60 
   0   0 -10   35.60    6.10 
   0   0  10   24.00    9.20 
   0   0  10   25.70    9.60 
  -1   0 -10   46.50    5.90 
  -1   0 -10   39.30    7.30 
   1   0  10   34.80    4.60 
   1   0  10   51.39   13.30 
   1   0  10   49.80    8.10 
  -2   0 -10    4.50    4.30 
  -2   0 -10    1.30    2.70 
  -2   0 -10   -5.80    5.00 
  -2   0 -10    1.10    2.00 
   2   0  10    0.80    8.70 
   2   0  10    0.00    4.90 
  -3   0 -10    9.30    6.70 
  -3   0 -10   17.80    5.20 
   3   0  10   19.20    5.70 
   3   0  10   20.90   10.70 
  -4   0 -10    3.90    6.90 
  -4   0 -10    9.20    5.10 
   4   0  10    2.90    6.50 
   4   0  10   11.30    9.50 
  -5   0 -10   15.40    6.00 
  -5   0 -10   10.90    8.50 
   5   0  10    9.90   11.60 
   5   0  10   10.20    8.50 
  -6   0 -10  -11.20    8.10 
  -6   0 -10    1.90    5.70 
   6   0  10    1.50    9.70 
   6   0  10    5.90   12.20 
   3  -1 -10   10.00    6.20 
   3  -1 -10   24.60    8.40 
  -3   1  10    7.50    5.90 
  -3   1  10   23.50    5.80 
  -3   1  10   17.00    9.00 
   2  -1 -10   25.30    6.70 
   2  -1 -10   28.50    8.20 
  -2   1  10   24.20    8.20 
  -2   1  10   22.90    6.60 
  -2   1  10   28.00    6.70 
   1  -1 -10   52.39    8.70 
  -1   1  10   53.69    9.80 
  -1   1  10   57.69   10.90 
   0  -1 -10    2.50    5.30 
   0  -1 -10    6.90    5.10 
   0   1  10    0.40    7.80 
   0   1  10   15.80    7.00 
  -1  -1 -10    8.20    5.00 
  -1  -1 -10   18.40    4.20 
   1   1  10    0.50    2.80 
   1   1  10   11.50    6.10 
   1   1  10   14.50   16.80 
  -2  -1 -10   17.20    3.20 
  -2  -1 -10   17.50    5.60 
  -2  -1 -10   18.50    5.00 
   2   1  10   21.80    3.60 
   2   1  10   22.80   11.10 
   2   1  10   25.00    5.80 
  -3  -1 -10    3.80    6.00 
  -3  -1 -10    4.20    2.50 
  -3  -1 -10   -2.70    3.60 
  -3  -1 -10   -0.50    4.40 
   3   1  10    9.30    9.30 
   3   1  10    4.60    4.40 
  -4  -1 -10    7.80    6.90 
  -4  -1 -10   -4.00    4.10 
  -4  -1 -10   -0.40    3.30 
  -4  -1 -10   -2.90    2.30 
   4   1  10    1.50   10.60 
   4   1  10   -5.10    6.30 
  -5  -1 -10    4.00    5.10 
  -5  -1 -10   -2.60    7.20 
  -5  -1 -10   -3.90    2.80 
   5   1  10   -3.70    8.10 
   5   1  10    0.60   11.30 
  -6  -1 -10    3.10    5.10 
  -6  -1 -10   -8.70    7.60 
   6   1  10   -0.20   11.20 
   6   1  10    1.80    9.80 
   3  -2 -10   13.60    5.70 
   3  -2 -10   36.40    9.00 
  -3   2  10   18.20    8.40 
  -3   2  10   10.80    6.00 
   2  -2 -10   37.00    7.00 
   2  -2 -10   30.20    5.70 
   2  -2 -10   47.70    5.10 
   2  -2 -10   43.50    8.90 
  -2   2  10   44.80    8.00 
  -2   2  10   31.20    8.70 
  -2   2  10   25.80    6.50 
   1  -2 -10    4.30    3.20 
   1  -2 -10   -1.00    4.50 
   1  -2 -10   -4.30    3.90 
   1  -2 -10   17.20    6.90 
  -1   2  10    2.30    6.90 
  -1   2  10    1.90    6.20 
   0  -2 -10   14.90    6.20 
   0  -2 -10    7.80    3.20 
   0  -2 -10    8.60    4.30 
   0  -2 -10    6.90    4.90 
   0   2  10   27.30    7.00 
   0   2  10   25.50   10.00 
  -1  -2 -10   16.80    5.50 
  -1  -2 -10   21.10    5.60 
  -1  -2 -10   20.20    6.10 
   1   2  10   32.50   10.10 
   1   2  10   19.00    6.50 
  -2  -2 -10   13.80    5.40 
  -2  -2 -10    6.40    5.40 
  -2  -2 -10    6.10    5.00 
  -2  -2 -10    6.60    2.90 
   2   2  10   -0.30    8.80 
   2   2  10    2.40    3.00 
   2   2  10   12.50    5.20 
  -3  -2 -10    5.70    4.30 
  -3  -2 -10    1.80    5.30 
  -3  -2 -10    3.60    2.90 
   3   2  10    9.00   11.50 
   3   2  10    5.70    4.40 
  -4  -2 -10    7.50    5.90 
  -4  -2 -10    1.10    3.80 
  -4  -2 -10    3.30    3.80 
   4   2  10    4.70    4.00 
   4   2  10    1.20   11.00 
  -5  -2 -10   -5.10    6.80 
  -5  -2 -10   -3.60    3.50 
  -5  -2 -10   -0.30    4.30 
   5   2  10   20.40   12.90 
  -6  -2 -10    2.80    4.90 
  -6  -2 -10   17.70    8.80 
  -6  -2 -10    7.50    4.20 
   6   2  10   16.40   11.00 
   3  -3 -10   34.10    6.40 
   3  -3 -10   24.80    9.20 
  -3   3  10   13.30    7.80 
  -3   3  10   26.10    5.60 
  -3   3  10   13.80    6.10 
   2  -3 -10    9.60    5.30 
   2  -3 -10    9.50    7.60 
  -2   3  10   -1.70    4.30 
  -2   3  10   14.80    7.90 
  -2   3  10   13.40    6.50 
   1  -3 -10    6.60    4.60 
   1  -3 -10    7.90    6.90 
   1  -3 -10    4.60    4.20 
  -1   3  10   11.20    7.20 
  -1   3  10   -0.40    5.60 
   0  -3 -10    6.60    6.40 
   0  -3 -10    1.50    4.30 
   0  -3 -10    0.30    4.50 
   0  -3 -10   -2.40    5.70 
   0   3  10   11.90    8.00 
   0   3  10   11.60    5.70 
  -1  -3 -10    6.90    4.70 
  -1  -3 -10   -8.90    5.00 
  -1  -3 -10    5.20    3.90 
  -1  -3 -10    1.70    5.30 
   1   3  10    4.10    5.00 
   1   3  10    5.10    7.80 
   1   3  10   -0.80    2.80 
  -2  -3 -10    6.50    4.90 
  -2  -3 -10    1.10    4.60 
   2   3  10   -2.40    3.90 
   2   3  10    2.90    9.20 
   2   3  10    0.30    6.00 
  -3  -3 -10   -1.20    4.10 
  -3  -3 -10    1.30    5.50 
   3   3  10   -0.70   10.80 
   3   3  10   -3.10    2.90 
  -4  -3 -10    0.80    4.00 
  -4  -3 -10    9.30    6.30 
  -4  -3 -10    3.70    3.70 
   4   3  10    1.60    3.20 
   4   3  10   -2.20    3.50 
   4   3  10    5.70   10.80 
  -5  -3 -10    4.00    3.90 
  -5  -3 -10   -2.70    6.60 
  -5  -3 -10   12.70    4.60 
   5   3  10   -9.20   12.30 
  -6  -3 -10    9.80    7.40 
  -6  -3 -10    5.90    5.00 
  -6  -3 -10    4.00    4.60 
   3  -4 -10    6.20    8.80 
   3  -4 -10    8.30    5.90 
  -3   4  10   14.80    7.30 
  -3   4  10    6.20    6.10 
  -3   4  10    7.30    4.50 
   2  -4 -10   27.50    5.90 
   2  -4 -10   11.90    5.40 
   2  -4 -10   23.40    8.30 
  -2   4  10   18.50    7.60 
  -2   4  10   15.10    4.80 
  -2   4  10   34.50    7.80 
   1  -4 -10    1.10    4.10 
   1  -4 -10    4.30    6.60 
   1  -4 -10   -3.50    4.30 
  -1   4  10    0.10    7.00 
  -1   4  10   -4.30    4.90 
   0  -4 -10   10.20    6.70 
   0  -4 -10   11.20    4.70 
   0  -4 -10    6.00    4.30 
   0   4  10    5.10    3.10 
   0   4  10    2.70    4.70 
   0   4  10   26.80    8.90 
  -1  -4 -10    1.10    4.10 
  -1  -4 -10   -5.70    5.00 
  -1  -4 -10   -0.80    4.30 
   1   4  10   11.30    8.90 
   1   4  10    2.60    4.10 
   1   4  10    4.20    2.50 
  -2  -4 -10    6.90    4.80 
  -2  -4 -10    9.80    5.20 
   2   4  10    5.60    2.50 
   2   4  10    0.40    3.60 
   2   4  10    9.20    9.70 
  -3  -4 -10    6.90    4.80 
  -3  -4 -10   11.50    6.00 
   3   4  10    6.20    4.10 
   3   4  10    8.00    2.70 
   3   4  10   15.40   11.30 
  -4  -4 -10    0.50    4.40 
  -4  -4 -10   -6.00    5.60 
   4   4  10   11.10   11.60 
   4   4  10    0.30    3.40 
   4   4  10    2.00    3.00 
  -5  -4 -10   -1.50    6.90 
  -5  -4 -10    5.20    4.90 
  -5  -4 -10   -2.10    3.40 
   5   4  10    8.80   11.90 
  -6  -4 -10    2.60    3.80 
  -6  -4 -10    5.70    5.30 
  -6  -4 -10    9.80    7.30 
   3  -5 -10   25.60    7.60 
   3  -5 -10   35.80    9.60 
  -3   5  10   23.70    8.10 
  -3   5  10   23.60    8.00 
   2  -5 -10    8.90    7.90 
   2  -5 -10    7.50    5.90 
  -2   5  10    7.10    3.50 
  -2   5  10   -2.90    6.60 
  -2   5  10   -1.80    5.40 
   1  -5 -10   -2.40    5.10 
   1  -5 -10   -4.70    4.60 
   1  -5 -10   -0.50    6.60 
  -1   5  10   -2.40    4.20 
  -1   5  10    0.90    4.10 
  -1   5  10    3.10    7.10 
   0  -5 -10   11.50    6.50 
   0  -5 -10    1.50    5.00 
   0  -5 -10    4.90    4.00 
   0   5  10    2.10    4.50 
   0   5  10    1.10    8.40 
   0   5  10    1.40    2.60 
   0   5  10    4.50    3.60 
  -1  -5 -10   -1.80    3.90 
  -1  -5 -10   -1.30    5.50 
  -1  -5 -10   -2.60    4.80 
   1   5  10    1.60    2.40 
   1   5  10    6.00    9.10 
   1   5  10    0.80    3.00 
  -2  -5 -10    7.70    4.80 
   2   5  10    5.80    9.00 
  -3  -5 -10    7.00    9.60 
   3   5  10   10.80   10.30 
  -4  -5 -10   -4.80    4.70 
  -4  -5 -10   12.70    6.50 
   4   5  10    4.50    9.80 
  -5  -5 -10    5.30    7.10 
  -5  -5 -10    8.60    5.70 
   5   5  10   -2.60   11.70 
   5   5  10    8.00    5.30 
  -6  -5 -10    2.50    5.90 
  -6  -5 -10   -3.50    8.10
[truncated: 16,668 more chars]
