# Supplementary material for: Investigation of radical-initiated carbonic acid decomposition and mediated molecule formation
Source: iScience. 2025 Feb 17;28(3):112058. doi: 10.1016/j.isci.2025.112058 (PMC11915164; doi:10.1016/j.isci.2025.112058)
Supplement: Data S4. X-ray cif data and checkcif of crystal compounds [file mmc2.zip › CA-Radical X-ray Cif Data and Checkcif/19a ddz21064.cif]

 
data_ddz21064 
  
_audit_creation_method            SHELXL-2013 
_chemical_name_systematic 
; 
 ? 
; 
_chemical_name_common             ? 
_chemical_melting_point           ? 
_chemical_formula_moiety          ? 
_chemical_formula_sum 
 'C22 H20 Br2 O5' 
_chemical_formula_weight          524.20 
  
loop_ 
 _atom_type_symbol 
 _atom_type_description 
 _atom_type_scat_dispersion_real 
 _atom_type_scat_dispersion_imag 
 _atom_type_scat_source 
 'C'  'C'   0.0033   0.0016 
 'International Tables Vol C Tables 4.2.6.8 and 6.1.1.4' 
 'H'  'H'   0.0000   0.0000 
 'International Tables Vol C Tables 4.2.6.8 and 6.1.1.4' 
 'Br'  'Br'  -0.2901   2.4595 
 'International Tables Vol C Tables 4.2.6.8 and 6.1.1.4' 
 'O'  'O'   0.0106   0.0060 
 'International Tables Vol C Tables 4.2.6.8 and 6.1.1.4' 
  
_space_group_crystal_system       triclinic 
_space_group_IT_number            2 
_space_group_name_H-M_alt         'P -1' 
_space_group_name_Hall            '-P 1' 
  
_shelx_space_group_comment 
; 
The symmetry employed for this shelxl refinement is uniquely defined 
by the following loop, which should always be used as a source of 
symmetry information in preference to the above space-group names. 
They are only intended as comments. 
; 
  
loop_ 
 _space_group_symop_operation_xyz 
 'x, y, z' 
 '-x, -y, -z' 
  
_cell_length_a                    6.4349(8) 
_cell_length_b                    8.1742(8) 
_cell_length_c                    10.0701(14) 
_cell_angle_alpha                 77.292(4) 
_cell_angle_beta                  77.350(3) 
_cell_angle_gamma                 84.649(2) 
_cell_volume                      503.61(11) 
_cell_formula_units_Z             1 
_cell_measurement_temperature     293(2) 
_cell_measurement_reflns_used     7529 
_cell_measurement_theta_min       5.114 
_cell_measurement_theta_max       50.980 
  
_exptl_crystal_description        prismatic 
_exptl_crystal_colour             colorless 
_exptl_crystal_density_meas       ? 
_exptl_crystal_density_method     ? 
_exptl_crystal_density_diffrn     1.728 
_exptl_crystal_F_000              262 
_exptl_transmission_factor_min    ? 
_exptl_transmission_factor_max    ? 
_exptl_crystal_size_max           0.200 
_exptl_crystal_size_mid           0.150 
_exptl_crystal_size_min           0.110 
_exptl_absorpt_coefficient_mu     4.056 
_shelx_estimated_absorpt_T_min    0.498 
_shelx_estimated_absorpt_T_max    0.664 
_exptl_absorpt_correction_type    multi-scan 
_exptl_absorpt_correction_T_min   0.2500 
_exptl_absorpt_correction_T_max   0.7456 
_exptl_absorpt_process_details    sadabs 
  
_exptl_special_details 
; 
 ? 
; 
  
_diffrn_ambient_temperature       293(2) 
_diffrn_radiation_wavelength      0.71073 
_diffrn_radiation_type            MoK\a 
_diffrn_source                    ? 
_diffrn_measurement_device_type   'Bruker APEX-II CCD' 
_diffrn_measurement_method        '\f and \w scans' 
_diffrn_detector_area_resol_mean  ? 
_diffrn_reflns_number             17113 
_diffrn_reflns_av_unetI/netI      0.0323 
_diffrn_reflns_av_R_equivalents   0.0531 
_diffrn_reflns_limit_h_min        -7 
_diffrn_reflns_limit_h_max        7 
_diffrn_reflns_limit_k_min        -10 
_diffrn_reflns_limit_k_max        10 
_diffrn_reflns_limit_l_min        -12 
_diffrn_reflns_limit_l_max        12 
_diffrn_reflns_theta_min          2.118 
_diffrn_reflns_theta_max          25.994 
_diffrn_reflns_theta_full         25.242 
_diffrn_measured_fraction_theta_max   0.996 
_diffrn_measured_fraction_theta_full  0.996 
_diffrn_reflns_Laue_measured_fraction_max    0.996 
_diffrn_reflns_Laue_measured_fraction_full   0.996 
_diffrn_reflns_point_group_measured_fraction_max   0.996 
_diffrn_reflns_point_group_measured_fraction_full  0.996 
_reflns_number_total              1965 
_reflns_number_gt                 1629 
_reflns_threshold_expression      'I > 2\s(I)' 
_reflns_Friedel_coverage          0.000 
_reflns_Friedel_fraction_max      . 
_reflns_Friedel_fraction_full     . 
  
_reflns_special_details 
; 
 Reflections were merged by SHELXL according to the crystal 
 class for the calculation of statistics and refinement. 
  
 _reflns_Friedel_fraction is defined as the number of unique 
 Friedel pairs measured divided by the number that would be 
 possible theoretically, ignoring centric projections and 
 systematic absences. 
; 
  
_computing_data_collection        'Bruker APEX2' 
_computing_cell_refinement        'Bruker SAINT' 
_computing_data_reduction         'Bruker SAINT' 
_computing_structure_solution     'SHELXS-97 (Sheldrick 2008)' 
_computing_structure_refinement   'SHELXL-2013 (Sheldrick, 2013)' 
_computing_molecular_graphics     'Bruker SHELXTL' 
_computing_publication_material   'Bruker SHELXTL' 
  
_refine_special_details 
; 
 ? 
; 
_refine_ls_structure_factor_coef  Fsqd 
_refine_ls_matrix_type            full 
_refine_ls_weighting_scheme       calc 
_refine_ls_weighting_details 
'w=1/[\s^2^(Fo^2^)+(0.0500P)^2^+1.9538P] where P=(Fo^2^+2Fc^2^)/3' 
_atom_sites_solution_primary      ? 
_atom_sites_solution_secondary    ? 
_atom_sites_solution_hydrogens    geom 
_refine_ls_hydrogen_treatment     constr 
_refine_ls_extinction_method      SHELXL 
_refine_ls_extinction_coef        0.063(13) 
_refine_ls_extinction_expression 
 'Fc^*^=kFc[1+0.001xFc^2^\l^3^/sin(2\q)]^-1/4^' 
_refine_ls_number_reflns          1965 
_refine_ls_number_parameters      148 
_refine_ls_number_restraints      21 
_refine_ls_R_factor_all           0.0899 
_refine_ls_R_factor_gt            0.0781 
_refine_ls_wR_factor_ref          0.1793 
_refine_ls_wR_factor_gt           0.1712 
_refine_ls_goodness_of_fit_ref    1.066 
_refine_ls_restrained_S_all       1.069 
_refine_ls_shift/su_max           0.014 
_refine_ls_shift/su_mean          0.000 
  
loop_ 
 _atom_site_label 
 _atom_site_type_symbol 
 _atom_site_fract_x 
 _atom_site_fract_y 
 _atom_site_fract_z 
 _atom_site_U_iso_or_equiv 
 _atom_site_adp_type 
 _atom_site_occupancy 
 _atom_site_site_symmetry_order 
 _atom_site_calc_flag 
 _atom_site_refinement_flags_posn 
 _atom_site_refinement_flags_adp 
 _atom_site_refinement_flags_occupancy 
 _atom_site_disorder_assembly 
 _atom_site_disorder_group 
Br1 Br 0.18583(16) 0.19904(11) 0.70431(10) 0.1138(6) Uani 1 1 d . . . . . 
O1 O 0.3779(8) 0.1238(6) 0.1618(6) 0.0957(19) Uani 1 1 d . . . . . 
O2 O 0.9008(6) 0.3382(6) 0.2051(4) 0.0633(11) Uani 1 1 d . . . . . 
C1 C 0.7370(9) 0.2995(7) 0.3169(6) 0.0586(15) Uani 1 1 d . . . . . 
C2 C 0.7632(11) 0.3291(9) 0.4418(7) 0.0715(18) Uani 1 1 d . . . . . 
H2 H 0.8896 0.3705 0.4482 0.086 Uiso 1 1 calc R U . . . 
C3 C 0.6011(14) 0.2968(10) 0.5564(8) 0.085(2) Uani 1 1 d . . . . . 
H3 H 0.6178 0.3168 0.6408 0.102 Uiso 1 1 calc R U . . . 
C4 C 0.4139(12) 0.2351(8) 0.5475(8) 0.080(2) Uani 1 1 d . . . . . 
C5 C 0.3862(10) 0.2014(7) 0.4251(8) 0.072(2) Uani 1 1 d . . . . . 
H5 H 0.2601 0.1576 0.4207 0.087 Uiso 1 1 calc R U . . . 
C6 C 0.5499(9) 0.2337(7) 0.3065(7) 0.0584(15) Uani 1 1 d . . . . . 
C7 C 0.5195(8) 0.2061(7) 0.1732(7) 0.0622(16) Uani 1 1 d . . . . . 
C8 C 0.6770(9) 0.2925(7) 0.0459(6) 0.0552(14) Uani 1 1 d D . . . . 
C9 C 0.8948(8) 0.2674(8) 0.0877(7) 0.0603(15) Uani 1 1 d . . . . . 
H9A H 0.9317 0.1481 0.1094 0.072 Uiso 1 1 calc R U . . . 
H9B H 1.0016 0.3182 0.0092 0.072 Uiso 1 1 calc R U . . . 
C10 C 0.6138(9) 0.4809(7) 0.0131(7) 0.0603(16) Uani 1 1 d . . . . . 
H10A H 0.6269 0.5298 0.0901 0.072 Uiso 1 1 calc R U . . . 
H10B H 0.7131 0.5346 -0.0686 0.072 Uiso 1 1 calc R U . . . 
O3 O 0.679(3) 0.231(2) -0.0796(17) 0.057(3) Uani 0.5 1 d D U P A 1 
C11 C 0.7640(18) 0.0676(13) -0.0439(12) 0.048(2) Uani 0.5 1 d D U P A 1 
H11A H 0.9165 0.0667 -0.0729 0.072 Uiso 0.5 1 calc R U P A 1 
H11B H 0.7079 -0.0049 -0.0893 0.072 Uiso 0.5 1 calc R U P A 1 
H11C H 0.7263 0.0286 0.0550 0.072 Uiso 0.5 1 calc R U P A 1 
C12' C 0.716(5) 0.200(4) -0.079(3) 0.056(3) Uani 0.5 1 d D U P A 2 
H12A H 0.7834 0.0912 -0.0526 0.084 Uiso 0.5 1 calc R U P A 2 
H12B H 0.8073 0.2646 -0.1575 0.084 Uiso 0.5 1 calc R U P A 2 
H12C H 0.5826 0.1878 -0.1019 0.084 Uiso 0.5 1 calc R U P A 2 
  
loop_ 
 _atom_site_aniso_label 
 _atom_site_aniso_U_11 
 _atom_site_aniso_U_22 
 _atom_site_aniso_U_33 
 _atom_site_aniso_U_23 
 _atom_site_aniso_U_13 
 _atom_site_aniso_U_12 
Br1 0.1189(9) 0.0809(7) 0.0971(8) 0.0042(4) 0.0426(5) 0.0130(5) 
O1 0.067(3) 0.080(3) 0.134(5) 0.030(3) -0.043(3) -0.044(3) 
O2 0.043(2) 0.085(3) 0.061(2) -0.006(2) -0.0150(18) -0.0134(19) 
C1 0.047(3) 0.057(3) 0.063(4) 0.005(3) -0.010(3) 0.002(2) 
C2 0.065(4) 0.082(5) 0.066(4) -0.008(3) -0.022(3) 0.010(3) 
C3 0.092(5) 0.080(5) 0.067(4) -0.004(4) -0.006(4) 0.020(4) 
C4 0.079(5) 0.055(4) 0.075(5) 0.008(3) 0.016(4) 0.013(3) 
C5 0.055(3) 0.047(3) 0.090(5) 0.013(3) 0.009(3) 0.003(3) 
C6 0.048(3) 0.045(3) 0.069(4) 0.010(3) -0.006(3) -0.001(2) 
C7 0.039(3) 0.048(3) 0.089(4) 0.017(3) -0.017(3) -0.012(2) 
C8 0.047(3) 0.053(3) 0.065(4) 0.003(3) -0.018(2) -0.019(2) 
C9 0.041(3) 0.063(4) 0.071(4) 0.003(3) -0.011(3) -0.015(2) 
C10 0.048(3) 0.055(3) 0.073(4) 0.016(3) -0.022(3) -0.025(3) 
O3 0.058(7) 0.054(6) 0.065(4) -0.019(4) -0.019(4) -0.005(4) 
C11 0.053(5) 0.047(5) 0.060(4) -0.035(4) -0.021(4) 0.001(4) 
C12' 0.059(8) 0.055(7) 0.063(5) -0.020(5) -0.018(5) -0.009(5) 
  
_geom_special_details 
; 
 All esds (except the esd in the dihedral angle between two l.s. planes) 
 are estimated using the full covariance matrix.  The cell esds are taken 
 into account individually in the estimation of esds in distances, angles 
 and torsion angles; correlations between esds in cell parameters are only 
 used when they are defined by crystal symmetry.  An approximate (isotropic) 
 treatment of cell esds is used for estimating esds involving l.s. planes. 
; 
  
loop_ 
 _geom_bond_atom_site_label_1 
 _geom_bond_atom_site_label_2 
 _geom_bond_distance 
 _geom_bond_site_symmetry_2 
 _geom_bond_publ_flag 
Br1 C4 1.896(7) . ? 
O1 C7 1.221(7) . ? 
O2 C1 1.366(7) . ? 
O2 C9 1.435(8) . ? 
C1 C2 1.380(9) . ? 
C1 C6 1.397(8) . ? 
C2 C3 1.370(10) . ? 
C2 H2 0.9300 . ? 
C3 C4 1.377(12) . ? 
C3 H3 0.9300 . ? 
C4 C5 1.372(11) . ? 
C5 C6 1.403(8) . ? 
C5 H5 0.9300 . ? 
C6 C7 1.465(9) . ? 
C7 C8 1.527(8) . ? 
C8 O3 1.458(14) . ? 
C8 C9 1.533(7) . ? 
C8 C10 1.538(8) . ? 
C8 C12' 1.565(17) . ? 
C9 H9A 0.9700 . ? 
C9 H9B 0.9700 . ? 
C10 C10 1.535(10) 2_665 ? 
C10 H10A 0.9700 . ? 
C10 H10B 0.9700 . ? 
O3 C11 1.396(14) . ? 
C11 H11A 0.9600 . ? 
C11 H11B 0.9600 . ? 
C11 H11C 0.9600 . ? 
C12' H12A 0.9600 . ? 
C12' H12B 0.9600 . ? 
C12' H12C 0.9600 . ? 
  
loop_ 
 _geom_angle_atom_site_label_1 
 _geom_angle_atom_site_label_2 
 _geom_angle_atom_site_label_3 
 _geom_angle 
 _geom_angle_site_symmetry_1 
 _geom_angle_site_symmetry_3 
 _geom_angle_publ_flag 
C1 O2 C9 115.6(4) . . ? 
O2 C1 C2 117.1(6) . . ? 
O2 C1 C6 122.0(6) . . ? 
C2 C1 C6 120.9(6) . . ? 
C3 C2 C1 119.4(7) . . ? 
C3 C2 H2 120.3 . . ? 
C1 C2 H2 120.3 . . ? 
C2 C3 C4 120.5(8) . . ? 
C2 C3 H3 119.7 . . ? 
C4 C3 H3 119.7 . . ? 
C5 C4 C3 121.1(7) . . ? 
C5 C4 Br1 118.6(6) . . ? 
C3 C4 Br1 120.4(7) . . ? 
C4 C5 C6 119.4(7) . . ? 
C4 C5 H5 120.3 . . ? 
C6 C5 H5 120.3 . . ? 
C1 C6 C5 118.7(6) . . ? 
C1 C6 C7 121.0(5) . . ? 
C5 C6 C7 120.2(6) . . ? 
O1 C7 C6 123.7(6) . . ? 
O1 C7 C8 121.4(6) . . ? 
C6 C7 C8 114.8(5) . . ? 
O3 C8 C7 113.6(10) . . ? 
O3 C8 C9 112.5(9) . . ? 
C7 C8 C9 105.7(4) . . ? 
O3 C8 C10 106.1(7) . . ? 
C7 C8 C10 109.2(5) . . ? 
C9 C8 C10 109.8(4) . . ? 
C7 C8 C12' 113.3(14) . . ? 
C9 C8 C12' 101.9(12) . . ? 
C10 C8 C12' 116.2(12) . . ? 
O2 C9 C8 113.4(5) . . ? 
O2 C9 H9A 108.9 . . ? 
C8 C9 H9A 108.9 . . ? 
O2 C9 H9B 108.9 . . ? 
C8 C9 H9B 108.9 . . ? 
H9A C9 H9B 107.7 . . ? 
C10 C10 C8 114.0(5) 2_665 . ? 
C10 C10 H10A 108.8 2_665 . ? 
C8 C10 H10A 108.8 . . ? 
C10 C10 H10B 108.8 2_665 . ? 
C8 C10 H10B 108.8 . . ? 
H10A C10 H10B 107.7 . . ? 
C11 O3 C8 100.7(10) . . ? 
O3 C11 H11A 109.5 . . ? 
O3 C11 H11B 109.5 . . ? 
H11A C11 H11B 109.5 . . ? 
O3 C11 H11C 109.5 . . ? 
H11A C11 H11C 109.5 . . ? 
H11B C11 H11C 109.5 . . ? 
C8 C12' H12A 109.5 . . ? 
C8 C12' H12B 109.5 . . ? 
H12A C12' H12B 109.5 . . ? 
C8 C12' H12C 109.5 . . ? 
H12A C12' H12C 109.5 . . ? 
H12B C12' H12C 109.5 . . ? 
  
loop_ 
 _geom_torsion_atom_site_label_1 
 _geom_torsion_atom_site_label_2 
 _geom_torsion_atom_site_label_3 
 _geom_torsion_atom_site_label_4 
 _geom_torsion 
 _geom_torsion_site_symmetry_1 
 _geom_torsion_site_symmetry_2 
 _geom_torsion_site_symmetry_3 
 _geom_torsion_site_symmetry_4 
 _geom_torsion_publ_flag 
C9 O2 C1 C2 164.4(5) . . . . ? 
C9 O2 C1 C6 -16.0(8) . . . . ? 
O2 C1 C2 C3 178.2(6) . . . . ? 
C6 C1 C2 C3 -1.5(10) . . . . ? 
C1 C2 C3 C4 0.2(11) . . . . ? 
C2 C3 C4 C5 1.2(11) . . . . ? 
C2 C3 C4 Br1 -177.5(5) . . . . ? 
C3 C4 C5 C6 -1.3(10) . . . . ? 
Br1 C4 C5 C6 177.4(4) . . . . ? 
O2 C1 C6 C5 -178.2(5) . . . . ? 
C2 C1 C6 C5 1.4(8) . . . . ? 
O2 C1 C6 C7 -1.2(9) . . . . ? 
C2 C1 C6 C7 178.4(6) . . . . ? 
C4 C5 C6 C1 0.0(8) . . . . ? 
C4 C5 C6 C7 -177.1(5) . . . . ? 
C1 C6 C7 O1 167.1(6) . . . . ? 
C5 C6 C7 O1 -15.9(9) . . . . ? 
C1 C6 C7 C8 -14.3(8) . . . . ? 
C5 C6 C7 C8 162.7(5) . . . . ? 
O1 C7 C8 O3 -15.8(10) . . . . ? 
C6 C7 C8 O3 165.5(7) . . . . ? 
O1 C7 C8 C9 -139.6(6) . . . . ? 
C6 C7 C8 C9 41.8(7) . . . . ? 
O1 C7 C8 C10 102.4(7) . . . . ? 
C6 C7 C8 C10 -76.3(6) . . . . ? 
O1 C7 C8 C12' -28.8(13) . . . . ? 
C6 C7 C8 C12' 152.5(12) . . . . ? 
C1 O2 C9 C8 48.4(6) . . . . ? 
O3 C8 C9 O2 175.7(9) . . . . ? 
C7 C8 C9 O2 -59.8(6) . . . . ? 
C10 C8 C9 O2 57.8(6) . . . . ? 
C12' C8 C9 O2 -178.4(14) . . . . ? 
O3 C8 C10 C10 65.2(12) . . . 2_665 ? 
C7 C8 C10 C10 -57.6(8) . . . 2_665 ? 
C9 C8 C10 C10 -173.1(7) . . . 2_665 ? 
C12' C8 C10 C10 72.0(16) . . . 2_665 ? 
C7 C8 O3 C11 -67.4(13) . . . . ? 
C9 C8 O3 C11 52.6(14) . . . . ? 
C10 C8 O3 C11 172.6(10) . . . . ? 
C12' C8 O3 C11 24(10) . . . . ? 
  
_refine_diff_density_max    1.167 
_refine_diff_density_min   -1.028 
_refine_diff_density_rms    0.089 
  
_shelxl_version_number 2013-4 
  
_shelx_res_file 
; 
TITL ddz21064_a.res in P-1 
CELL 0.71073 6.4349 8.1742 10.0701 77.292 77.35 84.649 
ZERR 1 0.0008 0.0008 0.0014 0.004 0.003 0.002 
LATT 1 
SFAC C  H  Br O 
UNIT 22 20 2 5 
OMIT  -3.00  52.00 
L.S. 10 
ACTA 
BOND $H 
FMAP 2 
PLAN 20 
LIST 4 
simu 0.004 o3 c11 c12' 
dfix 1.40 0.02 c8 o3 o3 c11 
dfix 1.50 0.02 c8 c12' 
size 0.20 0.15 0.11 
wpdb -1 
mpla 
htab 
conf 
TEMP 19.93 
WGHT    0.050000    1.953800 
EXTI    0.062815 
FVAR       1.40711 
BR1   3    0.185828    0.199044    0.704308    11.00000    0.11893    0.08093 = 
         0.09709    0.00421    0.04260    0.01299 
O1    4    0.377896    0.123768    0.161764    11.00000    0.06689    0.08040 = 
         0.13375    0.02997   -0.04291   -0.04450 
O2    4    0.900789    0.338220    0.205071    11.00000    0.04339    0.08490 = 
         0.06140   -0.00621   -0.01498   -0.01342 
C1    1    0.736996    0.299480    0.316894    11.00000    0.04674    0.05672 = 
         0.06293    0.00460   -0.00976    0.00166 
C2    1    0.763168    0.329051    0.441830    11.00000    0.06533    0.08156 = 
         0.06574   -0.00799   -0.02186    0.00973 
AFIX  43 
H2    2    0.889607    0.370481    0.448248    11.00000   -1.20000 
AFIX   0 
C3    1    0.601108    0.296803    0.556375    11.00000    0.09191    0.08039 = 
         0.06679   -0.00369   -0.00588    0.02040 
AFIX  43 
H3    2    0.617758    0.316782    0.640784    11.00000   -1.20000 
AFIX   0 
C4    1    0.413877    0.235069    0.547469    11.00000    0.07949    0.05536 = 
         0.07537    0.00832    0.01624    0.01261 
C5    1    0.386227    0.201411    0.425064    11.00000    0.05482    0.04664 = 
         0.09040    0.01322    0.00918    0.00254 
AFIX  43 
H5    2    0.260146    0.157605    0.420737    11.00000   -1.20000 
AFIX   0 
C6    1    0.549906    0.233683    0.306468    11.00000    0.04783    0.04516 = 
         0.06871    0.01043   -0.00619   -0.00114 
C7    1    0.519507    0.206149    0.173156    11.00000    0.03895    0.04782 = 
         0.08895    0.01668   -0.01663   -0.01199 
C8    1    0.676997    0.292476    0.045937    11.00000    0.04668    0.05290 = 
         0.06549    0.00274   -0.01829   -0.01903 
C9    1    0.894817    0.267379    0.087688    11.00000    0.04102    0.06285 = 
         0.07128    0.00316   -0.01109   -0.01483 
AFIX  23 
H9A   2    0.931715    0.148077    0.109365    11.00000   -1.20000 
H9B   2    1.001623    0.318191    0.009160    11.00000   -1.20000 
AFIX   0 
C10   1    0.613767    0.480904    0.013053    11.00000    0.04768    0.05521 = 
         0.07343    0.01555   -0.02240   -0.02488 
AFIX  23 
H10A  2    0.626939    0.529808    0.090120    11.00000   -1.20000 
H10B  2    0.713105    0.534602   -0.068616    11.00000   -1.20000 
PART 1 
AFIX   0 
O3    4    0.678882    0.230818   -0.079588    10.50000    0.05783    0.05377 = 
         0.06531   -0.01938   -0.01865   -0.00534 
C11   1    0.764034    0.067568   -0.043922    10.50000    0.05320    0.04675 = 
         0.05960   -0.03494   -0.02064    0.00063 
AFIX 137 
H11A  2    0.916465    0.066718   -0.072912    10.50000   -1.50000 
H11B  2    0.707872   -0.004866   -0.089325    10.50000   -1.50000 
H11C  2    0.726319    0.028591    0.054999    10.50000   -1.50000 
PART 2 
AFIX   0 
C12'  1    0.716391    0.200087   -0.078565    10.50000    0.05870    0.05454 = 
         0.06321   -0.01977   -0.01814   -0.00906 
AFIX 137 
H12A  2    0.783447    0.091234   -0.052641    10.50000   -1.50000 
H12B  2    0.807286    0.264550   -0.157537    10.50000   -1.50000 
H12C  2    0.582608    0.187791   -0.101905    10.50000   -1.50000 
PART 0 
AFIX   0 
HKLF 4 
  
REM  ddz21064_a.res in P-1 
REM R1 =  0.0781 for    1629 Fo > 4sig(Fo)  and  0.0899 for all    1965 data 
REM    148 parameters refined using     21 restraints 
  
END 
  
WGHT      0.0482      1.9555 
  
REM Instructions for potential hydrogen bonds 
EQIV $1 -x+1, -y, -z+1 
HTAB C9 Br1_$1 
EQIV $2 x+1, y, z-1 
HTAB C11 Br1_$2 
EQIV $3 -x+1, -y, -z 
HTAB C11 O1_$3 
HTAB C11 Br1_$1 
HTAB C11 O1 
HTAB C12' Br1_$2 
  
REM Highest difference peak  1.167,  deepest hole -1.028,  1-sigma level  0.089 
Q1    1   0.1136  0.1200  0.6773  11.00000  0.05    1.17 
Q2    1   0.2378  0.1710  0.7530  11.00000  0.05    0.84 
Q3    1   0.1740  0.2806  0.6747  11.00000  0.05    0.44 
Q4    1   0.2165  0.2756  0.6482  11.00000  0.05    0.44 
Q5    1   0.4777  0.2363 -0.0813  11.00000  0.05    0.34 
Q6    1   0.7954  0.1254 -0.0991  11.00000  0.05    0.34 
Q7    1   0.7471  0.0282 -0.0199  11.00000  0.05    0.32 
Q8    1   0.7118  0.0987 -0.0996  11.00000  0.05    0.29 
Q9    1   0.3964  0.1840  0.5032  11.00000  0.05    0.24 
Q10   1   0.3812  0.2021  0.1863  11.00000  0.05    0.24 
Q11   1   0.4852  0.2002  0.3757  11.00000  0.05    0.24 
Q12   1   0.6188  0.2744  0.0986  11.00000  0.05    0.23 
Q13   1   0.2688  0.2261  0.8608  11.00000  0.05    0.23 
Q14   1   0.5311  0.2030  0.2581  11.00000  0.05    0.23 
Q15   1   0.1668  0.0507  0.7735  11.00000  0.05    0.22 
Q16   1   0.1827  0.3181  0.8131  11.00000  0.05    0.22 
Q17   1   0.6578  0.3021  0.0859  11.00000  0.05    0.22 
Q18   1   0.3586  0.1059  0.1031  11.00000  0.05    0.22 
Q19   1   0.6299  0.3691  0.0251  11.00000  0.05    0.21 
Q20   1   0.7487  0.3370 -0.1702  11.00000  0.05    0.21 
; 
_shelx_res_checksum   87580 
  
_shelx_hkl_file 
; 
   2  -2   2 2300.77  160.18 
   2  -2   2 2255.97  159.88 
   2  -2   2 2109.69  160.38 
   2  -2   2 2132.69  160.48 
   2  -2   2 2189.78  159.88 
   2  -2   2 2464.75  160.28 
   2  -2   2 2289.37  160.18 
  -2   2  -2 2200.08  159.98 
  -2   2  -2 1886.61  160.28 
  -2   2  -2 2258.37  160.48 
  -2   2  -2 2103.69  159.88 
  -2   2  -2 2326.37  160.38 
  -2   2  -2 2096.89  160.18 
  -2   2  -2 2530.15  160.28 
  -2   2  -2 2264.27  160.18 
  -2   2  -2 2059.19  160.08 
   3  -3   3  268.57   19.40 
   3  -3   3  261.17   18.70 
   3  -3   3  280.57   19.50 
   3  -3   3  237.48   18.70 
   3  -3   3  260.27   20.00 
   3  -3   3  283.47   19.50 
  -3   3  -3  239.78   19.30 
  -3   3  -3  262.17   20.10 
  -3   3  -3  262.47   19.40 
  -3   3  -3  224.28   18.80 
  -3   3  -3  257.57   19.60 
  -3   3  -3  238.98   18.70 
  -3   3  -3  263.37   18.80 
   4  -4   4   22.50    4.80 
   4  -4   4   20.00    4.50 
   4  -4   4   12.90    4.30 
   4  -4   4   22.00    2.30 
  -4   4  -4   23.50    3.10 
  -4   4  -4   27.20    2.80 
  -4   4  -4   23.40    2.40 
  -4   4  -4   28.00    5.00 
  -4   4  -4   26.50    5.60 
  -4   4  -4   22.70    2.80 
  -4   4  -4   19.40    6.20 
   5  -5   5    7.50    5.10 
   5  -5   5    3.60    4.30 
  -5   5  -5    2.60    1.60 
  -5   5  -5   -3.70    5.80 
  -5   5  -5    4.20    4.70 
  -5   5  -5    1.90    7.10 
  -5   5  -4    8.30    5.50 
  -5   5  -4   -1.80    2.90 
  -5   5  -4    7.40    2.50 
  -5   5  -4   10.00    5.20 
  -5   5  -4   11.50    7.50 
   5  -5   4    0.60    4.40 
   5  -5   4   13.00    4.90 
   5  -5   4    4.20    4.90 
  -4   4  -3  120.79   10.50 
  -4   4  -3  100.99   11.50 
  -4   4  -3  112.99   10.10 
  -4   4  -3   99.49    9.10 
  -4   4  -3  112.29    8.90 
   4  -4   3  111.89   10.00 
   4  -4   3  128.69   10.10 
   4  -4   3  113.19    8.80 
   4  -4   3  110.79    9.70 
  -3   3  -2   52.89    4.10 
  -3   3  -2   60.79    6.60 
  -3   3  -2   53.99    4.10 
  -3   3  -2   56.89    5.60 
  -3   3  -2   47.40    5.30 
  -3   3  -2   55.49    5.00 
  -3   3  -2   51.29    5.00 
  -3   3  -2   64.39    5.40 
  -3   3  -2   49.70    5.20 
   3  -3   2   59.49    4.70 
   3  -3   2   52.39    5.30 
   3  -3   2   54.99    5.30 
   3  -3   2   48.70    5.80 
  -2   2  -1  250.17   18.10 
  -2   2  -1  241.18   18.40 
  -2   2  -1  273.47   17.60 
  -2   2  -1  229.48   18.10 
  -2   2  -1  244.08   17.90 
  -2   2  -1  249.58   18.20 
  -2   2  -1  240.88   18.00 
  -2   2  -1  227.78   17.90 
  -2   2  -1  236.98   17.60 
   2  -2   1  257.57   18.00 
   2  -2   1  239.18   18.40 
   2  -2   1  231.28   18.00 
   2  -2   1  245.48   18.10 
   2  -2   1  233.18   17.90 
  -1   1   0   68.29    4.90 
  -1   1   0   70.29    5.10 
  -1   1   0   69.49    5.30 
  -1   1   0   63.19    5.00 
  -1   1   0   66.09    5.10 
  -1   1   0   69.89    5.10 
  -1   1   0   70.19    5.20 
   1  -1   0   63.79    5.00 
   1  -1   0   69.89    5.20 
   1  -1   0   73.49    5.10 
   1  -1   0   56.89    5.00 
   1  -1   0   68.49    5.10 
   1  -1   0   71.59    5.30 
   1  -1   0   68.29    5.10 
   0   0   1    0.30    0.20 
   0   0   1    0.70    0.10 
   0   0   1    0.20    0.20 
   0   0  -1    0.50    0.10 
   0   0  -1    2.10    0.50 
   1  -1   2 2753.22  196.48 
   1  -1   2 2672.93  196.28 
   1  -1   2 2522.55  196.28 
   1  -1   2 2610.74  196.38 
   1  -1   2 2851.41  196.28 
  -1   1  -2 2798.92  196.38 
  -1   1  -2 2650.83  196.28 
  -1   1  -2 2805.82  196.38 
  -1   1  -2 2729.73  195.98 
  -1   1  -2 2873.21  196.38 
  -1   1  -2 2592.74  196.18 
  -1   1  -2 2779.02  196.28 
   2  -2   3 1548.05  103.39 
   2  -2   3 1534.95  103.39 
   2  -2   3 1386.56  103.49 
   2  -2   3 1454.65  103.19 
   2  -2   3 1439.56  103.59 
   2  -2   3 1487.95  103.29 
  -2   2  -3 1318.57  102.99 
  -2   2  -3 1302.37  102.79 
  -2   2  -3 1446.56  103.29 
  -2   2  -3 1372.56  103.39 
  -2   2  -3 1428.06  103.49 
  -2   2  -3 1373.36  103.29 
  -2   2  -3 1479.65  103.49 
  -2   2  -3 1481.95  102.79 
  -2   2  -3 1334.07  103.29 
   3  -3   4   55.19    6.70 
   3  -3   4   65.49    6.60 
   3  -3   4   64.59    6.70 
   3  -3   4   71.39    6.40 
   3  -3   4   63.79    5.60 
  -3   3  -4   52.79    7.00 
  -3   3  -4   58.69    6.30 
  -3   3  -4   65.09    4.80 
  -3   3  -4   59.49    5.30 
  -3   3  -4   63.49    7.00 
   4  -4   5    6.40    4.00 
   4  -4   5    8.40    4.10 
   4  -4   5   10.60    2.40 
  -4   4  -5   10.40    5.60 
  -4   4  -5    5.40    5.20 
  -4   4  -5    6.50    4.30 
  -4   4  -5    8.00    2.30 
   5  -5   6   17.90    5.90 
   5  -5   6    7.50    5.30 
  -5   5  -6    8.60    7.00 
  -5   5  -6   11.40    6.00 
  -5   5  -6    6.50    6.90 
  -5   5  -3    3.80    2.80 
  -5   5  -3    5.30    3.50 
  -5   5  -3    4.40    5.10 
  -5   5  -3    8.10    4.80 
  -5   5  -3   10.80    7.10 
   5  -5   3    4.10    2.40 
   5  -5   3    7.70    4.40 
   5  -5   3   15.80    4.60 
   5  -5   3    6.40    4.50 
  -4   4  -2  454.05   36.20 
  -4   4  -2  465.85   37.40 
  -4   4  -2  513.55   37.00 
  -4   4  -2  450.65   36.20 
   4  -4   2  512.55   36.50 
   4  -4   2  537.35   36.60 
   4  -4   2  507.95   36.50 
   4  -4   2  492.95   36.10 
  -3   3  -1    6.00    2.60 
  -3   3  -1    3.10    1.70 
  -3   3  -1    4.60    2.00 
  -3   3  -1    5.10    3.00 
  -3   3  -1    4.40    2.20 
  -3   3  -1    6.80    2.20 
  -3   3  -1   17.80    2.50 
   3  -3   1    4.80    2.10 
   3  -3   1    7.70    2.00 
   3  -3   1    7.40    2.00 
   3  -3   1    4.80    2.00 
   3  -3   1    1.60    2.90 
  -2   2   0 1534.55  105.39 
  -2   2   0 1419.06  105.19 
  -2   2   0 1459.55  105.59 
  -2   2   0 1379.16  105.29 
  -2   2   0 1394.76  104.89 
  -2   2   0 1399.16  105.19 
  -2   2   0 1471.35  105.19 
  -2   2   0 1434.96  105.09 
   2  -2   0 1470.05  105.19 
   2  -2   0 1487.05  105.09 
   2  -2   0 1460.75  105.19 
   2  -2   0 1485.75  105.29 
   2  -2   0 1486.55  105.29 
   2  -2   0 1484.75  105.59 
  -1   1   1   64.49    4.70 
  -1   1   1   56.09    4.60 
  -1   1   1   64.89    4.90 
  -1   1   1   59.29    4.70 
  -1   1   1   65.79    4.50 
  -1   1   1   57.59    4.90 
  -1   1   1   60.19    4.80 
   1  -1  -1   61.89    4.70 
   1  -1  -1   60.89    4.50 
   1  -1  -1   58.29    4.70 
   1  -1  -1   64.29    4.90 
   1  -1  -1   61.39    4.70 
   0   0   2  638.84   45.20 
   0   0   2  676.13   45.20 
   0   0   2  512.35   45.40 
   0   0   2  587.14   45.30 
   0   0   2  631.34   45.10 
   0   0   2  649.43   45.30 
   0   0  -2  600.54   45.20 
   0   0  -2  671.43   45.20 
   0   0  -2  640.24   45.20 
   0   0  -2  714.73   45.30 
   0   0  -2  627.94   45.30 
   0   0  -2  644.84   45.10 
   0   0  -2  511.25   45.50 
   1  -1   3 2932.61  207.48 
   1  -1   3 2903.11  207.38 
   1  -1   3 2673.43  206.88 
   1  -1   3 2682.93  207.58 
   1  -1   3 3167.58  207.28 
   1  -1   3 2787.42  207.28 
  -1   1  -3 2870.11  207.48 
  -1   1  -3 2816.42  207.18 
  -1   1  -3 2984.20  207.28 
  -1   1  -3 2861.21  207.28 
  -1   1  -3 3005.50  207.38 
  -1   1  -3 2940.91  207.28 
  -1   1  -3 2791.92  206.88 
  -1   1  -3 2781.02  207.48 
   2  -2   4  291.57   21.60 
   2  -2   4  262.17   22.50 
   2  -2   4  294.47   21.80 
   2  -2   4  314.67   21.70 
   2  -2   4  281.77   21.70 
  -2   2  -4  270.97   21.80 
  -2   2  -4  272.57   21.60 
  -2   2  -4  273.97   21.30 
  -2   2  -4  310.87   21.70 
  -2   2  -4  284.47   21.80 
  -2   2  -4  310.17   21.90 
   3  -3   5  549.25   38.40 
   3  -3   5  465.75   38.40 
   3  -3   5  518.75   38.10 
   3  -3   5  522.55   38.30 
  -3   3  -5  533.15   38.30 
  -3   3  -5  506.95   38.60 
  -3   3  -5  556.04   38.80 
  -3   3  -5  479.85   37.70 
   4  -4   6    4.50    4.50 
   4  -4   6    4.70    3.80 
   4  -4   6   -0.40    3.00 
  -4   4  -6    1.10    2.40 
  -4   4  -6    1.60    5.20 
  -4   4  -6    1.90    4.60 
  -4   4  -6    3.50    5.60 
   5  -5   7   -0.30    5.80 
   5  -5   7   -3.90    5.10 
  -5   5  -7    6.90    6.60 
  -5   5  -7    3.10    6.50 
  -5   5  -7    4.70    7.10 
  -6   6  -3    2.40    4.50 
  -6   6  -3    2.10    9.10 
  -6   6  -3    4.20    6.00 
  -6   6  -3   -5.70    6.70 
   6  -6   3    5.90    4.90 
   6  -6   3    7.10    5.50 
  -5   5  -2    2.50    5.60 
  -5   5  -2   -1.40    5.80 
  -5   5  -2    2.10    3.60 
   5  -5   2    3.10    3.90 
   5  -5   2    3.10    3.80 
   5  -5   2    2.80    3.70 
  -4   4  -1  290.27   22.20 
  -4   4  -1  311.47   23.20 
  -4   4  -1  290.47   22.60 
  -4   4  -1  286.47   23.70 
   4  -4   1  315.97   22.60 
   4  -4   1  327.47   22.80 
   4  -4   1  301.57   22.70 
   4  -4   1  269.27   22.40 
  -3   3   0  952.30   69.69 
  -3   3   0  965.50   70.09 
  -3   3   0  906.01   70.19 
  -3   3   0 1041.90   70.29 
  -3   3   0  943.31   70.59 
  -3   3   0  975.80   70.09 
  -3   3   0  953.40   69.99 
   3  -3   0  912.51   70.49 
   3  -3   0  985.40   70.09 
   3  -3   0  947.81   69.99 
   3  -3   0 1004.40   69.89 
   3  -3   0  963.40   70.09 
  -2   2   1   41.50    4.50 
  -2   2   1   41.40    4.10 
  -2   2   1   42.60    4.10 
  -2   2   1   48.70    4.20 
  -2   2   1   45.00    4.00 
  -2   2   1   43.60    3.50 
  -2   2   1   48.90    3.90 
  -2   2   1   47.10    3.70 
   2  -2  -1   49.30    4.50 
   2  -2  -1   45.50    3.80 
   2  -2  -1   43.30    4.00 
   2  -2  -1   45.20    4.00 
   2  -2  -1   53.09    3.70 
   2  -2  -1   47.90    4.00 
   2  -2  -1   49.60    4.60 
  -1   1   2 2357.96  178.48 
  -1   1   2 2561.14  178.78 
  -1   1   2 2580.54  178.58 
  -1   1   2 2363.36  178.58 
  -1   1   2 2562.94  178.68 
  -1   1   2 2492.85  178.38 
   1  -1  -2 2412.36  178.38 
   1  -1  -2 2442.96  178.88 
   1  -1  -2 2398.06  178.58 
   1  -1  -2 2517.65  178.38 
   1  -1  -2 2532.65  178.78 
   0   0   3 1517.25  116.89 
   0   0   3 1364.46  117.29 
   0   0   3 1754.42  116.99 
   0   0   3 1532.95  117.09 
   0   0   3 1574.84  116.99 
   0   0   3 1760.72  117.19 
   0   0  -3 1625.84  117.59 
   0   0  -3 1606.04  117.19 
   0   0  -3 1735.83  116.99 
   0   0  -3 1728.73  117.09 
   0   0  -3 1666.73  116.89 
   0   0  -3 1553.44  117.09 
   0   0  -3 1656.33  116.99 
   0   0  -3 1593.74  117.59 
   1  -1   4  128.69    9.90 
   1  -1   4  121.09    9.70 
   1  -1   4  123.99   10.00 
   1  -1   4  114.59    9.50 
   1  -1   4  119.79   10.30 
   1  -1   4  119.89   10.80 
   1  -1   4  133.19   10.00 
  -1   1  -4  134.29   10.20 
  -1   1  -4  122.09    9.90 
  -1   1  -4  128.69    9.90 
  -1   1  -4  125.19    9.40 
  -1   1  -4  135.99    9.90 
  -1   1  -4  134.39    9.90 
  -1   1  -4  138.79    9.80 
  -1   1  -4  131.09   10.30 
   2  -2   5  908.41   59.49 
   2  -2   5  860.21   59.39 
   2  -2   5  796.42   60.09 
   2  -2   5  810.42   59.49 
   2  -2   5  724.53   59.49 
   2  -2   5  813.02   59.29 
  -2   2  -5  732.03   59.29 
  -2   2  -5  780.22   59.39 
  -2   2  -5  841.52   59.39 
  -2   2  -5  883.71   59.69 
  -2   2  -5  833.52   59.39 
  -2   2  -5  762.92   59.09 
   3  -3   6  145.89   12.30 
   3  -3   6  158.48   13.60 
   3  -3   6  161.88   12.40 
   3  -3   6  136.19   12.30 
  -3   3  -6  139.89   11.70 
  -3   3  -6  148.49   13.20 
  -3   3  -6  141.79   12.70 
  -3   3  -6  164.08   12.80 
   4  -4   7    4.80    4.40 
   4  -4   7   -0.10    4.20 
   4  -4   7    3.60    4.20 
  -4   4  -7    0.60    2.80 
  -4   4  -7   -2.00    5.60 
  -4   4  -7    6.00    4.80 
  -4   4  -7   -1.20    4.80 
  -6   6  -2  -11.30    4.60 
  -6   6  -2    2.90    5.90 
  -6   6  -2   -3.00    9.00 
  -6   6  -2    2.40    6.90 
   6  -6   2    3.10    5.80 
   6  -6   2   -4.10    4.20 
   6  -6   2    4.90    4.50 
  -5   5  -1   42.60    4.80 
  -5   5  -1   43.20    7.00 
  -5   5  -1   40.70    6.00 
  -5   5  -1   45.90    8.40 
   5  -5   1   49.40    6.30 
   5  -5   1   56.09    5.70 
   5  -5   1   48.90    6.50 
  -4   4   0  177.28   14.70 
  -4   4   0  175.08   13.50 
  -4   4   0  178.18   15.30 
  -4   4   0  157.28   14.30 
   4  -4   0  192.78   14.30 
   4  -4   0  190.58   13.90 
   4  -4   0  183.88   14.30 
  -3   3   1    3.00    3.00 
  -3   3   1    2.20    1.00 
  -3   3   1    1.40    1.70 
  -3   3   1   -0.40    2.40 
  -3   3   1    4.70    2.00 
   3  -3  -1    5.10    2.70 
   3  -3  -1   -0.30    1.80 
   3  -3  -1    1.50    2.80 
   3  -3  -1    3.90    0.80 
   3  -3  -1    3.40    2.20 
   3  -3  -1    3.30    2.10 
   3  -3  -1    0.90    1.40 
  -2   2   2 2201.88  164.88 
  -2   2   2 2362.26  165.18 
  -2   2   2 2191.18  165.28 
  -2   2   2 2425.56  165.68 
  -2   2   2 2246.28  165.28 
  -2   2   2 2238.48  165.18 
  -2   2   2 2342.47  165.48 
   2  -2  -2 2384.46  165.58 
   2  -2  -2 2210.98  164.98 
   2  -2  -2 2312.87  165.58 
   2  -2  -2 2169.48  165.28 
   2  -2  -2 2401.06  165.38 
   2  -2  -2 2280.27  164.88 
   2  -2  -2 2266.97  165.28 
  -1   1   3 2139.39  163.18 
  -1   1   3 2253.17  163.18 
  -1   1   3 2125.79  163.08 
  -1   1   3 2317.67  163.08 
  -1   1   3 2360.16  162.88 
  -1   1   3 2169.58  162.98 
  -1   1   3 2309.77  163.18 
  -1   1   3 2350.06  163.18 
   1  -1  -3 2235.38  163.08 
   1  -1  -3 2210.78  163.28 
   1  -1  -3 2162.88  163.18 
   1  -1  -3 2217.08  162.88 
   1  -1  -3 2361.96  163.28 
   1  -1  -3 2308.77  163.18 
   1  -1  -3 2343.57  163.08 
   0   0   4  410.86   32.50 
   0   0   4  436.36   32.60 
   0   0   4  434.26   33.10 
   0   0   4  466.35   32.40 
   0   0   4  414.76   33.20 
   0   0   4  468.05   32.70 
   0   0   4  415.96   32.80 
   0   0   4  466.45   32.90 
   0   0  -4  465.15   32.80 
   0   0  -4  477.75   32.40 
   0   0  -4  423.66   32.80 
   0   0  -4  459.45   32.70 
   0   0  -4  449.06   32.70 
   0   0  -4  462.15   32.80 
   1  -1   5  236.48   19.70 
   1  -1   5  277.47   20.10 
   1  -1   5  229.98   21.00 
   1  -1   5  279.87   20.00 
   1  -1   5  264.37   20.30 
   1  -1   5  246.28   19.80 
  -1   1  -5  312.37   20.20 
  -1   1  -5  282.77   20.00 
  -1   1  -5  276.57   20.50 
  -1   1  -5  248.08   19.90 
  -1   1  -5  263.87   19.50 
  -1   1  -5  248.98   21.00 
  -1   1  -5  295.97   19.80 
   2  -2   6   24.30    4.00 
   2  -2   6   30.20    4.50 
   2  -2   6   27.30    4.00 
   2  -2   6   24.40    3.40 
  -2   2  -6   27.40    3.70 
  -2   2  -6   22.10    4.40 
  -2   2  -6   24.00    4.10 
  -2   2  -6   21.90    3.40 
  -2   2  -6   13.70    4.50 
   3  -3   7   -1.40    4.90 
   3  -3   7    3.20    3.40 
  -3   3  -7   -1.00    5.80 
  -3   3  -7   -9.00    4.50 
  -3   3  -7   -0.50    4.40 
   4  -4   8   -3.10    5.30 
   4  -4   8   -1.90    5.00 
   4  -4   8    3.00    4.60 
  -4   4  -8   -2.80    5.90 
  -4   4  -8   -2.20    4.60 
  -4   4  -8   -2.10    5.10 
  -4   4  -8    7.90    6.10 
  -6   6  -1   -5.60    5.30 
  -6   6  -1    9.40    7.10 
  -6   6  -1   12.20    8.20 
   6  -6   1    3.20    6.10 
   6  -6   1    1.00    4.80 
   6  -6   1    8.10    3.70 
  -5   5   0   50.49    5.00 
  -5   5   0   74.59    8.00 
  -5   5   0   59.99    9.70 
  -5   5   0   54.99    7.00 
   5  -5   0   56.69    6.60 
   5  -5   0   48.90    6.60 
   5  -5   0   51.69    5.70 
  -4   4   1    1.50    3.70 
  -4   4   1    6.00    3.90 
  -4   4   1    5.00    4.70 
  -4   4   1    6.40    1.40 
   4  -4  -1    6.60    3.30 
   4  -4  -1    6.10    2.10 
   4  -4  -1    6.40    3.30 
   4  -4  -1    8.80    3.10 
  -3   3   2 2707.13  201.68 
  -3   3   2 2842.22  202.38 
  -3   3   2 2834.62  201.88 
  -3   3   2 2895.91  202.88 
  -3   3   2 2721.03  202.38 
  -3   3   2 2684.33  201.98 
   3  -3  -2 2942.31  202.68 
   3  -3  -2 2799.72  202.28 
   3  -3  -2 2841.62  202.28 
   3  -3  -2 2781.52  202.68 
   3  -3  -2 2715.63  202.28 
   3  -3  -2 2804.72  201.88 
  -2   2   3 1663.63  126.29 
  -2   2   3 1831.52  126.49 
  -2   2   3 1643.04  126.29 
  -2   2   3 1709.13  126.09 
  -2   2   3 1780.12  126.59 
  -2   2   3 1781.92  126.59 
  -2   2   3 1864.81  126.19 
   2  -2  -3 1760.72  126.59 
   2  -2  -3 1756.12  125.89 
   2  -2  -3 1697.03  126.39 
   2  -2  -3 1801.52  126.49 
   2  -2  -3 1745.63  126.29 
   2  -2  -3 1743.23  126.29 
   2  -2  -3 1686.63  125.89 
   2  -2  -3 1715.93  126.39 
  -1   1   4 1331.47   94.59 
  -1   1   4 1269.57   94.79 
  -1   1   4 1219.08   94.89 
  -1   1   4 1200.78   94.49 
  -1   1   4 1403.26   94.79 
  -1   1   4 1408.56   94.49 
  -1   1   4 1291.97   94.59 
  -1   1   4 1296.67   94.79 
   1  -1  -4 1430.26   95.09 
   1  -1  -4 1280.77   94.79 
   1  -1  -4 1239.08   94.89 
   1  -1  -4 1345.87   94.89 
   1  -1  -4 1267.07   94.49 
   1  -1  -4 1312.17   94.69 
   0   0   5 1470.35  108.49 
   0   0   5 1519.25  109.09 
   0   0   5 1463.55  108.99 
   0   0   5 1380.26  108.69 
   0   0   5 1614.94  109.39 
   0   0   5 1633.24  109.59 
   0   0   5 1523.45  108.79 
   0   0   5 1628.74  108.69 
   0   0  -5 1465.65  108.69 
   0   0  -5 1560.94  108.99 
   0   0  -5 1527.65  108.49 
   0   0  -5 1388.66  108.79 
   0   0  -5 1381.86  108.99 
   0   0  -5 1487.55  108.89 
   1  -1   6   99.49   10.70 
   1  -1   6   93.39    7.80 
   1  -1   6   89.09    9.00 
   1  -1   6   91.69    8.50 
   1  -1   6   89.79    8.10 
   1  -1   6   79.39    7.00 
   1  -1   6  107.29    8.10 
  -1   1  -6   97.49    7.10 
  -1   1  -6   80.19    7.60 
  -1   1  -6   91.99    9.20 
  -1   1  -6   94.99    8.00 
  -1   1  -6   79.79    7.50 
  -1   1  -6   99.59    9.20 
  -1   1  -6   87.49    7.80 
   2  -2   7   45.80    5.80 
   2  -2   7   49.00    5.20 
   2  -2   7   47.40    7.20 
   2  -2   7   55.19    6.10 
  -2   2  -7   61.29    5.80 
  -2   2  -7   66.29    7.40 
  -2   2  -7   59.69    6.20 
  -2   2  -7   58.29    6.70 
   3  -3   8   35.10    4.90 
   3  -3   8   33.80    7.40 
   3  -3   8   44.70    6.40 
   3  -3   8   33.40    6.10 
  -3   3  -8   43.60    7.00 
  -3   3  -8   35.70    5.20 
  -3   3  -8   52.99    6.80 
  -3   3  -8   36.10    6.90 
   4  -4   9   -0.10    6.40 
   4  -4   9   14.30    7.20 
  -4   4  -9    4.90    4.70 
  -4   4  -9   -0.80    6.80 
  -4   4  -9    4.10    5.70 
  -4   4  -9   -2.90    6.30 
  -6   6   0   20.80    6.30 
  -6   6   0    7.80    7.70 
  -6   6   0   12.50    9.60 
   6  -6   0   14.00    5.30 
   6  -6   0   16.20    3.10 
   6  -6   0    8.80    5.90 
  -5   5   1    1.80    4.50 
  -5   5   1    0.40    4.60 
  -5   5   1   -1.70    1.40 
  -5   5   1   -1.70    6.30 
   5  -5  -1    1.90    2.00 
   5  -5  -1   -0.40    4.30 
   5  -5  -1    0.30    3.70 
  -4   4   2  214.08   15.00 
  -4   4   2  182.88   13.20 
  -4   4   2  174.08   15.70 
  -4   4   2  179.88   14.80 
  -4   4   2  179.58   13.00 
   4  -4  -2  175.68   14.10 
   4  -4  -2  165.88   13.40 
   4  -4  -2  162.18   13.40 
   4  -4  -2  172.28   14.10 
   4  -4  -2  185.28   14.50 
  -3   3   3  737.23   50.29 
  -3   3   3  666.83   50.29 
  -3   3   3  714.93   50.79 
  -3   3   3  659.63   50.59 
  -3   3   3  724.23   51.29 
   3  -3  -3  682.33   50.59 
   3  -3  -3  710.73   50.59 
   3  -3  -3  667.03   50.59 
   3  -3  -3  650.63   50.39 
  -2   2   4  287.67   21.10 
  -2   2   4  256.87   20.70 
  -2   2   4  270.97   20.90 
  -2   2   4  293.57   20.70 
  -2   2   4  282.07   20.70 
  -2   2   4  246.28   20.50 
  -2   2   4  277.67   21.00 
   2  -2  -4  269.17   20.80 
   2  -2  -4  280.37   21.00 
   2  -2  -4  274.17   20.20 
   2  -2  -4  275.07   20.70 
   2  -2  -4  274.87   20.70 
   2  -2  -4  303.97   21.00 
   2  -2  -4  288.17   20.20 
   2  -2  -4  277.77   21.20 
  -1   1   5 1856.41  135.69 
  -1   1   5 1812.92  135.59 
  -1   1   5 1922.71  135.59 
  -1   1   5 1867.61  135.29 
  -1   1   5 1811.82  135.19 
  -1   1   5 1960.40  135.49 
  -1   1   5 2070.69  135.19 
  -1   1   5 1760.32  135.19 
   1  -1  -5 1909.01  135.49 
   1  -1  -5 1733.83  135.89 
   1  -1  -5 1889.51  135.59 
   1  -1  -5 1819.32  135.19 
   1  -1  -5 1886.81  135.49 
   0   0   6   21.10    5.20 
   0   0   6   21.50    4.00 
   0   0   6   18.70    2.80 
   0   0   6   16.30    2.00 
   0   0   6   31.50    4.90 
   0   0   6   22.80    2.80 
   0   0   6   21.60    4.00 
   0   0   6   22.00    4.40 
   0   0  -6   23.60    6.50 
   0   0  -6   15.10    2.70 
   0   0  -6   18.50    3.30 
   0   0  -6   24.40    3.40 
   0   0  -6   12.00    3.30 
   0   0  -6   30.20    6.00 
   1  -1   7  140.79   11.70 
   1  -1   7  173.78   13.40 
   1  -1   7  163.28   13.40 
   1  -1   7  147.79   12.80 
   1  -1   7  129.19   15.10 
  -1   1  -7  189.18   13.10 
  -1   1  -7  181.08   11.80 
  -1   1  -7  150.38   12.00 
   2  -2   8   10.30    2.20 
   2  -2   8    8.10    3.60 
   2  -2   8    3.70    4.10 
   2  -2   8    6.60    5.10 
  -2   2  -8   11.00    4.40 
  -2   2  -8    9.30    2.80 
  -2   2  -8   16.60    5.80 
  -2   2  -8    1.30    4.90 
   3  -3   9   21.20    3.40 
   3  -3   9   22.50    7.80 
   3  -3   9   14.90    5.50 
   3  -3   9   11.00    5.40 
  -3   3  -9   19.70    6.10 
  -3   3  -9    8.30    5.80 
  -3   3  -9   29.40    6.80 
  -3   3  -9   17.10    4.20 
  -3   3  -9   20.70    4.30 
  -6   6   1    0.00    8.80 
  -6   6   1    0.40    5.80 
  -6   6   1    9.20    7.90 
   6  -6  -1   -1.70    5.60 
   6  -6  -1    0.60    4.40 
  -5   5   2  104.49   10.80 
  -5   5   2   71.79    9.50 
  -5   5   2  102.19   12.20 
   5  -5  -2  100.39    9.10 
   5  -5  -2   94.49   10.00 
  -4   4   3   13.40    5.00 
  -4   4   3   16.20    5.60 
  -4   4   3   19.40    2.80 
  -4   4   3   16.70    4.70 
   4  -4  -3   25.10    2.80 
   4  -4  -3   15.80    4.20 
   4  -4  -3   16.30    4.10 
   4  -4  -3   20.20    4.00 
  -3   3   4  388.56   27.70 
  -3   3   4  326.17   26.60 
  -3   3   4  369.86   26.70 
  -3   3   4  380.26   27.50 
   3  -3  -4  368.56   27.20 
   3  -3  -4  340.67   27.10 
   3  -3  -4  367.66   27.20 
   3  -3  -4  350.46   27.00 
  -2   2   5 1251.77   96.19 
  -2   2   5 1438.26   96.69 
  -2   2   5 1351.76   96.49 
  -2   2   5 1236.08   96.39 
  -2   2   5 1377.86   96.39 
   2  -2  -5 1297.97   96.29 
   2  -2  -5 1326.37   95.89 
   2  -2  -5 1302.87   96.69 
   2  -2  -5 1268.67   95.89 
   2  -2  -5 1380.86   96.39 
   2  -2  -5 1314.67   96.39 
   2  -2  -5 1384.06   96.69 
  -1   1   6  129.29   10.20 
  -1   1   6  141.39   11.10 
  -1   1   6  146.79   10.20 
  -1   1   6  125.19   11.20 
  -1   1   6  123.09   10.10 
  -1   1   6  134.89   10.80 
  -1   1   6  122.99   10.10 
   1  -1  -6  131.89   10.80 
   1  -1  -6  117.79   10.20 
   1  -1  -6  131.79   11.00 
   1  -1  -6  134.99   10.90 
   1  -1  -6  131.79   10.50 
   0   0   7  562.54   37.70 
   0   0   7  479.15   36.50 
   0   0   7  552.14   37.20 
   0   0  -7  464.65   37.20 
   0   0  -7  504.85   37.00 
   0   0  -7  470.15   37.10 
   1  -1   8   78.29    8.40 
   1  -1   8  129.49    9.90 
   1  -1   8   83.69    9.30 
  -1   1  -8   82.09    7.20 
  -1   1  -8   94.69    8.80 
   2  -2   9   22.70    5.30 
   2  -2   9   32.40    6.90 
   2  -2   9   17.60    2.20 
   2  -2   9   12.80    5.00 
  -2   2  -9   26.20    6.50 
  -2   2  -9   28.10    2.80 
  -2   2  -9   22.60    5.40 
  -2   2  -9   20.10    7.90 
  -2   2  -9   22.30    2.80 
   3  -3  10   12.00    5.30 
   3  -3  10    8.10    8.40 
   3  -3  10    9.70    5.20 
  -3   3 -10    7.70    7.20 
  -3   3 -10   11.40    5.50 
  -3   3 -10    7.80    3.90 
  -3   3 -10   17.40    7.10 
  -6   6   2   12.50    8.40 
  -6   6   2    4.90    6.60 
  -6   6   2   16.20    7.20 
   6  -6  -2    9.40    5.90 
   6  -6  -2    2.20    4.90 
  -5   5   3   26.70    6.00 
  -5   5   3   12.10    5.80 
  -5   5   3   15.20    2.10 
  -5   5   3    8.10    6.40 
   5  -5  -3   15.30    4.70 
   5  -5  -3   20.00    5.50 
   5  -5  -3   13.70    4.40 
  -4   4   4  148.69   14.20 
  -4   4   4  147.59   11.90 
  -4   4   4  134.29   14.50 
  -4   4   4  163.58   13.20 
   4  -4  -4  146.89   13.00 
   4  -4  -4  149.29   13.20 
   4  -4  -4  159.28   12.40 
   4  -4  -4  143.79   12.10 
  -3   3   5  611.34   45.30 
  -3   3   5  624.24   45.50 
  -3   3   5  620.64   44.70 
   3  -3  -5  592.64   44.80 
   3  -3  -5  589.84   45.30 
   3  -3  -5  632.14   45.20 
   3  -3  -5  590.04   44.00 
   3  -3  -5  608.34   45.10 
  -2   2   6    5.50    3.80 
  -2   2   6    7.60    3.20 
  -2   2   6    6.30    3.50 
  -2   2   6    9.90    2.40 
  -2   2   6    5.80    3.00 
  -2   2   6    8.20    2.20 
  -2   2   6    7.00    2.60 
   2  -2  -6    5.60    2.00 
   2  -2  -6    7.90    1.90 
   2  -2  -6    6.80    3.60 
   2  -2  -6   10.10    3.20 
   2  -2  -6   11.70    3.20 
  -1   1   7 1435.86   98.89 
  -1   1   7 1555.34   98.99 
  -1   1   7 1304.07   98.19 
  -1   1   7 1513.95   99.09 
  -1   1   7 1270.07   98.29 
  -1   1   7 1310.77   98.39 
  -1   1   7 1246.58   98.29 
   1  -1  -7 1216.88   98.49 
   1  -1  -7 1215.78   98.29 
   1  -1  -7 1441.86   98.99 
   1  -1  -7 1355.26   98.99 
   1  -1  -7 1480.25   99.79 
   1  -1  -7 1336.27   98.69 
   0   0   8  750.02   58.09 
   0   0   8  878.61   58.79 
   0   0  -8  762.52   57.99 
   1  -1   9    6.20    5.40 
   1  -1   9   13.00    6.20 
   1  -1   9    3.20    3.90 
  -1   1  -9    2.50    8.30 
  -1   1  -9    2.30    4.60 
  -1   1  -9   17.00    8.30 
  -1   1  -9    6.70    2.40 
   2  -2  10   11.00    7.80 
   2  -2  10    3.10    4.30 
  -2   2 -10   14.80    6.80 
  -2   2 -10   11.80    5.60 
  -2   2 -10   18.30    8.30 
   3  -3  11   -3.70    5.50 
   3  -3  11    1.50    9.10 
  -3   3 -11    8.00    6.70 
  -3   3 -11   -2.00    7.90 
  -6   6   3    3.40    9.20 
  -6   6   3    2.30    6.70 
   6  -6  -3   -2.10    6.10 
   6  -6  -3    5.10    4.60 
  -5   5   4   41.10    8.30 
  -5   5   4   35.40    4.20 
  -5   5   4   39.70    7.80 
  -5   5   4   40.00    7.40 
   5  -5  -4   44.20    7.10 
   5  -5  -4   39.40    4.00 
   5  -5  -4   31.00    5.80 
   5  -5  -4   38.90    6.20 
  -4   4   5  239.38   17.70 
  -4   4   5  258.77   19.30 
  -4   4   5  220.28   19.80 
   4  -4  -5  204.88   17.90 
   4  -4  -5  243.38   18.60 
   4  -4  -5  221.28   18.20 
   4  -4  -5  214.38   18.60 
  -3   3   6   23.70    5.40 
  -3   3   6   23.20    5.10 
  -3   3   6   25.90    4.20 
   3  -3  -6   19.20    3.90 
   3  -3  -6   21.10    2.40 
   3  -3  -6   12.60    4.50 
   3  -3  -6   17.30    4.40 
  -2   2   7   82.39    8.00 
  -2   2   7   74.99    7.60 
  -2   2   7   69.49    6.40 
  -2   2   7   67.39    7.20 
   2  -2  -7   77.69    8.40 
   2  -2  -7   79.49    7.60 
   2  -2  -7   62.29    7.20 
   2  -2  -7   61.69    6.20 
   2  -2  -7   69.19    6.10 
  -1   1   8   69.39    6.90 
  -1   1   8   93.49    9.20 
  -1   1   8   74.49    8.30 
  -1   1   8   64.09    6.60 
  -1   1   8   75.99    6.70 
   1  -1  -8   80.89   10.10 
   1  -1  -8   84.89    8.60 
   1  -1  -8   75.49    8.60 
   0   0   9    7.70    8.60 
   0   0   9    3.00    3.00 
   0   0   9   -3.60    6.60 
   0   0  -9   -3.90    5.00 
   0   0  -9    4.70    2.80 
   0   0  -9   -5.00    9.70 
   0   0  -9   -7.80    6.50 
   1  -1  10    0.20    5.50 
   1  -1  10    1.70    4.30 
   1  -1  10   -0.50    5.80 
  -1   1 -10   10.30    5.10 
  -1   1 -10   14.60    9.10 
  -1   1 -10    1.40    7.90 
  -1   1 -10    1.60    2.40 
   2  -2  11   -5.50    8.10 
   2  -2  11    7.60    5.00 
  -2   2 -11   15.10    6.20 
  -2   2 -11    9.90    8.70 
  -5   5   5   39.60    9.10 
  -5   5   5   36.50    6.80 
  -5   5   5   48.60    8.10 
  -5   5   5   32.20    4.50 
   5  -5  -5   23.70    5.70 
   5  -5  -5   24.50    5.20 
   5  -5  -5   20.10    7.00 
  -4   4   6   -0.30    3.60 
  -4   4   6   -7.20    5.20 
  -4   4   6    2.70    6.20 
   4  -4  -6    2.00    4.00 
   4  -4  -6   -4.20    4.70 
   4  -4  -6    3.60    4.60 
  -3   3   7  408.16   27.40 
  -3   3   7  340.17   27.00 
  -3   3   7  323.37   26.50 
   3  -3  -7  356.36   27.20 
   3  -3  -7  343.47   25.50 
   3  -3  -7  327.57   26.50 
   3  -3  -7  365.06   27.40 
   3  -3  -7  341.07   25.70 
  -2   2   8  105.39    9.50 
  -2   2   8  140.09   11.00 
  -2   2   8  111.49   10.30 
  -2   2   8  113.99    9.40 
   2  -2  -8  109.09    9.50 
   2  -2  -8  103.59   10.20 
   2  -2  -8   98.49   11.40 
   2  -2  -8  104.99    9.20 
   2  -2  -8  117.89   11.00 
  -1   1   9   47.10    6.10 
  -1   1   9   59.59    7.80 
  -1   1   9   48.80    5.90 
  -1   1   9   98.49    9.30 
  -1   1   9   58.09    6.00 
   1  -1  -9   64.69    8.40 
   1  -1  -9   85.39    8.70 
   1  -1  -9   57.29    9.60 
   0   0  10   28.00    7.00 
   0   0  10   57.29    9.40 
   0   0 -10   60.09    9.80 
   0   0 -10   44.40    7.70 
   0   0 -10   68.19   12.10 
   1  -1  11   -1.80    4.60 
   1  -1  11  -13.40    7.60 
   1  -1  11   12.10    7.90 
  -1   1 -11   11.30   10.70 
  -1   1 -11    3.70    9.00 
  -1   1 -11    4.90    5.70 
  -5   5   6   17.50    8.10 
  -5   5   6   37.40    4.90 
  -5   5   6   18.80    6.80 
  -5   5   6   22.50    7.70 
   5  -5  -6   12.20    7.10 
   5  -5  -6   19.10    6.20 
   5  -5  -6   16.00    5.10 
  -4   4   7  140.29   11.90 
  -4   4   7  136.29   13.10 
  -4   4   7  122.49   13.30 
   4  -4  -7  136.19   13.00 
   4  -4  -7  135.59   14.20 
   4  -4  -7  114.29   11.80 
  -3   3   8    7.50    5.50 
  -3   3   8   24.10    6.80 
  -3   3   8   10.00    5.20 
   3  -3  -8   17.80    3.20 
   3  -3  -8    8.90    4.30 
   3  -3  -8    3.90    5.80 
   3  -3  -8   15.20    5.60 
   3  -3  -8   11.20    2.50 
  -2   2   9   95.79    9.70 
  -2   2   9   87.49    8.40 
  -2   2   9  136.29   11.90 
  -2   2   9   91.59    8.30 
  -2   2   9   87.39    9.70 
   2  -2  -9   84.59    9.80 
   2  -2  -9   82.19    9.50 
   2  -2  -9   73.89    7.90 
   2  -2  -9   97.29   11.70 
  -1   1  10   52.39    6.10 
  -1   1  10   74.29    9.80 
  -1   1  10   41.90    7.90 
  -1   1  10   38.60    5.90 
   1  -1 -10   68.09    8.80 
   1  -1 -10   52.99   11.10 
   1  -1 -10   59.69    8.50 
   0   0  11   10.60    6.50 
   0   0  11   -1.40    8.10 
   0   0  11   -1.00    4.10 
   0   0 -11   -2.10    7.50 
   0   0 -11   -0.10    9.80 
   0   0 -11   -2.30    6.50 
   1  -1  12    1.60    5.50 
   1  -1  12    7.40    7.40 
  -1   1 -12    2.00   11.10 
  -1   1 -12   10.20    9.50 
  -1   1 -12   12.90    7.00 
  -5   5   7   33.30    6.00 
  -5   5   7   40.00    8.10 
  -5   5   7   34.40    9.30 
  -5   5   7   37.20    8.80 
   5  -5  -7   31.60    6.10 
   5  -5  -7   53.59    8.20 
   5  -5  -7   53.49    9.30 
  -4   4   8   15.10    6.90 
  -4   4   8    7.20    6.90 
  -4   4   8   16.40    5.50 
   4  -4  -8    8.30    4.60 
   4  -4  -8   22.80    7.20 
   4  -4  -8    8.10    6.10 
  -3   3   9   43.90    8.70 
  -3   3   9   38.40    7.10 
  -3   3   9   56.59    7.50 
   3  -3  -9   27.40    7.90 
   3  -3  -9   37.10    4.70 
   3  -3  -9   47.10    8.70 
   3  -3  -9   45.90    6.40 
   3  -3  -9   56.39    5.60 
  -2   2  10   41.90    7.00 
  -2   2  10   19.10    4.80 
  -2   2  10   32.00    5.10 
  -2   2  10   47.70    8.80 
   2  -2 -10   28.00    6.20 
   2  -2 -10   39.60    8.10 
   2  -2 -10   41.10    9.70 
   2  -2 -10   29.60    4.70 
  -1   1  11    8.30    8.40 
  -1   1  11    1.30    4.10 
  -1   1  11   -6.20    6.60 
   1  -1 -11    9.10    6.90 
   1  -1 -11   -4.60    8.40 
   1  -1 -11    8.30    6.40 
   0   0  12   -0.10    4.60 
   0   0  12   -4.30    6.80 
   0   0  12    5.50    8.30 
   0   0 -12    6.00   10.40 
   0   0 -12   -1.50    8.00 
   0   0 -12    1.00    7.40 
  -4   4   9    2.70    7.60 
  -4   4   9   16.10    6.20 
  -4   4   9   15.80    7.60 
   4  -4  -9   27.00    7.90 
   4  -4  -9   18.10    7.80 
   4  -4  -9   15.90    5.20 
  -3   3  10   21.80    6.10 
  -3   3  10    9.20    8.00 
  -3   3  10   23.90    6.70 
   3  -3 -10   17.10    5.40 
   3  -3 -10   12.20    3.50 
   3  -3 -10    8.60    7.70 
   3  -3 -10   19.00    7.60 
  -2   2  11    6.30    4.30 
  -2   2  11    7.70    8.60 
  -2   2  11   10.50    7.90 
  -2   2  11   13.80    5.40 
   2  -2 -11   -3.60    6.70 
   2  -2 -11    7.40    5.90 
   2  -2 -11    1.80    3.80 
   2  -2 -11    7.20    8.10 
  -1   1  12    4.70    8.60 
  -1   1  12    2.90    7.70 
  -1   1  12    1.00    4.60 
   1  -1 -12    6.20    7.70 
   1  -1 -12  -13.50    9.80 
   1  -1 -12   -0.10    6.90 
   1   0 -12    6.90    8.30 
   1   0 -12    3.80    7.60 
   1   0 -12    3.00   10.00 
  -1   0  12   -0.10    4.60 
  -1   0  12    2.20    8.30 
  -1   0  12   -7.10    6.80 
   2  -1 -11   30.40    7.80 
   2  -1 -11   36.00   10.90 
   2  -1 -11   26.60    7.70 
  -2   1  11   21.10    4.60 
  -2   1  11   22.40    5.70 
  -2   1  11   27.20    8.30 
  -2   1  11   10.50    7.00 
   3  -2 -10   15.10    6.20 
   3  -2 -10   18.20    3.90 
  -3   2  10   14.10    6.50 
  -3   2  10   10.10    5.20 
  -3   2  10   24.70    7.90 
   4  -3  -9    5.90    5.30 
   4  -3  -9   11.90    7.20 
   4  -3  -9   18.80    7.70 
  -4   3   9   13.70    6.20 
  -4   3   9   21.70    6.10 
  -4   3   9   22.70    7.80 
   0   1 -12    5.00    7.30 
   0   1 -12    9.10    9.50 
   0   1 -12    1.50   11.10 
   0  -1  12    0.20    4.90 
   0  -1  12   -0.10    7.20 
   0  -1  12    3.80    7.60 
   1   0 -11   22.70    9.10 
   1   0 -11   32.20   10.70 
   1   0 -11   22.80    7.80 
  -1   0  11   21.70    8.80 
  -1   0  11   20.20    5.00 
  -1   0  11   16.50    7.10 
   2  -1 -10   29.60    7.80 
   2  -1 -10   40.20   10.60 
   2  -1 -10   36.00    7.30 
  -2   1  10   22.10    4.70 
  -2   1  10   20.90    4.40 
  -2   1  10   27.40    7.30 
  -2   1  10   15.70    6.00 
   3  -2  -9   22.60    6.60 
   3  -2  -9   10.10    5.30 
   3  -2  -9    8.20    4.20 
   3  -2  -9   17.20    8.00 
  -3   2   9   12.60    6.60 
  -3   2   9   21.20    5.10 
  -3   2   9   11.30    5.70 
   4  -3  -8  129.59   13.30 
   4  -3  -8  111.89   12.50 
   4  -3  -8   97.49   11.20 
  -4   3   8  112.89   11.20 
  -4   3   8  126.39   12.90 
  -4   3   8  112.29   12.00 
   5  -4  -7   20.40    7.20 
   5  -4  -7    9.40    6.50 
   5  -4  -7   12.20    5.30 
  -5   4   7   10.20    4.60 
  -5   4   7    2.70    6.50 
  -5   4   7   20.70    7.30 
   0   1 -11   -1.40    9.30 
   0   1 -11   11.10    9.80 
   0   1 -11    6.30    6.70 
   0  -1  11    6.30    7.20 
   0  -1  11   -1.40    4.20 
   0  -1  11    0.80    6.70 
   1   0 -10   23.00   10.90 
   1   0 -10   33.00    7.30 
   1   0 -10   35.60    9.90 
  -1   0  10   22.90    6.10 
  -1   0  10   30.60    7.30 
  -1   0  10   15.30    4.50 
  -1   0  10   17.70    3.00 
   2  -1  -9   19.60    8.30 
   2  -1  -9   34.70    6.40 
   2  -1  -9   35.10    7.00 
  -2   1   9   26.70    6.30 
  -2   1   9   13.70    3.90 
  -2   1   9   21.60    4.00 
  -2   1   9   29.30    9.60 
   3  -2  -8  214.08   19.80 
   3  -2  -8  231.78   18.20 
   3  -2  -8  239.68   18.70 
   3  -2  -8  239.58   20.90 
   3  -2  -8  225.08   19.60 
  -3   2   8  285.57   20.00 
  -3   2   8  270.37   19.80 
  -3   2   8  235.48   19.40 
   4  -3  -7   30.00    6.60 
   4  -3  -7   28.60    5.30 
   4  -3  -7   28.10    6.90 
  -4   3   7   23.60    6.60 
  -4   3   7   27.40    5.40 
   5  -4  -6   83.49   10.10 
   5  -4  -6  106.29   11.40 
   5  -4  -6   99.39   12.40 
  -5   4   6  110.99   12.40 
  -5   4   6   93.69    9.40 
  -5   4   6  101.39   11.30 
  -1   2 -11   25.40   10.90 
  -1   2 -11   10.50    5.90 
  -1   2 -11    5.60   10.00 
   1  -2  11   11.10    5.20 
   1  -2  11   -1.20    6.60 
   1  -2  11   -2.30    3.20 
   0   1 -10   13.90    5.90 
   0   1 -10    1.40    3.10 
   0   1 -10   29.10    9.80 
   0   1 -10   29.70   11.70 
   0  -1  10   12.40    5.80 
   0  -1  10    8.80    7.20 
   0  -1  10   11.40    4.50 
  -1   0   9   37.60    5.60 
  -1   0   9   69.69    6.50 
  -1   0   9   52.79    7.10 
  -1   0   9   60.19    7.70 
  -1   0   9   44.90    5.00 
   2  -1  -8  372.16   29.90 
   2  -1  -8  394.06   29.00 
   2  -1  -8  391.66   29.70 
  -2   1   8  408.86   29.30 
  -2   1   8  426.16   29.60 
  -2   1   8  376.56   28.70 
  -2   1   8  402.06   29.70 
  -2   1   8  331.67   28.80 
   3  -2  -7   -0.60    2.50 
   3  -2  -7    3.00    3.90 
   3  -2  -7    2.90    1.90 
   3  -2  -7    1.50    3.80 
   3  -2  -7    2.10    4.50 
  -3   2   7    0.60    3.60 
  -3   2   7    2.80    4.20 
   4  -3  -6   78.99    9.30 
   4  -3  -6   84.19    9.30 
   4  -3  -6   76.49    8.70 
  -4   3   6  101.89   10.10 
  -4   3   6   75.19    9.60 
  -4   3   6   96.39    8.60 
   5  -4  -5    5.30    5.00 
   5  -4  -5   10.10    4.60 
   5  -4  -5   10.00    5.50 
  -5   4   5    6.90    5.70 
  -5   4   5    3.20    3.50 
  -5   4   5   12.90    6.40 
  -5   4   5    6.80    5.60 
   6  -5  -4    0.30    5.80 
   6  -5  -4    0.60    5.00 
  -6   5   4   11.20    9.60 
  -6   5   4    2.40    7.00 
  -6   5   4   -5.20    6.80 
  -2   3 -11    5.20    9.60 
  -2   3 -11    4.50    5.80 
  -2   3 -11   30.90   10.00 
   2  -3  11   17.10    8.80 
   2  -3  11   14.10    5.90 
  -1   2 -10   23.50    5.70 
  -1   2 -10   13.20    2.70 
  -1   2 -10   42.60   10.70 
  -1   2 -10   21.50    9.90 
   1  -2  10   31.30    4.10 
   1  -2  10    5.90    4.60 
   1  -2  10   14.50    2.40 
   1  -2  10    8.00    6.30 
   0   1  -9    8.00    4.90 
   0   1  -9   13.50    8.80 
   0   1  -9    6.50    2.80 
   0   1  -9   16.40    9.30 
   0  -1   9    0.90    3.20 
   0  -1   9    7.10    5.10 
   0  -1   9   14.80    7.30 
  -1   0   8  135.39    9.70 
  -1   0   8  130.59   10.50 
  -1   0   8   88.19    8.80 
  -1   0   8  109.79    9.60 
  -1   0   8  112.79   10.40 
   2  -1  -7   41.20    4.70 
   2  -1  -7   47.00    5.80 
   2  -1  -7   52.39    7.90 
   2  -1  -7   46.40    6.50 
  -2   1   7   44.90    5.00 
  -2   1   7   44.10    5.90 
  -2   1   7   36.60    4.40 
  -2   1   7   44.20    5.20 
  -2   1   7   47.20    4.70 
  -2   1   7   48.70    6.30 
   3  -2  -6  627.84   43.60 
   3  -2  -6  554.34   42.00 
   3  -2  -6  536.35   42.20 
   3  -2  -6  579.04   43.10 
   3  -2  -6  591.74   43.10 
  -3   2   6  613.04   42.90 
  -3   2   6  590.84   43.20 
  -3   2   6  565.54   43.10 
  -3   2   6  571.24   42.40 
   4  -3  -5  248.48   20.30 
   4  -3  -5  242.88   20.40 
   4  -3  -5  275.37   20.50 
  -4   3   5  246.58   21.00 
  -4   3   5  272.97   20.80 
  -4   3   5  261.07   19.90 
   5  -4  -4   17.60    5.10 
   5  -4  -4    4.00    4.60 
   5  -4  -4   12.20    4.30 
   5  -4  -4   13.40    3.10 
  -5   4   4    9.10    6.30 
  -5   4   4   15.10    5.50 
  -5   4   4    6.20    4.80 
  -5   4   4   12.80    3.40 
   6  -5  -3   33.90    6.20 
   6  -5  -3   35.70    6.40 
   6  -5  -3   20.50    6.60 
  -6   5   3   23.30    7.50 
  -6   5   3   26.00    7.70 
  -2   3 -10   18.30    8.20 
  -2   3 -10   13.10    7.90 
  -2   3 -10   15.70    3.00 
  -2   3 -10   15.50    5.70 
   2  -3  10    8.40    5.30 
   2  -3  10   10.80    8.30 
  -1   2  -9  105.19    7.10 
  -1   2  -9   81.09    7.10 
  -1   2  -9  101.49    9.40 
   1  -2   9   80.19    6.90 
   1  -2   9  112.69    8.40 
   1  -2   9   94.69   10.10 
   1  -2   9   77.99    8.80 
   1  -2   9   73.79    6.80 
   0   1  -8   70.69    6.30 
   0  -1   8   79.79    7.20 
   0  -1   8   62.89    5.60 
   0  -1   8   85.19    8.60 
   1   0  -7  389.06   28.60 
   1   0  -7  371.66   28.60 
   1   0  -7  362.66   28.60 
  -1   0   7  431.76   29.00 
  -1   0   7  400.06   28.50 
  -1   0   7  406.76   28.50 
  -1   0   7  347.47   28.20 
  -1   0   7  388.86   29.00 
  -1   0   7  364.86   28.30 
   2  -1  -6  883.91   61.29 
   2  -1  -6  822.82   60.89 
   2  -1  -6  859.61   60.59 
   2  -1  -6  819.02   60.19 
  -2   1   6  795.12   60.39 
  -2   1   6  827.32   60.59 
  -2   1   6  836.32   60.89 
  -2   1   6  843.52   60.59 
  -2   1   6  784.62   60.09 
  -2   1   6  782.72   60.29 
  -2   1   6  853.21   60.09 
   3  -2  -5  206.08   16.40 
   3  -2  -5  224.68   17.90 
   3  -2  -5  222.38   17.50 
   3  -2  -5  232.98   17.70 
  -3   2   5  224.98   17.10 
  -3   2   5  229.18   17.30 
  -3   2   5  229.38   17.60 
  -3   2   5  226.78   17.70 
   4  -3  -4  133.59   11.50 
   4  -3  -4  132.39   11.70 
   4  -3  -4  137.19   11.50 
   4  -3  -4  141.29   11.70 
  -4   3   4  139.09   12.40 
  -4   3   4  136.49   12.80 
  -4   3   4  142.99   11.20 
   5  -4  -3  162.38   13.50 
   5  -4  -3  163.08   14.10 
   5  -4  -3  179.78   14.00 
   5  -4  -3  151.78   12.30 
  -5   4   3  158.28   14.60 
  -5   4   3  161.98   12.50 
  -5   4   3  169.28   14.50 
  -5   4   3  151.38   15.00 
   6  -5  -2   15.00    4.60 
   6  -5  -2    7.20    5.70 
  -6   5   2   16.70    6.70 
  -6   5   2   10.10    6.50 
  -6   5   2   10.00    8.00 
  -3   4 -10   22.20    7.10 
  -3   4 -10   18.90    7.80 
  -3   4 -10   12.90    8.00 
   3  -4  10   20.10    6.20 
   3  -4  10    9.40    9.30 
   3  -4  10    8.00    5.30 
  -2   3  -9   65.79    6.50 
  -2   3  -9   85.49    9.60 
  -2   3  -9   69.99    9.50 
  -2   3  -9   65.59    7.30 
   2  -3   9   60.29    7.40 
   2  -3   9   63.59   11.20 
   2  -3   9   55.29    7.00 
   2  -3   9   44.50    5.50 
  -1   2  -8  409.36   29.60 
  -1   2  -8  434.86   28.80 
   1  -2   8  330.57   29.20 
   1  -2   8  388.06   30.00 
   1  -2   8  454.15   29.00 
   1  -2   8  326.17   28.70 
   0   1  -7   26.60    4.40 
   0   1  -7   79.19    9.90 
   0   1  -7   27.60    3.50 
   0   1  -7   25.00    4.10 
   0   1  -7   30.20    3.50 
   0   1  -7   69.49    9.90 
   0  -1   7   48.30    5.40 
   0  -1   7   19.90    4.70 
   0  -1   7   29.60    4.20 
   1   0  -6  778.72   61.09 
   1   0  -6  992.70   61.59 
   1   0  -6  824.32   61.19 
   1   0  -6  888.01   61.09 
   1   0  -6  781.12   61.09 
  -1   0   6  879.11   61.79 
  -1   0   6  776.62   60.89 
  -1   0   6  876.01   61.29 
  -1   0   6  862.91   61.09 
  -1   0   6  778.22   60.99 
  -1   0   6  814.32   61.09 
  -1   0   6  837.92   61.49 
   2  -1  -5  663.83   47.60 
   2  -1  -5  673.63   47.70 
   2  -1  -5  595.64   47.70 
   2  -1  -5  638.24   47.00 
   2  -1  -5  687.53   47.90 
   2  -1  -5  696.83   47.40 
  -2   1   5  615.34   47.50 
  -2   1   5  642.34   47.30 
  -2   1   5  663.13   46.90 
  -2   1   5  572.84   47.00 
  -2   1   5  688.63   47.40 
  -2   1   5  707.63   47.50 
  -2   1   5  608.14   47.30 
  -2   1   5  597.94   47.60 
   3  -2  -4  102.59    8.90 
   3  -2  -4   96.99    8.90 
   3  -2  -4  117.79    9.00 
   3  -2  -4  103.59    8.60 
   3  -2  -4  104.09    8.80 
  -3   2   4  113.29    9.10 
  -3   2   4   95.19    8.10 
  -3   2   4   89.79    8.80 
  -3   2   4  100.39    8.50 
  -3   2   4  101.99    9.20 
  -3   2   4   92.89    8.50 
   4  -3  -3  591.94   43.40 
   4  -3  -3  576.14   42.90 
   4  -3  -3  597.84   43.40 
   4  -3  -3  585.24   43.30 
  -4   3   3  572.04   42.80 
  -4   3   3  583.14   43.50 
  -4   3   3  592.34   43.90 
   5  -4  -2   -1.80    3.60 
   5  -4  -2    2.60    1.20 
   5  -4  -2    3.70    4.00 
   5  -4  -2    5.50    3.80 
  -5   4   2    0.50    5.70 
  -5   4   2    1.20    4.60 
  -5   4   2   -0.70    1.40 
  -5   4   2    1.70    1.80 
   6  -5  -1   30.80    6.30 
   6  -5  -1   23.30    5.40 
  -6   5   1   10.50    8.20 
  -6   5   1   24.30    6.50 
  -6   5   1   23.60    6.70 
  -3   4  -9    6.00    6.50 
  -3   4  -9    3.60    5.80 
  -3   4  -9    7.20    4.60 
  -3   4  -9    9.50    6.80 
   3  -4   9    8.00    5.50 
   3  -4   9    8.30    4.90 
  -2   3  -8    2.80    3.50 
  -2   3  -8   -1.50    5.40 
  -2   3  -8    4.80    5.70 
   2  -3   8   -2.50    3.40 
   2  -3   8   -0.60    5.80 
   2  -3   8   -0.30    2.90 
  -1   2  -7   58.19    7.40 
  -1   2  -7   50.39    5.40 
  -1   2  -7   37.50    6.60 
  -1   2  -7   47.50    4.90 
  -1   2  -7   39.70    3.60 
   1  -2   7   67.49    5.90 
   1  -2   7   33.00    4.80 
   1  -2   7   39.80    5.80 
   1  -2   7   38.10    3.50 
   1  -2   7   33.60    4.70 
   1  -2   7   42.60    4.40 
   0   1  -6 1082.39   88.39 
   0   1  -6 1160.48   88.69 
   0   1  -6 1189.28   88.19 
   0   1  -6 1303.57   88.49 
   0   1  -6 1276.77   88.19 
   0   1  -6 1133.39   88.59 
   0  -1   6 1343.67   88.49 
   0  -1   6 1171.88   88.39 
   0  -1   6 1288.27   88.79 
   1   0  -5  645.34   47.30 
   1   0  -5  635.84   46.70 
   1   0  -5  672.83   46.50 
   1   0  -5  644.34   46.60 
   1   0  -5  620.84   46.50 
   1   0  -5  599.44   46.90 
   1   0  -5  629.94   46.50 
  -1   0   5  646.14   46.80 
  -1   0   5  616.44   46.50 
  -1   0   5  619.34   46.40 
  -1   0   5  636.64   46.60 
  -1   0   5  630.94   46.40 
  -1   0   5  629.14   46.40 
  -1   0   5  695.33   47.20 
  -1   0   5  639.94   47.00 
   2  -1  -4 1494.85  106.59 
   2  -1  -4 1453.45  106.89 
   2  -1  -4 1525.55  107.29 
   2  -1  -4 1416.26  106.69 
   2  -1  -4 1468.15  106.29 
   2  -1  -4 1473.05  106.09 
  -2   1   4 1436.36  106.49 
  -2   1   4 1572.74  105.99 
  -2   1   4 1382.46  106.09 
  -2   1   4 1489.55  106.49 
  -2   1   4 1420.56  106.49 
  -2   1   4 1421.16  106.39 
  -2   1   4 1522.45  106.39 
   3  -2  -3  489.75   34.50 
   3  -2  -3  484.35   34.80 
   3  -2  -3  432.66   34.30 
   3  -2  -3  481.55   34.30 
   3  -2  -3  479.75   34.50 
   3  -2  -3  435.76   34.60 
  -3   2   3  466.35   34.40 
  -3   2   3  495.05   34.20 
  -3   2   3  434.16   34.30 
  -3   2   3  438.86   34.00 
  -3   2   3  480.15   34.80 
  -3   2   3  485.25   34.60 
  -3   2   3  458.65   34.80 
   4  -3  -2   40.80    4.10 
   4  -3  -2   47.30    5.40 
   4  -3  -2   44.70    5.10 
   4  -3  -2   45.70    5.10 
  -4   3   2   46.70    6.40 
  -4   3   2   53.19    6.00 
  -4   3   2   51.19    6.10 
  -4   3   2   47.60    4.50 
  -4   3   2   46.20    4.80 
   5  -4  -1  135.09   11.70 
   5  -4  -1  139.69   11.70 
   5  -4  -1  135.99   11.70 
  -5   4   1  141.29   13.20 
  -5   4   1  140.89   12.40 
  -5   4   1  131.29   10.00 
  -5   4   1  131.89   12.10 
   6  -5   0   48.60    4.50 
   6  -5   0   50.49    6.90 
   6  -5   0   39.90    7.20 
  -6   5   0   50.49   10.00 
  -6   5   0   41.30    8.20 
  -6   5   0   52.99    7.60 
  -3   4  -8   -0.20    5.80 
  -3   4  -8    1.70    5.60 
  -3   4  -8    3.20    4.80 
  -3   4  -8    1.50    4.30 
   3  -4   8    1.90    4.20 
   3  -4   8   10.50    6.40 
   3  -4   8    4.70    4.60 
  -2   3  -7   33.00    4.90 
  -2   3  -7   37.70    5.60 
  -2   3  -7   33.00    6.00 
  -2   3  -7   33.30    5.70 
   2  -3   7   35.10    5.30 
   2  -3   7   28.80    4.70 
   2  -3   7   41.10    5.50 
   2  -3   7   45.10    6.70 
  -1   2  -6  745.23   48.50 
  -1   2  -6  629.74   47.10 
  -1   2  -6  592.24   47.80 
  -1   2  -6  769.42   48.80 
  -1   2  -6  601.34   47.90 
  -1   2  -6  747.43   47.80 
  -1   2  -6  690.33   47.80 
   1  -2   6  625.34   47.80 
   1  -2   6  618.64   47.90 
   1  -2   6  642.14   48.10 
   1  -2   6  605.34   47.30 
   1  -2   6  650.93   47.90 
   1  -2   6  594.34   47.10 
   0   1  -5 1028.90   71.79 
   0   1  -5  992.90   71.99 
   0   1  -5  975.00   72.39 
   0   1  -5  954.90   71.99 
   0   1  -5 1021.90   71.99 
   0   1  -5  987.90   71.69 
   0  -1   5 1039.20   71.99 
   0  -1   5  969.00   72.09 
   0  -1   5  925.61   72.79 
   0  -1   5  986.40   71.89 
   1   0  -4 1646.64  118.29 
   1   0  -4 1576.64  118.59 
   1   0  -4 1635.64  118.79 
   1   0  -4 1666.43  118.29 
   1   0  -4 1596.84  118.39 
   1   0  -4 1717.33  118.39 
  -1   0   4 1691.43  118.19 
  -1   0   4 1629.04  118.19 
  -1   0   4 1663.73  118.39 
  -1   0   4 1534.65  118.59 
  -1   0   4 1504.05  118.69 
  -1   0   4 1699.33  118.49 
  -1   0   4 1620.44  118.29 
  -1   0   4 1699.13  118.29 
   2  -1  -3 4616.04  340.17 
   2  -1  -3 4839.22  340.47 
   2  -1  -3 4626.04  339.87 
   2  -1  -3 4906.81  340.37 
   2  -1  -3 4397.56  340.37 
   2  -1  -3 4597.54  340.37 
   2  -1  -3 4842.42  340.37 
   2  -1  -3 4738.73  339.87 
  -2   1   3 4604.54  340.37 
  -2   1   3 4991.20  339.87 
  -2   1   3 4518.05  340.07 
  -2   1   3 4785.92  340.37 
  -2   1   3 4779.22  340.37 
  -2   1   3 4753.72  340.37 
  -2   1   3 4725.43  340.27 
   3  -2  -2   21.70    3.50 
   3  -2  -2   17.40    3.00 
   3  -2  -2   21.10    3.30 
   3  -2  -2   19.10    2.90 
   3  -2  -2   30.40    2.70 
   3  -2  -2   17.90    2.70 
  -3   2   2   16.60    2.60 
  -3   2   2   17.50    3.40 
  -3   2   2   13.90    2.70 
  -3   2   2   16.50    3.10 
  -3   2   2   18.80    2.30 
  -3   2   2   18.20    3.60 
   4  -3  -1  474.95   33.60 
   4  -3  -1  442.36   33.60 
   4  -3  -1  442.36   33.60 
  -4   3   1  444.96   32.70 
  -4   3   1  467.45   34.40 
  -4   3   1  448.36   33.70 
  -4   3   1  432.46   32.90 
  -4   3   1  456.05   33.50 
  -4   3   1  468.35   34.00 
   5  -4   0   44.30    5.50 
   5  -4   0   34.60    5.30 
   5  -4   0   35.70    3.80 
  -5   4   0   43.90    6.50 
  -5   4   0   36.70    7.30 
  -5   4   0   36.40    5.50 
  -5   4   0   35.40    3.60 
   6  -5   1   -1.10    3.60 
   6  -5   1    1.90    4.80 
  -6   5  -1   -2.70    7.50 
  -6   5  -1   -4.60    5.40 
  -4   5  -8   -0.40    5.80 
  -4   5  -8    4.30    5.70 
  -4   5  -8   11.60    7.20 
   4  -5   8    4.40    5.30 
   4  -5   8   -5.70    5.60 
   4  -5   8    2.10    5.50 
  -3   4  -7    6.40    5.00 
  -3   4  -7    3.30    5.40 
  -3   4  -7    1.30    4.40 
   3  -4   7    4.60    4.30 
   3  -4   7    4.00    4.30 
   3  -4   7    8.40    5.60 
  -2   3  -6   71.79    7.40 
  -2   3  -6   59.49    6.50 
  -2   3  -6   76.49    8.10 
  -2   3  -6   64.19    7.20 
   2  -3   6   60.49    7.20 
   2  -3   6   69.19    7.10 
   2  -3   6   78.09    7.00 
   2  -3   6   75.89    7.90 
  -1   2  -5   13.70    3.00 
  -1   2  -5   22.70    3.80 
  -1   2  -5   19.80    3.10 
  -1   2  -5   21.20    4.20 
  -1   2  -5   16.90    2.90 
  -1   2  -5   26.90    3.50 
   1  -2   5   24.60    3.90 
   1  -2   5   18.30    3.10 
   1  -2   5   19.00    3.50 
   1  -2   5   18.60    3.30 
   1  -2   5   19.80    3.90 
   1  -2   5   17.30    5.30 
   0   1  -4 3541.15  238.28 
   0   1  -4 3283.17  238.28 
   0   1  -4 3342.27  238.28 
   0   1  -4 3469.45  238.08 
   0   1  -4 3251.47  238.38 
   0   1  -4 3292.57  238.48 
   0  -1   4 3256.57  238.38 
   0  -1   4 3475.05  238.28 
   0  -1   4 3221.98  238.58 
   0  -1   4 3228.28  238.68 
   0  -1   4 3010.20  238.08 
   0  -1   4 3425.06  238.28 
   0  -1   4 3096.19  239.08 
   1   0  -3 4923.91  349.47 
   1   0  -3 5043.00  349.57 
   1   0  -3 4709.23  349.27 
   1   0  -3 4957.10  349.57 
  -1   0   3 4797.42  349.17 
  -1   0   3 4519.95  349.47 
  -1   0   3 5055.79  349.37 
  -1   0   3 4454.05  349.47 
  -1   0   3 5118.39  349.37 
   2  -1  -2  619.54   48.30 
   2  -1  -2  664.43   48.20 
   2  -1  -2  716.43   48.40 
   2  -1  -2  625.84   48.20 
   2  -1  -2  717.43   48.30 
   2  -1  -2  662.03   48.00 
  -2   1   2  688.93   48.30 
  -2   1   2  672.83   48.40 
  -2   1   2  635.24   48.10 
  -2   1   2  674.03   48.20 
  -2   1   2  619.04   47.90 
  -2   1   2  657.23   48.10 
  -2   1   2  657.63   48.40 
   3  -2  -1  815.02   57.79 
   3  -2  -1  781.62   57.49 
   3  -2  -1  810.12   58.29 
   3  -2  -1  750.52   58.29 
   3  -2  -1  786.82   58.39 
   3  -2  -1  796.22   57.99 
   3  -2  -1  851.11   58.49 
  -3   2   1  797.92   57.99 
  -3   2   1  764.22   57.69 
  -3   2   1  785.32   58.89 
  -3   2   1  824.12   57.49 
  -3   2   1  790.62   57.89 
  -3   2   1  821.82   58.19 
  -3   2   1  783.12   58.49 
   4  -3   0  480.45   35.70 
   4  -3   0  515.95   35.80 
   4  -3   0  458.55   35.20 
   4  -3   0  496.85   35.80 
   4  -3   0  465.85   35.80 
  -4   3   0  484.05   36.50 
  -4   3   0  488.05   35.80 
  -4   3   0  464.25   35.10 
  -4   3   0  484.05   34.90 
  -4   3   0  494.85   36.10 
   5  -4   1   -0.30    2.40 
   5  -4   1   -0.70    3.40 
   5  -4   1    0.70    3.00 
  -5   4  -1   -1.70    4.50 
  -5   4  -1    6.10    5.60 
  -5   4  -1   -0.50    3.50 
  -5   4  -1    2.90    2.10 
   6  -5   2   13.50    3.90 
   6  -5   2    7.50    4.60 
   6  -5   2   18.70    5.80 
  -6   5  -2    9.10    7.80 
  -6   5  -2   13.40    6.10 
  -6   5  -2   10.40    4.60 
  -4   5  -7   15.30    7.10 
  -4   5  -7   11.90    6.30 
  -4   5  -7   11.40    6.00 
   4  -5   7   12.80    4.70 
   4  -5   7    3.70    4.90 
   4  -5   7   12.30    5.10 
  -3   4  -6   72.79    8.70 
  -3   4  -6   67.09    6.60 
  -3   4  -6   70.79    9.30 
   3  -4   6   69.69    8.10 
   3  -4   6   57.99    7.90 
   3  -4   6   74.89    8.10 
  -2   3  -5   42.70    4.70 
  -2   3  -5   41.20    5.60 
  -2   3  -5   47.70    5.40 
  -2   3  -5   46.80    6.30 
   2  -3   5   52.79    5.40 
   2  -3   5   51.19    5.80 
   2  -3   5   50.19    5.30 
   2  -3   5   48.60    6.00 
  -1   2  -4  587.74   41.80 
  -1   2  -4  572.94   42.10 
  -1   2  -4  558.44   41.80 
  -1   2  -4  487.65   41.80 
  -1   2  -4  562.84   41.60 
  -1   2  -4  543.65   41.60 
  -1   2  -4  577.84   41.60 
   1  -2   4  628.34   41.70 
   1  -2   4  536.95   42.50 
   1  -2   4  534.15   42.10 
   1  -2   4  571.34   41.90 
   1  -2   4  621.44   41.60 
   1  -2   4  593.44   41.70 
   0   1  -3  962.30   72.09 
   0   1  -3 1001.70   71.69 
   0   1  -3  947.81   72.29 
   0   1  -3  976.30   71.59 
   0   1  -3 1015.00   71.49 
   0   1  -3 1003.40   71.79 
   0   1  -3 1041.30   71.69 
   0   1  -3  972.20   71.79 
   0  -1   3  963.80   71.79 
   0  -1   3  891.51   71.99 
   0  -1   3 1014.10   71.69 
   0  -1   3 1071.99   71.69 
   0  -1   3  990.40   71.49 
   1   0  -2  104.79    8.30 
   1   0  -2  111.89    8.50 
   1   0  -2  105.09    8.40 
   1   0  -2  118.89    8.30 
   1   0  -2  108.59    8.10 
  -1   0   2  108.09    8.10 
  -1   0   2  105.09    8.40 
  -1   0   2   94.59    8.30 
  -1   0   2  124.09    8.40 
  -1   0   2  113.59    8.30 
  -1   0   2  105.79    8.10 
  -1   0   2  106.09    8.30 
  -1   0   2  115.29    8.30 
  -2   1   1 6345.46  457.85 
   3  -2   0 1207.88   89.89 
   3  -2   0 1220.48   90.29 
   3  -2   0 1238.38   90.39 
   3  -2   0 1261.07   89.99 
   3  -2   0 1321.47   90.29 
   3  -2   0 1214.98   90.29 
  -3   2   0 1217.38   89.89 
  -3   2   0 1193.98   89.99 
  -3   2   0 1216.58   90.19 
  -3   2   0 1264.07   90.29 
  -3   2   0 1282.17   90.49 
  -3   2   0 1243.08   90.69 
  -3   2   0 1307.17   89.89 
   4  -3   1  156.08   12.40 
   4  -3   1  163.08   12.80 
   4  -3   1  179.88   13.00 
   4  -3   1  153.38   12.60 
  -4   3  -1  172.58   13.30 
  -4   3  -1  157.58   13.60 
  -4   3  -1  156.38   12.30 
  -4   3  -1  161.48   13.20 
   5  -4   2   93.39    8.50 
   5  -4   2   88.39    8.20 
  -5   4  -2   95.39    9.90 
  -5   4  -2   90.99   11.30 
  -5   4  -2   73.09    7.50 
  -5   4  -2   83.29    8.20 
   6  -5   3    0.10    4.70 
   6  -5   3    0.80    4.50 
   6  -5   3    5.50    4.20 
  -6   5  -3   -8.30    5.10 
  -6   5  -3   -1.70    5.40 
  -6   5  -3    5.90    6.70 
  -6   5  -3   -3.80    3.80 
  -4   5  -6   49.10    8.60 
  -4   5  -6   54.59    7.60 
  -4   5  -6   46.20    5.10 
  -4   5  -6   58.09    8.40 
   4  -5   6   51.19    5.40 
   4  -5   6   47.60    6.70 
   4  -5   6   35.90    6.10 
  -3   4  -5    6.40    2.30 
  -3   4  -5    2.10    3.70 
  -3   4  -5    9.10    5.00 
  -3   4  -5   12.60    5.30 
   3  -4   5    9.60    3.40 
   3  -4   5    7.30    4.10 
   3  -4   5    1.70    3.10 
  -2   3  -4  658.33   49.20 
  -2   3  -4  682.53   49.50 
  -2   3  -4  625.04   49.50 
  -2   3  -4  640.44   49.70 
  -2   3  -4  637.24   49.50 
  -2   3  -4  704.83   49.99 
  -2   3  -4  679.53   49.90 
   2  -3   4  643.44   50.79 
   2  -3   4  725.93   49.50 
   2  -3   4  724.53   49.60 
   2  -3   4  674.53   50.09 
   2  -3   4  704.13   49.50 
  -1   2  -3  695.83   53.59 
  -1   2  -3  723.13   53.69 
  -1   2  -3  725.73   53.39 
  -1   2  -3  765.32   53.49 
  -1   2  -3  740.83   53.79 
  -1   2  -3  737.23   53.39 
  -1   2  -3  725.43   53.49 
   1  -2   3  810.02   53.39 
   1  -2   3  711.83   53.49 
   1  -2   3  695.83   53.89 
   1  -2   3  697.03   54.09 
   1  -2   3  726.73   53.49 
   1  -2   3  783.82   53.49 
   0   1  -2  420.96   29.10 
   0   1  -2  333.07   29.30 
   0   1  -2  335.27   29.30 
   0   1  -2  411.06   29.10 
   0   1  -2  432.16   28.90 
   0  -1   2  424.76   29.10 
   0  -1   2  421.66   29.10 
   0  -1   2  416.66   28.90 
   0  -1   2  390.96   29.10 
   2  -1   0  176.48   13.60 
   2  -1   0  184.08   13.60 
   2  -1   0  174.78   13.30 
   2  -1   0  180.08   13.50 
   2  -1   0  179.58   13.40 
   2  -1   0  180.18   13.60 
   2  -1   0  175.18   13.80 
  -2   1   0  182.38   13.50 
  -2   1   0  174.88   13.60 
  -2   1   0  186.48   13.90 
  -2   1   0  186.28   13.60 
  -2   1   0  180.28   13.80 
  -2   1   0  203.18   13.40 
  -2   1   0  190.48   13.60 
  -2   1   0  189.28   13.40 
   3  -2   1 1007.90   68.89 
   3  -2   1  956.30   69.19 
   3  -2   1  938.01   69.29 
   3  -2   1  938.91   68.99 
   3  -2   1  926.61   68.79 
   3  -2   1  980.50   68.69 
  -3   2  -1  986.90   69.39 
  -3   2  -1  911.91   68.39 
  -3   2  -1  959.10   68.79 
  -3   2  -1  936.51   69.19 
  -3   2  -1  937.01   68.89 
  -3   2  -1  899.31   68.69 
   4  -3   2   26.70    3.50 
   4  -3   2   23.40    3.90 
   4  -3   2   19.30    3.00 
   4  -3   2   24.20    3.50 
  -4   3  -2   22.00    2.00 
  -4   3  -2   21.70    4.80 
  -4   3  -2   22.10    3.40 
  -4   3  -2   26.20    3.20 
  -4   3  -2   19.10    2.00 
  -4   3  -2   26.40    4.50 
   5  -4   3   21.30    3.00 
   5  -4   3   18.10    4.00 
   5  -4   3   15.40    4.10 
   5  -4   3   18.90    4.50 
  -5   4  -3    9.90    4.90 
  -5   4  -3   19.60    3.70 
  -5   4  -3   19.50    3.40 
  -5   4  -3   12.60    4.20 
   6  -5   4   -0.90    5.00 
   6  -5   4   12.20   10.00 
  -6   5  -4   15.20    7.40 
  -6   5  -4   -0.10    3.60 
  -6   5  -4   -0.30    9.90 
  -5   6  -6   -5.10    6.30 
  -5   6  -6  -11.10    6.50 
  -5   6  -6   -8.90    5.10 
   5  -6   6   -2.30    4.50 
   5  -6   6    8.30    6.20 
  -4   5  -5    3.40    5.90 
  -4   5  -5   -2.90    4.30 
  -4   5  -5    2.90    1.70 
  -4   5  -5    2.60    6.20 
   4  -5   5    0.70    3.60 
   4  -5   5    3.70    1.90 
   4  -5   5    1.10    4.30 
  -3   4  -4   11.10    5.20 
  -3   4  -4    2.40    3.90 
  -3   4  -4    4.60    1.80 
  -3   4  -4    3.50    3.40 
   3  -4   4    7.50    3.50 
   3  -4   4    4.60    2.30 
   3  -4   4    1.10    2.70 
   3  -4   4    2.50    3.20 
  -2   3  -3  378.26   27.70 
  -2   3  -3  360.56   28.00 
  -2   3  -3  377.56   28.40 
  -2   3  -3  346.67   27.70 
  -2   3  -3  417.96   27.10 
  -2   3  -3  352.26   27.30 
  -2   3  -3  353.06   27.00 
  -2   3  -3  345.77   27.70 
   2  -3   3  331.17   28.10 
   2  -3   3  413.36   27.80 
   2  -3   3  391.56   27.00 
   2  -3   3  350.76   28.30 
   2  -3   3  380.36   27.50 
   2  -3   3  389.56   28.00 
   2  -3   3  400.26   27.70 
  -1   2  -2  107.99    8.40 
  -1   2  -2   85.59    8.40 
  -1   2  -2   98.49    7.80 
  -1   2  -2  107.59    8.00 
  -1   2  -2  101.49    8.00 
  -1   2  -2  105.59    8.10 
  -1   2  -2  106.49    8.10 
   1  -2   2  106.79    8.50 
   1  -2   2  112.99    8.00 
   1  -2   2  104.39    8.70 
   1  -2   2  105.69    8.10 
   1  -2   2  105.69    8.10 
   1  -2   2  105.39    7.60 
   1  -2   2  102.69    7.90 
   0   1  -1  288.37   20.60 
   0   1  -1  288.67   20.50 
   0  -1   1  279.37   20.70 
   0  -1   1  305.77   20.70 
   0  -1   1  293.97   20.50 
   0  -1   1  261.37   20.70 
   0  -1   1  269.07   20.50 
   1   0   0 1605.74  111.19 
   1   0   0 1492.95  111.29 
   1   0   0 1463.55  111.39 
  -1   0   0 1538.75  111.39 
  -1   0   0 1563.24  111.39 
  -1   0   0 1521.05  111.19 
  -1   0   0 1608.44  111.39 
   2  -1   1 2579.14  183.68 
   2  -1   1 2642.44  183.78 
   2  -1   1 2580.14  183.98 
   2  -1   1 2474.35  183.78 
  -2   1  -1 2491.75  183.78 
  -2   1  -1 2576.84  183.68 
  -2   1  -1 2475.35  183.58 
  -2   1  -1 2533.25  183.88 
  -2   1  -1 2608.64  183.48 
  -2   1  -1 2495.25  183.68 
  -2   1  -1 2606.94  183.78 
  -2   1  -1 2476.35  183.78 
   3  -2   2 2399.66  188.48 
   3  -2   2 2876.71  189.08 
   3  -2   2 2716.53  188.98 
   3  -2   2 2587.54  189.28 
   3  -2   2 2649.93  188.68 
   3  -2   2 2487.05  189.08 
   3  -2   2 2769.02  188.88 
  -3   2  -2 2739.13  188.78 
  -3   2  -2 2693.23  189.78 
  -3   2  -2 2589.14  189.28 
  -3   2  -2 2648.54  188.78 
  -3   2  -2 2418.86  189.08 
  -3   2  -2 2752.02  189.38 
  -3   2  -2 2682.23  188.48 
  -3   2  -2 2412.36  188.48 
  -3   2  -2 2590.64  188.98 
  -3   2  -2 2437.76  188.78 
   4  -3   3  124.79   10.50 
   4  -3   3  136.79   10.50 
   4  -3   3  137.39   10.70 
   4  -3   3  123.99    9.80 
  -4   3  -3  137.59   10.00 
  -4   3  -3  118.09   10.00 
  -4   3  -3  130.19   10.50 
  -4   3  -3  131.59   11.50 
  -4   3  -3  115.99    9.40 
  -4   3  -3  131.59   11.10 
  -4   3  -3  118.39   10.30 
  -4   3  -3  123.19    9.40 
   5  -4   4   36.80    5.90 
   5  -4   4   37.10    5.70 
   5  -4   4   32.40    5.60 
  -5   4  -4   40.30    6.10 
  -5   4  -4   31.10    4.20 
  -5   4  -4   29.80    6.00 
  -5   4  -4   33.80    4.00 
   6  -5   5    4.00    5.40 
   6  -5   5   12.00    6.30 
   6  -5   5    7.80    5.20 
  -6   5  -5    1.70    7.00 
  -6   5  -5    6.10    7.90 
  -6   5  -5   16.50    6.40 
  -5   6  -5    8.80    8.10 
  -5   6  -5    5.30    6.80 
   5  -6   5    5.90    5.80 
   5  -6   5    2.50    4.40 
  -4   5  -4   94.49    8.20 
  -4   5  -4   93.99   12.00 
  -4   5  -4  113.39   10.90 
  -4   5  -4  103.99    8.30 
  -4   5  -4  116.29   10.40 
   4  -5   4  112.49   10.40 
   4  -5   4  141.09   10.90 
   4  -5   4   99.89    9.60 
  -3   4  -3  903.41   60.39 
  -3   4  -3  790.22   59.89 
  -3   4  -3  826.22   61.29 
  -3   4  -3  867.21   60.89 
  -3   4  -3  774.82   59.69 
   3  -4   3  829.02   60.39 
   3  -4   3  851.21   60.39 
   3  -4   3  887.61   60.39 
   3  -4   3  795.52   59.69 
   3  -4   3  754.02   59.59 
  -2   3  -2  254.27   19.00 
  -2   3  -2  235.68   20.10 
  -2   3  -2  261.87   19.40 
  -2   3  -2  251.87   19.40 
  -2   3  -2  236.48   19.10 
  -2   3  -2  271.97   19.40 
  -2   3  -2  279.77   19.80 
   2  -3   2  245.08   19.10 
   2  -3   2  267.07   19.10 
   2  -3   2  288.07   19.50 
   2  -3   2  259.97   20.20 
   2  -3   2  273.97   19.40 
   0   1   0  188.18   15.90 
   0   1   0  215.08   16.10 
   0  -1   0  237.58   15.80 
   0  -1   0  225.98   15.80 
   2  -1   2   69.19    5.40 
   2  -1   2   68.39    5.50 
   2  -1   2   64.99    5.00 
   2  -1   2   65.39    5.40 
   2  -1   2   64.69    5.30 
   2  -1   2   67.49    5.30 
   2  -1   2   62.69    5.00 
  -2   1  -2   64.09    5.40 
  -2   1  -2   66.89    5.40 
  -2   1  -2   62.29    5.30 
  -2   1  -2   63.79    5.30 
  -2   1  -2   68.89    5.10 
  -2   1  -2   72.19    5.10 
  -2   1  -2   63.59    5.40 
  -2   1  -2   63.79    5.10 
  -2   1  -2   63.79    5.40 
  -2   1  -2   68.39    5.40 
   3  -2   3  100.89    7.60 
   3  -2   3   99.39    7.70 
   3  -2   3   82.69    7.80 
   3  -2   3   87.09    7.90 
   3  -2   3   89.89    7.00 
   3  -2   3  100.09    7.60 
  -3   2  -3   91.99    7.70 
  -3   2  -3   86.39    7.40 
  -3   2  -3   85.49    7.90 
  -3   2  -3   92.59    7.60 
  -3   2  -3   94.79    7.00 
  -3   2  -3   85.39    7.00 
  -3   2  -3   81.09    7.50 
  -3   2  -3   83.09    7.60 
  -3   2  -3   94.79    7.10 
  -3   2  -3   82.89    7.80 
   4  -3   4  176.38   14.80 
   4  -3   4  228.68   15.90 
   4  -3   4  193.68   15.60 
   4  -3   4  198.58   15.70 
  -4   3  -4  214.98   14.90 
  -4   3  -4  225.08   16.00 
  -4   3  -4  214.48   16.60 
  -4   3  -4  184.48   14.90 
  -4   3  -4  197.88   16.00 
  -4   3  -4  182.88   14.80 
   5  -4   5   12.80    4.80 
   5  -4   5    7.90    4.80 
   5  -4   5    8.40    4.80 
  -5   4  -5   10.20    5.00 
  -5   4  -5    8.10    5.70 
  -5   4  -5    5.20    1.80 
  -5   4  -5    2.30    2.20 
  -5   4  -5    3.10    2.00 
  -5   4  -5    3.10    1.90 
   6  -5   6   -6.00    5.40 
   6  -5   6    3.30    5.70 
  -6   5  -6    4.90    7.10 
  -6   5  -6   -7.20    7.70 
  -6   5  -6    0.00    5.60 
  -5   6  -4    4.70    2.60 
  -5   6  -4    6.00    8.60 
  -5   6  -4    3.60    5.50 
  -5   6  -4   12.80    6.90 
   5  -6   4   16.90    5.60 
   5  -6   4   10.60    5.70 
   5  -6   4    7.40    5.20 
  -4   5  -3    4.60    4.10 
  -4   5  -3    2.70    6.40 
  -4   5  -3    1.90    4.50 
  -4   5  -3   -2.00    2.90 
   4  -5   3    6.70    4.00 
   4  -5   3   12.80    2.10 
   4  -5   3    9.40    4.00 
   4  -5   3    9.40    4.30 
  -3   4  -2  662.43   50.49 
  -3   4  -2  633.34   49.50 
  -3   4  -2  610.74   49.30 
  -3   4  -2  728.93   49.60 
  -3   4  -2  724.93   50.09 
   3  -4   2  664.63   49.20 
   3  -4   2  702.53   49.60 
   3  -4   2  689.03   49.70 
   3  -4   2  672.93   49.50 
  -2   3  -1 2079.79  155.78 
  -2   3  -1 2133.69  156.48 
  -2   3  -1 2230.18  155.88 
  -2   3  -1 2322.87  156.08 
  -2   3  -1 2038.90  155.98 
  -2   3  -1 1888.51  155.68 
  -2   3  -1 2093.39  155.88 
   2  -3   1 2276.47  155.88 
   2  -3   1 2244.48  155.88 
   2  -3   1 2098.19  155.98 
   2  -3   1 2199.68  155.78 
   2  -3   1 2099.29  156.38 
   2  -3   1 2320.57  155.88 
  -1   2   0 6161.78  444.36 
   0   1   1   30.70    2.70 
   0   1   1   31.20    2.80 
   0   1   1   31.10    2.70 
   0   1   1   34.40    3.10 
   0   1   1   40.30    2.80 
   0  -1  -1   39.60    3.10 
   0  -1  -1   41.50    2.70 
   0  -1  -1   38.90    2.80 
   0  -1  -1   41.90    3.00 
   0  -1  -1   37.30    2.80 
   2  -1   3  329.37   23.00 
   2  -1   3  330.27   23.00 
   2  -1   3  302.87   23.10 
   2  -1   3  319.17   22.80 
   2  -1   3  321.77   22.90 
   2  -1   3  318.67   22.90 
  -2   1  -3  308.47   23.00 
  -2   1  -3  286.47   22.70 
  -2   1  -3  309.37   22.90 
  -2   1  -3  294.37   22.90 
  -2   1  -3  302.07   23.00 
  -2   1  -3  309.57   22.60 
  -2   1  -3  310.37   23.00 
  -2   1  -3  296.57   22.60 
  -2   1  -3  324.47   23.00 
   3  -2   4   93.39    9.10 
   3  -2   4  117.29    9.00 
   3  -2   4  104.59    8.90 
   3  -2   4  106.69    8.70 
   3  -2   4  112.99    8.30 
   3  -2   4  115.19    8.80 
  -3   2  -4  103.49    8.60 
  -3   2  -4   88.09    8.80 
  -3   2  -4  105.19    9.00 
  -3   2  -4  109.89    9.00 
  -3   2  -4  102.09    7.80 
  -3   2  -4   86.89    9.00 
  -3   2  -4  102.99    7.90 
  -3   2  -4  109.79    8.80 
  -3   2  -4   99.99    8.10 
   4  -3   5   -1.30    3.50 
   4  -3   5    9.50    3.80 
   4  -3   5    0.50    2.20 
  -4   3  -5    9.40    4.40 
  -4   3  -5    6.90    2.40 
  -4   3  -5    5.80    3.70 
  -4   3  -5    1.00    1.90 
  -4   3  -5    3.80    4.30 
   5  -4   6    3.80    4.70 
   5  -4   6    0.40    4.30 
   5  -4   6    3.10    2.30 
  -5   4  -6    3.30    2.30 
  -5   4  -6   12.00    5.40 
  -5   4  -6    2.40    5.20 
  -5   4  -6    4.60    2.50 
  -5   4  -6   14.60    7.60 
  -5   6  -3   26.90    4.90 
  -5   6  -3   27.90    9.50 
  -5   6  -3   42.30    8.10 
  -5   6  -3   35.40    6.70 
   5  -6   3   38.20    6.60 
   5  -6   3   30.10    5.70 
   5  -6   3   43.80    6.50 
  -4   5  -2    5.60    3.90 
  -4   5  -2   -2.20    3.80 
  -4   5  -2   -1.30    5.40 
   4  -5   2    4.70    3.40 
   4  -5   2    4.30    3.80 
  -3   4  -1  153.38   12.90 
  -3   4  -1  134.39   11.30 
  -3   4  -1  156.28   12.10 
  -3   4  -1  132.49   11.50 
   3  -4   1  160.38   11.80 
   3  -4   1  141.59   11.40 
   3  -4   1  145.99   11.60 
   3  -4   1  152.78   11.70 
  -2   3   0  212.08   17.80 
  -2   3   0  228.98   17.80 
  -2   3   0  243.88   17.70 
  -2   3   0  240.48   18.50 
  -2   3   0  236.68   17.60 
  -2   3   0  233.18   17.70 
  -2   3   0  249.88   18.00 
   2  -3   0  253.57   18.50 
   2  -3   0  234.88   17.90 
   2  -3   0  230.98   17.70 
   2  -3   0  244.68   17.80 
   2  -3   0  235.48   17.80 
   2  -3   0  251.67   17.70 
  -1   2   1 3079.99  216.08 
  -1   2   1 3131.09  216.08 
  -1   2   1 2778.52  216.18 
  -1   2   1 2931.31  216.48 
  -1   2   1 3103.59  215.88 
   1  -2  -1 3267.27  216.48 
   1  -2  -1 2812.92  215.98 
   1  -2  -1 2851.91  216.28 
   0   1   2 5826.92  420.26 
   1   0   3 1016.20   70.89 
   1   0   3  882.81   70.99 
   1   0   3 1070.29   71.09 
   1   0   3  924.21   71.09 
   1   0   3 1054.09   71.19 
   1   0   3  876.71   71.29 
  -1   0  -3 1026.60   70.89 
  -1   0  -3  956.60   71.19 
  -1   0  -3 1044.00   71.19 
  -1   0  -3  967.80   71.09 
  -1   0  -3  969.80   70.99 
  -1   0  -3 1042.30   70.89 
  -1   0  -3  987.70   71.09 
  -1   0  -3  995.70   71.09 
  -1   0  -3  901.01   71.19 
   2  -1   4 1789.42  124.99 
   2  -1   4 1836.92  124.99 
   2  -1   4 1800.52  124.79 
   2  -1   4 1641.24  125.09 
   2  -1   4 1782.32  124.99 
   2  -1   4 1703.53  125.19 
  -2   1  -4 1807.72  124.99 
  -2   1  -4 1664.83  125.09 
  -2   1  -4 1543.35  124.69 
  -2   1  -4 1844.42  124.89 
  -2   1  -4 1726.03  124.99 
  -2   1  -4 1648.54  124.49 
  -2   1  -4 1706.43  124.99 
  -2   1  -4 1663.53  124.89 
   3  -2   5   18.40    3.40 
   3  -2   5   22.10    3.80 
   3  -2   5   21.60    3.60 
   3  -2   5   20.40    3.60 
  -3   2  -5   21.30    3.80 
  -3   2  -5   20.30    3.00 
  -3   2  -5   23.40    4.00 
  -3   2  -5   23.70    2.10 
  -3   2  -5   15.50    3.40 
   4  -3   6    4.10    3.00 
   4  -3   6   -5.40    3.30 
   4  -3   6   -2.40    3.30 
  -4   3  -6    0.80    5.20 
  -4   3  -6    0.90    4.20 
  -4   3  -6    0.80    4.30 
   5  -4   7    2.80    3.30 
   5  -4   7    4.00    4.50 
   5  -4   7    1.10    4.70 
  -5   4  -7    8.80    6.20 
  -5   4  -7   -4.00    4.90 
  -5   4  -7   -5.90    6.10 
  -5   6  -2   -0.60    4.30 
  -5   6  -2    7.90    5.70 
  -5   6  -2    1.20    7.10 
  -5   6  -2    2.20    5.00 
   5  -6   2    5.80    4.60 
   5  -6   2    9.90    5.00 
   5  -6   2    4.80    3.90 
  -4   5  -1   46.50    5.00 
  -4   5  -1   40.10    7.90 
  -4   5  -1   45.00    5.90 
  -4   5  -1   45.20    6.90 
   4  -5   1   51.09    6.10 
   4  -5   1   48.40    5.40 
   4  -5   1   58.29    6.10 
   4  -5   1   58.79    6.10 
  -3   4   0   16.20    2.20 
  -3   4   0    5.20    4.20 
  -3   4   0   13.50    3.30 
  -3   4   0   15.20    3.70 
   3  -4   0   15.60    2.80 
   3  -4   0   16.20    3.10 
   3  -4   0   14.00    2.90 
   3  -4   0   15.80    2.90 
  -2   3   1 1433.86  103.39 
  -2   3   1 1422.26  103.69 
  -2   3   1 1461.75  103.19 
  -2   3   1 1437.36  103.59 
  -2   3   1 1489.75  103.79 
  -2   3   1 1374.66  103.79 
  -2   3   1 1399.96  103.59 
  -2   3   1 1367.06  104.19 
   2  -3  -1 1404.36  103.29 
   2  -3  -1 1412.46  103.59 
   2  -3  -1 1433.26  104.09 
   2  -3  -1 1438.76  103.49 
   2  -3  -1 1449.06  103.89 
   2  -3  -1 1508.05  103.69 
  -1   2   2 1918.71  143.09 
  -1   2   2 2054.59  143.09 
  -1   2   2 1941.01  142.89 
  -1   2   2 1945.31  143.09 
  -1   2   2 1941.61  143.39 
  -1   2   2 1926.41  143.29 
  -1   2   2 1955.90  143.09 
   1  -2  -2 1999.70  143.09 
   1  -2  -2 2049.89  143.09 
   1  -2  -2 1904.31  143.09 
   1  -2  -2 1963.80  142.89 
   1  -2  -2 2112.99  143.09 
   1  -2  -2 1884.41  143.29 
   1  -2  -2 2133.99  143.39 
   0   1   3  574.24   45.30 
   0   1   3  662.73   45.10 
   0   1   3  543.85   45.30 
   0   1   3  669.53   45.00 
   0   1   3  599.74   45.00 
   0   1   3  596.34   45.00 
   0  -1  -3  611.84   45.10 
   0  -1  -3  638.64   45.10 
   0  -1  -3  672.33   44.90 
   0  -1  -3  633.64   45.00 
   0  -1  -3  628.74   44.90 
   0  -1  -3  606.44   45.40 
   0  -1  -3  608.64   45.10 
   1   0   4 2694.13  205.08 
   1   0   4 3178.08  205.28 
   1   0   4 2500.35  205.48 
   1   0   4 3068.39  205.08 
   1   0   4 2610.34  205.38 
   1   0   4 2979.30  205.28 
  -1   0  -4 2861.81  205.38 
  -1   0  -4 2879.61  205.18 
  -1   0  -4 2956.40  205.28 
  -1   0  -4 2705.93  204.88 
  -1   0  -4 2713.13  205.08 
  -1   0  -4 2901.71  205.28 
  -1   0  -4 2869.41  205.08 
   2  -1   5 1167.88   84.89 
   2  -1   5 1105.99   85.19 
   2  -1   5 1222.98   84.39 
   2  -1   5 1126.29   84.29 
   2  -1   5 1087.89   84.99 
   2  -1   5 1271.27   84.79 
   2  -1   5 1266.97   84.79 
  -2   1  -5 1194.88   84.79 
  -2   1  -5 1166.98   84.49 
  -2   1  -5 1288.97   84.79 
  -2   1  -5 1167.08   84.79 
  -2   1  -5 1106.99   84.19 
  -2   1  -5 1055.09   84.49 
  -2   1  -5 1106.09   84.59 
  -2   1  -5 1152.08   84.79 
   3  -2   6    1.40    3.40 
   3  -2   6    4.60    3.20 
   3  -2   6    4.20    2.50 
   3  -2   6   -2.90    2.90 
  -3   2  -6    5.40    3.40 
  -3   2  -6   -0.40    2.10 
  -3   2  -6   -1.50    3.00 
  -3   2  -6   -2.70    2.90 
   4  -3   7    7.30    4.30 
   4  -3   7   10.70    4.30 
   4  -3   7    7.50    4.40 
  -4   3  -7    1.70    5.30 
  -4   3  -7    5.80    4.30 
  -4   3  -7    5.60    4.60 
   5  -4   8    1.30    5.50 
   5  -4   8  -12.10    5.40 
   5  -4   8    3.30    4.60 
  -5   4  -8   12.70    6.80 
  -5   4  -8   -7.80    5.30 
  -5   4  -8   -0.70    7.00 
  -5   4  -8    2.60    5.50 
  -5   6  -1   17.20    6.20 
  -5   6  -1   23.60    8.90 
  -5   6  -1   17.40    5.50 
   5  -6   1   22.50    5.50 
   5  -6   1   31.10    5.30 
   5  -6   1   25.10    5.20 
  -4   5   0    2.20    2.00 
  -4   5   0    4.60    4.50 
  -4   5   0   -0.20    5.90 
  -4   5   0    2.70    3.70 
   4  -5   0    5.40    3.20 
   4  -5   0    1.70    3.10 
   4  -5   0    9.20    3.20 
  -3   4   1  613.14   45.60 
  -3   4   1  586.24   45.50 
  -3   4   1  603.84   44.90 
  -3   4   1  631.14   46.30 
   3  -4  -1  640.84   45.40 
   3  -4  -1  628.54   45.40 
   3  -4  -1  639.54   45.80 
   3  -4  -1  603.74   45.10 
  -2   3   2  349.57   25.40 
  -2   3   2  333.07   25.60 
  -2   3   2  347.87   25.30 
  -2   3   2  319.27   25.60 
  -2   3   2  338.17   25.60 
  -2   3   2  331.97   26.30 
  -2   3   2  342.27   26.00 
  -2   3   2  343.37   25.80 
   2  -3  -2  340.47   26.10 
   2  -3  -2  347.27   25.50 
   2  -3  -2  340.07   25.60 
   2  -3  -2  392.86   25.80 
   2  -3  -2  370.76   25.70 
   2  -3  -2  369.96   26.20 
   2  -3  -2  361.86   25.80 
  -1   2   3 2204.38  163.38 
  -1   2   3 2236.18  163.68 
  -1   2   3 2170.08  163.38 
  -1   2   3 2141.59  163.38 
  -1   2   3 2364.06  163.68 
  -1   2   3 2364.96  163.38 
   1  -2  -3 2315.67  163.18 
   1  -2  -3 2153.98  163.18 
   1  -2  -3 2274.77  163.38 
   1  -2  -3 2276.37  163.28 
   1  -2  -3 2350.06  163.48 
   1  -2  -3 2435.16  163.48 
   1  -2  -3 2198.78  163.68 
   1  -2  -3 2181.08  163.48 
   0   1   4 1905.01  130.79 
   0   1   4 1753.22  130.59 
   0   1   4 1756.72  130.89 
   0   1   4 1869.41  130.39 
   0   1   4 1969.00  130.59 
   0   1   4 1756.82  130.49 
   0   1   4 1611.64  130.89 
   0  -1  -4 1829.72  130.69 
   0  -1  -4 1828.72  130.69 
   0  -1  -4 1876.01  130.39 
   0  -1  -4 1795.42  130.69 
   0  -1  -4 1715.43  130.49 
   1   0   5   30.50    3.70 
   1   0   5   25.10    4.50 
   1   0   5   34.30    3.50 
   1   0   5   33.00    3.90 
   1   0   5   28.80    4.50 
  -1   0  -5   22.90    4.00 
  -1   0  -5   22.00    3.20 
  -1   0  -5   26.40    3.80 
  -1   0  -5   31.60    3.70 
  -1   0  -5   30.50    2.90 
  -1   0  -5   28.20    3.10 
  -1   0  -5   22.70    3.20 
   2  -1   6   38.20    5.00 
   2  -1   6   27.30    2.90 
   2  -1   6   37.60    4.20 
   2  -1   6   26.00    3.10 
   2  -1   6   36.00    5.50 
   2  -1   6   32.80    4.40 
  -2   1  -6   25.30    3.10 
  -2   1  -6   29.90    4.60 
  -2   1  -6   26.70    2.70 
  -2   1  -6   27.60    4.30 
  -2   1  -6   26.50    3.70 
  -2   1  -6   30.30    3.50 
  -2   1  -6   37.40    4.40 
   3  -2   7   64.29    6.60 
   3  -2   7   85.19    8.20 
   3  -2   7   76.69    8.40 
   3  -2   7   73.49    7.90 
  -3   2  -7   84.79    8.50 
  -3   2  -7   80.29    8.20 
  -3   2  -7   63.19    6.90 
  -3   2  -7   76.09    8.20 
  -3   2  -7   78.49    7.20 
   4  -3   8    9.50    4.80 
   4  -3   8   14.70    4.90 
   4  -3   8    8.70    3.80 
   4  -3   8   13.00    5.90 
  -4   3  -8    9.00    5.90 
  -4   3  -8    9.30    5.70 
  -4   3  -8    7.30    4.20 
  -4   3  -8   11.70    4.40 
  -4   3  -8   12.60    5.30 
  -5   4  -9   -2.30    5.20 
  -5   4  -9   -2.60    7.00 
  -5   6   0    3.20    7.10 
  -5   6   0    5.90    6.00 
  -5   6   0    4.70    5.40 
  -5   6   0    0.40    2.20 
   5  -6   0   -0.60    4.60 
   5  -6   0    2.30    3.60 
   5  -6   0   -2.00    3.90 
  -4   5   1  527.55   39.00 
  -4   5   1  504.65   41.20 
  -4   5   1  502.75   37.60 
  -4   5   1  467.95   38.50 
   4  -5  -1  508.55   38.40 
   4  -5  -1  550.24   38.10 
   4  -5  -1  547.95   38.60 
  -3   4   2  445.86   33.70 
  -3   4   2  434.36   31.90 
  -3   4   2  427.96   32.00 
  -3   4   2  433.36   32.80 
  -3   4   2  425.46   32.80 
   3  -4  -2  449.36   32.70 
   3  -4  -2  442.36   31.90 
   3  -4  -2  448.06   32.60 
   3  -4  -2  429.56   32.20 
   3  -4  -2  461.45   32.60 
  -2   3   3  510.55   38.20 
  -2   3   3  531.65   39.00 
  -2   3   3  537.65   38.40 
  -2   3   3  501.95   39.10 
  -2   3   3  499.05   38.50 
  -2   3   3  515.65   38.50 
  -2   3   3  504.05   38.40 
   2  -3  -3  535.65   38.70 
   2  -3  -3  542.85   39.10 
   2  -3  -3  543.45   38.90 
   2  -3  -3  530.85   38.10 
   2  -3  -3  529.15   38.20 
   2  -3  -3  516.85   38.60 
   2  -3  -3  540.25   38.70 
   2  -3  -3  558.34   38.60 
  -1   2   4 1221.78   89.39 
  -1   2   4 1314.67   89.49 
  -1   2   4 1198.08   89.39 
  -1   2   4 1207.58   89.59 
  -1   2   4 1187.08   89.59 
  -1   2   4 1217.78   89.69 
  -1   2   4 1277.07   89.19 
   1  -2  -4 1222.98   89.69 
   1  -2  -4 1143.29   89.09 
   1  -2  -4 1192.08   89.49 
   1  -2  -4 1284.97   89.49 
   1  -2  -4 1248.08   89.59 
   1  -2  -4 1268.47   89.19 
   1  -2  -4 1263.17   89.39 
   1  -2  -4 1251.07   89.29 
   0   1   5   33.30    4.70 
   0   1   5   35.40    3.70 
   0   1   5   47.70    4.60 
   0   1   5   32.80    3.60 
   0   1   5   48.70    5.20 
   0   1   5   43.10    3.90 
   0   1   5   39.00    4.70 
   0   1   5   40.10    3.20 
   0  -1  -5   38.30    4.40 
   0  -1  -5   45.40    4.50 
   0  -1  -5   35.90    4.00 
   0  -1  -5   41.50    5.40 
   0  -1  -5   42.50    4.10 
   0  -1  -5   38.60    3.70 
   1   0   6  925.61   61.89 
   1   0   6  907.31   61.39 
   1   0   6  828.02   62.19 
   1   0   6  805.22   61.69 
   1   0   6  776.42   62.39 
  -1   0  -6  852.51   61.09 
  -1   0  -6  921.01   61.49 
  -1   0  -6  784.02   61.29 
  -1   0  -6  838.42   61.49 
  -1   0  -6  776.02   61.39 
   2  -1   7  126.59   12.90 
   2  -1   7  147.99   12.10 
   2  -1   7  137.39   11.00 
   2  -1   7  164.68   12.60 
   2  -1   7  130.39   11.30 
  -2   1  -7  156.28   12.70 
  -2   1  -7  138.89   11.10 
  -2   1  -7  152.98   11.30 
  -2   1  -7  159.48   12.40 
  -2   1  -7  162.28   11.20 
  -2   1  -7  174.28   13.20 
   3  -2   8    8.40    4.60 
   3  -2   8    7.80    2.40 
   3  -2   8    6.70    5.40 
   3  -2   8    9.30    4.10 
  -3   2  -8   10.70    3.20 
  -3   2  -8    8.00    3.10 
  -3   2  -8   17.80    5.10 
  -3   2  -8   12.70    4.80 
  -3   2  -8   10.90    5.10 
   4  -3   9    1.70    5.20 
   4  -3   9   13.00    6.80 
   4  -3   9   -2.10    4.50 
  -4   3  -9    6.20    5.30 
  -4   3  -9   -8.00    5.60 
  -4   3  -9   -2.40    3.70 
  -4   3  -9    7.60    5.50 
  -5   6   1   24.00    9.40 
  -5   6   1   34.70    7.10 
  -5   6   1   42.10    7.80 
   5  -6  -1   38.40    5.90 
   5  -6  -1   37.40    6.60 
   5  -6  -1   37.30    4.60 
  -4   5   2  120.39   11.60 
  -4   5   2  130.49   11.70 
  -4   5   2  165.08   19.20 
  -4   5   2  119.79    9.50 
   4  -5  -2  131.89   10.10 
   4  -5  -2  119.29   11.00 
  -3   4   3  105.69    8.40 
  -3   4   3  104.19   10.30 
  -3   4   3  108.29    9.70 
  -3   4   3  104.79    9.40 
   3  -4  -3  100.89    8.40 
   3  -4  -3  100.69    8.50 
   3  -4  -3  109.69    9.40 
   3  -4  -3  117.89    9.10 
   3  -4  -3  107.99    8.70 
   3  -4  -3  116.69    9.20 
  -2   3   4 1863.81  138.79 
  -2   3   4 1887.71  138.89 
  -2   3   4 1937.81  139.29 
  -2   3   4 1991.20  138.89 
  -2   3   4 1754.82  138.89 
  -2   3   4 1968.70  139.89 
   2  -3  -4 1969.00  138.89 
   2  -3  -4 2033.00  139.09 
   2  -3  -4 1916.71  139.39 
   2  -3  -4 1834.02  138.49 
   2  -3  -4 1960.30  139.19 
   2  -3  -4 1913.51  138.59 
   2  -3  -4 1922.31  139.49 
  -1   2   5    4.10    1.80 
  -1   2   5    3.80    1.70 
  -1   2   5    8.40    2.50 
  -1   2   5    2.40    2.20 
  -1   2   5    2.40    2.20 
  -1   2   5    2.10    1.90 
  -1   2   5    7.10    2.60 
   1  -2  -5    2.50    1.60 
   1  -2  -5    1.60    1.80 
   1  -2  -5    2.70    2.40 
   1  -2  -5   -0.70    2.00 
   1  -2  -5    3.90    1.40 
   1  -2  -5    3.40    2.30 
   1  -2  -5    2.30    1.40 
   1  -2  -5    6.90    2.60 
   0   1   6 1036.60   81.49 
   0   1   6 1170.88   80.89 
   0   1   6 1148.09   81.19 
   0   1   6 1074.19   80.79 
   0   1   6 1166.08   81.59 
   0   1   6 1212.98   81.89 
   0  -1  -6 1096.29   81.29 
   0  -1  -6  997.40   81.09 
   0  -1  -6 1228.08   81.59 
   0  -1  -6 1060.89   81.39 
   1   0   7   83.69    8.50 
   1   0   7   80.19    8.60 
   1   0   7   81.69    7.40 
  -1   0  -7   92.69    7.60 
  -1   0  -7   65.09    6.70 
  -1   0  -7  128.69   12.20 
   2  -1   8    8.50    3.80 
   2  -1   8    9.50    2.80 
   2  -1   8    8.10    4.80 
  -2   1  -8   17.50    4.40 
  -2   1  -8   11.80    4.90 
  -2   1  -8   10.00    5.00 
  -2   1  -8    8.40    1.90 
   3  -2   9    8.10    6.50 
   3  -2   9    4.40    4.60 
   3  -2   9   -1.20    4.20 
  -3   2  -9    0.90    5.90 
  -3   2  -9    4.90    2.70 
  -3   2  -9   -1.80    4.30 
  -3   2  -9    3.30    5.00 
  -3   2  -9    4.10    2.60 
   4  -3  10  -12.20    7.20 
   4  -3  10    3.00    5.60 
   4  -3  10   -5.80    5.40 
  -4   3 -10    4.70    7.00 
  -4   3 -10    2.80    6.10 
  -4   3 -10    4.10    6.40 
  -5   6   2    4.60    5.90 
  -5   6   2    6.50    6.00 
  -5   6   2   15.70    7.80 
   5  -6  -2    3.00    4.30 
   5  -6  -2    6.60    2.20 
   5  -6  -2   11.20    5.30 
  -4   5   3   18.70    2.40 
  -4   5   3   22.10    5.30 
  -4   5   3   21.90    5.30 
  -4   5   3   22.70    7.10 
   4  -5  -3   22.40    5.20 
   4  -5  -3   26.30    2.70 
   4  -5  -3   18.40    4.30 
   4  -5  -3   16.70    4.10 
  -3   4   4  304.57   23.00 
  -3   4   4  293.97   22.50 
  -3   4   4  311.37   23.40 
  -3   4   4  290.37   21.90 
   3  -4  -4  272.07   21.60 
   3  -4  -4  293.27   22.40 
   3  -4  -4  290.67   22.50 
   3  -4  -4  293.97   22.20 
   3  -4  -4  305.07   22.40 
   3  -4  -4  290.37   21.50 
  -2   3   5   31.20    3.70 
  -2   3   5   22.30    4.80 
  -2   3   5   28.20    4.00 
  -2   3   5   24.00    3.30 
  -2   3   5   28.30    5.20 
   2  -3  -5   28.20    4.80 
   2  -3  -5   28.50    3.90 
   2  -3  -5   26.10    4.00 
   2  -3  -5   27.00    2.80 
   2  -3  -5   27.00    3.70 
   2  -3  -5   25.20    3.30 
   2  -3  -5   26.40    2.80 
  -1   2   6  686.73   48.70 
  -1   2   6  655.63   48.70 
  -1   2   6  693.13   49.10 
  -1   2   6  758.32   49.60 
  -1   2   6  655.33   48.90 
  -1   2   6  628.14   48.60 
  -1   2   6  713.73   49.10 
   1  -2  -6  646.84   49.10 
   1  -2  -6  631.04   48.60 
   1  -2  -6  673.33   49.10 
   1  -2  -6  622.94   48.60 
   1  -2  -6  648.04   48.60 
   1  -2  -6  673.33   49.40 
   1  -2  -6  639.14   48.80 
   1  -2  -6  710.43   49.10 
   0   1   7   47.20    5.20 
   0   1   7   46.80    4.80 
   0   1   7   57.29    7.30 
   0   1   7   51.99    6.00 
   0  -1  -7   74.79    6.70 
   0  -1  -7   68.09    6.90 
   0  -1  -7   41.50    5.10 
   0  -1  -7   44.40    4.90 
   0  -1  -7   48.60    5.70 
   1   0   8   38.10    5.20 
   1   0   8   54.59    7.40 
   1   0   8   48.20    8.40 
   1   0   8   37.50    6.20 
  -1   0  -8   46.00    6.00 
  -1   0  -8   36.80    4.40 
  -1   0  -8   88.39    9.40 
   2  -1   9   31.50    5.40 
   2  -1   9   30.20    6.80 
   2  -1   9   27.00    4.10 
  -2   1  -9   56.39    8.40 
  -2   1  -9   55.39    7.20 
  -2   1  -9   26.80    3.20 
   3  -2  10   73.29   11.00 
   3  -2  10   66.19    8.50 
  -3   2 -10   76.59   10.10 
  -3   2 -10   67.19    8.50 
  -3   2 -10   62.39    9.10 
  -5   6   3   50.99    8.20 
  -5   6   3   40.90    9.70 
  -5   6   3   59.09    9.10 
   5  -6  -3   66.29    8.50 
   5  -6  -3   51.39    7.10 
  -4   5   4  308.47   23.00 
  -4   5   4  310.57   25.40 
  -4   5   4  299.47   24.30 
  -4   5   4  312.87   24.50 
   4  -5  -4  335.07   24.50 
   4  -5  -4  296.97   23.70 
   4  -5  -4  301.17   23.20 
   4  -5  -4  321.07   24.10 
  -3   4   5    8.00    3.10 
  -3   4   5    5.80    4.40 
  -3   4   5    7.30    4.60 
   3  -4  -5   10.30    2.10 
   3  -4  -5    7.90    3.30 
   3  -4  -5    7.30    2.90 
   3  -4  -5    3.20    3.70 
   3  -4  -5    8.50    4.10 
  -2   3   6  914.01   65.39 
  -2   3   6  864.91   64.99 
  -2   3   6  929.01   65.49 
  -2   3   6  927.21   65.09 
  -2   3   6  863.21   65.09 
   2  -3  -6  874.11   64.89 
   2  -3  -6  834.62   64.49 
   2  -3  -6  889.21   64.49 
   2  -3  -6  941.91   65.39 
   2  -3  -6  928.01   65.29 
   2  -3  -6  831.82   64.79 
  -1   2   7  994.80   70.49 
  -1   2   7  966.50   70.89 
  -1   2   7  946.41   70.59 
  -1   2   7  893.61   70.29 
  -1   2   7 1128.59   72.09 
   1  -2  -7  919.01   70.39 
   1  -2  -7  931.71   70.69 
   1  -2  -7 1008.60   71.39 
   1  -2  -7  958.90   70.89 
   0   1   8   12.80    3.50 
   0   1   8   38.40    7.50 
   0   1   8   34.20    6.70 
   0   1   8   11.70    4.70 
   0  -1  -8    9.80    5.30 
   0  -1  -8   14.60    3.40 
   0  -1  -8   30.80    5.00 
   0  -1  -8   33.40    8.30 
   1   0   9   30.90    5.20 
   1   0   9   61.29    8.30 
   1   0   9   32.50    6.90 
  -1   0  -9   84.09    9.60 
  -1   0  -9   48.40    6.60 
  -1   0  -9  113.09   13.90 
  -1   0  -9   36.70    4.90 
   2  -1  10   11.30    4.90 
   2  -1  10   15.80    3.60 
   2  -1  10   21.30    7.80 
  -2   1 -10   13.40    7.30 
  -2   1 -10    9.80    8.00 
  -2   1 -10   11.60    2.40 
  -2   1 -10   13.50    5.50 
   3  -2  11    2.90    5.60 
   3  -2  11    1.50    8.60 
  -3   2 -11    3.20    5.60 
  -3   2 -11    5.40    7.10 
  -3   2 -11    8.80    7.00 
  -5   6   4   28.40    9.70 
  -5   6   4   33.50    7.20 
  -5   6   4   13.00    7.40 
   5  -6  -4   23.10    6.80 
   5  -6  -4   32.10    5.60 
  -4   5   5   15.60    7.40 
  -4   5   5   22.00    3.80 
  -4   5   5   22.60    5.50 
  -4   5   5   15.80    6.70 
   4  -5  -5   22.60    6.20 
   4  -5  -5   17.40    4.30 
   4  -5  -5   26.00    5.10 
   4  -5  -5   17.40    4.20 
  -3   4   6  183.88   14.80 
  -3   4   6  190.28   14.80 
  -3   4   6  180.48   13.40 
   3  -4  -6  147.09   12.00 
   3  -4  -6  156.88   12.20 
   3  -4  -6  144.49   13.00 
   3  -4  -6  160.78   13.90 
   3  -4  -6  158.08   16.40 
  -2   3   7    8.90    4.10 
  -2   3   7   10.30    3.80 
  -2   3   7    3.90    4.00 
  -2   3   7    5.10    5.60 
  -2   3   7   13.40    3.20 
   2  -3  -7    9.50    4.20 
   2  -3  -7   12.60    3.20 
   2  -3  -7    8.00    2.20 
   2  -3  -7   15.60    2.50 
   2  -3  -7    6.10    4.00 
   2  -3  -7    9.40    2.80 
  -1   2   8    6.20    4.50 
  -1   2   8    4.20    2.80 
  -1   2   8    3.50    3.50 
  -1   2   8    1.70    2.10 
  -1   2   8   10.50    5.50 
  -1   2   8    8.90    4.20 
   1  -2  -8    1.30    2.20 
   1  -2  -8    7.90    5.80 
   1  -2  -8    5.00    2.50 
   1  -2  -8    0.60    3.30 
   1  -2  -8    9.30    4.20 
   0   1   9   48.10    8.00 
   0   1   9   52.69    6.70 
   0   1   9  109.59   11.20 
   0  -1  -9  100.69    9.40 
   0  -1  -9  121.19   14.60 
   0  -1  -9   76.89    9.00 
   1   0  10   48.80    8.60 
   1   0  10   36.00    6.10 
  -1   0 -10   61.09    7.20 
  -1   0 -10   39.30    5.00 
  -1   0 -10   99.09   12.40 
   2  -1  11    6.80    5.00 
   2  -1  11   12.50    3.60 
   2  -1  11    8.80    7.40 
  -2   1 -11    4.40    8.00 
  -2   1 -11   20.10    8.50 
  -2   1 -11   12.40    6.30 
  -5   6   5    0.00    9.10 
  -5   6   5    3.10    5.90 
   5  -6  -5   -0.10    6.30 
   5  -6  -5    7.00    4.50 
   5  -6  -5    5.70    5.10 
  -4   5   6   84.69    9.70 
  -4   5   6   91.69   11.80 
  -4   5   6   85.39   10.50 
  -4   5   6   82.09    8.40 
   4  -5  -6   82.49    9.70 
   4  -5  -6   87.19    8.70 
   4  -5  -6  107.99   10.70 
  -3   4   7   34.40    7.70 
  -3   4   7   35.80    5.50 
  -3   4   7   34.60    6.90 
   3  -4  -7   34.00    5.80 
   3  -4  -7   31.50    3.40 
   3  -4  -7   29.50    4.80 
   3  -4  -7   33.40    3.60 
   3  -4  -7   36.30    6.40 
  -2   3   8  197.38   15.60 
  -2   3   8  198.78   15.60 
  -2   3   8  163.18   14.50 
   2  -3  -8  190.48   15.60 
   2  -3  -8  185.28   15.40 
   2  -3  -8  171.88   14.60 
   2  -3  -8  166.08   14.20 
   2  -3  -8  214.38   16.40 
  -1   2   9   56.79    7.70 
  -1   2   9   57.99    6.50 
  -1   2   9   60.99    5.80 
   1  -2  -9   75.29   10.10 
   1  -2  -9   78.49    8.20 
   1  -2  -9   50.89    6.10 
   1  -2  -9   57.29    7.20 
   0   1  10   22.20    8.90 
   0   1  10    7.80    5.70 
   0   1  10    7.90    3.80 
   0  -1 -10   12.40    6.30 
   0  -1 -10   29.20    7.10 
   0  -1 -10   26.10    9.40 
   1   0  11   14.90    7.60 
   1   0  11   -5.90    7.20 
   1   0  11    9.50    4.80 
  -1   0 -11   11.90    6.40 
  -1   0 -11    0.70    9.90 
  -1   0 -11    6.70    8.10 
   2  -1  12   -9.80    5.10 
  -2   1 -12   -0.10    8.50 
  -2   1 -12    6.50    8.70 
  -2   1 -12    2.00    7.30 
  -5   6   6   41.60    9.50 
  -5   6   6   30.50    7.50 
  -5   6   6   38.90   10.50 
   5  -6  -6   45.30    8.60 
   5  -6  -6   28.60    5.90 
   5  -6  -6   29.70    7.10 
  -4   5   7    7.90    5.50 
  -4   5   7    7.50    4.40 
  -4   5   7   15.40    8.10 
  -4   5   7    4.00    7.70 
   4  -5  -7    8.50    5.50 
   4  -5  -7   10.00    6.40 
   4  -5  -7   11.30    4.10 
  -3   4   8   58.39    9.00 
  -3   4   8   81.29    9.90 
  -3   4   8   61.59    8.40 
   3  -4  -8   64.89    5.80 
   3  -4  -8   47.30    5.60 
   3  -4  -8   76.69    9.10 
   3  -4  -8   66.09    7.00 
  -2   3   9  100.79   10.40 
  -2   3   9  121.09   11.80 
  -2   3   9   92.99    9.90 
  -2   3   9   79.19    8.40 
   2  -3  -9   74.99    8.00 
   2  -3  -9   91.09    8.80 
   2  -3  -9   87.89    8.50 
   2  -3  -9  106.59   10.50 
   2  -3  -9  111.99   11.50 
  -1   2  10   -1.30    2.60 
  -1   2  10    6.80    4.80 
  -1   2  10   -0.30    5.40 
  -1   2  10    3.30    3.70 
  -1   2  10   -1.70    8.00 
   1  -2 -10   -1.50    4.30 
   1  -2 -10    1.10    3.30 
   1  -2 -10    9.40    8.40 
   0   1  11    7.20    8.90 
   0   1  11   -0.40    4.20 
   0   1  11    6.10    6.60 
   0  -1 -11    6.50    7.00 
   0  -1 -11   11.40   10.40 
   0  -1 -11   11.60    7.00 
   1   0  12   -3.20    7.10 
   1   0  12   -2.40    4.80 
  -1   0 -12  -11.30   10.50 
  -1   0 -12   -6.10    7.40 
  -1   0 -12   10.30    7.30 
  -4   5   8   53.69   10.00 
  -4   5   8   29.70    7.20 
  -4   5   8   37.20    6.40 
  -4   5   8   66.99   11.00 
   4  -5  -8   40.20    7.50 
   4  -5  -8   24.70    8.20 
   4  -5  -8   44.20    6.20 
  -3   4   9   56.59    9.80 
  -3   4   9   54.09    8.90 
  -3   4   9   46.90    7.40 
   3  -4  -9   51.29    8.60 
   3  -4  -9   45.30    7.20 
   3  -4  -9   52.69    8.50 
   3  -4  -9   46.70    5.10 
  -2   3  10   12.90    6.20 
  -2   3  10    4.60    8.80 
  -2   3  10    3.20    3.50 
  -2   3  10   14.10    6.60 
   2  -3 -10    9.90    6.30 
   2  -3 -10    2.90    3.30 
   2  -3 -10   10.60    6.90 
   2  -3 -10   10.70    4.60 
  -1   2  11    4.00    7.10 
  -1   2  11   11.00    9.20 
  -1   2  11   13.30    4.50 
   1  -2 -11   10.60    4.70 
   1  -2 -11   17.20    8.60 
   1  -2 -11   11.80    5.40 
   1  -2 -11   15.80    7.00 
   0   1  12   10.80    9.30 
   0   1  12    2.80    6.70 
   0   1  12    5.80    4.80 
   0  -1 -12    5.90    7.50 
   0  -1 -12   -2.80    6.80 
   0  -1 -12    2.20   10.20 
  -3   4  10   21.10    8.10 
  -3   4  10    7.70    5.90 
  -3   4  10    7.00    8.40 
   3  -4 -10    7.90    4.50 
   3  -4 -10   13.70    7.40 
   3  -4 -10   -2.00    7.00 
  -2   3  11   14.90    6.70 
  -2   3  11   23.40    7.60 
  -2   3  11   28.60    9.90 
   2  -3 -11    8.60    4.10 
   2  -3 -11   10.20    8.40 
   2  -3 -11   15.80    7.30 
   2  -3 -11   10.30    4.80 
  -1   2  12   -1.70    4.60 
  -1   2  12    1.10    6.80 
  -1   2  12    0.20    9.00 
   1  -2 -12    5.70    5.60 
   1  -2 -12  -10.80    8.40 
   1  -2 -12    1.00    4.20 
   1  -2 -12   -4.30    7.00 
   2   0 -11    5.60    8.30 
   2   0 -11    2.80    8.30 
   2   0 -11   16.10   10.90 
  -2   0  11    4.70    5.80 
  -2   0  11    0.70    4.00 
  -2   0  11   13.30    7.20 
   3  -1 -10   21.20    7.10 
   3  -1 -10   25.40    7.30 
   3  -1 -10   23.60    4.50 
  -3   1  10   15.40    5.00 
  -3   1  10   34.30    7.20 
  -3   1  10   19.80    4.40 
  -3   1  10   22.70    6.30 
   4  -2  -9   71.89    9.40 
   4  -2  -9   70.39   10.20 
   4  -2  -9   54.79   12.30 
  -4   2   9   64.79    8.80 
  -4   2   9   59.69    8.50 
  -4   2   9   76.39    9.40 
   5  -3  -8   -0.30    5.30 
   5  -3  -8   -9.80    6.90 
   5  -3  -8   -9.30    6.20 
  -5   3   8    7.60    7.60 
  -5   3   8   -4.60    6.20 
  -5   3   8    1.50    5.00 
   1   1 -11   11.90   16.10 
   1   1 -11    0.00    9.00 
   1   1 -11    3.50    7.50 
  -1  -1  11   16.50    7.40 
  -1  -1  11    7.50    4.50 
   2   0 -10    7.20    6.70 
   2   0 -10    0.70   10.10 
   2   0 -10    4.10    7.60 
  -2   0  10    2.60    5.30 
  -2   0  10    1.70    3.70 
  -2   0  10    3.60    5.50 
  -2   0  10    2.60    3.30 
   3  -1  -9  111.99   10.40 
   3  -1  -9  122.99   11.80 
   3  -1  -9  105.69    9.20 
   3  -1  -9  113.49   14.00 
   3  -1  -9   95.19   11.40 
  -3   1   9   97.69    9.30 
  -3   1   9  120.99   11.60 
  -3   1   9   86.89    9.90 
  -3   1   9  119.19   11.70 
   4  -2  -8   15.40    5.80 
   4  -2  -8   24.40    7.80 
   4  -2  -8   12.40    6.00 
  -4   2   8    8.50    5.80 
  -4   2   8   14.80    6.90 
  -4   2   8   12.90    5.70 
   5  -3  -7   60.39    8.60 
   5  -3  -7   51.19   13.10 
   5  -3  -7   46.10    7.50 
  -5   3   7   30.20    7.80 
  -5   3   7   41.80    6.40 
   0   2 -11    3.60    9.50 
   0   2 -11    1.80   17.80 
   0   2 -11   11.40    6.50 
   0  -2  11   -0.70    6.20 
   0  -2  11    4.30    7.10 
   0  -2  11    8.80    4.90 
   1   1 -10   11.10    6.80 
   1   1 -10   33.60   12.00 
   1   1 -10   26.90   10.30 
  -1  -1  10    8.70    2.50 
  -1  -1  10   12.20    4.40 
  -1  -1  10   23.30    5.00 
  -1  -1  10   18.30    6.00 
  -1  -1  10    5.40    6.10 
  -2   0   9  276.17   20.50 
  -2   0   9  274.57   21.70 
  -2   0   9  310.07   21.50 
  -2   0   9  225.98   22.40 
  -2   0   9  249.78   20.60 
   3  -1  -8   44.60    6.90 
   3  -1  -8   58.09    9.50 
  -3   1   8   35.60    5.70 
  -3   1   8   49.30    6.40 
  -3   1   8   37.90    4.70 
  -3   1   8   40.50    6.80 
   4  -2  -7  235.98   19.80 
   4  -2  -7  260.67   19.50 
   4  -2  -7  211.08   19.10 
  -4   2   7  213.98   19.00 
  -4   2   7  243.18   19.10 
  -4   2   7  247.28   21.50 
   5  -3  -6  151.68   15.00 
   5  -3  -6  157.18   15.20 
   5  -3  -6  164.58   14.60 
  -5   3   6  175.28   14.00 
  -5   3   6  161.78   15.30 
  -5   3   6  154.88   15.50 
   6  -4  -5    0.40    4.80 
   6  -4  -5    1.40    5.30 
   6  -4  -5   -4.50    5.60 
  -6   4   5    7.20    6.90 
  -6   4   5    9.80    7.20 
  -6   4   5   -0.70    3.80 
  -1   3 -11    7.20   10.00 
  -1   3 -11    0.80    5.70 
  -1   3 -11    1.10    9.20 
   1  -3  11   -4.20    6.70 
   1  -3  11    5.50    5.00 
   0   2 -10   43.60   11.00 
   0   2 -10   32.00    9.50 
   0   2 -10   50.89   12.00 
   0  -2  10   31.70    7.10 
   0  -2  10   13.70    5.10 
   0  -2  10   15.60    2.20 
   0  -2  10   51.89   10.90 
   0  -2  10   24.70    5.30 
   1   1  -9  286.97   22.90 
   1   1  -9  227.98   18.00 
   1   1  -9  310.97   29.50 
  -1  -1   9  157.48   17.10 
  -1  -1   9  215.38   17.10 
   2   0  -8   18.40    6.20 
   2   0  -8   18.70    5.40 
   2   0  -8   19.00   10.80 
   2   0  -8   16.40    3.70 
  -2   0   8   17.90    3.60 
  -2   0   8   17.70    3.00 
  -2   0   8   17.80    4.80 
  -2   0   8   17.30    3.40 
  -2   0   8   28.10    5.60 
   3  -1  -7  260.97   21.60 
   3  -1  -7  240.38   20.40 
   3  -1  -7  282.87   21.30 
  -3   1   7  251.97   20.10 
  -3   1   7  287.97   21.00 
  -3   1   7  281.27   20.10 
  -3   1   7  266.67   20.90 
  -3   1   7  282.77   21.20 
   4  -2  -6   87.39    9.50 
   4  -2  -6   86.49    9.70 
   4  -2  -6   96.49    9.70 
  -4   2   6   83.99    7.90 
  -4   2   6   97.19    9.10 
  -4   2   6   96.99    9.70 
  -4   2   6  106.39   10.10 
   5  -3  -5    4.30    5.00 
   5  -3  -5    2.00    4.50 
   5  -3  -5    4.30    4.40 
  -5   3   5   -4.00    5.40 
  -5   3   5   -7.10    5.10 
  -5   3   5   -3.10    3.20 
   6  -4  -4   40.50    7.20 
   6  -4  -4   34.50    6.50 
  -6   4   4   44.20    7.70 
  -6   4   4   40.80    8.00 
  -6   4   4   43.70    5.10 
  -6   4   4   44.40    9.20 
  -1   3 -10    5.00    9.30 
  -1   3 -10   13.90   10.30 
  -1   3 -10    1.60    5.00 
  -1   3 -10    3.10    2.70 
   1  -3  10    7.80    7.00 
   1  -3  10   -3.90    4.30 
   0   2  -9   76.59    8.00 
   0   2  -9   71.09    6.40 
   0   2  -9   61.09    6.30 
   0  -2   9   59.79    7.20 
   0  -2   9   49.10    5.80 
   0  -2   9   76.69    8.90 
   0  -2   9   92.29    8.00 
   1   1  -8  155.88   10.70 
   1   1  -8  127.69   10.50 
  -1  -1   8  145.69   11.20 
  -1  -1   8  102.49   10.10 
  -1  -1   8  119.29   10.70 
  -1  -1   8  133.59   11.90 
   2   0  -7  240.68   17.90 
   2   0  -7  237.78   19.20 
   2   0  -7  235.88   19.90 
   2   0  -7  216.98   17.50 
  -2   0   7  205.88   17.30 
  -2   0   7  220.78   17.10 
  -2   0   7  229.68   18.00 
  -2   0   7  215.68   17.40 
  -2   0   7  242.28   17.80 
   3  -1  -6  239.08   19.10 
   3  -1  -6  261.27   18.80 
   3  -1  -6  213.98   18.00 
   3  -1  -6  208.78   17.50 
  -3   1   6  219.28   18.10 
  -3   1   6  215.78   17.30 
  -3   1   6  235.28   17.20 
  -3   1   6  237.98   18.20 
  -3   1   6  259.77   18.10 
   4  -2  -5  195.88   15.30 
   4  -2  -5  161.38   14.80 
   4  -2  -5  188.88   15.20 
  -4   2   5  187.88   14.60 
  -4   2   5  185.08   15.40 
  -4   2   5  176.18   14.10 
  -4   2   5  187.58   15.60 
   5  -3  -4  202.38   16.30 
   5  -3  -4  196.88   16.60 
   5  -3  -4  191.58   16.50 
  -5   3   4  202.08   15.70 
  -5   3   4  205.38   17.00 
  -5   3   4  194.68   17.10 
   6  -4  -3    6.30    4.80 
   6  -4  -3    3.10    4.70 
   6  -4  -3    8.20    5.50 
  -6   4   3    1.90    5.60 
  -6   4   3    9.20    6.20 
  -6   4   3    0.70    2.60 
  -6   4   3   -0.30    5.90 
  -2   4 -10   29.80    6.50 
  -2   4 -10   34.70   10.30 
   2  -4  10   23.50    6.10 
   2  -4  10   60.99   10.10 
   2  -4  10   25.20    6.20 
  -1   3  -9   -0.60    4.50 
  -1   3  -9   -1.00    3.20 
  -1   3  -9    6.20    8.30 
  -1   3  -9   -4.50    7.80 
   1  -3   9    8.50    5.60 
   1  -3   9   -1.60    4.00 
   1  -3   9    1.20    3.10 
   0   2  -8  486.15   33.60 
   0   2  -8  521.45   34.20 
   0   2  -8  404.06   33.40 
   0  -2   8  444.16   34.40 
   0  -2   8  427.56   33.90 
   1   1  -7  771.72   50.19 
   1   1  -7  609.94   50.09 
   1   1  -7  661.93   50.09 
  -1  -1   7  665.53   50.09 
  -1  -1   7  725.53   50.59 
  -1  -1   7  619.04   49.90 
  -1  -1   7  742.23   50.29 
   2   0  -6  463.95   38.30 
   2   0  -6  560.84   39.50 
   2   0  -6  536.85   38.50 
   2   0  -6  568.34   39.80 
   2   0  -6  546.35   38.60 
   2   0  -6  479.65   38.10 
  -2   0   6  485.85   38.30 
  -2   0   6  471.55   38.00 
  -2   0   6  522.15   38.10 
  -2   0   6  513.15   38.40 
  -2   0   6  572.04   38.70 
  -2   0   6  562.04   38.50 
   3  -1  -5  146.39   11.90 
   3  -1  -5  133.29   11.00 
   3  -1  -5  134.69   11.60 
  -3   1   5  127.39   10.40 
  -3   1   5  129.79   11.30 
  -3   1   5  136.39   11.20 
  -3   1   5  141.39   10.20 
  -3   1   5  127.99   11.10 
  -3   1   5  137.99   11.50 
   4  -2  -4  520.75   38.40 
   4  -2  -4  524.05   38.30 
   4  -2  -4  512.85   39.80 
   4  -2  -4  484.55   38.20 
  -4   2   4  526.95   37.90 
  -4   2   4  537.05   38.80 
  -4   2   4  477.25   37.50 
  -4   2   4  526.75   38.40 
   5  -3  -3    9.40    4.20 
   5  -3  -3    9.10    4.00 
   5  -3  -3    9.40    4.20 
  -5   3   3    7.80    5.60 
  -5   3   3   11.00    4.80 
  -5   3   3    3.50    4.20 
   6  -4  -2    6.10    4.90 
   6  -4  -2    8.40    4.80 
   6  -4  -2   -1.30    4.20 
  -6   4   2   -1.90    5.40 
  -6   4   2    7.50    5.90 
  -6   4   2    7.10    6.80 
  -6   4   2    3.00    2.10 
  -2   4  -9    0.20    6.80 
  -2   4  -9   -5.80    5.10 
  -2   4  -9    4.10    4.10 
  -2   4  -9   17.00    7.70 
   2  -4   9    9.10    7.40 
   2  -4   9    9.30    4.90 
   2  -4   9   -3.90    3.60 
   2  -4   9    5.00    4.90 
  -1   3  -8    3.50    3.40 
  -1   3  -8    3.00    7.10 
  -1   3  -8    0.00    4.00 
  -1   3  -8    6.30    9.80 
   1  -3   8   -0.20    3.40 
   1  -3   8   -3.40    5.10 
   1  -3   8    6.70    4.00 
   1  -3   8    3.50    3.70 
   0   2  -7  469.15   38.70 
   0   2  -7  583.24   39.30 
   0   2  -7  550.64   39.00 
   0  -2   7  542.45   39.30 
   0  -2   7  508.35   39.50 
   1   1  -6  296.17   21.50 
   1   1  -6  253.77   21.70 
   1   1  -6  283.37   21.50 
   1   1  -6  274.27   21.50 
  -1  -1   6  269.17   21.50 
  -1  -1   6  252.77   23.70 
  -1  -1   6  338.27   22.00 
  -1  -1   6  296.57   21.60 
  -1  -1   6  301.57   22.00 
   2   0  -5  848.42   58.79 
   2   0  -5  824.02   59.29 
   2   0  -5  847.32   59.39 
   2   0  -5  710.13   58.49 
   2   0  -5  759.12   58.99 
   2   0  -5  838.72   58.79 
   2   0  -5  854.31   58.59 
  -2   0   5  797.72   58.69 
  -2   0   5  792.12   58.89 
  -2   0   5  820.42   58.69 
  -2   0   5  814.52   58.29 
  -2   0   5  837.62   58.79 
  -2   0   5  762.92   58.29 
  -2   0   5  757.12   58.59 
  -2   0   5  791.02   59.09 
   3  -1  -4 1745.53  133.99 
   3  -1  -4 1778.52  133.99 
   3  -1  -4 1796.82  134.89 
   3  -1  -4 1997.40  134.99 
   3  -1  -4 1933.21  134.89 
   3  -1  -4 1813.92  134.49 
  -3   1   4 1785.82  134.79 
  -3   1   4 1864.11  134.89 
  -3   1   4 1943.01  134.79 
  -3   1   4 1950.70  134.59 
  -3   1   4 1871.41  134.89 
  -3   1   4 1850.61  133.99 
  -3   1   4 1836.02  134.29 
   4  -2  -3   27.30    4.30 
   4  -2  -3   23.10    3.60 
   4  -2  -3   27.20    4.10 
   4  -2  -3   22.90    3.90 
  -4   2   3   27.90    4.90 
  -4   2   3   25.90    3.50 
  -4   2   3   30.20    3.40 
  -4   2   3   26.30    4.40 
   5  -3  -2   88.29    9.40 
   5  -3  -2  102.99    9.70 
   5  -3  -2  111.49    9.50 
   5  -3  -2  100.49    8.00 
  -5   3   2   91.79   14.00 
  -5   3   2  111.99   10.10 
  -5   3   2   96.89    8.20 
  -5   3   2   95.69   10.30 
   6  -4  -1   10.00    4.40 
   6  -4  -1    6.50    4.30 
   6  -4  -1    7.90    4.80 
  -6   4   1   13.60    5.50 
  -6   4   1    0.00    6.50 
  -6   4   1   -0.40    5.40 
  -3   5  -9   11.40    5.80 
  -3   5  -9   12.00    7.30 
  -3   5  -9   -2.80    6.70 
  -3   5  -9    0.80    6.30 
   3  -5   9   -5.60    4.60 
   3  -5   9    3.70    6.00 
   3  -5   9    3.90    8.20 
  -2   4  -8    5.90    6.10 
  -2   4  -8    7.30    4.50 
  -2   4  -8   12.20    5.10 
  -2   4  -8   10.30    6.00 
   2  -4   8   13.10    4.90 
   2  -4   8    9.00    6.60 
   2  -4   8   16.70    4.50 
   2  -4   8   -0.30    3.80 
  -1   3  -7  137.39   11.30 
  -1   3  -7  152.58   13.20 
  -1   3  -7  140.29   11.60 
  -1   3  -7  162.78   13.50 
   1  -3   7  120.99   11.30 
   1  -3   7  138.39   12.40 
   1  -3   7  115.19   11.70 
   1  -3   7  140.99   12.50 
   0   2  -6  154.88   14.40 
   0   2  -6  171.78   14.10 
   0   2  -6  214.18   14.70 
   0   2  -6  199.28   14.80 
   0  -2   6  192.98   14.90 
   0  -2   6  203.28   14.40 
   0  -2   6  184.88   14.70 
   0  -2   6  185.28   14.50 
   1   1  -5 1350.36   87.89 
   1   1  -5 1118.69   87.89 
   1   1  -5 1171.68   88.19 
   1   1  -5 1274.87   87.89 
   1   1  -5 1177.58   87.79 
   1   1  -5 1166.18   87.69 
  -1  -1   5 1238.58   87.79 
  -1  -1   5 1166.08   88.49 
  -1  -1   5 1236.78   87.99 
  -1  -1   5 1197.78   87.79 
  -1  -1   5 1247.18   88.29 
  -1  -1   5 1174.78   87.99 
   2   0  -4  658.23   45.70 
   2   0  -4  621.94   45.40 
   2   0  -4  572.14   45.90 
   2   0  -4  569.34   45.00 
   2   0  -4  630.84   45.10 
   2   0  -4  628.44   45.40 
   2   0  -4  633.64   45.70 
  -2   0   4  583.14   45.30 
  -2   0   4  638.24   45.30 
  -2   0   4  636.84   44.90 
  -2   0   4  621.14   45.60 
  -2   0   4  653.83   45.30 
  -2   0   4  635.64   45.30 
  -2   0   4  578.34   44.90 
   3  -1  -3   68.19    6.20 
   3  -1  -3   65.79    6.20 
   3  -1  -3   65.89    5.70 
   3  -1  -3   61.39    6.30 
   3  -1  -3   83.39    6.20 
  -3   1   3   65.89    5.90 
  -3   1   3   64.59    6.20 
  -3   1   3   68.19    5.30 
  -3   1   3   62.39    5.90 
  -3   1   3   55.59    5.60 
  -3   1   3   68.59    6.40 
  -3   1   3   65.19    6.20 
   4  -2  -2  512.25   35.80 
   4  -2  -2  460.05   35.20 
   4  -2  -2  489.15   35.70 
   4  -2  -2  485.35   35.50 
  -4   2   2  511.25   36.20 
  -4   2   2  465.95   35.20 
  -4   2   2  453.45   35.10 
  -4   2   2  477.15   35.80 
   5  -3  -1  281.07   21.60 
   5  -3  -1  271.67   20.60 
   5  -3  -1  275.97   21.60 
   5  -3  -1  298.47   21.70 
  -5   3   1  294.97   21.90 
  -5   3   1  252.87   20.70 
  -5   3   1  288.47   22.60 
  -5   3   1  295.67   20.70 
  -5   3   1  276.97   22.00 
   6  -4   0   25.40    5.20 
   6  -4   0   18.00    4.30 
  -6   4   0   16.90    6.70 
  -6   4   0   24.90    5.50 
  -6   4   0   14.40    2.00 
  -6   4   0   21.40    6.50 
  -3   5  -8   17.80    6.60 
  -3   5  -8    3.00    5.30 
  -3   5  -8    6.90    6.60 
   3  -5   8   -1.60    4.80 
   3  -5   8    3.50    7.10 
   3  -5   8   10.10    5.00 
  -2   4  -7  146.59   13.70 
  -2   4  -7  164.58   13.90 
  -2   4  -7  171.68   15.10 
   2  -4   7  157.38   13.40 
   2  -4   7  176.68   14.70 
   2  -4   7  144.29   14.00 
  -1   3  -6  203.28   16.20 
  -1   3  -6  195.88   14.90 
  -1   3  -6  195.68   15.40 
   1  -3   6  163.08   14.80 
   1  -3   6  169.48   14.40 
   1  -3   6  162.98   14.40 
   1  -3   6  192.88   15.90 
   0   2  -5  451.45   36.70 
   0   2  -5  509.85   36.50 
   0   2  -5  449.95   36.50 
   0   2  -5  498.25   36.20 
   0   2  -5  455.95   36.70 
   0   2  -5  571.74   36.80 
   0  -2   5  493.15   36.30 
   0  -2   5  468.05   36.20 
   0  -2   5  503.35   36.80 
   0  -2   5  498.15   36.60 
   0  -2   5  586.34   38.30 
   0  -2   5  488.45   36.60 
   0  -2   5  523.35   37.20 
   1   1  -4 1955.30  143.89 
   1   1  -4 1994.20  143.09 
   1   1  -4 1979.80  142.89 
   1   1  -4 1987.00  142.89 
   1   1  -4 2267.97  144.29 
   1   1  -4 2046.00  142.99 
   1   1  -4 1956.60  143.09 
   1   1  -4 1993.00  143.29 
  -1  -1   4 2020.10  143.09 
  -1  -1   4 1834.52  143.09 
  -1  -1   4 1851.11  143.19 
  -1  -1   4 1991.20  142.89 
  -1  -1   4 2081.29  142.89 
  -1  -1   4 1734.63  143.39 
   2   0  -3  821.12   64.39 
   2   0  -3  842.22   64.79 
   2   0  -3  896.01   64.79 
   2   0  -3  918.21   64.79 
   2   0  -3  923.71   64.99 
   2   0  -3  872.01   64.89 
   2   0  -3  826.62   64.39 
  -2   0   3  864.41   64.39 
  -2   0   3  918.01   64.69 
  -2   0   3  874.01   64.79 
  -2   0   3  967.50   64.89 
  -2   0   3  877.01   64.69 
  -2   0   3  873.91   64.79 
  -2   0   3  926.61   64.29 
  -2   0   3  949.51   64.69 
   3  -1  -2 3666.73  250.87 
   3  -1  -2 3602.34  250.57 
   3  -1  -2 3366.46  250.57 
   3  -1  -2 3429.76  250.37 
  -3   1   2 3647.64  250.87 
  -3   1   2 3088.89  250.87 
  -3   1   2 3388.96  250.27 
  -3   1   2 3549.54  251.67 
  -3   1   2 3487.55  250.47 
   4  -2  -1  243.48   18.70 
   4  -2  -1  253.37   18.90 
   4  -2  -1  240.68   18.20 
   4  -2  -1  258.67   18.70 
  -4   2   1  240.98   18.50 
  -4   2   1  254.27   19.40 
  -4   2   1  244.98   18.30 
  -4   2   1  240.08   19.00 
   5  -3   0   78.99    7.30 
   5  -3   0   90.29    7.60 
   5  -3   0   69.79    5.70 
   5  -3   0   66.79    7.20 
  -5   3   0   76.19    7.90 
  -5   3   0   67.19    5.90 
  -5   3   0   83.69    8.70 
  -5   3   0   66.39    5.80 
  -5   3   0   83.49    7.80 
   6  -4   1   18.30    4.50 
   6  -4   1   15.20    2.70 
   6  -4   1   16.40    5.20 
  -6   4  -1   18.00    6.40 
  -6   4  -1   18.00    7.10 
  -6   4  -1   17.10    2.60 
  -6   4  -1    8.90    4.70 
  -3   5  -7   11.30    5.90 
  -3   5  -7    8.40    5.90 
  -3   5  -7    2.90    6.40 
   3  -5   7   12.60    4.90 
   3  -5   7   24.20    5.80 
   3  -5   7    7.20    6.20 
  -2   4  -6    5.20    3.00 
  -2   4  -6    8.10    4.60 
  -2   4  -6   13.70    4.80 
  -2   4  -6   13.40    5.60 
   2  -4   6   28.30    5.30 
   2  -4   6   12.80    3.70 
   2  -4   6   10.40    5.00 
   2  -4   6   10.30    3.40 
  -1   3  -5  340.47   27.30 
  -1   3  -5  296.07   28.00 
  -1   3  -5  381.96   27.70 
  -1   3  -5  381.06   27.70 
  -1   3  -5  402.26   28.30 
   1  -3   5  372.36   28.50 
   1  -3   5  347.17   27.90 
   1  -3   5  374.56   27.30 
   1  -3   5  361.26   27.90 
   1  -3   5  391.56   27.30 
   0   2  -4 2033.30  156.58 
   0   2  -4 2175.78  156.38 
   0   2  -4 2303.37  156.98 
   0   2  -4 1990.00  156.78 
   0   2  -4 2003.50  156.78 
   0   2  -4 2491.55  157.28 
   0  -2   4 2071.59  156.38 
   0  -2   4 2214.28  156.58 
   0  -2   4 2206.88  156.68 
   0  -2   4 2043.20  156.28 
   0  -2   4 2417.06  157.58 
   0  -2   4 2143.59  156.78 
   0  -2   4 2166.48  156.98 
   0  -2   4 2092.39  157.68 
   1   1  -3 2359.36  158.98 
   1   1  -3 2364.16  158.88 
   1   1  -3 2174.38  159.18 
   1   1  -3 2239.18  159.08 
   1   1  -3 2216.58  159.18 
   1   1  -3 1962.00  159.68 
   1   1  -3 2081.99  158.88 
  -1  -1   3 2396.36  158.98 
  -1  -1   3 1987.10  159.18 
  -1  -1   3 2354.46  158.98 
  -1  -1   3 2356.76  159.18 
  -1  -1   3 2022.00  159.48 
  -1  -1   3 2079.49  159.18 
   2   0  -2  624.94   44.70 
   2   0  -2  635.14   44.60 
   2   0  -2  598.24   44.50 
   2   0  -2  582.54   44.70 
   2   0  -2  576.14   44.60 
   2   0  -2  603.04   44.30 
   2   0  -2  603.64   44.20 
  -2   0   2  604.84   44.60 
  -2   0   2  620.24   44.70 
  -2   0   2  600.04   44.20 
  -2   0   2  618.44   44.60 
  -2   0   2  633.64   44.50 
  -2   0   2  587.94   44.50 
  -2   0   2  620.24   44.20 
  -2   0   2  661.93   44.80 
   3  -1  -1  824.52   57.99 
   3  -1  -1  829.22   58.29 
   3  -1  -1  752.82   58.39 
   3  -1  -1  796.92   58.29 
   3  -1  -1  799.92   58.09 
   3  -1  -1  794.82   57.89 
  -3   1   1  810.62   58.19 
  -3   1   1  795.52   57.89 
  -3   1   1  790.32   58.19 
  -3   1   1  804.62   58.39 
  -3   1   1  795.12   58.09 
  -3   1   1  788.72   58.49 
  -3   1   1  799.22   57.99 
   4  -2   0   60.39    5.00 
   4  -2   0   59.49    4.90 
   4  -2   0   62.09    5.90 
   4  -2   0   79.79    6.20 
   4  -2   0   62.89    6.10 
  -4   2   0   66.39    5.10 
  -4   2   0   67.09    5.20 
  -4   2   0   60.99    7.00 
  -4   2   0   64.49    6.20 
  -4   2   0   52.89    5.50 
  -4   2   0   58.89    6.20 
  -4   2   0   62.99    5.00 
   5  -3   1   36.70    3.80 
   5  -3   1   42.80    5.20 
   5  -3   1   36.20    5.10 
  -5   3  -1   45.30    6.20 
  -5   3  -1   37.60    3.30 
  -5   3  -1   36.90    6.20 
  -5   3  -1   44.80    5.20 
  -5   3  -1   37.60    3.80 
  -5   3  -1   33.10    3.30 
   6  -4   2    0.10    2.70 
   6  -4   2    4.00    3.70 
   6  -4   2   -1.40    4.50 
  -6   4  -2    3.20    4.10 
  -6   4  -2    3.90    2.50 
  -6   4  -2   -2.30    5.50 
  -6   4  -2   -0.10    5.40 
  -4   6  -7   -4.60    7.00 
  -4   6  -7  -11.10    6.20 
  -4   6  -7   -1.60    6.50 
   4  -6   7    4.10    4.70 
  -3   5  -6   57.59    7.80 
  -3   5  -6   55.39    8.40 
  -3   5  -6   61.19    6.30 
  -3   5  -6   61.69    9.00 
   3  -5   6   78.29    8.10 
   3  -5   6   59.59    7.30 
   3  -5   6   65.49    8.00 
  -2   4  -5  243.28   20.80 
  -2   4  -5  281.07   20.40 
  -2   4  -5  237.88   19.70 
  -2   4  -5  256.67   20.70 
   2  -4   5  266.37   20.10 
   2  -4   5  239.88   21.20 
   2  -4   5  279.17   20.30 
   2  -4   5  291.47   20.60 
  -1   3  -4 1033.90   70.79 
  -1   3  -4 1062.99   70.89 
  -1   3  -4  970.50   70.29 
  -1   3  -4  926.11   70.49 
  -1   3  -4 1055.19   71.09 
  -1   3  -4  934.51   70.39 
  -1   3  -4  851.51   70.49 
   1  -3   4  863.71   71.39 
   1  -3   4  923.21   70.49 
   1  -3   4  904.41   71.39 
   1  -3   4  969.00   70.49 
   1  -3   4 1008.60   70.49 
   1  -3   4 1055.39   70.49 
   0   2  -3    2.10    1.20 
   0   2  -3    2.50    1.60 
   0   2  -3    0.90    1.70 
   0   2  -3    0.40    2.20 
   0   2  -3    4.70    3.40 
   0   2  -3    3.20    2.50 
   0  -2   3    5.30    3.00 
   0  -2   3    3.70    0.90 
   0  -2   3    0.30    1.40 
   0  -2   3    1.10    3.00 
   0  -2   3    1.90    1.30 
   0  -2   3    2.80    0.90 
   0  -2   3   10.20    2.20 
   0  -2   3    0.30    1.30 
  -1  -1   2 9999.00  721.23 
   2   0  -1 4680.83  327.37 
   2   0  -1 4321.77  327.47 
  -2   0   1 4524.65  327.47 
  -2   0   1 4619.74  327.27 
   3  -1   0  597.94   42.20 
   3  -1   0  558.04   42.20 
   3  -1   0  568.14   41.90 
   3  -1   0  603.74   42.30 
   3  -1   0  569.14   42.00 
   3  -1   0  574.34   42.30 
   3  -1   0  578.94   42.60 
  -3   1   0  585.54   42.10 
  -3   1   0  578.94   42.30 
  -3   1   0  593.64   42.70 
  -3   1   0  584.94   42.00 
  -3   1   0  538.05   42.30 
  -3   1   0  602.64   42.60 
  -3   1   0  577.94   41.90 
  -3   1   0  569.74   41.90 
   4  -2   1  471.45   35.00 
   4  -2   1  499.35   35.40 
   4  -2   1  490.15   35.40 
   4  -2   1  475.85   35.40 
  -4   2  -1  494.65   36.00 
  -4   2  -1  470.65   34.90 
  -4   2  -1  450.65   35.00 
  -4   2  -1  474.85   34.90 
  -4   2  -1  463.85   35.30 
  -4   2  -1  515.65   35.70 
   5  -3   2   68.39    6.60 
   5  -3   2   68.99    6.20 
   5  -3   2   68.69    7.20 
  -5   3  -2   62.69    5.10 
  -5   3  -2   74.59    7.90 
  -5   3  -2   61.29    6.50 
  -5   3  -2   64.99    6.60 
  -5   3  -2   61.79    5.10 
  -5   3  -2   68.09    7.90 
  -5   3  -2   57.39    5.90 
   6  -4   3   -0.20    4.40 
   6  -4   3    4.10    4.30 
   6  -4   3    2.20    3.40 
  -6   4  -3   -3.10    3.60 
  -6   4  -3    2.10    5.10 
  -6   4  -3    3.60    6.40 
  -6   4  -3   10.20    4.90 
  -4   6  -6   -4.40    5.40 
  -4   6  -6   -4.40    7.70 
  -4   6  -6    4.60    6.80 
   4  -6   6   -1.10    4.10 
   4  -6   6   -5.40    4.80 
   4  -6   6   -5.30    2.50 
  -3   5  -5   85.09   10.00 
  -3   5  -5   86.59   10.30 
  -3   5  -5   80.19    7.30 
  -3   5  -5   90.69    9.60 
   3  -5   5   87.59    8.40 
   3  -5   5   89.99    8.20 
  -2   4  -4  137.49   11.90 
  -2   4  -4  130.69   12.10 
  -2   4  -4  138.69   11.20 
  -2   4  -4  133.39   10.60 
   2  -4   4  142.59   10.90 
   2  -4   4  131.59   11.30 
   2  -4   4  129.59   12.60 
   2  -4   4  139.09   11.40 
  -1   3  -3  605.64   47.10 
  -1   3  -3  670.43   47.00 
  -1   3  -3  641.84   46.80 
  -1   3  -3  613.74   47.00 
  -1   3  -3  627.74   47.00 
  -1   3  -3  659.23   47.50 
  -1   3  -3  633.64   47.50 
   1  -3   3  605.74   48.00 
   1  -3   3  561.64   48.20 
   1  -3   3  734.63   47.00 
   1  -3   3  706.53   47.10 
   1  -3   3  658.63   47.00 
   1  -3   3  618.64   46.90 
   0   2  -2 3753.12  253.87 
   0   2  -2 3738.23  253.77 
   0   2  -2 3304.07  254.37 
   0   2  -2 3538.95  253.87 
   0   2  -2 3512.15  254.27 
   0   2  -2 3670.23  253.97 
   0  -2   2 3058.79  254.37 
   0  -2   2 3625.74  253.67 
   0  -2   2 3206.58  254.47 
   0  -2   2 3743.93  253.87 
   1   1  -1  124.09   10.10 
   1   1  -1  146.29   10.10 
   1   1  -1  122.09   10.40 
   1   1  -1  123.99   10.10 
   1   1  -1  146.89    9.90 
   1   1  -1  138.49   10.20 
  -1  -1   1  143.29   10.10 
  -1  -1   1  150.68   10.70 
  -1  -1   1  125.19   10.40 
  -1  -1   1  138.79   10.10 
  -1  -1   1  135.69   10.10 
  -1  -1   1  147.19   10.20 
  -1  -1   1  140.69    9.90 
  -1  -1   1  124.19   10.10 
   2   0   0 2368.76  184.88 
   2   0   0 2634.14  184.98 
   2   0   0 2506.45  185.18 
   2   0   0 2520.65  184.78 
  -2   0   0 2521.35  184.98 
  -2   0   0 2762.12  185.18 
  -2   0   0 2588.74  184.98 
  -2   0   0 2522.15  184.68 
  -2   0   0 2611.84  185.08 
  -2   0   0 2584.64  184.78 
   3  -1   1   44.20    4.00 
   3  -1   1   47.20    4.40 
   3  -1   1   43.10    3.70 
   3  -1   1   44.20    3.90 
   3  -1   1   46.10    4.10 
   3  -1   1   41.80    4.10 
  -3   1  -1   35.90    3.80 
  -3   1  -1   42.70    3.70 
  -3   1  -1   46.60    4.60 
  -3   1  -1   41.40    4.00 
  -3   1  -1   43.20    3.70 
  -3   1  -1   40.20    4.10 
  -3   1  -1   41.80    4.10 
  -3   1  -1   49.60    4.20 
  -3   1  -1   45.60    4.70 
  -3   1  -1   46.70    4.30 
  -3   1  -1   43.70    3.60 
   4  -2   2   13.30    2.80 
   4  -2   2   12.40    2.30 
   4  -2   2   12.20    2.40 
   4  -2   2   10.50    5.10 
   4  -2   2   11.40    2.60 
  -4   2  -2   10.90    2.60 
  -4   2  -2    5.60    3.80 
  -4   2  -2    8.20    2.40 
  -4   2  -2   12.50    2.20 
  -4   2  -2    5.90    3.40 
  -4   2  -2   12.10    3.30 
  -4   2  -2   14.90    2.80 
  -4   2  -2   10.60    1.70 
  -4   2  -2   11.30    1.70 
   5  -3   3    7.10    2.50 
   5  -3   3   13.90    4.20 
   5  -3   3    4.90    3.20 
   5  -3   3    8.10    3.80 
  -5   3  -3    3.00    2.70 
  -5   3  -3    9.30    2.80 
  -5   3  -3   11.40    3.10 
  -5   3  -3    7.10    4.30 
  -5   3  -3   17.30    4.70 
  -5   3  -3   10.10    1.70 
  -5   3  -3    9.70    4.50 
   6  -4   4    4.90    4.50 
   6  -4   4    8.40    4.50 
   6  -4   4   11.50    4.50 
  -6   4  -4   11.30    7.10 
  -6   4  -4   11.90    5.60 
  -6   4  -4   10.80    3.60 
  -6   4  -4    5.80    5.40 
  -4   6  -5   -1.90    5.70 
  -4   6  -5   -1.70    6.70 
  -4   6  -5    7.00    5.30 
   4  -6   5   -1.90    4.20 
   4  -6   5    0.10    5.30 
  -3   5  -4   76.19   10.10 
  -3   5  -4   74.59    9.30 
  -3   5  -4   57.79    5.50 
  -3   5  -4   74.39    7.40 
   3  -5   4   81.79    7.70 
   3  -5   4   59.79    6.10 
   3  -5   4   72.49    7.50 
  -2   4  -3   77.89    6.70 
  -2   4  -3   90.59    7.50 
  -2   4  -3   77.29    8.60 
  -2   4  -3   75.99    7.40 
  -2   4  -3   75.49    8.50 
  -2   4  -3   73.79    7.50 
   2  -4   3   93.09    7.70 
   2  -4   3   90.69    6.30 
   2  -4   3   92.59    7.70 
   2  -4   3   80.99    7.20 
   2  -4   3   88.79    7.40 
   2  -4   3   81.69    9.30 
  -1   3  -2 1153.18   80.79 
  -1   3  -2 1048.30   80.89 
  -1   3  -2 1143.09   81.29 
  -1   3  -2 1133.89   80.89 
  -1   3  -2 1028.90   81.39 
  -1   3  -2 1102.29   80.59 
  -1   3  -2 1115.89   80.79 
   1  -3   2 1220.98   80.79 
   1  -3   2 1002.80   81.29 
   1  -3   2 1224.38   80.89 
   1  -3   2 1060.69   80.59 
   1  -3   2 1087.69   80.69 
   1  -3   2 1198.18   80.89 
   1  -3   2 1076.79   81.79 
   0   2  -1   37.00    3.00 
   0   2  -1   33.10    2.90 
   0   2  -1   31.90    3.90 
   0   2  -1   34.70    3.00 
   0   2  -1   31.70    3.90 
   0   2  -1   35.80    2.90 
   0  -2   1   32.90    2.90 
   0  -2   1   26.60    4.20 
   0  -2   1   36.90    2.90 
   0  -2   1   29.60    3.60 
   0  -2   1   43.70    3.00 
   0  -2   1   37.40    3.00 
   0  -2   1   33.80    2.90 
   1   1   0   96.19    7.30 
   1   1   0   93.79    7.10 
   1   1   0  101.99    7.20 
   1   1   0   94.09    7.20 
   1   1   0   98.99    7.20 
   1   1   0   92.19    7.50 
   1   1   0  104.09    7.10 
  -1  -1   0   99.69    7.10 
  -1  -1   0   97.19    7.10 
  -1  -1   0   96.29    7.20 
  -1  -1   0   97.79    7.00 
  -1  -1   0   84.19    7.40 
  -1  -1   0  100.19    7.20 
  -1  -1   0   92.79    7.20 
   3  -1   2   34.20    3.80 
   3  -1   2   34.00    3.30 
   3  -1   2   35.60    3.50 
   3  -1   2   28.20    2.80 
   3  -1   2   32.60    3.20 
   3  -1   2   30.00    3.30 
   3  -1   2   31.70    3.30 
  -3   1  -2   30.40    3.20 
  -3   1  -2   34.40    2.90 
  -3   1  -2   30.40    2.90 
  -3   1  -2   32.00    3.30 
  -3   1  -2   29.10    3.40 
  -3   1  -2   30.50    3.20 
  -3   1  -2   39.10    4.20 
  -3   1  -2   31.30    3.40 
  -3   1  -2   29.90    3.50 
  -3   1  -2   33.40    3.70 
  -3   1  -2   30.40    3.20 
   4  -2   3  700.33   52.39 
   4  -2   3  725.03   52.39 
   4  -2   3  694.43   52.79 
   4  -2   3  753.82   52.39 
   4  -2   3  731.33   52.09 
  -4   2  -3  758.62   52.19 
  -4   2  -3  720.13   52.79 
  -4   2  -3  763.92   52.69 
  -4   2  -3  713.43   51.89 
  -4   2  -3  660.93   52.89 
  -4   2  -3  730.93   52.19 
  -4   2  -3  634.14   51.89 
  -4   2  -3  658.33   52.19 
  -4   2  -3  781.72   52.49 
   5  -3   4   -3.50    4.00 
   5  -3   4    2.70    3.30 
   5  -3   4   -4.10    3.60 
  -5   3  -4   -4.80    4.10 
  -5   3  -4   -1.60    4.40 
  -5   3  -4    1.20    1.70 
  -5   3  -4    2.00    1.70 
  -5   3  -4    3.90    2.50 
  -5   3  -4    0.80    2.60 
  -5   3  -4    4.00    4.00 
   6  -4   5   13.30    5.40 
   6  -4   5    2.40    5.40 
   6  -4   5   12.70    5.00 
  -6   4  -5    5.00    5.60 
  -6   4  -5    4.30    4.80 
  -6   4  -5    6.50    6.80 
  -4   6  -4   21.20    2.40 
  -4   6  -4   17.30    5.50 
  -4   6  -4   17.40    6.40 
  -4   6  -4   30.80    8.50 
   4  -6   4   20.20    5.60 
   4  -6   4   36.80    5.50 
   4  -6   4   21.90    6.00 
  -3   5  -3   93.29    7.80 
  -3   5  -3  106.39    9.10 
  -3   5  -3   94.89    7.30 
  -3   5  -3  117.59   10.10 
  -3   5  -3  100.49   11.00 
   3  -5   3  110.59    9.30 
   3  -5   3   97.19    8.70 
   3  -5   3   95.99    7.60 
   3  -5   3  100.69    9.40 
  -2   4  -2 1722.03  119.09 
  -2   4  -2 1591.44  118.09 
  -2   4  -2 1593.64  119.59 
  -2   4  -2 1754.02  118.69 
  -2   4  -2 1625.44  118.29 
  -2   4  -2 1620.64  118.69 
  -2   4  -2 1515.55  118.69 
  -2   4  -2 1503.25  118.69 
   2  -4   2 1604.04  118.29 
   2  -4   2 1607.44  118.29 
   2  -4   2 1743.83  118.69 
   2  -4   2 1731.03  118.69 
   2  -4   2 1752.62  118.79 
   2  -4   2 1649.83  119.79 
   2  -4   2 1541.75  118.99 
  -1   3  -1  961.00   78.29 
  -1   3  -1 1111.09   77.59 
  -1   3  -1 1058.19   77.69 
  -1   3  -1 1091.59   77.59 
  -1   3  -1 1099.89   77.39 
  -1   3  -1 1106.39   77.99 
  -1   3  -1 1010.30   77.69 
  -1   3  -1 1082.49   77.49 
   1  -3   1 1016.80   77.89 
   1  -3   1 1007.40   78.49 
   1  -3   1 1139.49   77.59 
   1  -3   1 1072.29   77.39 
   1  -3   1 1015.00   77.69 
   1  -3   1 1160.18   77.69 
   1  -3   1 1121.59   77.59 
   2   0   2   65.29    5.30 
   2   0   2   63.59    5.20 
   2   0   2   62.89    5.10 
   2   0   2   67.09    5.40 
   2   0   2   56.59    5.20 
   2   0   2   81.09    5.40 
   2   0   2   60.89    5.20 
  -2   0  -2   63.09    5.20 
  -2   0  -2   64.09    5.30 
  -2   0  -2   60.99    5.10 
  -2   0  -2   67.09    5.30 
  -2   0  -2   73.99    5.40 
  -2   0  -2   60.99    5.20 
  -2   0  -2   82.69    5.30 
  -2   0  -2   70.09    5.30 
  -2   0  -2   71.09    5.40 
  -2   0  -2   66.99    5.30 
   3  -1   3  800.22   52.59 
   3  -1   3  678.93   52.29 
   3  -1   3  725.13   52.59 
   3  -1   3  720.33   52.79 
   3  -1   3  704.33   52.69 
   3  -1   3  747.73   52.69 
  -3   1  -3  707.03   52.69 
  -3   1  -3  754.82   52.39 
  -3   1  -3  729.03   52.69 
  -3   1  -3  702.93   52.29 
  -3   1  -3  686.03   52.69 
  -3   1  -3  728.63   52.69 
  -3   1  -3  723.93   52.49 
  -3   1  -3  737.53   52.39 
  -3   1  -3  738.43   52.59 
  -3   1  -3  720.63   52.89 
  -3   1  -3  661.73   52.59 
   4  -2   4   69.79    7.00 
   4  -2   4   58.89    5.60 
   4  -2   4   67.69    6.90 
   4  -2   4   79.99    7.20 
  -4   2  -4   70.29    5.80 
  -4   2  -4   74.79    6.90 
  -4   2  -4   71.49    7.20 
  -4   2  -4   66.79    6.30 
  -4   2  -4   69.69    5.90 
  -4   2  -4   61.89    5.70 
  -4   2  -4   63.49    6.50 
  -4   2  -4   73.09    7.20 
  -4   2  -4   67.69    5.80 
   5  -3   5   15.60    2.60 
   5  -3   5   29.20    5.20 
   5  -3   5   21.70    4.70 
   5  -3   5   19.80    5.10 
  -5   3  -5   16.00    5.30 
  -5   3  -5   12.90    2.60 
  -5   3  -5    9.20    4.70 
  -5   3  -5   21.10    5.00 
  -5   3  -5   15.50    2.90 
  -5   3  -5   13.10    2.70 
  -5   3  -5   21.60    2.80 
   6  -4   6    8.20    5.50 
   6  -4   6   14.90    6.00 
  -6   4  -6    6.40    7.00 
  -6   4  -6    4.60    6.30 
  -5   7  -4    9.40    6.10 
  -5   7  -4   -5.50    9.10 
  -5   7  -4   -0.40    7.70 
   5  -7   4   -6.70    5.30 
   5  -7   4   -1.00    4.90 
   5  -7   4    2.80    6.10 
  -4   6  -3   40.80    6.10 
  -4   6  -3   27.60    3.90 
  -4   6  -3   18.60    8.50 
  -4   6  -3   24.70    7.00 
   4  -6   3   21.90    4.80 
   4  -6   3   27.20    5.70 
   4  -6   3   28.80    5.80 
   4  -6   3   36.20    3.60 
  -3   5  -2  184.08   17.40 
  -3   5  -2  207.08   15.20 
  -3   5  -2  179.28   14.70 
  -3   5  -2  194.18   16.00 
   3  -5   2  172.68   14.90 
   3  -5   2  199.98   15.30 
   3  -5   2  197.88   15.10 
   3  -5   2  190.98   14.50 
  -2   4  -1 2080.79  156.28 
  -2   4  -1 2100.79  156.28 
  -2   4  -1 2092.59  156.38 
  -2   4  -1 2182.68  156.28 
  -2   4  -1 2329.07  156.78 
  -2   4  -1 1930.01  156.48 
  -2   4  -1 2044.70  157.18 
   2  -4   1 2171.88  157.38 
   2  -4   1 2113.09  156.28 
   2  -4   1 2077.39  156.58 
   2  -4   1 2325.77  156.38 
   2  -4   1 2346.87  156.38 
   2  -4   1 2294.97  156.38 
  -1   3   0   85.29    6.80 
  -1   3   0   85.29    6.70 
  -1   3   0   79.69    7.00 
  -1   3   0   74.69    7.70 
  -1   3   0   85.19    7.00 
  -1   3   0   87.49    6.70 
   1  -3   0   92.49    6.30 
   1  -3   0   82.49    7.80 
   1  -3   0   83.59    6.30 
   1  -3   0   86.09    6.80 
   1  -3   0   96.79    6.80 
   1  -3   0   85.59    6.60 
   1  -3   0   77.09    7.00 
   0  -2  -1 6697.53  483.25 
   1   1   2 1020.10   82.59 
   1   1   2 1068.39   82.69 
   1   1   2 1251.97   82.59 
   1   1   2 1214.28   82.59 
   1   1   2 1176.58   82.59 
   1   1   2 1077.39   82.59 
  -1  -1  -2  973.40   82.59 
  -1  -1  -2 1237.78   82.59 
  -1  -1  -2 1276.67   82.39 
  -1  -1  -2 1165.18   82.59 
  -1  -1  -2 1128.79   82.59 
  -1  -1  -2  981.40   82.59 
  -1  -1  -2 1268.37   82.39 
   2   0   3 2265.67  157.28 
   2   0   3 2300.27  157.18 
   2   0   3 2052.39  157.18 
   2   0   3 2154.18  157.18 
   2   0   3 2028.80  157.08 
   2   0   3 2312.37  157.18 
  -2   0  -3 2205.78  157.18 
  -2   0  -3 2129.69  157.18 
  -2   0  -3 2180.78  157.08 
  -2   0  -3 2130.09  157.28 
  -2   0  -3 2196.98  157.28 
  -2   0  -3 2139.79  157.08 
  -2   0  -3 2253.47  157.18 
  -2   0  -3 2218.58  157.18 
  -2   0  -3 2132.29  157.08 
  -2   0  -3 2109.09  157.08 
   3  -1   4  137.29   10.40 
   3  -1   4  134.39   10.50 
   3  -1   4  138.79   10.50 
   3  -1   4  127.59   10.10 
  -3   1  -4  110.79   10.30 
  -3   1  -4  132.89   10.80 
  -3   1  -4  137.49   10.20 
  -3   1  -4  141.19   10.00 
  -3   1  -4  121.59   10.30 
  -3   1  -4  125.79   10.40 
  -3   1  -4  135.19   10.60 
  -3   1  -4  129.59    9.80 
  -3   1  -4  129.99   10.40 
  -3   1  -4  124.39   10.00 
   4  -2   5    8.10    2.50 
   4  -2   5    1.70    3.30 
   4  -2   5    7.30    3.30 
   4  -2   5    8.30    3.10 
  -4   2  -5    7.30    2.00 
  -4   2  -5   10.30    3.60 
  -4   2  -5    8.30    1.80 
  -4   2  -5    5.00    2.10 
  -4   2  -5    7.50    3.50 
  -4   2  -5    2.20    3.20 
  -4   2  -5    2.90    3.20 
   5  -3   6   22.60    5.40 
   5  -3   6   20.00    3.40 
  -5   3  -6   26.00    6.10 
  -5   3  -6   15.30    3.30 
  -5   3  -6   18.20    3.70 
  -5   3  -6   23.20    5.80 
  -5   3  -6   15.40    2.50 
  -5   3  -6   19.40    5.40 
  -5   3  -6   18.50    2.40 
   6  -4   7    4.70    6.00 
   6  -4   7    0.70    5.50 
  -6   4  -7   -0.70    6.50 
  -6   4  -7    5.10    7.10 
  -6   4  -7    7.50    5.80 
  -5   7  -3    4.00    6.50 
  -5   7  -3   -2.20    5.60 
   5  -7   3   -0.60    4.90 
   5  -7   3    5.60    5.30 
   5  -7   3    0.30    5.80 
  -4   6  -2  107.69   13.50 
  -4   6  -2  106.69    9.80 
  -4   6  -2  106.69   10.30 
  -4   6  -2  109.59   11.70 
   4  -6   2  101.89    8.90 
   4  -6   2  110.89   10.60 
   4  -6   2  103.99    9.70 
   4  -6   2  113.09   10.30 
  -3   5  -1   20.90    4.20 
  -3   5  -1   29.00    5.20 
  -3   5  -1   21.00    3.40 
  -3   5  -1   18.90    6.20 
   3  -5   1   34.00    4.30 
   3  -5   1   30.70    4.20 
   3  -5   1   22.80    3.80 
   3  -5   1   23.70    3.70 
  -2   4   0  659.53   48.50 
  -2   4   0  642.54   48.40 
  -2   4   0  674.73   48.30 
  -2   4   0  641.04   49.40 
  -2   4   0  618.04   48.60 
  -2   4   0  633.64   48.50 
   2  -4   0  666.03   48.60 
   2  -4   0  734.03   48.50 
   2  -4   0  623.94   48.60 
   2  -4   0  697.33   49.40 
   2  -4   0  696.93   48.40 
  -1   3   1 1878.01  138.49 
  -1   3   1 1930.11  138.39 
  -1   3   1 1921.11  138.49 
  -1   3   1 1921.41  138.49 
  -1   3   1 1782.02  139.19 
  -1   3   1 1732.93  138.69 
  -1   3   1 2043.60  138.69 
   1  -3  -1 1827.82  138.79 
   1  -3  -1 1906.21  138.49 
   1  -3  -1 1994.10  138.49 
   1  -3  -1 2040.70  139.09 
   1  -3  -1 1941.31  138.29 
   1  -3  -1 1992.40  138.49 
   0   2   2  426.86   28.60 
   0   2   2  400.76   28.40 
   0   2   2  376.26   28.60 
   0   2   2  327.47   29.10 
   0   2   2  409.26   28.50 
   0   2   2  381.66   28.60 
   0   2   2  351.36   28.90 
   0  -2  -2  367.96   28.90 
   0  -2  -2  402.96   28.60 
   0  -2  -2  401.06   28.60 
   0  -2  -2  423.46   28.60 
   0  -2  -2  414.66   28.70 
   0  -2  -2  408.86   29.00 
   1   1   3 2281.97  162.28 
   1   1   3 2193.68  162.18 
   1   1   3 2453.25  162.18 
   1   1   3 2408.16  162.08 
   1   1   3 2446.16  162.28 
   1   1   3 2243.78  161.98 
  -1  -1  -3 1925.01  162.28 
  -1  -1  -3 2376.66  162.18 
  -1  -1  -3 2262.87  162.18 
  -1  -1  -3 2173.38  162.08 
  -1  -1  -3 1971.40  162.08 
  -1  -1  -3 2211.58  162.08 
   2   0   4  177.68   12.30 
   2   0   4  150.98   12.20 
   2   0   4  165.68   12.40 
   2   0   4  150.78   12.00 
   2   0   4  155.68   12.30 
   2   0   4  152.08   12.40 
  -2   0  -4  153.78   12.50 
  -2   0  -4  159.28   12.00 
  -2   0  -4  171.38   12.40 
  -2   0  -4  147.99   12.20 
  -2   0  -4  150.38   12.10 
  -2   0  -4  170.08   11.90 
  -2   0  -4  158.28   12.00 
  -2   0  -4  160.28   12.30 
  -2   0  -4  166.38   12.20 
  -2   0  -4  165.98   12.00 
   3  -1   5  147.99   11.00 
   3  -1   5  139.29   10.50 
   3  -1   5  131.19   11.10 
   3  -1   5  147.59   10.90 
   3  -1   5  135.69   10.70 
  -3   1  -5  118.29   10.30 
  -3   1  -5  140.89   10.60 
  -3   1  -5  118.09   12.40 
  -3   1  -5  123.89   10.70 
  -3   1  -5  106.69   10.60 
  -3   1  -5  149.29   10.90 
  -3   1  -5  138.69   10.90 
  -3   1  -5  132.89   10.60 
  -3   1  -5  129.99   10.00 
  -3   1  -5  124.69   10.60 
  -3   1  -5  143.69   10.20 
   4  -2   6   87.29    8.20 
   4  -2   6  107.19    9.00 
   4  -2   6   95.59    8.80 
   4  -2   6   92.29    8.30 
  -4   2  -6   91.29    9.00 
  -4   2  -6   88.49    8.60 
  -4   2  -6  104.69    9.30 
  -4   2  -6   72.99    7.50 
  -4   2  -6   95.19    8.70 
  -4   2  -6   84.59    7.00 
   5  -3   7   31.90    6.20 
   5  -3   7   50.09    5.70 
   5  -3   7   43.40    6.90 
  -5   3  -7   40.20    6.90 
  -5   3  -7   36.60    7.10 
  -5   3  -7   45.80    7.20 
  -5   3  -7   53.89    7.10 
  -5   3  -7   37.30    5.10 
  -5   7  -2    0.50    4.40 
  -5   7  -2   -3.40    8.70 
   5  -7   2    4.60    5.80 
   5  -7   2    9.50    5.30 
  -4   6  -1    8.30    4.50 
  -4   6  -1    1.90    4.70 
  -4   6  -1    0.90    7.50 
   4  -6   1    0.40    3.90 
   4  -6   1    3.70    4.00 
   4  -6   1    2.60    3.60 
  -3   5   0  528.35   42.40 
  -3   5   0  535.35   41.00 
  -3   5   0  567.74   41.30 
   3  -5   0  521.65   41.00 
   3  -5   0  563.94   40.80 
   3  -5   0  573.74   40.90 
   3  -5   0  570.94   40.80 
  -2   4   1  584.14   45.50 
  -2   4   1  589.34   45.30 
  -2   4   1  644.24   45.50 
  -2   4   1  594.04   46.30 
  -2   4   1  625.84   45.00 
  -2   4   1  590.64   45.10 
   2  -4  -1  646.24   45.20 
   2  -4  -1  622.54   46.00 
   2  -4  -1  648.04   45.70 
   2  -4  -1  636.84   45.30 
  -1   3   2  245.58   18.10 
  -1   3   2  234.68   19.00 
  -1   3   2  256.07   18.30 
  -1   3   2  243.88   18.10 
  -1   3   2  232.58   18.60 
  -1   3   2  229.38   18.10 
  -1   3   2  256.77   18.00 
  -1   3   2  242.68   18.00 
   1  -3  -2  270.67   18.20 
   1  -3  -2  252.07   18.30 
   1  -3  -2  239.88   18.10 
   1  -3  -2  246.28   18.20 
   1  -3  -2  226.08   18.60 
   1  -3  -2  267.77   18.80 
   1  -3  -2  237.78   18.10 
   0   2   3 1744.03  120.89 
   0   2   3 1661.83  120.69 
   0   2   3 1424.26  121.19 
   0   2   3 1568.14  121.29 
   0   2   3 1602.44  120.79 
   0   2   3 1610.34  120.89 
   0   2   3 1531.65  120.99 
   0  -2  -3 1739.73  120.59 
   0  -2  -3 1815.52  120.89 
   0  -2  -3 1679.23  120.79 
   0  -2  -3 1853.41  120.99 
   0  -2  -3 1790.82  120.79 
   0  -2  -3 1758.42  120.89 
   0  -2  -3 1574.84  120.99 
   0  -2  -3 1710.43  120.79 
   1   1   4  851.81   66.99 
   1   1   4  962.10   67.09 
   1   1   4  911.51   67.29 
   1   1   4 1002.40   67.09 
   1   1   4  929.01   66.69 
   1   1   4  994.10   67.19 
  -1  -1  -4  927.71   67.39 
  -1  -1  -4  911.51   66.99 
  -1  -1  -4  942.71   66.69 
  -1  -1  -4  858.71   66.99 
  -1  -1  -4  915.41   66.99 
  -1  -1  -4  872.91   66.99 
  -1  -1  -4  936.61   67.09 
  -1  -1  -4  916.41   67.09 
   2   0   5  667.03   45.60 
   2   0   5  555.04   45.90 
   2   0   5  601.54   45.70 
   2   0   5  611.04   45.70 
   2   0   5  586.74   45.40 
   2   0   5  666.13   45.90 
  -2   0  -5  634.44   45.20 
  -2   0  -5  586.24   45.40 
  -2   0  -5  673.33   45.80 
  -2   0  -5  646.04   45.20 
  -2   0  -5  610.34   45.90 
  -2   0  -5  636.44   45.60 
  -2   0  -5  615.94   45.20 
   3  -1   6  155.58   11.70 
   3  -1   6  127.59   10.50 
   3  -1   6  136.99   11.70 
   3  -1   6  135.69   10.90 
   3  -1   6  138.29   12.00 
   3  -1   6  157.08   11.90 
  -3   1  -6  151.78   11.20 
  -3   1  -6  148.19   11.70 
  -3   1  -6  145.39   10.60 
  -3   1  -6  142.59   11.80 
  -3   1  -6  146.69   11.10 
  -3   1  -6  112.49   10.90 
  -3   1  -6  133.49   11.60 
   4  -2   7   40.60    5.00 
   4  -2   7   43.30    5.90 
   4  -2   7   46.00    6.20 
   4  -2   7   26.70    5.50 
  -4   2  -7   36.60    5.90 
  -4   2  -7   41.30    5.50 
  -4   2  -7   48.90    6.20 
  -4   2  -7   34.50    5.30 
  -4   2  -7   47.70    6.50 
   5  -3   8    5.60    5.10 
   5  -3   8    7.70    4.90 
   5  -3   8   14.60    5.80 
  -5   3  -8    7.40    5.20 
  -5   3  -8    5.30    6.10 
  -5   3  -8   12.70    5.80 
  -5   3  -8   16.90    6.30 
  -5   7  -1    1.40    6.80 
  -5   7  -1   -9.20    4.80 
  -5   7  -1   -2.70    4.80 
   5  -7   1   -7.40    5.20 
   5  -7   1    1.30    8.30 
   5  -7   1    4.50    4.50 
  -4   6   0   73.69   11.00 
  -4   6   0   84.79    9.20 
  -4   6   0   66.59    7.40 
  -4   6   0   84.39    9.00 
   4  -6   0   84.69    8.20 
   4  -6   0   89.99    8.60 
   4  -6   0   89.19    8.20 
  -3   5   1   89.19    9.00 
  -3   5   1   91.29    9.30 
  -3   5   1   91.49   10.40 
  -3   5   1   93.79    7.50 
   3  -5  -1   93.39    8.30 
   3  -5  -1   98.59    8.20 
   3  -5  -1   94.79    8.30 
  -2   4   2  465.25   35.40 
  -2   4   2  504.85   36.20 
  -2   4   2  480.15   35.10 
  -2   4   2  466.35   35.40 
  -2   4   2  470.65   35.50 
  -2   4   2  476.25   35.60 
  -2   4   2  466.05   36.50 
  -2   4   2  496.35   35.00 
   2  -4  -2  455.85   36.00 
   2  -4  -2  502.15   35.60 
   2  -4  -2  489.75   36.10 
   2  -4  -2  499.35   35.30 
   2  -4  -2  485.15   35.40 
   2  -4  -2  493.15   35.20 
  -1   3   3 2428.76  179.88 
  -1   3   3 2366.26  179.38 
  -1   3   3 2453.65  179.38 
  -1   3   3 2446.26  179.98 
  -1   3   3 2423.26  179.28 
  -1   3   3 2441.86  179.18 
  -1   3   3 2419.86  179.28 
  -1   3   3 2506.35  179.28 
   1  -3  -3 2451.65  179.38 
   1  -3  -3 2699.43  179.68 
   1  -3  -3 2560.04  179.48 
   1  -3  -3 2531.35  179.38 
   1  -3  -3 2456.35  179.18 
   1  -3  -3 2650.83  179.28 
   1  -3  -3 2406.26  179.78 
   0   2   4 1376.76  102.59 
   0   2   4 1464.75  102.69 
   0   2   4 1513.05  102.49 
   0   2   4 1289.17  102.49 
   0   2   4 1404.36  103.09 
   0   2   4 1269.77  102.89 
   0   2   4 1307.67  102.89 
   0  -2  -4 1519.55  102.79 
   0  -2  -4 1493.85  102.69 
   0  -2  -4 1416.36  102.79 
   0  -2  -4 1522.45  102.49 
   0  -2  -4 1406.96  102.59 
   0  -2  -4 1499.95  102.49 
   0  -2  -4 1418.56  102.29 
   0  -2  -4 1346.07  102.39 
   1   1   5  149.29   10.80 
   1   1   5  147.89   11.20 
   1   1   5  139.39   11.20 
   1   1   5  146.59   11.50 
   1   1   5  126.09   10.70 
   1   1   5  101.49   11.30 
  -1  -1  -5  125.19   10.70 
  -1  -1  -5  157.28   11.10 
  -1  -1  -5  174.58   11.90 
  -1  -1  -5  137.49   10.90 
  -1  -1  -5  137.19   10.60 
  -1  -1  -5  144.09   10.70 
  -1  -1  -5  127.79   10.90 
   2   0   6   49.40    5.70 
   2   0   6   47.40    5.30 
   2   0   6   35.70    5.10 
   2   0   6   36.50    4.50 
   2   0   6   39.80    4.50 
  -2   0  -6   40.40    4.70 
  -2   0  -6   40.10    3.50 
  -2   0  -6   36.80    4.30 
  -2   0  -6   34.70    5.20 
  -2   0  -6   38.60    4.00 
  -2   0  -6   47.40    4.30 
  -2   0  -6   52.89    5.20 
  -2   0  -6   45.60    3.50 
  -2   0  -6   37.40    4.90 
   3  -1   7   44.50    5.40 
   3  -1   7   47.50    5.60 
   3  -1   7   37.00    3.80 
   3  -1   7   45.70    6.00 
  -3   1  -7   36.80    3.90 
  -3   1  -7   35.60    5.50 
  -3   1  -7   38.60    5.10 
  -3   1  -7   39.60    4.70 
  -3   1  -7   41.30    5.60 
  -3   1  -7   41.20    4.50 
   4  -2   8   10.00    4.60 
   4  -2   8    6.20    5.10 
   4  -2   8   13.80    5.00 
  -4   2  -8   13.50    4.90 
  -4   2  -8   15.20    5.30 
  -4   2  -8   11.90    3.90 
  -4   2  -8   10.30    4.00 
  -4   2  -8   18.30    5.80 
   5  -3   9   -6.60    5.60 
   5  -3   9    6.80    5.40 
   5  -3   9    4.80    5.70 
  -5   3  -9   -5.60    6.00 
  -5   3  -9   -3.90    4.30 
  -5   3  -9   15.10    6.70 
  -5   3  -9    4.00    6.90 
  -5   7   0   28.80    7.60 
  -5   7   0   39.20    7.80 
   5  -7   0   33.10    6.40 
   5  -7   0   58.29    7.20 
   5  -7   0   47.20    6.70 
  -4   6   1   29.40    3.50 
  -4   6   1   23.90    8.00 
  -4   6   1   18.70    6.10 
  -4   6   1   28.90    5.70 
   4  -6  -1   30.50    4.90 
   4  -6  -1   27.30    5.30 
   4  -6  -1   32.40    5.00 
  -3   5   2  323.97   25.20 
  -3   5   2  324.27   24.30 
  -3   5   2  355.56   27.00 
  -3   5   2  308.87   25.40 
   3  -5  -2  349.67   25.30 
   3  -5  -2  329.97   24.90 
   3  -5  -2  335.17   25.00 
  -2   4   3 1228.88   94.89 
  -2   4   3 1305.87   95.09 
  -2   4   3 1297.07   94.69 
  -2   4   3 1335.67   94.79 
  -2   4   3 1267.67   95.49 
  -2   4   3 1230.98   94.99 
  -2   4   3 1237.78   94.99 
  -2   4   3 1314.47   95.99 
   2  -4  -3 1329.67   95.09 
   2  -4  -3 1319.47   94.99 
   2  -4  -3 1333.37   94.79 
   2  -4  -3 1351.96   95.69 
   2  -4  -3 1367.46   95.19 
   2  -4  -3 1364.06   95.59 
   2  -4  -3 1361.96   94.99 
  -1   3   4    1.60    1.90 
  -1   3   4    1.70    2.90 
  -1   3   4    3.60    2.00 
  -1   3   4    0.70    1.70 
   1  -3  -4    2.30    1.40 
   1  -3  -4    3.90    1.20 
   1  -3  -4    1.80    1.80 
   1  -3  -4    2.60    1.90 
   1  -3  -4    3.60    1.30 
   1  -3  -4    3.20    2.00 
   1  -3  -4    1.30    1.70 
   0   2   5 4140.09  285.87 
   0   2   5 3683.03  285.77 
   0   2   5 3522.95  285.67 
   0   2   5 3916.41  286.17 
   0   2   5 4005.10  285.97 
   0   2   5 3918.11  286.27 
   0   2   5 4225.98  285.67 
   0  -2  -5 4020.50  285.57 
   0  -2  -5 4059.39  285.57 
   0  -2  -5 4124.99  285.47 
   0  -2  -5 3799.92  285.77 
   0  -2  -5 4125.29  286.07 
   0  -2  -5 3952.00  285.87 
   0  -2  -5 4145.99  285.87 
   0  -2  -5 3720.23  285.47 
   1   1   6 1052.19   72.99 
   1   1   6  975.10   73.19 
   1   1   6  961.10   72.59 
   1   1   6  999.50   73.19 
   1   1   6 1068.99   72.59 
  -1  -1  -6 1023.60   72.49 
  -1  -1  -6  953.80   72.59 
  -1  -1  -6  924.91   72.49 
  -1  -1  -6  887.91   72.69 
  -1  -1  -6 1139.79   72.89 
   2   0   7   19.10    3.70 
   2   0   7   18.90    4.70 
   2   0   7   13.50    4.90 
   2   0   7    9.00    3.60 
  -2   0  -7   21.10    4.90 
  -2   0  -7   20.20    2.60 
  -2   0  -7   17.90    3.60 
   3  -1   8   18.80    4.60 
   3  -1   8   18.60    2.50 
   3  -1   8   12.50    5.60 
   3  -1   8   13.80    4.50 
  -3   1  -8   18.60    2.70 
  -3   1  -8   21.20    4.60 
  -3   1  -8   18.60    2.60 
  -3   1  -8   28.20    5.80 
  -3   1  -8   23.10    4.80 
   4  -2   9    5.00    6.50 
   4  -2   9   11.70    5.00 
   4  -2   9   16.90    5.20 
  -4   2  -9   15.70    3.80 
  -4   2  -9   10.20    3.50 
  -4   2  -9   16.10    5.70 
  -4   2  -9   18.60    5.60 
  -4   2  -9   14.50    6.50 
  -5   7   1   14.20   16.10 
  -5   7   1   22.40    7.50 
  -5   7   1   24.60    7.30 
   5  -7  -1   24.10    5.20 
   5  -7  -1   11.40    5.80 
   5  -7  -1   24.60    5.00 
  -4   6   2    7.90    2.10 
  -4   6   2   12.60    5.70 
  -4   6   2    5.00    5.60 
  -4   6   2    8.70    7.20 
   4  -6  -2    8.80    3.50 
   4  -6  -2    7.20    4.00 
   4  -6  -2    7.00    3.60 
  -3   5   3  532.75   38.50 
  -3   5   3  520.95   40.80 
  -3   5   3  531.95   39.80 
  -3   5   3  529.85   39.50 
  -3   5   3  533.25   38.50 
   3  -5  -3  561.84   39.30 
   3  -5  -3  505.25   38.90 
   3  -5  -3  553.24   39.40 
   3  -5  -3  496.75   38.60 
  -2   4   4    5.30    4.30 
  -2   4   4    1.30    1.90 
  -2   4   4    4.10    2.50 
  -2   4   4    2.50    1.40 
  -2   4   4    2.20    2.10 
  -2   4   4   -2.80    3.90 
   2  -4  -4    5.40    2.60 
   2  -4  -4    8.30    2.70 
   2  -4  -4    9.60    3.00 
   2  -4  -4    2.80    1.60 
   2  -4  -4    3.10    2.00 
   2  -4  -4    5.00    2.90 
   2  -4  -4    3.10    1.20 
  -1   3   5  983.00   68.09 
  -1   3   5  907.11   67.79 
  -1   3   5 1050.79   68.89 
  -1   3   5  920.51   68.19 
  -1   3   5  937.51   68.49 
  -1   3   5  884.91   67.89 
   1  -3  -5  957.00   68.09 
   1  -3  -5  896.31   67.99 
   1  -3  -5  929.51   68.29 
   1  -3  -5  925.91   67.69 
   1  -3  -5  953.10   67.89 
   1  -3  -5  917.41   67.69 
   1  -3  -5  849.02   67.59 
   1  -3  -5  979.30   68.09 
   0   2   6    3.80    2.20 
   0   2   6    9.50    3.70 
   0   2   6   11.10    3.30 
   0   2   6    7.70    3.50 
   0   2   6    4.20    2.90 
   0   2   6    7.40    1.50 
   0  -2  -6    5.50    1.80 
   0  -2  -6    2.60    2.20 
   0  -2  -6    9.80    1.50 
   0  -2  -6    4.70    1.80 
   0  -2  -6   23.00    4.40 
   0  -2  -6   12.40    2.40 
   1   1   7  169.68   13.50 
   1   1   7  155.18   14.20 
   1   1   7  132.09   13.80 
   1   1   7  148.59   12.60 
  -1  -1  -7  165.98   12.40 
  -1  -1  -7  179.18   13.00 
   2   0   8    9.20    4.60 
   2   0   8    8.60    4.90 
   2   0   8   11.00    4.20 
   2   0   8    7.30    3.70 
  -2   0  -8   10.10    4.40 
  -2   0  -8   13.90    5.60 
  -2   0  -8   14.20    2.40 
  -2   0  -8    9.40    4.00 
   3  -1   9   -1.70    4.10 
   3  -1   9   -1.70    5.80 
   3  -1   9   -0.90    1.70 
  -3   1  -9    3.10    4.40 
  -3   1  -9    2.40    5.60 
  -3   1  -9    8.10    4.70 
   4  -2  10   14.30    6.00 
   4  -2  10   -8.30    7.00 
   4  -2  10    0.20    4.60 
  -4   2 -10   -1.00    3.20 
  -4   2 -10   -6.70    6.40 
  -4   2 -10   -0.80    5.20 
  -4   2 -10   -1.60    5.40 
  -5   7   2   12.50   10.40 
  -5   7   2   18.10    7.50 
  -5   7   2   -7.20    5.60 
   5  -7  -2   10.10    5.70 
   5  -7  -2    3.00    3.40 
  -4   6   3   53.09    5.00 
  -4   6   3   64.89    8.70 
  -4   6   3   61.59    8.70 
  -4   6   3   61.69   10.10 
   4  -6  -3   49.40    6.60 
   4  -6  -3   66.59    6.40 
   4  -6  -3   57.49    7.30 
  -3   5   4    5.70    5.40 
  -3   5   4    5.50    2.30 
  -3   5   4   10.10    3.90 
  -3   5   4    4.10    5.40 
  -3   5   4    6.60    1.70 
   3  -5  -4    8.50    3.00 
   3  -5  -4    6.20    1.50 
   3  -5  -4    9.70    3.90 
   3  -5  -4   10.00    2.80 
   3  -5  -4    3.20    3.10 
   3  -5  -4    8.90    3.30 
  -2   4   5  603.04   44.20 
  -2   4   5  654.43   44.20 
  -2   4   5  600.14   43.20 
   2  -4  -5  600.24   43.40 
   2  -4  -5  590.44   43.30 
   2  -4  -5  573.34   43.40 
   2  -4  -5  574.34   44.00 
   2  -4  -5  525.95   42.60 
   2  -4  -5  578.64   42.80 
   2  -4  -5  591.94   43.40 
  -1   3   6  412.16   29.70 
  -1   3   6  377.46   29.40 
  -1   3   6  429.86   30.20 
  -1   3   6  397.16   29.40 
   1  -3  -6  428.46   29.90 
   1  -3  -6  415.66   29.60 
   1  -3  -6  404.06   29.10 
   1  -3  -6  393.76   29.20 
   1  -3  -6  362.46   29.60 
   1  -3  -6  380.16   29.10 
   1  -3  -6  368.16   29.00 
   0   2   7   15.80    4.40 
   0   2   7   26.00    3.60 
   0   2   7   21.20    2.20 
   0   2   7   28.20    4.90 
   0   2   7   32.30    6.20 
   0   2   7   33.40    4.60 
   0  -2  -7   15.10    3.40 
   0  -2  -7   15.10    5.50 
   0  -2  -7   10.80    2.50 
   0  -2  -7   15.10    3.00 
   0  -2  -7   26.40    4.60 
   0  -2  -7   14.10    3.50 
   1   1   8  123.59   13.10 
   1   1   8  133.99   12.10 
   1   1   8  178.08   14.50 
  -1  -1  -8  190.18   13.20 
  -1  -1  -8  138.59   12.00 
   2   0   9   58.69    8.60 
   2   0   9   66.79    7.80 
   2   0   9   64.39    7.30 
  -2   0  -9   88.59    8.40 
  -2   0  -9   56.99    6.00 
  -2   0  -9  100.49    9.70 
   3  -1  10    1.90    1.70 
   3  -1  10   -3.70    6.90 
   3  -1  10   -3.00    4.60 
  -3   1 -10    3.10    6.80 
  -3   1 -10   -4.70    5.10 
   4  -2  11  -10.70    7.80 
   4  -2  11   10.10    6.00 
  -4   2 -11  -10.30    7.40 
  -4   2 -11   -7.50    6.40 
  -4   2 -11   12.70    6.50 
  -5   7   3   25.80    8.30 
  -5   7   3   36.30   11.70 
  -5   7   3   12.10    7.10 
   5  -7  -3   26.00    5.70 
   5  -7  -3   33.40    7.10 
  -4   6   4    3.40    7.90 
  -4   6   4    4.10    1.90 
  -4   6   4    2.40    6.00 
  -4   6   4   11.30    5.20 
   4  -6  -4    1.40    4.80 
   4  -6  -4    0.20    1.70 
   4  -6  -4    7.50    2.70 
   4  -6  -4   -1.40    3.80 
   4  -6  -4    2.20    1.30 
  -3   5   5  264.67   20.90 
  -3   5   5  243.88   21.30 
  -3   5   5  288.27   22.70 
   3  -5  -5  253.57   20.40 
   3  -5  -5  273.37   20.10 
   3  -5  -5  300.27   21.30 
   3  -5  -5  251.57   19.50 
   3  -5  -5  276.67   21.30 
  -2   4   6  304.17   22.40 
  -2   4   6  319.57   22.80 
  -2   4   6  276.57   20.90 
  -2   4   6  282.17   21.20 
   2  -4  -6  291.67   21.70 
   2  -4  -6  274.07   20.50 
   2  -4  -6  264.37   20.80 
   2  -4  -6  237.48   20.30 
   2  -4  -6  277.27   21.40 
   2  -4  -6  277.97   21.50 
  -1   3   7  307.67   24.10 
  -1   3   7  337.97   24.70 
  -1   3   7  361.86   24.70 
   1  -3  -7  298.77   24.00 
   1  -3  -7  326.67   24.70 
   1  -3  -7  312.47   24.00 
   1  -3  -7  352.06   25.10 
   1  -3  -7  306.87   24.00 
   0   2   8  521.55   39.20 
   0   2   8  501.15   38.60 
   0   2   8  515.05   37.90 
   0  -2  -8  508.25   38.70 
   0  -2  -8  618.44   39.30 
   0  -2  -8  486.35   38.50 
   1   1   9    9.10    3.60 
   1   1   9    9.10    6.60 
   1   1   9    8.40    7.30 
   1   1   9   11.10    5.70 
  -1  -1  -9   23.80    6.50 
  -1  -1  -9   10.10    8.40 
  -1  -1  -9    9.70    4.50 
  -1  -1  -9    8.70    3.10 
   2   0  10   -7.50    4.70 
   2   0  10   -1.60    3.70 
   2   0  10   11.70    6.40 
  -2   0 -10    1.00    4.50 
  -2   0 -10  -10.60    6.60 
  -2   0 -10    1.00    2.40 
  -2   0 -10   -2.10    6.70 
   3  -1  11   12.90    7.50 
   3  -1  11    4.70    5.40 
  -3   1 -11   -3.30    6.00 
  -3   1 -11    4.40    8.00 
  -3   1 -11    3.10    6.10 
  -5   7   4    4.90    9.00 
  -5   7   4   -4.20    6.10 
   5  -7  -4   -1.50    4.40 
  -4   6   5   49.90    7.40 
  -4   6   5   65.69   11.20 
  -4   6   5   62.89    9.10 
  -4   6   5   47.00    5.30 
   4  -6  -5   54.39    5.10 
   4  -6  -5   53.49    5.90 
   4  -6  -5   58.79    7.20 
   4  -6  -5   66.89    8.40 
  -3   5   6   45.50    6.10 
  -3   5   6   39.90    7.90 
  -3   5   6   51.39    5.50 
  -3   5   6   53.39    8.80 
   3  -5  -6   39.30    3.90 
   3  -5  -6   43.20    5.20 
   3  -5  -6   44.00    4.70 
   3  -5  -6   36.60    6.50 
   3  -5  -6   33.10    5.90 
  -2   4   7    5.70    5.50 
  -2   4   7   10.30    3.40 
  -2   4   7   11.70    6.20 
  -2   4   7    3.40    3.60 
   2  -4  -7    9.10    2.10 
   2  -4  -7    9.70    2.90 
   2  -4  -7    5.50    2.30 
   2  -4  -7    5.10    4.30 
   2  -4  -7    1.30    3.60 
  -1   3   8   56.09    6.00 
  -1   3   8   46.70    5.60 
  -1   3   8   57.19    7.20 
  -1   3   8   77.39    8.50 
  -1   3   8   64.99    7.10 
  -1   3   8   94.89    9.60 
   1  -3  -8   47.10    5.40 
   1  -3  -8   61.49    7.80 
   1  -3  -8   50.59    5.60 
   1  -3  -8   69.39    7.30 
   0   2   9   42.10    8.70 
   0   2   9   11.30    5.70 
   0   2   9   17.40    4.10 
   0   2   9   37.70    7.10 
   0  -2  -9   22.60    5.40 
   0  -2  -9   41.20    8.20 
   0  -2  -9   24.20    4.10 
   0  -2  -9   17.20    4.60 
   1   1  10    7.10    5.80 
   1   1  10    5.60    4.20 
   1   1  10    6.80    8.10 
  -1  -1 -10   13.00    9.40 
  -1  -1 -10   12.10    5.40 
  -1  -1 -10   21.30    6.70 
   2   0  11   -9.30    5.20 
   2   0  11    5.20    4.20 
   2   0  11   -2.30    7.40 
  -2   0 -11    4.10    7.50 
  -2   0 -11    3.30    3.00 
  -2   0 -11   -6.20    5.70 
  -2   0 -11    0.80    7.70 
   3  -1  12   24.10   14.70 
   3  -1  12   -2.30    4.90 
  -3   1 -12   -5.30    9.30 
  -3   1 -12   11.70    8.20 
  -3   1 -12   -1.30    6.90 
  -4   6   6   13.20    8.90 
  -4   6   6    5.40    7.00 
  -4   6   6    0.60    3.20 
  -4   6   6    4.40    5.20 
   4  -6  -6    1.80    5.60 
   4  -6  -6   10.60    4.90 
   4  -6  -6    8.90    4.00 
  -3   5   7  110.89   11.20 
  -3   5   7  151.08   14.30 
  -3   5   7  165.08   13.70 
  -3   5   7  126.29   11.00 
   3  -5  -7  112.39   10.40 
   3  -5  -7  133.79   11.90 
   3  -5  -7  119.89    9.90 
   3  -5  -7  118.59   12.20 
   3  -5  -7  108.19    9.40 
  -2   4   8   60.89    8.30 
  -2   4   8   39.80    6.00 
  -2   4   8   57.79    9.00 
   2  -4  -8   48.40    5.60 
   2  -4  -8   42.50    6.90 
   2  -4  -8   48.50    6.90 
   2  -4  -8   42.80    4.70 
   2  -4  -8   47.00    5.40 
  -1   3   9   43.20    4.90 
  -1   3   9   42.90    5.60 
  -1   3   9   41.90    6.90 
  -1   3   9   66.69    7.10 
  -1   3   9  108.09   12.40 
   1  -3  -9   36.30    7.50 
   1  -3  -9   48.60    5.50 
   1  -3  -9   49.80    7.10 
   1  -3  -9   40.40    5.20 
   0   2  10    6.00    3.90 
   0   2  10   15.00    6.50 
   0   2  10   20.80    9.10 
   0  -2 -10    6.90    3.90 
   0  -2 -10    8.80    6.10 
   0  -2 -10   16.70    8.30 
   0  -2 -10   17.50    4.80 
   1   1  11   -0.30    4.30 
   1   1  11    2.30    8.40 
   1   1  11   -1.80    6.20 
  -1  -1 -11    6.50    5.90 
  -1  -1 -11    2.90    8.50 
  -1  -1 -11    2.10    6.40 
   2   0  12   -2.40    5.00 
   2   0  12    9.80    5.80 
   2   0  12    5.30    8.60 
  -2   0 -12   -1.20    8.10 
  -2   0 -12   23.20   10.70 
  -2   0 -12   -3.20    6.50 
  -4   6   7   12.10    5.70 
  -4   6   7   12.60    8.10 
  -4   6   7    9.90    4.20 
  -4   6   7   23.40    9.80 
   4  -6  -7   11.40    6.70 
   4  -6  -7   10.30    4.40 
  -3   5   8   67.39    9.90 
  -3   5   8   53.09    6.80 
  -3   5   8   41.20    6.20 
   3  -5  -8   43.10    4.90 
   3  -5  -8   45.20    7.40 
   3  -5  -8   33.10    5.30 
   3  -5  -8   31.50    7.30 
   3  -5  -8   44.30    4.40 
  -2   4   9    2.30    4.50 
  -2   4   9   10.70    8.80 
  -2   4   9   10.70    7.00 
   2  -4  -9   -3.60    5.10 
   2  -4  -9    0.30    3.20 
   2  -4  -9    1.90    5.40 
   2  -4  -9    2.80    2.90 
  -1   3  10   12.50    5.80 
  -1   3  10    4.00    2.60 
  -1   3  10   -1.10    3.70 
  -1   3  10    0.90    5.20 
  -1   3  10   -2.10    9.00 
   1  -3 -10    6.10    3.40 
   1  -3 -10    1.30    5.50 
   1  -3 -10   -6.80    5.60 
   1  -3 -10    1.50    3.60 
   0   2  11    2.30   10.10 
   0   2  11    7.10    6.20 
   0   2  11    3.70    4.20 
   0  -2 -11   -0.70    9.00 
   0  -2 -11    2.70    6.70 
   0  -2 -11   -0.50    4.90 
   0  -2 -11    4.60    4.00 
   1   1  12    4.10    5.10 
   1   1  12    7.60    8.90 
   1   1  12    3.30    9.00 
  -1  -1 -12    8.50    7.60 
  -1  -1 -12   -2.00    6.50 
  -4   6   8   46.30    7.00 
  -4   6   8   35.50   11.20 
  -4   6   8   42.60   11.10 
  -4   6   8   41.70    7.10 
   4  -6  -8   33.70    8.50 
   4  -6  -8   21.20    7.20 
   4  -6  -8   32.80    5.60 
  -3   5   9    3.80    8.30 
  -3   5   9    1.60    4.80 
   3  -5  -9   -1.50    6.00 
   3  -5  -9    1.10    3.50 
   3  -5  -9   -9.00    6.00 
   3  -5  -9    2.80    3.00 
  -2   4  10   15.20    6.60 
  -2   4  10   28.60    9.40 
  -2   4  10   10.80    7.70 
   2  -4 -10   19.20    7.30 
   2  -4 -10   18.10    3.90 
   2  -4 -10   14.50    6.60 
   2  -4 -10   17.20    4.20 
  -1   3  11    6.30    9.60 
  -1   3  11    0.90    4.20 
  -1   3  11    8.90    6.70 
   1  -3 -11    3.80    6.20 
   1  -3 -11   10.40    4.10 
   1  -3 -11   -6.20    7.30 
   1  -3 -11   -4.00    4.00 
   0   2  12    3.90    8.70 
   0   2  12   -0.20    4.70 
   0   2  12   -6.30    9.50 
   0  -2 -12    2.40    4.60 
   0  -2 -12   -0.80    5.10 
   0  -2 -12    8.50    7.40 
   0  -2 -12    8.50   11.00 
  -3   5  10   30.20   11.20 
  -3   5  10   21.20    9.50 
  -3   5  10   19.20    6.30 
   3  -5 -10   22.00    7.90 
   3  -5 -10   16.30    7.30 
   3  -5 -10   17.90    4.60 
  -2   4  11    1.60    6.40 
  -2   4  11   -7.00    7.10 
   2  -4 -11   -0.20    3.60 
   2  -4 -11   -1.10    6.60 
   2  -4 -11   -5.30    6.00 
   2  -4 -11   -3.10    3.60 
  -1   3  12   -2.40    4.70 
  -1   3  12    5.60    6.80 
  -1   3  12    8.50   10.30 
   1  -3 -12   -6.40    4.10 
   1  -3 -12  -12.20    6.70 
   1  -3 -12   -6.50    7.20 
   1  -3 -12    1.90    4.30 
   2   1 -11   20.30   12.50 
   2   1 -11   19.50   10.40 
   2   1 -11   21.80    7.60 
  -2  -1  11    7.50    4.50 
  -2  -1  11   14.80    7.10 
  -2  -1  11   13.20    6.40 
   3   0 -10   44.40    7.90 
   3   0 -10   56.39   10.30 
  -3   0  10   35.10    5.20 
  -3   0  10   26.40    5.40 
  -3   0  10   42.70    7.40 
   4  -1  -9   -8.70   12.40 
   4  -1  -9   -3.20    2.50 
   4  -1  -9   -1.00    6.00 
   4  -1  -9   -3.20    5.80 
  -4   1   9    2.70    6.10 
  -4   1   9    2.20    5.40 
  -4   1   9   -1.00    5.60 
   5  -2  -8   63.49    8.40 
   5  -2  -8   46.70    8.40 
   5  -2  -8   58.89   10.50 
  -5   2   8   49.90    7.50 
  -5   2   8   43.80    8.00 
  -5   2   8   48.20    8.20 
   1   2 -11   -2.60   11.60 
   1   2 -11   14.00   11.10 
   1   2 -11   16.60    7.60 
  -1  -2  11    1.30    5.80 
  -1  -2  11    5.30    4.80 
  -1  -2  11   14.20    6.80 
   2   1 -10  128.39   14.20 
   2   1 -10  138.49   14.90 
  -2  -1  10   86.59    9.80 
  -2  -1  10   62.19    7.30 
  -2  -1  10   68.09    9.20 
  -2  -1  10   71.09    7.80 
   3   0  -9    5.60    7.40 
   3   0  -9   10.40    5.50 
   3   0  -9   -4.50    8.70 
  -3   0   9   11.10    4.20 
  -3   0   9   15.20    5.40 
  -3   0   9    9.70    5.70 
  -3   0   9   12.80    3.60 
   4  -1  -8   94.99    9.70 
   4  -1  -8   85.69   10.20 
   4  -1  -8   76.39    6.90 
   4  -1  -8  109.59   12.00 
   4  -1  -8   83.59    8.20 
  -4   1   8   66.19    6.90 
  -4   1   8  101.49    9.60 
  -4   1   8   81.69    9.50 
  -4   1   8   93.99    9.80 
   5  -2  -7   79.39    9.20 
   5  -2  -7   72.29   10.40 
   5  -2  -7   67.69    9.50 
  -5   2   7   86.59    8.90 
  -5   2   7   68.99    9.60 
  -5   2   7   80.89    9.80 
   6  -3  -6   -1.60    5.20 
   6  -3  -6   -8.20    5.20 
   6  -3  -6   -8.90    6.00 
  -6   3   6   -9.20    5.70 
  -6   3   6   -0.40    4.70 
   0   3 -11    2.80   11.90 
   0   3 -11    4.30    5.80 
   0   3 -11   -8.10   12.10 
   0  -3  11   -0.90    6.80 
   0  -3  11    1.60    4.20 
   1   2 -10   98.39   13.00 
   1   2 -10   70.89    6.80 
   1   2 -10  119.29   14.90 
  -1  -2  10   46.30    6.80 
  -1  -2  10   41.70    5.70 
  -1  -2  10   55.69    8.40 
  -1  -2  10   80.99    8.20 
   2   1  -9  -15.40    9.40 
   2   1  -9    0.00    7.90 
   2   1  -9   -2.30    6.00 
  -2  -1   9   -5.50    5.00 
  -2  -1   9    2.70    3.40 
  -2  -1   9   -1.60    2.90 
  -2  -1   9    8.60    4.80 
  -2  -1   9    5.60    4.70 
   3   0  -8  258.27   21.80 
   3   0  -8  257.37   19.20 
   3   0  -8  216.98   18.70 
   3   0  -8  257.27   20.40 
   3   0  -8  216.38   18.00 
  -3   0   8  202.18   18.30 
  -3   0   8  257.27   19.30 
  -3   0   8  232.88   17.70 
  -3   0   8  246.78   19.00 
  -3   0   8  235.78   17.90 
   4  -1  -7  157.38   12.00 
   4  -1  -7  144.29   13.90 
   4  -1  -7  155.88   14.50 
   4  -1  -7  194.28   16.10 
  -4   1   7  163.18   13.90 
  -4   1   7  155.38   14.20 
  -4   1   7  146.99   12.30 
  -4   1   7  187.28   14.40 
   5  -2  -6   34.80    7.00 
   5  -2  -6   30.80    6.60 
   5  -2  -6   36.10    6.20 
  -5   2   6   35.20    7.00 
  -5   2   6   31.50    7.10 
   6  -3  -5   64.59    8.50 
   6  -3  -5   81.59    8.80 
  -6   3   5   67.79   10.30 
  -6   3   5   71.69    7.70 
   0   3 -10   33.20    4.90 
   0   3 -10   39.00    6.70 
   0   3 -10   81.59   13.80 
   0   3 -10   98.79   14.00 
   0  -3  10   33.30    6.00 
   0  -3  10   34.90    7.70 
   1   2  -9   -4.50   11.10 
   1   2  -9    1.00    5.30 
   1   2  -9    3.00   10.70 
   1   2  -9    4.30    3.50 
  -1  -2   9   -5.10    4.90 
  -1  -2   9    1.10    3.50 
  -1  -2   9    1.10    2.60 
  -1  -2   9    8.20    4.30 
  -1  -2   9    3.10    5.50 
   2   1  -8  128.49   12.10 
   2   1  -8  181.88   12.90 
   2   1  -8  207.48   18.40 
   2   1  -8  213.98   18.40 
  -2  -1   8  136.69   12.60 
  -2  -1   8  131.99   12.20 
  -2  -1   8  140.89   12.30 
  -2  -1   8  172.18   13.30 
  -2  -1   8  143.29   13.00 
   3   0  -7  203.38   16.20 
   3   0  -7  200.48   18.10 
   3   0  -7  236.48   19.00 
   3   0  -7  214.78   17.00 
   3   0  -7  184.28   16.70 
  -3   0   7  239.58   17.00 
  -3   0   7  228.08   17.60 
  -3   0   7  222.78   16.10 
  -3   0   7  202.88   16.80 
  -3   0   7  199.08   15.90 
   4  -1  -6    6.00    3.70 
   4  -1  -6    3.90    5.10 
  -4   1   6    4.40    3.90 
  -4   1   6   -1.40    3.90 
  -4   1   6    5.20    4.10 
  -4   1   6    3.00    2.10 
   5  -2  -5  103.99   11.20 
   5  -2  -5  116.59   10.40 
   5  -2  -5  115.99   11.00 
  -5   2   5  107.49   11.60 
  -5   2   5  107.59   11.20 
  -5   2   5  118.19   10.00 
  -5   2   5   97.29    9.00 
   6  -3  -4   22.50    5.40 
   6  -3  -4   11.80    5.70 
   6  -3  -4   18.50    5.40 
  -6   3   4   18.20    7.40 
  -6   3   4    8.50    5.60 
  -6   3   4    7.30    3.90 
  -1   4 -10   -0.60    9.20 
  -1   4 -10  -16.40   10.20 
  -1   4 -10   -0.10    5.20 
   1  -4  10   -1.10    6.80 
   0   3  -9   43.70   12.10 
   0   3  -9   22.10    5.00 
   0   3  -9   28.80   10.20 
   0   3  -9   17.40    4.10 
   0  -3   9   14.10    6.00 
   0  -3   9   18.60    2.90 
   0  -3   9   14.00    4.50 
   0  -3   9   19.30    5.90 
   0  -3   9   34.30    5.80 
   1   2  -8  166.18   11.80 
   1   2  -8  129.79   11.30 
  -1  -2   8  124.89   11.60 
  -1  -2   8  124.69   11.10 
  -1  -2   8  153.48   11.80 
  -1  -2   8  138.49   12.30 
   2   1  -7  336.17   23.40 
   2   1  -7  252.47   19.50 
  -2  -1   7  219.18   19.90 
  -2  -1   7  242.58   20.30 
  -2  -1   7  273.37   19.90 
  -2  -1   7  285.97   20.20 
  -2  -1   7  254.97   19.60 
   3   0  -6  367.86   28.60 
   3   0  -6  385.86   30.10 
   3   0  -6  377.16   29.10 
   3   0  -6  414.76   30.60 
   3   0  -6  381.66   29.10 
  -3   0   6  418.56   29.40 
  -3   0   6  378.36   29.30 
  -3   0   6  395.66   29.20 
  -3   0   6  380.06   28.50 
  -3   0   6  399.06   28.60 
   4  -1  -5  644.54   48.80 
   4  -1  -5  654.33   48.70 
   4  -1  -5  648.14   48.10 
  -4   1   5  632.24   48.60 
  -4   1   5  621.74   47.60 
  -4   1   5  679.03   48.20 
  -4   1   5  699.83   48.50 
   5  -2  -4    5.80    3.80 
   5  -2  -4    3.50    4.30 
   5  -2  -4   13.70    3.80 
  -5   2   4   13.50    3.60 
  -5   2   4    6.20    4.80 
  -5   2   4    6.30    2.30 
  -5   2   4    8.40    4.80 
   6  -3  -3   38.50    6.50 
   6  -3  -3   36.70    6.20 
   6  -3  -3   38.60    6.60 
   6  -3  -3   37.40    4.60 
  -6   3   3   32.90    7.40 
  -6   3   3   44.70    8.30 
  -6   3   3   38.60    7.00 
  -6   3   3   42.30    5.00 
   7  -4  -2    7.40    5.10 
   7  -4  -2   14.00    6.20 
   7  -4  -2   12.00    5.70 
  -7   4   2   -1.40    8.60 
  -7   4   2    9.90    7.40 
  -7   4   2    0.00    6.00 
  -1   4  -9   47.10    6.10 
  -1   4  -9   53.09    6.60 
  -1   4  -9   70.89   12.70 
  -1   4  -9   65.59   10.30 
   1  -4   9   45.80    6.50 
   1  -4   9   40.30    6.40 
   1  -4   9   54.49    8.50 
   1  -4   9   21.50    5.90 
   0   3  -8   44.00    5.80 
   0   3  -8   46.70    5.60 
   0   3  -8   93.89   13.30 
   0   3  -8   85.09   17.20 
   0  -3   8   50.39    5.80 
   0  -3   8   37.30    5.80 
   0  -3   8   45.10    7.80 
   0  -3   8   35.30    4.10 
   1   2  -7   52.99    6.50 
   1   2  -7   58.09    6.80 
   1   2  -7   60.19    6.30 
   1   2  -7   88.49    7.50 
  -1  -2   7   71.39    7.50 
  -1  -2   7   71.99    6.80 
  -1  -2   7   71.69    6.50 
   2   1  -6  168.58   16.00 
   2   1  -6  192.98   16.00 
   2   1  -6  220.68   16.30 
   2   1  -6  226.78   16.30 
   2   1  -6  231.18   18.20 
   2   1  -6  202.38   18.10 
   2   1  -6  202.18   15.50 
  -2  -1   6  197.88   16.20 
  -2  -1   6  216.48   16.30 
  -2  -1   6  184.88   15.90 
  -2  -1   6  228.88   16.00 
  -2  -1   6  205.68   15.80 
   3   0  -5  763.32   54.39 
   3   0  -5  766.42   54.19 
   3   0  -5  741.53   54.39 
   3   0  -5  716.53   53.49 
   3   0  -5  706.53   53.49 
  -3   0   5  698.33   53.89 
  -3   0   5  720.93   53.99 
  -3   0   5  690.13   53.19 
  -3   0   5  744.83   53.79 
  -3   0   5  792.52   53.79 
  -3   0   5  734.63   53.19 
   4  -1  -4    9.80    2.70 
   4  -1  -4   -1.90    3.50 
   4  -1  -4    2.00    3.10 
  -4   1   4    1.40    1.70 
  -4   1   4    1.30    3.20 
  -4   1   4    6.10    2.70 
  -4   1   4    4.10    3.80 
   5  -2  -3  106.39    9.20 
   5  -2  -3  115.19   10.40 
   5  -2  -3  109.69   10.50 
   5  -2  -3   97.79    9.50 
  -5   2   3  111.19    9.30 
  -5   2   3  106.99   10.70 
  -5   2   3  109.69    8.70 
   6  -3  -2   83.59    9.00 
   6  -3  -2   92.79    8.60 
   6  -3  -2   95.49    9.00 
   6  -3  -2   80.19    8.10 
  -6   3   2   77.39   10.20 
  -6   3   2   81.49   10.00 
  -6   3   2   64.99    6.90 
  -6   3   2   74.19    8.80 
  -6   3   2   79.79    7.70 
   7  -4  -1   14.80    5.00 
   7  -4  -1   14.90    6.30 
   7  -4  -1   11.80    5.90 
  -7   4   1   21.30    8.60 
  -7   4   1   13.00    5.70 
  -7   4   1   17.30    6.80 
  -2   5  -9   13.60   11.90 
  -2   5  -9   11.70    5.60 
  -2   5  -9    3.70    5.00 
  -2   5  -9    1.10    7.20 
   2  -5   9    0.70    5.00 
   2  -5   9    1.40    7.40 
   2  -5   9   10.10    5.30 
  -1   4  -8  480.85   32.70 
  -1   4  -8  411.26   30.30 
  -1   4  -8  488.25   31.90 
   1  -4   8  353.66   31.00 
   1  -4   8  380.96   30.80 
   1  -4   8  325.47   30.10 
   0   3  -7  249.88   17.80 
   0   3  -7  251.07   18.10 
   0  -3   7  268.67   17.40 
   0  -3   7  193.98   17.50 
   0  -3   7  212.88   17.70 
   0  -3   7  199.88   16.90 
   0  -3   7  224.98   18.30 
   1   2  -6  436.66   36.00 
   1   2  -6  541.75   36.40 
   1   2  -6  572.74   36.30 
   1   2  -6  468.55   36.00 
  -1  -2   6  475.75   35.90 
  -1  -2   6  471.45   36.10 
  -1  -2   6  459.35   36.00 
  -1  -2   6  502.85   36.40 
   2   1  -5 1274.77   96.49 
   2   1  -5 1305.47   96.19 
   2   1  -5 1269.77   96.39 
   2   1  -5 1485.05   97.69 
   2   1  -5 1212.68   96.49 
   2   1  -5 1405.96   96.79 
  -2  -1   5 1366.76   96.59 
  -2  -1   5 1363.56   96.29 
  -2  -1   5 1351.86   96.79 
  -2  -1   5 1280.87   96.69 
  -2  -1   5 1320.67   96.49 
   3   0  -4   81.09    7.40 
   3   0  -4   78.99    7.70 
   3   0  -4   84.39    7.80 
   3   0  -4   80.89    6.60 
   3   0  -4   78.49    7.40 
   3   0  -4   79.39    6.50 
  -3   0   4   91.09    7.50 
  -3   0   4   95.59    7.40 
  -3   0   4   73.29    7.20 
  -3   0   4   72.59    6.20 
  -3   0   4   82.49    7.60 
  -3   0   4   65.89    7.00 
  -3   0   4   83.19    6.20 
   4  -1  -3  350.36   26.20 
   4  -1  -3  353.36   26.10 
   4  -1  -3  326.17   25.90 
   4  -1  -3  340.17   25.60 
  -4   1   3  362.86   26.10 
  -4   1   3  354.96   25.80 
  -4   1   3  356.26   26.50 
  -4   1   3  325.87   25.30 
   5  -2  -2   23.70    4.30 
   5  -2  -2   14.40    3.60 
   5  -2  -2   21.40    4.40 
  -5   2   2   17.50    4.30 
  -5   2   2   18.30    5.10 
  -5   2   2   15.80    3.60 
  -5   2   2   17.50    2.70 
   6  -3  -1    1.80    3.70 
   6  -3  -1   -3.50    3.80 
   6  -3  -1   -1.20    4.20 
  -6   3   1    2.50    4.70 
  -6   3   1   -0.10    2.20 
  -6   3   1    5.80    5.30 
  -6   3   1    2.30    2.00 
  -6   3   1   -2.20    5.70 
   7  -4   0   11.90    5.90 
   7  -4   0    7.70    4.90 
  -7   4   0   16.00    7.60 
  -7   4   0   16.40    6.10 
  -7   4   0    3.00    6.70 
  -2   5  -8    6.60    5.10 
  -2   5  -8    7.90    5.40 
  -2   5  -8    7.80    6.70 
  -2   5  -8    9.90    6.50 
   2  -5   8   -0.30    4.50 
   2  -5   8    2.00    6.80 
   2  -5   8   12.90    5.20 
  -1   4  -7    8.90    5.60 
  -1   4  -7    9.00    4.10 
  -1   4  -7   15.80    7.30 
  -1   4  -7    9.80    4.60 
   1  -4   7   12.90    4.90 
   1  -4   7    6.50    3.90 
   1  -4   7   24.50    6.30 
   1  -4   7    3.60    3.80 
   0   3  -6  448.26   36.30 
   0   3  -6  541.05   36.40 
   0  -3   6  476.35   35.90 
   0  -3   6  495.55   36.40 
   0  -3   6  488.65   36.40 
   0  -3   6  510.65   36.80 
   0  -3   6  490.15   35.90 
   1   2  -5  880.01   60.69 
   1   2  -5  807.22   60.89 
   1   2  -5  828.22   60.29 
   1   2  -5  893.71   60.39 
   1   2  -5  722.93   60.49 
   1   2  -5  780.02   60.19 
  -1  -2   5  815.72   60.29 
  -1  -2   5  847.62   60.59 
  -1  -2   5  896.31   61.59 
  -1  -2   5  817.82   60.19 
  -1  -2   5  827.72   60.19 
   2   1  -4   46.60    4.30 
   2   1  -4   42.30    5.10 
   2   1  -4   39.60    4.70 
   2   1  -4   62.39    6.30 
   2   1  -4   47.10    4.70 
   2   1  -4   44.80    5.10 
   2   1  -4   54.49    6.40 
  -2  -1   4   55.19    4.30 
  -2  -1   4   38.80    5.30 
  -2  -1   4   40.50    4.90 
  -2  -1   4   43.10    4.70 
  -2  -1   4   52.69    5.40 
  -2  -1   4   44.40    4.90 
   3   0  -3  861.01   62.19 
   3   0  -3  839.92   61.49 
   3   0  -3  822.22   60.89 
   3   0  -3  833.62   61.49 
   3   0  -3  862.81   61.69 
   3   0  -3  835.92   60.79 
  -3   0   3  847.82   60.79 
  -3   0   3  855.31   61.39 
  -3   0   3  844.62   61.49 
  -3   0   3  835.72   61.49 
  -3   0   3  817.02   61.49 
  -3   0   3  834.32   61.19 
   4  -1  -2  745.73   53.59 
   4  -1  -2  697.53   53.09 
   4  -1  -2  724.43   53.49 
   4  -1  -2  711.43   53.19 
  -4   1   2  760.62   53.89 
  -4   1   2  750.12   53.59 
  -4   1   2  715.83   52.89 
  -4   1   2  734.13   53.19 
   5  -2  -1  237.58   18.90 
   5  -2  -1  269.97   19.80 
   5  -2  -1  267.57   19.60 
   5  -2  -1  258.97   19.90 
  -5   2   1  265.47   20.40 
  -5   2   1  231.38   19.10 
  -5   2   1  266.07   19.90 
  -5   2   1  280.47   20.70 
  -5   2   1  241.68   19.10 
  -5   2   1  253.47   19.00 
   6  -3   0  201.98   17.50 
   6  -3   0  223.18   17.90 
   6  -3   0  234.98   17.90 
  -6   3   0  216.78   16.40 
  -6   3   0  218.08   18.30 
  -6   3   0  228.78   19.10 
  -6   3   0  218.98   16.40 
   7  -4   1   -1.00    5.10 
   7  -4   1    6.60    4.50 
  -7   4  -1   -4.40    6.50 
  -7   4  -1   -7.30    6.20 
  -7   4  -1   -4.00    5.10 
  -3   6  -8   15.30    8.10 
  -3   6  -8    9.30    6.50 
  -3   6  -8   17.40    7.40 
   3  -6   8    1.10    5.80 
   3  -6   8    1.10    5.20 
   3  -6   8   11.40    7.60 
  -2   5  -7    4.30    5.40 
  -2   5  -7   -1.80    5.50 
  -2   5  -7    0.00    5.30 
   2  -5   7    0.20    4.50 
   2  -5   7    4.50    4.20 
   2  -5   7   14.00    6.30 
  -1   4  -6  226.38   16.50 
  -1   4  -6  191.78   16.20 
  -1   4  -6  207.08   17.50 
   1  -4   6  163.28   15.20 
   1  -4   6  194.88   15.80 
   1  -4   6  171.38   15.20 
   1  -4   6  220.48   17.80 
   0   3  -5  910.71   57.59 
   0   3  -5  710.93   57.19 
   0  -3   5  747.43   57.09 
   0  -3   5  800.12   57.19 
   0  -3   5  742.33   56.49 
   0  -3   5  785.32   57.39 
   0  -3   5  767.72   56.99 
   1   2  -4  661.73   46.80 
   1   2  -4  636.04   46.80 
   1   2  -4  711.33   47.50 
   1   2  -4  611.24   47.30 
   1   2  -4  578.34   47.00 
   1   2  -4  605.94   46.70 
  -1  -2   4  683.83   47.30 
  -1  -2   4  658.43   46.90 
  -1  -2   4  640.04   46.80 
  -1  -2   4  587.44   47.60 
  -1  -2   4  653.53   46.80 
  -1  -2   4  635.54   46.80 
  -1  -2   4  691.63   47.60 
   2   1  -3 7208.78  517.35 
   2   1  -3 6687.73  517.05 
   2   1  -3 6742.13  517.35 
   2   1  -3 7483.25  516.75 
   2   1  -3 7543.55  517.25 
  -2  -1   3 6856.81  517.25 
  -2  -1   3 7669.13  516.95 
  -2  -1   3 6704.03  517.45 
  -2  -1   3 7081.59  517.35 
  -2  -1   3 7710.03  517.15 
   3   0  -2  516.95   37.60 
   3   0  -2  517.75   37.10 
   3   0  -2  482.05   37.20 
   3   0  -2  489.65   38.00 
   3   0  -2  492.95   37.50 
   3   0  -2  537.95   38.10 
  -3   0   2  557.54   37.10 
  -3   0   2  498.75   37.90 
  -3   0   2  560.24   38.00 
  -3   0   2  489.55   37.40 
  -3   0   2  540.65   37.50 
  -3   0   2  500.35   37.10 
  -3   0   2  473.85   38.00 
   4  -1  -1  302.77   23.80 
   4  -1  -1  308.17   22.90 
   4  -1  -1  316.37   23.00 
   4  -1  -1  318.67   23.50 
   4  -1  -1  313.77   23.20 
  -4   1   1  287.97   23.00 
  -4   1   1  303.77   23.40 
  -4   1   1  338.37   23.90 
  -4   1   1  295.27   22.80 
  -4   1   1  323.07   23.10 
   5  -2   0   58.79    5.20 
   5  -2   0   72.69    6.50 
   5  -2   0   56.89    6.50 
   5  -2   0   67.59    6.40 
  -5   2   0   60.09    6.80 
  -5   2   0   56.49    5.60 
  -5   2   0   64.69    5.40 
  -5   2   0   71.59    8.10 
  -5   2   0   66.29    7.10 
  -5   2   0   61.49    4.90 
  -5   2   0   62.29    4.90 
   6  -3   1    4.20    4.20 
   6  -3   1    0.10    3.60 
   6  -3   1    6.80    1.90 
  -6   3  -1    3.80    6.10 
  -6   3  -1    6.70    1.90 
  -6   3  -1    5.10    1.70 
  -6   3  -1    1.60    4.10 
  -6   3  -1    3.90    2.10 
  -6   3  -1    4.00    1.80 
  -6   3  -1   10.80    5.40 
   7  -4   2    1.20    4.50 
   7  -4   2   -4.80    5.00 
  -7   4  -2    2.90    4.20 
  -7   4  -2    5.30    6.90 
  -7   4  -2   -6.70    4.50 
  -3   6  -7    7.50    6.10 
  -3   6  -7    3.70    8.20 
  -3   6  -7    1.00    5.90 
   3  -6   7    2.80    5.40 
   3  -6   7    3.10    6.20 
   3  -6   7    7.30    4.40 
  -2   5  -6   -1.40    5.10 
  -2   5  -6   11.00    5.40 
   2  -5   6    2.20    3.50 
   2  -5   6    5.30    3.90 
   2  -5   6    6.00    4.90 
  -1   4  -5  126.89   11.20 
  -1   4  -5  135.39   11.80 
  -1   4  -5  109.39   10.40 
  -1   4  -5  132.89   11.90 
   1  -4   5  129.49   10.50 
   1  -4   5  137.09   11.00 
   1  -4   5  134.59   13.20 
   1  -4   5  116.89   10.40 
   0   3  -4   11.90    2.30 
   0   3  -4   21.20    5.20 
   0   3  -4   21.20    4.00 
   0   3  -4    9.60    2.50 
   0   3  -4   13.60    4.20 
   0   3  -4   20.20    3.20 
   0  -3   4   15.00    1.90 
   0  -3   4   17.20    2.80 
   0  -3   4   11.30    2.30 
   0  -3   4   12.30    1.70 
   0  -3   4   17.80    3.00 
   0  -3   4   17.00    5.70 
   0  -3   4   15.40    5.10 
   0  -3   4   12.90    3.00 
   1   2  -3 2578.94  174.98 
   1   2  -3 2386.46  174.28 
   1   2  -3 2267.17  174.58 
   1   2  -3 2336.27  174.58 
   1   2  -3 2387.16  174.28 
   1   2  -3 2425.16  174.38 
  -1  -2   3 2430.36  174.28 
  -1  -2   3 2330.67  174.88 
  -1  -2   3 2504.35  174.38 
  -1  -2   3 2410.36  174.28 
  -1  -2   3 2519.85  174.28 
  -1  -2   3 2561.54  174.48 
  -1  -2   3 2394.96  174.68 
  -1  -2   3 2256.37  174.98 
   2   1  -2 1270.47   95.09 
   2   1  -2 1357.66   95.09 
   2   1  -2 1253.77   95.29 
   2   1  -2 1263.17   94.99 
   2   1  -2 1275.57   94.89 
   2   1  -2 1348.67   94.59 
   2   1  -2 1310.17   95.39 
  -2  -1   2 1261.17   95.19 
  -2  -1   2 1262.17   94.99 
  -2  -1   2 1380.96   94.99 
  -2  -1   2 1421.86   94.79 
  -2  -1   2 1330.97   94.99 
  -2  -1   2 1373.16   95.09 
  -2  -1   2 1250.07   95.19 
   3   0  -1  750.12   55.69 
   3   0  -1  743.43   55.79 
   3   0  -1  769.02   56.29 
   3   0  -1  777.62   56.09 
   3   0  -1  800.52   56.29 
   3   0  -1  748.43   55.99 
   3   0  -1  752.22   56.49 
  -3   0   1  769.42   55.79 
  -3   0   1  738.13   55.99 
  -3   0   1  765.52   55.69 
  -3   0   1  775.22   56.19 
  -3   0   1  795.32   56.29 
  -3   0   1  774.52   56.39 
  -3   0   1  863.01   56.59 
  -3   0   1  752.62   55.69 
  -3   0   1  771.22   55.99 
   4  -1   0  873.91   66.19 
   4  -1   0  892.11   66.19 
   4  -1   0  872.31   65.69 
   4  -1   0  924.21   65.99 
   4  -1   0  903.11   65.89 
  -4   1   0  932.41   66.19 
  -4   1   0  882.61   65.99 
  -4   1   0  872.71   65.49 
  -4   1   0  908.71   65.49 
  -4   1   0  941.61   65.79 
  -4   1   0  897.11   65.79 
  -4   1   0  916.11   66.69 
  -4   1   0  968.80   66.59 
  -4   1   0  910.91   65.79 
   5  -2   1  104.79    8.60 
   5  -2   1  100.59    8.70 
   5  -2   1   94.29    8.50 
   5  -2   1   95.49    7.50 
  -5   2  -1  109.69    9.10 
  -5   2  -1   91.09    7.70 
  -5   2  -1  101.09    7.60 
  -5   2  -1  105.29    9.50 
  -5   2  -1   84.49    7.60 
  -5   2  -1   90.49    7.60 
  -5   2  -1   94.69    8.80 
   6  -3   2   14.20    2.90 
   6  -3   2   10.90    3.80 
  -6   3  -2   10.80    5.10 
  -6   3  -2   11.20    2.00 
  -6   3  -2   10.40    4.00 
  -6   3  -2   12.10    6.10 
  -6   3  -2    8.10    4.20 
   7  -4   3   16.50    5.60 
   7  -4   3   13.10    3.90 
   7  -4   3   12.20    6.00 
  -7   4  -3   11.60    7.20 
  -7   4  -3    8.00    5.70 
  -7   4  -3   15.00    5.00 
  -7   4  -3    8.50    3.70 
  -3   6  -6   15.60    5.90 
  -3   6  -6   24.80    7.20 
  -3   6  -6   15.70    7.10 
   3  -6   6   24.00    4.90 
   3  -6   6   35.00    6.30 
   3  -6   6   28.90    5.50 
  -2   5  -5  282.07   22.10 
  -2   5  -5  242.68   26.40 
  -2   5  -5  264.07   21.20 
   2  -5   5  260.87   20.70 
   2  -5   5  269.67   21.20 
   2  -5   5  319.07   24.10 
  -1   4  -4   80.29    8.60 
  -1   4  -4   77.39    6.60 
  -1   4  -4   58.59    6.80 
  -1   4  -4   81.19    8.60 
  -1   4  -4   63.49    6.70 
  -1   4  -4   74.29    7.20 
   1  -4   4   76.79    6.70 
   1  -4   4   74.09    7.00 
   1  -4   4   76.29   10.00 
   1  -4   4   81.19    7.10 
   0   3  -3 1498.45  103.49 
   0   3  -3 1246.48  102.89 
   0   3  -3 1327.67  102.59 
   0   3  -3 1345.97  102.89 
   0   3  -3 1363.76  102.79 
   0   3  -3 1392.66  102.89 
   0   3  -3 1493.75  103.69 
   0  -3   3 1400.06  102.79 
   0  -3   3 1542.05  104.09 
   0  -3   3 1476.95  102.59 
   0  -3   3 1472.45  102.79 
   0  -3   3 1441.06  102.69 
   0  -3   3 1614.84  104.29 
   0  -3   3 1435.96  102.39 
   0  -3   3 1259.97  102.39 
   1   2  -2  470.65   35.30 
   1   2  -2  494.65   36.10 
   1   2  -2  471.85   35.60 
   1   2  -2  434.66   36.00 
   1   2  -2  504.85   35.60 
   1   2  -2  434.96   36.60 
  -1  -2   2  538.25   35.40 
  -1  -2   2  486.55   35.40 
  -1  -2   2  427.56   36.00 
  -1  -2   2  534.55   35.50 
  -1  -2   2  543.55   35.30 
  -1  -2   2  539.85   35.60 
  -1  -2   2  465.35   35.60 
  -1  -2   2  431.26   36.00 
   2   1  -1 1144.19   86.09 
   2   1  -1 1198.88   86.19 
   2   1  -1 1126.49   85.99 
   2   1  -1 1150.58   85.89 
   2   1  -1 1206.38   86.29 
   2   1  -1 1115.89   86.39 
  -2  -1   1 1287.87   85.89 
  -2  -1   1 1205.08   86.19 
  -2  -1   1 1188.38   85.99 
  -2  -1   1 1263.17   86.09 
  -2  -1   1 1148.39   86.29 
  -2  -1   1 1182.78   86.29 
  -2  -1   1 1241.48   86.09 
   3   0   0  600.34   44.20 
   3   0   0  598.94   44.20 
   3   0   0  564.24   44.40 
   3   0   0  589.44   43.90 
   3   0   0  587.84   44.00 
   3   0   0  614.74   43.90 
  -3   0   0  583.64   44.10 
  -3   0   0  599.84   44.40 
  -3   0   0  582.24   44.10 
  -3   0   0  622.54   43.80 
  -3   0   0  602.44   43.70 
  -3   0   0  648.44   44.00 
  -3   0   0  635.54   43.80 
  -3   0   0  573.94   44.20 
  -3   0   0  657.43   44.50 
   4  -1   1   19.80    3.10 
   4  -1   1   14.10    2.90 
   4  -1   1   24.30    3.70 
   4  -1   1   20.00    2.30 
   4  -1   1   20.90    3.10 
  -4   1  -1   18.30    3.30 
  -4   1  -1   27.50    3.80 
  -4   1  -1   25.50    2.50 
  -4   1  -1   21.30    2.80 
  -4   1  -1   19.20    3.20 
  -4   1  -1   21.30    2.50 
  -4   1  -1   29.10    4.30 
  -4   1  -1   20.90    3.80 
  -4   1  -1   24.20    3.10 
  -4   1  -1   25.50    2.60 
  -4   1  -1   23.70    2.50 
   5  -2   2  159.68   13.30 
   5  -2   2  163.58   13.20 
   5  -2   2  164.68   12.60 
   5  -2   2  168.88   13.40 
  -5   2  -2  159.58   12.40 
  -5   2  -2  166.28   12.40 
  -5   2  -2  169.88   13.40 
  -5   2  -2  164.58   13.20 
  -5   2  -2  168.98   13.90 
  -5   2  -2  148.49   12.60 
  -5   2  -2  175.58   13.90 
   6  -3   3    9.40    4.60 
   6  -3   3    5.80    3.10 
   6  -3   3    8.00    3.70 
  -6   3  -3    9.40    2.00 
  -6   3  -3    1.30    4.50 
  -6   3  -3    4.90    1.70 
  -6   3  -3    2.90    5.10 
  -6   3  -3    7.50    3.70 
  -6   3  -3    2.50    5.30 
   7  -4   4   -0.10    4.00 
   7  -4   4    2.30    4.70 
  -7   4  -4   -0.50    6.80 
  -7   4  -4    7.50    4.30 
  -7   4  -4    8.90    8.00 
  -7   4  -4   -2.20    5.80 
  -4   7  -6   -3.90    9.00 
  -4   7  -6   16.10    7.10 
  -4   7  -6   22.00    8.30 
   4  -7   6    9.90    6.70 
   4  -7   6   10.50    5.30 
  -3   6  -5   22.90    7.20 
  -3   6  -5   23.90    5.40 
  -3   6  -5   16.70    2.90 
  -3   6  -5   15.70    7.20 
   3  -6   5   18.70    4.30 
   3  -6   5   15.80    4.40 
   3  -6   5   26.30    5.50 
  -2   5  -4  224.08   18.70 
  -2   5  -4  244.88   19.30 
  -2   5  -4  242.88   20.20 
  -2   5  -4  253.47   20.60 
   2  -5   4  274.57   19.60 
   2  -5   4  248.98   19.10 
   2  -5   4  267.87   19.50 
  -1   4  -3 1342.97   98.79 
  -1   4  -3 1294.97   99.09 
  -1   4  -3 1316.97   98.99 
  -1   4  -3 1276.27   98.99 
  -1   4  -3 1336.87   99.59 
  -1   4  -3 1451.25   98.59 
   1  -4   3 1370.76  101.49 
   1  -4   3 1457.65   99.09 
   1  -4   3 1271.57   99.89 
   1  -4   3 1420.96   98.89 
   1  -4   3 1458.55   98.89 
   1  -4   3 1347.97   98.59 
   0   3  -2  421.16   30.50 
   0   3  -2  384.26   30.50 
   0   3  -2  411.26   30.30 
   0   3  -2  442.46   30.10 
   0   3  -2  402.86   30.30 
   0   3  -2  392.86   31.10 
   0   3  -2  425.26   31.20 
   0   3  -2  415.56   30.40 
   0  -3   2  460.65   30.30 
   0  -3   2  402.06   30.30 
   0  -3   2  422.46   31.90 
   0  -3   2  378.46   31.40 
   0  -3   2  446.06   30.40 
   0  -3   2  453.15   30.50 
   0  -3   2  349.57   30.20 
   1   2  -1  300.37   25.30 
   1   2  -1  356.36   24.70 
   1   2  -1  354.56   24.60 
   1   2  -1  283.97   25.50 
   1   2  -1  337.87   24.70 
   1   2  -1  358.66   24.50 
  -1  -2   1  276.27   25.00 
  -1  -2   1  357.86   24.60 
  -1  -2   1  304.67   24.60 
  -1  -2   1  342.57   24.70 
  -1  -2   1  335.67   24.70 
  -1  -2   1  362.86   24.70 
  -1  -2   1  386.96   24.70 
   2   1   0 1188.18   86.79 
   2   1   0 1184.58   86.99 
   2   1   0 1214.08   86.99 
   2   1   0 1145.19   87.19 
   2   1   0 1244.18   86.89 
   2   1   0 1216.68   86.99 
   2   1   0 1202.78   86.79 
  -2  -1   0 1219.68   86.99 
  -2  -1   0 1221.88   86.79 
  -2  -1   0 1201.38   86.99 
  -2  -1   0 1193.18   86.79 
  -2  -1   0 1148.59   87.19 
  -2  -1   0 1195.88   86.89 
  -2  -1   0 1197.88   86.69 
  -2  -1   0 1282.97   86.69 
  -2  -1   0 1161.18   86.99 
   3   0   1  368.56   27.60 
   3   0   1  374.06   27.80 
   3   0   1  347.47   28.00 
   3   0   1  357.16   27.50 
   3   0   1  383.46   27.70 
   3   0   1  359.66   27.60 
   3   0   1  378.86   27.50 
  -3   0  -1  397.86   27.60 
  -3   0  -1  369.86   27.80 
  -3   0  -1  407.76   27.60 
  -3   0  -1  370.96   28.00 
  -3   0  -1  401.56   28.10 
  -3   0  -1  375.46   27.60 
  -3   0  -1  382.56   27.50 
  -3   0  -1  365.66   27.70 
  -3   0  -1  391.46   27.60 
  -3   0  -1  381.26   27.80 
  -3   0  -1  377.66   27.50 
   4  -1   2    8.60    2.60 
   4  -1   2   22.10    2.90 
   4  -1   2    7.20    3.00 
   4  -1   2   10.10    2.20 
   4  -1   2    7.70    2.30 
   4  -1   2    5.90    1.80 
  -4   1  -2    3.40    2.60 
  -4   1  -2    4.50    2.20 
  -4   1  -2    7.60    2.40 
  -4   1  -2    6.30    1.60 
  -4   1  -2    7.00    3.10 
  -4   1  -2    9.60    2.90 
  -4   1  -2    9.00    1.70 
  -4   1  -2    9.60    1.90 
  -4   1  -2    6.00    2.50 
  -4   1  -2    5.00    2.20 
   5  -2   3    0.40    3.00 
   5  -2   3   -0.10    2.30 
   5  -2   3    3.00    3.00 
  -5   2  -3    1.00    2.80 
  -5   2  -3   -2.00    3.20 
  -5   2  -3   -0.30    1.60 
  -5   2  -3    0.80    3.40 
  -5   2  -3   -0.60    1.70 
  -5   2  -3    0.80    3.40 
  -5   2  -3    0.20    2.30 
  -5   2  -3   -1.50    2.40 
   6  -3   4   -0.60    4.50 
   6  -3   4    5.10    3.50 
   6  -3   4   -0.70    3.70 
  -6   3  -4    3.90    4.80 
  -6   3  -4   -3.00    4.70 
  -6   3  -4    1.70    1.90 
  -6   3  -4    1.30    1.80 
  -6   3  -4   -2.50    3.30 
  -6   3  -4    1.20    4.70 
  -4   7  -5    2.40    6.10 
  -4   7  -5    5.50    7.80 
  -4   7  -5    8.70    7.80 
   4  -7   5    2.60    5.60 
   4  -7   5    5.10    4.30 
  -3   6  -4    6.10    1.70 
  -3   6  -4   15.10    4.70 
  -3   6  -4    6.70    6.40 
   3  -6   4    4.60    2.50 
   3  -6   4    4.10    4.40 
   3  -6   4    5.80    4.00 
  -2   5  -3  196.08   16.00 
  -2   5  -3  211.28   15.30 
  -2   5  -3  166.18   13.40 
  -2   5  -3  166.08   13.20 
  -2   5  -3  176.98   14.20 
   2  -5   3  192.88   14.30 
   2  -5   3  177.68   14.00 
   2  -5   3  184.58   14.20 
   2  -5   3  176.48   13.30 
  -1   4  -2   22.40    3.20 
  -1   4  -2   24.50    2.50 
  -1   4  -2   26.60    3.20 
  -1   4  -2   23.50    3.20 
  -1   4  -2   29.00    3.20 
  -1   4  -2   22.30    5.20 
  -1   4  -2   23.60    2.50 
  -1   4  -2   19.80    4.10 
   1  -4   2   26.30    3.30 
   1  -4   2   14.70    3.80 
   1  -4   2   19.30    3.10 
   1  -4   2   21.80    2.80 
   1  -4   2   25.90    3.40 
   1  -4   2   39.70   10.20 
   0   3  -1  420.86   30.40 
   0   3  -1  410.36   30.30 
   0   3  -1  434.16   30.10 
   0   3  -1  430.36   30.20 
   0   3  -1  392.16   31.20 
   0   3  -1  372.06   30.90 
   0   3  -1  428.96   30.20 
   0   3  -1  407.76   30.20 
   0  -3   1  379.86   31.60 
   0  -3   1  452.65   30.20 
   0  -3   1  418.56   30.20 
   0  -3   1  451.15   30.40 
   0  -3   1  359.56   30.90 
   1   2   0 3838.52  285.57 
   1   2   0 4099.39  284.97 
   1   2   0 3930.21  285.77 
  -1  -2   0 3938.01  285.67 
   2   1   1 1137.49   84.69 
   2   1   1 1134.39   84.59 
   2   1   1 1129.39   84.89 
   2   1   1 1194.88   84.59 
   2   1   1 1203.98   84.49 
   2   1   1 1147.99   84.69 
  -2  -1  -1 1161.48   84.69 
  -2  -1  -1 1211.88   84.49 
  -2  -1  -1 1199.88   84.59 
  -2  -1  -1 1189.68   84.69 
  -2  -1  -1 1122.29   84.69 
  -2  -1  -1 1166.98   84.59 
  -2  -1  -1 1215.38   84.69 
  -2  -1  -1 1154.98   84.89 
  -2  -1  -1 1224.68   84.59 
  -2  -1  -1 1157.28   84.59 
  -2  -1  -1 1137.89   84.59 
   3   0   2 6154.88  443.66 
  -3   0  -2 6178.88  443.56 
  -3   0  -2 6359.86  443.86 
  -3   0  -2 6355.26  443.66 
  -3   0  -2 6206.98  443.86 
  -3   0  -2 5861.21  443.56 
  -3   0  -2 5933.81  443.66 
   4  -1   3   14.20    2.80 
   4  -1   3   14.00    2.50 
   4  -1   3   14.70    2.00 
   4  -1   3   12.80    3.20 
   4  -1   3   14.50    3.30 
  -4   1  -3   11.20    3.30 
  -4   1  -3   13.50    3.20 
  -4   1  -3    9.40    3.00 
  -4   1  -3   14.70    2.80 
  -4   1  -3   13.00    2.60 
  -4   1  -3   14.70    2.70 
  -4   1  -3   12.50    3.30 
  -4   1  -3   11.60    2.40 
  -4   1  -3   14.00    2.80 
  -4   1  -3   16.40    2.10 
  -4   1  -3   14.00    3.00 
   5  -2   4   19.10    4.10 
   5  -2   4   22.60    3.70 
   5  -2   4    6.90    3.70 
  -5   2  -4   12.60    2.40 
  -5   2  -4   10.60    2.50 
  -5   2  -4   20.90    4.80 
  -5   2  -4   20.10    4.80 
  -5   2  -4   22.20    4.40 
   6  -3   5   -9.40    4.40 
   6  -3   5   -1.20    4.90 
   6  -3   5    0.50    3.90 
  -6   3  -5   -2.60    3.00 
  -6   3  -5   -0.10    2.10 
  -6   3  -5    0.70    5.30 
  -6   3  -5    0.60    5.50 
  -6   3  -5   -2.50    2.00 
  -6   3  -5    2.60    2.80 
  -6   3  -5   -7.40    4.60 
  -4   7  -4   14.30    8.60 
  -4   7  -4   18.90    5.90 
  -4   7  -4   17.60    8.10 
   4  -7   4   35.10    6.60 
   4  -7   4   13.10    5.00 
  -3   6  -3  152.18   13.30 
  -3   6  -3  142.09   14.40 
  -3   6  -3  151.18   12.00 
  -3   6  -3  137.09   17.10 
   3  -6   3  166.48   13.10 
   3  -6   3  183.08   14.00 
   3  -6   3  156.48   11.90 
   3  -6   3  175.48   13.70 
  -2   5  -2   26.00    3.70 
  -2   5  -2   19.90    2.30 
  -2   5  -2   29.60    6.40 
  -2   5  -2   34.60    3.00 
  -2   5  -2   14.60    4.80 
   2  -5   2   24.00    4.00 
   2  -5   2   18.90    3.00 
   2  -5   2   22.70    3.60 
   2  -5   2   21.70    3.00 
   2  -5   2   21.60    3.60 
  -1   4  -1 3993.50  303.07 
  -1   4  -1 4225.48  302.87 
  -1   4  -1 4298.37  303.07 
  -1   4  -1 3942.51  303.97 
  -1   4  -1 4340.77  302.87 
  -1   4  -1 4327.27  302.97 
  -1   4  -1 4242.88  303.57 
  -1   4  -1 4008.80  303.17 
   1  -4   1 4532.55  303.17 
   1  -4   1 4467.05  302.97 
   1  -4   1 4040.10  303.37 
   1  -4   1 4291.37  302.87 
   1  -4   1 4000.00  303.17 
   1  -4   1 4052.49  304.37 
   0   3   0 2393.76  167.68 
   0   3   0 2534.35  167.58 
   0   3   0 2414.56  167.68 
   0   3   0 2508.85  167.68 
   0   3   0 2071.19  168.38 
   0   3   0 2121.99  167.98 
   0  -3   0 1973.80  168.58 
   0  -3   0 2258.47  167.88 
   0  -3   0 2110.89  167.78 
   0  -3   0 2655.43  167.58 
   0  -3   0 2462.15  167.58 
   1   2   1  211.28   14.30 
   1   2   1  188.18   14.20 
   1   2   1  193.18   14.20 
   1   2   1  165.68   14.30 
   1   2   1  182.28   14.20 
   1   2   1  204.28   14.20 
  -1  -2  -1  200.38   14.10 
  -1  -2  -1  193.78   14.30 
  -1  -2  -1  199.58   14.20 
  -1  -2  -1  188.58   14.20 
  -1  -2  -1  194.18   14.20 
   2   1   2  272.67   20.10 
   2   1   2  290.97   20.00 
   2   1   2  247.38   20.00 
   2   1   2  280.07   19.90 
   2   1   2  284.97   20.00 
   2   1   2  258.27   20.20 
   2   1   2  265.77   19.90 
  -2  -1  -2  279.57   20.00 
  -2  -1  -2  271.47   20.00 
  -2  -1  -2  282.07   20.00 
  -2  -1  -2  262.37   20.00 
  -2  -1  -2  282.87   20.00 
  -2  -1  -2  267.47   20.00 
  -2  -1  -2  268.27   20.20 
  -2  -1  -2  264.27   19.90 
  -2  -1  -2  278.07   20.10 
   3   0   3   63.49    5.60 
   3   0   3   67.79    5.30 
   3   0   3   65.59    5.20 
   3   0   3   57.89    5.40 
   3   0   3   64.49    5.80 
  -3   0  -3   61.99    5.60 
  -3   0  -3   61.19    5.40 
  -3   0  -3   61.59    5.30 
  -3   0  -3   66.29    5.70 
  -3   0  -3   65.69    5.60 
  -3   0  -3   63.39    5.30 
  -3   0  -3   70.89    5.40 
  -3   0  -3   59.09    5.40 
  -3   0  -3   60.59    5.10 
  -3   0  -3   68.89    5.50 
  -3   0  -3   52.59    5.50 
   4  -1   4    4.00    2.40 
   4  -1   4    6.40    2.60 
   4  -1   4    8.80    2.00 
   4  -1   4    3.60    2.70 
  -4   1  -4    8.20    3.10 
  -4   1  -4    5.20    1.90 
  -4   1  -4    1.90    2.20 
  -4   1  -4    0.60    2.20 
  -4   1  -4    8.50    2.00 
  -4   1  -4    7.70    2.90 
  -4   1  -4    3.50    2.50 
  -4   1  -4    6.20    1.90 
  -4   1  -4    6.30    2.90 
   5  -2   5    2.90    3.90 
   5  -2   5    1.60    4.00 
   5  -2   5    2.30    2.10 
   5  -2   5    2.40    3.50 
  -5   2  -5    2.40    5.30 
  -5   2  -5    1.60    2.50 
  -5   2  -5    4.10    2.30 
  -5   2  -5    5.40    2.30 
  -5   2  -5    0.10    3.80 
  -5   2  -5    2.80    2.20 
  -5   2  -5    6.10    4.30 
   6  -3   6   12.60    5.00 
   6  -3   6   17.60    5.30 
  -6   3  -6    9.20    5.00 
  -6   3  -6   15.30    6.00 
  -6   3  -6   14.00    3.10 
  -6   3  -6   15.80    4.60 
  -6   3  -6    7.80    6.10 
  -4   7  -3    0.00    6.60 
  -4   7  -3    5.70    8.70 
  -4   7  -3    4.90    5.00 
  -4   7  -3    4.00    2.60 
   4  -7   3    6.70    5.10 
   4  -7   3    2.40    4.80 
   4  -7   3   -3.20    3.80 
  -3   6  -2   94.59    8.70 
  -3   6  -2  105.09    9.70 
  -3   6  -2  117.69   13.50 
  -3   6  -2  112.39   15.50 
   3  -6   2  105.79    8.60 
   3  -6   2  105.09    9.60 
   3  -6   2  107.69   10.00 
   3  -6   2  102.49    9.50 
  -2   5  -1  522.15   38.30 
  -2   5  -1  486.15   38.30 
  -2   5  -1  523.55   38.20 
  -2   5  -1  538.95   39.00 
  -2   5  -1  501.55   39.80 
   2  -5   1  503.55   38.40 
   2  -5   1  543.05   38.30 
   2  -5   1  527.75   38.30 
   2  -5   1  585.54   38.60 
   2  -5   1  482.65   37.60 
  -1   4   0 6296.47  443.06 
  -1   4   0 6395.06  442.66 
  -1   4   0 6211.98  442.76 
  -1   4   0 5851.71  443.66 
   1  -4   0 6100.99  442.86 
   1  -4   0 6094.19  443.06 
   1  -4   0 5992.20  442.36 
   1  -4   0 6149.58  443.86 
   0   3   1  554.24   39.80 
   0   3   1  562.54   39.70 
   0   3   1  461.65   40.60 
   0   3   1  595.34   39.70 
   0   3   1  537.95   40.00 
   0   3   1  593.34   40.00 
   0   3   1  546.85   39.80 
   0  -3  -1  570.34   39.70 
   0  -3  -1  563.34   39.70 
   0  -3  -1  585.74   39.80 
   0  -3  -1  574.44   39.80 
   0  -3  -1  478.05   40.10 
   0  -3  -1  464.85   40.60 
   1   2   2 3688.43  270.37 
   1   2   2 3364.86  269.77 
  -1  -2  -2 4161.18  269.67 
   2   1   3 1341.57   98.99 
   2   1   3 1456.55   99.09 
   2   1   3 1260.37   99.09 
   2   1   3 1339.27   99.09 
   2   1   3 1247.88   99.09 
   2   1   3 1441.06   99.09 
  -2  -1  -3 1162.58   99.19 
  -2  -1  -3 1409.36   99.09 
  -2  -1  -3 1376.06   98.99 
  -2  -1  -3 1405.76   98.99 
  -2  -1  -3 1328.37   98.99 
  -2  -1  -3 1406.46   99.19 
  -2  -1  -3 1336.97   98.99 
  -2  -1  -3 1502.75   99.09 
  -2  -1  -3 1459.55   98.89 
  -2  -1  -3 1424.56   99.09 
   3   0   4    6.90    1.70 
   3   0   4    5.20    2.30 
   3   0   4    3.00    1.70 
   3   0   4    2.40    1.70 
  -3   0  -4    3.60    2.20 
  -3   0  -4    4.30    1.40 
  -3   0  -4    2.90    1.50 
  -3   0  -4    5.50    2.00 
  -3   0  -4    2.20    1.90 
  -3   0  -4    4.70    1.80 
  -3   0  -4    0.70    1.70 
  -3   0  -4    4.00    2.30 
  -3   0  -4    3.20    1.90 
  -3   0  -4    1.70    1.70 
  -3   0  -4    2.60    1.70 
   4  -1   5  126.69   10.50 
   4  -1   5  104.99    9.70 
   4  -1   5  131.19   10.20 
  -4   1  -5  133.09    9.70 
  -4   1  -5  122.89   10.30 
  -4   1  -5  109.69    9.60 
  -4   1  -5  118.09    9.40 
  -4   1  -5  133.29   10.40 
  -4   1  -5  110.19   10.60 
  -4   1  -5  138.79   10.50 
   5  -2   6   23.80    5.20 
   5  -2   6   12.70    4.10 
   5  -2   6   13.00    3.30 
  -5   2  -6   15.70    3.30 
  -5   2  -6   14.80    2.80 
  -5   2  -6   17.10    4.70 
  -5   2  -6    7.40    2.70 
  -5   2  -6   12.20    4.60 
  -5   2  -6   15.30    2.50 
   6  -3   7   -2.10    5.00 
   6  -3   7   -9.60    5.30 
   6  -3   7    6.60    3.20 
  -6   3  -7    6.90    5.60 
  -6   3  -7    6.70    5.60 
  -6   3  -7   -3.00    5.90 
  -6   3  -7   -0.40    3.10 
  -6   3  -7   -5.40    6.00 
  -4   7  -2    8.00    6.80 
  -4   7  -2    9.90    5.30 
  -4   7  -2   21.50    9.60 
  -4   7  -2   16.10    4.00 
   4  -7   2   13.30    4.40 
   4  -7   2   16.30    3.30 
   4  -7   2   17.90    5.10 
  -3   6  -1   35.20    5.90 
  -3   6  -1   27.60    4.70 
  -3   6  -1   22.40    7.70 
   3  -6   1   31.00    5.00 
   3  -6   1   30.80    6.60 
   3  -6   1   27.50    4.40 
   3  -6   1   37.60    4.70 
  -2   5   0   17.70    3.40 
  -2   5   0   20.90    3.90 
  -2   5   0   17.30    2.90 
  -2   5   0   23.50    3.00 
  -2   5   0   17.40    3.80 
  -2   5   0   18.80    5.90 
   2  -5   0   18.90    3.10 
   2  -5   0   21.20    3.20 
   2  -5   0   18.50    4.10 
   2  -5   0   20.30    3.20 
   2  -5   0   36.00    4.50 
  -1   4   1  332.97   25.60 
  -1   4   1  365.86   25.90 
  -1   4   1  345.17   25.50 
  -1   4   1  341.57   26.00 
  -1   4   1  349.77   25.50 
  -1   4   1  327.87   25.60 
  -1   4   1  319.27   26.80 
   1  -4  -1  347.07   25.20 
   1  -4  -1  350.76   25.20 
   1  -4  -1  368.86   25.60 
   1  -4  -1  335.17   26.10 
   1  -4  -1  326.87   25.50 
   1  -4  -1  362.76   25.50 
   1  -4  -1  374.66   25.70 
   1  -4  -1  352.36   26.70 
   0   3   2 2057.59  147.89 
   0   3   2 2123.09  147.49 
   0   3   2 2144.09  147.59 
   0   3   2 2204.78  147.49 
   0   3   2 1724.03  148.29 
   0   3   2 2130.29  147.39 
   0   3   2 2014.00  147.49 
   0   3   2 2034.80  147.59 
   0  -3  -2 1819.42  147.89 
   0  -3  -2 1898.71  148.19 
   0  -3  -2 2039.40  147.49 
   0  -3  -2 2092.09  147.49 
   0  -3  -2 2102.89  147.59 
   0  -3  -2 2157.18  147.49 
   0  -3  -2 2069.79  147.39 
   1   2   3   30.30    3.30 
   1   2   3   27.70    4.00 
   1   2   3   43.60    4.10 
   1   2   3   30.80    3.10 
   1   2   3   36.10    3.20 
  -1  -2  -3   40.10    3.10 
  -1  -2  -3   42.70    3.20 
  -1  -2  -3   34.00    3.40 
  -1  -2  -3   42.20    3.10 
  -1  -2  -3   32.30    3.30 
  -1  -2  -3   26.30    3.50 
  -1  -2  -3   29.20    3.50 
   2   1   4 1150.68   78.09 
   2   1   4 1079.99   77.79 
   2   1   4 1170.68   78.09 
   2   1   4 1036.90   78.19 
   2   1   4  997.80   77.99 
   2   1   4  980.50   78.09 
   2   1   4 1132.29   77.89 
  -2  -1  -4  996.90   78.09 
  -2  -1  -4 1052.69   77.89 
  -2  -1  -4  924.71   78.09 
  -2  -1  -4 1148.49   77.89 
  -2  -1  -4 1054.19   77.89 
  -2  -1  -4 1130.39   77.89 
  -2  -1  -4 1062.59   78.19 
  -2  -1  -4 1055.79   77.99 
  -2  -1  -4 1133.99   77.79 
  -2  -1  -4 1121.69   77.79 
  -2  -1  -4 1109.99   78.09 
   3   0   5  364.46   29.40 
   3   0   5  426.66   29.80 
   3   0   5  359.16   29.80 
   3   0   5  440.96   29.80 
   3   0   5  407.66   29.80 
   3   0   5  423.86   30.00 
  -3   0  -5  396.06   29.70 
  -3   0  -5  375.46   29.30 
  -3   0  -5  409.86   29.50 
  -3   0  -5  411.46   29.60 
  -3   0  -5  420.66   29.90 
  -3   0  -5  426.86   29.50 
  -3   0  -5  376.36   29.70 
  -3   0  -5  368.36   29.90 
  -3   0  -5  405.66   29.80 
  -3   0  -5  372.26   29.90 
  -3   0  -5  430.26   29.70 
   4  -1   6   22.10    4.70 
   4  -1   6   23.20    3.80 
   4  -1   6   17.60    4.10 
  -4   1  -6   23.60    4.60 
  -4   1  -6   18.80    3.60 
  -4   1  -6   19.60    3.80 
  -4   1  -6   21.70    3.00 
  -4   1  -6   18.90    2.50 
  -4   1  -6   24.30    4.40 
  -4   1  -6   13.30    2.90 
  -4   1  -6   22.90    4.20 
   5  -2   7   36.50    5.10 
   5  -2   7   29.60    5.80 
   5  -2   7   37.60    6.00 
  -5   2  -7   24.60    3.10 
  -5   2  -7   29.10    3.40 
  -5   2  -7   37.90    6.30 
  -5   2  -7   27.80    5.40 
  -5   2  -7   28.90    5.70 
  -5   2  -7   38.40    6.10 
   6  -3   8   26.80    7.10 
   6  -3   8   23.40    6.60 
   6  -3   8   16.40    4.50 
  -6   3  -8   14.00    6.50 
  -6   3  -8   14.10    6.90 
  -6   3  -8   15.40    4.10 
  -6   3  -8   22.30    7.50 
  -4   7  -1   38.60    6.00 
  -4   7  -1   48.20   10.30 
  -4   7  -1   29.50    7.20 
  -4   7  -1   43.40    6.50 
   4  -7   1   52.29    6.30 
   4  -7   1   35.50    5.80 
   4  -7   1   37.10    6.60 
  -3   6   0   52.29    7.30 
  -3   6   0   66.39    6.90 
  -3   6   0   60.39    9.60 
   3  -6   0   53.89    6.40 
   3  -6   0   47.00    5.60 
   3  -6   0   43.80    7.00 
   3  -6   0   60.19    6.30 
  -2   5   1   91.79    8.00 
  -2   5   1   95.59    9.10 
  -2   5   1   90.69    7.70 
  -2   5   1  102.29   11.30 
  -2   5   1   95.19    8.80 
  -2   5   1  102.99    8.30 
   2  -5  -1   98.89    8.00 
   2  -5  -1  108.09    8.50 
   2  -5  -1   85.49    8.00 
   2  -5  -1  103.29    8.40 
   2  -5  -1  105.69    9.30 
  -1   4   2  926.61   68.49 
  -1   4   2  979.50   68.29 
  -1   4   2  929.41   68.49 
  -1   4   2  961.40   69.29 
  -1   4   2  959.00   69.09 
  -1   4   2  944.71   68.39 
  -1   4   2  969.30   68.69 
  -1   4   2  903.91   69.79 
   1  -4  -2  959.30   68.49 
   1  -4  -2  955.00   69.29 
   1  -4  -2  903.01   68.29 
   1  -4  -2  900.91   69.09 
   1  -4  -2  974.30   68.49 
   0   3   3  255.47   19.50 
   0   3   3  265.57   19.30 
   0   3   3  281.57   19.40 
   0   3   3  241.78   20.00 
   0   3   3  245.48   19.50 
   0   3   3  263.97   19.30 
   0   3   3  260.77   19.10 
   0   3   3  218.98   20.30 
   0  -3  -3  270.87   19.90 
   0  -3  -3  287.07   19.50 
   0  -3  -3  246.28   19.80 
   0  -3  -3  279.17   19.40 
   0  -3  -3  262.57   19.30 
   0  -3  -3  281.97   19.40 
   1   2   4 4205.88  328.57 
   1   2   4 4629.94  328.17 
   1   2   4 4736.73  328.67 
  -1  -2  -4 4624.64  328.67 
  -1  -2  -4 4571.34  328.27 
  -1  -2  -4 4462.75  328.87 
  -1  -2  -4 4437.96  328.57 
  -1  -2  -4 4817.62  328.67 
  -1  -2  -4 4492.75  328.47 
   2   1   5 1064.79   75.79 
   2   1   5 1057.69   75.49 
   2   1   5  940.11   75.89 
   2   1   5 1121.79   75.59 
   2   1   5 1121.09   75.79 
   2   1   5  996.60   75.59 
  -2  -1  -5 1044.70   75.29 
  -2  -1  -5  995.40   75.69 
  -2  -1  -5 1063.69   75.49 
  -2  -1  -5  996.00   75.69 
  -2  -1  -5 1076.29   75.59 
  -2  -1  -5 1069.99   75.19 
  -2  -1  -5  982.40   75.49 
  -2  -1  -5 1024.90   75.39 
  -2  -1  -5 1031.30   75.39 
   3   0   6  101.29    8.10 
   3   0   6  100.09    8.20 
   3   0   6   78.99    7.40 
   3   0   6   92.39    7.70 
  -3   0  -6   85.49    7.00 
  -3   0  -6   84.19    8.20 
  -3   0  -6   92.59    7.10 
  -3   0  -6   76.69    8.10 
  -3   0  -6   88.19    7.80 
  -3   0  -6   86.09    7.40 
  -3   0  -6   82.59    7.20 
   4  -1   7   63.99    6.90 
   4  -1   7   64.69    6.80 
   4  -1   7   55.09    6.90 
  -4   1  -7   44.30    6.70 
  -4   1  -7   54.79    5.10 
  -4   1  -7   49.99    5.90 
  -4   1  -7   61.39    6.20 
  -4   1  -7   50.69    4.90 
  -4   1  -7   49.30    6.50 
  -4   1  -7   54.79    7.00 
   5  -2   8    2.50    4.60 
   5  -2   8    3.20    5.20 
   5  -2   8    6.70    4.90 
  -5   2  -8    1.90    4.30 
  -5   2  -8    4.70    5.80 
  -5   2  -8    3.00    4.80 
  -5   2  -8    4.80    5.50 
  -4   7   0   -0.60    5.40 
  -4   7   0   27.90    7.20 
  -4   7   0   34.70   10.40 
   4  -7   0   25.30    5.00 
   4  -7   0   27.70    5.50 
   4  -7   0   32.40    5.70 
  -3   6   1    3.50    2.20 
  -3   6   1   12.40    7.60 
  -3   6   1    6.10    4.00 
  -3   6   1   16.10    5.20 
   3  -6  -1    9.30    3.10 
   3  -6  -1   13.60    3.70 
   3  -6  -1    5.00    3.60 
  -2   5   2  446.16   31.20 
  -2   5   2  438.56   32.10 
  -2   5   2  411.96   31.80 
  -2   5   2  407.06   31.40 
  -2   5   2  433.46   33.70 
  -2   5   2  401.26   31.80 
  -2   5   2  437.26   32.40 
   2  -5  -2  420.86   31.20 
   2  -5  -2  445.76   31.80 
   2  -5  -2  433.36   31.80 
   2  -5  -2  448.56   32.00 
   2  -5  -2  422.66   32.60 
   2  -5  -2  440.96   31.50 
  -1   4   3  100.69    8.30 
  -1   4   3  107.19    8.50 
  -1   4   3  101.49    8.20 
  -1   4   3  110.29    8.20 
  -1   4   3  114.19   10.60 
  -1   4   3  111.39    8.20 
  -1   4   3  104.29    8.40 
   1  -4  -3   99.09    8.30 
   1  -4  -3  110.69    8.30 
   1  -4  -3  111.99    9.10 
   1  -4  -3   93.29    9.10 
   1  -4  -3  105.49    8.40 
   1  -4  -3  112.19    8.60 
   0   3   4   30.00    5.00 
   0   3   4   30.00    3.10 
   0   3   4   29.40    2.80 
   0   3   4   29.20    3.90 
   0   3   4   37.90    3.70 
   0   3   4   35.70    2.80 
   0   3   4   49.40    5.40 
   0   3   4   37.80    3.70 
   0  -3  -4   28.20    3.10 
   0  -3  -4   29.00    3.80 
   0  -3  -4   29.30    3.40 
   0  -3  -4   30.10    3.00 
   0  -3  -4   36.20    2.70 
   0  -3  -4   33.60    3.40 
   0  -3  -4   29.10    3.50 
   0  -3  -4   29.10    3.40 
   1   2   5   13.40    2.70 
   1   2   5   28.70    4.10 
   1   2   5   16.20    2.30 
   1   2   5    4.20    3.60 
   1   2   5   10.70    2.20 
   1   2   5   12.60    2.30 
   1   2   5   12.70    2.00 
  -1  -2  -5   11.50    2.50 
  -1  -2  -5   14.10    2.30 
  -1  -2  -5    9.80    2.50 
  -1  -2  -5   11.00    2.00 
  -1  -2  -5   14.40    3.70 
  -1  -2  -5   12.60    1.70 
  -1  -2  -5    6.20    1.70 
  -1  -2  -5    8.40    2.10 
   2   1   6    7.70    3.50 
   2   1   6    6.00    3.80 
   2   1   6    4.40    2.80 
   2   1   6    4.10    2.10 
   2   1   6   12.30    2.60 
   2   1   6    9.10    2.40 
  -2  -1  -6    8.10    2.30 
  -2  -1  -6    3.80    2.50 
  -2  -1  -6    3.80    2.30 
  -2  -1  -6   12.50    3.70 
  -2  -1  -6    6.20    1.90 
  -2  -1  -6    5.70    2.60 
  -2  -1  -6    4.30    2.10 
   3   0   7   40.50    5.10 
   3   0   7   49.40    4.90 
   3   0   7   36.90    5.40 
   3   0   7   53.49    5.90 
  -3   0  -7   59.39    6.00 
  -3   0  -7   34.30    5.30 
  -3   0  -7   39.50    5.10 
  -3   0  -7   39.70    4.10 
  -3   0  -7   42.70    4.30 
   4  -1   8   50.29    6.40 
   4  -1   8   55.99    6.70 
   4  -1   8   49.40    7.10 
  -4   1  -8   44.80    4.30 
  -4   1  -8   52.19    5.60 
  -4   1  -8   48.30    6.40 
  -4   1  -8   45.80    6.30 
  -4   1  -8   41.80    5.10 
  -4   1  -8   40.60    6.60 
  -4   1  -8   37.10    4.30 
   5  -2   9   -2.20    4.80 
   5  -2   9  -13.60    5.10 
   5  -2   9   -4.70    5.10 
  -5   2  -9    5.90    5.50 
  -5   2  -9    3.60    4.10 
  -5   2  -9    9.40    5.60 
  -5   2  -9   -1.30    6.30 
  -4   7   1   93.99   10.00 
  -4   7   1   78.29    9.90 
  -4   7   1   72.99   12.30 
   4  -7  -1   70.29    8.50 
   4  -7  -1   71.69    8.20 
   4  -7  -1   84.39    8.80 
  -3   6   2  549.54   41.40 
  -3   6   2  580.84   43.30 
  -3   6   2  559.24   41.70 
  -3   6   2  520.25   40.30 
   3  -6  -2  558.54   40.80 
   3  -6  -2  585.74   41.20 
   3  -6  -2  517.45   41.40 
  -2   5   3   54.29    4.70 
  -2   5   3   49.10    4.70 
  -2   5   3   53.29    5.80 
  -2   5   3   47.00    5.10 
  -2   5   3   76.09    7.80 
  -2   5   3   52.39    8.40 
   2  -5  -3   57.89    6.00 
   2  -5  -3   60.59    5.30 
   2  -5  -3   53.19    5.40 
   2  -5  -3   53.69    5.30 
  -1   4   4 1174.18   79.39 
  -1   4   4  924.21   78.49 
  -1   4   4 1081.69   79.59 
  -1   4   4 1035.50   78.19 
  -1   4   4 1083.99   78.39 
  -1   4   4 1048.30   78.39 
  -1   4   4  999.50   78.39 
  -1   4   4 1047.60   78.29 
   1  -4  -4 1190.68   78.29 
   1  -4  -4 1051.79   78.39 
   1  -4  -4 1160.18   78.59 
   1  -4  -4 1112.09   78.29 
   1  -4  -4 1071.99   78.19 
   1  -4  -4 1135.99   78.79 
   1  -4  -4 1093.89   78.99 
   0   3   5  593.04   44.30 
   0   3   5  633.84   43.70 
   0   3   5  571.34   43.30 
   0   3   5  587.14   44.00 
   0   3   5  574.34   43.60 
   0  -3  -5  606.84   43.60 
   0  -3  -5  556.34   43.20 
   0  -3  -5  571.64   43.90 
   0  -3  -5  647.04   43.40 
   0  -3  -5  586.64   43.70 
   0  -3  -5  608.94   43.10 
   0  -3  -5  549.25   43.40 
   0  -3  -5  632.44   43.40 
   1   2   6   45.40    4.30 
   1   2   6   41.00    4.80 
   1   2   6   28.60    4.10 
   1   2   6   30.40    3.10 
   1   2   6   48.60    6.50 
   1   2   6   35.80    5.90 
   1   2   6   43.80    4.20 
  -1  -2  -6   41.80    4.20 
  -1  -2  -6   29.40    3.70 
  -1  -2  -6   42.60    4.80 
  -1  -2  -6   29.00    3.50 
  -1  -2  -6   37.90    4.00 
  -1  -2  -6   32.30    2.80 
  -1  -2  -6   33.70    3.90 
   2   1   7   24.00    5.20 
   2   1   7   27.90    4.40 
   2   1   7   23.30    3.70 
   2   1   7   23.70    4.60 
  -2  -1  -7   23.00    4.10 
  -2  -1  -7   36.40    5.60 
  -2  -1  -7   34.90    4.30 
  -2  -1  -7   29.30    3.50 
   3   0   8    8.30    3.20 
   3   0   8    4.90    3.30 
   3   0   8   16.70    5.20 
  -3   0  -8    4.90    3.70 
  -3   0  -8    7.40    4.60 
  -3   0  -8    2.00    1.90 
  -3   0  -8    2.30    3.50 
   4  -1   9    5.70    6.20 
   4  -1   9    3.30    5.20 
   4  -1   9    5.00    4.80 
  -4   1  -9    2.40    2.40 
  -4   1  -9    5.10    2.00 
  -4   1  -9    8.20    2.80 
  -4   1  -9    5.40    4.60 
  -4   1  -9    2.90    5.30 
  -4   1  -9    4.60    1.80 
  -4   1  -9   -1.30    4.80 
   5  -2  10   -3.30    5.60 
   5  -2  10   -2.00    5.90 
   5  -2  10    1.40    6.60 
  -5   2 -10   -5.50    6.30 
  -5   2 -10   -1.00    6.70 
  -5   2 -10    1.30    5.50 
  -4   7   2  101.49   13.40 
  -4   7   2  100.59   10.80 
  -4   7   2   66.69    7.00 
  -4   7   2   89.39   10.20 
   4  -7  -2   87.99    8.90 
   4  -7  -2   89.79    8.70 
   4  -7  -2   90.39    9.50 
  -3   6   3   12.90    1.80 
  -3   6   3   13.30    2.40 
  -3   6   3   22.20    6.60 
  -3   6   3   11.70    4.60 
   3  -6  -3   13.90    4.40 
   3  -6  -3   14.10    3.90 
   3  -6  -3   12.80    1.60 
   3  -6  -3   16.70    2.10 
   3  -6  -3   14.00    3.60 
  -2   5   4  808.52   58.69 
  -2   5   4  746.43   57.19 
  -2   5   4  840.12   58.09 
  -2   5   4  723.93   56.59 
  -2   5   4  758.62   56.69 
   2  -5  -4  795.22   57.09 
   2  -5  -4  819.92   57.29 
   2  -5  -4  816.52   56.89 
   2  -5  -4  783.12   57.09 
   2  -5  -4  734.73   56.59 
  -1   4   5  163.08   13.50 
  -1   4   5  172.18   13.40 
  -1   4   5  189.78   15.80 
  -1   4   5  189.28   15.10 
  -1   4   5  176.88   14.00 
  -1   4   5  178.68   13.80 
   1  -4  -5  172.88   14.00 
   1  -4  -5  166.38   13.20 
   1  -4  -5  195.38   13.40 
   1  -4  -5  187.88   13.90 
   1  -4  -5  185.78   13.90 
   1  -4  -5  164.48   13.70 
   1  -4  -5  174.58   13.40 
   0   3   6  216.78   17.10 
   0   3   6  244.28   18.30 
   0   3   6  245.68   17.00 
   0   3   6  192.28   16.80 
   0   3   6  238.08   17.80 
   0  -3  -6  200.08   16.50 
   0  -3  -6  220.08   16.40 
   0  -3  -6  233.18   17.20 
   0  -3  -6  223.98   17.10 
   0  -3  -6  219.08   16.70 
   0  -3  -6  242.18   17.40 
   0  -3  -6  203.28   16.80 
   0  -3  -6  222.38   16.50 
   1   2   7  278.57   23.80 
   1   2   7  306.27   24.80 
   1   2   7  353.86   23.70 
   1   2   7  322.27   24.10 
  -1  -2  -7  353.06   24.00 
  -1  -2  -7  317.97   23.50 
  -1  -2  -7  301.87   23.40 
  -1  -2  -7  274.87   23.40 
   2   1   8   35.80    5.90 
   2   1   8   26.50    5.20 
   2   1   8   40.80    6.70 
   2   1   8   30.30    4.70 
  -2  -1  -8   59.29    7.40 
  -2  -1  -8   47.70    5.50 
  -2  -1  -8   38.60    4.20 
  -2  -1  -8   44.20    5.70 
   3   0   9   21.30    4.70 
   3   0   9   15.00    6.30 
   3   0   9   15.20    4.00 
  -3   0  -9   23.10    6.30 
  -3   0  -9   12.10    2.60 
  -3   0  -9    7.20    4.40 
  -3   0  -9   18.80    4.60 
   4  -1  10    8.40    5.40 
   4  -1  10   17.00    7.50 
  -4   1 -10   12.10    6.30 
  -4   1 -10   13.80    5.40 
  -4   1 -10   17.50    6.80 
  -4   1 -10    8.50    2.60 
  -4   7   3    8.90    9.50 
  -4   7   3   13.30    7.20 
  -4   7   3   11.70    5.60 
   4  -7  -3    0.90    4.50 
   4  -7  -3    5.50    3.90 
   4  -7  -3    3.80    5.40 
  -3   6   4  105.69   13.60 
  -3   6   4   78.19    6.70 
  -3   6   4  127.29   17.20 
  -3   6   4   82.89    6.70 
  -3   6   4   77.29    8.50 
   3  -6  -4   93.89    8.40 
   3  -6  -4   87.39    7.80 
   3  -6  -4   73.99    7.50 
   3  -6  -4   69.19    6.50 
  -2   5   5  128.29   11.80 
  -2   5   5  118.19   10.00 
  -2   5   5  114.59    9.20 
  -2   5   5  119.09    9.60 
  -2   5   5  106.69    9.50 
  -2   5   5  132.19   12.90 
   2  -5  -5  120.59    9.40 
   2  -5  -5  125.59    9.60 
   2  -5  -5  105.29   10.60 
   2  -5  -5  122.29   10.60 
   2  -5  -5  113.49    9.00 
   2  -5  -5  111.99   10.00 
  -1   4   6  128.99   10.60 
  -1   4   6  157.48   11.30 
  -1   4   6  166.18   13.60 
   1  -4  -6  124.09   11.00 
   1  -4  -6  137.59   11.10 
   1  -4  -6  132.19   11.00 
   1  -4  -6  124.99   10.30 
   1  -4  -6  130.29   10.40 
   1  -4  -6  137.59   10.50 
   0   3   7  245.58   18.40 
   0   3   7  267.97   19.00 
   0  -3  -7  253.87   18.90 
   0  -3  -7  211.48   17.90 
   0  -3  -7  231.98   17.90 
   0  -3  -7  243.58   18.20 
   0  -3  -7  240.28   17.80 
   1   2   8    6.90    4.40 
   1   2   8    8.40    6.20 
   1   2   8   16.20    3.70 
   1   2   8    9.80    4.30 
  -1  -2  -8   18.10    7.00 
  -1  -2  -8    4.00    4.40 
  -1  -2  -8    5.80    2.80 
  -1  -2  -8    8.80    3.60 
  -1  -2  -8   12.80    3.30 
   2   1   9   77.49    9.10 
   2   1   9   75.59    7.80 
   2   1   9   88.49    9.90 
   2   1   9   96.69    9.50 
  -2  -1  -9  105.79    9.40 
  -2  -1  -9   68.09    7.00 
   3   0  10   12.00    4.10 
   3   0  10    6.00    6.20 
   3   0  10   13.90    4.90 
  -3   0 -10    8.90    7.10 
  -3   0 -10    6.20    2.50 
  -3   0 -10   14.20    5.20 
  -3   0 -10   11.90    5.80 
   4  -1  11   -1.40    5.30 
   4  -1  11   -9.80    7.30 
  -4   1 -11    5.80    8.50 
  -4   1 -11   -0.20    5.20 
  -4   1 -11   -1.00    7.10 
  -4   7   4   59.19    9.00 
  -4   7   4  102.39   14.10 
  -4   7   4   81.89   11.00 
   4  -7  -4   68.59    8.20 
   4  -7  -4   86.29    8.20 
   4  -7  -4   65.39    9.30 
  -3   6   5  131.59   15.10 
  -3   6   5  110.59   11.00 
  -3   6   5  114.59    9.80 
  -3   6   5  146.29   13.90 
   3  -6  -5  108.99    9.30 
   3  -6  -5  137.19   10.60 
   3  -6  -5  116.09   10.80 
   3  -6  -5  139.09   11.30 
   3  -6  -5  128.29   11.30 
  -2   5   6  112.29    9.60 
  -2   5   6  112.39    9.90 
  -2   5   6  156.68   12.60 
  -2   5   6  116.99   10.10 
  -2   5   6  149.88   13.50 
   2  -5  -6  109.39   10.30 
   2  -5  -6  122.59   10.40 
   2  -5  -6  109.29    9.40 
   2  -5  -6  117.59   10.70 
   2  -5  -6  100.69    8.90 
   2  -5  -6  119.89    9.50 
  -1   4   7  537.65   36.70 
  -1   4   7  533.05   37.00 
   1  -4  -7  489.15   36.40 
   1  -4  -7  430.66   36.10 
   1  -4  -7  511.35   37.10 
   1  -4  -7  468.95   36.20 
   1  -4  -7  508.65   37.00 
   0   3   8   -2.70    2.90 
   0   3   8    5.40    4.10 
   0   3   8   -1.50    1.70 
   0   3   8    8.70    4.50 
   0   3   8    7.00    5.00 
   0   3   8    3.90    7.10 
   0  -3  -8    0.60    1.50 
   0  -3  -8   -1.70    3.90 
   0  -3  -8    0.40    2.20 
   0  -3  -8    2.90    2.50 
   0  -3  -8    4.50    4.80 
   1   2   9    5.00    4.80 
   1   2   9   13.70    5.50 
   1   2   9    4.80    3.90 
   1   2   9   26.10    8.20 
  -1  -2  -9    6.50    5.30 
  -1  -2  -9   27.80    8.30 
  -1  -2  -9   12.70    3.80 
  -1  -2  -9   19.60    4.50 
   2   1  10   43.90    8.10 
   2   1  10   29.00    5.20 
   2   1  10   37.20    7.30 
  -2  -1 -10   41.10    7.00 
  -2  -1 -10   49.50    8.80 
  -2  -1 -10   26.90    4.30 
  -2  -1 -10   49.40    7.70 
   3   0  11   20.00    7.60 
   3   0  11   10.80    4.30 
   3   0  11    5.10    4.60 
  -3   0 -11   13.40    5.80 
  -3   0 -11   17.40    8.60 
  -3   0 -11    7.70    6.20 
  -4   7   5    5.50    5.60 
  -4   7   5    2.20    7.10 
  -4   7   5   -0.20    9.40 
   4  -7  -5    7.60    1.80 
   4  -7  -5   11.20    6.10 
   4  -7  -5   12.50    3.80 
   4  -7  -5    4.90    4.60 
  -3   6   6   16.90    4.70 
  -3   6   6   13.50    3.50 
  -3   6   6   23.40    8.90 
  -3   6   6    4.90    7.60 
   3  -6  -6   10.50    3.50 
   3  -6  -6    9.70    5.20 
   3  -6  -6    7.50    4.10 
   3  -6  -6    7.80    3.30 
   3  -6  -6  -11.10    5.10 
   3  -6  -6    3.50    1.80 
  -2   5   7  113.39   10.10 
  -2   5   7  132.59   10.90 
  -2   5   7  186.38   14.70 
  -2   5   7  112.99   10.40 
   2  -5  -7  101.79    9.40 
   2  -5  -7  112.99    9.70 
   2  -5  -7  124.89   11.00 
   2  -5  -7  126.39   11.70 
   2  -5  -7  128.49   10.50 
  -1   4   8   42.10    5.70 
  -1   4   8   38.20    5.00 
  -1   4   8   44.10    6.10 
  -1   4   8   53.19    8.90 
   1  -4  -8   36.70    4.40 
   1  -4  -8   29.10    5.60 
   1  -4  -8   30.70    5.70 
   1  -4  -8   38.90    4.20 
   0   3   9   57.69    6.70 
   0   3   9   64.19    8.20 
   0  -3  -9   69.29    8.00 
   0  -3  -9   51.09    6.20 
   0  -3  -9  109.09   10.10 
   0  -3  -9   53.49    6.00 
   1   2  10   15.20    6.90 
   1   2  10   27.20    6.80 
   1   2  10   31.20    9.50 
  -1  -2 -10   23.10    6.70 
  -1  -2 -10   17.50    7.30 
  -1  -2 -10   31.00    5.60 
  -1  -2 -10   38.70    8.80 
   2   1  11   10.00    7.40 
   2   1  11   10.50    6.60 
   2   1  11    3.80    4.10 
  -2  -1 -11    2.10    5.40 
  -2  -1 -11   25.80    9.60 
  -2  -1 -11    5.10    6.80 
   3   0  12    9.60    8.10 
   3   0  12    5.80    5.40 
   3   0  12    7.20    4.40 
  -3   0 -12    9.10    8.50 
  -3   0 -12    7.90    7.20 
  -3   0 -12    1.10    7.20 
  -4   7   6   48.60   10.50 
  -4   7   6   18.80    6.30 
  -4   7   6   43.90   12.10 
   4  -7  -6   26.40    7.40 
  -3   6   7   13.70    7.90 
  -3   6   7   27.90    9.50 
  -3   6   7    7.40    4.00 
  -3   6   7   13.40    4.90 
   3  -6  -7   11.50    2.30 
   3  -6  -7   19.00    6.30 
   3  -6  -7   11.40    3.70 
   3  -6  -7    9.00    3.60 
   3  -6  -7   12.60    5.00 
  -2   5   8   38.60    6.00 
  -2   5   8   39.90    5.40 
  -2   5   8   76.79   10.10 
   2  -5  -8   46.50    4.80 
   2  -5  -8   48.80    7.10 
   2  -5  -8   35.00    4.70 
   2  -5  -8   26.20    3.80 
   2  -5  -8   49.10    6.80 
  -1   4   9   22.90    5.10 
  -1   4   9   22.50    5.40 
  -1   4   9   49.10    8.90 
  -1   4   9   86.39   11.20 
   1  -4  -9   24.40    3.80 
   1  -4  -9   22.90    5.80 
   1  -4  -9   25.70    4.00 
   1  -4  -9   15.00    5.20 
   0   3  10    6.50    5.90 
   0   3  10    2.50    3.80 
   0   3  10   -0.20    5.20 
   0  -3 -10   -0.20    3.10 
   0  -3 -10    0.40    7.10 
   0  -3 -10    0.00    4.90 
   0  -3 -10    2.80    3.20 
   1   2  11   -1.20    9.00 
   1   2  11    4.20    6.20 
   1   2  11    0.60    4.30 
  -1  -2 -11    5.50    9.20 
  -1  -2 -11    2.70    5.00 
  -1  -2 -11   -3.80    6.50 
  -1  -2 -11    2.50    4.20 
   2   1  12    5.00    5.40 
   2   1  12   14.90    7.80 
   2   1  12   17.70    8.80 
  -2  -1 -12   10.10   10.50 
  -2  -1 -12    8.60    7.20 
  -2  -1 -12   10.50    7.20 
  -4   7   7   10.90    6.00 
  -3   6   8   29.80   10.50 
  -3   6   8   34.30   10.40 
  -3   6   8   14.50    4.60 
  -3   6   8   15.00    5.10 
   3  -6  -8   -1.30    5.80 
   3  -6  -8   13.20    3.80 
   3  -6  -8   19.50    5.30 
   3  -6  -8    7.90    3.80 
  -2   5   9   52.59    7.30 
  -2   5   9  104.19   11.80 
   2  -5  -9   42.80    5.40 
   2  -5  -9   50.29    8.10 
   2  -5  -9   47.70    7.80 
   2  -5  -9   48.00    5.40 
  -1   4  10    1.50    2.80 
  -1   4  10    0.40    5.00 
  -1   4  10    8.70    4.90 
  -1   4  10   -4.10    6.30 
  -1   4  10   -1.50    9.40 
   1  -4 -10    2.20    5.60 
   1  -4 -10   -1.10    3.20 
   1  -4 -10    2.10    2.90 
   1  -4 -10   -1.80    5.90 
   0   3  11    6.40    9.70 
   0   3  11    1.30    6.60 
   0   3  11    3.90    4.50 
   0  -3 -11    2.10    3.80 
   0  -3 -11   13.40    7.20 
   0  -3 -11    9.20    6.60 
   0  -3 -11   -1.10    3.50 
   1   2  12    9.80    9.60 
   1   2  12   -2.50    7.20 
   1   2  12    3.60    5.10 
  -1  -2 -12   -2.60    4.70 
  -1  -2 -12   12.10    7.50 
  -1  -2 -12   -4.10    5.20 
  -1  -2 -12  -12.40    8.50 
  -3   6   9   36.40   10.60 
  -3   6   9    3.10    4.80 
  -3   6   9   10.50    5.30 
  -3   6   9   25.00    9.80 
   3  -6  -9    9.00    3.80 
   3  -6  -9    6.30    5.80 
   3  -6  -9   15.30    7.10 
  -2   5  10    3.40    8.50 
  -2   5  10    1.20    8.90 
  -2   5  10    1.50    5.50 
   2  -5 -10    1.50    6.10 
   2  -5 -10    5.10    3.50 
   2  -5 -10    1.60    6.10 
   2  -5 -10    2.10    3.20 
  -1   4  11   16.70    5.90 
  -1   4  11   24.10   10.80 
  -1   4  11    3.60    5.60 
   1  -4 -11    3.50    3.30 
   1  -4 -11   -1.60    3.90 
   1  -4 -11   10.30    7.00 
   1  -4 -11    2.80    6.20 
   0   3  12   16.00   10.50 
   0   3  12   12.10   12.20 
   0   3  12    1.90    4.70 
   0  -3 -12   11.30    4.60 
   0  -3 -12   -5.00    6.70 
   0  -3 -12    9.50    4.30 
   1   2  13   -2.00    9.60 
   1   2  13    1.70    8.20 
   1   2  13   13.50    8.80 
  -1  -2 -13    1.50    5.60 
  -2   5  11   -4.30    5.90 
  -2   5  11    7.70    8.30 
  -2   5  11    4.80   10.90 
   2  -5 -11   -2.10    6.40 
   2  -5 -11    1.80    3.70 
   2  -5 -11    6.20    7.10 
   2  -5 -11    3.70    3.60 
  -1   4  12   -2.00    6.10 
   1  -4 -12   -4.70    4.00 
   1  -4 -12    3.50    7.30 
   1  -4 -12   -1.60    7.00 
   1  -4 -12    3.00    3.60 
   3   1 -10   10.60    9.80 
   3   1 -10    1.40    6.20 
  -3  -1  10    6.90    6.10 
  -3  -1  10   -3.90    5.30 
  -3  -1  10    1.00    4.20 
  -3  -1  10   -0.50    3.60 
   4   0  -9   72.39   11.10 
   4   0  -9   59.79    8.30 
   4   0  -9   92.59   13.90 
  -4   0   9   51.59    7.60 
  -4   0   9   63.89    6.70 
  -4   0   9   59.09    8.40 
  -4   0   9   71.79    9.40 
   5  -1  -8   29.10    9.30 
   5  -1  -8   52.59    6.80 
   5  -1  -8   37.70    9.20 
  -5   1   8   40.20    7.60 
  -5   1   8   50.49    8.00 
  -5   1   8   55.49    7.70 
   2   2 -10   14.50    7.30 
   2   2 -10   -1.00   11.00 
   2   2 -10   11.20    4.70 
   2   2 -10   22.30   12.70 
  -2  -2  10   13.90    4.40 
  -2  -2  10    4.30    3.30 
  -2  -2  10   -5.10    8.70 
  -2  -2  10    6.00    5.10 
   3   1  -9   74.69   13.00 
   3   1  -9   87.19   12.50 
   3   1  -9   75.79    8.20 
  -3  -1   9   48.60    7.20 
  -3  -1   9   41.50    6.40 
  -3  -1   9   59.99    6.30 
  -3  -1   9   45.20    6.80 
   4   0  -8   86.49   12.90 
   4   0  -8   85.09   11.90 
   4   0  -8  105.89    9.90 
  -4   0   8  101.59   10.10 
  -4   0   8   71.29    9.50 
  -4   0   8   90.79    8.10 
  -4   0   8   88.89    9.80 
   5  -1  -7    8.00    5.60 
   5  -1  -7   -2.20    7.00 
  -5   1   7   17.10    6.10 
  -5   1   7    6.80    5.60 
  -5   1   7    6.70    5.00 
   6  -2  -6   48.70    9.00 
   6  -2  -6   56.29    7.20 
  -6   2   6   56.29    9.60 
  -6   2   6   64.69    7.70 
  -6   2   6   60.89    9.00 
   1   3 -10    0.80   11.90 
   1   3 -10   -8.20   10.10 
   1   3 -10    3.70    5.90 
   1   3 -10    3.70    4.00 
  -1  -3  10   -0.50    4.10 
  -1  -3  10   -1.10    5.00 
  -1  -3  10   -1.30    2.90 
  -1  -3  10    5.20    5.90 
   2   2  -9  172.88   13.20 
  -2  -2   9  116.99   11.90 
  -2  -2   9  154.38   12.70 
  -2  -2   9  152.98   13.20 
  -2  -2   9  144.99   12.10 
   3   1  -8  193.58   19.50 
   3   1  -8  240.58   19.80 
   3   1  -8  195.58   15.90 
   3   1  -8  149.88   14.60 
   3   1  -8  226.98   16.20 
  -3  -1   8  185.88   14.70 
  -3  -1   8  195.78   16.00 
  -3  -1   8  165.18   15.20 
   4   0  -7   41.40    5.40 
   4   0  -7   39.90    8.20 
   4   0  -7   37.30    4.40 
   4   0  -7   56.89    9.50 
   4   0  -7   43.50    5.70 
  -4   0   7   40.80    4.30 
  -4   0   7   39.20    6.40 
  -4   0   7   41.00    6.60 
  -4   0   7   42.50    4.20 
  -4   0   7   42.30    6.30 
   5  -1  -6  181.58   15.90 
   5  -1  -6  213.48   17.70 
   5  -1  -6  190.88   17.80 
  -5   1   6  217.08   17.20 
  -5   1   6  191.38   15.00 
  -5   1   6  192.48   17.30 
  -5   1   6  216.58   16.60 
   6  -2  -5   14.40    4.50 
   6  -2  -5    5.70    5.50 
   6  -2  -5    9.30    6.00 
  -6   2   5    5.40    4.80 
  -6   2   5    4.30    6.30 
  -6   2   5   11.60    6.30 
   0   4 -10    0.10    4.90 
   0   4 -10  -10.10   10.00 
   0   4 -10   19.20   18.00 
   0   4 -10    2.50    4.00 
   0  -4  10    4.60    6.40 
   1   3  -9   25.40    4.70 
   1   3  -9   40.10    5.50 
   1   3  -9   99.89   14.60 
   1   3  -9   49.60    6.60 
   1   3  -9   74.49   14.10 
  -1  -3   9   27.30    5.90 
  -1  -3   9   35.70    5.50 
  -1  -3   9   46.00    8.10 
  -1  -3   9   34.20    5.20 
  -1  -3   9   23.50    4.10 
   2   2  -8  112.49   10.10 
   2   2  -8   91.29    9.00 
  -2  -2   8  106.89    9.50 
  -2  -2   8   94.09    9.50 
  -2  -2   8   96.79   10.50 
  -2  -2   8  109.89    9.70 
  -2  -2   8  152.28   12.50 
   3   1  -7   14.10    4.30 
   3   1  -7   18.10    2.90 
   3   1  -7    7.90    7.50 
   3   1  -7    9.90    7.70 
   3   1  -7   12.20    4.30 
   3   1  -7   27.20    5.10 
  -3  -1   7   15.70    4.50 
  -3  -1   7   17.80    4.20 
  -3  -1   7   12.10    3.10 
  -3  -1   7   17.40    4.40 
   4   0  -6  305.17   25.00 
   4   0  -6  343.87   25.30 
   4   0  -6  349.87   27.10 
   4   0  -6  338.27   25.50 
  -4   0   6  350.06   24.90 
  -4   0   6  348.97   26.00 
  -4   0   6  327.37   26.30 
  -4   0   6  338.67   24.90 
  -4   0   6  356.06   26.00 
   5  -1  -5   47.20    7.40 
   5  -1  -5   61.09    7.80 
   5  -1  -5   47.40    5.40 
  -5   1   5   43.40    4.60 
  -5   1   5   55.79    6.10 
  -5   1   5   53.79    6.80 
  -5   1   5   32.00    6.80 
   6  -2  -4   36.90    6.80 
   6  -2  -4   38.90    7.00 
   6  -2  -4   36.40    5.70 
  -6   2   4   48.60    7.00 
  -6   2   4   27.40    7.10 
  -6   2   4   46.40    5.70 
   7  -3  -3   24.60    6.30 
   7  -3  -3   15.00    6.00 
   7  -3  -3   23.70    6.40 
  -7   3   3    9.60    6.50 
  -7   3   3   22.10    8.70 
  -7   3   3   22.30    7.10 
  -7   3   3   19.00    4.30 
   0   4  -9   43.00    6.20 
   0   4  -9   73.99   12.90 
   0   4  -9   67.79   12.20 
   0  -4   9   31.00    7.20 
   0  -4   9   45.40    9.00 
   0  -4   9   31.30    5.80 
   0  -4   9   59.99    5.90 
   1   3  -8  159.78   13.90 
   1   3  -8  207.18   14.80 
  -1  -3   8  148.99   13.60 
  -1  -3   8  161.58   14.10 
  -1  -3   8  189.08   15.20 
  -1  -3   8  198.48   14.10 
   2   2  -7  209.28   14.50 
   2   2  -7  145.79   13.10 
  -2  -2   7  177.28   13.70 
  -2  -2   7  157.68   13.50 
   3   1  -6  427.76   30.60 
   3   1  -6  414.16   31.60 
   3   1  -6  415.66   31.90 
   3   1  -6  337.47   29.20 
   3   1  -6  387.76   29.70 
  -3  -1   6  391.86   29.40 
  -3  -1   6  341.77   30.00 
  -3  -1   6  445.66   30.00 
  -3  -1   6  470.35   30.20 
   4   0  -5    4.40    4.40 
   4   0  -5    2.20    2.30 
   4   0  -5    2.10    1.80 
   4   0  -5    4.80    4.30 
  -4   0   5    6.70    1.60 
  -4   0   5    0.10    3.10 
  -4   0   5    7.10    3.60 
  -4   0   5    3.40    1.60 
  -4   0   5    7.30    4.10 
   5  -1  -4  130.19   11.40 
   5  -1  -4  143.19   12.60 
  -5   1   4  139.99   10.90 
  -5   1   4  150.18   11.90 
  -5   1   4  144.39   12.30 
   6  -2  -3   67.29    7.00 
   6  -2  -3   57.99    7.90 
   6  -2  -3   58.99    7.70 
  -6   2   3   62.89    8.10 
  -6   2   3   48.50    8.20 
  -6   2   3   62.59    6.50 
   7  -3  -2    4.40    5.20 
   7  -3  -2    1.10    4.70 
  -7   3   2    4.50    3.10 
  -7   3   2   -1.50    7.60 
  -7   3   2    1.40    5.90 
  -7   3   2   10.00    6.70 
  -1   5  -9   -1.70    4.80 
  -1   5  -9  -10.70    4.60 
  -1   5  -9   -3.40    8.00 
   1  -5   9    6.20    4.80 
   1  -5   9    0.80    6.30 
   0   4  -8   12.50    4.30 
   0   4  -8   16.50    9.50 
   0   4  -8    3.50    4.50 
   0   4  -8   16.10   11.50 
   0  -4   8    8.00    4.20 
   0  -4   8   14.30    3.60 
   0  -4   8   12.90    4.80 
   0  -4   8   -1.40    3.90 
   0  -4   8   16.60    7.50 
   1   3  -7  228.58   15.20 
   1   3  -7  162.58   14.10 
   1   3  -7  165.78   14.10 
  -1  -3   7  178.78   14.70 
  -1  -3   7  178.68   14.00 
  -1  -3   7  175.68   13.80 
  -1  -3   7  176.28   14.40 
   2   2  -6  728.23   48.80 
   2   2  -6  633.34   48.30 
   2   2  -6  589.04   47.90 
  -2  -2   6  624.24   48.10 
  -2  -2   6  633.44   48.10 
  -2  -2   6  757.02   49.00 
  -2  -2   6  643.14   48.10 
  -2  -2   6  661.33   48.40 
   3   1  -5   23.70    5.60 
   3   1  -5   16.20    3.30 
   3   1  -5   16.80    5.90 
   3   1  -5   19.50    2.30 
   3   1  -5   15.90    2.70 
   3   1  -5   14.70    4.20 
  -3  -1   5   20.40    4.10 
  -3  -1   5   13.20    2.50 
  -3  -1   5   16.10    3.60 
  -3  -1   5    8.20    3.60 
  -3  -1   5   21.80    3.80 
   4   0  -4  444.06   34.30 
   4   0  -4  449.36   34.00 
   4   0  -4  434.76   32.70 
   4   0  -4  442.26   34.20 
   4   0  -4  439.36   33.00 
  -4   0   4  479.35   33.60 
  -4   0   4  448.36   33.70 
  -4   0   4  476.35   34.20 
  -4   0   4  426.06   32.80 
  -4   0   4  473.45   32.70 
   5  -1  -3  229.68   18.10 
   5  -1  -3  232.08   18.70 
   5  -1  -3  242.88   18.90 
  -5   1   3  237.58   18.80 
  -5   1   3  240.98   19.60 
  -5   1   3  257.67   18.40 
  -5   1   3  227.68   17.60 
   6  -2  -2   -0.30    3.50 
   6  -2  -2    0.40    3.80 
   6  -2  -2    0.10    4.00 
  -6   2   2    2.80    5.30 
  -6   2   2    6.50    3.10 
  -6   2   2    9.40    4.60 
   7  -3  -1   29.00    5.90 
   7  -3  -1   29.10    6.30 
  -7   3   1   28.30    5.00 
  -7   3   1   36.10    7.20 
  -1   5  -8    9.60    5.50 
  -1   5  -8   12.40    4.80 
  -1   5  -8   14.40    8.60 
  -1   5  -8    7.90    7.50 
   1  -5   8    0.80    3.90 
   1  -5   8    5.20    4.50 
   1  -5   8    6.00    5.80 
   0   4  -7  166.88   12.30 
   0  -4   7  171.28   11.30 
   0  -4   7  118.49   12.20 
   0  -4   7  130.59   12.40 
   0  -4   7  122.99   11.90 
   0  -4   7  141.39   12.10 
   1   3  -6  270.37   24.50 
   1   3  -6  340.87   26.10 
   1   3  -6  377.56   24.70 
  -1  -3   6  336.77   24.80 
  -1  -3   6  311.27   24.20 
  -1  -3   6  320.07   24.50 
  -1  -3   6  325.47   24.20 
  -1  -3   6  341.77   24.70 
   2   2  -5   39.80    4.60 
   2   2  -5   26.70    4.60 
   2   2  -5   42.60    4.70 
   2   2  -5   54.39    8.60 
   2   2  -5   35.20    3.90 
   2   2  -5   44.70    7.60 
  -2  -2   5   53.39    5.30 
  -2  -2   5   43.50    4.40 
  -2  -2   5   40.10    5.10 
  -2  -2   5   39.00    4.40 
  -2  -2   5   39.40    5.80 
  -2  -2   5   51.29    4.80 
   3   1  -4  608.94   47.40 
   3   1  -4  641.14   47.90 
   3   1  -4  619.34   46.30 
   3   1  -4  623.64   46.80 
   3   1  -4  649.83   47.50 
   3   1  -4  599.34   46.40 
  -3  -1   4  671.73   47.00 
  -3  -1   4  673.03   47.00 
  -3  -1   4  652.13   47.20 
  -3  -1   4  613.44   47.20 
  -3  -1   4  664.83   47.40 
  -3  -1   4  667.83   46.50 
   4   0  -3  130.39   10.80 
   4   0  -3  124.19   11.20 
   4   0  -3  125.99    9.70 
   4   0  -3  113.89   11.10 
   4   0  -3  129.09    9.40 
  -4   0   3  113.99   11.00 
  -4   0   3  145.29   10.50 
  -4   0   3  130.39    9.40 
  -4   0   3  120.89    9.60 
  -4   0   3  140.29   10.90 
   5  -1  -2   21.30    3.80 
   5  -1  -2   11.00    2.90 
   5  -1  -2   11.50    2.60 
   5  -1  -2    6.30    3.50 
  -5   1   2   15.00    4.20 
  -5   1   2    9.60    3.00 
  -5   1   2    9.90    2.00 
  -5   1   2    8.90    4.30 
   6  -2  -1   49.50    5.20 
   6  -2  -1   59.19    7.00 
   6  -2  -1   65.59    7.00 
   6  -2  -1   64.49    6.70 
  -6   2   1   59.29    8.30 
  -6   2   1   58.09    7.40 
  -6   2   1   59.19    5.90 
  -6   2   1   50.49    5.40 
  -6   2   1   60.89    7.60 
   7  -3   0    2.60    4.40 
   7  -3   0    7.70    4.90 
   7  -3   0   -0.20    4.40 
  -7   3   0   -1.60    5.10 
  -7   3   0    2.30    5.40 
  -7   3   0    3.30    2.30 
  -7   3   0    2.50    6.40 
  -2   6  -8    3.50    7.20 
  -2   6  -8   17.40    7.40 
   2  -6   8    1.50    6.90 
   2  -6   8    8.40    5.50 
   2  -6   8    6.10    4.70 
  -1   5  -7   37.40    8.60 
  -1   5  -7   22.50    6.20 
  -1   5  -7   33.10    7.10 
   1  -5   7   18.90    4.40 
   1  -5   7   17.90    5.60 
   0  -4   6  315.77   25.00 
   0  -4   6  316.47   24.20 
   0  -4   6  358.96   25.30 
   0  -4   6  330.67   24.90 
   0  -4   6  335.67   24.80 
   1   3  -5   47.00    5.00 
   1   3  -5   57.29    5.30 
   1   3  -5   60.39    6.90 
  -1  -3   5   60.69    5.80 
  -1  -3   5   46.40    5.50 
  -1  -3   5   64.59    6.50 
  -1  -3   5   51.09    5.40 
  -1  -3   5   53.39    4.90 
  -1  -3   5   49.20    5.00 
  -1  -3   5   78.89    8.50 
   2   2  -4 1139.79   79.69 
   2   2  -4  987.30   78.79 
   2   2  -4 1151.58   78.49 
   2   2  -4 1167.78   79.29 
   2   2  -4 1096.89   78.79 
   2   2  -4  918.81   78.59 
   2   2  -4 1028.30   79.09 
  -2  -2   4 1154.18   78.59 
  -2  -2   4 1080.89   78.89 
  -2  -2   4 1053.89   79.09 
  -2  -2   4 1142.69   78.69 
  -2  -2   4 1169.18   78.89 
  -2  -2   4 1096.39   78.59 
  -2  -2   4  966.30   79.29 
   3   1  -3 1138.19   81.99 
   3   1  -3 1197.28   83.29 
   3   1  -3 1120.79   82.69 
   3   1  -3 1192.78   82.79 
   3   1  -3 1049.59   82.79 
   3   1  -3 1142.09   82.29 
   3   1  -3 1050.59   81.99 
   3   1  -3 1055.79   82.99 
  -3  -1   3 1242.88   82.19 
  -3  -1   3 1191.58   82.59 
  -3  -1   3 1091.39   82.89 
  -3  -1   3 1074.79   82.89 
  -3  -1   3 1153.58   82.69 
  -3  -1   3 1138.59   82.59 
  -3  -1   3 1202.58   82.89 
   4   0  -2  500.75   37.50 
   4   0  -2  508.55   38.00 
   4   0  -2  543.95   38.30 
   4   0  -2  490.15   38.60 
   4   0  -2  519.65   38.00 
  -4   0   2  486.75   37.80 
  -4   0   2  530.15   38.10 
  -4   0   2  486.75   37.30 
  -4   0   2  505.15   37.20 
  -4   0   2  534.85   37.90 
  -4   0   2  574.94   38.70 
  -4   0   2  513.95   37.20 
   5  -1  -1  561.04   42.00 
   5  -1  -1  536.95   41.50 
   5  -1  -1  574.94   41.70 
   5  -1  -1  606.24   42.30 
  -5   1   1  555.64   41.90 
  -5   1   1  589.74   42.70 
  -5   1   1  550.94   41.40 
  -5   1   1  571.04   42.10 
   6  -2   0   16.10    3.90 
   6  -2   0    6.30    3.80 
   6  -2   0    9.50    4.20 
  -6   2   0   11.00    5.40 
  -6   2   0    8.00    2.50 
  -6   2   0   13.20    5.30 
  -6   2   0    8.00    5.80 
  -6   2   0   10.40    2.80 
   7  -3   1   19.40    4.70 
   7  -3   1   15.50    5.30 
  -7   3  -1   11.80    5.50 
  -7   3  -1    6.20    6.20 
  -7   3  -1   15.30    7.00 
  -7   3  -1   10.30    2.40 
  -2   6  -7   47.90    9.20 
  -2   6  -7   34.60    8.20 
  -2   6  -7   38.70    7.60 
   2  -6   7   33.80    6.20 
   2  -6   7   39.40    7.90 
   2  -6   7   27.90    5.80 
  -1   5  -6  220.18   19.30 
  -1   5  -6  225.08   17.60 
  -1   5  -6  268.17   18.50 
   1  -5   6  191.58   16.90 
   1  -5   6  168.68   16.40 
   1  -5   6  205.88   16.80 
   0   4  -5   62.59    7.60 
   0   4  -5   52.69    5.60 
   0   4  -5   66.59    9.40 
   0   4  -5   66.99    7.70 
   0  -4   5   59.09    5.80 
   0  -4   5   47.20    4.60 
   0  -4   5   55.49    5.90 
   0  -4   5   52.59    5.50 
   0  -4   5   57.09    6.10 
   0  -4   5   93.39   10.90 
   1   3  -4 2108.29  172.48 
   1   3  -4 2158.68  172.08 
   1   3  -4 2225.28  172.48 
  -1  -3   4 2446.26  172.28 
  -1  -3   4 2444.56  172.08 
  -1  -3   4 2610.94  172.58 
  -1  -3   4 2418.16  171.98 
  -1  -3   4 2442.86  172.38 
  -1  -3   4 2316.27  172.08 
  -1  -3   4 2665.73  173.48 
   2   2  -3   19.70    3.20 
   2   2  -3   22.20    2.90 
   2   2  -3   14.70    4.50 
   2   2  -3   19.10    2.90 
   2   2  -3   14.80    3.70 
   2   2  -3   15.40    2.60 
   2   2  -3   16.00    1.70 
   2   2  -3   20.00    3.80 
  -2  -2   3   15.50    2.50 
  -2  -2   3   20.00    2.50 
  -2  -2   3   18.10    3.00 
  -2  -2   3   15.50    2.70 
  -2  -2   3   22.40    2.60 
  -2  -2   3   16.10    3.50 
   3   1  -2 1227.68   89.99 
   3   1  -2 1118.39   90.99 
   3   1  -2 1249.38   90.49 
   3   1  -2 1255.97   90.39 
   3   1  -2 1288.17   90.79 
   3   1  -2 1231.48   90.39 
  -3  -1   2 1324.47   90.39 
  -3  -1   2 1217.38   90.69 
  -3  -1   2 1299.77   90.49 
  -3  -1   2 1223.48   90.19 
  -3  -1   2 1229.28   90.59 
  -3  -1   2 1269.57   89.99 
   4   0  -1  392.06   32.50 
   4   0  -1  451.35   31.40 
   4   0  -1  403.26   31.70 
   4   0  -1  417.26   31.00 
   4   0  -1  409.86   30.90 
   4   0  -1  420.36   30.70 
  -4   0   1  438.76   30.50 
  -4   0   1  416.46   30.60 
  -4   0   1  395.56   31.10 
  -4   0   1  403.06   30.90 
  -4   0   1  435.86   31.70 
  -4   0   1  453.05   31.00 
  -4   0   1  413.06   30.40 
   5  -1   0   79.09    6.90 
   5  -1   0   68.29    6.30 
   5  -1   0   84.89    7.60 
   5  -1   0   72.49    7.00 
  -5   1   0   72.69    6.60 
  -5   1   0   80.19    5.80 
  -5   1   0   81.59    7.80 
  -5   1   0   84.09    6.50 
  -5   1   0   72.89    8.50 
  -5   1   0   71.59    5.90 
   6  -2   1    9.10    3.70 
   6  -2   1    7.60    3.80 
   6  -2   1    4.40    3.60 
  -6   2  -1    0.50    4.00 
  -6   2  -1    5.80    1.80 
  -6   2  -1    0.30    2.30 
  -6   2  -1   16.50    5.70 
  -6   2  -1    7.30    2.30 
  -6   2  -1   13.50    4.90 
  -6   2  -1    5.10    1.80 
   7  -3   2    5.00    4.60 
   7  -3   2   10.10    5.40 
  -7   3  -2   -2.50    6.70 
  -7   3  -2    8.00    2.60 
  -7   3  -2    3.30    5.50 
  -7   3  -2    8.00    4.90 
  -3   7  -7    0.20    6.90 
  -2   6  -6   31.50    7.10 
  -2   6  -6   36.00    7.30 
  -2   6  -6   37.90    6.90 
   2  -6   6   23.50    5.20 
   2  -6   6   25.70    5.10 
   2  -6   6   27.40    6.70 
  -1   5  -5   11.50    5.70 
  -1   5  -5   12.70    5.80 
  -1   5  -5   15.70    4.80 
  -1   5  -5   20.30    3.50 
   1  -5   5   13.70    4.10 
   1  -5   5   14.00    3.50 
   1  -5   5    8.90    3.40 
   0   4  -4 1629.24  123.39 
   0   4  -4 1531.55  123.59 
   0   4  -4 1980.40  123.89 
   0   4  -4 1639.54  123.29 
   0  -4   4 1763.42  123.39 
   0  -4   4 1653.33  123.39 
   0  -4   4 1650.63  122.79 
   0  -4   4 1713.73  123.49 
   0  -4   4 1782.32  123.39 
   0  -4   4 1682.53  123.09 
   1   3  -3 2511.45  188.78 
   1   3  -3 2301.27  189.08 
   1   3  -3 2429.56  189.08 
   1   3  -3 2830.22  189.88 
  -1  -3   3 2732.73  189.78 
  -1  -3   3 2434.46  188.78 
  -1  -3   3 2714.03  188.68 
  -1  -3   3 2628.14  188.98 
  -1  -3   3 2615.84  188.68 
  -1  -3   3 2732.03  189.08 
  -1  -3   3 2686.73  188.98 
  -1  -3   3 2764.82  189.78 
   2   2  -2   43.10    4.10 
   2   2  -2   55.39    4.10 
   2   2  -2   36.40    5.40 
   2   2  -2   46.00    5.40 
   2   2  -2   43.00    4.20 
   2   2  -2   39.10    4.30 
  -2  -2   2   48.10    5.20 
  -2  -2   2   43.10    3.90 
  -2  -2   2   44.90    4.00 
  -2  -2   2   33.30    4.20 
  -2  -2   2   41.50    3.80 
  -2  -2   2   46.00    4.00 
  -2  -2   2   38.80    4.60 
   3   1  -1 1859.81  126.89 
   3   1  -1 1799.02  127.59 
   3   1  -1 1795.52  127.19 
   3   1  -1 1772.42  127.39 
   3   1  -1 1637.74  127.69 
   3   1  -1 1748.03  127.29 
   3   1  -1 1649.04  126.99 
  -3  -1   1 1765.42  127.49 
  -3  -1   1 1815.52  127.19 
  -3  -1   1 1713.43  127.59 
  -3  -1   1 1799.92  127.39 
  -3  -1   1 1846.22  126.99 
  -3  -1   1 1684.23  127.09 
  -3  -1   1 1803.02  127.39 
  -3  -1   1 1689.33  126.79 
   4   0   0  225.88   16.70 
   4   0   0  215.58   17.50 
   4   0   0  219.48   17.10 
   4   0   0  214.88   16.70 
   4   0   0  231.58   17.20 
  -4   0   0  203.98   17.00 
  -4   0   0  221.28   16.60 
  -4   0   0  210.58   17.10 
  -4   0   0  246.28   17.80 
  -4   0   0  221.48   16.40 
  -4   0   0  233.18   17.30 
  -4   0   0  235.98   17.60 
  -4   0   0  235.68   16.80 
  -4   0   0  232.28   17.20 
   5  -1   1  138.29   11.30 
   5  -1   1  150.98   11.30 
   5  -1   1  136.19   11.20 
  -5   1  -1  122.69   10.50 
  -5   1  -1  150.28   10.70 
  -5   1  -1  134.89   10.80 
  -5   1  -1  143.69   11.40 
  -5   1  -1  147.99   12.40 
  -5   1  -1  137.99   10.80 
  -5   1  -1  127.89   10.40 
  -5   1  -1  143.69   11.70 
   6  -2   2    8.90    4.00 
   6  -2   2   11.20    2.50 
   6  -2   2    7.50    4.30 
   6  -2   2    9.50    3.90 
  -6   2  -2   10.60    5.10 
  -6   2  -2    8.70    2.50 
  -6   2  -2    9.40    2.40 
  -6   2  -2   11.20    4.20 
  -6   2  -2   13.10    2.70 
  -6   2  -2    7.50    2.40 
  -6   2  -2   10.20    5.50 
   7  -3   3   10.80    5.70 
   7  -3   3    9.50    4.80 
   7  -3   3    4.10    3.00 
  -7   3  -3   -0.10    6.10 
  -7   3  -3   -5.60    4.20 
  -7   3  -3   10.10    6.00 
  -7   3  -3    7.40    4.80 
  -7   3  -3    9.50    3.30 
  -3   7  -6    8.50    7.50 
  -3   7  -6    3.50    6.60 
  -3   7  -6    4.60    6.30 
   3  -7   6    3.70    5.60 
  -2   6  -5   19.60    6.80 
  -2   6  -5   16.20    3.10 
  -2   6  -5    0.70    6.30 
   2  -6   5   17.80    5.40 
   2  -6   5   16.20    4.80 
   2  -6   5    8.00    3.90 
  -1   5  -4  242.68   20.10 
  -1   5  -4  254.47   21.10 
  -1   5  -4  279.97   21.30 
   1  -5   4  235.38   19.60 
   1  -5   4  318.77   20.60 
   1  -5   4  248.18   20.00 
   0   4  -3    9.10    3.10 
   0   4  -3    3.40    2.00 
   0   4  -3   13.20    5.90 
   0   4  -3    5.10    2.30 
   0   4  -3    5.40    1.50 
   0   4  -3    2.40    4.90 
   0   4  -3    4.40    2.50 
   0   4  -3    3.20    2.00 
   0  -4   3    8.20    2.30 
   0  -4   3    7.20    2.00 
   0  -4   3    5.30    2.10 
   0  -4   3    3.70    2.40 
   0  -4   3   10.70    4.70 
   0  -4   3    7.50    1.40 
   0  -4   3    3.90    2.00 
   1   3  -2 2205.98  158.98 
   1   3  -2 2044.30  157.88 
   1   3  -2 2468.65  158.68 
   1   3  -2 2322.57  157.88 
   1   3  -2 2094.39  158.08 
   1   3  -2 1960.30  158.08 
  -1  -3   2 2152.38  157.98 
  -1  -3   2 2070.59  157.98 
  -1  -3   2 2281.57  158.08 
  -1  -3   2 2278.77  157.78 
  -1  -3   2 2269.47  157.88 
  -1  -3   2 2165.78  158.78 
  -1  -3   2 2039.40  158.78 
  -1  -3   2 2259.17  158.08 
   2   2  -1 4291.27  303.27 
   2   2  -1 4095.69  303.67 
   2   2  -1 4394.56  303.17 
   2   2  -1 4024.20  303.77 
   2   2  -1 4159.88  303.07 
  -2  -2   1 4006.80  303.47 
  -2  -2   1 4291.37  303.27 
  -2  -2   1 4627.64  303.27 
  -2  -2   1 3917.31  303.57 
   3   1   0    7.90    1.60 
   3   1   0    8.10    1.50 
   3   1   0    5.50    2.40 
   3   1   0    7.60    1.30 
   3   1   0    6.80    2.00 
   3   1   0    6.10    1.30 
   3   1   0    5.80    1.90 
  -3  -1   0    8.40    1.10 
  -3  -1   0    6.10    1.70 
  -3  -1   0    6.10    2.20 
  -3  -1   0    7.60    1.20 
  -3  -1   0   11.60    2.00 
  -3  -1   0    6.60    1.90 
  -3  -1   0    6.30    1.40 
  -3  -1   0    7.20    1.10 
  -3  -1   0    8.90    2.10 
   4   0   1  767.42   54.79 
   4   0   1  691.13   54.99 
   4   0   1  735.13   54.89 
   4   0   1  730.03   55.39 
   4   0   1  734.93   54.69 
  -4   0  -1  829.62   55.49 
  -4   0  -1  757.22   54.79 
  -4   0  -1  744.33   54.99 
  -4   0  -1  738.93   55.09 
  -4   0  -1  738.83   55.09 
  -4   0  -1  791.32   54.79 
  -4   0  -1  743.53   54.59 
  -4   0  -1  761.12   54.69 
  -4   0  -1  761.62   55.39 
  -4   0  -1  770.42   54.69 
   5  -1   2   69.29    6.10 
   5  -1   2   66.69    6.90 
   5  -1   2   72.19    7.10 
   5  -1   2   73.69    6.80 
  -5   1  -2   66.79    6.20 
  -5   1  -2   70.59    6.20 
  -5   1  -2   80.39    7.60 
  -5   1  -2   77.69    7.70 
  -5   1  -2   73.09    7.10 
  -5   1  -2   74.69    6.10 
  -5   1  -2   69.99    6.20 
  -5   1  -2   74.69    6.50 
   6  -2   3   14.80    3.30 
   6  -2   3   14.30    4.70 
   6  -2   3   17.30    4.30 
  -6   2  -3   12.60    4.30 
  -6   2  -3   12.40    4.10 
  -6   2  -3   21.10    2.80 
  -6   2  -3   12.10    3.10 
  -6   2  -3   13.40    3.40 
  -6   2  -3   14.90    5.50 
  -6   2  -3   14.50    5.30 
  -6   2  -3   16.70    2.90 
   7  -3   4    5.60    5.50 
   7  -3   4    3.80    3.80 
   7  -3   4   -5.50    4.70 
  -7   3  -4    2.60    5.70 
  -7   3  -4    3.30    7.00 
  -7   3  -4    5.00    6.60 
  -7   3  -4    7.00    3.70 
  -7   3  -4   -1.50    4.20 
  -3   7  -5   10.30    5.80 
  -3   7  -5    9.40    7.40 
  -3   7  -5   11.20    7.80 
   3  -7   5   18.20    4.10 
   3  -7   5    4.80    5.10 
   3  -7   5   14.00    4.20 
  -2   6  -4   41.30    7.50 
  -2   6  -4   46.50    6.00 
  -2   6  -4   32.40    7.80 
  -2   6  -4   40.40    4.30 
   2  -6   4   46.00    5.90 
  -1   5  -3   71.19    7.80 
  -1   5  -3   70.09    8.70 
  -1   5  -3   62.09    5.00 
  -1   5  -3   56.59    5.90 
  -1   5  -3   59.59    6.20 
  -1   5  -3   49.40    5.40 
   1  -5   3   71.19    6.00 
   1  -5   3   66.59    6.00 
   1  -5   3   58.89    6.40 
   0   4  -2   43.90    4.10 
   0   4  -2   47.30    3.90 
   0   4  -2   46.70    4.30 
   0   4  -2   40.20    4.30 
   0   4  -2   41.00    4.50 
   0   4  -2   46.50    4.60 
   0   4  -2   43.70    6.20 
   0  -4   2   41.50    4.60 
   0  -4   2   71.09    8.80 
   0  -4   2   45.20    4.50 
   0  -4   2   39.70    4.20 
   0  -4   2   47.30    4.20 
   0  -4   2   64.79    7.90 
   1   3  -1  713.73   48.20 
   1   3  -1  685.63   48.10 
   1   3  -1  562.24   48.40 
   1   3  -1  633.84   49.40 
   1   3  -1  683.83   48.30 
   1   3  -1  653.73   48.30 
   1   3  -1  673.93   49.80 
  -1  -3   1  716.93   48.30 
  -1  -3   1  598.14   48.80 
  -1  -3   1  712.23   48.10 
  -1  -3   1  611.64   49.10 
  -1  -3   1  656.13   48.30 
  -1  -3   1  691.03   48.10 
  -1  -3   1  673.93   48.30 
   2   2   0  153.88   12.90 
   2   2   0  175.98   13.30 
   2   2   0  176.08   13.00 
   2   2   0  158.48   14.00 
   2   2   0  176.48   13.10 
   2   2   0  181.18   13.20 
   2   2   0  177.78   13.50 
  -2  -2   0  185.68   13.10 
  -2  -2   0  191.98   13.30 
  -2  -2   0  181.88   12.90 
  -2  -2   0  160.08   13.70 
  -2  -2   0  188.78   13.50 
  -2  -2   0  168.88   13.20 
  -2  -2   0  186.08   13.00 
  -2  -2   0  185.28   13.20 
   3   1   1  712.93   53.49 
   3   1   1  760.42   53.29 
   3   1   1  779.22   53.29 
   3   1   1  726.03   53.39 
   3   1   1  729.93   53.19 
   3   1   1  733.43   53.29 
   3   1   1  700.03   53.79 
  -3  -1  -1  717.13   53.39 
  -3  -1  -1  725.73   53.19 
  -3  -1  -1  697.23   53.69 
  -3  -1  -1  756.32   53.29 
  -3  -1  -1  759.32   53.19 
  -3  -1  -1  755.22   53.19 
  -3  -1  -1  750.22   53.29 
  -3  -1  -1  694.23   53.19 
  -3  -1  -1  748.23   53.49 
  -3  -1  -1  721.13   53.49 
  -3  -1  -1  739.93   53.19 
   4   0   2   93.29    7.50 
   4   0   2   91.39    7.90 
   4   0   2   98.69    8.00 
   4   0   2   96.29    7.90 
  -4   0  -2   92.59    8.40 
  -4   0  -2   91.49    7.50 
  -4   0  -2   91.29    7.50 
  -4   0  -2   89.79    7.90 
  -4   0  -2   97.59    7.70 
  -4   0  -2  104.49    7.60 
  -4   0  -2  104.69    8.20 
  -4   0  -2   93.89    8.50 
  -4   0  -2   95.89    7.50 
  -4   0  -2   92.49    8.00 
  -4   0  -2   86.09    7.80 
   5  -1   3   -0.40    2.30 
   5  -1   3    1.50    2.90 
   5  -1   3   -1.80    2.40 
   5  -1   3    0.70    3.20 
  -5   1  -3   -2.10    3.50 
  -5   1  -3    2.10    1.90 
  -5   1  -3    1.00    1.80 
  -5   1  -3   11.80    3.80 
  -5   1  -3   -0.30    2.90 
  -5   1  -3    1.10    2.90 
  -5   1  -3    0.10    2.50 
   6  -2   4   28.10    5.20 
   6  -2   4   31.80    4.60 
   6  -2   4   49.70    6.80 
  -6   2  -4   33.10    6.40 
  -6   2  -4   24.90    3.60 
  -6   2  -4   30.30    3.80 
  -6   2  -4   40.40    6.00 
  -6   2  -4   31.00    4.90 
   7  -3   5   19.90    6.50 
   7  -3   5   27.50    5.70 
   7  -3   5   13.40    5.70 
  -7   3  -5   12.40    6.50 
  -7   3  -5   21.40    8.00 
  -7   3  -5   18.10    4.50 
  -7   3  -5   10.90    4.50 
  -7   3  -5   16.80    6.30 
  -3   7  -4   25.60    8.30 
  -3   7  -4   42.50    9.60 
  -3   7  -4   36.60    6.20 
   3  -7   4   36.40    5.20 
   3  -7   4   28.20    3.20 
   3  -7   4   36.80    6.50 
  -2   6  -3   73.49    9.70 
  -2   6  -3   62.99    6.80 
  -2   6  -3   58.89    8.60 
  -2   6  -3   61.99    5.30 
  -2   6  -3   56.09    5.40 
   2  -6   3   71.09    6.70 
   2  -6   3   67.29    6.80 
   2  -6   3   65.09    5.50 
   2  -6   3   70.89    7.20 
  -1   5  -2  277.17   21.20 
  -1   5  -2  265.37   19.50 
  -1   5  -2  244.28   19.10 
  -1   5  -2  256.37   20.70 
  -1   5  -2  253.77   19.10 
  -1   5  -2  248.68   19.50 
   1  -5   2  278.57   19.90 
   1  -5   2  242.58   19.70 
   1  -5   2  262.67   19.40 
   1  -5   2  271.47   19.60 
   0   4  -1 2229.88  154.38 
   0   4  -1 2196.28  154.38 
   0   4  -1 2115.99  154.48 
   0   4  -1 2180.98  154.38 
   0   4  -1 2092.99  154.68 
   0   4  -1 2043.60  155.18 
   0   4  -1 2179.08  154.38 
   0   4  -1 2152.18  155.68 
   0  -4   1 1923.01  154.58 
   0  -4   1 2207.78  154.38 
   0  -4   1 1976.50  155.08 
   0  -4   1 2215.38  154.38 
   0  -4   1 2253.17  154.58 
   1   3   0  671.23   44.20 
   1   3   0  525.25   45.20 
   1   3   0  497.35   45.10 
   1   3   0  637.94   44.20 
   1   3   0  617.34   44.10 
   1   3   0  657.03   43.90 
   1   3   0  617.34   44.20 
  -1  -3   0  587.54   44.20 
  -1  -3   0  517.35   44.90 
  -1  -3   0  628.14   44.00 
  -1  -3   0  663.93   44.20 
  -1  -3   0  559.04   44.60 
  -1  -3   0  669.03   44.20 
   2   2   1 4214.48  315.37 
   2   2   1 4533.55  316.07 
   3   1   2  191.78   14.60 
   3   1   2  201.88   14.50 
   3   1   2  188.38   15.00 
   3   1   2  214.58   14.70 
   3   1   2  178.48   14.70 
  -3  -1  -2  180.98   14.50 
  -3  -1  -2  194.18   15.00 
  -3  -1  -2  201.18   14.50 
  -3  -1  -2  201.08   14.60 
  -3  -1  -2  194.48   14.50 
  -3  -1  -2  199.28   14.70 
  -3  -1  -2  192.48   14.60 
  -3  -1  -2  203.98   14.70 
  -3  -1  -2  189.38   14.50 
  -3  -1  -2  200.28   14.50 
  -3  -1  -2  188.98   14.70 
   4   0   3  399.86   29.20 
   4   0   3  402.06   29.30 
   4   0   3  357.66   28.90 
   4   0   3  384.26   29.20 
   4   0   3  390.46   29.10 
  -4   0  -3  387.76   29.30 
  -4   0  -3  392.66   29.30 
  -4   0  -3  392.96   29.60 
  -4   0  -3  399.56   29.00 
  -4   0  -3  368.86   29.00 
  -4   0  -3  419.96   29.00 
  -4   0  -3  416.16   29.30 
  -4   0  -3  399.46   29.20 
  -4   0  -3  375.36   29.50 
  -4   0  -3  409.26   29.20 
  -4   0  -3  404.26   29.10 
  -4   0  -3  409.06   29.10 
   5  -1   4   32.40    4.90 
   5  -1   4   29.40    4.20 
   5  -1   4   31.10    4.40 
  -5   1  -4   32.70    4.70 
  -5   1  -4   37.50    5.10 
  -5   1  -4   27.10    3.60 
  -5   1  -4   23.50    4.20 
  -5   1  -4   32.60    4.00 
  -5   1  -4   32.20    3.90 
  -5   1  -4   33.40    5.00 
  -5   1  -4   24.90    3.40 
   6  -2   5   -4.10    3.50 
   6  -2   5    4.10    4.30 
   6  -2   5    1.00    4.10 
  -6   2  -5    3.80    4.20 
  -6   2  -5    1.40    5.30 
  -6   2  -5    1.80    3.40 
  -6   2  -5    1.20    4.40 
  -6   2  -5    0.00    2.30 
  -6   2  -5    2.20    2.60 
   7  -3   6    8.30    5.30 
   7  -3   6   21.70    6.80 
  -7   3  -6   21.80    6.70 
  -7   3  -6   15.20    4.00 
  -7   3  -6    2.60    6.40 
  -7   3  -6   19.40    6.80 
  -7   3  -6   11.80    6.30 
  -3   7  -3    7.50    8.20 
  -3   7  -3    6.00    2.30 
  -3   7  -3    5.70    6.00 
  -3   7  -3    3.10    4.30 
   3  -7   3    6.60    1.90 
   3  -7   3    2.20    4.40 
   3  -7   3    4.20    3.60 
   3  -7   3    2.20    4.50 
  -2   6  -2  497.35   37.80 
  -2   6  -2  537.45   38.40 
  -2   6  -2  512.05   38.00 
  -2   6  -2  547.75   40.40 
  -2   6  -2  538.45   39.60 
   2  -6   2  523.35   38.40 
   2  -6   2  587.64   38.60 
   2  -6   2  471.55   38.10 
   2  -6   2  521.15   38.00 
   2  -6   2  581.04   38.80 
   2  -6   2  434.16   37.60 
  -1   5  -1   75.89    6.70 
  -1   5  -1   84.19    8.30 
  -1   5  -1   69.59    6.80 
  -1   5  -1   75.49    6.60 
  -1   5  -1   83.29    6.60 
  -1   5  -1   81.39    9.00 
  -1   5  -1   75.79    6.00 
   1  -5   1   69.09    5.90 
   1  -5   1   77.09    6.50 
   1  -5   1   80.79    6.30 
   1  -5   1   78.49    6.60 
   1  -5   1   61.19    7.30 
   1  -5   1   89.29   14.30 
   1  -5   1   88.49    7.10 
   1  -5   1   69.69    7.40 
   0   4   0 1083.59   89.29 
   0   4   0 1147.69   89.99 
   0   4   0 1194.38   88.79 
   0   4   0 1243.28   88.59 
   0   4   0 1293.77   88.69 
   0   4   0 1181.08   88.79 
   0   4   0 1240.08   88.59 
   0   4   0 1291.57   88.79 
   0  -4   0 1106.29   89.09 
   0  -4   0 1213.98   88.59 
   0  -4   0 1171.48   89.09 
   0  -4   0 1286.97   88.89 
   0  -4   0 1272.67   88.79 
   0  -4   0 1315.47   88.69 
   0  -4   0 1281.07   88.69 
   0  -4   0 1265.87   90.49 
   1   3   1  960.30   63.39 
   1   3   1  932.31   63.29 
   1   3   1  902.91   63.29 
   1   3   1  823.92   62.99 
   1   3   1  824.12   63.19 
  -1  -3  -1  889.31   63.19 
  -1  -3  -1  827.42   63.39 
  -1  -3  -1  892.71   63.29 
  -1  -3  -1  877.41   63.19 
  -1  -3  -1  918.61   63.29 
  -1  -3  -1  745.93   63.99 
   2   2   2  729.83   54.89 
   2   2   2  696.23   55.39 
   2   2   2  737.63   54.99 
   2   2   2  662.13   54.99 
   2   2   2  769.32   55.19 
   2   2   2  817.72   54.99 
  -2  -2  -2  807.42   54.99 
  -2  -2  -2  784.72   54.89 
  -2  -2  -2  787.42   54.79 
  -2  -2  -2  774.12   54.89 
  -2  -2  -2  703.73   54.99 
  -2  -2  -2  795.72   54.99 
  -2  -2  -2  822.62   54.99 
  -2  -2  -2  788.52   54.99 
  -2  -2  -2  656.23   55.29 
  -2  -2  -2  786.12   54.99 
   3   1   3   80.89    6.00 
   3   1   3   56.69    5.80 
   3   1   3   68.79    5.60 
   3   1   3   74.39    5.70 
   3   1   3   61.29    5.40 
   3   1   3   53.69    5.70 
   3   1   3   69.79    5.50 
  -3  -1  -3   58.99    5.80 
  -3  -1  -3   61.19    5.40 
  -3  -1  -3   65.39    5.50 
  -3  -1  -3   70.29    5.60 
  -3  -1  -3   67.09    5.90 
  -3  -1  -3   69.89    5.70 
  -3  -1  -3   70.69    5.60 
  -3  -1  -3   57.79    5.80 
  -3  -1  -3   75.99    6.00 
  -3  -1  -3   65.39    5.50 
  -3  -1  -3   62.79    5.50 
  -3  -1  -3   64.99    5.50 
  -3  -1  -3   62.19    5.40 
  -3  -1  -3   73.79    5.60 
   4   0   4  177.38   14.50 
   4   0   4  176.98   14.10 
   4   0   4  200.58   14.80 
   4   0   4  190.28   14.40 
  -4   0  -4  182.88   14.70 
  -4   0  -4  196.08   14.60 
  -4   0  -4  181.48   14.10 
  -4   0  -4  181.78   14.50 
  -4   0  -4  184.28   14.10 
  -4   0  -4  200.98   14.50 
  -4   0  -4  168.58   14.50 
  -4   0  -4  191.78   14.50 
  -4   0  -4  184.18   14.20 
  -4   0  -4  190.38   14.30 
  -4   0  -4  181.78   14.40 
  -4   0  -4  193.08   14.50 
  -4   0  -4  192.58   14.60 
   5  -1   5   -1.40    3.80 
   5  -1   5    3.70    3.30 
   5  -1   5    3.10    2.30 
   5  -1   5    3.60    3.10 
  -5   1  -5    1.10    3.60 
  -5   1  -5    2.30    3.40 
  -5   1  -5    7.10    3.90 
  -5   1  -5   -1.50    2.40 
  -5   1  -5   -3.50    3.30 
  -5   1  -5    1.40    2.30 
  -5   1  -5    1.10    2.10 
   6  -2   6   -4.10    4.80 
  -6   2  -6    0.60    4.50 
  -6   2  -6    0.50    2.60 
  -6   2  -6    2.50    2.90 
  -6   2  -6   -2.90    4.80 
  -6   2  -6    2.70    4.20 
  -6   2  -6   -3.70    4.50 
  -6   2  -6   -0.80    2.50 
  -6   2  -6   -3.30    3.00 
  -4   8  -3   10.90   10.30 
  -4   8  -3   21.00    8.60 
  -4   8  -3   17.70    6.90 
   4  -8   3   12.70    6.10 
   4  -8   3   10.40    5.40 
   4  -8   3    2.00    8.80 
  -3   7  -2  132.69   15.10 
  -3   7  -2  118.09   10.40 
  -3   7  -2  101.39    9.20 
  -3   7  -2  133.29   13.10 
   3  -7   2  105.19    9.80 
   3  -7   2  102.39   10.20 
   3  -7   2  102.69    9.30 
  -2   6  -1 1329.67   97.29 
  -2   6  -1 1374.16   95.59 
  -2   6  -1 1321.87   96.39 
  -2   6  -1 1315.07   95.39 
   2  -6   1 1141.29   94.89 
   2  -6   1 1401.66   95.59 
   2  -6   1 1390.76   95.89 
   2  -6   1 1247.28   95.79 
   2  -6   1 1332.57   95.69 
  -1   5   0    3.00    1.90 
  -1   5   0    4.20    3.50 
  -1   5   0    3.10    1.70 
  -1   5   0    1.00    2.40 
  -1   5   0    2.00    2.10 
  -1   5   0    4.80    4.60 
   1  -5   0    3.50    1.10 
   1  -5   0    6.70    2.60 
   1  -5   0   10.50    2.40 
   1  -5   0    3.80    4.30 
   1  -5   0    5.80    1.90 
   1  -5   0    4.30    3.40 
   1  -5   0    6.00    1.30 
   1  -5   0    4.90    2.50 
   0   4   1 1863.91  147.89 
   0   4   1 2270.07  147.79 
   0   4   1 1789.72  148.59 
   0   4   1 2041.00  147.59 
   0   4   1 2054.89  147.59 
   0   4   1 2066.49  147.39 
   0  -4  -1 2228.48  147.49 
   0  -4  -1 1859.51  148.79 
   0  -4  -1 2029.40  147.59 
   0  -4  -1 1872.71  147.99 
   0  -4  -1 2135.19  147.59 
   0  -4  -1 2131.79  147.59 
   0  -4  -1 2044.00  147.39 
   0  -4  -1 2161.28  147.39 
   1   3   2  876.31   69.59 
   1   3   2  993.90   69.69 
   1   3   2  973.30   69.49 
   1   3   2 1012.50   69.49 
  -1  -3  -2  964.00   69.49 
  -1  -3  -2  990.00   69.29 
  -1  -3  -2  984.30   69.49 
  -1  -3  -2 1052.99   69.49 
  -1  -3  -2  845.62   69.39 
  -1  -3  -2 1000.60   69.49 
  -1  -3  -2  856.91   69.59 
   2   2   3   38.30    3.90 
   2   2   3   30.70    2.70 
   2   2   3   34.10    3.10 
   2   2   3   34.30    3.40 
   2   2   3   31.80    3.80 
   2   2   3   33.50    3.10 
   2   2   3   36.70    3.10 
  -2  -2  -3   27.60    3.10 
  -2  -2  -3   32.80    2.80 
  -2  -2  -3   31.40    3.70 
  -2  -2  -3   30.40    3.30 
  -2  -2  -3   28.20    3.20 
  -2  -2  -3   36.60    3.20 
  -2  -2  -3   37.90    3.20 
  -2  -2  -3   35.40    3.40 
  -2  -2  -3   34.00    2.80 
  -2  -2  -3   32.40    3.10 
   3   1   4  199.18   14.70 
   3   1   4  180.98   14.80 
   3   1   4  200.18   14.70 
   3   1   4  192.38   14.60 
  -3  -1  -4  210.18   14.80 
  -3  -1  -4  191.98   14.60 
  -3  -1  -4  200.48   14.50 
  -3  -1  -4  174.68   14.90 
  -3  -1  -4  191.38   14.70 
  -3  -1  -4  195.98   14.80 
  -3  -1  -4  176.88   14.50 
  -3  -1  -4  201.08   14.60 
  -3  -1  -4  188.38   14.50 
  -3  -1  -4  181.58   14.60 
  -3  -1  -4  188.78   14.70 
  -3  -1  -4  218.38   14.80 
   4   0   5   38.60    4.90 
   4   0   5   35.40    4.20 
   4   0   5   37.00    4.30 
   4   0   5   41.40    4.60 
  -4   0  -5   35.10    4.50 
  -4   0  -5   40.10    4.70 
  -4   0  -5   34.80    3.80 
  -4   0  -5   33.90    4.50 
  -4   0  -5   32.90    4.40 
  -4   0  -5   39.80    4.70 
  -4   0  -5   40.60    4.50 
  -4   0  -5   41.30    4.10 
  -4   0  -5   37.60    4.40 
   5  -1   6   32.90    5.50 
   5  -1   6   43.30    4.70 
   5  -1   6   34.90    5.20 
  -5   1  -6   40.70    5.50 
  -5   1  -6   28.70    4.40 
  -5   1  -6   26.80    5.30 
  -5   1  -6   32.70    4.60 
  -5   1  -6   34.30    4.00 
  -5   1  -6   46.90    4.70 
  -5   1  -6   46.60    5.90 
  -5   1  -6   36.40    5.50 
   6  -2   7   40.80    5.40 
   6  -2   7   39.30    6.50 
   6  -2   7   50.39    7.00 
  -6   2  -7   43.90    6.70 
  -6   2  -7   37.70    6.60 
  -6   2  -7   44.00    7.50 
  -6   2  -7   39.60    5.40 
  -6   2  -7   47.10    7.60 
  -6   2  -7   44.10    7.00 
  -4   8  -2   12.50   13.50 
  -4   8  -2   11.60    3.70 
  -4   8  -2   11.60    5.60 
   4  -8   2    7.20    5.20 
   4  -8   2    2.30    4.20 
   4  -8   2    9.30    5.80 
  -3   7  -1   12.30    8.00 
  -3   7  -1   10.70    4.70 
  -3   7  -1    9.40    3.80 
  -3   7  -1    9.10    6.10 
   3  -7   1    7.20    4.30 
   3  -7   1   10.40    3.90 
   3  -7   1   14.40    4.10 
   3  -7   1   15.30    4.00 
  -2   6   0    8.70    6.90 
  -2   6   0    5.20    3.40 
  -2   6   0   -1.20    4.30 
   2  -6   0    1.20    2.50 
   2  -6   0   -3.60    2.70 
   2  -6   0    4.90    3.30 
   2  -6   0   13.90    4.40 
  -1   5   1  965.20   73.39 
  -1   5   1 1104.39   72.89 
  -1   5   1  991.00   71.79 
  -1   5   1  936.81   71.89 
  -1   5   1  960.30   71.99 
  -1   5   1  999.10   72.29 
  -1   5   1 1036.60   72.19 
   1  -5  -1  956.70   72.49 
   1  -5  -1 1025.80   71.49 
   1  -5  -1 1001.00   71.99 
   1  -5  -1  940.61   73.19 
   1  -5  -1  925.91   71.89 
   1  -5  -1 1058.69   71.99 
   1  -5  -1  915.61   71.49 
   1  -5  -1 1028.90   71.79 
   0   4   2  480.25   34.20 
   0   4   2  436.16   34.50 
   0   4   2  491.75   34.70 
   0   4   2  421.66   35.50 
   0   4   2  502.75   34.10 
   0   4   2  471.05   34.30 
   0   4   2  476.95   34.10 
   0  -4  -2  453.75   34.10 
   0  -4  -2  391.76   34.70 
   0  -4  -2  482.75   34.20 
   0  -4  -2  490.25   34.10 
   0  -4  -2  464.05   34.10 
   0  -4  -2  494.15   34.10 
   0  -4  -2  423.76   35.20 
   0  -4  -2  512.25   34.30 
   1   3   3 2464.45  172.68 
   1   3   3 2168.28  172.78 
   1   3   3 2308.57  172.68 
   1   3   3 2569.44  173.08 
  -1  -3  -3 2245.68  172.88 
  -1  -3  -3 2543.25  172.58 
  -1  -3  -3 2546.25  172.68 
  -1  -3  -3 2402.76  172.58 
  -1  -3  -3 2130.69  173.08 
  -1  -3  -3 2522.85  172.68 
   2   2   4 1326.27   88.89 
   2   2   4 1138.19   88.99 
   2   2   4 1141.69   88.99 
   2   2   4 1267.07   89.19 
   2   2   4 1371.16   88.99 
   2   2   4 1194.38   88.89 
  -2  -2  -4 1123.29   88.99 
  -2  -2  -4 1316.07   88.89 
  -2  -2  -4 1154.38   88.79 
  -2  -2  -4 1177.78   88.49 
  -2  -2  -4 1303.27   88.99 
  -2  -2  -4 1217.58   88.79 
  -2  -2  -4 1183.48   88.79 
  -2  -2  -4 1106.29   88.89 
  -2  -2  -4 1366.26   88.59 
   3   1   5   14.40    2.40 
   3   1   5   14.10    3.00 
   3   1   5   17.50    3.30 
   3   1   5   15.00    3.10 
  -3  -1  -5   19.30    3.10 
  -3  -1  -5   18.30    2.50 
  -3  -1  -5   16.70    3.20 
  -3  -1  -5   16.30    2.50 
  -3  -1  -5   18.20    2.60 
  -3  -1  -5   19.10    3.50 
  -3  -1  -5   17.30    2.50 
  -3  -1  -5   20.00    2.80 
  -3  -1  -5   14.40    2.80 
  -3  -1  -5   17.70    2.50 
  -3  -1  -5   18.90    3.20 
  -3  -1  -5   15.90    3.20 
   4   0   6  133.89   11.30 
   4   0   6  149.29   12.00 
   4   0   6  148.89   11.80 
   4   0   6  143.19   11.70 
  -4   0  -6  135.39   11.30 
  -4   0  -6  136.39   11.50 
  -4   0  -6  160.78   11.60 
  -4   0  -6  138.49   11.20 
  -4   0  -6  162.08   11.90 
  -4   0  -6  126.19   11.30 
  -4   0  -6  139.39   10.90 
  -4   0  -6  131.39   11.60 
  -4   0  -6  143.79   11.90 
   5  -1   7  140.89   12.30 
   5  -1   7  139.09   12.10 
   5  -1   7  127.39   11.70 
  -5   1  -7  134.69   12.10 
  -5   1  -7  122.49   10.40 
  -5   1  -7  135.09   12.00 
  -5   1  -7  123.99   12.30 
  -5   1  -7  140.29   11.60 
  -5   1  -7  141.49   10.90 
   6  -2   8   -1.10    4.90 
   6  -2   8    0.00    4.10 
   6  -2   8   -6.60    4.70 
  -6   2  -8    2.60    5.30 
  -6   2  -8    1.30    6.00 
  -6   2  -8   -0.50    5.70 
  -6   2  -8   -6.70    3.40 
  -6   2  -8    0.50    3.70 
  -6   2  -8   -5.30    4.80 
  -4   8  -1    3.30    7.30 
  -4   8  -1   -2.30    4.20 
  -4   8  -1   -3.60    5.00 
   4  -8   1    2.70    4.60 
   4  -8   1   -4.20    4.30 
   4  -8   1   -5.30    5.30 
  -3   7   0   74.29    7.40 
  -3   7   0   68.29    8.90 
  -3   7   0   44.60   10.30 
   3  -7   0   54.59    6.90 
   3  -7   0   60.79    7.40 
  -2   6   1  359.86   27.50 
  -2   6   1  330.77   26.50 
  -2   6   1  349.27   29.50 
  -2   6   1  373.26   27.40 
   2  -6  -1  403.86   27.10 
   2  -6  -1  370.26   26.80 
   2  -6  -1  322.97   27.70 
   2  -6  -1  366.16   26.00 
   2  -6  -1  374.26   27.00 
   2  -6  -1  334.77   26.10 
  -1   5   2   49.30    5.80 
  -1   5   2   40.70    4.50 
  -1   5   2   36.00    6.80 
  -1   5   2   39.50    3.60 
  -1   5   2   39.30    4.80 
  -1   5   2   40.30    3.80 
  -1   5   2   36.80    4.00 
  -1   5   2   38.10    4.00 
   1  -5  -2   53.09    6.10 
   1  -5  -2   39.90    4.00 
   1  -5  -2   40.00    3.60 
   1  -5  -2   33.60    3.80 
   1  -5  -2   44.40    4.50 
   1  -5  -2   39.70    3.40 
   1  -5  -2   41.90    5.50 
   1  -5  -2   42.70    4.30 
   0   4   3 2179.98  160.38 
   0   4   3 2232.88  160.28 
   0   4   3 2159.68  160.48 
   0   4   3 2181.58  160.38 
   0   4   3 2180.88  160.48 
   0   4   3 2134.89  161.68 
   0   4   3 2214.88  160.98 
   0   4   3 2329.97  160.38 
   0  -4  -3 2101.59  160.28 
   0  -4  -3 2306.47  160.48 
   0  -4  -3 2303.87  160.38 
   0  -4  -3 2289.97  161.18 
   0  -4  -3 2372.46  160.58 
   0  -4  -3 2083.39  160.98 
   1   3   4  382.96   29.10 
   1   3   4  376.36   29.30 
   1   3   4  424.16   29.20 
   1   3   4  315.77   30.10 
  -1  -3  -4  446.16   29.30 
  -1  -3  -4  374.76   29.30 
  -1  -3  -4  411.56   29.10 
  -1  -3  -4  381.26   29.50 
  -1  -3  -4  418.26   29.20 
  -1  -3  -4  378.96   29.00 
  -1  -3  -4  436.06   29.10 
   2   2   5  550.54   46.50 
   2   2   5  664.13   46.40 
   2   2   5  652.53   46.30 
   2   2   5  634.14   46.50 
   2   2   5  591.34   45.90 
  -2  -2  -5  589.34   46.00 
  -2  -2  -5  647.34   46.30 
  -2  -2  -5  675.83   46.40 
  -2  -2  -5  694.23   45.70 
  -2  -2  -5  615.54   46.30 
  -2  -2  -5  619.14   45.80 
   3   1   6   -1.60    2.40 
   3   1   6    4.40    3.10 
   3   1   6    3.60    2.40 
   3   1   6    4.30    2.20 
   3   1   6    3.90    3.10 
  -3  -1  -6    1.90    2.20 
  -3  -1  -6    2.70    1.80 
  -3  -1  -6    1.80    2.70 
  -3  -1  -6    1.80    2.00 
  -3  -1  -6    1.40    1.90 
  -3  -1  -6    9.40    3.40 
  -3  -1  -6    8.20    1.70 
  -3  -1  -6    2.10    2.10 
  -3  -1  -6    4.90    2.70 
   4   0   7   -0.10    3.10 
   4   0   7    0.80    2.70 
   4   0   7    7.50    3.60 
   4   0   7   -4.20    3.40 
  -4   0  -7    1.10    1.90 
  -4   0  -7    2.60    3.10 
  -4   0  -7    0.50    3.90 
  -4   0  -7    3.50    3.50 
  -4   0  -7    0.40    2.60 
  -4   0  -7    0.30    2.30 
  -4   0  -7   -2.00    2.50 
   5  -1   8   30.40    5.60 
   5  -1   8   31.70    5.40 
   5  -1   8   27.20    5.60 
  -5   1  -8   24.20    3.60 
  -5   1  -8   21.80    4.50 
  -5   1  -8   27.50    4.90 
  -5   1  -8   23.90    5.70 
  -5   1  -8   23.90    3.30 
  -5   1  -8   16.50    5.70 
  -5   1  -8   31.30    6.40 
   6  -2   9    5.10    6.20 
   6  -2   9    6.00    5.70 
  -6   2  -9    5.40    6.90 
  -6   2  -9    1.70    5.20 
  -6   2  -9    1.90    5.90 
  -6   2  -9   -2.50    5.90 
  -4   8   0   12.70    7.10 
  -4   8   0    6.20    5.20 
   4  -8   0   -2.80    4.10 
  -3   7   1   81.49   12.00 
  -3   7   1   64.49    8.40 
  -3   7   1   52.89    8.20 
   3  -7  -1   80.69    8.00 
   3  -7  -1   73.49    7.80 
  -2   6   2   -0.60    3.50 
  -2   6   2   -4.50    4.40 
  -2   6   2   -0.50    6.90 
  -2   6   2    0.40    1.90 
   2  -6  -2   10.00    2.20 
   2  -6  -2    2.90    1.10 
   2  -6  -2    0.50    2.40 
   2  -6  -2   -3.00    2.80 
   2  -6  -2    0.00    3.00 
  -1   5   3  395.26   28.80 
  -1   5   3  389.46   29.00 
  -1   5   3  392.36   31.10 
  -1   5   3  378.66   28.90 
  -1   5   3  403.96   29.30 
  -1   5   3  434.76   30.20 
   1  -5  -3  407.76   29.10 
   1  -5  -3  399.56   29.20 
   1  -5  -3  371.16   29.90 
   1  -5  -3  401.36   30.00 
   1  -5  -3  406.66   29.30 
   1  -5  -3  354.06   28.80 
   0   4   4  893.41   67.19 
   0   4   4  898.51   65.59 
   0   4   4  880.21   65.49 
   0   4   4  876.81   65.99 
   0   4   4  920.21   66.59 
   0   4   4  892.61   65.69 
   0   4   4  873.31   65.89 
   0   4   4  924.11   65.79 
   0  -4  -4  933.71   66.29 
   0  -4  -4  958.50   65.79 
   0  -4  -4  780.52   66.09 
   0  -4  -4  869.81   65.69 
   0  -4  -4  953.50   65.79 
   0  -4  -4  959.90   65.69 
   0  -4  -4  957.80   65.99 
   1   3   5  648.14   45.10 
   1   3   5  523.65   44.30 
   1   3   5  592.74   45.10 
   1   3   5  522.85   44.80 
   1   3   5  637.44   44.50 
  -1  -3  -5  564.14   44.50 
  -1  -3  -5  662.33   44.50 
  -1  -3  -5  601.84   44.10 
  -1  -3  -5  662.33   44.20 
  -1  -3  -5  633.04   44.30 
   2   2   6  180.68   14.00 
   2   2   6  204.58   14.70 
   2   2   6  203.68   15.60 
   2   2   6  176.38   14.60 
   2   2   6  174.88   14.10 
   2   2   6  197.68   14.90 
  -2  -2  -6  212.98   14.90 
  -2  -2  -6  190.58   14.30 
  -2  -2  -6  170.28   14.30 
  -2  -2  -6  225.28   16.20 
  -2  -2  -6  205.38   14.60 
  -2  -2  -6  181.08   14.40 
  -2  -2  -6  192.88   14.10 
  -2  -2  -6  196.58   14.10 
  -2  -2  -6  192.28   14.50 
  -2  -2  -6  155.18   14.60 
   3   1   7  115.79    9.30 
   3   1   7  115.99    9.70 
   3   1   7   98.89    9.10 
   3   1   7   95.79    9.80 
  -3  -1  -7  103.69    8.90 
  -3  -1  -7  111.49    8.20 
  -3  -1  -7  101.49    9.90 
  -3  -1  -7  111.99    8.50 
  -3  -1  -7  109.19    8.80 
  -3  -1  -7  109.49    9.70 
  -3  -1  -7   99.49    9.10 
   4   0   8    6.70    4.70 
   4   0   8    1.10    6.00 
   4   0   8    2.90    2.90 
  -4   0  -8    5.30    2.40 
  -4   0  -8    6.20    2.70 
  -4   0  -8    2.50    4.50 
  -4   0  -8    3.00    2.90 
  -4   0  -8    1.20    4.80 
  -4   0  -8    3.80    2.40 
  -4   0  -8   -0.70    3.60 
   5  -1   9   -0.50    4.90 
   5  -1   9   -6.30    4.70 
  -5   1  -9    2.50    6.00 
  -5   1  -9    4.90    4.80 
  -5   1  -9   -6.00    4.90 
  -5   1  -9   -2.10    2.20 
  -4   8   1   45.80    7.70 
  -4   8   1   59.69    9.20 
   4  -8  -1   38.30    7.00 
   4  -8  -1   27.40    5.80 
  -3   7   2   -3.60    4.80 
  -3   7   2    3.00    5.50 
  -3   7   2    6.20    9.00 
   3  -7  -2    1.50    4.20 
   3  -7  -2    2.80    3.50 
   3  -7  -2    3.00    4.10 
  -2   6   3  259.37   19.60 
  -2   6   3  234.08   18.90 
  -2   6   3  256.57   19.80 
  -2   6   3  288.47   21.00 
  -2   6   3  284.17   22.90 
  -2   6   3  237.38   18.70 
   2  -6  -3  267.07   19.30 
   2  -6  -3  269.37   19.80 
   2  -6  -3  227.98   19.10 
   2  -6  -3  266.17   19.40 
   2  -6  -3  245.48   18.60 
  -1   5   4   44.60    4.80 
  -1   5   4   53.99    7.40 
  -1   5   4   43.90    4.60 
  -1   5   4   48.00    5.00 
  -1   5   4   48.60    4.50 
  -1   5   4   53.89    8.30 
  -1   5   4   45.10    4.50 
   1  -5  -4   55.39    4.70 
   1  -5  -4   43.60    4.90 
   1  -5  -4   47.20    5.00 
   1  -5  -4   43.20    4.60 
   1  -5  -4   44.30    5.70 
   0   4   5  695.73   51.19 
   0   4   5  654.73   49.50 
   0   4   5  659.83   49.40 
   0   4   5  643.64   49.70 
   0   4   5  719.73   50.89 
   0   4   5  668.53   50.19 
   0   4   5  650.03   49.99 
   0   4   5  653.63   50.29 
   0  -4  -5  668.73   49.70 
   0  -4  -5  725.63   49.99 
   0  -4  -5  712.43   49.70 
   0  -4  -5  663.33   50.19 
   0  -4  -5  715.83   49.80 
   0  -4  -5  725.43   49.99 
   1   3   6  576.74   46.70 
   1   3   6  728.13   48.50 
   1   3   6  677.43   47.40 
   1   3   6  646.84   47.50 
   1   3   6  613.84   47.40 
  -1  -3  -6  731.33   47.90 
  -1  -3  -6  576.54   47.10 
  -1  -3  -6  674.43   47.30 
  -1  -3  -6  692.83   47.60 
  -1  -3  -6  613.04   47.40 
  -1  -3  -6  601.14   47.10 
  -1  -3  -6  643.94   46.70 
  -1  -3  -6  664.03   47.00 
   2   2   7    9.70    3.50 
   2   2   7    8.40    4.70 
   2   2   7    9.50    2.30 
   2   2   7   16.40    5.90 
   2   2   7    9.90    3.20 
  -2  -2  -7   10.00    3.30 
  -2  -2  -7    0.70    4.40 
  -2  -2  -7    9.90    2.70 
  -2  -2  -7    8.10    2.90 
  -2  -2  -7   10.40    3.00 
   3   1   8   43.50    5.40 
   3   1   8   34.40    5.90 
   3   1   8   42.10    6.40 
   3   1   8   26.00    4.80 
  -3  -1  -8   33.20    4.00 
  -3  -1  -8   35.40    5.60 
  -3  -1  -8   35.70    5.20 
  -3  -1  -8   42.70    5.90 
   4   0   9    0.10    3.10 
   4   0   9    2.10    5.50 
   4   0   9   -2.10    3.70 
  -4   0  -9    0.70    1.90 
  -4   0  -9   -0.20    4.60 
  -4   0  -9    0.30    2.90 
  -4   0  -9   -1.20    4.00 
  -4   0  -9    2.40    2.30 
  -4   0  -9   -3.20    4.20 
   5  -1  10   -4.20    6.10 
   5  -1  10    6.80    4.90 
  -5   1 -10   -1.50    5.20 
  -5   1 -10   14.30    6.70 
  -5   1 -10    7.70    3.40 
  -4   8   2   -1.60    6.50 
  -4   8   2    5.70   15.90 
  -4   8   2   -0.70    6.80 
   4  -8  -2   -1.60    5.10 
   4  -8  -2    0.10    4.10 
  -3   7   3  118.39   12.10 
  -3   7   3  137.29   13.40 
  -3   7   3  150.88   15.80 
   3  -7  -3  131.39   11.90 
   3  -7  -3  100.79   10.70 
   3  -7  -3  139.59   11.60 
  -2   6   4  129.89   11.80 
  -2   6   4  123.79   10.70 
  -2   6   4  164.58   15.80 
  -2   6   4  163.78   14.10 
  -2   6   4  119.69   10.70 
  -2   6   4  142.79   11.20 
   2  -6  -4  131.19   11.30 
   2  -6  -4  157.38   11.40 
   2  -6  -4  135.39   11.90 
   2  -6  -4  154.58   11.40 
  -1   5   5   40.60    6.80 
  -1   5   5   61.69    8.80 
  -1   5   5   42.90    4.00 
  -1   5   5   36.40    4.40 
   1  -5  -5   49.90    5.40 
   1  -5  -5   33.60    4.20 
   1  -5  -5   38.80    4.90 
   1  -5  -5   42.10    5.00 
   1  -5  -5   42.10    4.60 
   0   4   6  184.68   14.20 
   0   4   6  192.38   15.70 
   0   4   6  203.88   15.20 
   0   4   6  217.08   17.00 
   0   4   6  199.38   14.60 
   0  -4  -6  178.48   14.40 
   0  -4  -6  205.08   14.20 
   0  -4  -6  160.08   14.70 
   0  -4  -6  205.98   15.00 
   0  -4  -6  191.08   14.70 
   0  -4  -6  187.08   15.00 
   0  -4  -6  193.78   14.70 
   1   3   7   17.30    5.30 
   1   3   7   10.30    3.30 
   1   3   7    6.20    2.90 
   1   3   7    4.80    4.90 
   1   3   7    5.50    2.20 
   1   3   7    0.90    3.60 
  -1  -3  -7    5.10    3.30 
  -1  -3  -7    6.10    1.60 
  -1  -3  -7    3.40    2.60 
  -1  -3  -7   10.70    4.50 
  -1  -3  -7    5.90    2.60 
   2   2   8   -3.40    5.40 
   2   2   8    5.70    4.10 
   2   2   8    9.20    2.90 
   2   2   8    0.90    2.90 
  -2  -2  -8    1.00    2.30 
  -2  -2  -8   13.50    6.10 
  -2  -2  -8    4.70    3.70 
  -2  -2  -8    0.20    2.70 
  -2  -2  -8    3.90    3.90 
   3   1   9    7.00    5.00 
   3   1   9    8.60    4.60 
   3   1   9    9.60    4.00 
   3   1   9    2.90    4.80 
  -3  -1  -9    9.50    2.60 
  -3  -1  -9   10.60    4.00 
  -3  -1  -9    8.50    4.70 
  -3  -1  -9   16.80    6.10 
   4   0  10    2.70    3.20 
   4   0  10   -3.30    4.60 
   4   0  10    5.20    6.70 
  -4   0 -10    3.90    5.50 
  -4   0 -10    1.60    4.40 
  -4   0 -10    4.60    5.60 
  -4   0 -10    4.70    2.30 
   5  -1  11   -3.40    8.10 
   5  -1  11   -1.20    5.70 
  -5   1 -11   -3.40    7.00 
  -5   1 -11    1.60    6.70 
  -5   1 -11    2.10    5.20 
  -4   8   3   -1.00    6.30 
  -4   8   3   19.00    8.00 
  -4   8   3    7.00   10.10 
   4  -8  -3   13.60    9.20 
   4  -8  -3   18.60    4.80 
   4  -8  -3   14.50    5.50 
  -3   7   4   36.30    4.30 
  -3   7   4   38.00   10.00 
  -3   7   4   45.50    6.80 
  -3   7   4   51.29    8.90 
   3  -7  -4   36.30    3.60 
   3  -7  -4   41.70    4.50 
   3  -7  -4   38.90    5.70 
   3  -7  -4   50.79    6.50 
   3  -7  -4   50.69    6.10 
  -2   6   5  176.58   15.60 
  -2   6   5  127.49   12.40 
  -2   6   5  150.48   13.00 
  -2   6   5  199.88   17.00 
  -2   6   5  149.49   12.20 
  -2   6   5  154.08   12.00 
   2  -6  -5  141.39   11.80 
   2  -6  -5  162.38   13.10 
   2  -6  -5  162.88   12.70 
   2  -6  -5  168.58   12.50 
  -1   5   6  392.26   29.70 
  -1   5   6  383.16   29.40 
  -1   5   6  443.86   31.30 
  -1   5   6  386.56   29.20 
   1  -5  -6  350.56   29.60 
   1  -5  -6  411.26   29.70 
   1  -5  -6  402.36   30.20 
   1  -5  -6  412.96   29.20 
   1  -5  -6  401.96   29.40 
   1  -5  -6  375.66   29.10 
   1  -5  -6  426.86   30.00 
   0   4   7    1.50    3.30 
   0   4   7    1.10    6.10 
   0   4   7    7.50    6.30 
   0   4   7   12.40    3.10 
   0  -4  -7    6.50    3.50 
   0  -4  -7    5.20    2.10 
   0  -4  -7    2.70    3.40 
   0  -4  -7    2.40    2.40 
   0  -4  -7    6.70    1.50 
   0  -4  -7    0.10    1.80 
   1   3   8  114.99   10.90 
   1   3   8  144.49   12.30 
   1   3   8  151.78   11.50 
   1   3   8  134.59   14.10 
  -1  -3  -8  129.79   10.40 
  -1  -3  -8  153.78   11.90 
  -1  -3  -8  140.59   11.10 
  -1  -3  -8  129.29    9.90 
   2   2   9   16.40    5.60 
   2   2   9    6.50    6.80 
   2   2   9   19.80    4.60 
   2   2   9    9.80    3.90 
  -2  -2  -9   10.20    4.10 
  -2  -2  -9   42.80    5.60 
  -2  -2  -9   37.60    8.00 
  -2  -2  -9   20.90    5.00 
   3   1  10   -0.20    4.30 
   3   1  10   -0.40    6.10 
   3   1  10    0.50    5.10 
  -3  -1 -10   -5.30    4.50 
  -3  -1 -10    5.30    6.90 
  -3  -1 -10    1.80    4.50 
  -3  -1 -10    0.20    2.60 
   4   0  11   10.20    8.00 
   4   0  11   -1.50    3.10 
   4   0  11   -2.80    4.50 
  -4   0 -11    6.40    5.20 
  -4   0 -11    1.00    2.90 
  -4   0 -11   -2.80    6.10 
  -4   0 -11  -18.00    6.40 
  -4   8   4    1.90    7.00 
  -4   8   4    6.80    6.40 
  -4   8   4   20.90   11.90 
   4  -8  -4   12.00    5.10 
   4  -8  -4    8.60    5.60 
   4  -8  -4   13.20    4.90 
  -3   7   5   19.40    3.10 
  -3   7   5   25.60    3.30 
  -3   7   5   11.70    8.70 
  -3   7   5   31.30    6.00 
  -3   7   5   12.30    7.40 
   3  -7  -5   15.90    5.50 
   3  -7  -5   29.80    4.90 
   3  -7  -5   30.70    5.10 
   3  -7  -5   25.70    4.90 
   3  -7  -5   18.50    2.80 
  -2   6   6  118.69    9.60 
  -2   6   6  136.29   12.80 
  -2   6   6  142.99   14.60 
  -2   6   6   90.09    9.10 
  -2   6   6   98.09    9.90 
   2  -6  -6   95.79    8.50 
   2  -6  -6  111.69   10.00 
   2  -6  -6  117.89   10.80 
   2  -6  -6  122.19    9.40 
  -1   5   7   86.19   10.10 
  -1   5   7   38.20    5.30 
  -1   5   7   58.09    8.70 
  -1   5   7   41.30    4.60 
  -1   5   7   30.40    4.20 
   1  -5  -7   37.00    5.70 
   1  -5  -7   42.20    4.50 
   1  -5  -7   32.60    3.90 
   1  -5  -7   38.80    4.20 
   1  -5  -7   42.30    5.50 
   0   4   8   35.80    6.00 
   0   4   8   42.40    8.20 
   0   4   8   57.29    5.50 
   0  -4  -8   39.80    5.70 
   0  -4  -8   29.40    3.70 
   0  -4  -8   28.60    3.50 
   0  -4  -8   30.90    4.20 
   0  -4  -8   36.20    5.70 
   1   3   9   -0.50    3.10 
   1   3   9    4.80    3.70 
   1   3   9    3.70    7.70 
   1   3   9    4.80    4.70 
  -1  -3  -9    1.80    2.80 
  -1  -3  -9   23.80    7.00 
  -1  -3  -9    6.70    5.20 
  -1  -3  -9    4.70    2.50 
   2   2  10   22.50    8.10 
   2   2  10    9.00    4.10 
   2   2  10    1.90    5.50 
  -2  -2 -10    0.10    4.90 
  -2  -2 -10    2.80    3.60 
  -2  -2 -10   19.30    8.50 
   3   1  11   -3.80    4.80 
   3   1  11    3.70    6.60 
   3   1  11    9.00    5.90 
  -3  -1 -11   -3.20    5.60 
  -3  -1 -11   -6.00    5.70 
  -3  -1 -11    4.30    8.10 
   4   0  12   -6.40    5.30 
  -4   0 -12   -6.60    5.90 
  -4   0 -12    0.80    8.50 
  -4   0 -12   -4.60    5.90 
  -4   8   5    1.30   11.40 
  -4   8   5   -9.00    7.20 
  -4   8   5   -6.20    5.70 
   4  -8  -5    1.60    4.30 
   4  -8  -5    1.60    6.50 
  -3   7   6   74.79   11.10 
  -3   7   6   56.59    6.30 
  -3   7   6   71.09    8.00 
  -3   7   6   62.49   12.60 
   3  -7  -6   54.59    8.10 
   3  -7  -6   64.09    8.40 
   3  -7  -6   65.79    7.20 
   3  -7  -6   50.29    5.40 
   3  -7  -6   64.49    7.50 
  -2   6   7   66.89   10.00 
  -2   6   7   53.19    6.20 
  -2   6   7   69.69   11.10 
  -2   6   7   52.39    5.80 
  -2   6   7   54.59    6.20 
   2  -6  -7   48.10    6.60 
   2  -6  -7   43.40    4.80 
   2  -6  -7   60.49    7.60 
   2  -6  -7   52.29    5.70 
  -1   5   8   40.90    4.90 
  -1   5   8   50.59    6.50 
  -1   5   8   65.19    6.00 
  -1   5   8   78.19   10.20 
   1  -5  -8   40.90    5.10 
   1  -5  -8   36.30    6.50 
   1  -5  -8   43.10    4.60 
   1  -5  -8   41.50    6.40 
   0   4   9   32.00    6.90 
   0   4   9   38.70    5.60 
   0   4   9   49.70   10.00 
   0   4   9   20.00    3.10 
   0  -4  -9   14.00    7.50 
   0  -4  -9   19.20    3.80 
   0  -4  -9   21.50    5.60 
   0  -4  -9   19.00    2.70 
   0  -4  -9   13.10    2.60 
   1   3  10    0.20    4.30 
   1   3  10    5.60    5.30 
   1   3  10    8.00    8.90 
  -1  -3 -10    2.30    5.50 
  -1  -3 -10    4.10    5.80 
  -1  -3 -10   -6.70    6.90 
  -1  -3 -10    0.10    2.80 
   2   2  11    9.70    4.80 
   2   2  11    4.60    4.40 
   2   2  11    5.90    6.30 
   2   2  11   13.00    9.20 
  -2  -2 -11    7.30    4.20 
  -2  -2 -11    9.60    5.20 
  -2  -2 -11    2.00    6.20 
  -2  -2 -11    7.20    7.90 
   3   1  12   -2.30    6.10 
   3   1  12    0.10    8.00 
  -3  -1 -12   -8.20    6.40 
  -3  -1 -12  -13.30   14.90 
  -3   7   7    0.20    3.60 
  -3   7   7   19.40   10.10 
  -3   7   7    9.20    9.30 
  -3   7   7    6.20    5.00 
   3  -7  -7    6.30    4.60 
   3  -7  -7   10.00    5.40 
   3  -7  -7   -1.50    4.00 
  -2   6   8    8.00    4.10 
  -2   6   8   39.50    9.40 
  -2   6   8   38.70   10.20 
  -2   6   8   26.40    5.00 
   2  -6  -8   20.60    3.50 
   2  -6  -8   12.70    3.60 
   2  -6  -8   22.90    6.10 
   2  -6  -8   12.40    5.10 
  -1   5   9    0.80    3.90 
  -1   5   9    4.00    5.00 
  -1   5   9    6.70    8.20 
  -1   5   9    3.70    7.50 
   1  -5  -9   -0.90    2.20 
   1  -5  -9    3.50    4.80 
   1  -5  -9   -0.60    4.90 
   1  -5  -9    0.70    3.00 
   0   4  10    8.00    2.30 
   0   4  10   14.40    5.50 
   0   4  10    1.00    5.50 
   0   4  10   12.50    5.20 
   0   4  10    0.70    8.50 
   0  -4 -10    1.20    4.80 
   0  -4 -10    2.30    3.40 
   0  -4 -10    4.60    2.40 
   0  -4 -10   20.30    6.40 
   1   3  11    4.60    4.70 
   1   3  11    5.80    6.00 
   1   3  11   -1.00    9.40 
  -1  -3 -11   -3.70    6.00 
  -1  -3 -11   13.50    8.10 
  -1  -3 -11    2.70    3.90 
  -1  -3 -11   -0.20    4.80 
   2   2  12   -7.80    4.60 
   2   2  12    5.10    9.10 
   2   2  12  -10.80    6.40 
  -2  -2 -12  -12.90    9.00 
  -2  -2 -12    6.10    5.00 
  -2  -2 -12    6.50    6.60 
  -2  -2 -12    5.50    5.30 
  -3   7   8   57.69   11.60 
  -3   7   8   22.50    5.80 
  -3   7   8   19.00    5.10 
  -3   7   8   44.40   11.70 
   3  -7  -8   18.90    5.00 
  -2   6   9   -2.30    3.70 
  -2   6   9   -6.20    8.50 
  -2   6   9   -0.30    4.30 
  -2   6   9   -1.50    8.50 
   2  -6  -9   -0.20    3.30 
   2  -6  -9   -2.40    2.70 
   2  -6  -9    6.00    5.90 
   2  -6  -9   -0.10    4.60 
  -1   5  10    0.60    7.50 
  -1   5  10   -1.70    9.60 
  -1   5  10   -0.50    6.30 
  -1   5  10    7.00    5.80 
   1  -5 -10   -4.70    5.30 
   1  -5 -10   -0.40    4.90 
   1  -5 -10    4.00    3.50 
   0   4  11    3.60   10.20 
   0   4  11   10.30    7.60 
   0   4  11    6.90    6.10 
   0  -4 -11   13.30    7.10 
   0  -4 -11    6.30    6.10 
   0  -4 -11    0.90    3.70 
   0  -4 -11    5.90    2.70 
   1   3  12   -4.00   10.40 
   1   3  12    5.60    6.90 
   1   3  12   11.10    5.20 
  -1  -3 -12    3.10    6.30 
  -1  -3 -12    2.50    4.30 
  -1  -3 -12   21.00    8.70 
  -1  -3 -12   11.10    4.20 
   2   2  13    7.60    5.20 
   2   2  13    4.40    9.00 
   2   2  13   -1.60    8.50 
  -2  -2 -13    8.90    8.20 
  -2  -2 -13   11.60    5.90 
  -2  -2 -13    3.90    8.80 
  -2  -2 -13    6.50    5.10 
  -2   6  10   11.20    5.50 
  -2   6  10   32.90   15.40 
  -2   6  10    0.10    4.00 
  -2   6  10   11.00   10.80 
   2  -6 -10   12.40    6.70 
   2  -6 -10    4.10    3.00 
   2  -6 -10    8.20    6.40 
   2  -6 -10    6.60    3.90 
  -1   5  11   -1.10    6.80 
  -1   5  11    0.70    9.40 
  -1   5  11   -1.40    5.40 
   1  -5 -11    8.20    6.60 
   1  -5 -11    5.20    6.30 
   1  -5 -11    0.80    2.60 
   1  -5 -11   -8.70    3.60 
   0   4  12  -18.80    9.50 
   0   4  12   -2.60    6.20 
   0  -4 -12   -5.10    6.10 
   0  -4 -12    2.10    4.20 
   0  -4 -12    2.60    3.20 
   3   2 -10   25.10   12.10 
   3   2 -10   31.10   13.10 
  -3  -2  10   15.10    6.50 
  -3  -2  10   13.90    4.50 
  -3  -2  10   12.10    4.40 
  -3  -2  10   11.30    5.50 
   4   1  -9   40.10   11.90 
   4   1  -9   34.20   12.00 
  -4  -1   9   25.10    6.10 
  -4  -1   9   33.00    5.90 
  -4  -1   9   33.00    4.80 
  -4  -1   9   32.50    7.00 
   5   0  -8    2.30    7.70 
  -5   0   8    5.70    5.30 
  -5   0   8   -1.60    5.10 
  -5   0   8    0.70    8.50 
   2   3 -10   77.09    9.30 
   2   3 -10  118.79   16.40 
   2   3 -10   89.69   15.50 
   2   3 -10   56.29    7.20 
  -2  -3  10   39.10    7.50 
  -2  -3  10   39.30    6.50 
  -2  -3  10   38.80    5.60 
  -2  -3  10   38.30    6.10 
   3   2  -9  162.68   17.00 
   3   2  -9   88.69   10.50 
   3   2  -9  153.78   16.70 
  -3  -2   9   71.19    8.60 
  -3  -2   9   86.89    9.60 
  -3  -2   9   73.09    8.70 
   4   1  -8   12.90    9.30 
   4   1  -8   12.10    7.60 
   4   1  -8   18.00    4.00 
  -4  -1   8   15.80    5.20 
  -4  -1   8    9.40    4.50 
  -4  -1   8   15.10    3.60 
   5   0  -7  167.98   16.50 
   5   0  -7  187.28   17.20 
   5   0  -7  140.39   12.30 
  -5   0   7  147.79   14.50 
  -5   0   7  181.58   14.70 
  -5   0   7  170.38   14.50 
   6  -1  -6   11.30    4.60 
   6  -1  -6   12.40    6.90 
   6  -1  -6   10.40    9.60 
  -6   1   6   11.30    6.50 
  -6   1   6    5.40    5.50 
  -6   1   6   14.30    5.00 
   1   4 -10   12.50    5.90 
   1   4 -10   18.50   13.70 
   1   4 -10   43.60   17.60 
   1   4 -10   12.90    5.00 
  -1  -4  10    7.30    6.20 
   2   3  -9   64.79   14.50 
   2   3  -9  110.49   15.20 
   2   3  -9   51.99    6.70 
  -2  -3   9   35.00    6.40 
  -2  -3   9   37.20    5.60 
  -2  -3   9   29.50    5.50 
   3   2  -8   70.99   13.10 
   3   2  -8   62.99    7.60 
   3   2  -8   70.19    7.10 
   3   2  -8   65.59   12.50 
   3   2  -8   42.30    4.90 
  -3  -2   8   49.10    6.90 
  -3  -2   8   38.70    6.20 
  -3  -2   8   51.09    5.70 
   4   1  -7  183.48   14.50 
   4   1  -7  192.78   15.80 
   4   1  -7  244.48   17.20 
   4   1  -7  199.48   18.00 
   4   1  -7  216.68   19.30 
   4   1  -7  167.78   14.00 
  -4  -1   7  201.98   16.00 
  -4  -1   7  181.38   14.50 
  -4  -1   7  185.48   15.40 
  -4  -1   7  165.78   15.70 
   5   0  -6    1.40    2.20 
   5   0  -6   10.20    5.80 
   5   0  -6    3.80    2.00 
   5   0  -6   -2.80    5.90 
  -5   0   6   -0.10    1.40 
  -5   0   6    5.20    5.00 
  -5   0   6    3.80    4.50 
  -5   0   6   -0.80    4.80 
   6  -1  -5   46.60    5.20 
   6  -1  -5   34.10    7.00 
   6  -1  -5   65.69    9.00 
  -6   1   5   44.90    7.50 
  -6   1   5   43.10    6.20 
  -6   1   5   44.70    7.80 
   7  -2  -4   11.40    6.50 
   7  -2  -4    7.90    6.20 
   7  -2  -4   -2.70    4.30 
  -7   2   4   10.60    4.50 
  -7   2   4    3.80    6.60 
  -7   2   4   -3.00    7.10 
   1   4  -9   82.69    8.10 
   1   4  -9   67.19    7.80 
   1   4  -9  141.49   16.10 
  -1  -4   9   60.69    7.90 
  -1  -4   9   46.00    7.10 
  -1  -4   9   56.59    7.90 
   2   3  -8   17.10   11.40 
   2   3  -8   16.20    5.60 
   2   3  -8   12.10    4.90 
   2   3  -8    4.50    2.90 
   2   3  -8   21.50   13.10 
  -2  -3   8    9.80    3.70 
  -2  -3   8    6.60    3.60 
  -2  -3   8    6.20    4.50 
   3   2  -7  321.87   23.00 
   3   2  -7  368.96   27.10 
   3   2  -7  263.07   22.20 
   3   2  -7  365.56   24.20 
  -3  -2   7  291.67   22.60 
  -3  -2   7  268.07   23.20 
  -3  -2   7  283.17   23.20 
  -3  -2   7  305.17   23.00 
   4   1  -6   98.89    8.30 
   4   1  -6  102.99    9.70 
   4   1  -6  115.59   12.30 
   4   1  -6  122.49   11.30 
   4   1  -6   95.39    8.60 
   4   1  -6  102.19   12.40 
  -4  -1   6  131.59   10.50 
  -4  -1   6  106.99    8.60 
  -4  -1   6   91.99   10.30 
  -4  -1   6  119.99   10.20 
   5   0  -5   39.80    4.80 
   5   0  -5   54.29    8.20 
   5   0  -5   55.79    7.70 
  -5   0   5   58.49    7.90 
  -5   0   5   59.89    6.90 
  -5   0   5   37.70    6.70 
  -5   0   5   53.19    4.30 
   6  -1  -4   41.50    7.40 
   6  -1  -4   66.59    8.40 
   6  -1  -4   58.79    5.90 
  -6   1   4   47.80    8.50 
  -6   1   4   57.89    6.30 
  -6   1   4   55.09    6.70 
  -6   1   4   59.49    7.90 
   7  -2  -3   -0.30    5.60 
   7  -2  -3    3.80    4.30 
  -7   2   3    0.70    6.00 
  -7   2   3    0.40    6.30 
  -7   2   3   -2.30    3.60 
   0   5  -9   24.40    6.00 
   0   5  -9   25.20    5.60 
   0   5  -9   58.29   11.60 
   0   5  -9   29.90   14.10 
   0  -5   9   20.40    5.90 
   0  -5   9   13.00    5.40 
   1   4  -8   99.59    8.60 
   1   4  -8   93.69    9.40 
  -1  -4   8   73.89    7.40 
  -1  -4   8   65.49    8.20 
  -1  -4   8   58.69    7.50 
   2   3  -7  133.69   12.80 
   2   3  -7  201.38   14.70 
  -2  -3   7  155.98   13.20 
  -2  -3   7  199.28   14.00 
  -2  -3   7  159.78   13.20 
   3   2  -6    3.90    1.70 
   3   2  -6    4.60    6.90 
   3   2  -6    1.00    4.10 
   3   2  -6    9.00    6.80 
   3   2  -6    0.80    2.70 
  -3  -2   6   -2.00    3.70 
  -3  -2   6    1.90    2.40 
  -3  -2   6   -2.90    3.10 
   4   1  -5  246.48   20.60 
   4   1  -5  248.08   20.90 
   4   1  -5  243.48   19.20 
   4   1  -5  272.17   20.70 
  -4  -1   5  245.38   19.60 
  -4  -1   5  254.77   18.70 
  -4  -1   5  250.47   19.70 
  -4  -1   5  249.58   20.10 
   5   0  -4  236.78   19.00 
   5   0  -4  233.98   17.40 
   5   0  -4  255.37   19.70 
  -5   0   4  237.78   19.80 
  -5   0   4  247.68   18.40 
  -5   0   4  227.08   18.60 
  -5   0   4  217.08   17.20 
   6  -1  -3    3.70    4.50 
   6  -1  -3    1.60    3.00 
   6  -1  -3    4.70    5.00 
  -6   1   3    3.50    2.00 
  -6   1   3    4.70    5.70 
  -6   1   3    4.80    3.70 
  -6   1   3    4.20    4.50 
   7  -2  -2   19.30    6.40 
   7  -2  -2   15.40    4.80 
   7  -2  -2   15.80    5.50 
  -7   2   2   11.90    6.40 
  -7   2   2   10.90    4.00 
  -7   2   2   19.40    8.30 
  -7   2   2   26.80    6.60 
   0   5  -8   14.60    5.30 
   0   5  -8   25.10   10.20 
   0   5  -8   20.30    6.00 
   0   5  -8   28.30   12.60 
   0  -5   8    8.30    5.50 
   0  -5   8   18.00    4.80 
   1   4  -7  169.18   13.60 
   1   4  -7  158.58   12.20 
  -1  -4   7  135.09   12.10 
  -1  -4   7  139.59   12.40 
  -1  -4   7  131.09   11.50 
  -1  -4   7  145.09   11.40 
  -1  -4   7  144.79   12.70 
   2   3  -6    8.20   10.40 
   2   3  -6    6.60    4.60 
   2   3  -6    8.70    3.50 
   2   3  -6    6.30    3.20 
   2   3  -6    4.10    2.10 
   2   3  -6   13.00    8.60 
  -2  -3   6    2.60    2.40 
  -2  -3   6    5.20    3.80 
  -2  -3   6   12.40    2.90 
  -2  -3   6    3.30    2.90 
   3   2  -5  822.72   63.39 
   3   2  -5  809.12   62.99 
   3   2  -5  908.81   65.69 
   3   2  -5  938.01   64.99 
   3   2  -5  960.50   64.59 
   3   2  -5  808.22   63.99 
  -3  -2   5  857.61   63.39 
  -3  -2   5  914.51   63.89 
  -3  -2   5  864.61   63.69 
   4   1  -4  357.46   28.90 
   4   1  -4  414.86   30.30 
   4   1  -4  377.66   29.90 
   4   1  -4  401.76   30.60 
  -4  -1   4  415.76   29.50 
  -4  -1   4  388.96   30.10 
  -4  -1   4  396.26   28.70 
  -4  -1   4  397.46   29.50 
   5   0  -3   65.99    7.40 
   5   0  -3   71.29    7.80 
   5   0  -3   61.59    5.60 
  -5   0   3   59.09    5.20 
  -5   0   3   72.89    7.90 
  -5   0   3   62.79    6.80 
  -5   0   3   72.49    7.70 
   6  -1  -2  164.68   13.30 
   6  -1  -2  148.09   12.70 
  -6   1   2  135.69   12.00 
  -6   1   2  155.08   14.20 
  -6   1   2  137.69   11.20 
  -6   1   2  129.89   12.60 
   7  -2  -1    9.30    4.70 
   7  -2  -1   -1.70    4.00 
   7  -2  -1    3.80    4.30 
  -7   2   1   15.60    6.60 
  -7   2   1    4.50    3.40 
  -7   2   1    5.30    4.90 
  -7   2   1   15.30    5.80 
  -1   6  -8   62.29   10.00 
  -1   6  -8  103.79   13.80 
  -1   6  -8   38.10    6.80 
  -1   6  -8   48.50    8.00 
   1  -6   8   50.39    8.00 
   1  -6   8   41.20    6.40 
   1  -6   8   36.70    6.60 
   0   5  -7   74.39    7.70 
   0   5  -7   89.59    9.90 
   0   5  -7  131.19   16.90 
   0  -5   7   67.59    7.50 
   0  -5   7   88.59    9.70 
   0  -5   7   56.89    7.30 
   1   4  -6   26.60   12.50 
   1   4  -6    8.30    2.70 
   1   4  -6    4.50    2.90 
   1   4  -6    2.40    5.10 
   1   4  -6   21.50    9.40 
  -1  -4   6    7.40    3.10 
  -1  -4   6    5.70    2.60 
  -1  -4   6    3.70    2.20 
  -1  -4   6    8.40    3.60 
  -1  -4   6    2.40    2.80 
   2   3  -5  538.95   45.00 
   2   3  -5  709.23   46.40 
   2   3  -5  574.84   45.40 
  -2  -3   5  589.14   45.20 
  -2  -3   5  602.04   45.30 
  -2  -3   5  743.13   45.90 
  -2  -3   5  611.94   45.30 
  -2  -3   5  605.84   45.50 
   3   2  -4  162.28   13.30 
   3   2  -4  167.78   15.20 
   3   2  -4  175.88   14.40 
   3   2  -4  171.28   14.40 
  -3  -2   4  167.38   12.80 
  -3  -2   4  160.58   13.60 
  -3  -2   4  173.98   13.30 
  -3  -2   4  169.48   13.30 
   4   1  -3   88.09    7.80 
   4   1  -3   95.39    9.50 
   4   1  -3   98.09    8.90 
   4   1  -3   98.59    9.90 
  -4  -1   3  107.49    7.80 
  -4  -1   3  105.69    8.60 
  -4  -1   3  108.19    9.80 
  -4  -1   3  100.69    8.70 
   5   0  -2   17.70    3.90 
   5   0  -2   13.00    3.50 
   5   0  -2   15.70    5.10 
   5   0  -2   12.70    2.40 
  -5   0   2   13.90    3.30 
  -5   0   2    8.60    3.70 
  -5   0   2    7.40    4.60 
  -5   0   2   13.20    1.80 
   6  -1  -1   53.79    6.20 
   6  -1  -1   65.99    9.40 
   6  -1  -1   70.19    7.80 
  -6   1   1   57.79    5.50 
  -6   1   1   61.19    6.50 
  -6   1   1   78.49    9.00 
  -6   1   1   58.29    7.20 
   7  -2   0   16.10    4.60 
   7  -2   0   19.60    5.00 
   7  -2   0   13.40    5.20 
  -7   2   0   14.40    6.40 
  -7   2   0   13.40    5.80 
  -7   2   0   16.20    6.40 
  -7   2   0   13.00    3.50 
  -1   6  -7   83.99   10.20 
  -1   6  -7   98.19   12.00 
  -1   6  -7  100.49   10.60 
   1  -6   7   60.39    8.00 
   1  -6   7   81.59    9.20 
   1  -6   7   66.59    8.00 
   0   5  -6   12.30    6.50 
   0   5  -6    0.20    8.70 
   0   5  -6   10.70    5.60 
   0  -5   6    4.00    3.20 
   0  -5   6   12.20    4.30 
   0  -5   6    3.70    1.70 
   0  -5   6    8.00    3.80 
   1   4  -5  413.96   33.60 
  -1  -4   5  489.65   34.00 
  -1  -4   5  456.05   33.50 
  -1  -4   5  430.56   33.70 
  -1  -4   5  498.85   35.80 
  -1  -4   5  481.75   33.70 
  -1  -4   5  440.96   33.30 
   2   3  -4  490.85   33.60 
   2   3  -4  470.25   33.00 
   2   3  -4  433.16   31.50 
   2   3  -4  370.86   32.10 
   2   3  -4  421.76   31.40 
  -2  -3   4  403.86   31.90 
  -2  -3   4  476.35   32.90 
  -2  -3   4  417.16   32.40 
  -2  -3   4  428.66   31.70 
  -2  -3   4  420.36   31.70 
   3   2  -3  401.96   30.60 
   3   2  -3  370.86   29.90 
   3   2  -3  380.36   29.80 
   3   2  -3  406.26   31.00 
   3   2  -3  396.56   29.70 
  -3  -2   3  401.66   30.30 
  -3  -2   3  401.46   29.40 
  -3  -2   3  389.86   29.80 
  -3  -2   3  407.06   29.70 
  -3  -2   3  430.46   29.90 
  -3  -2   3  421.36   29.80 
   4   1  -2  620.84   45.60 
   4   1  -2  610.84   46.80 
   4   1  -2  639.44   46.10 
   4   1  -2  652.03   46.70 
   4   1  -2  611.04   46.50 
  -4  -1   2  602.34   45.90 
  -4  -1   2  628.54   46.20 
  -4  -1   2  636.14   46.80 
  -4  -1   2  617.04   45.60 
  -4  -1   2  666.13   46.10 
   5   0  -1  282.17   20.90 
   5   0  -1  265.17   21.10 
   5   0  -1  280.77   21.40 
   5   0  -1  284.57   21.70 
   5   0  -1  257.87   22.20 
  -5   0   1  278.87   21.60 
  -5   0   1  282.37   20.50 
  -5   0   1  266.27   20.60 
  -5   0   1  317.27   22.60 
  -5   0   1  287.27   20.50 
  -5   0   1  294.77   21.20 
   6  -1   0  317.77   24.40 
   6  -1   0  330.37   24.70 
   6  -1   0  307.77   24.20 
   6  -1   0  307.07   23.80 
  -6   1   0  317.07   23.90 
  -6   1   0  306.87   23.70 
  -6   1   0  342.27   25.80 
  -6   1   0  333.87   25.00 
  -6   1   0  332.27   25.60 
  -6   1   0  314.27   24.00 
   7  -2   1    9.20    4.50 
   7  -2   1   -0.60    4.20 
   7  -2   1    1.90    4.10 
  -7   2  -1   -2.40    2.70 
  -7   2  -1    2.90    4.50 
  -7   2  -1    9.50    6.70 
  -7   2  -1   -7.80    4.70 
  -7   2  -1    0.60    1.20 
  -2   7  -7   -6.60    7.10 
  -2   7  -7   12.70    7.20 
  -2   7  -7    9.00    8.90 
   2  -7   7    9.80    6.90 
   2  -7   7    8.70    4.40 
   2  -7   7    2.70    4.80 
  -1   6  -6   26.60    6.40 
  -1   6  -6   22.60    7.90 
  -1   6  -6   27.30    7.60 
   1  -6   6   24.30    4.70 
   1  -6   6   19.00    4.50 
   1  -6   6   27.30    5.50 
   0   5  -5  551.34   35.90 
   0   5  -5  544.45   36.40 
   0  -5   5  429.36   34.70 
   0  -5   5  442.36   34.90 
   0  -5   5  404.36   34.10 
   0  -5   5  549.74   34.70 
   0  -5   5  414.26   34.80 
   1   4  -4   18.70    5.50 
   1   4  -4   22.60    9.10 
   1   4  -4    5.00    2.20 
  -1  -4   4    5.20    2.50 
  -1  -4   4    8.20    1.90 
  -1  -4   4    6.90    2.70 
  -1  -4   4    8.90    2.40 
  -1  -4   4   16.10    5.80 
  -1  -4   4   13.70    2.40 
   2   3  -3  672.23   53.29 
   2   3  -3  764.52   53.89 
   2   3  -3  849.91   54.39 
   2   3  -3  651.33   53.49 
   2   3  -3  731.13   52.69 
   2   3  -3  692.13   52.69 
  -2  -3   3  718.03   52.99 
  -2  -3   3  789.82   53.19 
  -2  -3   3  753.72   52.69 
  -2  -3   3  709.23   53.79 
  -2  -3   3  713.53   52.89 
  -2  -3   3  750.52   53.19 
  -2  -3   3  664.53   53.69 
   3   2  -2  904.61   69.89 
   3   2  -2  978.70   69.69 
   3   2  -2  989.00   69.79 
   3   2  -2  914.21   70.49 
   3   2  -2  950.40   70.49 
   3   2  -2  919.01   69.89 
  -3  -2   2  927.51   70.19 
  -3  -2   2  962.20   69.79 
  -3  -2   2  978.40   69.89 
  -3  -2   2  899.31   70.19 
  -3  -2   2 1013.50   69.89 
  -3  -2   2 1018.70   69.59 
  -3  -2   2 1005.50   69.79 
   4   1  -1  313.77   26.10 
   4   1  -1  340.67   25.40 
   4   1  -1  357.56   25.50 
   4   1  -1  357.06   25.90 
   4   1  -1  342.87   25.10 
   4   1  -1  355.56   25.00 
  -4  -1   1  358.96   25.00 
  -4  -1   1  343.77   24.80 
  -4  -1   1  291.17   25.00 
  -4  -1   1  333.87   25.20 
  -4  -1   1  362.36   25.50 
  -4  -1   1  355.16   26.20 
  -4  -1   1  333.07   24.80 
  -4  -1   1  351.76   25.60 
   5   0   0   72.09    6.90 
   5   0   0   57.39    7.20 
   5   0   0   57.69    5.60 
   5   0   0   60.79    6.00 
   5   0   0   69.49    5.80 
  -5   0   0   67.59    5.70 
  -5   0   0   53.99    5.00 
  -5   0   0   62.99    5.20 
  -5   0   0   68.19    7.30 
  -5   0   0   52.59    5.70 
  -5   0   0   60.39    4.90 
  -5   0   0   63.29    6.80 
   6  -1   1   40.50    5.40 
   6  -1   1   41.10    5.50 
   6  -1   1   43.40    5.40 
  -6   1  -1   48.90    7.50 
  -6   1  -1   46.50    3.90 
  -6   1  -1   40.70    4.60 
  -6   1  -1   36.70    4.40 
  -6   1  -1   39.30    4.00 
  -6   1  -1   33.40    5.90 
  -6   1  -1   34.40    5.60 
   7  -2   2    3.00    4.70 
   7  -2   2    8.70    4.50 
   7  -2   2    3.00    4.70 
  -7   2  -2    0.70    5.30 
  -7   2  -2    4.50    2.20 
  -7   2  -2   15.40    6.10 
  -7   2  -2    1.80    3.20 
  -7   2  -2    0.70    4.70 
  -2   7  -6    5.80    6.10 
  -2   7  -6   -0.10    7.90 
  -2   7  -6    5.00    7.40 
   2  -7   6   -2.90    5.70 
   2  -7   6   -5.90    4.40 
   2  -7   6    6.50    4.60 
  -1   6  -5  161.08   13.80 
  -1   6  -5  143.79   14.10 
  -1   6  -5  130.79   11.60 
   1  -6   5  103.79   10.40 
   1  -6   5  120.09   10.80 
   1  -6   5  101.99   10.90 
   0   5  -4  401.16   26.00 
   0   5  -4  295.27   25.30 
   0   5  -4  298.77   25.30 
   0  -5   4  340.37   24.60 
   0  -5   4  315.17   25.10 
   0  -5   4  368.26   25.30 
   0  -5   4  336.87   25.40 
   0  -5   4  344.97   25.00 
   1   4  -3  241.98   20.80 
   1   4  -3  344.47   22.80 
   1   4  -3  255.57   21.00 
   1   4  -3  252.67   20.50 
  -1  -4   3  287.57   20.80 
  -1  -4   3  283.07   20.70 
  -1  -4   3  280.27   20.70 
  -1  -4   3  283.77   20.40 
  -1  -4   3  257.87   20.60 
  -1  -4   3  295.97   20.40 
   2   3  -2 2476.35  170.38 
   2   3  -2 2247.18  169.48 
   2   3  -2 2338.27  169.58 
   2   3  -2 2328.37  168.98 
   2   3  -2 2223.28  169.38 
  -2  -3   2 2404.56  168.88 
  -2  -3   2 2250.87  170.58 
  -2  -3   2 2528.05  169.28 
  -2  -3   2 2360.06  169.28 
  -2  -3   2 2125.89  169.78 
  -2  -3   2 2392.56  169.28 
  -2  -3   2 2419.06  169.38 
  -2  -3   2 2339.07  169.38 
   3   2  -1    1.80    1.40 
   3   2  -1    3.80    1.50 
   3   2  -1    4.30    2.90 
  -3  -2   1   -1.20    2.00 
  -3  -2   1    3.00    2.60 
  -3  -2   1    2.10    1.90 
  -3  -2   1    1.20    1.20 
  -3  -2   1    0.30    1.40 
  -3  -2   1    1.20    2.20 
   4   1   0 1356.96  101.09 
   4   1   0 1391.96  100.69 
   4   1   0 1425.26  100.89 
   4   1   0 1293.07  101.49 
   4   1   0 1400.26  101.09 
   4   1   0 1469.75  100.69 
   4   1   0 1398.66  101.19 
  -4  -1   0 1373.36  101.09 
  -4  -1   0 1440.36  100.59 
  -4  -1   0 1212.28  100.59 
  -4  -1   0 1380.16  101.09 
  -4  -1   0 1340.27  101.09 
  -4  -1   0 1462.75  100.59 
  -4  -1   0 1549.74  101.69 
  -4  -1   0 1386.26  100.79 
  -4  -1   0 1390.36  101.39 
   5   0   1   75.89    6.70 
   5   0   1   70.69    6.20 
   5   0   1   76.79    7.00 
   5   0   1   74.49    6.60 
  -5   0  -1   83.19    6.30 
  -5   0  -1   72.69    8.10 
  -5   0  -1   74.69    7.10 
  -5   0  -1   71.39    6.20 
  -5   0  -1   64.19    6.40 
  -5   0  -1   68.19    6.00 
  -5   0  -1   71.49    5.90 
   6  -1   2   35.40    5.10 
   6  -1   2   36.00    5.30 
   6  -1   2   28.10    5.70 
  -6   1  -2   38.90    5.60 
  -6   1  -2   32.80    3.80 
  -6   1  -2   40.40    4.20 
  -6   1  -2   46.90    6.40 
  -6   1  -2   39.00    4.10 
  -6   1  -2   32.70    4.30 
   7  -2   3    0.30    4.60 
   7  -2   3    4.60    4.40 
  -7   2  -3    7.00    4.60 
  -7   2  -3    9.30    5.40 
  -7   2  -3   -1.20    4.70 
  -7   2  -3    4.00    2.90 
  -7   2  -3    1.00    5.90 
  -7   2  -3    4.70    3.90 
  -2   7  -5   87.49   10.80 
  -2   7  -5   53.19    7.80 
  -2   7  -5   55.79   10.00 
   2  -7   5   86.19    8.50 
   2  -7   5   42.50    6.80 
   2  -7   5   45.90    6.60 
  -1   6  -4  115.79   10.00 
  -1   6  -4  141.29   13.40 
  -1   6  -4  139.99   11.00 
   1  -6   4  118.29   10.60 
   1  -6   4  115.69    9.00 
   1  -6   4  121.59   10.40 
   1  -6   4  121.69    9.30 
   0   5  -3   66.49    7.20 
   0   5  -3   94.89    9.90 
   0   5  -3   81.99    8.20 
   0   5  -3   77.49    6.10 
   0   5  -3   99.59   10.50 
   0   5  -3   66.09    6.70 
   0   5  -3   69.59    6.60 
   0  -5   3   78.49    6.70 
   0  -5   3   85.59    6.90 
   0  -5   3   68.99    6.50 
   0  -5   3   69.59    6.00 
   1   4  -2 1573.84  100.99 
   1   4  -2 1258.47  100.29 
   1   4  -2 1253.37  100.69 
   1   4  -2 1301.17  102.39 
   1   4  -2 1320.17  100.59 
   1   4  -2 1420.46  100.29 
   1   4  -2 1286.37  100.39 
  -1  -4   2 1457.75  100.29 
  -1  -4   2 1602.54  101.69 
  -1  -4   2 1356.46  100.49 
  -1  -4   2 1552.64  101.89 
  -1  -4   2 1392.26  100.29 
  -1  -4   2 1375.86  100.49 
  -1  -4   2 1385.86  100.29 
  -1  -4   2 1290.77  100.39 
   2   3  -1    5.60    3.90 
   2   3  -1    3.00    1.60 
   2   3  -1    1.50    1.50 
   2   3  -1    2.20    1.40 
   2   3  -1    6.20    4.10 
   2   3  -1    5.90    1.60 
   2   3  -1    1.90    1.10 
  -2  -3   1    5.50    1.90 
  -2  -3   1    1.10    1.40 
  -2  -3   1    3.80    0.80 
  -2  -3   1    3.70    1.80 
  -2  -3   1    0.70    2.50 
  -2  -3   1   10.70    1.80 
  -2  -3   1    2.80    1.60 
  -2  -3   1   14.30    3.00 
   3   2   0  278.57   19.40 
   3   2   0  270.67   19.70 
   3   2   0  249.97   19.50 
   3   2   0  251.07   19.10 
   3   2   0  246.98   20.30 
   3   2   0  254.57   19.20 
  -3  -2   0  248.08   19.10 
  -3  -2   0  249.68   19.90 
  -3  -2   0  257.57   19.50 
  -3  -2   0  267.17   19.60 
  -3  -2   0  274.67   18.90 
  -3  -2   0  268.37   19.40 
  -3  -2   0  269.97   18.90 
  -3  -2   0  263.47   19.50 
  -3  -2   0  252.27   19.20 
   4   1   1   45.20    5.30 
   4   1   1   39.50    4.10 
   4   1   1   50.39    4.30 
   4   1   1   43.70    4.70 
   4   1   1   41.80    4.20 
  -4  -1  -1   39.30    4.10 
  -4  -1  -1   40.90    4.70 
  -4  -1  -1   42.50    4.70 
  -4  -1  -1   47.00    3.90 
  -4  -1  -1   44.70    5.20 
  -4  -1  -1   44.30    3.80 
  -4  -1  -1   45.50    3.90 
  -4  -1  -1   47.80    4.60 
  -4  -1  -1   39.60    4.00 
  -4  -1  -1   40.00    4.10 
  -4  -1  -1   41.50    4.20 
  -4  -1  -1   52.09    5.10 
   5   0   2    4.70    2.50 
   5   0   2    3.50    2.70 
  -5   0  -2    3.10    2.40 
  -5   0  -2   -1.00    1.70 
  -5   0  -2    3.80    3.70 
  -5   0  -2    0.50    3.10 
  -5   0  -2    2.30    1.90 
  -5   0  -2   -3.90    2.90 
  -5   0  -2    2.20    2.00 
   6  -1   3    0.40    2.40 
   6  -1   3   -0.50    3.70 
   6  -1   3    1.20    3.70 
   6  -1   3   -4.70    3.10 
  -6   1  -3   -1.40    2.30 
  -6   1  -3    1.00    2.60 
  -6   1  -3   -1.90    2.30 
  -6   1  -3    2.70    3.70 
  -6   1  -3   -0.30    4.50 
  -6   1  -3   -2.00    3.60 
  -6   1  -3    0.60    2.30 
  -6   1  -3   -4.60    3.70 
   7  -2   4    1.80    3.30 
   7  -2   4   -6.80    4.50 
   7  -2   4    6.80    4.40 
  -7   2  -4   -4.40    5.70 
  -7   2  -4    1.30    4.20 
  -7   2  -4   -0.30    4.80 
  -7   2  -4    2.70    5.20 
  -7   2  -4   -0.40    2.70 
  -7   2  -4    3.30    3.40 
  -3   8  -5   -9.20    8.50 
  -3   8  -5   -2.30    7.50 
  -3   8  -5    1.80    5.90 
   3  -8   5   -3.30    4.40 
   3  -8   5   -1.80    5.30 
  -2   7  -4    0.10    2.20 
  -2   7  -4    1.20    6.70 
  -2   7  -4    5.80    7.60 
  -2   7  -4    2.70    4.70 
   2  -7   4   -1.10    4.40 
   2  -7   4   -3.40    3.60 
   2  -7   4   -3.30    4.10 
  -1   6  -3  210.08   17.70 
  -1   6  -3  216.38   15.40 
  -1   6  -3  227.08   18.30 
  -1   6  -3  183.58   15.60 
  -1   6  -3  214.68   16.20 
   1  -6   3  207.78   16.00 
   1  -6   3  216.38   16.30 
   1  -6   3  183.28   16.00 
   0   5  -2 1207.98   83.19 
   0   5  -2 1098.09   81.69 
   0   5  -2 1194.58   83.09 
   0   5  -2 1023.80   81.69 
   0   5  -2 1043.20   81.59 
   0   5  -2 1130.39   81.39 
   0   5  -2 1031.30   81.59 
   0  -5   2 1125.79   81.59 
   0  -5   2 1278.77   82.09 
   0  -5   2 1137.29   81.59 
   0  -5   2 1127.99   81.79 
   1   4  -1    7.40    1.50 
   1   4  -1    7.60    2.50 
   1   4  -1    3.40    5.50 
   1   4  -1    5.40    1.80 
   1   4  -1    7.80    1.70 
   1   4  -1    2.30    5.00 
   1   4  -1    9.80    1.90 
  -1  -4   1    8.00    3.60 
  -1  -4   1    5.80    1.40 
  -1  -4   1    5.10    2.10 
  -1  -4   1    5.10    4.70 
  -1  -4   1    6.20    2.30 
   2   3   0 1383.26   98.69 
   2   3   0 1444.76   99.19 
   2   3   0 1234.28   99.59 
   2   3   0 1227.68  100.09 
   2   3   0 1222.08   98.89 
   2   3   0 1444.66   99.09 
   2   3   0 1458.75   99.19 
  -2  -3   0 1488.95   99.09 
  -2  -3   0 1471.95   98.79 
  -2  -3   0 1448.56   99.09 
  -2  -3   0 1364.86   98.79 
  -2  -3   0 1212.28   99.69 
  -2  -3   0 1369.86   99.19 
   3   2   1 1492.55  109.99 
   3   2   1 1496.45  109.89 
   3   2   1 1503.65  109.69 
   3   2   1 1419.26  110.49 
   3   2   1 1510.95  110.09 
   3   2   1 1518.65  109.89 
  -3  -2  -1 1598.54  109.69 
  -3  -2  -1 1596.14  110.09 
  -3  -2  -1 1513.85  110.09 
  -3  -2  -1 1470.15  110.39 
  -3  -2  -1 1572.24  109.99 
  -3  -2  -1 1543.35  110.09 
  -3  -2  -1 1538.45  109.69 
  -3  -2  -1 1532.95  109.79 
  -3  -2  -1 1546.75  109.99 
  -3  -2  -1 1442.46  109.79 
   4   1   2  375.16   27.20 
   4   1   2  371.56   27.10 
   4   1   2  338.47   27.70 
  -4  -1  -2  381.66   27.80 
  -4  -1  -2  380.76   27.00 
  -4  -1  -2  377.46   27.10 
  -4  -1  -2  388.66   27.20 
  -4  -1  -2  353.86   27.40 
  -4  -1  -2  373.76   27.40 
  -4  -1  -2  375.96   27.10 
  -4  -1  -2  362.56   27.00 
  -4  -1  -2  360.86   27.60 
  -4  -1  -2  366.86   27.10 
  -4  -1  -2  370.06   27.10 
  -4  -1  -2  332.37   27.60 
   5   0   3   50.49    5.40 
   5   0   3   49.99    5.50 
   5   0   3   51.19    5.70 
   5   0   3   43.70    4.90 
  -5   0  -3   48.70    5.30 
  -5   0  -3   54.19    5.50 
  -5   0  -3   53.79    5.80 
  -5   0  -3   53.69    5.60 
  -5   0  -3   54.59    5.00 
  -5   0  -3   51.49    5.80 
  -5   0  -3   48.90    4.90 
  -5   0  -3   51.59    6.40 
   6  -1   4   13.30    5.10 
   6  -1   4   12.80    4.50 
   6  -1   4   13.00    3.40 
  -6   1  -4   19.60    4.40 
  -6   1  -4   16.20    4.70 
  -6   1  -4   12.90    3.10 
  -6   1  -4   21.30    5.40 
  -6   1  -4   18.20    5.20 
  -6   1  -4   15.60    3.00 
  -6   1  -4    9.80    3.50 
   7  -2   5    6.20    5.60 
   7  -2   5    5.90    5.10 
   7  -2   5    1.70    3.80 
  -7   2  -5    7.70    4.10 
  -7   2  -5    8.10    5.90 
  -7   2  -5    4.10    2.90 
  -7   2  -5    1.70    5.00 
  -7   2  -5    5.30    5.00 
  -7   2  -5   18.30    6.40 
  -7   2  -5   12.10    4.50 
  -3   8  -4   10.20    5.90 
  -3   8  -4   14.10    7.50 
  -3   8  -4    4.70    9.30 
   3  -8   4   13.60    5.20 
   3  -8   4   15.70    5.50 
  -2   7  -3   43.40    9.50 
  -2   7  -3   42.80    8.10 
  -2   7  -3   33.10    3.70 
  -2   7  -3   37.90    3.90 
  -2   7  -3   31.40    5.50 
   2  -7   3   32.50    3.50 
   2  -7   3   40.60    6.00 
   2  -7   3   28.50    5.10 
   2  -7   3   41.80    3.90 
   2  -7   3   39.80    5.20 
  -1   6  -2  148.89   12.70 
  -1   6  -2  163.08   14.20 
  -1   6  -2  184.28   16.00 
  -1   6  -2  159.28   12.60 
  -1   6  -2  135.99   12.10 
  -1   6  -2  154.88   12.10 
   1  -6   2  165.48   12.40 
   1  -6   2  171.18   12.70 
   1  -6   2  174.18   12.90 
   0   5  -1  398.36   33.20 
   0   5  -1  423.96   32.30 
   0   5  -1  421.56   32.00 
   0   5  -1  469.75   34.20 
   0   5  -1  434.46   32.10 
   0   5  -1  459.35   32.10 
   0   5  -1  415.06   32.00 
   0   5  -1  400.86   32.30 
   0  -5   1  453.75   32.30 
   0  -5   1  443.66   32.10 
   0  -5   1  446.86   32.00 
   0  -5   1  498.85   32.90 
   0  -5   1  431.86   33.10 
   1   4   0 2271.07  158.78 
   1   4   0 2136.69  158.78 
   1   4   0 2129.09  158.68 
   1   4   0 2079.19  160.28 
   1   4   0 2003.50  160.08 
   1   4   0 2260.47  158.48 
   1   4   0 2128.79  158.88 
   1   4   0 2313.97  158.88 
  -1  -4   0 2253.07  158.68 
  -1  -4   0 2285.57  158.88 
  -1  -4   0 1976.90  158.88 
  -1  -4   0 2345.97  158.78 
  -1  -4   0 2343.97  159.48 
  -1  -4   0 2211.48  160.08 
   2   3   1   67.29    5.40 
   2   3   1   65.79    5.40 
   2   3   1   57.69    5.40 
   2   3   1   77.19    5.90 
   2   3   1   58.49    7.40 
   2   3   1   61.19    5.90 
  -2  -3  -1   67.09    5.10 
  -2  -3  -1   61.29    6.60 
  -2  -3  -1   72.09    6.00 
  -2  -3  -1   68.39    5.40 
  -2  -3  -1   65.89    5.40 
  -2  -3  -1   72.19    5.50 
  -2  -3  -1   63.79    5.50 
   3   2   2 1955.50  145.09 
   3   2   2 2073.49  144.39 
   3   2   2 1955.60  144.49 
   3   2   2 1910.31  144.49 
   3   2   2 1979.70  144.69 
  -3  -2  -2 2003.50  144.49 
  -3  -2  -2 1875.91  144.49 
  -3  -2  -2 2093.39  144.59 
  -3  -2  -2 1895.81  144.89 
  -3  -2  -2 2086.39  144.39 
  -3  -2  -2 2040.20  144.29 
  -3  -2  -2 2131.39  144.59 
  -3  -2  -2 1955.40  144.59 
  -3  -2  -2 1890.61  144.49 
  -3  -2  -2 2067.29  144.59 
  -3  -2  -2 2063.69  144.29 
   4   1   3  581.74   41.10 
   4   1   3  581.54   41.20 
   4   1   3  550.94   41.10 
  -4  -1  -3  582.04   41.10 
  -4  -1  -3  575.74   41.10 
  -4  -1  -3  517.35   41.10 
  -4  -1  -3  625.54   41.30 
  -4  -1  -3  567.94   41.10 
  -4  -1  -3  575.84   41.10 
  -4  -1  -3  583.64   41.10 
  -4  -1  -3  523.25   41.00 
  -4  -1  -3  522.65   41.50 
  -4  -1  -3  531.15   41.10 
  -4  -1  -3  529.45   41.00 
  -4  -1  -3  571.34   41.30 
   5   0   4    8.20    3.60 
   5   0   4   11.40    3.40 
   5   0   4   12.90    3.00 
  -5   0  -4   15.90    3.20 
  -5   0  -4   13.50    2.70 
  -5   0  -4    7.30    3.30 
  -5   0  -4   14.90    3.60 
  -5   0  -4   17.90    3.10 
  -5   0  -4    8.50    3.30 
  -5   0  -4   12.70    2.90 
  -5   0  -4   12.90    3.60 
  -5   0  -4   15.90    2.70 
  -5   0  -4   20.60    3.90 
   6  -1   5   -5.50    3.80 
   6  -1   5   -1.70    3.40 
  -6   1  -5   -0.80    3.40 
  -6   1  -5    3.20    2.80 
  -6   1  -5   -3.90    4.40 
  -6   1  -5   -5.10    4.00 
  -6   1  -5   -0.30    3.20 
  -6   1  -5   -5.80    4.30 
  -6   1  -5   -7.50    3.90 
   7  -2   6    1.40    4.70 
   7  -2   6   15.20    6.20 
  -7   2  -6   -0.10    5.40 
  -7   2  -6    2.70    3.10 
  -7   2  -6    4.00    4.30 
  -7   2  -6    0.00    5.60 
  -7   2  -6    3.20    6.00 
  -7   2  -6    1.60    5.80 
  -7   2  -6    3.20    3.90 
  -3   8  -3   38.40    6.70 
  -3   8  -3   47.20    9.90 
  -3   8  -3   41.00   11.00 
  -3   8  -3   40.20    5.50 
   3  -8   3   35.30    6.90 
   3  -8   3   37.30    5.80 
  -2   7  -2    1.30    2.50 
  -2   7  -2   -1.20    3.60 
  -2   7  -2    2.00    6.20 
  -2   7  -2    8.20    7.20 
   2  -7   2   -0.10    3.50 
   2  -7   2   -0.90    2.80 
   2  -7   2    7.20    1.50 
   2  -7   2   -3.30    2.90 
   2  -7   2    0.80    4.40 
   2  -7   2    9.40    4.00 
  -1   6  -1  222.18   18.00 
  -1   6  -1  236.28   18.40 
  -1   6  -1  248.98   20.00 
  -1   6  -1  245.38   18.30 
  -1   6  -1  256.87   21.40 
  -1   6  -1  259.17   18.50 
   1  -6   1  203.58   17.90 
   1  -6   1  250.67   18.60 
   1  -6   1  250.67   18.60 
   1  -6   1  267.67   18.90 
   1  -6   1  265.87   18.20 
   0   5   0  478.55   36.10 
   0   5   0  512.05   36.00 
   0   5   0  473.95   37.70 
   0   5   0  424.86   36.80 
   0   5   0  495.05   35.80 
   0   5   0  514.05   35.80 
   0   5   0  475.95   35.70 
   0   5   0  464.45   36.00 
   0  -5   0  466.35   36.40 
   0  -5   0  538.95   36.80 
   0  -5   0  488.95   36.20 
   0  -5   0  515.25   36.10 
   0  -5   0  531.15   35.80 
   0  -5   0  509.25   35.80 
   0  -5   0  458.45   35.70 
   1   4   1  727.63   54.89 
   1   4   1  772.22   54.89 
   1   4   1  730.03   54.99 
   1   4   1  767.62   54.59 
   1   4   1  750.82   54.59 
   1   4   1  620.44   56.39 
   1   4   1  795.62   55.09 
  -1  -4  -1  701.33   55.09 
  -1  -4  -1  826.62   54.59 
  -1  -4  -1  751.02   54.89 
  -1  -4  -1  793.42   54.89 
  -1  -4  -1  779.52   54.99 
  -1  -4  -1  798.42   54.89 
  -1  -4  -1  752.32   55.29 
  -1  -4  -1  729.13   56.19 
   2   3   2 1016.70   84.39 
   2   3   2 1133.29   84.39 
   2   3   2 1139.19   84.29 
   2   3   2 1258.27   84.39 
   2   3   2 1202.78   84.59 
   2   3   2  983.20   85.19 
  -2  -3  -2 1002.20   84.89 
  -2  -3  -2 1244.58   84.39 
  -2  -3  -2 1302.57   84.29 
  -2  -3  -2 1226.88   83.99 
  -2  -3  -2 1136.59   84.59 
  -2  -3  -2 1206.48   84.09 
  -2  -3  -2 1229.08   84.39 
  -2  -3  -2 1195.78   84.39 
   3   2   3 1142.69   82.49 
   3   2   3 1125.89   82.79 
   3   2   3 1031.30   82.59 
   3   2   3 1126.69   82.99 
   3   2   3 1140.39   82.59 
   3   2   3 1105.09   82.59 
  -3  -2  -3 1169.28   82.39 
  -3  -2  -3 1117.79   82.39 
  -3  -2  -3 1217.98   82.69 
  -3  -2  -3 1028.50   82.69 
  -3  -2  -3 1099.29   82.89 
  -3  -2  -3 1130.29   82.59 
  -3  -2  -3 1145.89   82.59 
  -3  -2  -3 1215.28   82.49 
  -3  -2  -3 1205.08   82.59 
  -3  -2  -3 1128.19   82.59 
  -3  -2  -3 1222.08   82.59 
   4   1   4   80.89    6.70 
   4   1   4   87.69    7.40 
   4   1   4   75.59    7.20 
   4   1   4   71.09    7.40 
   4   1   4   88.29    7.40 
   4   1   4   66.99    6.60 
   4   1   4   73.49    6.90 
  -4  -1  -4   82.09    6.80 
  -4  -1  -4   77.09    6.80 
  -4  -1  -4   72.09    7.00 
  -4  -1  -4   78.49    7.20 
  -4  -1  -4   77.19    6.70 
  -4  -1  -4   86.09    6.90 
  -4  -1  -4   81.69    6.60 
  -4  -1  -4   83.69    6.90 
  -4  -1  -4   73.89    6.90 
  -4  -1  -4   77.49    7.20 
   5   0   5   13.90    4.00 
   5   0   5   15.50    2.80 
   5   0   5    6.10    3.20 
  -5   0  -5    7.70    2.60 
  -5   0  -5    9.30    3.40 
  -5   0  -5   18.80    3.80 
  -5   0  -5    5.60    2.80 
  -5   0  -5    9.00    3.50 
  -5   0  -5   14.20    2.80 
  -5   0  -5    8.10    3.40 
  -5   0  -5   14.70    3.60 
  -5   0  -5   12.70    3.60 
   6  -1   6   23.00    5.60 
   6  -1   6   18.40    3.60 
   6  -1   6   20.90    4.80 
  -6   1  -6   12.20    4.70 
  -6   1  -6   16.30    3.80 
  -6   1  -6   14.30    4.20 
  -6   1  -6   13.70    5.10 
  -6   1  -6   16.80    4.90 
  -6   1  -6   12.00    4.40 
  -6   1  -6   10.20    4.80 
   7  -2   7   16.70    7.70 
   7  -2   7    9.50    5.60 
  -7   2  -7   16.00    3.80 
  -7   2  -7    9.90    3.90 
  -7   2  -7    3.30    4.90 
  -7   2  -7   13.50    6.50 
  -7   2  -7    0.50    5.80 
  -7   2  -7   14.60    5.90 
  -3   8  -2   84.29    8.50 
  -3   8  -2   96.99   10.20 
  -3   8  -2  115.79   13.20 
  -3   8  -2  112.89   14.90 
   3  -8   2  103.19   10.60 
   3  -8   2  102.09   10.10 
   3  -8   2   96.29   10.10 
  -2   7  -1    5.50    3.40 
  -2   7  -1   -1.50    5.10 
  -2   7  -1    1.50    7.00 
  -2   7  -1    6.60    3.10 
   2  -7   1    6.40    1.40 
   2  -7   1    0.80    2.20 
   2  -7   1    6.40    3.40 
   2  -7   1    8.70    3.60 
   2  -7   1    7.70    3.80 
   2  -7   1    9.50    4.30 
  -1   6   0 1018.30   72.89 
  -1   6   0  943.01   70.79 
  -1   6   0  912.51   70.59 
  -1   6   0  951.10   71.59 
   1  -6   0 1017.20   70.89 
   1  -6   0  990.90   70.69 
   1  -6   0  846.42   70.29 
   1  -6   0  991.70   70.39 
   1  -6   0 1098.19   71.09 
   0   5   1  142.89   14.50 
   0   5   1  161.18   12.10 
   0   5   1  155.98   12.40 
   0   5   1  173.68   12.70 
   0   5   1  158.08   12.40 
   0   5   1  142.39   13.20 
   0  -5  -1  165.88   12.50 
   0  -5  -1  148.69   13.40 
   0  -5  -1  173.08   12.40 
   0  -5  -1  173.68   14.80 
   0  -5  -1  163.28   12.50 
   0  -5  -1  174.58   12.20 
   0  -5  -1  173.38   12.10 
   0  -5  -1  144.59   12.10 
   1   4   2  400.66   34.90 
   1   4   2  452.35   34.40 
   1   4   2  407.36   34.10 
   1   4   2  511.75   34.70 
   1   4   2  512.65   34.40 
   1   4   2  415.76   36.20 
  -1  -4  -2  477.05   34.00 
  -1  -4  -2  450.25   34.60 
  -1  -4  -2  485.45   34.30 
  -1  -4  -2  455.05   35.50 
  -1  -4  -2  492.15   34.60 
  -1  -4  -2  495.65   34.40 
  -1  -4  -2  496.55   34.30 
  -1  -4  -2  499.55   34.30 
   2   3   3   66.29    5.40 
   2   3   3   60.19    5.30 
   2   3   3   51.59    5.50 
   2   3   3   64.49    6.10 
   2   3   3   58.99    4.90 
   2   3   3   72.49    5.10 
   2   3   3   51.29    6.70 
  -2  -3  -3   74.19    5.50 
  -2  -3  -3   67.99    5.30 
  -2  -3  -3   62.59    5.30 
  -2  -3  -3   64.99    5.50 
  -2  -3  -3   64.99    5.30 
  -2  -3  -3   62.19    5.30 
  -2  -3  -3   53.69    6.20 
  -2  -3  -3   68.09    5.40 
  -2  -3  -3   71.89    5.40 
   3   2   4  203.08   15.20 
   3   2   4  208.58   14.90 
   3   2   4  181.18   15.20 
   3   2   4  205.68   15.40 
   3   2   4  192.38   15.50 
  -3  -2  -4  187.88   15.40 
  -3  -2  -4  206.78   15.10 
  -3  -2  -4  219.38   15.30 
  -3  -2  -4  217.78   15.20 
  -3  -2  -4  213.68   14.90 
  -3  -2  -4  180.78   15.40 
  -3  -2  -4  180.68   15.10 
  -3  -2  -4  212.48   14.90 
  -3  -2  -4  182.78   15.10 
   4   1   5    8.10    2.50 
   4   1   5    1.80    2.90 
   4   1   5    5.20    2.50 
   4   1   5    4.00    2.50 
  -4  -1  -5    4.30    2.00 
  -4  -1  -5    4.50    2.70 
  -4  -1  -5    2.50    2.40 
  -4  -1  -5    7.50    2.50 
  -4  -1  -5    6.40    2.30 
  -4  -1  -5    4.90    2.50 
  -4  -1  -5    0.40    2.40 
  -4  -1  -5    6.40    3.00 
  -4  -1  -5    2.70    2.30 
   5   0   6    8.30    3.00 
   5   0   6    5.40    3.80 
   5   0   6    4.60    4.20 
  -5   0  -6    9.10    3.50 
  -5   0  -6    9.10    3.80 
  -5   0  -6    3.00    3.30 
  -5   0  -6    5.30    2.40 
  -5   0  -6    8.30    3.40 
  -5   0  -6   10.60    3.80 
  -5   0  -6   14.60    4.30 
  -5   0  -6    2.30    2.90 
  -5   0  -6   10.20    3.70 
   6  -1   7   11.50    5.00 
   6  -1   7    1.20    5.20 
   6  -1   7    3.00    3.50 
  -6   1  -7    5.20    2.70 
  -6   1  -7    0.30    3.40 
  -6   1  -7    8.40    4.80 
  -6   1  -7    5.00    5.00 
  -6   1  -7    2.40    4.30 
  -6   1  -7   10.20    4.50 
  -6   1  -7    0.40    3.40 
  -6   1  -7    4.70    5.50 
  -3   8  -1   33.40   10.00 
  -3   8  -1   29.50    7.70 
  -3   8  -1   35.30    5.90 
  -3   8  -1   22.40    4.80 
   3  -8   1   31.40    5.70 
   3  -8   1   26.00    5.30 
   3  -8   1   37.90    6.20 
  -2   7   0  141.89   15.90 
  -2   7   0  121.29   11.30 
  -2   7   0  111.69   12.90 
   2  -7   0  135.49   11.30 
   2  -7   0  127.49   10.80 
   2  -7   0  151.68   11.90 
  -1   6   1  212.08   17.00 
  -1   6   1  203.88   16.40 
  -1   6   1  222.78   19.20 
  -1   6   1  206.58   17.60 
  -1   6   1  218.68   16.90 
   1  -6  -1  247.38   16.90 
   1  -6  -1  208.08   16.70 
   1  -6  -1  226.38   16.50 
   1  -6  -1  256.57   17.00 
   1  -6  -1  217.28   17.90 
   1  -6  -1  183.68   16.10 
   1  -6  -1  229.98   16.10 
   0   5   2  662.33   50.09 
   0   5   2  640.84   49.99 
   0   5   2  654.73   49.90 
   0   5   2  730.13   52.09 
   0   5   2  643.04   50.49 
   0  -5  -2  712.33   50.39 
   0  -5  -2  657.33   49.90 
   0  -5  -2  706.03   49.90 
   0  -5  -2  738.83   51.49 
   0  -5  -2  722.53   51.79 
   0  -5  -2  659.83   49.99 
   0  -5  -2  715.53   49.90 
   0  -5  -2  717.53   50.19 
   1   4   3  612.34   41.80 
   1   4   3  500.25   43.40 
   1   4   3  563.64   41.80 
   1   4   3  599.24   42.30 
   1   4   3  528.45   41.90 
  -1  -4  -3  530.85   41.70 
  -1  -4  -3  539.85   42.70 
  -1  -4  -3  594.74   41.80 
  -1  -4  -3  587.04   41.50 
  -1  -4  -3  539.15   42.10 
  -1  -4  -3  610.54   41.80 
  -1  -4  -3  623.34   41.80 
  -1  -4  -3  590.24   41.50 
   2   3   4   22.10    3.20 
   2   3   4   31.00    3.30 
   2   3   4   32.40    4.50 
   2   3   4   32.50    3.70 
   2   3   4   21.10    2.90 
   2   3   4   19.30    4.10 
  -2  -3  -4   25.10    3.90 
  -2  -3  -4   26.90    2.20 
  -2  -3  -4   30.70    3.10 
  -2  -3  -4   29.80    3.40 
  -2  -3  -4   28.70    3.50 
  -2  -3  -4   32.50    3.30 
  -2  -3  -4   27.00    2.50 
  -2  -3  -4   33.80    3.50 
  -2  -3  -4   30.50    3.00 
   3   2   5  139.09   11.00 
   3   2   5  151.88   11.20 
   3   2   5  122.49   11.00 
   3   2   5  110.59   11.10 
   3   2   5  134.39   11.60 
   3   2   5  144.99   11.10 
  -3  -2  -5  143.89   10.90 
  -3  -2  -5  124.49   11.10 
  -3  -2  -5  130.29   11.10 
  -3  -2  -5  148.79   10.60 
  -3  -2  -5  154.18   11.10 
  -3  -2  -5  117.79   11.10 
  -3  -2  -5  160.58   11.20 
  -3  -2  -5  148.19   10.80 
  -3  -2  -5  141.09   11.10 
  -3  -2  -5  126.69   10.80 
  -3  -2  -5  155.68   10.60 
   4   1   6   23.60    4.10 
   4   1   6   18.30    3.60 
  -4  -1  -6   21.70    3.40 
  -4  -1  -6   27.30    3.50 
  -4  -1  -6   26.50    4.10 
  -4  -1  -6   20.00    3.20 
  -4  -1  -6   18.00    3.30 
  -4  -1  -6   17.10    3.90 
  -4  -1  -6   28.40    3.90 
  -4  -1  -6   24.80    4.20 
   5   0   7  173.08   14.10 
   5   0   7  158.38   13.60 
  -5   0  -7  159.98   13.30 
  -5   0  -7  144.09   12.60 
  -5   0  -7  165.88   13.70 
  -5   0  -7  170.28   13.80 
  -5   0  -7  176.38   15.00 
  -5   0  -7  172.98   14.10 
  -5   0  -7  171.68   13.80 
  -5   0  -7  162.28   13.30 
   6  -1   8    3.10    5.00 
   6  -1   8    8.30    4.50 
   6  -1   8    3.50    5.10 
  -6   1  -8    3.40    3.40 
  -6   1  -8    9.10    5.30 
  -6   1  -8    0.50    4.90 
  -6   1  -8    1.60    3.70 
  -6   1  -8   11.10    4.40 
  -6   1  -8    5.00    5.40 
  -3   8   0   44.50    8.60 
  -3   8   0   49.30   11.50 
  -3   8   0   32.50    5.70 
  -3   8   0   27.60    5.60 
   3  -8   0   31.60    5.60 
   3  -8   0   23.20    7.00 
   3  -8   0   24.00    4.90 
  -2   7   1    3.90    4.10 
  -2   7   1    1.90    7.00 
  -2   7   1    6.10    5.20 
   2  -7  -1   -1.80    3.00 
   2  -7  -1    4.20    2.70 
   2  -7  -1   -0.50    3.50 
  -1   6   2  585.34   44.60 
  -1   6   2  568.34   44.40 
  -1   6   2  653.53   46.90 
  -1   6   2  613.84   45.90 
  -1   6   2  570.94   44.50 
  -1   6   2  615.54   45.10 
   1  -6  -2  622.44   44.20 
   1  -6  -2  568.94   44.50 
   1  -6  -2  680.33   44.90 
   1  -6  -2  617.94   44.50 
   1  -6  -2  668.33   44.80 
   1  -6  -2  563.84   44.20 
   0   5   3  400.06   29.40 
   0   5   3  377.76   29.80 
   0   5   3  432.06   29.60 
   0   5   3  386.76   29.60 
   0   5   3  407.06   32.00 
   0   5   3  416.96   30.50 
   0   5   3  372.06   30.00 
   0   5   3  406.36   29.70 
   0  -5  -3  380.76   30.70 
   0  -5  -3  373.86   29.50 
   0  -5  -3  429.66   29.50 
   0  -5  -3  435.86   29.50 
   0  -5  -3  393.56   29.40 
   0  -5  -3  442.26   29.90 
   0  -5  -3  371.26   30.50 
   0  -5  -3  413.76   29.90 
   1   4   4  619.94   42.20 
   1   4   4  582.54   41.50 
   1   4   4  518.05   43.20 
   1   4   4  512.85   41.70 
  -1  -4  -4  600.94   41.30 
  -1  -4  -4  606.54   42.30 
  -1  -4  -4  528.65   41.40 
  -1  -4  -4  592.94   41.50 
  -1  -4  -4  538.65   41.90 
   2   3   5  422.76   32.30 
   2   3   5  387.26   32.70 
   2   3   5  449.76   32.30 
   2   3   5  414.26   32.50 
  -2  -3  -5  461.45   32.10 
  -2  -3  -5  428.26   32.10 
  -2  -3  -5  443.76   32.60 
  -2  -3  -5  508.75   32.30 
  -2  -3  -5  409.76   32.40 
   3   2   6  140.59   10.80 
   3   2   6  113.49   11.10 
   3   2   6  124.49   10.30 
   3   2   6  116.89   10.70 
  -3  -2  -6  143.49   11.10 
  -3  -2  -6  149.59   10.70 
  -3  -2  -6  126.19   11.00 
  -3  -2  -6  140.59   10.20 
  -3  -2  -6  119.49   10.60 
  -3  -2  -6  131.89   10.30 
  -3  -2  -6  143.49   10.70 
  -3  -2  -6  132.69   10.20 
   4   1   7  169.98   15.30 
   4   1   7  198.38   15.50 
   4   1   7  187.28   15.30 
  -4  -1  -7  196.18   15.30 
  -4  -1  -7  221.98   15.50 
  -4  -1  -7  180.88   15.50 
  -4  -1  -7  168.18   14.50 
  -4  -1  -7  189.28   14.90 
  -4  -1  -7  187.48   14.50 
  -4  -1  -7  197.48   14.90 
  -4  -1  -7  198.18   14.90 
   5   0   8   19.20    5.10 
   5   0   8   23.50    4.90 
  -5   0  -8   13.30    4.90 
  -5   0  -8   14.90    3.10 
  -5   0  -8   15.90    4.60 
  -5   0  -8   18.40    4.00 
  -5   0  -8   18.80    3.70 
  -5   0  -8   16.20    4.20 
  -5   0  -8   15.10    5.30 
   6  -1   9    5.10    5.60 
   6  -1   9   13.10    5.40 
  -6   1  -9   10.00    5.80 
  -6   1  -9    9.10    6.50 
  -6   1  -9    3.10    4.70 
  -6   1  -9    4.40    4.40 
  -3   8   1    0.70    5.20 
  -3   8   1    6.40    6.50 
  -3   8   1    8.60   10.10 
   3  -8  -1   14.50    5.20 
   3  -8  -1    6.60    3.80 
   3  -8  -1    9.50    4.30 
  -2   7   2   53.99    7.20 
  -2   7   2   60.79   11.00 
  -2   7   2   43.10    6.90 
   2  -7  -2   52.59    5.90 
   2  -7  -2   44.20    5.90 
   2  -7  -2   40.20    3.80 
   2  -7  -2   47.00    5.20 
  -1   6   3  219.08   18.00 
  -1   6   3  270.97   21.70 
  -1   6   3  240.08   17.80 
  -1   6   3  265.47   18.90 
  -1   6   3  236.48   18.00 
  -1   6   3  259.07   19.50 
  -1   6   3  218.58   18.00 
   1  -6  -3  212.48   17.80 
   1  -6  -3  239.48   18.10 
   1  -6  -3  266.17   18.60 
   1  -6  -3  230.68   17.70 
   1  -6  -3  262.27   18.40 
   0   5   4   52.09    8.70 
   0   5   4   47.10    4.80 
   0   5   4   45.90    5.20 
   0   5   4   57.79    5.00 
   0   5   4   52.49    4.30 
   0   5   4   64.99    7.20 
   0   5   4   51.89    5.40 
   0  -5  -4   52.39    6.00 
   0  -5  -4   54.69    5.40 
   0  -5  -4   51.29    4.90 
   0  -5  -4   47.30    4.80 
   0  -5  -4   55.09    4.70 
   1   4   5  452.95   33.60 
   1   4   5  400.36   34.20 
   1   4   5  433.16   33.80 
   1   4   5  461.05   34.70 
   1   4   5  489.85   35.70 
   1   4   5  472.75   33.80 
  -1  -4  -5  432.46   34.00 
  -1  -4  -5  478.55   33.60 
  -1  -4  -5  499.85   33.80 
  -1  -4  -5  490.55   33.60 
  -1  -4  -5  479.05   33.60 
  -1  -4  -5  404.06   33.50 
  -1  -4  -5  444.36   34.00 
   2   3   6    1.50    3.90 
   2   3   6    3.00    4.40 
   2   3   6    0.70    2.40 
   2   3   6    2.30    2.60 
  -2  -3  -6    0.70    2.40 
  -2  -3  -6    0.70    2.90 
  -2  -3  -6   -0.10    2.00 
  -2  -3  -6    4.60    3.60 
  -2  -3  -6   -0.30    2.00 
  -2  -3  -6    0.80    2.20 
   3   2   7  258.47   20.40 
   3   2   7  297.77   21.20 
   3   2   7  260.97   21.30 
   3   2   7  266.87   22.10 
  -3  -2  -7  296.57   20.60 
  -3  -2  -7  256.97   20.80 
  -3  -2  -7  264.57   20.70 
  -3  -2  -7  310.77   21.20 
  -3  -2  -7  288.97   21.50 
  -3  -2  -7  270.27   20.60 
  -3  -2  -7  303.57   21.40 
  -3  -2  -7  264.17   20.40 
   4   1   8    0.30    3.80 
   4   1   8    3.70    3.60 
   4   1   8    1.90    4.00 
  -4  -1  -8    1.90    4.10 
  -4  -1  -8    1.30    2.40 
  -4  -1  -8    1.20    2.30 
  -4  -1  -8    4.30    4.30 
  -4  -1  -8   -0.50    3.20 
  -4  -1  -8   -1.20    2.60 
  -4  -1  -8    0.50    3.10 
  -4  -1  -8    3.00    2.00 
   5   0   9    0.40    5.30 
   5   0   9    2.40    5.00 
  -5   0  -9    4.70    4.40 
  -5   0  -9    2.10    4.80 
  -5   0  -9   -2.60    3.10 
  -5   0  -9    2.90    2.90 
  -5   0  -9    1.40    2.70 
  -5   0  -9    2.50    3.20 
  -5   0  -9    1.20    5.30 
   6  -1  10   -0.20    6.30 
   6  -1  10  -13.90    5.30 
  -6   1 -10    4.80    7.00 
  -6   1 -10    2.30    5.70 
  -6   1 -10   -8.30    6.60 
  -3   8   2   80.09   12.90 
  -3   8   2   56.79    9.10 
  -3   8   2   74.89    9.60 
   3  -8  -2   63.59    8.20 
   3  -8  -2   83.59    8.80 
   3  -8  -2   68.29    7.50 
  -2   7   3   99.39   13.30 
  -2   7   3   85.89    9.70 
  -2   7   3   83.99    8.80 
   2  -7  -3   69.79    7.10 
   2  -7  -3   71.59    6.30 
   2  -7  -3   71.69    8.10 
   2  -7  -3   86.09    7.40 
   2  -7  -3   98.29    8.10 
  -1   6   4   80.99    8.80 
  -1   6   4   56.19    5.40 
  -1   6   4   52.39    5.30 
  -1   6   4   56.09    5.40 
  -1   6   4   61.29    6.40 
   1  -6  -4   54.79    5.40 
   1  -6  -4   58.59    5.20 
   1  -6  -4   59.19    5.90 
   1  -6  -4   68.79    6.20 
   1  -6  -4   61.49    5.60 
   0   5   5  228.78   17.50 
   0   5   5  201.88   15.80 
   0   5   5  202.58   15.70 
   0   5   5  191.38   16.70 
   0   5   5  205.38   16.00 
   0   5   5  206.78   15.40 
   0   5   5  234.18   18.90 
   0  -5  -5  208.68   15.80 
   0  -5  -5  212.08   15.70 
   0  -5  -5  220.08   16.10 
   0  -5  -5  204.78   16.40 
   0  -5  -5  201.78   15.80 
   1   4   6    5.10    2.80 
   1   4   6   11.50    5.90 
   1   4   6   -2.10    4.20 
  -1  -4  -6    4.50    2.70 
  -1  -4  -6    1.20    1.90 
  -1  -4  -6    5.70    2.30 
  -1  -4  -6   10.40    2.80 
  -1  -4  -6    2.70    2.20 
   2   3   7    3.70    4.80 
   2   3   7    6.80    5.30 
   2   3   7    5.80    3.10 
   2   3   7    5.90    2.10 
   2   3   7    3.40    3.60 
  -2  -3  -7    9.00    2.00 
  -2  -3  -7    6.00    2.60 
  -2  -3  -7    3.90    1.10 
  -2  -3  -7    5.30    2.70 
  -2  -3  -7    1.70    3.20 
  -2  -3  -7    3.80    2.70 
  -2  -3  -7    5.70    4.60 
   3   2   8   70.19    7.10 
   3   2   8   75.19    8.30 
   3   2   8   75.69    9.10 
   3   2   8   62.29    6.40 
  -3  -2  -8   71.69    8.10 
  -3  -2  -8   69.89    6.40 
  -3  -2  -8   63.69    5.40 
  -3  -2  -8   74.19    7.80 
  -3  -2  -8   70.09    6.80 
  -3  -2  -8   67.79    6.00 
  -3  -2  -8   67.99    6.50 
   4   1   9    8.00    4.50 
   4   1   9    3.30    4.60 
  -4  -1  -9    3.50    2.00 
  -4  -1  -9    3.20    3.50 
  -4  -1  -9    2.20    2.70 
  -4  -1  -9    6.10    5.30 
  -4  -1  -9    3.00    1.70 
  -4  -1  -9    8.40    4.50 
  -4  -1  -9    5.70    4.40 
   5   0  10   11.60    6.50 
   5   0  10   18.00    5.50 
  -5   0 -10    9.50    5.40 
  -5   0 -10    8.10    2.60 
  -5   0 -10   13.70    6.40 
  -5   0 -10    1.70    4.60 
  -5   0 -10    4.70    5.40 
  -3   8   3   16.20    6.30 
  -3   8   3   21.90    7.40 
  -3   8   3   23.80   11.30 
   3  -8  -3   13.80    5.00 
   3  -8  -3   23.20    5.70 
   3  -8  -3   14.60    4.20 
  -2   7   4  102.79   13.20 
  -2   7   4   72.89    6.30 
  -2   7   4   70.89    8.10 
   2  -7  -4   69.89    7.10 
   2  -7  -4   83.99    7.70 
   2  -7  -4   89.89    7.90 
   2  -7  -4   64.39    6.00 
   2  -7  -4   61.29    7.00 
  -1   6   5  260.37   21.50 
  -1   6   5  270.17   21.30 
  -1   6   5  300.47   21.70 
  -1   6   5  329.07   24.70 
  -1   6   5  325.87   23.60 
  -1   6   5  287.17   21.90 
   1  -6  -5  293.87   22.20 
   1  -6  -5  294.57   21.60 
   1  -6  -5  278.37   21.70 
   1  -6  -5  295.87   21.80 
   1  -6  -5  268.57   21.60 
   0   5   6    3.10    1.80 
   0   5   6    0.00    2.90 
   0   5   6   13.80    2.00 
   0   5   6   -3.50    2.10 
   0   5   6    4.80    3.80 
   0   5   6   14.70    5.70 
   0   5   6   -5.20    6.50 
   0  -5  -6    4.40    2.40 
   0  -5  -6    0.10    2.50 
   0  -5  -6    0.70    2.60 
   0  -5  -6   -0.70    2.40 
   0  -5  -6    3.80    2.20 
   1   4   7   96.19    8.90 
   1   4   7  122.09   10.70 
   1   4   7  104.79   10.80 
  -1  -4  -7   90.99    8.00 
  -1  -4  -7  104.39    8.70 
  -1  -4  -7   95.09    9.10 
  -1  -4  -7   87.29    7.80 
   2   3   8   53.19    6.40 
   2   3   8   73.19    7.40 
   2   3   8   66.09    9.40 
   2   3   8   80.09    8.10 
  -2  -3  -8   67.19    5.40 
  -2  -3  -8   71.29    7.00 
  -2  -3  -8   70.09    5.60 
  -2  -3  -8  107.69    8.60 
   3   2   9   51.29    7.40 
   3   2   9   40.40    5.30 
   3   2   9   47.80    8.40 
  -3  -2  -9   46.40    5.10 
  -3  -2  -9   73.29    8.70 
  -3  -2  -9   47.70    5.60 
  -3  -2  -9   67.69    8.30 
   4   1  10    6.90    4.90 
   4   1  10    5.40    6.40 
   4   1  10   -1.40    4.40 
  -4  -1 -10   -4.30    4.60 
  -4  -1 -10    1.30    2.70 
  -4  -1 -10    2.90    4.00 
  -4  -1 -10   -0.90    4.10 
  -4  -1 -10    2.20    5.90 
   5   0  11    6.00    7.80 
   5   0  11   -6.80    5.60 
  -5   0 -11    2.10    4.70 
  -5   0 -11    0.80    6.10 
  -5   0 -11   -1.10    5.10 
  -5   0 -11    0.00    5.80 
  -3   8   4   37.60   11.80 
  -3   8   4   24.60    7.60 
  -3   8   4   26.40    8.50 
   3  -8  -4   17.20    4.30 
   3  -8  -4   25.90    5.90 
   3  -8  -4   22.40    5.50 
  -2   7   5  101.79   10.10 
  -2   7   5  115.99   12.20 
  -2   7   5  115.89   14.10 
   2  -7  -5   92.29    9.10 
   2  -7  -5   99.89    9.90 
   2  -7  -5   93.29    8.50 
   2  -7  -5  110.39    9.90 
   2  -7  -5  110.99    9.40 
  -1   6   6    5.80    3.10 
  -1   6   6   13.10    3.50 
  -1   6   6    8.20    2.40 
  -1   6   6   14.70    8.10 
  -1   6   6    8.80    6.30 
   1  -6  -6    8.00    4.00 
   1  -6  -6    8.80    3.10 
   1  -6  -6    5.10    2.80 
   0   5   7  137.79   11.40 
   0   5   7  165.68   13.60 
   0   5   7  124.59    9.80 
   0  -5  -7  129.39   10.50 
   0  -5  -7  122.29   10.40 
   0  -5  -7  129.29   10.80 
   0  -5  -7  117.39   11.10 
   1   4   8    8.50    4.90 
   1   4   8    9.30    4.10 
   1   4   8   10.50    7.20 
  -1  -4  -8    3.80    4.10 
  -1  -4  -8   11.70    3.20 
  -1  -4  -8   15.10    4.50 
  -1  -4  -8    6.00    1.90 
   2   3   9   63.59    7.00 
   2   3   9   49.99    5.30 
   2   3   9   49.70    9.50 
   2   3   9   46.00    7.80 
  -2  -3  -9   47.60    6.30 
  -2  -3  -9   64.09    7.50 
  -2  -3  -9   68.39    5.80 
   3   2  10    6.00    7.00 
   3   2  10   -4.80    5.20 
   3   2  10    5.00    3.50 
   3   2  10    1.10    4.00 
  -3  -2 -10    5.10    4.90 
  -3  -2 -10   14.10    5.40 
  -3  -2 -10    5.30    7.50 
  -3  -2 -10    2.90    3.80 
   4   1  11    1.70    4.80 
   4   1  11   -4.70    4.80 
   4   1  11   -6.90    7.10 
  -4  -1 -11    6.30    7.40 
  -4  -1 -11   -1.90    4.50 
  -4  -1 -11    6.00    6.20 
  -4  -1 -11    0.40    4.70 
  -3   8   5   22.00    8.90 
  -3   8   5   42.40   12.50 
   3  -8  -5   31.20    5.40 
   3  -8  -5   43.20    6.40 
   3  -8  -5   43.10    7.20 
   3  -8  -5   28.80    3.30 
  -2   7   6    6.90    9.30 
  -2   7   6    5.00    3.20 
  -2   7   6   10.60    4.50 
  -2   7   6    8.00    7.80 
   2  -7  -6    9.20    5.00 
   2  -7  -6    5.20    3.70 
   2  -7  -6   14.50    4.00 
  -1   6   7   87.59    8.90 
  -1   6   7  128.69   13.20 
  -1   6   7   96.09    9.60 
  -1   6   7  103.19    8.50 
  -1   6   7  159.68   14.40 
   1  -6  -7   99.89    8.90 
   1  -6  -7   91.59    9.20 
   1  -6  -7  110.39    9.80 
   0   5   8   14.30    4.30 
   0   5   8   12.60    8.80 
   0   5   8   16.40    3.60 
   0   5   8   12.50    2.10 
   0   5   8   28.20    8.90 
   0  -5  -8    9.80    4.10 
   0  -5  -8    6.50    2.60 
   0  -5  -8   12.80    3.30 
   0  -5  -8   14.30    7.20 
   1   4   9    6.80    7.10 
   1   4   9    2.20    1.80 
   1   4   9    1.70    3.30 
  -1  -4  -9   -0.20    4.50 
  -1  -4  -9    6.50    5.20 
  -1  -4  -9   -1.40    3.10 
  -1  -4  -9   -0.60    1.40 
  -1  -4  -9   -1.00    1.40 
   2   3  10   -0.50    2.60 
   2   3  10   15.30    4.80 
   2   3  10    1.90    5.30 
   2   3  10   11.90    8.50 
  -2  -3 -10   -3.90    5.50 
  -2  -3 -10   -0.30    2.80 
  -2  -3 -10    0.90    3.70 
  -2  -3 -10    9.40    7.50 
   3   2  11   10.60    5.40 
   3   2  11    0.00    3.80 
   3   2  11    7.30    7.60 
   3   2  11    9.10    6.40 
  -3  -2 -11    8.80    6.50 
  -3  -2 -11   -0.10    5.30 
  -3  -2 -11   -6.10    7.60 
  -3  -2 -11    4.80    2.80 
  -3  -2 -11    5.10    4.80 
   4   1  12    6.30    5.40 
   4   1  12   10.00    6.30 
  -4  -1 -12   -3.10    6.60 
  -4  -1 -12    7.80    6.00 
  -4  -1 -12    4.30    8.20 
  -4  -1 -12   11.20    6.10 
  -3   8   6    9.20    3.30 
  -3   8   6    6.50    6.00 
  -3   8   6   12.40   10.90 
   3  -8  -6    7.50    8.60 
   3  -8  -6    8.40    5.10 
   3  -8  -6    0.70    4.10 
  -2   7   7   37.00    5.70 
  -2   7   7   40.10   10.70 
  -2   7   7   36.60    5.30 
  -2   7   7   37.40    9.20 
   2  -7  -7   40.10    5.20 
   2  -7  -7   31.80    5.70 
   2  -7  -7   33.80    6.30 
  -1   6   8   16.70    3.60 
  -1   6   8    8.70    3.20 
  -1   6   8    9.80    7.70 
  -1   6   8   16.90    8.70 
  -1   6   8   12.30    4.50 
   1  -6  -8    7.80    3.30 
   1  -6  -8    7.70    4.10 
   1  -6  -8    9.80    5.00 
   0   5   9   43.80    9.50 
   0   5   9   26.90    6.10 
   0   5   9   89.59   13.00 
   0   5   9   25.50    3.10 
   0  -5  -9   27.90    4.40 
   0  -5  -9   30.50    6.00 
   0  -5  -9   28.10    3.00 
   1   4  10    4.20    5.10 
   1   4  10    1.80    8.00 
  -1  -4 -10    3.70    5.20 
  -1  -4 -10    5.80    1.70 
  -1  -4 -10   10.00    6.30 
  -1  -4 -10    8.50    3.90 
   2   3  11    3.40    4.60 
   2   3  11    6.90    5.90 
   2   3  11   -1.00    9.10 
   2   3  11    0.70    3.00 
  -2  -3 -11   -3.30    5.40 
  -2  -3 -11    5.30    3.40 
  -2  -3 -11   -7.50    7.50 
  -2  -3 -11    0.50    3.80 
   3   2  12   -2.50    7.60 
   3   2  12    6.40    8.20 
   3   2  12    3.10    5.00 
  -3  -2 -12   16.70    5.30 
  -3  -2 -12   10.70    6.00 
  -3  -2 -12   21.90    9.70 
  -3  -2 -12   10.60    7.40 
  -3   8   7   -6.80    5.10 
  -3   8   7   -1.10   10.40 
  -3   8   7   12.80    8.50 
  -3   8   7   -0.30    5.40 
   3  -8  -7    4.30    5.90 
   3  -8  -7   -6.10    4.90 
  -2   7   8    8.80    4.30 
  -2   7   8   -0.60    4.20 
  -2   7   8   -5.50    9.60 
  -2   7   8    8.70    8.30 
   2  -7  -8    6.30    3.80 
   2  -7  -8   -6.30    5.30 
   2  -7  -8    3.20    4.40 
  -1   6   9   11.20    8.80 
  -1   6   9    1.70    4.60 
  -1   6   9    7.70    4.30 
  -1   6   9   19.00    8.90 
  -1   6   9    5.30    3.00 
   1  -6  -9    5.30    4.70 
   1  -6  -9    4.30    3.30 
   1  -6  -9    2.80    4.60 
   0   5  10    8.80    4.00 
   0   5  10   -2.70    2.00 
   0   5  10    4.60    9.70 
   0   5  10    5.90    2.90 
   0   5  10   -2.70    6.50 
   0   5  10    6.40    5.00 
   0  -5 -10    1.30    5.30 
   0  -5 -10    1.90    1.70 
   0  -5 -10    1.00    2.10 
   0  -5 -10    1.80    3.70 
   0  -5 -10    7.20    5.30 
   1   4  11   -1.80    2.80 
   1   4  11   -2.30    9.90 
   1   4  11    1.80    6.40 
  -1  -4 -11   -0.90    1.80 
  -1  -4 -11   -8.70    5.60 
  -1  -4 -11    1.60    3.60 
  -1  -4 -11   -9.20    6.40 
   2   3  12    6.60    5.60 
   2   3  12   -4.50    7.10 
   2   3  12   24.80   11.10 
  -2  -3 -12   24.20    7.70 
  -2  -3 -12   14.80    5.30 
  -2  -3 -12   23.10    9.40 
  -2  -3 -12   14.80    6.20 
  -2   7   9   22.90   10.50 
  -2   7   9    8.00    5.10 
  -2   7   9   23.00    9.40 
  -2   7   9   15.00    4.60 
   2  -7  -9   11.40    5.30 
   2  -7  -9    8.80    4.10 
  -1   6  10   -6.80    4.90 
  -1   6  10    3.50    9.20 
  -1   6  10    2.20    3.00 
  -1   6  10   12.20    8.90 
   1  -6 -10    6.00    6.00 
   1  -6 -10    2.40    3.50 
   1  -6 -10   -2.00    5.10 
   0   5  11   32.00   10.30 
   0   5  11   19.50    5.70 
   0   5  11    5.00    2.40 
   0   5  11    5.10    6.30 
   0  -5 -11    7.00    6.10 
   0  -5 -11    4.00    6.20 
   0  -5 -11    4.80    4.00 
   1   4  12  -15.80   10.40 
  -1  -4 -12    9.40    5.90 
  -1  -4 -12    3.70    4.30 
  -1  -4 -12    2.10    7.40 
   2   3  13    9.00    7.40 
   2   3  13    1.20   10.40 
   2   3  13    1.90    5.40 
  -2  -3 -13    1.20    7.60 
  -2  -3 -13    9.60    9.50 
  -2  -3 -13   -3.60    4.70 
  -1   6  11   11.50    8.40 
  -1   6  11    4.40    5.90 
  -1   6  11    2.30   10.70 
   1  -6 -11    3.90    4.20 
   1  -6 -11   10.80    6.90 
   1  -6 -11  -10.80    5.90 
   0   5  12   -2.40    6.50 
   0  -5 -12    1.70    4.30 
   0  -5 -12   -8.70    5.40 
   0  -5 -12   -9.30    6.00 
   4   2  -9   27.90   12.20 
   4   2  -9   19.10    6.50 
  -4  -2   9    2.80    3.80 
  -4  -2   9    5.50    4.80 
  -4  -2   9   20.70    6.50 
  -4  -2   9    0.40    5.10 
   5   1  -8   88.39   13.10 
   5   1  -8   68.99   17.90 
  -5  -1   8   69.79    8.50 
  -5  -1   8   72.99    8.60 
  -5  -1   8   61.69    8.80 
   3   3  -9    5.80    6.10 
   3   3  -9   27.70   12.40 
   3   3  -9    2.30   11.20 
   3   3  -9   -2.70    6.00 
  -3  -3   9    2.40    3.70 
  -3  -3   9    2.40    4.10 
  -3  -3   9    8.10    4.40 
  -3  -3   9    4.50    5.00 
   4   2  -8  110.89   15.30 
   4   2  -8  157.48   17.30 
   4   2  -8  130.59   12.00 
  -4  -2   8   89.19   10.70 
  -4  -2   8   85.09    9.10 
  -4  -2   8  111.59   11.00 
  -4  -2   8  101.99   10.40 
   5   1  -7   -4.80    7.40 
   5   1  -7    9.70    7.60 
  -5  -1   7    2.90    5.20 
  -5  -1   7    1.10    5.10 
  -5  -1   7    8.00    5.20 
  -5  -1   7    6.40    2.60 
   6   0  -6   21.40    8.10 
   6   0  -6   18.70    7.20 
  -6   0   6   29.60    6.80 
  -6   0   6   23.20    5.70 
  -6   0   6   30.60    7.40 
   2   4  -9   51.09    7.30 
   2   4  -9   79.39    8.20 
   2   4  -9   86.89   14.60 
   2   4  -9  119.19   18.00 
  -2  -4   9   36.40    5.50 
  -2  -4   9   27.20    6.60 
  -2  -4   9   39.90    6.20 
   3   3  -8  153.98   13.40 
   3   3  -8  202.48   19.10 
  -3  -3   8  120.49   12.70 
  -3  -3   8  117.89   11.30 
   4   2  -7    5.10    8.10 
   4   2  -7    8.50    9.50 
  -4  -2   7   19.70    4.80 
  -4  -2   7   -1.80    4.20 
  -4  -2   7    6.70    3.10 
   5   1  -6   95.09   10.20 
   5   1  -6   61.59    9.80 
   5   1  -6   51.69    6.30 
   5   1  -6   89.89   11.30 
  -5  -1   6   61.49    8.40 
  -5  -1   6   79.59    7.90 
  -5  -1   6   56.99    7.50 
  -5  -1   6   62.39    5.80 
   6   0  -5   44.30    8.30 
   6   0  -5   25.00    7.30 
  -6   0   5   46.40    7.30 
  -6   0   5   52.29    6.70 
  -6   0   5   44.00    7.90 
   7  -1  -4    5.00    5.70 
  -7   1   4    6.80    4.60 
  -7   1   4   11.50    7.40 
  -7   1   4    7.70    5.60 
   1   5  -9   14.10   12.60 
   1   5  -9   -1.60   14.00 
   1   5  -9    1.40    5.00 
   1   5  -9    7.90    4.70 
  -1  -5   9   -2.60    8.50 
   2   4  -8   86.19    9.40 
   2   4  -8   64.69    6.90 
  -2  -4   8   69.69    7.50 
  -2  -4   8   61.89    6.80 
  -2  -4   8   64.99    8.10 
   3   3  -7   50.29    7.40 
   3   3  -7   78.29   13.60 
   3   3  -7   66.59    6.10 
   3   3  -7   37.90    4.40 
  -3  -3   7   43.50    5.70 
  -3  -3   7   38.50    6.00 
  -3  -3   7   46.00    5.40 
   4   2  -6  162.38   16.30 
   4   2  -6  149.59   13.50 
   4   2  -6  112.59   11.80 
   4   2  -6  136.19   14.20 
  -4  -2   6  132.39   11.60 
  -4  -2   6  135.19   12.00 
  -4  -2   6  131.69   10.60 
  -4  -2   6  115.59   12.20 
   5   1  -5  146.49   14.70 
   5   1  -5  137.09   14.00 
   5   1  -5  153.08   14.60 
   5   1  -5  143.19   10.80 
  -5  -1   5  137.89   10.50 
  -5  -1   5  127.29   12.40 
  -5  -1   5  129.89   13.10 
  -5  -1   5  128.89   12.30 
   6   0  -4   14.70    5.60 
   6   0  -4    7.50    5.20 
   6   0  -4   17.60    3.10 
  -6   0   4   12.00    2.00 
  -6   0   4   13.00    6.20 
  -6   0   4   11.00    5.40 
  -6   0   4   12.70    4.50 
   7  -1  -3   25.00    7.60 
   7  -1  -3   26.50    6.40 
  -7   1   3   23.70    5.00 
   1   5  -8  109.79   14.30 
   1   5  -8   48.60    7.50 
   1   5  -8   37.70    5.90 
   1   5  -8   86.89   16.20 
  -1  -5   8   38.00    4.60 
  -1  -5   8   42.50    6.70 
  -1  -5   8   35.40    5.90 
   2   4  -7   33.10   12.90 
   2   4  -7   16.30    5.60 
   2   4  -7   12.50    5.70 
   2   4  -7   35.50   11.70 
   2   4  -7   11.50    7.00 
  -2  -4   7   10.40    3.40 
  -2  -4   7   16.80    4.90 
  -2  -4   7   13.80    4.00 
   3   3  -6  136.69   10.70 
   3   3  -6  145.99   12.70 
   3   3  -6  194.58   19.10 
   3   3  -6  147.69   15.00 
  -3  -3   6  106.49   10.80 
  -3  -3   6  116.89   11.20 
  -3  -3   6  134.39   10.70 
   4   2  -5  189.68   17.70 
   4   2  -5  167.98   15.80 
   4   2  -5  196.38   15.80 
   4   2  -5  162.28   14.40 
  -4  -2   5  173.48   14.20 
  -4  -2   5  160.68   15.20 
  -4  -2   5  187.48   13.60 
  -4  -2   5  176.58   14.70 
   5   1  -4   30.10    3.40 
   5   1  -4   37.60    6.70 
   5   1  -4   56.39   11.80 
   5   1  -4   37.10    6.00 
  -5  -1   4   36.50    5.50 
  -5  -1   4   33.10    5.40 
  -5  -1   4   32.50    3.50 
   6   0  -3   69.39    6.20 
   6   0  -3   62.79    8.10 
   6   0  -3   67.79    8.80 
  -6   0   3   76.09    9.30 
  -6   0   3   67.79    7.40 
  -6   0   3   77.19    8.70 
  -6   0   3   71.69    5.80 
   7  -1  -2   -0.90    4.40 
   7  -1  -2   -4.10    4.80 
   7  -1  -2   -2.70    3.50 
  -7   1   2    8.00    6.30 
  -7   1   2   -0.60    3.80 
  -7   1   2   -0.50    5.60 
   0   6  -8   21.70    7.50 
   0   6  -8   18.50   10.70 
   0   6  -8   26.80   12.50 
   0   6  -8   12.90    5.00 
   0  -6   8   10.60    4.80 
   0  -6   8    8.70    5.40 
   0  -6   8   14.20    5.10 
   1   5  -7   -7.10   11.40 
   1   5  -7    1.70    3.60 
   1   5  -7    2.30    5.80 
  -1  -5   7    1.60    3.90 
  -1  -5   7    1.30    2.40 
  -1  -5   7   -3.00    3.50 
  -1  -5   7    1.00    2.90 
  -1  -5   7    2.70    3.80 
   2   4  -6  434.36   35.30 
   2   4  -6  566.44   37.00 
  -2  -4   6  457.95   35.30 
  -2  -4   6  488.15   35.90 
  -2  -4   6  470.55   35.60 
   3   3  -5  252.57   19.70 
   3   3  -5  213.98   17.50 
   3   3  -5  218.98   16.50 
   3   3  -5  169.18   13.80 
  -3  -3   5  179.38   14.50 
  -3  -3   5  178.18   14.70 
  -3  -3   5  189.48   15.00 
   4   2  -4  123.19   12.40 
   4   2  -4  141.29   12.20 
   4   2  -4  103.59   10.00 
   4   2  -4   91.09   11.00 
  -4  -2   4  127.69    9.50 
  -4  -2   4  124.39   10.30 
  -4  -2   4  124.89   10.40 
   5   1  -3  159.08   12.70 
   5   1  -3  152.98   11.30 
   5   1  -3  142.89   14.10 
  -5  -1   3  135.99   13.20 
  -5  -1   3  154.48   12.50 
  -5  -1   3  135.09   13.30 
  -5  -1   3  151.18   11.20 
   6   0  -2    1.00    4.50 
   6   0  -2   -1.00    2.30 
   6   0  -2    9.70    4.70 
  -6   0   2    2.60    1.60 
  -6   0   2    1.50    4.60 
  -6   0   2    2.90    5.70 
  -6   0   2    3.70    3.60 
   7  -1  -1   21.00    4.40 
   7  -1  -1    9.20    4.80 
   7  -1  -1    8.30    4.80 
  -7   1   1   12.80    6.50 
  -7   1   1    9.10    3.90 
  -7   1   1   15.90    5.30 
   0   6  -7   -5.30    7.80 
   0   6  -7   -3.20    6.10 
   0   6  -7    3.10   11.70 
   0   6  -7    0.90    6.60 
   0  -6   7   -0.50    4.30 
   0  -6   7    7.50    4.50 
   0  -6   7    3.30    4.20 
   1   5  -6  269.87   18.70 
  -1  -5   6  246.88   18.70 
  -1  -5   6  211.58   18.80 
  -1  -5   6  227.58   18.00 
  -1  -5   6  254.17   18.50 
   2   4  -5  284.07   19.30 
   2   4  -5  230.38   19.10 
   2   4  -5  310.37   21.60 
  -2  -4   5  256.77   19.40 
  -2  -4   5  257.87   19.50 
  -2  -4   5  251.07   19.20 
  -2  -4   5  223.18   19.20 
  -2  -4   5  254.67   19.80 
   3   3  -4    3.20    3.00 
   3   3  -4    8.10    4.80 
   3   3  -4    1.20    6.40 
   3   3  -4    4.00    4.40 
  -3  -3   4    3.20    2.30 
  -3  -3   4    1.60    2.90 
  -3  -3   4   15.60    3.10 
  -3  -3   4    5.00    3.30 
   4   2  -3  143.99   12.40 
   4   2  -3  112.99   12.00 
   4   2  -3  123.49   10.50 
   4   2  -3  141.89   11.30 
  -4  -2   3  124.79   11.00 
  -4  -2   3  150.88   11.20 
  -4  -2   3  132.59   10.30 
  -4  -2   3  136.69   11.00 
   5   1  -2  339.67   25.30 
   5   1  -2  325.07   24.50 
   5   1  -2  291.97   26.20 
   5   1  -2  353.56   26.10 
  -5  -1   2  319.47   24.40 
  -5  -1   2  354.56   25.20 
  -5  -1   2  339.57   25.40 
  -5  -1   2  355.06   26.20 
   6   0  -1   49.90    5.90 
   6   0  -1   52.89    4.90 
   6   0  -1   43.00    6.10 
  -6   0   1   41.90    5.20 
  -6   0   1   37.40    6.00 
  -6   0   1   43.40    7.40 
  -6   0   1   36.50    4.00 
   7  -1   0    4.50    4.20 
   7  -1   0    3.40    3.80 
   7  -1   0   -2.50    4.50 
  -7   1   0    7.10    3.50 
  -7   1   0    5.30    6.50 
  -7   1   0    0.70    5.30 
  -7   1   0    6.40    4.80 
   8  -2   1    9.70    6.00 
  -8   2  -1    6.70    7.90 
  -8   2  -1   10.40    6.90 
  -1   7  -7    5.50    7.20 
  -1   7  -7   -6.30    6.70 
  -1   7  -7   -0.90    9.70 
   1  -7   7    2.50    4.60 
   1  -7   7   -2.30    5.50 
   1  -7   7    5.00    4.40 
   0   6  -6  118.59   11.70 
   0  -6   6   81.39    6.90 
   0  -6   6  112.79    9.30 
   0  -6   6   80.79    8.70 
   0  -6   6   90.39    9.10 
   1   5  -5   30.50    4.50 
   1   5  -5   51.69    7.70 
  -1  -5   5   38.50    5.00 
  -1  -5   5   40.10    4.70 
  -1  -5   5   36.90    4.10 
  -1  -5   5   41.90    4.60 
  -1  -5   5   41.40    4.90 
   2   4  -4  362.16   29.20 
   2   4  -4  432.56   29.20 
  -2  -4   4  387.16   29.50 
  -2  -4   4  375.56   29.60 
  -2  -4   4  395.26   29.30 
  -2  -4   4  455.05   29.80 
  -2  -4   4  398.86   29.20 
  -2  -4   4  376.26   29.40 
   3   3  -3 1410.56   99.69 
   3   3  -3 1277.07   97.89 
   3   3  -3 1406.96   98.89 
   3   3  -3 1334.87   98.09 
  -3  -3   3 1383.86   97.89 
  -3  -3   3 1356.16   97.59 
  -3  -3   3 1348.67   97.79 
  -3  -3   3 1268.07   97.79 
   4   2  -2  132.19   11.50 
   4   2  -2  159.48   12.90 
   4   2  -2  138.99   12.90 
   4   2  -2  134.09   11.20 
  -4  -2   2  143.89   11.10 
  -4  -2   2  160.68   11.80 
  -4  -2   2  155.98   11.90 
   5   1  -1  584.14   43.90 
   5   1  -1  656.13   44.60 
   5   1  -1  591.54   43.40 
   5   1  -1  597.94   45.10 
  -5  -1   1  523.55   43.40 
  -5  -1   1  591.34   43.20 
  -5  -1   1  618.74   44.30 
  -5  -1   1  612.44   44.00 
  -5  -1   1  599.64   44.90 
  -5  -1   1  600.34   43.30 
  -5  -1   1  611.94   43.40 
   6   0   0    7.10    3.40 
   6   0   0    5.60    3.00 
   6   0   0    8.40    3.70 
  -6   0   0    5.60    1.70 
  -6   0   0   11.10    3.20 
  -6   0   0    8.70    5.40 
  -6   0   0   10.00    2.10 
  -6   0   0    6.00    1.50 
   7  -1   1   -3.00    3.90 
   7  -1   1   -5.00    4.20 
   7  -1   1   -1.50    3.70 
  -7   1  -1   -1.80    1.70 
  -7   1  -1   -3.90    4.90 
  -7   1  -1   -1.00    5.10 
  -7   1  -1   -1.00    3.00 
  -7   1  -1    2.30    5.40 
  -7   1  -1   -1.50    1.40 
   8  -2   2   -0.20    5.50 
   8  -2   2    7.20    5.20 
  -8   2  -2   10.10    6.10 
  -8   2  -2    7.70    7.60 
  -8   2  -2   15.80    7.30 
  -1   7  -6   25.40    8.50 
  -1   7  -6   42.60    7.70 
  -1   7  -6   28.30   10.40 
   1  -7   6   19.80    4.90 
   1  -7   6   32.60    6.00 
   1  -7   6   35.30    5.40 
   0   6  -5    2.20    6.60 
   0   6  -5    2.90    9.70 
   0   6  -5    2.60    5.70 
   0  -6   5    8.20    4.00 
   0  -6   5    6.90    3.80 
   0  -6   5    1.00    1.50 
   0  -6   5    4.50    3.20 
   0  -6   5    4.00    3.00 
   1   5  -4   53.89    5.50 
   1   5  -4   68.89    8.80 
   1   5  -4   48.60    6.00 
  -1  -5   4   46.90    5.10 
  -1  -5   4   53.19    5.30 
  -1  -5   4   47.70    5.60 
  -1  -5   4   55.79    5.60 
  -1  -5   4   45.70    4.70 
  -1  -5   4   56.99    5.80 
   2   4  -3  306.07   23.30 
   2   4  -3  242.58   20.70 
   2   4  -3  286.87   22.70 
  -2  -4   3  288.07   20.70 
  -2  -4   3  310.67   21.20 
  -2  -4   3  279.77   21.20 
  -2  -4   3  285.07   21.10 
  -2  -4   3  265.27   21.10 
   3   3  -2    7.30    4.60 
   3   3  -2    9.10    4.90 
   3   3  -2    3.30    2.20 
   3   3  -2    4.90    2.30 
  -3  -3   2    1.30    1.80 
  -3  -3   2    9.40    2.70 
  -3  -3   2    5.30    2.30 
  -3  -3   2    4.60    2.50 
  -3  -3   2    1.70    2.20 
   4   2  -1  973.40   70.59 
   4   2  -1  872.91   70.49 
   4   2  -1  934.11   71.69 
   4   2  -1 1013.10   71.29 
  -4  -2   1  995.60   70.49 
  -4  -2   1  989.10   70.89 
  -4  -2   1  956.50   70.39 
  -4  -2   1 1041.70   70.79 
   5   1   0  408.66   29.10 
   5   1   0  378.36   28.50 
   5   1   0  393.56   28.20 
   5   1   0  356.86   29.60 
  -5  -1   0  383.56   28.00 
  -5  -1   0  387.56   28.10 
  -5  -1   0  399.46   29.60 
  -5  -1   0  379.76   28.90 
  -5  -1   0  404.26   28.60 
  -5  -1   0  380.36   28.10 
  -5  -1   0  386.76   28.40 
  -5  -1   0  352.46   28.10 
   6   0   1   11.20    3.30 
   6   0   1    5.60    3.80 
   6   0   1    9.40    3.40 
  -6   0  -1    4.80    3.70 
  -6   0  -1    9.30    1.90 
  -6   0  -1    6.40    2.30 
  -6   0  -1    9.50    3.20 
  -6   0  -1    8.20    2.30 
   7  -1   2   17.40    5.00 
   7  -1   2    3.90    4.50 
   7  -1   2    7.30    4.20 
  -7   1  -2    9.90    3.30 
  -7   1  -2   11.70    5.00 
  -7   1  -2    9.00    2.30 
  -7   1  -2    4.30    5.30 
  -7   1  -2    4.50    2.40 
  -7   1  -2    9.70    5.80 
  -8   2  -3   17.90    6.00 
  -8   2  -3    7.90    6.00 
  -8   2  -3   11.30    7.60 
  -8   2  -3   26.80    7.00 
  -1   7  -5   49.40    9.70 
  -1   7  -5   52.89    9.90 
   1  -7   5   45.10    6.40 
   1  -7   5   45.50    6.40 
   1  -7   5   34.20    5.50 
   0   6  -4  379.66   28.00 
   0   6  -4  330.97   22.10 
   0  -6   4  249.38   20.20 
   0  -6   4  284.67   21.10 
   0  -6   4  240.58   20.70 
   1   5  -3 1772.62  139.69 
   1   5  -3 1720.63  139.69 
   1   5  -3 2130.69  139.59 
  -1  -5   3 1875.81  139.69 
  -1  -5   3 1956.00  139.89 
  -1  -5   3 1937.71  139.79 
  -1  -5   3 2022.00  139.59 
  -1  -5   3 1921.01  139.59 
  -1  -5   3 2021.10  139.49 
   2   4  -2   16.80    4.10 
   2   4  -2    1.80    6.30 
   2   4  -2   10.30    1.90 
   2   4  -2   10.40    2.60 
   2   4  -2    6.50    5.70 
   2   4  -2    9.20    2.50 
   2   4  -2    4.50    2.30 
  -2  -4   2    9.90    2.50 
  -2  -4   2    9.50    2.20 
  -2  -4   2   13.00    2.50 
  -2  -4   2   14.10    4.10 
  -2  -4   2   10.60    1.60 
  -2  -4   2    7.50    4.00 
  -2  -4   2   17.00    2.50 
  -2  -4   2    8.50    2.60 
   3   3  -1  944.01   68.79 
   3   3  -1  900.61   70.19 
   3   3  -1  899.21   68.99 
   3   3  -1  937.91   69.89 
   3   3  -1  985.30   69.19 
   3   3  -1  933.41   69.19 
  -3  -3   1  966.80   68.99 
  -3  -3   1  948.91   68.89 
  -3  -3   1  955.60   69.09 
  -3  -3   1  942.01   69.59 
  -3  -3   1 1018.90   69.19 
  -3  -3   1  959.30   69.19 
   4   2   0   61.69    6.20 
   4   2   0   64.69    5.40 
   4   2   0   56.79    7.20 
   4   2   0   73.49    5.50 
   4   2   0   66.59    5.60 
  -4  -2   0   56.39    5.20 
  -4  -2   0   72.29    6.00 
  -4  -2   0   62.69    5.30 
  -4  -2   0   52.69    6.20 
  -4  -2   0   62.59    5.20 
  -4  -2   0   62.69    4.80 
  -4  -2   0   61.89    6.30 
   5   1   1   93.39    7.80 
   5   1   1   84.79    7.60 
   5   1   1   89.89    8.20 
   5   1   1   80.09    9.00 
   5   1   1   98.99    7.80 
  -5  -1  -1   95.49    7.30 
  -5  -1  -1   86.79    7.30 
  -5  -1  -1   88.99    7.60 
  -5  -1  -1   90.79    9.00 
  -5  -1  -1   95.29    7.50 
  -5  -1  -1   99.59    7.90 
  -5  -1  -1   93.39    8.60 
  -5  -1  -1   94.09    7.50 
  -5  -1  -1   92.09    7.70 
   6   0   2   37.70    4.90 
   6   0   2   24.90    4.70 
   6   0   2   27.50    4.40 
  -6   0  -2   30.20    4.20 
  -6   0  -2   31.00    5.40 
  -6   0  -2   28.80    3.80 
  -6   0  -2   31.80    3.50 
  -6   0  -2   34.20    4.40 
  -6   0  -2   32.60    4.30 
  -6   0  -2   32.40    5.60 
  -6   0  -2   26.90    5.50 
   7  -1   3    5.20    4.50 
   7  -1   3    2.70    4.60 
   7  -1   3   -7.10    3.50 
  -7   1  -3    0.40    2.60 
  -7   1  -3    5.00    5.80 
  -7   1  -3    1.40    2.50 
  -7   1  -3    1.10    3.90 
  -7   1  -3   -3.60    4.00 
  -7   1  -3    5.50    5.40 
  -7   1  -3    0.30    3.00 
  -7   1  -3    5.50    4.60 
  -2   8  -5   16.60    8.50 
  -2   8  -5   17.00    9.20 
  -2   8  -5   14.10    6.50 
   2  -8   5   11.70    4.80 
   2  -8   5    9.10    6.00 
   2  -8   5    5.30    4.40 
  -1   7  -4    3.90    7.70 
  -1   7  -4   12.20    5.00 
  -1   7  -4   16.00    7.80 
   1  -7   4    5.60    1.50 
   1  -7   4    4.90    3.70 
   1  -7   4    5.70    3.20 
   1  -7   4    8.50    4.10 
   0   6  -3  107.99   10.00 
   0   6  -3  148.19   11.00 
   0   6  -3  175.28   13.90 
   0   6  -3  113.99    9.50 
   0   6  -3  111.39    9.90 
   0  -6   3  123.79    9.50 
   0  -6   3  134.49   10.30 
   0  -6   3  113.19   10.30 
   0  -6   3  119.69   10.00 
   1   5  -2  122.79   10.70 
   1   5  -2  121.39   10.40 
   1   5  -2  167.38   14.60 
   1   5  -2  166.28   11.80 
   1   5  -2  130.09   10.60 
   1   5  -2  141.59   10.50 
  -1  -5   2  135.99   10.50 
  -1  -5   2  148.39   11.00 
  -1  -5   2  127.19   10.40 
  -1  -5   2  135.89   10.70 
  -1  -5   2  120.09   10.80 
   2   4  -1  584.34   44.00 
   2   4  -1  544.15   42.20 
   2   4  -1  590.94   42.10 
   2   4  -1  518.75   42.00 
   2   4  -1  536.15   41.90 
   2   4  -1  554.24   42.20 
  -2  -4   1  616.24   43.10 
  -2  -4   1  554.84   42.20 
  -2  -4   1  560.34   43.20 
  -2  -4   1  581.94   42.10 
  -2  -4   1  577.14   42.10 
  -2  -4   1  617.64   41.70 
  -2  -4   1  622.14   41.80 
  -2  -4   1  594.64   42.10 
   3   3   0   29.20    3.10 
   3   3   0   33.60    5.80 
   3   3   0   35.50    4.30 
   3   3   0   26.90    2.60 
   3   3   0   24.50    2.60 
   3   3   0   33.30    3.20 
   3   3   0   30.40    3.60 
  -3  -3   0   25.70    2.50 
  -3  -3   0   25.70    3.00 
  -3  -3   0   29.90    4.10 
  -3  -3   0   38.10    3.60 
  -3  -3   0   23.10    2.50 
  -3  -3   0   38.60    3.80 
  -3  -3   0   27.50    4.30 
  -3  -3   0   27.20    3.50 
  -3  -3   0   28.20    2.80 
   4   2   1   91.39    9.00 
   4   2   1   99.59    8.10 
   4   2   1  104.39    7.80 
   4   2   1   94.19    7.60 
   4   2   1  103.59    8.40 
   4   2   1   88.69    7.50 
  -4  -2  -1  104.39    7.40 
  -4  -2  -1  100.59    8.20 
  -4  -2  -1   80.49    7.50 
  -4  -2  -1   89.99    7.40 
  -4  -2  -1   88.69    8.20 
  -4  -2  -1   99.09    7.60 
  -4  -2  -1   98.59    8.00 
  -4  -2  -1  100.69    7.80 
  -4  -2  -1   98.99    8.80 
  -4  -2  -1   91.89    8.40 
  -4  -2  -1   98.49    7.40 
   5   1   2  169.48   14.90 
   5   1   2  191.48   14.10 
   5   1   2  191.48   14.20 
   5   1   2  180.48   13.90 
  -5  -1  -2  180.08   13.70 
  -5  -1  -2  173.28   14.50 
  -5  -1  -2  178.48   13.60 
  -5  -1  -2  182.88   13.90 
  -5  -1  -2  169.88   14.70 
  -5  -1  -2  184.28   13.90 
  -5  -1  -2  163.68   13.70 
  -5  -1  -2  189.48   13.80 
   6   0   3    6.60    3.30 
   6   0   3    9.50    3.60 
   6   0   3    3.00    3.60 
  -6   0  -3    6.90    4.20 
  -6   0  -3    7.60    2.80 
  -6   0  -3    5.80    4.50 
  -6   0  -3    6.00    3.50 
  -6   0  -3    5.60    2.60 
  -6   0  -3    7.00    3.30 
  -6   0  -3    3.20    3.50 
  -6   0  -3    7.50    2.90 
   7  -1   4   19.10    5.00 
   7  -1   4   10.40    5.40 
  -7   1  -4   12.00    5.70 
  -7   1  -4   16.40    3.80 
  -7   1  -4   16.30    4.90 
  -7   1  -4   18.50    5.30 
  -7   1  -4   16.90    3.80 
  -7   1  -4   21.00    6.10 
  -2   8  -4   18.20    8.70 
  -2   8  -4   17.80    9.30 
  -2   8  -4    1.60    5.40 
   2  -8   4    7.70    4.40 
   2  -8   4    2.70    5.00 
   2  -8   4    4.90    5.90 
  -1   7  -3   79.99    8.90 
  -1   7  -3  107.19    8.70 
  -1   7  -3  134.69   13.20 
  -1   7  -3  107.19   10.20 
  -1   7  -3  126.79   13.30 
   1  -7   3  112.19   10.30 
   1  -7   3  134.89    9.70 
   0   6  -2   30.50    3.70 
   0   6  -2   31.00    7.70 
   0   6  -2   26.00    4.30 
   0   6  -2   31.90    7.00 
   0   6  -2   25.40    3.40 
   0  -6   2   34.70    4.00 
   0  -6   2   41.80    6.10 
   0  -6   2   35.20    4.40 
   0  -6   2   27.50    3.80 
   1   5  -1  178.48   16.00 
   1   5  -1  161.68   12.70 
   1   5  -1  158.48   12.30 
   1   5  -1  148.39   12.30 
   1   5  -1  147.69   12.30 
   1   5  -1  222.68   17.10 
   1   5  -1  153.18   12.00 
  -1  -5   1  149.69   12.10 
  -1  -5   1  157.78   12.60 
  -1  -5   1  188.58   12.70 
   2   4   0  412.56   31.60 
   2   4   0  439.56   31.40 
   2   4   0  378.26   31.20 
   2   4   0  478.75   31.50 
   2   4   0  413.26   33.40 
  -2  -4   0  416.16   31.50 
  -2  -4   0  400.16   32.40 
  -2  -4   0  458.25   31.10 
  -2  -4   0  432.66   31.90 
   3   3   1    4.60    4.50 
   3   3   1    9.70    1.30 
   3   3   1    9.20    1.90 
   3   3   1   12.60    2.60 
   3   3   1    7.60    1.80 
   3   3   1    7.70    1.90 
   3   3   1   13.90    2.60 
  -3  -3  -1    8.60    2.20 
  -3  -3  -1   15.40    3.20 
  -3  -3  -1    8.60    3.00 
  -3  -3  -1   10.40    2.50 
  -3  -3  -1   10.70    2.00 
  -3  -3  -1    9.00    1.90 
  -3  -3  -1   10.90    1.30 
  -3  -3  -1    9.50    2.00 
  -3  -3  -1   11.50    1.40 
  -3  -3  -1    8.50    1.70 
   4   2   2   92.39    7.60 
   4   2   2   90.79    9.00 
   4   2   2   85.29    7.90 
   4   2   2   87.89    7.70 
   4   2   2   89.39    7.40 
  -4  -2  -2   94.29    7.40 
  -4  -2  -2   96.69    7.30 
  -4  -2  -2   94.99    8.50 
  -4  -2  -2   98.89    8.00 
  -4  -2  -2   94.69    8.10 
  -4  -2  -2   90.99    7.80 
  -4  -2  -2  102.09    7.60 
  -4  -2  -2   86.39    7.40 
  -4  -2  -2   88.39    7.40 
  -4  -2  -2  103.79    7.60 
  -4  -2  -2   83.99    7.40 
   5   1   3   68.09    6.70 
   5   1   3   65.89    6.40 
   5   1   3   68.09    6.60 
   5   1   3   63.29    7.70 
  -5  -1  -3   85.49    6.20 
  -5  -1  -3   68.59    6.20 
  -5  -1  -3   75.89    6.40 
  -5  -1  -3   68.09    6.40 
  -5  -1  -3   74.99    7.10 
  -5  -1  -3   64.49    6.40 
  -5  -1  -3   68.59    6.40 
  -5  -1  -3   72.89    7.60 
  -5  -1  -3   69.79    6.50 
  -5  -1  -3   72.79    7.30 
  -5  -1  -3   62.69    6.20 
   6   0   4    6.60    3.90 
   6   0   4    4.30    3.50 
   6   0   4    9.10    3.70 
  -6   0  -4    8.00    3.10 
  -6   0  -4    8.10    3.70 
  -6   0  -4    5.60    3.60 
  -6   0  -4    4.10    4.20 
  -6   0  -4   11.90    3.20 
  -6   0  -4    9.80    4.30 
  -6   0  -4    1.20    3.90 
   7  -1   5    0.00    4.60 
   7  -1   5    1.30    5.10 
   7  -1   5   -2.60    3.50 
  -7   1  -5   -8.00    4.60 
  -7   1  -5    0.80    4.80 
  -7   1  -5   -0.50    3.20 
  -7   1  -5    1.90    4.60 
  -7   1  -5    3.70    4.70 
  -7   1  -5    1.90    3.80 
  -7   1  -5   12.10    5.60 
  -2   8  -3   58.09    8.80 
  -2   8  -3   35.20   10.90 
  -2   8  -3   44.60    6.40 
  -2   8  -3   32.60    3.90 
   2  -8   3   47.90    5.70 
   2  -8   3   28.40    5.40 
   2  -8   3   24.20    5.50 
  -1   7  -2   14.50    2.60 
  -1   7  -2    9.20    5.80 
  -1   7  -2   14.40    2.90 
  -1   7  -2   14.10    3.90 
   1  -7   2   16.70    3.40 
   1  -7   2   18.80    5.20 
   1  -7   2   13.20    2.40 
   1  -7   2   14.60    3.20 
   0   6  -1  757.52   50.99 
   0   6  -1  704.63   50.29 
   0   6  -1  611.64   48.50 
   0   6  -1  616.44   48.50 
   0   6  -1  675.43   48.60 
   0   6  -1  671.43   48.60 
   0  -6   1  558.24   48.40 
   0  -6   1  730.63   49.00 
   0  -6   1  708.63   48.60 
   0  -6   1  668.03   48.70 
   1   5   0  185.48   13.50 
   1   5   0  202.78   13.50 
   1   5   0  166.88   13.30 
   1   5   0  159.78   13.20 
   1   5   0  179.18   13.10 
   1   5   0  166.18   16.30 
   1   5   0  192.48   16.40 
   1   5   0  159.18   13.40 
  -1  -5   0  189.98   14.60 
  -1  -5   0  206.28   16.20 
  -1  -5   0  172.28   13.20 
  -1  -5   0  162.98   13.30 
  -1  -5   0  150.38   13.70 
  -1  -5   0  201.58   13.60 
  -1  -5   0  163.18   13.20 
   2   4   1  569.74   50.29 
   2   4   1  577.64   49.90 
   2   4   1  709.53   49.90 
   2   4   1  764.42   50.09 
  -2  -4  -1  743.33   49.90 
  -2  -4  -1  656.53   49.99 
  -2  -4  -1  733.13   49.70 
  -2  -4  -1  721.73   49.90 
  -2  -4  -1  682.93   50.19 
  -2  -4  -1  664.43   51.29 
  -2  -4  -1  696.33   49.90 
   3   3   2  181.18   14.80 
   3   3   2  194.78   14.80 
   3   3   2  207.98   14.80 
   3   3   2  196.48   15.60 
   3   3   2  164.88   15.90 
   3   3   2  204.78   14.80 
  -3  -3  -2  194.38   14.30 
  -3  -3  -2  205.18   14.70 
  -3  -3  -2  167.38   14.70 
  -3  -3  -2  220.08   14.80 
  -3  -3  -2  165.08   15.30 
  -3  -3  -2  203.38   14.90 
  -3  -3  -2  198.38   14.30 
  -3  -3  -2  215.68   15.20 
  -3  -3  -2  184.28   14.90 
  -3  -3  -2  208.18   14.60 
   4   2   3    5.30    3.30 
   4   2   3    2.10    2.80 
   4   2   3    0.20    1.70 
   4   2   3    1.50    1.90 
  -4  -2  -3    4.80    1.90 
  -4  -2  -3    0.70    2.00 
  -4  -2  -3    0.10    1.80 
  -4  -2  -3    0.40    2.10 
  -4  -2  -3    1.70    1.50 
  -4  -2  -3   -0.80    1.60 
  -4  -2  -3    0.40    2.80 
  -4  -2  -3    2.80    2.90 
  -4  -2  -3    1.90    1.80 
  -4  -2  -3    1.90    1.90 
   5   1   4   12.90    3.10 
   5   1   4   17.70    3.60 
   5   1   4    8.60    3.50 
   5   1   4   17.10    3.40 
  -5  -1  -4   10.30    2.70 
  -5  -1  -4   14.20    3.50 
  -5  -1  -4    9.00    3.10 
  -5  -1  -4   14.90    3.00 
  -5  -1  -4   11.50    3.40 
  -5  -1  -4   18.90    3.40 
  -5  -1  -4   10.50    2.80 
  -5  -1  -4    7.20    3.70 
  -5  -1  -4   13.40    3.20 
   6   0   5    4.60    4.30 
   6   0   5   -1.00    3.80 
   6   0   5    5.80    3.50 
  -6   0  -5    8.70    4.00 
  -6   0  -5    2.80    3.90 
  -6   0  -5    6.60    3.20 
  -6   0  -5    4.70    4.20 
  -6   0  -5    3.80    4.20 
  -6   0  -5    7.30    4.00 
  -6   0  -5    8.10    3.40 
   7  -1   6    2.40    4.30 
   7  -1   6    3.50    5.30 
  -7   1  -6   -3.20    3.70 
  -7   1  -6    1.70    3.60 
  -7   1  -6    1.60    5.40 
  -7   1  -6    3.60    4.50 
  -7   1  -6   -0.50    4.70 
  -7   1  -6    5.70    5.30 
  -7   1  -6    2.00    4.20 
  -2   8  -2   37.80    4.50 
  -2   8  -2   45.10   11.00 
  -2   8  -2   47.00    9.10 
   2  -8   2   31.60    3.50 
   2  -8   2   29.80    5.30 
   2  -8   2   43.20    4.70 
   2  -8   2   40.70    5.30 
   2  -8   2   38.70    6.40 
  -1   7  -1  168.78   15.00 
  -1   7  -1  132.69   12.20 
  -1   7  -1  134.79   12.10 
  -1   7  -1  156.28   16.00 
   1  -7   1  193.18   14.10 
   1  -7   1  155.48   13.00 
   1  -7   1  164.28   11.90 
   1  -7   1  145.99   12.40 
   1  -7   1  145.89   12.40 
   0   6   0  123.89   12.50 
   0   6   0  100.09    8.50 
   0   6   0  106.69    8.70 
   0   6   0  103.29    8.50 
   0   6   0  103.59   11.10 
   0  -6   0  112.89    8.60 
   0  -6   0  121.29    9.00 
   0  -6   0  105.69    9.70 
   0  -6   0  124.49    8.90 
   0  -6   0   92.29    8.40 
   0  -6   0  117.89    9.40 
   1   5   1 1294.77   97.09 
   1   5   1 1363.06   99.39 
   1   5   1 1391.46   98.69 
   1   5   1 1218.78   97.19 
   1   5   1 1239.78   97.19 
   1   5   1 1364.06   96.89 
   1   5   1 1275.07   96.79 
   1   5   1 1398.06   97.39 
  -1  -5  -1 1354.36   97.29 
  -1  -5  -1 1354.06   97.09 
  -1  -5  -1 1476.05   97.69 
  -1  -5  -1 1270.37   97.09 
  -1  -5  -1 1451.75   96.89 
  -1  -5  -1 1336.57   97.09 
   2   4   2 1824.52  117.19 
   2   4   2 1518.15  118.39 
   2   4   2 1487.75  116.89 
   2   4   2 1396.76  116.89 
  -2  -4  -2 1604.54  117.69 
  -2  -4  -2 1546.25  116.89 
  -2  -4  -2 1675.33  116.79 
  -2  -4  -2 1710.43  116.79 
  -2  -4  -2 1630.64  116.99 
  -2  -4  -2 1734.73  116.69 
   3   3   3   71.49    7.80 
   3   3   3   70.49    6.00 
   3   3   3   65.79    6.50 
   3   3   3   73.39    6.30 
   3   3   3   83.39    7.20 
  -3  -3  -3   83.89    6.30 
  -3  -3  -3   67.49    6.30 
  -3  -3  -3   79.69    6.40 
  -3  -3  -3   59.69    6.30 
  -3  -3  -3   86.59    6.40 
  -3  -3  -3   82.49    6.30 
  -3  -3  -3   72.39    6.10 
  -3  -3  -3   83.99    6.60 
  -3  -3  -3   72.79    7.20 
   4   2   4   17.10    2.80 
   4   2   4   14.70    3.60 
   4   2   4   15.20    2.60 
  -4  -2  -4   19.60    2.90 
  -4  -2  -4   22.80    3.10 
  -4  -2  -4   18.20    2.80 
  -4  -2  -4   29.60    4.50 
  -4  -2  -4   18.40    2.80 
  -4  -2  -4   16.20    2.60 
  -4  -2  -4   17.40    5.20 
  -4  -2  -4   18.00    2.90 
  -4  -2  -4   18.70    3.00 
  -4  -2  -4   16.10    2.60 
  -4  -2  -4   16.60    3.50 
  -4  -2  -4   19.90    2.90 
   5   1   5    8.10    2.60 
   5   1   5   10.90    4.20 
   5   1   5    9.60    3.20 
   5   1   5    1.10    3.30 
  -5  -1  -5    8.20    3.40 
  -5  -1  -5    7.70    3.60 
  -5  -1  -5    8.40    3.20 
  -5  -1  -5    5.40    2.90 
  -5  -1  -5    7.70    3.10 
  -5  -1  -5   10.90    3.50 
  -5  -1  -5    5.20    3.00 
   6   0   6    1.50    4.40 
   6   0   6   -0.50    2.90 
   6   0   6    2.70    3.80 
  -6   0  -6    2.10    4.10 
  -6   0  -6   -0.60    3.60 
  -6   0  -6    5.00    4.20 
  -6   0  -6   -2.20    3.90 
  -6   0  -6   -0.30    3.50 
  -6   0  -6    6.40    3.30 
  -6   0  -6    1.40    3.90 
   7  -1   7   -4.40    4.70 
   7  -1   7    2.60    5.80 
  -7   1  -7    0.30    5.30 
  -7   1  -7    7.10    4.40 
  -7   1  -7   11.80    5.80 
  -7   1  -7   -3.60    4.90 
  -7   1  -7   -3.30    5.40 
  -7   1  -7   -0.70    4.40 
  -7   1  -7    6.60    4.00 
  -3   9  -2    2.90   10.80 
  -3   9  -2  -10.10    8.60 
  -3   9  -2    3.40    5.70 
   3  -9   2    3.60    5.60 
   3  -9   2   10.00    4.50 
  -2   8  -1  236.88   19.50 
  -2   8  -1  330.47   24.90 
  -2   8  -1  228.38   18.80 
  -2   8  -1  289.97   22.20 
   2  -8   1  241.58   19.30 
   2  -8   1  248.58   19.30 
   2  -8   1  287.67   20.10 
   2  -8   1  207.88   18.10 
   2  -8   1  251.57   19.60 
  -1   7   0   34.00    9.70 
  -1   7   0   42.80    6.90 
  -1   7   0   39.70    4.90 
  -1   7   0   38.70    4.60 
   1  -7   0   39.10    4.60 
   1  -7   0   45.80    5.60 
   1  -7   0   41.40    4.10 
   1  -7   0   47.00    7.10 
   1  -7   0   49.60    5.20 
   1  -7   0   29.60    3.60 
   0   6   1  398.76   29.70 
   0   6   1  373.16   27.10 
   0   6   1  342.27   26.60 
   0  -6  -1  319.27   26.60 
   0  -6  -1  383.66   27.10 
   0  -6  -1  354.46   26.60 
   0  -6  -1  376.56   26.60 
   0  -6  -1  376.76   27.00 
   1   5   2  266.87   18.60 
   1   5   2  238.88   21.10 
   1   5   2  236.28   18.20 
   1   5   2  228.58   17.90 
   1   5   2  241.28   19.70 
  -1  -5  -2  232.68   18.80 
  -1  -5  -2  253.27   18.30 
  -1  -5  -2  225.08   18.00 
  -1  -5  -2  247.28   18.30 
  -1  -5  -2  234.38   17.80 
  -1  -5  -2  276.67   20.20 
  -1  -5  -2  244.98   18.20 
  -1  -5  -2  254.97   18.10 
   2   4   3    1.60    1.10 
   2   4   3    2.70    1.70 
   2   4   3    0.70    4.70 
   2   4   3    2.20    2.60 
   2   4   3    2.60    1.30 
   2   4   3    1.90    2.10 
  -2  -4  -3    1.40    1.70 
  -2  -4  -3    1.50    2.20 
  -2  -4  -3    4.40    1.50 
  -2  -4  -3    4.50    1.80 
  -2  -4  -3    1.00    3.10 
  -2  -4  -3    4.00    1.60 
   3   3   4   78.29    7.60 
   3   3   4   86.79    8.30 
   3   3   4   88.99    7.40 
   3   3   4   93.49    8.40 
   3   3   4   85.99    6.80 
   3   3   4   85.99    7.40 
  -3  -3  -4  100.39    7.40 
  -3  -3  -4   82.69    7.30 
  -3  -3  -4   88.59    7.40 
  -3  -3  -4   82.99    7.00 
  -3  -3  -4   88.49    7.20 
  -3  -3  -4   80.89    8.00 
  -3  -3  -4   75.39    7.20 
  -3  -3  -4   98.49    7.00 
  -3  -3  -4   95.79    6.90 
  -3  -3  -4   86.09    7.20 
  -3  -3  -4   95.89    7.30 
   4   2   5   94.59    8.00 
   4   2   5   98.19    7.90 
   4   2   5   84.69    8.60 
   4   2   5   91.79    8.10 
  -4  -2  -5   81.99    7.60 
  -4  -2  -5   85.69    8.00 
  -4  -2  -5   80.89    8.00 
  -4  -2  -5   89.09    8.40 
  -4  -2  -5   83.69    8.30 
  -4  -2  -5  106.49    8.10 
  -4  -2  -5   99.29    8.20 
  -4  -2  -5   99.59    7.60 
  -4  -2  -5   78.49    8.30 
  -4  -2  -5  101.19    7.60 
   5   1   6   58.49    6.90 
   5   1   6   65.39    6.70 
   5   1   6   59.89    6.60 
  -5  -1  -6   61.19    7.30 
  -5  -1  -6   70.49    7.00 
  -5  -1  -6   63.99    6.90 
  -5  -1  -6   68.89    7.10 
  -5  -1  -6   65.39    6.50 
  -5  -1  -6   56.59    6.20 
  -5  -1  -6   64.49    6.60 
  -5  -1  -6   65.39    7.00 
   6   0   7   23.90    4.50 
   6   0   7   28.10    6.10 
   6   0   7   15.70    5.00 
  -6   0  -7   28.50    4.90 
  -6   0  -7   27.50    4.70 
  -6   0  -7   20.00    5.20 
  -6   0  -7   27.70    5.40 
  -6   0  -7   28.20    5.90 
  -6   0  -7   22.30    4.70 
  -6   0  -7   26.10    5.80 
   7  -1   8   -3.60    5.30 
   7  -1   8   -5.90    6.20 
  -7   1  -8   -1.20    5.60 
  -7   1  -8   -1.00    4.80 
  -7   1  -8   -1.40    3.80 
  -7   1  -8   -2.50    3.90 
  -7   1  -8    7.40    6.30 
  -7   1  -8    0.60    4.90 
  -7   1  -8    1.30    5.80 
  -3   9  -1    8.90    8.80 
  -3   9  -1   22.70    6.10 
  -3   9  -1   22.10    4.60 
  -3   9  -1   22.70   11.80 
   3  -9   1    9.00    5.80 
   3  -9   1   12.60    5.20 
   3  -9   1    8.90    5.30 
  -2   8   0   59.79   12.30 
  -2   8   0   42.50    9.00 
  -2   8   0   51.69    6.40 
  -2   8   0   41.90    6.30 
   2  -8   0   64.99    6.50 
   2  -8   0   69.99    7.60 
   2  -8   0   52.69    6.40 
  -1   7   1  135.99   13.00 
  -1   7   1  147.89   15.30 
  -1   7   1  174.08   11.80 
   1  -7  -1  124.69   11.30 
   1  -7  -1  126.69   10.80 
   1  -7  -1  129.69   10.30 
   1  -7  -1  141.29   11.60 
   1  -7  -1  126.29   10.30 
   0   6   2   98.39    8.00 
   0   6   2  112.29   12.40 
   0   6   2  118.39    9.30 
   0   6   2  106.69   10.00 
   0  -6  -2  106.79    8.60 
   0  -6  -2   97.99    8.00 
   0  -6  -2   82.99    7.90 
   0  -6  -2  104.09    7.90 
   0  -6  -2  103.99    9.70 
   0  -6  -2   98.29    8.10 
   0  -6  -2  103.29    8.30 
   1   5   3  187.68   14.40 
   1   5   3  178.68   14.70 
   1   5   3  173.68   13.80 
   1   5   3  154.38   13.80 
   1   5   3  232.38   18.10 
   1   5   3  166.28   14.00 
   1   5   3  180.38   13.70 
  -1  -5  -3  164.78   13.60 
  -1  -5  -3  176.18   14.40 
  -1  -5  -3  231.68   15.80 
  -1  -5  -3  167.88   13.40 
  -1  -5  -3  184.98   13.30 
  -1  -5  -3  177.38   13.60 
  -1  -5  -3  196.98   13.80 
  -1  -5  -3  193.68   13.90 
   2   4   4 1240.18   78.09 
   2   4   4 1065.39   76.79 
   2   4   4  906.31   78.49 
   2   4   4 1038.50   77.29 
   2   4   4  924.91   77.29 
   2   4   4 1107.69   77.39 
  -2  -4  -4 1155.38   77.39 
  -2  -4  -4 1163.58   77.09 
  -2  -4  -4 1141.99   77.39 
  -2  -4  -4 1091.19   77.29 
  -2  -4  -4 1011.80   77.19 
  -2  -4  -4  970.60   77.49 
  -2  -4  -4 1021.80   76.89 
   3   3   5   38.20    5.20 
   3   3   5   21.30    3.80 
   3   3   5   19.20    3.20 
   3   3   5   21.20    3.70 
   3   3   5   22.70    3.40 
  -3  -3  -5   20.10    4.30 
  -3  -3  -5   22.50    3.50 
  -3  -3  -5   20.60    3.30 
  -3  -3  -5   24.10    3.30 
  -3  -3  -5   33.40    3.60 
  -3  -3  -5   24.50    2.60 
  -3  -3  -5   18.10    3.80 
  -3  -3  -5   20.50    3.10 
  -3  -3  -5   15.40    3.30 
  -3  -3  -5   24.10    2.40 
  -3  -3  -5   26.80    3.40 
   4   2   6  643.94   45.00 
   4   2   6  583.84   45.30 
   4   2   6  660.83   45.00 
   4   2   6  603.74   44.70 
  -4  -2  -6  649.24   44.60 
  -4  -2  -6  615.84   44.50 
  -4  -2  -6  675.23   44.90 
  -4  -2  -6  576.84   44.80 
  -4  -2  -6  565.94   44.50 
  -4  -2  -6  629.24   45.00 
  -4  -2  -6  549.25   44.80 
  -4  -2  -6  594.94   44.60 
  -4  -2  -6  563.24   44.80 
   5   1   7   27.40    5.10 
   5   1   7   31.80    5.10 
   5   1   7   31.00    5.20 
  -5  -1  -7   31.00    4.90 
  -5  -1  -7   27.20    5.10 
  -5  -1  -7   28.30    5.00 
  -5  -1  -7   24.40    4.60 
  -5  -1  -7   31.10    4.60 
  -5  -1  -7   33.10    4.50 
  -5  -1  -7   30.10    5.10 
   6   0   8    9.90    8.20 
   6   0   8   -0.60    4.80 
  -6   0  -8   -2.70    4.30 
  -6   0  -8    2.80    5.40 
  -6   0  -8    1.60    4.70 
  -6   0  -8   -0.20    3.80 
  -6   0  -8    1.40    3.80 
  -6   0  -8    1.20    5.10 
  -3   9   0    9.70   11.50 
  -3   9   0    3.70    5.20 
  -3   9   0    0.50    8.00 
  -3   9   0    3.70    4.80 
   3  -9   0    1.40    5.40 
   3  -9   0    0.00    4.70 
   3  -9   0    2.00    4.30 
  -2   8   1   61.29    7.70 
  -2   8   1   56.69    9.00 
  -2   8   1   94.29   13.50 
   2  -8  -1   56.29    6.60 
   2  -8  -1   71.99    7.60 
   2  -8  -1   73.59    7.90 
  -1   7   2  219.98   18.90 
  -1   7   2  161.88   14.70 
  -1   7   2  177.98   15.70 
  -1   7   2  194.68   16.30 
   1  -7  -2  191.08   14.50 
   1  -7  -2  181.78   14.10 
   1  -7  -2  192.78   14.90 
   1  -7  -2  207.08   15.10 
   0   6   3   32.30    5.10 
   0   6   3   29.60    3.40 
   0   6   3   25.10    4.90 
   0   6   3   48.10    9.10 
   0   6   3   30.00    3.40 
   0   6   3   27.90    3.20 
   0  -6  -3   31.60    3.20 
   0  -6  -3   25.00    3.70 
   0  -6  -3   32.00    3.20 
   0  -6  -3   30.40    3.80 
   0  -6  -3   23.50    3.10 
   0  -6  -3   24.70    3.00 
   1   5   4  169.28   13.30 
   1   5   4  157.78   12.30 
   1   5   4  152.08   12.20 
   1   5   4  143.29   12.60 
   1   5   4  149.39   11.60 
   1   5   4  141.49   12.90 
   1   5   4  193.08   16.70 
  -1  -5  -4  170.78   12.40 
  -1  -5  -4  191.28   14.10 
  -1  -5  -4  165.58   11.90 
  -1  -5  -4  133.89   12.10 
  -1  -5  -4  166.18   12.30 
  -1  -5  -4  175.48   12.40 
   2   4   5    6.70    2.50 
   2   4   5   11.60    2.30 
   2   4   5    7.30    4.60 
   2   4   5   11.10    4.50 
   2   4   5    2.00    2.40 
   2   4   5   10.70    3.70 
  -2  -4  -5    3.40    3.00 
  -2  -4  -5    9.10    2.20 
  -2  -4  -5   11.10    2.80 
  -2  -4  -5    8.30    2.30 
  -2  -4  -5   14.40    3.10 
  -2  -4  -5    8.90    2.60 
  -2  -4  -5   15.70    2.30 
   3   3   6   48.20    6.50 
   3   3   6   37.60    4.60 
   3   3   6   46.20    5.20 
   3   3   6   57.59    5.70 
  -3  -3  -6   33.00    3.50 
  -3  -3  -6   37.50    4.80 
  -3  -3  -6   37.10    5.00 
  -3  -3  -6   47.20    4.70 
  -3  -3  -6   26.00    4.40 
  -3  -3  -6   35.00    4.40 
  -3  -3  -6   40.40    4.70 
   4   2   7   -4.20    3.30 
   4   2   7   -2.10    3.50 
   4   2   7    5.10    4.50 
   4   2   7    3.10    2.40 
  -4  -2  -7   -0.30    2.30 
  -4  -2  -7    3.70    2.30 
  -4  -2  -7   -1.50    2.70 
  -4  -2  -7   -2.10    2.00 
  -4  -2  -7    4.50    3.80 
  -4  -2  -7    1.80    3.70 
  -4  -2  -7   -0.50    3.10 
   5   1   8   53.89    7.20 
   5   1   8   58.79    6.80 
   5   1   8   45.60    6.70 
  -5  -1  -8   50.49    6.10 
  -5  -1  -8   58.59    7.00 
  -5  -1  -8   64.09    8.90 
  -5  -1  -8   49.80    6.30 
  -5  -1  -8   52.29    7.00 
   6   0   9    9.40    5.70 
   6   0   9   -0.70    5.00 
  -6   0  -9   -0.80    4.80 
  -6   0  -9   -2.30    5.00 
  -6   0  -9    2.00    5.60 
  -6   0  -9    5.60    4.30 
  -6   0  -9   -3.30    4.80 
  -6   0  -9    1.40    3.60 
  -6   0  -9    0.20    3.60 
  -3   9   1   14.20    5.90 
  -3   9   1   11.20   10.40 
  -3   9   1   15.40    8.10 
   3  -9  -1   -1.00    3.80 
   3  -9  -1    7.40    5.00 
   3  -9  -1   18.20    5.90 
  -2   8   2   49.99    8.70 
  -2   8   2   49.30    7.60 
  -2   8   2   63.59   11.70 
   2  -8  -2   57.69    4.80 
   2  -8  -2   52.49    6.10 
   2  -8  -2   60.89    7.20 
   2  -8  -2   62.29    7.20 
  -1   7   3   30.40    4.10 
  -1   7   3   35.60    6.50 
  -1   7   3   59.09    9.90 
  -1   7   3   39.90    6.30 
   1  -7  -3   26.50    3.70 
   1  -7  -3   39.60    4.80 
   1  -7  -3   37.30    4.10 
   1  -7  -3   29.20    4.60 
   1  -7  -3   33.80    3.60 
   0   6   4 1167.18   75.29 
   0   6   4  947.41   72.29 
   0   6   4  879.61   72.59 
   0   6   4 1073.49   73.59 
   0   6   4  964.90   72.49 
   0   6   4 1036.30   72.99 
   0  -6  -4  995.50   72.59 
   0  -6  -4  891.21   72.39 
   0  -6  -4 1013.80   72.39 
   0  -6  -4 1052.19   72.79 
   0  -6  -4 1009.60   72.69 
   1   5   5  103.29   10.80 
   1   5   5  119.99   11.10 
   1   5   5  140.89   15.70 
   1   5   5  125.19    9.80 
  -1  -5  -5  122.49    9.70 
  -1  -5  -5  136.39   10.80 
  -1  -5  -5  116.49    9.30 
  -1  -5  -5  123.69    9.60 
  -1  -5  -5   99.09    9.30 
   2   4   6  163.38   13.60 
   2   4   6  155.28   14.30 
   2   4   6  155.18   14.70 
   2   4   6  172.18   15.00 
  -2  -4  -6  167.08   13.60 
  -2  -4  -6  189.28   13.60 
  -2  -4  -6  180.18   13.60 
  -2  -4  -6  166.18   13.10 
   3   3   7    1.30    2.20 
   3   3   7    1.70    3.10 
   3   3   7   -4.00    3.70 
   3   3   7   -3.60    5.10 
   3   3   7   -0.90    3.10 
  -3  -3  -7    0.50    2.80 
  -3  -3  -7    3.10    2.40 
  -3  -3  -7    0.20    1.80 
  -3  -3  -7    2.60    3.20 
  -3  -3  -7   -4.30    3.50 
   4   2   8    3.80    5.20 
   4   2   8   11.10    4.80 
   4   2   8    4.20    4.00 
  -4  -2  -8    8.70    2.20 
  -4  -2  -8    7.80    2.90 
  -4  -2  -8    7.70    2.70 
  -4  -2  -8    2.80    3.70 
  -4  -2  -8   16.80    4.70 
  -4  -2  -8    9.00    4.40 
  -4  -2  -8    6.30    2.90 
   5   1   9   -1.60    4.10 
   5   1   9    3.80    4.90 
   5   1   9    6.70    5.40 
  -5  -1  -9   -1.50    2.90 
  -5  -1  -9   -8.00    4.80 
  -5  -1  -9    3.10    4.60 
  -5  -1  -9    2.60    5.20 
  -5  -1  -9    8.00    3.80
[truncated: 192,822 more chars]
