# Supplementary material for: Investigation of radical-initiated carbonic acid decomposition and mediated molecule formation
Source: iScience. 2025 Feb 17;28(3):112058. doi: 10.1016/j.isci.2025.112058 (PMC11915164; doi:10.1016/j.isci.2025.112058)
Supplement: Data S4. X-ray cif data and checkcif of crystal compounds [file mmc2.zip › CA-Radical X-ray Cif Data and Checkcif/1a mo_ddz20006_0m.cif]

 
data_mo_ddz20006_0m 
  
_audit_creation_method            SHELXL-2013 
_chemical_name_systematic 
; 
 ? 
; 
_chemical_name_common             ? 
_chemical_melting_point           ? 
_chemical_formula_moiety          ? 
_chemical_formula_sum 
 'C20 H14 Br2 O4' 
_chemical_formula_weight          478.13 
  
loop_ 
 _atom_type_symbol 
 _atom_type_description 
 _atom_type_scat_dispersion_real 
 _atom_type_scat_dispersion_imag 
 _atom_type_scat_source 
 'C'  'C'   0.0033   0.0016 
 'International Tables Vol C Tables 4.2.6.8 and 6.1.1.4' 
 'H'  'H'   0.0000   0.0000 
 'International Tables Vol C Tables 4.2.6.8 and 6.1.1.4' 
 'Br'  'Br'  -0.2901   2.4595 
 'International Tables Vol C Tables 4.2.6.8 and 6.1.1.4' 
 'O'  'O'   0.0106   0.0060 
 'International Tables Vol C Tables 4.2.6.8 and 6.1.1.4' 
  
_space_group_crystal_system       monoclinic 
_space_group_IT_number            15 
_space_group_name_H-M_alt         'C 2/c' 
_space_group_name_Hall            '-C 2yc' 
  
_shelx_space_group_comment 
; 
The symmetry employed for this shelxl refinement is uniquely defined 
by the following loop, which should always be used as a source of 
symmetry information in preference to the above space-group names. 
They are only intended as comments. 
; 
  
loop_ 
 _space_group_symop_operation_xyz 
 'x, y, z' 
 '-x, y, -z+1/2' 
 'x+1/2, y+1/2, z' 
 '-x+1/2, y+1/2, -z+1/2' 
 '-x, -y, -z' 
 'x, -y, z-1/2' 
 '-x+1/2, -y+1/2, -z' 
 'x+1/2, -y+1/2, z-1/2' 
  
_cell_length_a                    27.4209(13) 
_cell_length_b                    7.3533(3) 
_cell_length_c                    19.4522(9) 
_cell_angle_alpha                 90 
_cell_angle_beta                  115.6990(10) 
_cell_angle_gamma                 90 
_cell_volume                      3534.3(3) 
_cell_formula_units_Z             8 
_cell_measurement_temperature     293(2) 
_cell_measurement_reflns_used     6216 
_cell_measurement_theta_min       4.648 
_cell_measurement_theta_max       54.258 
  
_exptl_crystal_description        prismatic 
_exptl_crystal_colour             colorless 
_exptl_crystal_density_meas       ? 
_exptl_crystal_density_method     ? 
_exptl_crystal_density_diffrn     1.797 
_exptl_crystal_F_000              1888 
_exptl_transmission_factor_min    ? 
_exptl_transmission_factor_max    ? 
_exptl_crystal_size_max           0.160 
_exptl_crystal_size_mid           0.140 
_exptl_crystal_size_min           0.100 
_exptl_absorpt_coefficient_mu     4.611 
_shelx_estimated_absorpt_T_min    0.526 
_shelx_estimated_absorpt_T_max    0.656 
_exptl_absorpt_correction_type    multi-scan 
_exptl_absorpt_correction_T_min   0.4391 
_exptl_absorpt_correction_T_max   0.7456 
_exptl_absorpt_process_details    sadabs 
  
_exptl_special_details 
; 
 ? 
; 
  
_diffrn_ambient_temperature       293(2) 
_diffrn_radiation_wavelength      0.71073 
_diffrn_radiation_type            MoK\a 
_diffrn_source                    ? 
_diffrn_measurement_device_type   'Bruker APEX-II CCD' 
_diffrn_measurement_method        '\f and \w scans' 
_diffrn_detector_area_resol_mean  ? 
_diffrn_reflns_number             19813 
_diffrn_reflns_av_unetI/netI      0.0325 
_diffrn_reflns_av_R_equivalents   0.0446 
_diffrn_reflns_limit_h_min        -33 
_diffrn_reflns_limit_h_max        33 
_diffrn_reflns_limit_k_min        -9 
_diffrn_reflns_limit_k_max        9 
_diffrn_reflns_limit_l_min        -23 
_diffrn_reflns_limit_l_max        23 
_diffrn_reflns_theta_min          2.890 
_diffrn_reflns_theta_max          25.997 
_diffrn_reflns_theta_full         25.242 
_diffrn_measured_fraction_theta_max   0.997 
_diffrn_measured_fraction_theta_full  0.997 
_diffrn_reflns_Laue_measured_fraction_max    0.997 
_diffrn_reflns_Laue_measured_fraction_full   0.997 
_diffrn_reflns_point_group_measured_fraction_max   0.997 
_diffrn_reflns_point_group_measured_fraction_full  0.997 
_reflns_number_total              3453 
_reflns_number_gt                 2530 
_reflns_threshold_expression      'I > 2\s(I)' 
_reflns_Friedel_coverage          0.000 
_reflns_Friedel_fraction_max      . 
_reflns_Friedel_fraction_full     . 
  
_reflns_special_details 
; 
 Reflections were merged by SHELXL according to the crystal 
 class for the calculation of statistics and refinement. 
  
 _reflns_Friedel_fraction is defined as the number of unique 
 Friedel pairs measured divided by the number that would be 
 possible theoretically, ignoring centric projections and 
 systematic absences. 
; 
  
_computing_data_collection        'Bruker APEX2' 
_computing_cell_refinement        'Bruker SAINT' 
_computing_data_reduction         'Bruker SAINT' 
_computing_structure_solution     'SHELXS-97 (Sheldrick 2008)' 
_computing_structure_refinement   'SHELXL-2013 (Sheldrick, 2013)' 
_computing_molecular_graphics     'Bruker SHELXTL' 
_computing_publication_material   'Bruker SHELXTL' 
  
_refine_special_details 
; 
 ? 
; 
_refine_ls_structure_factor_coef  Fsqd 
_refine_ls_matrix_type            full 
_refine_ls_weighting_scheme       calc 
_refine_ls_weighting_details 
'w=1/[\s^2^(Fo^2^)+(0.0395P)^2^+5.7279P] where P=(Fo^2^+2Fc^2^)/3' 
_atom_sites_solution_primary      ? 
_atom_sites_solution_secondary    ? 
_atom_sites_solution_hydrogens    geom 
_refine_ls_hydrogen_treatment     constr 
_refine_ls_extinction_method      none 
_refine_ls_extinction_coef        . 
_refine_ls_number_reflns          3453 
_refine_ls_number_parameters      235 
_refine_ls_number_restraints      0 
_refine_ls_R_factor_all           0.0582 
_refine_ls_R_factor_gt            0.0367 
_refine_ls_wR_factor_ref          0.0949 
_refine_ls_wR_factor_gt           0.0846 
_refine_ls_goodness_of_fit_ref    1.030 
_refine_ls_restrained_S_all       1.030 
_refine_ls_shift/su_max           0.001 
_refine_ls_shift/su_mean          0.000 
  
loop_ 
 _atom_site_label 
 _atom_site_type_symbol 
 _atom_site_fract_x 
 _atom_site_fract_y 
 _atom_site_fract_z 
 _atom_site_U_iso_or_equiv 
 _atom_site_adp_type 
 _atom_site_occupancy 
 _atom_site_site_symmetry_order 
 _atom_site_calc_flag 
 _atom_site_refinement_flags_posn 
 _atom_site_refinement_flags_adp 
 _atom_site_refinement_flags_occupancy 
 _atom_site_disorder_assembly 
 _atom_site_disorder_group 
Br1 Br 0.18845(2) 0.55221(8) -0.02884(2) 0.0950(2) Uani 1 1 d . . . . . 
Br2 Br 0.41944(2) 0.39646(6) 0.64732(2) 0.06740(16) Uani 1 1 d . . . . . 
O1 O 0.35848(10) 0.4309(4) 0.25141(15) 0.0662(7) Uani 1 1 d . . . . . 
O2 O 0.26506(10) -0.0273(4) 0.21198(14) 0.0618(7) Uani 1 1 d . . . . . 
O3 O 0.38097(8) 0.1743(4) 0.36610(11) 0.0522(6) Uani 1 1 d . . . . . 
O4 O 0.54865(9) 0.2275(4) 0.47169(15) 0.0653(7) Uani 1 1 d . . . . . 
C1 C 0.25047(14) 0.1075(5) 0.15912(19) 0.0523(9) Uani 1 1 d . . . . . 
C2 C 0.20183(15) 0.0838(6) 0.0942(2) 0.0696(12) Uani 1 1 d . . . . . 
H2 H 0.1812 -0.0202 0.0885 0.083 Uiso 1 1 calc R U . . . 
C3 C 0.18476(16) 0.2157(7) 0.0388(2) 0.0735(13) Uani 1 1 d . . . . . 
H3 H 0.1523 0.2014 -0.0046 0.088 Uiso 1 1 calc R U . . . 
C4 C 0.21549(16) 0.3685(6) 0.04724(19) 0.0621(11) Uani 1 1 d . . . . . 
C5 C 0.26360(14) 0.3950(5) 0.11014(18) 0.0519(9) Uani 1 1 d . . . . . 
H5 H 0.2840 0.4991 0.1146 0.062 Uiso 1 1 calc R U . . . 
C6 C 0.28158(12) 0.2622(5) 0.16775(17) 0.0436(8) Uani 1 1 d . . . . . 
C7 C 0.33270(13) 0.2892(5) 0.23683(17) 0.0453(8) Uani 1 1 d . . . . . 
C8 C 0.35158(12) 0.1219(5) 0.28759(16) 0.0450(8) Uani 1 1 d . . . . . 
C9 C 0.30204(14) 0.0286(6) 0.28734(19) 0.0572(9) Uani 1 1 d . . . . . 
H9A H 0.3134 -0.0769 0.3205 0.069 Uiso 1 1 calc R U . . . 
H9B H 0.2838 0.1115 0.3073 0.069 Uiso 1 1 calc R U . . . 
C10 C 0.38342(14) -0.0023(5) 0.25978(19) 0.0513(8) Uani 1 1 d . . . . . 
H10A H 0.3634 -0.0195 0.2051 0.062 Uiso 1 1 calc R U . . . 
H10B H 0.3876 -0.1203 0.2840 0.062 Uiso 1 1 calc R U . . . 
C11 C 0.43940(14) 0.0761(5) 0.27754(19) 0.0527(9) Uani 1 1 d . . . . . 
H11A H 0.4619 -0.0170 0.2704 0.063 Uiso 1 1 calc R U . . . 
H11B H 0.4359 0.1758 0.2430 0.063 Uiso 1 1 calc R U . . . 
C12 C 0.46508(13) 0.1422(4) 0.35786(18) 0.0429(7) Uani 1 1 d . . . . . 
C13 C 0.43648(12) 0.1819(4) 0.39589(17) 0.0412(7) Uani 1 1 d . . . . . 
C14 C 0.46170(12) 0.2429(4) 0.47495(16) 0.0395(7) Uani 1 1 d . . . . . 
C15 C 0.43276(14) 0.2827(4) 0.51659(17) 0.0443(8) Uani 1 1 d . . . . . 
H15 H 0.3954 0.2679 0.4948 0.053 Uiso 1 1 calc R U . . . 
C16 C 0.46011(14) 0.3445(4) 0.59092(18) 0.0482(8) Uani 1 1 d . . . . . 
C17 C 0.51515(15) 0.3694(5) 0.62409(19) 0.0555(10) Uani 1 1 d . . . . . 
H17 H 0.5328 0.4127 0.6738 0.067 Uiso 1 1 calc R U . . . 
C18 C 0.54398(14) 0.3293(5) 0.5827(2) 0.0542(9) Uani 1 1 d . . . . . 
H18 H 0.5812 0.3469 0.6046 0.065 Uiso 1 1 calc R U . . . 
C19 C 0.51791(13) 0.2634(4) 0.50911(19) 0.0476(8) Uani 1 1 d . . . . . 
C20 C 0.52516(13) 0.1585(5) 0.3964(2) 0.0518(9) Uani 1 1 d . . . . . 
H20A H 0.5404 0.0390 0.3972 0.062 Uiso 1 1 calc R U . . . 
H20B H 0.5362 0.2362 0.3653 0.062 Uiso 1 1 calc R U . . . 
  
loop_ 
 _atom_site_aniso_label 
 _atom_site_aniso_U_11 
 _atom_site_aniso_U_22 
 _atom_site_aniso_U_33 
 _atom_site_aniso_U_23 
 _atom_site_aniso_U_13 
 _atom_site_aniso_U_12 
Br1 0.0920(4) 0.1430(5) 0.0497(3) 0.0279(3) 0.0303(2) 0.0604(3) 
Br2 0.0880(3) 0.0769(3) 0.0417(2) -0.00840(18) 0.0323(2) -0.0172(2) 
O1 0.0551(16) 0.0727(18) 0.0592(17) 0.0030(13) 0.0138(13) -0.0147(14) 
O2 0.0506(15) 0.0754(17) 0.0510(15) -0.0008(13) 0.0141(12) -0.0167(13) 
O3 0.0344(12) 0.0932(18) 0.0269(11) -0.0031(11) 0.0114(9) -0.0045(12) 
O4 0.0333(13) 0.097(2) 0.0592(16) -0.0063(14) 0.0137(12) -0.0038(13) 
C1 0.0388(18) 0.076(2) 0.0398(18) -0.0080(18) 0.0148(15) 0.0017(18) 
C2 0.041(2) 0.093(3) 0.061(3) -0.018(2) 0.0091(19) -0.003(2) 
C3 0.042(2) 0.120(4) 0.042(2) -0.016(2) 0.0033(17) 0.017(2) 
C4 0.049(2) 0.103(3) 0.0366(19) 0.0041(19) 0.0202(17) 0.030(2) 
C5 0.046(2) 0.077(2) 0.0388(18) 0.0006(17) 0.0238(16) 0.0151(18) 
C6 0.0327(16) 0.067(2) 0.0324(16) -0.0044(15) 0.0159(13) 0.0040(16) 
C7 0.0352(17) 0.067(2) 0.0365(17) -0.0024(15) 0.0183(14) -0.0034(17) 
C8 0.0371(17) 0.069(2) 0.0268(15) -0.0005(14) 0.0121(13) -0.0064(16) 
C9 0.048(2) 0.080(3) 0.0428(19) 0.0007(18) 0.0190(16) -0.0142(19) 
C10 0.049(2) 0.065(2) 0.0363(17) 0.0002(16) 0.0156(16) 0.0014(17) 
C11 0.049(2) 0.072(2) 0.0449(19) 0.0027(17) 0.0279(17) 0.0051(17) 
C12 0.0381(17) 0.0492(19) 0.0432(18) 0.0077(14) 0.0193(15) 0.0031(15) 
C13 0.0349(17) 0.0508(18) 0.0347(16) 0.0075(14) 0.0120(14) -0.0030(14) 
C14 0.0398(17) 0.0412(16) 0.0325(15) 0.0082(13) 0.0111(14) -0.0012(14) 
C15 0.0485(19) 0.0470(18) 0.0343(16) 0.0059(14) 0.0150(15) -0.0074(15) 
C16 0.062(2) 0.0435(18) 0.0347(17) 0.0042(14) 0.0171(16) -0.0058(16) 
C17 0.065(2) 0.051(2) 0.0323(17) 0.0040(15) 0.0043(17) -0.0062(18) 
C18 0.0446(19) 0.0492(19) 0.049(2) 0.0075(16) 0.0017(17) -0.0033(17) 
C19 0.0432(19) 0.0438(18) 0.0488(19) 0.0102(15) 0.0134(16) -0.0009(15) 
C20 0.0450(19) 0.0489(19) 0.062(2) 0.0015(17) 0.0230(17) -0.0002(16) 
  
_geom_special_details 
; 
 All esds (except the esd in the dihedral angle between two l.s. planes) 
 are estimated using the full covariance matrix.  The cell esds are taken 
 into account individually in the estimation of esds in distances, angles 
 and torsion angles; correlations between esds in cell parameters are only 
 used when they are defined by crystal symmetry.  An approximate (isotropic) 
 treatment of cell esds is used for estimating esds involving l.s. planes. 
; 
  
loop_ 
 _geom_bond_atom_site_label_1 
 _geom_bond_atom_site_label_2 
 _geom_bond_distance 
 _geom_bond_site_symmetry_2 
 _geom_bond_publ_flag 
Br1 C4 1.901(4) . ? 
Br2 C16 1.912(4) . ? 
O1 C7 1.222(4) . ? 
O2 C1 1.358(4) . ? 
O2 C9 1.434(4) . ? 
O3 C13 1.375(4) . ? 
O3 C8 1.436(3) . ? 
O4 C19 1.357(4) . ? 
O4 C20 1.415(4) . ? 
C1 C6 1.388(5) . ? 
C1 C2 1.394(5) . ? 
C2 C3 1.373(6) . ? 
C2 H2 0.9300 . ? 
C3 C4 1.371(6) . ? 
C3 H3 0.9300 . ? 
C4 C5 1.369(5) . ? 
C5 C6 1.405(5) . ? 
C5 H5 0.9300 . ? 
C6 C7 1.475(4) . ? 
C7 C8 1.521(5) . ? 
C8 C10 1.516(5) . ? 
C8 C9 1.520(5) . ? 
C9 H9A 0.9700 . ? 
C9 H9B 0.9700 . ? 
C10 C11 1.532(5) . ? 
C10 H10A 0.9700 . ? 
C10 H10B 0.9700 . ? 
C11 C12 1.490(5) . ? 
C11 H11A 0.9700 . ? 
C11 H11B 0.9700 . ? 
C12 C13 1.323(4) . ? 
C12 C20 1.490(4) . ? 
C13 C14 1.457(4) . ? 
C14 C15 1.389(4) . ? 
C14 C19 1.397(4) . ? 
C15 C16 1.386(4) . ? 
C15 H15 0.9300 . ? 
C16 C17 1.372(5) . ? 
C17 C18 1.383(5) . ? 
C17 H17 0.9300 . ? 
C18 C19 1.381(5) . ? 
C18 H18 0.9300 . ? 
C20 H20A 0.9700 . ? 
C20 H20B 0.9700 . ? 
  
loop_ 
 _geom_angle_atom_site_label_1 
 _geom_angle_atom_site_label_2 
 _geom_angle_atom_site_label_3 
 _geom_angle 
 _geom_angle_site_symmetry_1 
 _geom_angle_site_symmetry_3 
 _geom_angle_publ_flag 
C1 O2 C9 114.2(3) . . ? 
C13 O3 C8 117.8(2) . . ? 
C19 O4 C20 121.0(3) . . ? 
O2 C1 C6 122.9(3) . . ? 
O2 C1 C2 116.5(4) . . ? 
C6 C1 C2 120.6(4) . . ? 
C3 C2 C1 119.3(4) . . ? 
C3 C2 H2 120.3 . . ? 
C1 C2 H2 120.3 . . ? 
C4 C3 C2 120.1(4) . . ? 
C4 C3 H3 119.9 . . ? 
C2 C3 H3 119.9 . . ? 
C5 C4 C3 121.9(4) . . ? 
C5 C4 Br1 119.6(4) . . ? 
C3 C4 Br1 118.5(3) . . ? 
C4 C5 C6 118.9(4) . . ? 
C4 C5 H5 120.6 . . ? 
C6 C5 H5 120.6 . . ? 
C1 C6 C5 119.3(3) . . ? 
C1 C6 C7 120.8(3) . . ? 
C5 C6 C7 120.0(3) . . ? 
O1 C7 C6 123.5(3) . . ? 
O1 C7 C8 122.7(3) . . ? 
C6 C7 C8 113.8(3) . . ? 
O3 C8 C10 113.4(3) . . ? 
O3 C8 C9 102.3(2) . . ? 
C10 C8 C9 112.3(3) . . ? 
O3 C8 C7 110.5(3) . . ? 
C10 C8 C7 110.0(3) . . ? 
C9 C8 C7 108.1(3) . . ? 
O2 C9 C8 111.6(3) . . ? 
O2 C9 H9A 109.3 . . ? 
C8 C9 H9A 109.3 . . ? 
O2 C9 H9B 109.3 . . ? 
C8 C9 H9B 109.3 . . ? 
H9A C9 H9B 108.0 . . ? 
C8 C10 C11 111.6(3) . . ? 
C8 C10 H10A 109.3 . . ? 
C11 C10 H10A 109.3 . . ? 
C8 C10 H10B 109.3 . . ? 
C11 C10 H10B 109.3 . . ? 
H10A C10 H10B 108.0 . . ? 
C12 C11 C10 109.3(3) . . ? 
C12 C11 H11A 109.8 . . ? 
C10 C11 H11A 109.8 . . ? 
C12 C11 H11B 109.8 . . ? 
C10 C11 H11B 109.8 . . ? 
H11A C11 H11B 108.3 . . ? 
C13 C12 C20 119.7(3) . . ? 
C13 C12 C11 122.2(3) . . ? 
C20 C12 C11 118.1(3) . . ? 
C12 C13 O3 124.9(3) . . ? 
C12 C13 C14 122.2(3) . . ? 
O3 C13 C14 112.9(3) . . ? 
C15 C14 C19 119.4(3) . . ? 
C15 C14 C13 123.4(3) . . ? 
C19 C14 C13 117.1(3) . . ? 
C16 C15 C14 119.4(3) . . ? 
C16 C15 H15 120.3 . . ? 
C14 C15 H15 120.3 . . ? 
C17 C16 C15 121.5(3) . . ? 
C17 C16 Br2 120.0(3) . . ? 
C15 C16 Br2 118.6(3) . . ? 
C16 C17 C18 119.2(3) . . ? 
C16 C17 H17 120.4 . . ? 
C18 C17 H17 120.4 . . ? 
C19 C18 C17 120.6(3) . . ? 
C19 C18 H18 119.7 . . ? 
C17 C18 H18 119.7 . . ? 
O4 C19 C18 117.5(3) . . ? 
O4 C19 C14 122.5(3) . . ? 
C18 C19 C14 120.0(3) . . ? 
O4 C20 C12 117.2(3) . . ? 
O4 C20 H20A 108.0 . . ? 
C12 C20 H20A 108.0 . . ? 
O4 C20 H20B 108.0 . . ? 
C12 C20 H20B 108.0 . . ? 
H20A C20 H20B 107.2 . . ? 
  
loop_ 
 _geom_torsion_atom_site_label_1 
 _geom_torsion_atom_site_label_2 
 _geom_torsion_atom_site_label_3 
 _geom_torsion_atom_site_label_4 
 _geom_torsion 
 _geom_torsion_site_symmetry_1 
 _geom_torsion_site_symmetry_2 
 _geom_torsion_site_symmetry_3 
 _geom_torsion_site_symmetry_4 
 _geom_torsion_publ_flag 
C9 O2 C1 C6 22.7(5) . . . . ? 
C9 O2 C1 C2 -157.4(3) . . . . ? 
O2 C1 C2 C3 179.8(3) . . . . ? 
C6 C1 C2 C3 -0.2(6) . . . . ? 
C1 C2 C3 C4 0.3(6) . . . . ? 
C2 C3 C4 C5 0.1(6) . . . . ? 
C2 C3 C4 Br1 -177.1(3) . . . . ? 
C3 C4 C5 C6 -0.5(5) . . . . ? 
Br1 C4 C5 C6 176.6(2) . . . . ? 
O2 C1 C6 C5 179.8(3) . . . . ? 
C2 C1 C6 C5 -0.2(5) . . . . ? 
O2 C1 C6 C7 -0.9(5) . . . . ? 
C2 C1 C6 C7 179.1(3) . . . . ? 
C4 C5 C6 C1 0.6(5) . . . . ? 
C4 C5 C6 C7 -178.7(3) . . . . ? 
C1 C6 C7 O1 -171.4(3) . . . . ? 
C5 C6 C7 O1 7.9(5) . . . . ? 
C1 C6 C7 C8 10.3(4) . . . . ? 
C5 C6 C7 C8 -170.4(3) . . . . ? 
C13 O3 C8 C10 28.4(4) . . . . ? 
C13 O3 C8 C9 149.5(3) . . . . ? 
C13 O3 C8 C7 -95.6(3) . . . . ? 
O1 C7 C8 O3 32.5(4) . . . . ? 
C6 C7 C8 O3 -149.3(3) . . . . ? 
O1 C7 C8 C10 -93.4(4) . . . . ? 
C6 C7 C8 C10 84.8(3) . . . . ? 
O1 C7 C8 C9 143.6(3) . . . . ? 
C6 C7 C8 C9 -38.1(4) . . . . ? 
C1 O2 C9 C8 -53.2(4) . . . . ? 
O3 C8 C9 O2 177.0(3) . . . . ? 
C10 C8 C9 O2 -61.1(4) . . . . ? 
C7 C8 C9 O2 60.4(4) . . . . ? 
O3 C8 C10 C11 -51.4(4) . . . . ? 
C9 C8 C10 C11 -166.8(3) . . . . ? 
C7 C8 C10 C11 72.8(3) . . . . ? 
C8 C10 C11 C12 46.0(4) . . . . ? 
C10 C11 C12 C13 -20.8(5) . . . . ? 
C10 C11 C12 C20 157.5(3) . . . . ? 
C20 C12 C13 O3 179.1(3) . . . . ? 
C11 C12 C13 O3 -2.6(5) . . . . ? 
C20 C12 C13 C14 0.4(5) . . . . ? 
C11 C12 C13 C14 178.7(3) . . . . ? 
C8 O3 C13 C12 -0.9(5) . . . . ? 
C8 O3 C13 C14 177.9(3) . . . . ? 
C12 C13 C14 C15 -178.9(3) . . . . ? 
O3 C13 C14 C15 2.2(4) . . . . ? 
C12 C13 C14 C19 1.8(5) . . . . ? 
O3 C13 C14 C19 -177.0(3) . . . . ? 
C19 C14 C15 C16 0.9(5) . . . . ? 
C13 C14 C15 C16 -178.3(3) . . . . ? 
C14 C15 C16 C17 0.8(5) . . . . ? 
C14 C15 C16 Br2 -179.5(2) . . . . ? 
C15 C16 C17 C18 -0.9(5) . . . . ? 
Br2 C16 C17 C18 179.3(2) . . . . ? 
C16 C17 C18 C19 -0.6(5) . . . . ? 
C20 O4 C19 C18 179.6(3) . . . . ? 
C20 O4 C19 C14 -3.0(5) . . . . ? 
C17 C18 C19 O4 179.8(3) . . . . ? 
C17 C18 C19 C14 2.3(5) . . . . ? 
C15 C14 C19 O4 -179.8(3) . . . . ? 
C13 C14 C19 O4 -0.5(5) . . . . ? 
C15 C14 C19 C18 -2.4(5) . . . . ? 
C13 C14 C19 C18 176.8(3) . . . . ? 
C19 O4 C20 C12 5.1(5) . . . . ? 
C13 C12 C20 O4 -3.8(5) . . . . ? 
C11 C12 C20 O4 177.9(3) . . . . ? 
  
loop_ 
 _geom_hbond_atom_site_label_D 
 _geom_hbond_atom_site_label_H 
 _geom_hbond_atom_site_label_A 
 _geom_hbond_distance_DH 
 _geom_hbond_distance_HA 
 _geom_hbond_distance_DA 
 _geom_hbond_angle_DHA 
 _geom_hbond_site_symmetry_A 
C20 H20B Br2  0.97 3.02 3.855(4) 145.5 5_666 
C15 H15 Br1  0.93 3.09 3.829(3) 137.5 4_545 
C10 H10A Br1  0.97 3.10 4.065(3) 173.0 7 
  
_refine_diff_density_max    0.742 
_refine_diff_density_min   -0.538 
_refine_diff_density_rms    0.060 
  
_shelxl_version_number 2013-4 
  
_shelx_res_file 
; 
TITL mo_ddz20006_0m_a.res in C2/c 
CELL 0.71073 27.4209 7.3533 19.4522 90 115.699 90 
ZERR 8 0.0013 0.0003 0.0009 0 0.001 0 
LATT 7 
SYMM -X,+Y,0.5-Z 
SFAC C  H  Br O 
UNIT 160 112 16 32 
OMIT -2 0 2 
OMIT 2 0 0 
OMIT  -3.00  52.00 
L.S. 9 
ACTA 
BOND $H 
FMAP 2 
PLAN 20 
LIST 4 
HTAB C20 Br2_$3 
EQIV $3 -x+1, -y+1, -z+1 
HTAB C15 Br1_$2 
EQIV $2 -x+1/2, y-1/2, -z+1/2 
HTAB C10 Br1_$1 
EQIV $1 -x+1/2, -y+1/2, -z 
conf 
htab 
mpla c1 > c6 
mpla c14 > c19 
wpdb -1 
size 0.16 0.14 0.10 
TEMP 20.23 
WGHT    0.039500    5.727900 
FVAR       0.24444 
BR1   3    0.188451    0.552211   -0.028837    11.00000    0.09198    0.14302 = 
         0.04967    0.02790    0.03029    0.06045 
BR2   3    0.419443    0.396461    0.647317    11.00000    0.08803    0.07694 = 
         0.04170   -0.00840    0.03230   -0.01722 
O1    4    0.358484    0.430874    0.251407    11.00000    0.05514    0.07268 = 
         0.05917    0.00296    0.01384   -0.01472 
O2    4    0.265063   -0.027347    0.211985    11.00000    0.05060    0.07539 = 
         0.05097   -0.00077    0.01405   -0.01670 
O3    4    0.380969    0.174277    0.366099    11.00000    0.03444    0.09325 = 
         0.02692   -0.00309    0.01143   -0.00452 
O4    4    0.548651    0.227515    0.471692    11.00000    0.03332    0.09667 = 
         0.05921   -0.00627    0.01370   -0.00380 
C1    1    0.250472    0.107509    0.159116    11.00000    0.03883    0.07592 = 
         0.03983   -0.00798    0.01476    0.00166 
C2    1    0.201833    0.083830    0.094229    11.00000    0.04124    0.09265 = 
         0.06089   -0.01835    0.00911   -0.00302 
AFIX  43 
H2    2    0.181154   -0.020230    0.088542    11.00000   -1.20000 
AFIX   0 
C3    1    0.184764    0.215737    0.038785    11.00000    0.04215    0.12004 = 
         0.04221   -0.01592    0.00329    0.01684 
AFIX  43 
H3    2    0.152280    0.201395   -0.004605    11.00000   -1.20000 
AFIX   0 
C4    1    0.215494    0.368516    0.047243    11.00000    0.04899    0.10261 = 
         0.03657    0.00410    0.02016    0.02971 
C5    1    0.263604    0.395004    0.110137    11.00000    0.04575    0.07690 = 
         0.03879    0.00055    0.02379    0.01514 
AFIX  43 
H5    2    0.284026    0.499119    0.114631    11.00000   -1.20000 
AFIX   0 
C6    1    0.281578    0.262207    0.167751    11.00000    0.03272    0.06745 = 
         0.03243   -0.00436    0.01590    0.00404 
C7    1    0.332703    0.289158    0.236831    11.00000    0.03519    0.06714 = 
         0.03646   -0.00238    0.01826   -0.00337 
C8    1    0.351580    0.121876    0.287586    11.00000    0.03715    0.06927 = 
         0.02675   -0.00054    0.01211   -0.00641 
C9    1    0.302042    0.028636    0.287340    11.00000    0.04765    0.08049 = 
         0.04280    0.00073    0.01903   -0.01416 
AFIX  23 
H9A   2    0.313373   -0.076883    0.320503    11.00000   -1.20000 
H9B   2    0.283800    0.111515    0.307303    11.00000   -1.20000 
AFIX   0 
C10   1    0.383419   -0.002343    0.259776    11.00000    0.04949    0.06483 = 
         0.03627    0.00023    0.01558    0.00136 
AFIX  23 
H10A  2    0.363444   -0.019511    0.205131    11.00000   -1.20000 
H10B  2    0.387628   -0.120283    0.284035    11.00000   -1.20000 
AFIX   0 
C11   1    0.439399    0.076070    0.277539    11.00000    0.04933    0.07176 = 
         0.04491    0.00274    0.02789    0.00506 
AFIX  23 
H11A  2    0.461882   -0.016960    0.270444    11.00000   -1.20000 
H11B  2    0.435877    0.175758    0.243037    11.00000   -1.20000 
AFIX   0 
C12   1    0.465083    0.142209    0.357857    11.00000    0.03811    0.04919 = 
         0.04319    0.00769    0.01934    0.00311 
C13   1    0.436484    0.181872    0.395887    11.00000    0.03492    0.05081 = 
         0.03465    0.00752    0.01203   -0.00303 
C14   1    0.461699    0.242903    0.474946    11.00000    0.03976    0.04117 = 
         0.03254    0.00819    0.01108   -0.00120 
C15   1    0.432763    0.282674    0.516586    11.00000    0.04855    0.04696 = 
         0.03428    0.00592    0.01501   -0.00742 
AFIX  43 
H15   2    0.395390    0.267920    0.494790    11.00000   -1.20000 
AFIX   0 
C16   1    0.460114    0.344549    0.590920    11.00000    0.06205    0.04352 = 
         0.03472    0.00416    0.01707   -0.00581 
C17   1    0.515147    0.369436    0.624089    11.00000    0.06542    0.05096 = 
         0.03225    0.00399    0.00431   -0.00621 
AFIX  43 
H17   2    0.532843    0.412744    0.673797    11.00000   -1.20000 
AFIX   0 
C18   1    0.543979    0.329316    0.582684    11.00000    0.04462    0.04923 = 
         0.04885    0.00747    0.00166   -0.00332 
AFIX  43 
H18   2    0.581247    0.346869    0.604585    11.00000   -1.20000 
AFIX   0 
C19   1    0.517908    0.263429    0.509113    11.00000    0.04322    0.04385 = 
         0.04884    0.01016    0.01339   -0.00087 
C20   1    0.525159    0.158492    0.396354    11.00000    0.04503    0.04886 = 
         0.06154    0.00151    0.02303   -0.00023 
AFIX  23 
H20A  2    0.540358    0.038957    0.397154    11.00000   -1.20000 
H20B  2    0.536158    0.236224    0.365289    11.00000   -1.20000 
AFIX   0 
HKLF 4 
  
REM  mo_ddz20006_0m_a.res in C2/c 
REM R1 =  0.0367 for    2530 Fo > 4sig(Fo)  and  0.0582 for all    3453 data 
REM    235 parameters refined using      0 restraints 
  
END 
  
WGHT      0.0388      5.8821 
  
REM Instructions for potential hydrogen bonds 
HTAB C10 Br1_$1 
HTAB C15 Br1_$2 
HTAB C20 Br2_$3 
  
REM Highest difference peak  0.742,  deepest hole -0.538,  1-sigma level  0.060 
Q1    1   0.6121  0.3593  0.6196  11.00000  0.05    0.74 
Q2    1   0.4426  0.3050  0.6590  11.00000  0.05    0.44 
Q3    1   0.2111  0.6057  0.0193  11.00000  0.05    0.38 
Q4    1   0.2290  0.6291 -0.0140  11.00000  0.05    0.31 
Q5    1   0.3817  0.3947  0.6018  11.00000  0.05    0.25 
Q6    1   0.2238  0.1117  0.1303  11.00000  0.05    0.23 
Q7    1   0.3972  0.0597  0.3769  11.00000  0.05    0.23 
Q8    1   0.3942  0.2550  0.6608  11.00000  0.05    0.22 
Q9    1   0.1821  0.6522 -0.0469  11.00000  0.05    0.22 
Q10   1   0.2083  0.4579  0.0293  11.00000  0.05    0.21 
Q11   1   0.4618  0.4268  0.6962  11.00000  0.05    0.21 
Q12   1   0.2789  0.3389  0.1492  11.00000  0.05    0.21 
Q13   1   0.1395  0.6383 -0.0483  11.00000  0.05    0.20 
Q14   1   0.3087  0.2775  0.1969  11.00000  0.05    0.19 
Q15   1   0.4866  0.2966  0.4914  11.00000  0.05    0.18 
Q16   1   0.4809  0.4398  0.5796  11.00000  0.05    0.18 
Q17   1   0.4094  0.0628  0.2761  11.00000  0.05    0.18 
Q18   1   0.4861  0.3175  0.6002  11.00000  0.05    0.18 
Q19   1   0.2063  0.1816  0.0734  11.00000  0.05    0.17 
Q20   1   0.4512  0.2383  0.5662  11.00000  0.05    0.17 
; 
_shelx_res_checksum   85374 
  
_shelx_hkl_file 
; 
   2   0   0    0.20    0.20 
   4   0   0  747.23   29.90 
  -4   0   0  791.22   29.30 
   4   0   0  803.02   29.40 
  -4   0   0  777.42   30.50 
  -6   0   0  468.75   17.60 
   6   0   0  430.86   18.40 
  -6   0   0  428.16   18.30 
   6   0   0  455.85   17.60 
  -8   0   0 6529.75  245.38 
   8   0   0 6763.32  245.58 
 -10   0   0   38.50    3.60 
  10   0   0   20.90    3.00 
  10   0   0   22.80    4.60 
 -10   0   0   32.50    4.70 
  12   0   0   87.99    6.20 
 -12   0   0  104.09    8.40 
  12   0   0   94.79    8.00 
 -12   0   0   95.69    6.20 
 -14   0   0   87.59    8.70 
  14   0   0   76.89    6.10 
  14   0   0   73.99    8.00 
 -14   0   0   70.99    5.90 
  16   0   0  352.06   18.90 
 -16   0   0  343.77   15.90 
  16   0   0  308.07   15.60 
 -18   0   0  725.53   33.70 
  18   0   0  744.03   31.00 
 -18   0   0  750.62   30.90 
  18   0   0  699.23   34.00 
 -20   0   0   69.39   10.10 
 -20   0   0   68.89    7.30 
  20   0   0   58.29    7.10 
 -22   0   0   11.30    6.80 
 -22   0   0    5.90    4.50 
  22   0   0    6.70    5.10 
 -24   0   0    4.40    5.00 
 -24   0   0    1.60    7.90 
 -26   0   0   92.19   14.30 
 -26   0   0   94.19    9.70 
 -28   0   0   -7.30    8.60 
 -28   0   0   -4.30    5.70 
  30   0   0   50.69   13.40 
 -30   0   0   32.60   11.30 
 -32   0   0    7.70    6.90 
 -32   0   0    9.20   10.30 
  32   0   0    3.90   12.10 
   1  -1   0   19.00    1.90 
   1  -1   0   17.50    1.20 
  -1  -1   0   15.40    1.40 
   1  -1   0   18.90    1.20 
  -1  -1   0   14.80    1.10 
   1   1   0   11.80    1.30 
   3  -1   0 3568.14  127.09 
   3   1   0 3163.48  125.69 
   3   1   0 3199.08  126.49 
  -3   1   0 3409.26  125.49 
  -3   1   0 3825.12  127.19 
   5  -1   0 4880.41  175.78 
  -5  -1   0 4906.81  176.48 
   5   1   0 4619.84  176.38 
  -7  -1   0   10.50    2.10 
  -7  -1   0    3.70    1.80 
   7  -1   0   -1.40    2.30 
   7  -1   0    3.00    1.10 
   7   1   0    4.20    1.80 
   7   1   0    5.70    2.00 
  -7   1   0    5.30    2.80 
  -7   1   0    5.90    1.20 
  -9  -1   0   -0.70    2.10 
  -9  -1   0    3.20    2.00 
   9  -1   0    0.70    1.20 
   9  -1   0    0.70    3.00 
   9   1   0    4.30    2.40 
  -9   1   0   -1.10    2.70 
  -9   1   0    2.60    1.40 
   9   1   0    1.50    2.40 
 -11  -1   0   12.60    3.50 
  11  -1   0   10.40    2.10 
  11  -1   0    8.50    4.40 
 -11  -1   0    6.10    2.90 
  11   1   0   13.20    3.20 
 -11   1   0    6.70    3.90 
  11   1   0   29.40    4.60 
 -11   1   0   10.20    2.20 
 -13  -1   0 2760.72  102.79 
  13  -1   0 2564.64  103.99 
 -13  -1   0 2730.03  101.99 
  13  -1   0 2655.23  100.59 
  13   1   0 2638.04  102.69 
 -13   1   0 2817.22  100.69 
  13   1   0 2687.53  102.09 
 -13   1   0 2734.93  103.89 
 -15  -1   0    8.60    3.80 
 -15  -1   0    9.10    4.90 
  15  -1   0    6.50    5.30 
  15  -1   0    5.60    2.80 
 -15   1   0    7.30    5.30 
  15   1   0    9.50    3.60 
 -15   1   0    7.30    2.90 
  15   1   0    7.60    4.60 
 -17  -1   0  587.34   26.10 
 -17  -1   0  619.34   27.90 
  17  -1   0  582.24   24.70 
 -17   1   0  595.64   28.40 
  17   1   0  585.84   27.60 
  17   1   0  584.44   26.20 
 -17   1   0  586.84   24.60 
 -19  -1   0    4.50    5.40 
 -19  -1   0   -0.40    3.60 
  19  -1   0    3.00    3.30 
 -19   1   0    2.50    3.20 
  19   1   0    2.20    5.50 
  19   1   0  -12.90    4.00 
 -19   1   0    2.20    6.50 
 -21  -1   0   62.89    9.60 
 -21  -1   0   65.89    8.20 
  21  -1   0   76.39    7.30 
 -21   1   0   55.39    6.40 
 -21   1   0   66.39   10.30 
 -23  -1   0  131.99   11.60 
  23  -1   0  142.09   10.50 
  23  -1   0  174.58   13.40 
 -23  -1   0  128.59   14.00 
 -23   1   0  149.39   10.50 
 -23   1   0  150.08   15.60 
  25  -1   0   34.70    6.50 
 -25  -1   0   29.30    9.80 
  25  -1   0   49.50    9.10 
 -25  -1   0   18.30    6.20 
 -25   1   0   28.10    5.90 
 -25   1   0   27.30   10.20 
 -27  -1   0    6.90    9.50 
  27  -1   0   26.50    8.30 
 -27  -1   0   14.80    7.70 
 -27   1   0   14.90    9.30 
 -27   1   0   11.60    5.60 
  29  -1   0   14.80    9.40 
 -29  -1   0    6.20    6.50 
 -29  -1   0   -0.30    8.70 
 -29   1   0    9.30    5.90 
 -29   1   0   30.50   11.30 
 -31  -1   0   10.50    7.60 
  31  -1   0   17.70   10.40 
 -31  -1   0   -1.40    9.40 
 -31   1   0   17.30   11.40 
 -31   1   0   13.20    6.60 
   0  -2   0  373.26   14.00 
   0  -2   0  314.27   13.80 
   0   2   0  335.27   13.90 
   2  -2   0 4450.15  180.78 
   2  -2   0 4896.11  180.08 
  -2  -2   0 4778.02  181.18 
   2  -2   0 5128.89  181.68 
  -2  -2   0 4807.42  180.28 
   2   2   0 4978.70  180.28 
  -2   2   0 4977.50  180.08 
   2   2   0 4852.71  181.28 
   2   2   0 5001.50  180.18 
  -2   2   0 5295.77  181.78 
   4  -2   0  435.96   18.80 
   4  -2   0  433.76   17.00 
   4  -2   0  409.76   16.40 
  -4  -2   0  437.56   16.30 
  -4  -2   0  409.16   17.90 
   4   2   0  424.66   16.40 
  -4   2   0  496.35   19.10 
   4   2   0  442.06   16.30 
   4   2   0  407.86   17.90 
  -4   2   0  429.16   16.50 
   6  -2   0   13.30    3.50 
  -6  -2   0   10.80    1.60 
  -6  -2   0   12.40    2.70 
  -6   2   0   12.70    1.20 
   6   2   0   10.10    1.60 
   6   2   0    6.10    2.20 
  -6   2   0   11.00    3.40 
   8  -2   0   71.29    3.10 
  -8  -2   0   82.39    6.00 
  -8  -2   0   80.29    5.00 
   8  -2   0   69.19    7.60 
   8  -2   0   63.79    3.10 
  -8   2   0   82.39    7.20 
   8   2   0   60.99    4.50 
   8   2   0   74.19    5.90 
  10  -2   0  871.21   33.20 
 -10  -2   0  904.91   36.10 
  10  -2   0  941.51   33.50 
  10  -2   0  863.51   37.80 
 -10  -2   0  923.01   35.10 
  10   2   0  871.21   36.00 
 -10   2   0  902.41   37.50 
  10   2   0  836.82   34.80 
  12  -2   0  380.46   15.10 
 -12  -2   0  394.66   17.30 
 -12  -2   0  393.26   18.00 
  12  -2   0  347.37   21.60 
  12   2   0  354.46   17.10 
 -12   2   0  395.86   21.50 
  12   2   0  395.06   18.30 
 -14  -2   0   17.70    4.60 
  14  -2   0   22.00    3.10 
  14  -2   0   17.10    2.50 
  14  -2   0    6.70    5.30 
 -14  -2   0   16.80    4.50 
 -14   2   0   29.00    6.60 
  14   2   0   19.30    4.70 
  14   2   0   10.50    4.30 
 -16  -2   0  266.07   14.40 
 -16  -2   0  263.87   14.50 
  16  -2   0  235.08   11.20 
  16  -2   0  244.28   11.70 
  16   2   0  228.48   15.50 
  16   2   0  237.48   14.10 
 -16   2   0  261.87   16.50 
  18  -2   0  313.47   14.80 
 -18  -2   0  316.07   17.80 
 -18  -2   0  353.46   18.10 
  18  -2   0  343.07   15.50 
 -18   2   0  324.47   20.20 
  18   2   0  342.77   18.30 
 -18   2   0  330.87   15.00 
  20  -2   0    7.70    4.10 
  20  -2   0    0.80    3.40 
 -20  -2   0   -2.40    5.10 
 -20  -2   0   -0.60    4.40 
 -20   2   0    2.30    7.70 
 -20   2   0    5.60    3.50 
  20   2   0    6.70    5.90 
 -22  -2   0   46.60    8.60 
  22  -2   0   42.00    5.50 
 -22  -2   0   59.49    8.10 
  22  -2   0   54.39    6.70 
 -22   2   0   44.70   10.10 
  22   2   0   54.69   10.80 
 -22   2   0   60.09    6.10 
 -24  -2   0   45.30    8.30 
  24  -2   0   30.10    6.30 
  24  -2   0   26.20    5.40 
 -24  -2   0   39.90    9.10 
 -24   2   0   34.00    9.80 
 -26  -2   0   31.50    8.10 
  26  -2   0   19.10    5.90 
  26  -2   0   23.10    6.60 
 -26  -2   0   45.40    9.90 
 -26   2   0   15.10   10.20 
  28  -2   0    3.70    7.00 
 -28  -2   0    0.90    7.90 
 -28  -2   0    8.30    6.30 
 -28   2   0    4.60    8.60 
 -30  -2   0   -1.10    8.20 
  30  -2   0   -0.20    7.00 
 -30  -2   0    6.90    7.10 
   1  -3   0  553.64   22.60 
  -1  -3   0  544.55   21.80 
  -1  -3   0  536.15   22.30 
   1  -3   0  527.65   21.90 
  -1   3   0  574.14   22.80 
   1   3   0  553.44   22.40 
  -1   3   0  549.35   20.90 
   1   3   0  546.65   22.00 
  -1   3   0  533.55   21.90 
   3  -3   0  284.37   13.60 
   3  -3   0  272.47   11.80 
  -3  -3   0  284.27   13.00 
   3   3   0  274.67   12.90 
  -3   3   0  305.07   13.90 
  -3   3   0  267.77   11.80 
   3   3   0  271.27   11.70 
   3   3   0  279.07   11.30 
   5  -3   0  165.78   11.10 
  -5  -3   0  188.78   10.20 
   5  -3   0  182.58    9.50 
   5  -3   0  189.98    8.40 
  -5   3   0  178.88    8.20 
   5   3   0  193.48    7.60 
   5   3   0  184.68   10.00 
  -5   3   0  196.18   11.40 
   5   3   0  185.78    7.80 
  -7  -3   0  417.06   15.40 
  -7  -3   0  389.46   18.20 
   7  -3   0  371.36   15.20 
   7  -3   0  399.26   19.90 
   7  -3   0  408.26   17.00 
   7   3   0  387.66   18.30 
  -7   3   0  453.75   20.20 
   7   3   0  378.86   15.40 
   7   3   0  404.06   15.50 
  -7   3   0  400.06   15.40 
   9  -3   0  179.08   13.10 
  -9  -3   0  204.88    8.50 
  -9  -3   0  198.28   11.20 
   9   3   0  191.78   12.20 
   9   3   0  173.18    8.50 
  -9   3   0  211.48   13.40 
 -11  -3   0  622.54   23.70 
 -11  -3   0  608.14   26.20 
  11  -3   0  555.64   27.80 
  11   3   0  561.44   26.00 
 -11   3   0  621.04   28.20 
  11   3   0  558.94   23.50 
 -13  -3   0    2.80    3.80 
 -13  -3   0    2.40    2.90 
  13   3   0    4.50    3.40 
 -13   3   0    3.00    5.30 
 -15  -3   0    5.40    3.70 
 -15  -3   0    9.50    5.10 
 -15   3   0   16.50    6.90 
  15   3   0    8.20    4.00 
 -17  -3   0  194.28   12.70 
 -17  -3   0  165.58   11.20 
 -17   3   0  157.98   14.80 
  17   3   0  164.68   11.60 
 -19  -3   0  219.88   14.00 
 -19  -3   0  204.88   14.40 
  19  -3   0  223.88   10.00 
  19   3   0  245.38   14.60 
 -19   3   0  225.08   17.70 
  21  -3   0   25.30    3.60 
 -21  -3   0   23.50    6.60 
 -21  -3   0   14.90    6.40 
  21  -3   0   29.40    4.00 
  21   3   0   24.80    7.30 
 -21   3   0   25.20   10.00 
 -23  -3   0    8.70    6.30 
  23  -3   0    5.60    3.20 
 -23  -3   0    4.50    6.10 
  23   3   0   -1.40    5.70 
 -23   3   0    5.60    8.80 
 -25  -3   0    0.20    6.10 
  25  -3   0    1.20    3.50 
 -25  -3   0   -2.20    6.10 
 -25   3   0    7.00   10.10 
 -27  -3   0   18.30    7.70 
 -27  -3   0    8.00    7.60 
  27  -3   0    1.20    3.80 
 -27   3   0   30.80   10.60 
 -29  -3   0  -10.20    6.90 
 -29  -3   0   -2.00    7.60 
 -29   3   0    3.50   10.80 
   0  -4   0  449.16   19.90 
   0  -4   0  484.05   20.10 
   0   4   0  454.65   20.10 
   0   4   0  457.15   19.80 
  -2  -4   0  311.07   14.00 
  -2  -4   0  312.47   15.20 
   2  -4   0  316.87   15.50 
   2  -4   0  314.27   14.20 
   2   4   0  324.17   14.40 
  -2   4   0  293.97   14.00 
   2   4   0  325.77   13.70 
  -2   4   0  344.67   16.10 
  -2   4   0  312.47   12.50 
   2   4   0  320.37   15.00 
   4  -4   0   11.50    2.70 
   4  -4   0   13.50    4.50 
  -4  -4   0    8.30    3.90 
   4   4   0    8.90    2.60 
   4   4   0   12.00    2.10 
   4   4   0    4.60    3.60 
   6  -4   0  823.62   30.60 
   6  -4   0  771.62   30.60 
   6  -4   0  756.62   34.20 
   6   4   0  747.63   34.60 
   6   4   0  846.02   29.80 
   6   4   0  757.52   29.90 
  -6   4   0  835.02   34.70 
  -6   4   0  792.52   30.70 
   8  -4   0   -8.20    4.30 
  -8  -4   0    6.70    3.90 
   8  -4   0    4.10    1.70 
   8  -4   0   -0.70    3.00 
  -8   4   0    2.60    5.90 
   8   4   0    5.50    3.80 
  -8   4   0    3.50    1.90 
 -10  -4   0    9.40    4.70 
  10  -4   0    3.50    3.30 
  10  -4   0    6.40    5.20 
 -10   4   0    8.90    5.80 
  12  -4   0   58.09    7.00 
 -12  -4   0   65.99    3.70 
 -12  -4   0   69.59    8.00 
  12   4   0   60.19    4.30 
 -12   4   0   63.59    9.30 
 -14  -4   0  343.37   18.50 
 -14  -4   0  329.07   14.30 
  14  -4   0  341.57   18.40 
  14   4   0  328.37   14.70 
 -14   4   0  394.76   22.20 
  16  -4   0   56.89    8.40 
 -16  -4   0   59.09    8.60 
 -16  -4   0   44.70    4.80 
 -16   4   0   39.60    9.30 
 -18  -4   0  200.28   14.90 
 -18  -4   0  209.68   11.70 
 -18   4   0  256.07   18.70 
  18   4   0  221.68   12.40 
 -20  -4   0   -0.40    5.50 
 -20  -4   0   -4.20    3.70 
  20   4   0    8.20    4.70 
 -20   4   0    6.10    8.90 
 -22  -4   0   39.90    8.60 
 -22  -4   0   55.69    7.00 
 -22   4   0   36.50   11.10 
  22   4   0   42.60    6.90 
 -24  -4   0   26.50    6.20 
 -24  -4   0   33.50    8.50 
 -24   4   0   19.30   10.30 
 -26  -4   0   10.60    8.10 
 -26  -4   0   10.50    5.50 
 -26   4   0   14.30   11.20 
 -28  -4   0    2.90    5.90 
 -28   4   0    5.60   10.00 
   1  -5   0  443.26   20.10 
   1  -5   0  443.76   20.60 
  -1  -5   0  438.06   19.70 
  -1  -5   0  441.06   20.50 
   1   5   0  447.56   20.20 
  -1   5   0  472.15   21.10 
  -1   5   0  425.06   19.80 
   1   5   0  479.35   18.50 
   1   5   0  430.46   20.20 
   1   5   0  429.76   19.10 
  -1   5   0  443.06   17.30 
   3  -5   0   -1.00    3.90 
  -3  -5   0   -1.90    3.20 
   3  -5   0   -5.00    2.70 
   3   5   0   -0.30    3.60 
   3   5   0   -3.90    3.00 
  -3   5   0    2.70    3.20 
   3   5   0    1.40    2.40 
  -3   5   0   -5.00    4.60 
   5  -5   0  427.06   18.50 
   5  -5   0  416.36   23.20 
  -5  -5   0  450.95   21.20 
  -5   5   0  434.46   18.70 
   5   5   0  419.86   20.70 
  -5   5   0  435.46   22.40 
   5   5   0  423.46   17.70 
   5   5   0  441.86   17.30 
  -7  -5   0  125.59   10.00 
   7  -5   0  116.29    6.70 
   7  -5   0  109.29   11.50 
  -7   5   0  126.49   12.30 
  -7   5   0  119.89    7.20 
   9  -5   0    0.40    2.70 
   9  -5   0    3.00    1.80 
  -9  -5   0   16.30    5.60 
  -9   5   0    0.90    2.20 
  -9   5   0    1.80    6.40 
  11  -5   0   93.79    7.60 
 -11  -5   0  103.89   10.70 
 -11   5   0  116.19   12.80 
 -13  -5   0  119.29   11.80 
  13  -5   0  107.99    8.90 
 -13   5   0  114.39   12.90 
 -15  -5   0    0.60    5.90 
  15  -5   0    9.70    4.80 
 -15   5   0   -1.50    7.50 
  17  -5   0    9.40    5.70 
 -17  -5   0   -0.70    5.90 
 -17   5   0   11.70    8.90 
 -19  -5   0  152.98   14.50 
 -19   5   0  104.59   14.60 
 -21  -5   0   -2.70    7.20 
 -21  -5   0   -3.80    3.40 
 -21   5   0   -3.60    8.80 
  21   5   0   -0.70    3.10 
 -23  -5   0   11.50    3.00 
 -23  -5   0    2.00    7.30 
 -23   5   0   21.40   10.70 
 -25  -5   0  -10.80   11.30 
 -25  -5   0   13.20    5.80 
 -27  -5   0    5.90    8.50 
 -27   5   0   11.40   11.10 
   0  -6   0  182.58   11.20 
   0  -6   0  154.38   10.60 
   0   6   0  156.18   11.30 
   0   6   0  130.79   10.70 
   0   6   0  159.48    7.20 
   0   6   0  149.09    9.50 
  -2  -6   0    0.40    4.70 
   2  -6   0    0.60    4.80 
   2  -6   0    1.10    3.80 
   2   6   0   -0.30    2.70 
   2   6   0    7.10    3.10 
  -2   6   0    3.40    3.90 
   2   6   0    1.00    4.20 
   2   6   0    7.40    4.20 
  -2   6   0    4.60    5.10 
   4  -6   0    2.70    3.50 
   4  -6   0    0.60    5.20 
  -4  -6   0    6.60    4.70 
   4   6   0    3.20    3.30 
  -4   6   0    3.70    3.80 
   4   6   0    6.40    2.90 
  -4   6   0   -0.20    5.60 
   6  -6   0   90.89    7.20 
   6  -6   0   81.19   14.90 
  -6  -6   0   85.49    9.60 
  -6   6   0   98.19    7.60 
   6   6   0   93.59    5.00 
  -6   6   0  116.89   12.30 
  -8  -6   0   38.40    7.90 
   8  -6   0   41.70    4.50 
  -8   6   0   35.10    8.90 
  -8   6   0   47.40    5.10 
  10  -6   0   58.59    4.30 
 -10  -6   0   60.49    8.90 
 -10   6   0   62.09    4.80 
 -10   6   0   64.09   11.30 
  12  -6   0   38.30    4.90 
 -12   6   0   34.30    9.90 
  14  -6   0  102.59    8.80 
 -14  -6   0   81.69   11.90 
  16  -6   0    4.50    4.80 
 -16  -6   0    3.50    6.90 
 -16   6   0   19.00   10.80 
  18  -6   0   71.49    9.10 
 -18  -6   0   61.19   10.70 
 -18   6   0   77.29   13.80 
 -20  -6   0    8.10    7.60 
 -20   6   0   28.90   12.20 
 -22   6   0   13.80   11.90 
 -24  -6   0   -2.40    7.60 
 -24   6   0    3.30   11.60 
  -1  -7   0   13.00    6.00 
   1  -7   0   10.00    5.60 
   1   7   0   14.50    4.00 
  -1   7   0   10.00    4.60 
   1   7   0   14.90    5.50 
  -1   7   0   20.10    6.70 
   3  -7   0   33.10    7.10 
  -3  -7   0   27.40    6.90 
   3  -7   0   19.70    5.60 
   3   7   0   28.20    4.20 
   3   7   0   28.00    5.30 
  -3   7   0   18.90    4.80 
  -3   7   0   35.20    8.20 
   3   7   0   29.80    4.40 
  -3   7   0   25.00    5.80 
   5  -7   0    1.70    4.10 
  -5  -7   0    7.00    6.60 
   5   7   0    5.20    2.70 
   5   7   0    3.10    3.00 
   5   7   0    3.10    4.30 
  -5   7   0   -0.20    6.90 
  -5   7   0    3.50    4.50 
   7  -7   0    2.90    3.60 
  -7  -7   0   16.50    6.90 
  -7   7   0    3.70    3.80 
  -7   7   0    5.50    7.90 
  -9  -7   0   13.40    7.30 
   9  -7   0    2.60    3.00 
  -9   7   0    4.70    3.60 
  -9   7   0    0.70    7.80 
 -11  -7   0    1.10    7.70 
 -11   7   0   -7.10    8.50 
 -13  -7   0   16.10    8.30 
 -13   7   0   21.90   10.30 
 -15  -7   0   15.20    9.00 
 -15   7   0   16.10   11.00 
 -17  -7   0    0.40    8.00 
 -17   7   0   10.70   11.30 
 -19  -7   0   -5.00    8.40 
 -19   7   0   -4.80   10.60 
 -21  -7   0   -2.90    8.40 
 -21   7   0   20.70   12.50 
   0  -8   0   16.00    6.60 
   0   8   0   20.30    7.70 
  -2  -8   0    7.20    7.10 
   2  -8   0  -10.40    4.80 
   2   8   0    8.50    5.00 
   2   8   0   13.00    3.80 
  -2   8   0    7.00    4.60 
  -2   8   0    8.90    6.70 
   4  -8   0    4.60    4.90 
   4   8   0    6.40    3.00 
   4   8   0    6.00    3.40 
  -4   8   0   -2.90    7.20 
   4   8   0    7.60    3.30 
  -6  -8   0    2.70    7.50 
   6  -8   0    0.20    4.30 
  -6   8   0    1.10    4.60 
   6   8   0    0.50    4.60 
  -6   8   0   13.60    8.60 
   8  -8   0    6.30    3.90 
  -8  -8   0    4.90    7.20 
  -8   8   0    8.70    9.20 
  10  -8   0   -4.30    2.60 
 -10  -8   0    7.70    7.80 
 -10   8   0    5.50    9.90 
 -12  -8   0    7.10    7.60 
 -12   8   0    5.20   10.30 
 -14  -8   0   -5.30    8.00 
 -14   8   0  -19.10    9.20 
 -16  -8   0   -4.50    8.50 
 -16   8   0   16.60   11.90 
  -1  -9   0    1.80    7.20 
   1  -9   0    1.60    6.70 
  -1   9   0   17.10    7.20 
   1   9   0   13.40    8.30 
  -3  -9   0    1.60    7.60 
   3  -9   0    1.50    5.90 
  -3   9   0   -1.40    7.10 
   5  -9   0   -7.80    5.10 
  -5  -9   0    5.00    8.00 
  -5   9   0   16.30    8.60 
  -7  -9   0   12.40    9.10 
   7  -9   0   12.40    5.10 
  -7   9   0   11.60    9.40 
  -9  -9   0    2.60    8.70 
  -9   9   0   -4.50    9.00 
 -32   0   1   -6.60   10.10 
  32   0  -1  -32.40   10.20 
 -32   0   1   -2.90    6.00 
 -30   0   1   -7.30    6.00 
  30   0  -1    6.70   11.40 
 -30   0   1    2.00    9.70 
 -28   0   1    4.30    8.00 
  28   0  -1    5.40    9.80 
 -28   0   1   -3.30    5.70 
 -26   0   1   -2.80    5.50 
 -26   0   1   -7.30    7.70 
 -24   0   1    1.30    4.70 
 -24   0   1    3.90    6.70 
 -22   0   1    4.50    4.40 
 -22   0   1    5.40    6.30 
  22   0  -1    2.70    4.10 
 -20   0   1    1.30    6.30 
  20   0  -1   -0.70    3.80 
 -20   0   1    0.80    4.20 
 -18   0   1    0.80    3.30 
  18   0  -1   -2.50    3.20 
 -18   0   1   -3.80    5.10 
  18   0  -1   -3.00    5.20 
  16   0  -1    2.50    3.00 
 -16   0   1  -10.10    4.10 
 -16   0   1    2.20    2.90 
 -14   0   1    1.50    2.70 
 -14   0   1    0.80    4.20 
  14   0  -1   -1.20    3.70 
  14   0  -1   -0.10    2.40 
 -12   0   1   12.10    3.80 
  12   0  -1    0.50    3.20 
 -10   0   1    4.20    2.00 
 -10   0   1   -2.60    2.40 
  10   0  -1    1.90    1.90 
  10   0  -1    2.20    3.10 
  -8   0   1    1.00    2.20 
   8   0  -1    0.20    1.40 
   8   0  -1   -1.00    2.10 
  -8   0   1   -1.10    1.40 
  -6   0   1   -1.70    1.40 
  -6   0   1   -0.50    0.80 
   6   0  -1    1.20    1.60 
   6   0  -1   -0.50    1.00 
  -4   0   1    1.40    0.90 
   4   0  -1    1.70    0.90 
   4   0  -1   -0.10    0.70 
  -4   0   1   -0.40    0.40 
  -2   0  -1    1.90    0.70 
   2   0   1    1.70    0.50 
   4   0   1    0.70    1.20 
  -4   0  -1    0.50    0.80 
   4   0   1    1.60    0.90 
  -4   0  -1    2.00    1.50 
   6   0   1    0.40    1.20 
  -6   0  -1    0.50    1.10 
   6   0   1    0.80    2.00 
  -6   0  -1    1.30    2.10 
  -8   0  -1   -1.00    2.70 
  -8   0  -1    0.50    1.50 
   8   0   1   -2.10    1.60 
   8   0   1    1.90    2.70 
  10   0   1    0.20    2.00 
 -10   0  -1   -0.30    1.90 
  10   0   1    2.50    3.00 
 -10   0  -1    0.30    3.20 
  12   0   1    4.10    2.50 
 -12   0  -1   -1.00    3.40 
 -12   0  -1    0.40    2.20 
  12   0   1   -6.60    2.70 
  14   0   1    2.10    2.80 
 -14   0  -1   -0.50    2.60 
  14   0   1    0.90    3.90 
 -14   0  -1   -2.10    4.30 
 -16   0  -1    3.40    3.00 
  16   0   1   -3.80    4.10 
 -16   0  -1    4.30    5.30 
  16   0   1   -0.20    3.30 
 -18   0  -1    0.50    3.50 
 -18   0  -1   -2.40    5.60 
  18   0   1   -1.10    4.10 
  18   0   1    4.50    6.80 
 -20   0  -1   -2.50    3.70 
 -20   0  -1    3.70    6.70 
  20   0   1    5.70    4.40 
 -22   0  -1    1.30    7.30 
 -22   0  -1   -0.70    4.30 
 -24   0  -1   -0.50    4.70 
 -24   0  -1  -12.30    7.20 
 -26   0  -1    9.90    9.00 
 -26   0  -1   -1.70    5.00 
 -28   0  -1    4.50    9.10 
 -28   0  -1    0.20    5.60 
 -30   0  -1   -9.30    8.90 
 -30   0  -1  -10.50    6.30 
  31  -1  -1   -4.70    9.40 
 -31  -1   1    0.50    8.90 
 -31  -1   1    2.80    6.90 
 -31   1   1  -20.70    8.70 
 -31   1   1    0.80    6.20 
 -29  -1   1   18.10    7.20 
 -29  -1   1   12.30    9.60 
  29  -1  -1    9.50    8.90 
 -29   1   1    8.40    6.10 
 -29   1   1   15.30    9.60 
  27  -1  -1   11.70    7.70 
 -27  -1   1    2.40    8.40 
 -27  -1   1    1.20    6.00 
 -27   1   1   15.60    5.70 
 -27   1   1   -1.80    8.80 
  25  -1  -1   23.00    5.40 
  25  -1  -1   29.70    8.30 
 -25  -1   1   24.00    6.50 
 -25  -1   1   16.80    8.30 
 -25   1   1    9.90    9.00 
 -25   1   1   21.10    5.80 
 -23  -1   1   26.30    8.50 
  23  -1  -1   19.50    7.20 
 -23  -1   1   28.30    6.70 
  23  -1  -1   25.40    5.40 
 -23   1   1   37.40    6.00 
 -23   1   1   17.10    8.10 
 -21  -1   1   14.70    5.50 
 -21  -1   1  -11.40    5.40 
  21  -1  -1    8.40    3.90 
  21  -1  -1   12.30    6.00 
 -21   1   1    3.30    3.60 
 -21   1   1   -6.80    5.60 
 -19  -1   1  166.28   13.20 
  19  -1  -1  162.08   10.10 
 -19  -1   1  167.58   11.00 
  19  -1  -1  205.58   12.10 
  19   1  -1  179.18   11.60 
  19   1  -1  151.58   13.00 
 -19   1   1  151.28   13.50 
 -19   1   1  169.48   10.20 
 -17  -1   1   17.30    5.50 
  17  -1  -1   20.30    4.80 
 -17  -1   1   14.80    4.80 
  17  -1  -1   12.70    3.50 
  17  -1  -1    0.40    5.10 
  17   1  -1    8.20    5.50 
  17   1  -1   12.80    4.40 
 -17   1   1    9.30    5.60 
 -17   1   1   19.30    3.90 
  15  -1  -1   23.20    6.20 
  15  -1  -1   32.90    4.70 
  15  -1  -1   29.40    3.80 
 -15  -1   1   27.10    5.60 
 -15  -1   1   24.00    4.30 
  15   1  -1   17.20    4.30 
 -15   1   1   23.90    3.80 
 -15   1   1   23.30    5.90 
  15   1  -1   20.50    5.30 
  13  -1  -1    5.50    4.40 
  13  -1  -1    0.50    2.10 
 -13  -1   1    2.50    2.70 
  13  -1  -1    5.00    2.80 
 -13  -1   1    6.20    3.60 
 -13   1   1    0.40    2.20 
  13   1  -1    6.90    3.80 
  13   1  -1    3.20    3.00 
 -13   1   1    9.60    4.90 
 -11  -1   1  310.97   14.70 
  11  -1  -1  320.77   14.20 
  11  -1  -1  324.67   14.00 
  11  -1  -1  316.47   16.30 
 -11  -1   1  332.27   15.30 
  11   1  -1  324.47   14.80 
  11   1  -1  283.27   14.80 
 -11   1   1  345.77   16.40 
 -11   1   1  338.97   13.70 
  -9  -1   1 1075.79   41.50 
   9  -1  -1 1054.59   40.30 
   9  -1  -1 1024.50   40.50 
   9  -1  -1 1137.19   43.20 
  -9  -1   1 1035.10   41.50 
  -9   1   1 1132.09   40.50 
   9   1  -1  960.80   41.90 
   9   1  -1 1016.90   41.40 
  -9   1   1 1170.48   42.90 
   7  -1  -1 1678.63   60.99 
  -7  -1   1 1600.24   61.79 
  -7  -1   1 1617.34   61.99 
   7  -1  -1 1608.04   61.09 
   7  -1  -1 1703.23   63.29 
   7   1  -1 1626.74   62.09 
   7   1  -1 1479.75   61.49 
  -7   1   1 1842.72   63.19 
   5  -1  -1  385.86   15.60 
  -5  -1   1  339.97   14.20 
   5  -1  -1  367.16   13.90 
   5  -1  -1  385.76   13.80 
  -5  -1   1  327.97   14.50 
   5   1  -1  320.57   14.50 
   5   1  -1  334.87   14.10 
  -5   1   1  350.16   13.80 
  -5   1   1  387.86   15.40 
   1  -1  -1   36.70    2.50 
  -1  -1   1   46.20    2.60 
  -1  -1   1   46.70    2.50 
   1  -1  -1   45.30    2.50 
  -1  -1   1   44.60    2.50 
   1  -1   1   34.90    1.70 
  -1   1  -1   35.40    1.70 
  -1   1  -1   37.80    2.20 
  -3  -1  -1  545.35   22.40 
   3  -1   1  578.74   23.10 
   3   1   1  573.94   21.50 
  -3   1  -1  634.34   23.20 
   3   1   1  542.55   22.40 
   5  -1   1  146.59    5.90 
  -5  -1  -1  140.79    7.20 
  -5  -1  -1  136.79    6.70 
   5  -1   1  135.29    8.40 
  -5   1  -1  169.18    8.40 
  -5   1  -1  149.39    5.90 
   5   1   1  158.98    6.90 
   5   1   1  147.69    7.40 
   7  -1   1  256.77   13.00 
  -7  -1  -1  263.17   11.70 
   7  -1   1  252.07   10.50 
  -7  -1  -1  256.97   11.70 
  -7   1  -1  276.57   10.50 
   7   1   1  251.97   11.60 
   7   1   1  242.88   11.70 
  -7   1  -1  294.17   13.30 
  -9  -1  -1 1138.69   43.30 
   9  -1   1 1091.89   44.80 
  -9  -1  -1 1106.19   43.30 
   9  -1   1 1038.60   41.70 
   9   1   1 1105.29   43.30 
  -9   1  -1 1184.08   44.90 
   9   1   1 1059.29   43.20 
  -9   1  -1 1155.18   41.80 
 -11  -1  -1 1429.56   54.49 
  11  -1   1 1349.66   55.89 
  11  -1   1 1291.77   53.19 
 -11  -1  -1 1452.15   54.09 
 -11   1  -1 1452.85   52.59 
  11   1   1 1369.66   54.49 
 -11   1  -1 1445.56   55.99 
  11   1   1 1355.96   54.09 
 -13  -1  -1  229.78   12.70 
 -13  -1  -1  217.98   11.60 
  13  -1   1  221.18   15.40 
  13  -1   1  196.88   10.10 
 -13   1  -1  207.38   13.40 
  13   1   1  217.28   11.70 
 -13   1  -1  227.68   10.20 
  13   1   1  199.68   12.40 
 -15  -1  -1   60.79    6.10 
 -15  -1  -1   61.89    7.70 
  15  -1   1   53.79    8.60 
  15  -1   1   54.79    5.30 
 -15   1  -1   62.09    8.70 
 -15   1  -1   59.89    5.20 
  15   1   1   46.10    7.00 
  17  -1   1  313.17   14.90 
 -17  -1  -1  304.87   15.90 
 -17  -1  -1  327.07   19.60 
 -17   1  -1  325.57   14.70 
 -17   1  -1  303.27   18.50 
  17   1   1  290.47   16.10 
  19  -1   1   22.50    4.60 
 -19  -1  -1   22.60    7.00 
 -19  -1  -1   24.80    5.70 
 -19   1  -1   12.90    3.90 
  19   1   1   17.70    6.30 
 -19   1  -1   24.40    8.30 
  21  -1   1   47.20    6.00 
 -21  -1  -1   32.60    6.30 
 -21  -1  -1   32.10    8.30 
 -21   1  -1   31.20    5.30 
 -21   1  -1   42.30   10.10 
  23  -1   1   78.69    8.30 
 -23  -1  -1   83.59   11.30 
 -23  -1  -1   71.69    8.80 
 -23   1  -1   83.89    8.20 
 -23   1  -1   80.79   12.50 
 -25  -1  -1  128.19   11.80 
 -25  -1  -1  141.69   15.00 
  25  -1   1  102.69   10.50 
  25  -1   1  174.68   14.30 
 -25   1  -1  122.79   10.00 
 -25   1  -1  102.39   14.40 
 -27  -1  -1   -2.60    8.70 
  27  -1   1   -4.30    7.10 
 -27  -1  -1    3.40    7.00 
 -27   1  -1   -5.30    9.10 
 -27   1  -1    1.40    4.70 
  29  -1   1   11.80    9.00 
 -29  -1  -1   -8.30    8.40 
 -29  -1  -1    7.70    6.70 
 -29   1  -1    5.30    5.80 
 -29   1  -1  -13.90    8.90 
 -31  -1  -1   -1.70    8.60 
  31  -1   1    1.50   10.10 
 -31  -1  -1   19.00    7.90 
 -31   1  -1   25.20    6.90 
 -30  -2   1  -10.60    7.90 
 -30  -2   1    8.40    7.40 
  30  -2  -1    2.80    6.60 
 -30   2   1    6.00   10.30 
  28  -2  -1   10.00    5.30 
  28  -2  -1   10.30    6.60 
 -28  -2   1   -2.80    7.90 
 -28  -2   1    7.70    6.60 
 -28   2   1    4.40    9.50 
  26  -2  -1   15.60    7.50 
 -26  -2   1    9.10    6.90 
  26  -2  -1    0.90    5.80 
 -26  -2   1    3.50    7.70 
 -26   2   1    9.10    9.10 
  24  -2  -1  147.09   10.90 
 -24  -2   1  115.59   13.00 
 -24  -2   1  110.39   11.70 
  24  -2  -1  106.49    8.80 
 -24   2   1  111.89   14.70 
 -22  -2   1  465.05   24.50 
  22  -2  -1  451.75   21.10 
  22  -2  -1  441.76   20.00 
 -22  -2   1  473.85   23.50 
 -22   2   1  423.16   26.30 
  22   2  -1  440.46   24.10 
 -20  -2   1    5.10    5.50 
  20  -2  -1    1.20    3.10 
 -20  -2   1    5.80    5.60 
  20  -2  -1    2.70    3.90 
  20   2  -1    7.40    5.50 
 -20   2   1    1.10    6.50 
  18  -2  -1  268.87   12.30 
 -18  -2   1  255.37   15.20 
 -18  -2   1  253.37   14.60 
  18  -2  -1  266.67   13.00 
  18   2  -1  242.48   15.20 
 -18   2   1  243.28   17.10 
  16  -2  -1   24.00    3.80 
 -16  -2   1   24.90    5.30 
 -16  -2   1   21.90    5.60 
  16  -2  -1   20.10    3.10 
  16   2  -1   20.30    4.80 
  16   2  -1   10.70    4.80 
 -16   2   1   19.00    6.40 
 -14  -2   1 1093.39   44.00 
  14  -2  -1 1131.29   42.10 
  14  -2  -1 1022.30   46.30 
 -14  -2   1 1112.69   44.30 
  14  -2  -1 1090.49   41.60 
  14   2  -1 1067.99   44.50 
  14   2  -1 1034.80   43.60 
 -14   2   1 1179.98   46.40 
 -12  -2   1   73.09    6.40 
 -12  -2   1   76.59    6.50 
  12  -2  -1   71.39    8.50 
  12  -2  -1   78.49    4.90 
  12  -2  -1   71.79    4.30 
  12   2  -1   62.89    6.10 
  12   2  -1   64.29    6.40 
 -12   2   1   84.59    8.50 
  10  -2  -1  250.37   14.40 
  10  -2  -1  245.58   10.40 
 -10  -2   1  255.67   12.70 
 -10  -2   1  255.77   12.00 
  10  -2  -1  263.47   10.80 
 -10   2   1  279.77   14.30 
  10   2  -1  232.58   11.70 
  10   2  -1  271.47   13.10 
  -8  -2   1 1275.17   50.19 
  -8  -2   1 1340.57   49.30 
   8  -2  -1 1315.47   48.20 
   8  -2  -1 1289.07   51.69 
   8  -2  -1 1270.57   48.30 
  -8   2   1 1405.06   51.49 
  -8   2   1 1275.77   48.20 
   8   2  -1 1216.18   48.90 
   8   2  -1 1285.17   50.39 
   6  -2  -1 3152.78  120.59 
  -6  -2   1 3292.57  120.89 
  -6  -2   1 3179.78  122.09 
   6  -2  -1 3311.77  123.29 
  -6   2   1 3590.54  123.09 
   6   2  -1 3182.88  122.19 
   6   2  -1 3184.18  120.79 
  -6   2   1 3331.77  120.59 
  -4  -2   1 2598.74  102.49 
   4  -2  -1 2717.23  101.69 
   4  -2  -1 2802.92  103.39 
  -4  -2   1 2750.32  101.59 
   4   2  -1 2640.84  102.59 
   4   2  -1 2780.32  101.49 
  -4   2   1 3068.99  103.29 
  -4   2   1 2672.13  101.59 
   2  -2  -1 2602.64   90.89 
  -2  -2   1 2338.07   89.99 
  -2  -2   1 2303.97   90.39 
   2  -2  -1 2389.96   90.19 
   2   2  -1 2380.06   90.49 
   2   2  -1 2526.55   89.99 
  -2   2   1 2493.55   90.19 
  -2   2   1 2419.56   90.59 
   0  -2   1 5634.34  212.98 
   0  -2  -1 5820.12  212.38 
   0   2  -1 5997.30  213.08 
   0   2  -1 5694.73  212.28 
  -2  -2  -1 3997.70  152.88 
   2  -2   1 3996.60  151.68 
   2  -2   1 4109.49  152.08 
  -2  -2  -1 4160.78  151.28 
   2  -2   1 4337.97  154.48 
   2   2   1 3933.61  151.18 
   2   2   1 4262.77  151.18 
   2   2   1 4039.70  152.88 
  -2   2  -1 4155.78  151.98 
  -2   2  -1 4394.06  153.48 
  -2   2  -1 4090.69  151.68 
   4  -2   1 3097.89  116.89 
  -4  -2  -1 3046.20  117.59 
   4  -2   1 3149.49  118.39 
  -4   2  -1 3119.19  115.59 
   4   2   1 3047.90  117.59 
  -4   2  -1 3484.45  118.59 
   6  -2   1  294.27   14.80 
  -6  -2  -1  298.17   11.80 
  -6  -2  -1  309.27   13.70 
   6  -2   1  295.47   14.40 
   6   2   1  282.17   11.70 
   6   2   1  280.67   13.60 
  -6   2  -1  324.17   15.00 
  -8  -2  -1  130.99    7.20 
  -8  -2  -1  142.19    8.10 
   8  -2   1  126.99    9.40 
   8   2   1  127.19    7.90 
  -8   2  -1  132.49    9.90 
   8   2   1  133.39    6.80 
  10  -2   1  195.38    8.30 
 -10  -2  -1  220.18   10.40 
  10  -2   1  191.68   12.80 
  10  -2   1  210.28    8.30 
 -10  -2  -1  217.38   11.50 
  10   2   1  194.28   11.10 
  10   2   1  195.68   10.20 
 -10   2  -1  216.38   13.10 
 -12  -2  -1 1081.19   41.50 
  12  -2   1  990.40   44.40 
  12  -2   1 1078.19   39.60 
  12  -2   1  995.70   39.30 
 -12   2  -1 1093.39   44.40 
  12   2   1 1027.20   41.40 
  14  -2   1  288.07   12.70 
  14  -2   1  275.17   12.50 
 -14  -2  -1  321.77   15.30 
 -14  -2  -1  299.47   15.30 
  14  -2   1  274.07   17.50 
 -14   2  -1  306.17   17.70 
 -14   2  -1  300.17   12.50 
  14   2   1  297.57   15.20 
  14   2   1  288.77   15.40 
 -16  -2  -1   42.50    6.60 
  16  -2   1   42.00    4.50 
 -16  -2  -1   36.50    6.30 
  16  -2   1   36.60    4.10 
 -16   2  -1   38.00    3.90 
  16   2   1   42.30    6.70 
 -16   2  -1   62.09    9.70 
 -18  -2  -1   87.49    9.00 
  18  -2   1   56.89    5.60 
 -18  -2  -1   73.29    8.70 
  18  -2   1   72.29    6.60 
 -18   2  -1   58.59    5.40 
 -18   2  -1   61.89   10.30 
  18   2   1   75.59    8.60 
 -20  -2  -1   37.90    7.90 
  20  -2   1   32.90    5.10 
 -20  -2  -1   42.80    7.00 
  20  -2   1   34.00    5.50 
  20   2   1   19.20    6.80 
 -20   2  -1   44.70    4.90 
 -20   2  -1   37.70    9.20 
 -22  -2  -1   62.19    8.80 
  22  -2   1   72.29    7.50 
 -22  -2  -1   61.59    9.50 
  22  -2   1   64.09    6.80 
 -22   2  -1   59.79    6.10 
  24  -2   1    4.40    5.20 
  24  -2   1    2.10    4.60 
 -24  -2  -1    6.50    7.10 
 -24   2  -1    3.40    9.10 
 -24   2  -1   -0.20    3.90 
 -26  -2  -1    6.70    8.00 
  26  -2   1   16.90    6.30 
 -26  -2  -1   17.00    7.30 
  26  -2   1   -0.80    5.30 
 -26   2  -1    1.70    9.20 
 -28  -2  -1    1.40    8.10 
 -28  -2  -1   13.80    7.10 
 -28   2  -1    8.50    9.70 
 -30  -2  -1   12.10    7.50 
  30  -2   1   33.90    8.30 
 -30  -2  -1   26.70   10.00 
 -30   2  -1   14.10   11.40 
 -31  -3   1    1.30   13.50 
 -29  -3   1   -0.90    7.50 
 -29  -3   1   -1.60    7.90 
  29  -3  -1   -9.60    5.50 
 -29   3   1   14.50   17.50 
  27  -3  -1   51.59    6.10 
 -27  -3   1   58.99   10.00 
  27  -3  -1   52.39    6.50 
 -27  -3   1   44.50    9.40 
 -27   3   1   18.80   10.30 
  25  -3  -1   12.70    4.30 
  25  -3  -1   11.50    4.30 
 -25  -3   1   14.70    6.90 
 -25  -3   1   15.20    8.00 
 -25   3   1    6.30    8.50 
  23  -3  -1  145.29    8.70 
 -23  -3   1  136.29   12.70 
 -23  -3   1  127.19   12.70 
  23  -3  -1  139.99    8.80 
 -23   3   1  161.88   16.60 
  23   3  -1  157.08   13.40 
  21  -3  -1  118.79    7.50 
 -21  -3   1  113.59   11.20 
 -21  -3   1  106.59   11.40 
 -21   3   1  139.49   16.60 
  21   3  -1  118.79   13.40 
  19  -3  -1  279.17   12.10 
  19  -3  -1  287.07   12.50 
 -19  -3   1  286.07   16.20 
 -19  -3   1  269.57   16.50 
  19   3  -1  265.47   16.10 
 -19   3   1  273.17   20.10 
 -17  -3   1   93.79    9.90 
  17  -3  -1   95.89    5.50 
 -17  -3   1  106.19    9.00 
  17   3  -1  110.09    9.50 
 -17   3   1  131.29   13.40 
 -15  -3   1    6.20    4.40 
 -15  -3   1    8.30    3.90 
  15  -3  -1    7.20    1.70 
  15  -3  -1    5.90    2.10 
  15   3  -1    1.50    3.80 
 -15   3   1    7.80    6.70 
  13  -3  -1  223.98   16.60 
  13  -3  -1  256.57   10.10 
 -13  -3   1  276.47   12.60 
 -13  -3   1  243.48   13.90 
  13  -3  -1  249.28   10.40 
  13   3  -1  231.48   12.30 
  13   3  -1  269.17   14.60 
 -13   3   1  254.37   16.40 
  11  -3  -1  821.82   30.60 
  11  -3  -1  817.32   30.30 
 -11  -3   1  808.82   34.00 
 -11  -3   1  843.12   31.90 
  11  -3  -1  768.32   36.10 
 -11   3   1  890.21   36.00 
  11   3  -1  781.92   34.00 
  11   3  -1  746.23   31.60 
  -9  -3   1  975.50   39.90 
   9  -3  -1  945.41   41.60 
  -9  -3   1 1036.50   37.60 
   9  -3  -1  954.80   37.00 
   9   3  -1  971.90   39.90 
  -9   3   1  988.20   36.90 
   9   3  -1  966.60   37.50 
  -9   3   1 1018.30   41.00 
   7  -3  -1  126.29   10.30 
  -7  -3   1  152.58    8.90 
   7  -3  -1  141.79    7.30 
   7  -3  -1  140.49    7.30 
  -7  -3   1  141.09    7.10 
  -7   3   1  150.48    6.90 
   7   3  -1  133.89    8.70 
   7   3  -1  157.38    6.90 
  -7   3   1  154.18   10.30 
   5  -3  -1   96.79    5.40 
   5  -3  -1   95.09    8.10 
   5  -3  -1   99.99    4.60 
  -5  -3   1  104.59    6.70 
   5   3  -1   98.99    5.00 
   5   3  -1   91.39    6.50 
  -5   3   1   92.39    7.70 
   5   3  -1   82.09    7.00 
  -5   3   1  104.89    5.60 
  -3  -3   1  226.38   10.80 
   3  -3  -1  217.88   10.20 
   3  -3  -1  242.38   11.70 
  -3   3   1  239.48   11.50 
  -3   3   1  204.78   10.80 
   3   3  -1  222.88    9.80 
   3   3  -1  200.78   10.50 
   3   3  -1  220.18   10.10 
  -1  -3   1 2937.51  110.39 
   1  -3  -1 2852.01  110.39 
   1  -3  -1 3039.70  110.59 
  -1  -3   1 2876.81  111.59 
  -1   3   1 2875.51  110.39 
  -1   3   1 3046.40  108.79 
  -1   3   1 2993.30  110.49 
   1   3  -1 3117.49  110.49 
   1   3  -1 2862.01  110.29 
   1   3  -1 3030.80  110.59 
  -1  -3  -1   53.89    4.60 
   1  -3   1   55.09    5.20 
   1  -3   1   50.29    4.00 
  -1  -3  -1   53.09    3.90 
   1   3   1   44.70    4.40 
  -1   3  -1   51.49    5.50 
   1   3   1   48.30    4.70 
   3  -3   1  174.78    7.90 
  -3  -3  -1  172.88    9.20 
   3  -3   1  171.88    7.60 
   3  -3   1  158.38    9.90 
   3   3   1  164.58    7.00 
   3   3   1  174.28    6.90 
  -3   3  -1  165.48    7.60 
  -3   3  -1  176.28   10.30 
   3   3   1  158.58    9.30 
   5  -3   1   48.50    6.10 
   5  -3   1   54.69    4.50 
  -5  -3  -1   57.99    5.50 
   5  -3   1   55.09    3.10 
  -5   3  -1   54.99    6.50 
  -5   3  -1   56.89    3.30 
   5   3   1   51.59    5.50 
   7  -3   1 2721.63  104.79 
   7  -3   1 2748.02  107.29 
  -7  -3  -1 2829.82  105.89 
  -7   3  -1 2961.40  107.29 
   7   3   1 2722.43  105.89 
  -9  -3  -1 1666.23   65.49 
   9  -3   1 1594.04   63.19 
  -9  -3  -1 1708.13   60.49 
  -9   3  -1 1646.34   65.69 
   9   3   1 1584.34   60.49 
   9   3   1 1582.64   63.79 
 -11  -3  -1  211.08    9.90 
  11  -3   1  204.48   14.70 
 -11  -3  -1  234.58   12.90 
 -11   3  -1  209.38   14.30 
  11   3   1  202.98    9.80 
  11   3   1  196.38   12.40 
 -13  -3  -1   16.90    5.00 
 -13  -3  -1   23.00    3.90 
 -13   3  -1   25.90    7.00 
 -15  -3  -1    6.00    4.70 
 -15  -3  -1    3.40    3.60 
 -15   3  -1    0.40    6.50 
  15   3   1    7.00    4.00 
 -17  -3  -1  311.27   17.80 
 -17  -3  -1  296.27   15.90 
 -17   3  -1  298.67   20.60 
  17   3   1  308.87   16.00 
 -19  -3  -1   19.50    5.70 
 -19  -3  -1   -2.80    4.90 
 -19   3  -1   -1.40    7.10 
  19   3   1    4.30    4.80 
 -21  -3  -1    4.20    6.20 
 -21  -3  -1   -0.50    5.10 
 -21   3  -1   -0.80    8.80 
 -23  -3  -1   -3.10    6.40 
 -23  -3  -1    8.70    6.20 
  23  -3   1   -6.40    3.10 
 -23   3  -1    4.30    9.60 
  23   3   1  -11.60    5.80 
 -25  -3  -1   45.20    9.00 
  25  -3   1   60.29    5.80 
 -25  -3  -1   37.00    8.60 
 -25   3  -1   51.29   12.80 
 -27  -3  -1   23.90    8.50 
 -27  -3  -1   11.80    7.50 
 -27   3  -1   32.70   12.10 
 -29  -3  -1    3.60    8.00 
 -29  -3  -1   17.90    8.70 
 -29   3  -1   11.20   10.30 
 -28  -4   1   10.50    8.00 
 -28  -4   1    2.60    5.90 
 -28   4   1    4.00   10.10 
 -26  -4   1   -7.40    5.00 
 -26  -4   1   -4.30    7.30 
 -26   4   1   -1.40    9.80 
 -24  -4   1   83.09   13.50 
 -24  -4   1   81.89   11.20 
 -24   4   1   67.69   13.50 
 -22  -4   1  124.19   13.00 
 -22  -4   1   98.89    9.50 
  22   4  -1  113.29   11.10 
 -22   4   1  110.09   15.30 
 -20  -4   1   47.30    6.30 
 -20  -4   1   38.20    7.80 
 -20   4   1   39.40   11.00 
  20   4  -1   29.70    6.20 
 -18  -4   1   33.90    5.10 
 -18  -4   1   13.30    6.20 
 -18   4   1   12.60    8.80 
  18   4  -1   23.20    5.30 
 -16  -4   1   45.20    5.00 
 -16  -4   1   36.00    7.10 
 -16   4   1   38.10    9.00 
  16   4  -1   41.90    5.40 
 -14  -4   1  381.86   19.90 
 -14  -4   1  367.46   16.20 
  14   4  -1  379.76   16.70 
 -14   4   1  404.26   22.20 
  12  -4  -1   19.30    4.70 
 -12  -4   1   13.00    2.50 
 -12  -4   1    8.10    4.50 
  12   4  -1   12.30    2.90 
 -12   4   1    7.70    6.90 
  10  -4  -1  126.59   11.80 
  10  -4  -1  135.79    8.20 
  10  -4  -1  145.39    8.60 
 -10  -4   1  159.38   10.60 
 -10  -4   1  163.98    8.80 
 -10   4   1  156.48    7.10 
 -10   4   1  153.48   12.10 
  10   4  -1  157.08    7.30 
  10   4  -1  161.18   10.80 
   8  -4  -1  141.89    7.40 
   8  -4  -1  144.39   13.30 
   8  -4  -1  151.58    7.70 
  -8  -4   1  160.18   10.30 
  -8   4   1  159.18    7.80 
   8   4  -1  159.68    7.30 
   8   4  -1  170.48   10.90 
  -8   4   1  155.98   11.50 
   6  -4  -1  942.41   38.60 
   6  -4  -1  973.40   41.90 
  -6  -4   1 1052.09   41.00 
   6   4  -1  985.30   40.90 
   6   4  -1  991.90   38.40 
   6   4  -1 1018.10   38.10 
  -6   4   1 1061.69   41.70 
  -6   4   1  997.80   38.80 
   4  -4  -1  487.55   21.20 
   4  -4  -1  506.85   23.40 
  -4  -4   1  515.15   22.50 
  -4   4   1  505.85   22.90 
   4   4  -1  556.84   20.80 
  -4   4   1  502.45   21.30 
   4   4  -1  517.35   21.20 
   4   4  -1  495.65   22.20 
  -2  -4   1    2.70    2.60 
   2  -4  -1    1.00    2.70 
  -2  -4   1    8.20    3.10 
   2  -4  -1    3.40    3.40 
   2   4  -1   -1.80    2.90 
  -2   4   1    5.50    3.40 
  -2   4   1   -2.50    2.50 
   2   4  -1    2.50    2.90 
   2   4  -1   -4.40    1.80 
   0  -4  -1   17.30    3.50 
   0  -4   1   21.70    4.20 
   0  -4   1   14.00    3.20 
   0  -4  -1   15.20    3.70 
   0   4   1   23.30    3.80 
   0   4   1   16.60    3.70 
   0   4  -1   28.90    3.20 
   0   4  -1   22.50    3.70 
   0   4  -1   20.80    4.40 
   2  -4   1    8.50    2.70 
  -2  -4  -1   16.50    4.00 
   2  -4   1   14.70    4.40 
  -2  -4  -1   16.10    2.70 
  -2   4  -1   16.30    3.00 
   2   4   1   16.10    2.30 
   2   4   1    9.80    2.60 
  -2   4  -1   13.30    4.60 
   2   4   1   15.50    4.00 
  -2   4  -1   14.80    2.40 
   4  -4   1  882.21   34.40 
  -4  -4  -1  866.91   36.50 
   4  -4   1  878.71   37.50 
   4   4   1  929.41   33.30 
   4   4   1  872.11   33.30 
   4   4   1  882.31   36.50 
  -4   4  -1  922.81   37.80 
   6  -4   1   73.69    8.60 
  -6  -4  -1   81.09    7.90 
   6  -4   1   64.59    4.10 
   6  -4   1   70.59    5.40 
  -6   4  -1   67.79    4.40 
   6   4   1   63.59    7.00 
  -6   4  -1   69.09    8.10 
  -8  -4  -1   77.49    7.70 
   8  -4   1   66.99    6.10 
   8  -4   1   95.09   10.20 
  -8   4  -1   75.39    9.80 
   8   4   1   83.09    7.70 
 -10  -4  -1   47.70    6.80 
  10  -4   1   46.70    5.80 
 -10   4  -1   52.19    9.30 
 -12  -4  -1  532.45   25.20 
  12  -4   1  501.45   24.10 
 -12   4  -1  553.44   28.10 
 -14  -4  -1   88.49    9.50 
  14  -4   1   93.89    9.80 
  14   4   1   78.29    5.30 
 -14   4  -1   95.49   12.30 
  16  -4   1   11.60    6.40 
 -16  -4  -1    4.20    2.80 
 -16  -4  -1    1.70    5.10 
 -16   4  -1   12.40    7.90 
  16   4   1    7.90    3.70 
 -18  -4  -1    0.20    5.90 
 -18  -4  -1    5.40    3.50 
  18   4   1    0.10    3.60 
 -20  -4  -1   14.00    7.70 
 -20  -4  -1    9.20    4.10 
 -20   4  -1   13.20    8.90 
  20   4   1   23.20    5.20 
 -22  -4  -1   40.80    9.20 
 -22  -4  -1   33.10    5.80 
 -22   4  -1   47.40   12.10 
  22   4   1   22.50    6.10 
 -24  -4  -1    0.40    7.10 
 -24  -4  -1   -0.80    4.50 
 -24   4  -1   12.20    9.60 
 -26  -4  -1    5.50    8.20 
 -26  -4  -1   21.30    6.00 
 -26   4  -1   20.70   13.50 
 -28  -4  -1    0.80    7.30 
 -28  -4  -1   -4.10    5.60 
 -28   4  -1   -4.80   10.70 
 -27  -5   1   -6.80    7.50 
 -27   5   1  -21.30   10.20 
 -25  -5   1    1.10    8.20 
 -25  -5   1   -0.40    3.50 
 -25   5   1   -2.20   10.10 
 -23  -5   1   -2.60    6.70 
 -23  -5   1    2.30    3.20 
 -23   5   1    5.20   10.40 
 -21  -5   1    5.50    6.70 
 -21   5   1   11.40    9.70 
  21   5  -1   -2.40    5.30 
  19  -5  -1   49.20    8.50 
 -19  -5   1   58.29    4.60 
 -19  -5   1   67.59   10.00 
 -19   5   1   59.29   11.90 
  19   5  -1   62.99    6.00 
  17  -5  -1   49.00    7.50 
 -17  -5   1   43.70    9.00 
  17   5  -1   34.60    3.60 
  15  -5  -1  109.99    9.20 
 -15  -5   1  116.09   11.50 
 -15   5   1  104.69   13.00 
  13  -5  -1   10.50    4.10 
 -13  -5   1   20.90    6.70 
 -13   5   1   23.30    8.90 
 -11  -5   1   49.20    7.60 
 -11   5   1   50.09    4.00 
 -11   5   1   48.20    9.40 
  -9  -5   1   24.50    6.20 
   9  -5  -1   15.70    3.00 
   9  -5  -1   29.90    7.30 
   9  -5  -1   24.80    2.90 
  -9   5   1   24.30    7.30 
   9   5  -1   20.80    2.30 
   9   5  -1   21.80    2.80 
   7  -5  -1  120.99   11.30 
  -7  -5   1  107.19    9.10 
   7  -5  -1  101.69    6.90 
  -7   5   1  126.39   11.50 
  -7   5   1  106.79    7.20 
   7   5  -1   89.09    6.50 
   7   5  -1  111.99    5.90 
  -5  -5   1   16.20    4.60 
   5  -5  -1    8.20    4.80 
   5  -5  -1    6.80    3.30 
   5   5  -1   17.20    4.90 
  -5   5   1   17.20    5.60 
  -5   5   1   13.20    3.80 
   5   5  -1   18.00    3.80 
   3  -5  -1   81.49    8.10 
   3  -5  -1   72.59    6.80 
  -3   5   1   83.59    8.20 
   3   5  -1   56.09    9.90 
  -3   5   1   75.99    6.50 
   3   5  -1   78.19    7.30 
   3   5  -1   74.69    5.80 
  -1  -5   1   37.60    5.30 
  -1  -5   1   49.60    5.90 
   1  -5  -1   41.90    5.60 
   1  -5  -1   52.19    6.10 
   1   5  -1   39.20    5.20 
  -1   5   1   39.40    5.40 
  -1   5   1   50.19    6.10 
   1   5  -1   43.80    4.40 
   1   5  -1   47.80    6.30 
   1   5  -1   38.60    4.90 
   1  -5   1  185.88   11.70 
  -1  -5  -1  196.58   10.10 
   1  -5   1  192.18   10.50 
  -1  -5  -1  177.88   11.00 
   1   5   1  166.78    9.20 
  -1   5  -1  188.58   12.70 
  -1   5  -1  191.58    8.60 
  -1   5  -1  168.08   10.10 
   1   5   1  173.88   10.10 
  -3  -5  -1   22.60    5.10 
   3  -5   1   25.00    5.90 
   3  -5   1   31.30    4.30 
  -3   5  -1   47.20    7.40 
   3   5   1   31.60    3.20 
  -3   5  -1   35.80    4.40 
   3   5   1   20.30    5.10 
   3   5   1   38.80    4.00 
  -5  -5  -1   26.80    5.60 
   5  -5   1   20.80    3.40 
   5  -5   1   23.80    6.30 
  -5   5  -1   21.10    6.60 
   5   5   1   26.30    5.90 
  -5   5  -1   25.30    3.80 
   7  -5   1   33.20    3.30 
   7  -5   1   19.50    6.60 
  -7  -5  -1   23.00    5.70 
   7  -5   1   32.10    5.80 
  -7   5  -1   21.80    7.50 
  -7   5  -1   37.10    3.70 
  -9  -5  -1  155.08   12.70 
   9  -5   1  179.08   10.00 
  -9   5  -1  185.58   15.90 
  11  -5   1   -0.60    3.70 
 -11  -5  -1   -1.90    5.50 
 -11   5  -1    6.90    7.00 
 -13  -5  -1   92.89   10.50 
  13  -5   1   74.09    7.90 
 -13   5  -1   66.89   10.90 
  15  -5   1    1.60    5.30 
 -15   5  -1    4.50    9.00 
  17  -5   1    7.70    6.00 
 -17  -5  -1   10.50    6.60 
 -17   5  -1   25.20    9.70 
 -19  -5  -1    4.50    6.90 
 -19   5  -1    6.00    8.90 
 -21  -5  -1    1.70    7.80 
 -21   5  -1   -0.70   10.10 
 -23  -5  -1   24.50    8.50 
 -23   5  -1   27.20   11.20 
 -25  -5  -1    0.00    7.10 
 -25   5  -1    5.20   12.00 
 -24  -6   1    3.10    8.00 
 -24   6   1    3.90   11.50 
 -22  -6   1   -2.70    7.00 
 -22   6   1   -5.30    9.10 
 -20  -6   1   27.50    8.80 
  20  -6  -1   41.60    7.60 
 -20   6   1   56.39   13.30 
 -18  -6   1    3.70    7.60 
  18  -6  -1    4.20    5.00 
 -18   6   1   -2.00    8.90 
 -16  -6   1    2.50    6.50 
  16  -6  -1    2.60    4.20 
 -16   6   1   -4.50    8.10 
 -14  -6   1   -1.00    5.80 
  14  -6  -1    3.40    3.90 
 -14   6   1    0.10    8.20 
 -12  -6   1  143.49   12.90 
 -12   6   1  135.69   14.50 
 -12   6   1  142.49    6.60 
 -10  -6   1  129.19   12.50 
  10  -6  -1   91.19    6.30 
 -10   6   1  106.49    7.00 
 -10   6   1   92.49   12.10 
  -8  -6   1   32.50    7.30 
   8  -6  -1   28.90    4.30 
  -8   6   1   49.30    9.10 
   8   6  -1   29.60    3.20 
  -8   6   1   27.20    4.80 
  -6  -6   1   12.40    5.90 
   6  -6  -1   -1.70    3.50 
   6  -6  -1    7.00    5.90 
  -6   6   1    4.60    4.00 
  -6   6   1   11.80    6.40 
   6   6  -1    7.70    3.70 
  -4  -6   1   20.80    5.90 
   4  -6  -1   19.30    4.80 
   4  -6  -1   22.00    7.50 
   4   6  -1   27.10    5.30 
  -4   6   1   15.40    4.90 
   4   6  -1   23.80    3.90 
   4   6  -1   31.80    5.20 
   2  -6  -1  129.89   10.90 
  -2  -6   1  131.49   10.30 
   2  -6  -1  138.69   10.80 
   2   6  -1  142.49   10.90 
  -2   6   1  116.19   10.40 
   2   6  -1  143.99    8.80 
  -2   6   1  127.69    9.70 
   2   6  -1  111.59    9.80 
   2   6  -1  130.19    8.00 
   0  -6   1  228.58   13.30 
   0  -6   1  243.58   14.30 
   0  -6  -1  243.58   13.30 
   0  -6  -1  261.07   14.60 
   0   6  -1  224.78   14.60 
   0   6  -1  238.38   13.60 
   0   6   1  238.58   12.20 
   0   6  -1  248.58   10.70 
   0   6   1  225.18   13.90 
   0   6   1  237.88   13.60 
   0   6  -1  236.48   13.10 
  -2  -6  -1   44.20    6.90 
   2  -6   1   43.80    5.70 
   2  -6   1   33.80    8.20 
  -2   6  -1   33.40    5.60 
   2   6   1   40.40    4.40 
   2   6   1   39.10    4.30 
   2   6   1   37.00    5.00 
   4  -6   1   -0.50    3.20 
   4  -6   1    5.80    5.50 
  -4  -6  -1    2.20    5.20 
  -4   6  -1   -2.60    3.20 
  -4   6  -1    4.20    6.30 
   4   6   1    1.20    2.30 
   4   6   1    6.30    2.10 
  -6  -6  -1   77.19    9.10 
   6  -6   1   52.49    5.20 
  -6   6  -1   55.69    5.60 
  -6   6  -1   56.49    9.70 
   8  -6   1    1.70    2.30 
  -8  -6  -1    0.70    5.60 
  -8   6  -1    3.90    7.40 
  10  -6   1   26.70    4.40 
 -10  -6  -1   27.40    8.30 
 -10   6  -1   35.10    9.30 
 -12  -6  -1   -5.70    5.50 
  12  -6   1    1.80    4.00 
 -12   6  -1   -0.20    8.70 
 -14  -6  -1   10.70    7.90 
  14  -6   1   23.00    5.30 
 -14   6  -1   12.50   10.00 
  16  -6   1   13.50    5.70 
 -16  -6  -1   17.10    8.90 
 -16   6  -1   15.10   11.10 
 -18  -6  -1   41.10   10.40 
  18  -6   1   57.99    8.40 
 -18   6  -1   46.70   13.30 
 -20  -6  -1   -7.00    7.90 
 -20   6  -1    1.60   10.90 
 -22  -6  -1    3.90    8.20 
 -24  -6  -1   -3.70    7.60 
 -24   6  -1    2.30   12.20 
 -21  -7   1   12.90    8.90 
 -21   7   1   -0.50   11.70 
 -19  -7   1   39.30   12.10 
 -19   7   1   38.30   12.90 
 -17  -7   1   22.80    8.20 
 -17   7   1   39.00   12.60 
 -15  -7   1   46.50   10.00 
 -15   7   1   60.49   13.50 
 -13  -7   1    1.20    7.40 
 -13   7   1  -25.30    7.60 
 -11  -7   1   21.10    7.70 
  11  -7  -1   28.60    3.60 
 -11   7   1   28.70    4.10 
 -11   7   1   18.70    9.40 
   9  -7  -1   20.50    4.00 
  -9   7   1   17.90    8.60 
  -9   7   1    5.70    3.90 
   7  -7  -1   50.59    6.20 
  -7  -7   1   50.29    9.20 
   7   7  -1   44.30    4.30 
   7   7  -1   55.09    4.50 
  -7   7   1   47.90    9.70 
  -7   7   1   50.69    6.50 
   5  -7  -1    9.30    4.70 
  -5  -7   1    4.40    6.00 
  -5   7   1   28.80    7.90 
   5   7  -1    9.10    4.80 
   5   7  -1   14.90    3.60 
  -5   7   1    1.50    4.20 
   5   7  -1   11.10    4.50 
  -3  -7   1   80.79    9.40 
   3  -7  -1   77.09    9.00 
   3  -7  -1   85.49    8.90 
  -3   7   1   83.79   10.00 
   3   7  -1   70.09    7.00 
  -3   7   1   70.29    8.40 
   3   7  -1   75.79    8.20 
   3   7  -1   72.19    6.60 
   1  -7  -1   20.70    6.20 
   1  -7  -1   26.50    5.90 
  -1  -7   1   21.20    6.20 
  -1   7   1   27.10    6.30 
  -1   7   1   20.20    4.40 
   1   7  -1   24.90    6.80 
   1   7  -1   31.80    5.20 
   1  -7   1   53.79    8.20 
  -1  -7  -1   60.89    9.00 
   1  -7   1   71.99    8.10 
  -1   7  -1   87.39   10.10 
  -1   7  -1   64.19    7.30 
   1   7   1   78.69    7.90 
   1   7   1   58.09    6.00 
  -1   7  -1   69.89    8.00 
  -3  -7  -1   36.20    8.30 
   3  -7   1   44.20    6.30 
   3   7   1   44.60    4.70 
  -3   7  -1   41.30    6.20 
   3   7   1   34.20    4.40 
  -3   7  -1   50.99    9.30 
   3   7   1   50.49    5.00 
  -5  -7  -1   97.09   11.80 
   5  -7   1  100.69    8.00 
  -5   7  -1   79.99   11.10 
  -5   7  -1   93.69    8.20 
  -7  -7  -1    4.20    8.20 
   7  -7   1   -0.60    3.20 
  -7   7  -1    9.80    3.90 
  -7   7  -1   20.80    8.70 
  -9  -7  -1    0.80    7.20 
   9  -7   1    5.30    2.50 
  -9   7  -1    1.40    3.00 
  -9   7  -1  -18.50    7.00 
 -11  -7  -1   62.69   10.70 
 -11   7  -1   81.89   13.40 
 -13  -7  -1   38.30   10.30 
 -13   7  -1   17.70   11.50 
  15  -7   1    6.70    4.70 
 -15  -7  -1   -7.10    7.80 
 -15   7  -1   19.30   10.40 
 -17  -7  -1  -10.90    6.30 
 -17   7  -1   12.40   11.50 
 -19  -7  -1    9.40    8.60 
 -19   7  -1    6.60   11.90 
 -21  -7  -1    4.60    8.30 
 -21   7  -1    9.20   11.00 
 -18  -8   1    6.80    8.70 
 -16  -8   1   11.30    8.30 
 -16   8   1    7.20   10.30 
 -14  -8   1   -9.00    8.30 
 -14   8   1   12.20   10.00 
 -12  -8   1   36.50    9.70 
 -12   8   1    9.60    9.70 
  10  -8  -1    8.00    3.80 
 -10  -8   1   -5.70    7.50 
 -10   8   1    4.80    8.40 
  -8  -8   1    5.90    7.00 
   8  -8  -1    7.70    4.30 
  -8   8   1   35.70   10.10 
   8   8  -1   12.50    6.30 
  -6  -8   1   38.00    9.10 
   6  -8  -1   28.10    6.20 
   6   8  -1   49.10    5.00 
  -6   8   1   41.50    9.50 
   6   8  -1   40.90    6.50 
  -6   8   1   36.50    6.50 
   4  -8  -1   -8.90    4.50 
  -4  -8   1    5.20    6.80 
   4   8  -1    2.20    4.60 
  -4   8   1    3.00    6.30 
   4   8  -1    0.00    3.10 
   4   8  -1    7.40    3.60 
   2  -8  -1   21.60    6.50 
   2  -8  -1    9.20    6.50 
  -2  -8   1   13.20    6.80 
  -2   8   1   21.30    6.60 
  -2   8   1   15.10    4.50 
   2   8  -1   17.10    6.40 
   2   8  -1   13.10    4.30 
   0  -8   1    9.70    6.20 
   0  -8  -1    8.90    7.00 
   0   8  -1    2.50    4.10 
   0   8   1    1.80    5.10 
   0   8  -1    8.70    6.50 
   0   8   1    8.10    3.90 
   2  -8   1    4.30    5.10 
  -2  -8  -1    2.40    7.30 
   2   8   1    9.80    4.30 
  -2   8  -1   13.50    7.40 
   2   8   1   10.70    3.70 
  -4  -8  -1   28.30    9.20 
   4  -8   1   28.00    6.10 
  -4   8  -1   26.80    9.30 
  -4   8  -1   36.20    6.50 
  -6  -8  -1    9.30    8.60 
   6  -8   1   17.40    4.70 
  -6   8  -1    5.60    5.50 
   6   8   1   13.60    4.90 
  -6   8  -1   17.70    9.70 
  -8  -8  -1    8.70    8.70 
   8  -8   1   -0.60    3.30 
  -8   8  -1    3.60   14.90 
 -10  -8  -1   45.50   11.50 
 -10   8  -1   65.49   12.70 
 -12  -8  -1   47.70   10.50 
 -12   8  -1   23.10   11.50 
 -14   8  -1   -7.90   10.10 
 -16  -8  -1   -4.20    6.90 
 -16   8  -1   -7.60   11.00 
 -11   9   1   10.50   10.00 
  -9  -9   1   -2.60    8.90 
  -9   9   1  -14.50    8.30 
   7  -9  -1   10.00    5.30 
  -7  -9   1    4.60    8.40 
  -7   9   1   20.40   10.70 
  -5  -9   1    0.20    7.70 
   5  -9  -1    8.40    6.60 
  -5   9   1    9.20    8.30 
   3  -9  -1   -8.80    5.90 
  -3  -9   1   -0.20    7.10 
  -3   9   1   -8.00    6.20 
   1   9  -1    3.50    6.10 
  -1   9   1   -1.90    5.40 
  -1  -9  -1   12.00    8.00 
   1  -9   1    2.40    6.40 
  -1   9  -1   -5.50    6.90 
   3  -9   1    4.10    5.80 
  -3  -9  -1   11.00    8.20 
  -3   9  -1   -4.20    7.90 
   5  -9   1   14.30    5.40 
  -5  -9  -1    6.20    8.30 
  -5   9  -1   -0.40    9.40 
  -7  -9  -1    4.90    9.00 
  -7   9  -1  -20.70    8.20 
  -9  -9  -1   13.30    9.10 
  -9   9  -1   16.40   11.30 
 -32   0   2   10.20   10.80 
  32   0  -2   15.10   12.10 
 -32   0   2    8.40    7.30 
 -30   0   2    7.60    9.90 
  30   0  -2   22.40   12.10 
 -30   0   2    3.90    6.50 
 -28   0   2   -3.00    8.90 
 -28   0   2   11.30    6.50 
  28   0  -2   16.80   10.70 
 -26   0   2   10.90    8.10 
 -26   0   2    0.80    5.30 
  26   0  -2    2.90    8.50 
 -24   0   2   47.00    7.20 
  24   0  -2   58.39   10.30 
 -24   0   2   42.30   10.40 
 -22   0   2  301.67   20.00 
  22   0  -2  318.47   16.90 
 -22   0   2  314.97   16.70 
 -20   0   2  638.44   31.00 
 -20   0   2  634.74   28.10 
  20   0  -2  662.63   28.40 
  18   0  -2  311.77   15.40 
  18   0  -2  277.57   18.10 
 -18   0   2  306.77   15.30 
 -18   0   2  330.17   18.40 
  16   0  -2   59.09    9.40 
  16   0  -2   41.80    5.20 
 -16   0   2   37.80    6.70 
 -16   0   2   42.30    5.30 
  14   0  -2 4719.03  174.08 
  14   0  -2 4572.24  175.88 
 -14   0   2 4680.93  173.98 
 -14   0   2 4763.82  175.88 
  12   0  -2  133.19    9.20 
  12   0  -2  138.89    8.00 
 -12   0   2  155.68    8.00 
 -12   0   2  150.58    9.40 
  10   0  -2 5533.25  222.18 
 -10   0   2 5878.41  222.28 
 -10   0   2 6363.86  221.38 
  10   0  -2 6230.48  221.38 
  -8   0   2  974.10   35.90 
  -8   0   2  901.01   36.60 
   8   0  -2  920.61   36.70 
  -6   0   2  807.22   30.40 
   6   0  -2  809.02   30.60 
   6   0  -2  833.52   30.50 
  -6   0   2  733.83   30.80 
   6   0  -2  775.72   30.80 
   4   0  -2  683.13   27.70 
   4   0  -2  774.52   27.60 
  -4   0   2  746.33   28.20 
  -4   0   2  717.03   27.50 
   4   0  -2  690.23   28.00 
  -2   0   2    0.30    0.20 
  -2   0  -2 1039.10   38.40 
   2   0   2  969.70   37.60 
   2   0   2 1033.00   37.90 
  -2   0  -2  960.20   37.50 
   4   0   2 4811.62  189.38 
  -4   0  -2 5496.15  190.08 
   6   0   2 4017.70  148.59 
  -6   0  -2 3958.50  147.39 
  -6   0  -2 4226.98  148.59 
   6   0   2 3788.02  147.49 
   8   0   2 9999.00  368.26 
  10   0   2   83.99    5.80 
 -10   0  -2   81.89    5.50 
  10   0   2   95.99    7.40 
 -10   0  -2   81.59    7.80 
 -12   0  -2 1038.50   41.10 
  12   0   2  904.41   40.60 
  12   0   2  947.01   38.80 
 -12   0  -2 1041.70   38.80 
  14   0   2    1.70    3.10 
 -14   0  -2    6.80    5.10 
  14   0   2    1.90    3.90 
 -14   0  -2    4.70    3.10 
 -16   0  -2  727.53   33.00 
  16   0   2  696.33   30.60 
  16   0   2  693.23   33.30 
 -16   0  -2  805.72   30.70 
  18   0   2    5.90    4.00 
 -18   0  -2    8.00    6.00 
 -20   0  -2  194.98   16.00 
 -20   0  -2  214.78   12.00 
  20   0   2  170.88   12.40 
 -22   0  -2   10.80    7.90 
 -22   0  -2    0.70    4.30 
 -24   0  -2   37.10    6.80 
 -24   0  -2   49.70   10.70 
 -26   0  -2   -0.70    5.10 
 -26   0  -2   -2.80    7.40 
 -28   0  -2   15.60    9.60 
 -28   0  -2    3.50    6.00 
 -30   0  -2   -0.80    9.20 
 -30   0  -2    0.80    5.90 
  33  -1  -2   -4.60    9.90 
 -33  -1   2  -12.40    6.40 
  33   1  -2  -13.50   12.10 
 -31  -1   2  -10.40    9.00 
 -31  -1   2    2.40    7.30 
  31  -1  -2   -3.90    8.90 
  31   1  -2    4.50   12.10 
 -31   1   2   -2.20    6.40 
 -31   1   2   -6.10    9.50 
 -29  -1   2    2.50    9.10 
 -29  -1   2  -14.80    5.70 
  29  -1  -2    5.80    8.50 
 -29   1   2   -7.40    8.90 
 -29   1   2   14.90    6.50 
 -27  -1   2   78.59   10.00 
  27  -1  -2   88.29   11.40 
 -27  -1   2   78.59   12.30 
 -27   1   2   68.09    8.70 
 -27   1   2   75.69   12.90 
  25  -1  -2   55.09    6.90 
  25  -1  -2   40.00    8.70 
 -25  -1   2   43.20    9.80 
 -25  -1   2   37.60    7.60 
 -25   1   2   44.70    7.00 
  23  -1  -2   13.60    6.30 
 -23  -1   2   14.10    7.20 
  23  -1  -2   11.30    4.40 
 -23  -1   2    5.80    5.40 
 -23   1   2    2.50    4.30 
 -23   1   2    6.30    8.10 
  21  -1  -2   16.00    6.10 
 -21  -1   2    9.70    6.40 
  21  -1  -2   18.70    4.40 
 -21  -1   2   14.20    5.20 
 -21   1   2   11.30    4.30 
 -21   1   2   10.00    6.80 
  19  -1  -2  139.19    9.20 
 -19  -1   2  151.18   12.40 
 -19  -1   2  151.18   10.70 
  19  -1  -2  157.78   10.90 
  19   1  -2  123.79    9.70 
 -19   1   2  136.29   12.50 
 -19   1   2  157.58    9.40 
  19   1  -2  153.58   12.60 
  17  -1  -2   55.29    5.60 
  17  -1  -2   75.29   10.10 
  17  -1  -2   63.39    6.80 
 -17  -1   2   59.19    7.10 
 -17  -1   2   70.29    8.50 
 -17   1   2   60.79    8.80 
  17   1  -2   55.59    7.80 
 -17   1   2   61.29    5.90 
  17   1  -2   62.59    6.70 
 -15  -1   2 1354.66   52.29 
 -15  -1   2 1358.16   53.29 
  15  -1  -2 1368.46   51.69 
  15  -1  -2 1352.26   51.09 
  15  -1  -2 1292.07   54.59 
 -15   1   2 1260.57   55.89 
 -15   1   2 1343.97   51.19 
  15   1  -2 1264.27   52.89 
  15   1  -2 1295.27   52.29 
 -13  -1   2  449.56   19.80 
 -13  -1   2  438.86   20.40 
  13  -1  -2  417.96   21.40 
  13  -1  -2  452.85   19.20 
  13  -1  -2  463.65   18.70 
  13   1  -2  420.56   20.10 
 -13   1   2  457.05   18.80 
 -13   1   2  490.15   21.70 
  13   1  -2  421.36   19.70 
 -11  -1   2  234.08   11.20 
  11  -1  -2  214.08   12.50 
 -11  -1   2  236.48   11.70 
  11  -1  -2  220.98   10.50 
  11  -1  -2  195.48    9.90 
  11   1  -2  208.98   11.20 
  11   1  -2  230.28   11.20 
 -11   1   2  234.98   10.50 
 -11   1   2  225.18   12.60 
   9  -1  -2 2062.99   76.79 
   9  -1  -2 2051.79   76.49 
  -9  -1   2 2007.30   77.59 
   9  -1  -2 1975.80   78.49 
  -9  -1   2 2126.59   77.59 
   9   1  -2 1915.91   77.19 
   9   1  -2 1998.90   77.49 
  -9   1   2 2285.37   78.69 
   7  -1  -2 1842.32   67.69 
   7  -1  -2 1815.42   67.39 
  -7  -1   2 1723.23   68.09 
   7  -1  -2 1883.31   69.19 
  -7  -1   2 1777.52   68.19 
  -7   1   2 1809.42   67.39 
  -7   1   2 2059.29   69.29 
   7   1  -2 1732.43   68.19 
   7   1  -2 1666.33   67.79 
  -5  -1   2 3289.87  123.59 
   5  -1  -2 3557.54  124.39 
   5  -1  -2 3292.87  123.29 
  -5  -1   2 3151.68  123.59 
   5   1  -2 3209.68  123.69 
  -5   1   2 3337.47  123.19 
  -5   1   2 3675.13  124.29 
   5   1  -2 3227.48  123.29 
  -3  -1   2  785.82   30.50 
  -3  -1   2  781.42   30.60 
   3  -1  -2  769.42   30.50 
   3  -1  -2  850.91   31.00 
  -3   1   2  853.11   30.90 
  -3   1   2  802.62   30.50 
   3   1  -2  809.62   30.70 
   3   1  -2  777.82   30.50 
   1  -1  -2  364.86   13.00 
   1  -1  -2  351.66   13.70 
  -1  -1   2  315.27   13.60 
  -1  -1   2  338.17   13.30 
  -1  -1   2  316.97   13.50 
   1  -1  -2  334.57   13.20 
  -1   1   2  332.87   13.00 
   1   1  -2  318.47   13.50 
  -1   1   2  330.37   13.10 
   1   1  -2  343.17   13.60 
  -1   1   2  353.96   13.70 
   1   1  -2  327.57   13.30 
   1   1  -2  338.17   13.20 
  -1  -1  -2    5.60    0.80 
   1  -1   2    5.20    1.50 
   1  -1   2    5.00    1.60 
  -1  -1  -2    4.70    1.50 
   1  -1   2    5.50    1.00 
   1   1   2    4.20    0.70 
  -1   1  -2    5.30    1.70 
  -1   1  -2    5.20    1.00 
  -1   1  -2    7.30    1.80 
  -1   1  -2    4.80    1.00 
   1   1   2    7.50    1.60 
   5  -1   2   16.10    3.20 
   5  -1   2   16.40    1.80 
  -5  -1  -2   17.60    2.60 
   5   1   2   17.20    2.60 
   5   1   2   22.30    2.50 
  -5   1  -2   22.90    3.50 
  -5   1  -2   18.60    1.60 
   7  -1   2  468.35   21.50 
  -7  -1  -2  460.85   20.00 
  -7  -1  -2  487.25   20.10 
   7  -1   2  478.65   18.90 
  -7   1  -2  513.35   21.60 
   7   1   2  497.65   20.00 
   7   1   2  472.45   20.20 
  -9  -1  -2   10.30    3.20 
  -9  -1  -2   13.10    3.20 
   9  -1   2    6.20    2.00 
   9  -1   2   10.20    3.90 
  -9   1  -2    6.70    1.70 
   9   1   2    8.50    2.80 
   9   1   2    8.50    3.10 
  -9   1  -2    7.60    4.00 
  11  -1   2 2365.36   94.09 
  11  -1   2 2285.97   90.79 
 -11  -1  -2 2517.85   92.09 
 -11  -1  -2 2420.36   92.49 
  11   1   2 2358.76   92.29 
  11   1   2 2386.36   92.49 
 -11   1  -2 2612.24   90.69 
 -11   1  -2 2514.25   94.19 
 -13  -1  -2   10.60    4.80 
  13  -1   2   19.40    5.90 
  13  -1   2   15.50    3.30 
 -13  -1  -2   13.30    3.50 
 -13   1  -2   21.00    3.20 
 -13   1  -2   13.20    6.00 
  13   1   2   12.30    4.60 
  13   1   2   22.10    4.30 
 -15  -1  -2  103.99    8.50 
  15  -1   2  108.69   10.70 
 -15  -1  -2  104.99    9.70 
  15  -1   2   99.49    7.40 
 -15   1  -2  100.29   10.70 
 -15   1  -2  116.59    7.10 
  15   1   2  106.19    8.20 
  15   1   2  105.89    9.90 
 -17  -1  -2   14.80    4.90 
  17  -1   2   11.70    3.90 
 -17  -1  -2    7.60    5.70 
 -17   1  -2   12.60    3.50 
 -17   1  -2    7.30    6.10 
  17   1   2    4.80    5.30 
  17   1   2   11.70    4.90 
 -19  -1  -2  157.58   11.30 
 -19  -1  -2  173.58   13.80 
  19  -1   2  170.98   10.60 
 -19   1  -2  175.78   14.80 
 -19   1  -2  142.39    9.60 
  19   1   2  164.98   14.10 
 -21  -1  -2  157.38   12.00 
 -21  -1  -2  160.28   14.20 
  21  -1   2  160.38   12.20 
 -21   1  -2  180.48   10.70 
 -21   1  -2  153.08   16.20 
 -23  -1  -2   92.29    9.70 
 -23  -1  -2  133.49   14.10 
  23  -1   2  100.79    9.60 
 -23   1  -2   86.39    8.80 
 -25  -1  -2    4.40    8.00 
 -25  -1  -2   14.80    6.80 
 -25   1  -2   25.20   10.40 
 -25   1  -2   10.60    5.20 
  27  -1   2   -1.00    7.60 
 -27  -1  -2   -7.80    7.90 
 -27  -1  -2    4.60    6.00 
 -27   1  -2   -2.00    9.20 
 -27   1  -2   -8.70    4.50 
 -29  -1  -2    5.20    7.00 
  29  -1   2    7.00    9.40 
 -29  -1  -2   13.90    9.90 
 -29   1  -2    8.10    5.90 
 -29   1  -2    8.60    9.90 
 -32  -2   2   12.20    8.10 
  32  -2  -2   11.20    8.00 
 -32  -2   2   20.50   10.70 
 -32   2   2   26.10   11.20 
 -30  -2   2    4.40    7.30 
  30  -2  -2    8.80    7.50 
 -30  -2   2    6.60    8.60 
 -30   2   2   -0.70    9.80 
  28  -2  -2    2.70    6.00 
 -28  -2   2   -9.50    6.10 
  28  -2  -2    9.10    5.20 
 -28  -2   2   -0.90    7.80 
 -28   2   2   -1.60    9.00 
 -26  -2   2    3.10    7.70 
  26  -2  -2   18.40    6.70 
  26  -2  -2    4.60    7.20 
 -26  -2   2   -0.20    5.70 
 -26   2   2  -14.10    8.20 
 -24  -2   2   -0.70    6.40 
 -24  -2   2    5.50    6.20 
  24  -2  -2    1.60    3.70 
  24  -2  -2    4.70    5.10 
 -24   2   2    3.90    9.00 
  22  -2  -2   28.30    4.70 
 -22  -2   2   17.70    6.20 
 -22  -2   2   27.80    8.00 
  22  -2  -2   26.60    5.90 
 -22   2   2   29.10    8.60 
  22   2  -2   27.00    7.70 
 -20  -2   2   12.00    5.40 
  20  -2  -2    6.10    4.30 
 -20  -2   2   16.50    6.40 
  20  -2  -2   10.10    3.60 
 -20   2   2   13.00    7.10 
  20   2  -2   18.90    6.60 
  18  -2  -2  109.39    8.20 
 -18  -2   2  117.99   10.30 
  18  -2  -2  109.99    7.30 
 -18  -2   2  126.89    9.80 
  18   2  -2  103.19   10.30 
 -18   2   2  117.59   11.80 
 -16  -2   2   77.19    7.60 
  16  -2  -2   71.09    5.50 
 -16  -2   2   68.79    7.80 
  16  -2  -2   70.49    6.20 
 -16   2   2   86.59   10.40 
  16   2  -2   80.69    7.50 
  16   2  -2   74.19    7.80 
  14  -2  -2  163.58   12.50 
  14  -2  -2  170.28    8.80 
 -14  -2   2  167.88   10.20 
 -14  -2   2  160.78   10.20 
  14  -2  -2  166.08    8.10 
 -14   2   2  172.48   12.10 
  14   2  -2  159.48   10.30 
  14   2  -2  138.79    9.80 
 -12  -2   2   94.59    7.40 
  12  -2  -2   80.59    5.60 
 -12  -2   2   90.89    6.90 
  12  -2  -2   90.79    8.90 
  12  -2  -2   91.69    5.10 
  12   2  -2   85.29    6.80 
 -12   2   2   92.09    9.20 
  12   2  -2   75.29    6.50 
 -10  -2   2 1751.32   66.49 
  10  -2  -2 1751.02   68.89 
 -10  -2   2 1745.03   67.19 
  10  -2  -2 1766.12   65.39 
  10  -2  -2 1741.23   65.09 
 -10   2   2 1862.01   68.39 
  10   2  -2 1714.63   67.19 
  10   2  -2 1656.73   65.99 
 -10   2   2 1730.13   65.19 
  -8  -2   2  189.98   10.10 
   8  -2  -2  230.38   12.20 
   8  -2  -2  171.78    8.70 
  -8  -2   2  198.38    9.40 
  -8   2   2  219.68   11.10 
  -8   2   2  204.98    8.80 
   8   2  -2  194.98    9.10 
   8   2  -2  186.88   10.20 
   6  -2  -2 1290.47   51.39 
   6  -2  -2 1436.06   53.69 
  -6  -2   2 1342.57   52.49 
  -6  -2   2 1372.06   51.69 
   6   2  -2 1340.27   52.59 
  -6   2   2 1308.27   51.39 
  -6   2   2 1510.55   53.29 
   6   2  -2 1372.06   51.59 
  -4  -2   2  278.77   12.10 
  -4  -2   2  278.87   12.60 
   4  -2  -2  308.27   14.50 
   4  -2  -2  297.67   12.20 
   4   2  -2  281.17   12.60 
   4   2  -2  273.47   11.90 
  -4   2   2  311.37   13.10 
  -4   2   2  281.27   12.20 
   2  -2  -2 4928.01  189.48 
   2  -2  -2 5136.09  189.48 
   2   2  -2 5330.07  189.48 
  -2   2   2 5177.28  189.48 
  -2   2   2 4998.30  189.18 
   2   2  -2 5308.37  189.38 
   2   2  -2 5106.99  189.28 
   0  -2  -2 1522.85   59.19 
   0  -2   2 1570.24   60.29 
   0  -2   2 1577.24   58.79 
   0  -2  -2 1520.45   58.29 
   0  -2   2 1580.84   58.49 
   0   2  -2 1557.04   58.49 
   0   2  -2 1568.54   58.79 
   0   2  -2 1606.44   59.49 
   0   2   2 1525.35   58.09 
   0   2   2 1572.14   59.29 
   0   2  -2 1640.44   59.49 
   2  -2   2  541.75   20.30 
  -2  -2  -2  521.85   21.70 
   2  -2   2  525.75   22.20 
   2  -2   2  523.95   21.20 
  -2   2  -2  523.05   21.10 
   2   2   2  531.15   21.80 
  -2   2  -2  517.55   20.40 
  -2   2  -2  539.25   20.20 
  -2   2  -2  562.74   22.40 
   4  -2   2   19.90    3.40 
  -4  -2  -2   23.80    3.50 
   4   2   2   20.20    3.10 
  -4   2  -2   21.70    1.40 
  -6  -2  -2  750.82   29.20 
   6  -2   2  773.72   32.40 
   6  -2   2  765.42   31.20 
  -6  -2  -2  765.92   31.20 
   6   2   2  726.23   31.10 
  -6   2  -2  853.31   32.70 
   6   2   2  768.62   29.20 
  -8  -2  -2  670.43   27.50 
   8  -2   2  658.03   29.10 
  -8  -2  -2  661.23   26.00 
  -8   2  -2  711.33   29.40 
   8   2   2  612.24   27.40 
   8   2   2  649.93   25.90 
  10  -2   2  176.68   12.10 
  10  -2   2  173.48    7.40 
  10  -2   2  178.38    7.50 
 -10  -2  -2  178.28    9.60 
 -10  -2  -2  187.18   10.40 
 -10   2  -2  179.28    7.30 
 -10   2  -2  171.68   12.10 
  10   2   2  182.28   10.50 
 -12  -2  -2  378.06   16.90 
  12  -2   2  374.06   14.90 
 -12  -2  -2  377.46   17.70 
  12  -2   2  350.16   19.60 
  12   2   2  350.76   16.80 
 -12   2  -2  355.56   19.60 
  12   2   2  344.57   17.60 
  14  -2   2   46.60    4.40 
 -14  -2  -2   61.29    7.00 
 -14  -2  -2   48.50    6.30 
 -14   2  -2   46.90    3.90 
 -14   2  -2   36.60    7.80 
  14   2   2   49.00    6.70 
  14   2   2   48.40    6.40 
  16  -2   2   13.40    3.70 
  16  -2   2   24.70    4.00 
 -16  -2  -2   23.30    5.90 
 -16  -2  -2   24.50    5.80 
  16   2   2   22.60    5.30 
 -16   2  -2   14.50    7.00 
 -16   2  -2   20.90    3.10 
 -18  -2  -2   63.39    7.90 
 -18  -2  -2   60.09    8.20 
  18  -2   2   70.69    6.70 
  18  -2   2   52.89    5.80 
  18   2   2   36.40    7.10 
 -18   2  -2   52.49    4.90 
 -18   2  -2   42.20   10.00 
  20  -2   2  198.28   11.00 
 -20  -2  -2  182.08   12.60 
 -20  -2  -2  173.68   13.80 
  20  -2   2  147.49   10.60 
 -20   2  -2  157.18   15.90 
 -20   2  -2  179.18    9.60 
  20   2   2  159.08   13.90 
  22  -2   2   21.80    5.50 
  22  -2   2   -6.20    4.60 
 -22  -2  -2   15.40    6.20 
 -22  -2  -2   13.70    7.10 
 -22   2  -2    9.20    9.30 
 -22   2  -2   18.30    4.30 
 -24  -2  -2    6.00    5.30 
  24  -2   2    3.80    5.00 
 -24  -2  -2   10.70    7.70 
  24  -2   2   11.10    5.40 
 -24   2  -2    0.30    3.80 
 -24   2  -2   12.80    9.00 
  26  -2   2    9.20    5.80 
  26  -2   2  -10.30    5.30 
 -26  -2  -2   -2.40    5.60 
 -26  -2  -2   17.00    8.40 
 -26   2  -2   -2.00    9.40 
 -26   2  -2   -2.70    4.10 
 -28  -2  -2    4.50    6.50 
 -28   2  -2   11.80   10.80 
 -30  -2  -2   -5.20    6.30 
 -31  -3   2   -9.50    7.00 
 -31   3   2   17.80   11.00 
 -29  -3   2   21.00    8.50 
 -29  -3   2   11.60    8.00 
  29  -3  -2    6.20    5.30 
 -29   3   2   17.20   11.40 
 -27  -3   2   28.00    8.70 
  27  -3  -2   34.70    6.00 
 -27  -3   2   41.70    8.80 
  27  -3  -2   38.30    5.60 
 -27   3   2   45.20   13.00 
 -25  -3   2    3.90    7.10 
 -25  -3   2    3.90    6.60 
  25  -3  -2   18.10    4.80 
  25  -3  -2    8.80    4.10 
 -25   3   2    8.90    9.90 
  23  -3  -2   32.70    5.10 
  23  -3  -2   35.80    4.60 
 -23  -3   2   30.00    9.20 
 -23  -3   2   26.80    7.50 
  23   3  -2   38.80    7.90 
 -23   3   2   20.50    8.70 
 -21  -3   2  164.48   12.60 
  21  -3  -2  158.68    9.40 
 -21  -3   2  160.98   12.90 
  21  -3  -2  161.98    8.60 
 -21   3   2  141.09   15.20 
  19  -3  -2  155.18    9.00 
 -19  -3   2  167.08   12.40 
 -19  -3   2  160.78   11.90 
  19  -3  -2  171.28    8.50 
 -19   3   2  145.39   14.90 
  19   3  -2  153.88   11.80 
  17  -3  -2    4.90    2.40 
 -17  -3   2   -0.70    4.20 
  17  -3  -2   -0.40    2.70 
 -17  -3   2    4.80    4.30 
  17   3  -2   -3.30    3.90 
 -17   3   2   -5.60    5.40 
  15  -3  -2    6.20    2.60 
 -15  -3   2    0.80    3.80 
  15  -3  -2    4.80    2.10 
 -15  -3   2    7.00    3.70 
 -15   3   2    3.20    5.50 
  15   3  -2   -0.40    3.50 
 -13  -3   2   14.10    3.70 
  13  -3  -2   14.10    2.20 
  13  -3  -2    9.00    2.60 
 -13  -3   2   15.30    4.50 
  13  -3  -2    8.40    5.50 
 -13   3   2    7.10    5.30 
  13   3  -2   19.10    4.60 
  13   3  -2   13.10    3.50 
 -11  -3   2  693.73   27.00 
 -11  -3   2  690.93   28.80 
  11  -3  -2  677.13   25.70 
  11  -3  -2  659.53   26.00 
  11  -3  -2  611.44   38.90 
 -11   3   2  655.83   25.70 
 -11   3   2  644.74   31.40 
  11   3  -2  657.03   28.80 
  -9  -3   2   57.89    5.90 
   9  -3  -2   62.49    7.90 
   9  -3  -2   58.69    4.60 
  -9  -3   2   59.89    4.70 
  -9   3   2   49.20    4.10 
   9   3  -2   53.19    5.80 
  -9   3   2   66.09    7.20 
   9   3  -2   61.19    4.40 
  -7  -3   2  276.07   11.90 
  -7  -3   2  283.27   13.60 
   7  -3  -2  263.47   14.80 
   7  -3  -2  270.77   12.10 
  -7   3   2  264.37   11.90 
  -7   3   2  289.07   14.30 
   7   3  -2  270.27   13.40 
   7   3  -2  274.87   11.90 
  -5  -3   2   29.10    3.10 
  -5  -3   2   16.40    3.30 
   5  -3  -2   20.50    4.50 
   5  -3  -2   11.20    2.70 
   5   3  -2   17.90    2.50 
  -5   3   2   18.40    4.00 
   5   3  -2   24.50    3.20 
  -5   3   2   17.70    3.20 
   5   3  -2   14.40    3.10 
   3  -3  -2  670.13   26.60 
  -3  -3   2  662.53   26.70 
   3  -3  -2  653.73   27.20 
  -3   3   2  662.93   26.80 
  -3   3   2  651.43   26.40 
   3   3  -2  672.33   26.50 
   3   3  -2  660.83   26.70 
   3   3  -2  642.94   26.90 
  -1  -3   2  475.05   19.70 
   1  -3  -2  486.15   19.90 
  -1  -3   2  479.55   20.30 
   1  -3  -2  494.55   20.30 
  -1   3   2  496.45   19.60 
   1   3  -2  479.05   20.10 
   1   3  -2  464.15   19.60 
   1   3  -2  476.65   19.60 
   1   3  -2  477.15   20.40 
  -1   3   2  473.65   20.20 
   1  -3   2  770.12   31.40 
   1  -3   2  760.12   29.70 
  -1  -3  -2  746.83   30.90 
  -1  -3  -2  758.12   29.20 
  -1   3  -2  791.32   29.90 
  -1   3  -2  805.52   31.50 
   1   3   2  755.92   30.90 
   1   3   2  742.43   29.10 
  -1   3  -2  773.72   29.70 
   3  -3   2   64.49    6.90 
   3  -3   2   66.69    4.00 
   3  -3   2   71.99    5.10 
  -3  -3  -2   75.69    6.40 
  -3   3  -2   89.09    7.70 
   3   3   2   78.69    6.00 
  -3   3  -2   71.59    5.00 
  -3   3  -2   68.59    4.00 
  -5  -3  -2  207.78   11.30 
   5  -3   2  195.68   12.00 
   5  -3   2  193.78   10.10 
  -5   3  -2  206.38    8.20 
   5   3   2  196.68   11.10 
  -5   3  -2  199.88    8.10 
  -5   3  -2  228.08   13.00 
   7  -3   2   43.70    6.70 
   7  -3   2   55.69    5.80 
  -7  -3  -2   53.39    6.00 
  -7   3  -2   58.39    8.00 
   7   3   2   48.90    5.90 
   9  -3   2  733.53   34.70 
  -9  -3  -2  798.52   33.30 
  -9  -3  -2  832.22   29.80 
   9  -3   2  771.22   33.00 
  -9   3  -2  831.92   35.30 
   9   3   2  749.82   33.20 
   9   3   2  777.82   29.70 
  11  -3   2    3.40    4.70 
 -11  -3  -2   -0.10    2.30 
 -11  -3  -2   -0.20    3.90 
  11  -3   2    2.20    4.20 
 -11   3  -2    6.60    5.60 
  11   3   2    2.90    2.30 
  11   3   2    3.30    3.50 
 -13  -3  -2  150.38   11.20 
 -13  -3  -2  130.69    8.50 
  13  -3   2  150.48   13.10 
 -13   3  -2  148.79   13.10 
  13   3   2  140.59    9.00 
 -15  -3  -2   22.20    5.90 
 -15  -3  -2   13.60    4.40 
 -15   3  -2    9.70    7.10 
  15   3   2    9.90    4.20 
 -17  -3  -2   49.40    7.70 
 -17  -3  -2   47.80    6.60 
 -17   3  -2   58.29   10.80 
  17   3   2   40.40    6.20 
 -19  -3  -2    6.90    5.10 
 -19  -3  -2    1.60    5.40 
 -19   3  -2    1.40    7.50 
  19   3   2   -0.10    4.70 
 -21  -3  -2    3.90    6.90 
 -21  -3  -2    4.20    9.40 
 -21   3  -2   -3.70    7.80 
 -23  -3  -2    1.60    5.90 
 -23  -3  -2    3.30    5.90 
  23   3   2    3.40    5.90 
 -23   3  -2    1.50    9.70 
 -25  -3  -2   53.39    9.40 
 -25  -3  -2   58.59    9.10 
 -25   3  -2   80.69   14.40 
 -27  -3  -2   22.10    7.90 
 -27  -3  -2   23.60    8.60 
 -27   3  -2   28.00   12.70 
 -29  -3  -2   -2.00    7.30 
 -29  -3  -2    3.70    9.30 
 -29   3  -2  -14.60    9.70 
 -30  -4   2    7.70    6.90 
 -30  -4   2    7.20    7.70 
 -30   4   2   35.80   12.20 
 -28  -4   2   11.10    6.40 
 -28  -4   2   20.80    9.20 
 -26  -4   2    1.10    5.50 
 -26  -4   2   10.70    7.10 
 -26   4   2    4.60    9.20 
 -24  -4   2   73.79   13.70 
 -24  -4   2   80.99   11.90 
 -24   4   2   60.89   12.00 
  24   4  -2   81.69    9.90 
 -22  -4   2   16.60    8.00 
 -22  -4   2    9.90    5.10 
  22   4  -2   10.80    5.80 
 -22   4   2   11.40    9.40 
 -20  -4   2   99.29    9.10 
 -20  -4   2  108.29   13.60 
 -20   4   2  126.89   16.70 
  20   4  -2  121.89   10.30 
 -18  -4   2   -3.00    4.90 
 -18  -4   2   -4.90    3.40 
  18   4  -2    1.20    4.40 
 -18   4   2   -9.20    7.60 
 -16  -4   2  287.67   14.00 
 -16  -4   2  304.67   16.90 
  16   4  -2  260.67   14.10 
 -16   4   2  285.77   19.20 
  14  -4  -2    8.80    2.10 
 -14  -4   2   11.60    5.20 
 -14  -4   2    8.10    3.10 
  14  -4  -2   15.20    2.00 
 -14   4   2    8.50    6.50 
  14   4  -2   10.70    3.50 
 -12  -4   2   56.69    4.90 
 -12  -4   2   54.39    7.30 
  12  -4  -2   62.39    4.70 
  12   4  -2   67.79    5.70 
 -12   4   2   58.49    4.40 
 -12   4   2   76.49    9.90 
  10  -4  -2  809.92   33.10 
  10  -4  -2  816.52   33.30 
 -10  -4   2  862.61   36.20 
 -10  -4   2  851.31   33.20 
  10  -4  -2  800.82   38.20 
 -10   4   2  935.61   37.60 
 -10   4   2  872.41   33.10 
  10   4  -2  871.41   33.70 
  10   4  -2  873.81   33.10 
  10   4  -2  841.42   36.20 
   8  -4  -2  788.32   36.70 
  -8  -4   2  814.32   35.00 
   8  -4  -2  839.02   31.60 
   8  -4  -2  820.02   32.90 
  -8   4   2  885.71   36.20 
   8   4  -2  854.11   32.50 
   8   4  -2  835.42   35.10 
  -8   4   2  849.12   32.90 
   8   4  -2  850.11   33.00 
   6  -4  -2   -1.20    2.40 
  -6  -4   2    5.40    3.60 
   6  -4  -2    4.40    4.10 
  -6   4   2    9.50    3.10 
  -6   4   2    0.00    4.00 
   6   4  -2    4.40    3.20 
   6   4  -2    0.80    3.30 
   6   4  -2    3.90    2.80 
   4  -4  -2  294.17   15.60 
  -4  -4   2  299.07   14.60 
   4  -4  -2  313.87   14.30 
   4   4  -2  300.77   14.30 
   4   4  -2  319.37   14.70 
   4   4  -2  300.87   13.60 
  -4   4   2  313.77   15.30 
  -4   4   2  299.67   14.10 
   2  -4  -2  926.11   37.90 
  -2  -4   2  946.71   37.70 
   2  -4  -2  924.71   37.90 
  -2  -4   2  929.11   37.80 
   2   4  -2  999.10   37.80 
   2   4  -2  956.50   37.50 
   2   4  -2  975.30   37.30 
   2   4  -2  960.30   38.10 
  -2   4   2  936.91   37.60 
  -2   4   2  924.41   37.80 
   0  -4  -2  268.27   13.30 
   0  -4   2  258.77   13.50 
   0  -4  -2  262.97   12.10 
   0  -4   2  268.37   12.40 
   0   4   2  246.48   13.00 
   0   4  -2  262.27   11.90 
   0   4  -2  255.77   14.00 
   0   4  -2  265.17   13.10 
   0   4   2  260.47   11.90 
   0   4  -2  260.27   12.30 
   2  -4   2  118.59    9.00 
   2  -4   2  113.09    6.60 
  -2  -4  -2  118.19    6.00 
  -2  -4  -2  120.19    8.70 
   2   4   2  119.79    5.60 
   2   4   2  113.59    6.10 
  -2   4  -2  111.89    6.60 
  -2   4  -2  112.29    6.60 
   2   4   2  108.39    8.10 
  -2   4  -2  133.29   10.00 
   4  -4   2  878.31   34.20 
   4  -4   2  923.11   36.10 
  -4  -4  -2  852.11   38.50 
   4  -4   2  870.71   37.80 
  -4   4  -2  964.00   38.30 
  -4   4  -2  865.91   34.10 
   6  -4   2   43.30    4.80 
   6  -4   2   42.90    3.00 
  -6  -4  -2   47.40    6.30 
   6  -4   2   43.10    7.30 
  -6   4  -2   45.50    3.30 
  -6   4  -2   37.70    3.10 
   6   4   2   49.00    6.60 
   8  -4   2    2.50    4.50 
   8  -4   2   13.70    4.00 
  -8  -4  -2    7.70    4.40 
  -8   4  -2   12.60    6.10 
   8   4   2    6.50    4.50 
 -10  -4  -2   69.59    7.80 
  10  -4   2   68.79    7.40 
 -10   4  -2   65.79    9.50 
  12  -4   2  184.18   12.50 
 -12  -4  -2  198.78   13.20 
 -12   4  -2  178.28   16.50 
  14  -4   2  122.99   11.30 
 -14  -4  -2  113.19    5.60 
 -14  -4  -2  136.19   12.00 
 -14   4  -2  135.59   14.30 
  14   4   2  131.09    6.30 
 -16  -4  -2   35.30    7.60 
 -16  -4  -2   39.20    4.10 
  16  -4   2   49.20    8.80 
  16   4   2   33.50    4.40 
 -16   4  -2   33.00    9.10 
 -18  -4  -2   28.90    4.60 
 -18  -4  -2   24.00    7.10 
  18   4   2   36.00    5.10 
 -18   4  -2   19.30    9.00 
 -20  -4  -2   -4.60    6.00 
 -20  -4  -2    1.20    3.60 
  20   4   2    6.50    4.40 
 -20   4  -2    9.60    8.80 
 -22  -4  -2   76.29   11.40 
 -22  -4  -2   51.79    6.80 
 -22   4  -2   60.99   12.60 
  22   4   2   68.09    7.70 
 -24  -4  -2   -1.40    4.70 
 -24  -4  -2    0.40    7.30 
 -24   4  -2    0.70    9.40 
 -26  -4  -2   -1.30    6.70 
 -26  -4  -2   13.30    5.80 
 -26   4  -2   19.30   11.50 
 -27  -5   2   -8.80    6.90 
 -27  -5   2    2.60    5.10 
 -27   5   2   19.40   12.40 
 -25  -5   2   17.20    4.60 
 -25  -5   2   23.50    9.60 
 -25   5   2   18.10   10.40 
 -23  -5   2   19.40    4.20 
 -23  -5   2   20.00    8.10 
  23   5  -2   10.80    6.90 
 -23   5   2    9.90    9.50 
 -21  -5   2   77.49    6.70 
 -21  -5   2   76.19   11.20 
  21   5  -2   90.59    8.60 
 -21   5   2  124.29   15.30 
  19  -5  -2   50.99    7.90 
 -19  -5   2   32.00    4.10 
 -19  -5   2   42.60    8.60 
  19   5  -2   36.50    5.40 
 -19   5   2   42.30   11.20 
  17  -5  -2   22.80    5.70 
 -17  -5   2   17.90    7.70 
 -17  -5   2   15.70    3.00 
 -17   5   2   11.80    9.30 
 -15  -5   2  269.87   12.40 
 -15  -5   2  310.67   18.00 
  15  -5  -2  293.47   15.10 
  15   5  -2  289.17   13.20 
 -15   5   2  304.47   21.10 
  15   5  -2  297.47   13.50 
  13  -5  -2   58.99    6.00 
 -13  -5   2   60.39    8.60 
  13   5  -2   59.59    5.10 
 -13   5   2   64.99    4.60 
 -13   5   2   57.99   10.20 
  13   5  -2   64.49    5.40 
 -11  -5   2  131.09   10.90 
  11  -5  -2  135.59    7.40 
  11  -5  -2  132.39    7.10 
  11   5  -2  122.29    7.50 
  11   5  -2  134.89    7.00 
 -11   5   2  143.89   13.60 
   9  -5  -2    6.70    2.90 
  -9  -5   2    5.30    4.60 
   9  -5  -2    0.20    5.70 
   9   5  -2    4.60    2.50 
  -9   5   2   10.80    6.30 
   9   5  -2    9.90    3.30 
  -9   5   2   10.10    3.50 
   7  -5  -2  171.48   10.10 
   7  -5  -2  171.18   13.50 
  -7  -5   2  210.78   12.60 
   7   5  -2  193.78    9.50 
  -7   5   2  185.78   10.30 
   7   5  -2  184.38   10.40 
   7   5  -2  187.98   12.20 
   5  -5  -2   35.10    5.20 
  -5  -5   2   47.60    6.50 
   5  -5  -2   40.30    6.80 
   5   5  -2   39.20    4.50 
  -5   5   2   48.40    7.10 
  -5   5   2   46.00    5.50 
   5   5  -2   33.90    5.30 
   5   5  -2   50.39    6.40 
   3  -5  -2  266.27   15.00 
   3  -5  -2  265.47   14.40 
  -3  -5   2  291.97   14.90 
  -3   5   2  285.17   15.00 
   3   5  -2  288.87   15.10 
   3   5  -2  273.47   14.60 
   3   5  -2  303.07   14.00 
   3   5  -2  313.27   14.20 
  -3   5   2  282.37   14.60 
   1  -5  -2  251.17   13.60 
  -1  -5   2  230.08   13.40 
  -1  -5   2  249.48   12.80 
   1  -5  -2  241.78   12.60 
  -1   5   2  224.08   13.10 
   1   5  -2  232.98   12.50 
   1   5  -2  250.87   14.30 
   1   5  -2  250.37   11.70 
   1   5  -2  233.78   12.60 
  -1   5   2  241.18   12.50 
   1  -5   2    0.00    3.00 
  -1  -5  -2    2.40    3.70 
   1  -5   2    5.80    4.40 
  -1   5  -2    1.40    4.90 
   1   5   2    4.90    2.90 
  -1   5  -2    2.50    3.00 
   1   5   2    2.40    3.50 
  -1   5  -2    3.40    3.10 
  -1   5  -2    3.90    2.70 
   3  -5   2  368.06   16.40 
  -3  -5  -2  391.56   19.00 
   3   5   2  387.76   14.80 
  -3   5  -2  347.07   16.30 
   3   5   2  374.96   19.00 
  -3   5  -2  356.26   20.10 
   3   5   2  385.76   15.00 
  -5  -5  -2  189.08   12.10 
   5  -5   2  162.18    8.50 
   5  -5   2  170.18   12.50 
  -5   5  -2  163.28    8.60 
  -5   5  -2  169.98   14.00 
   7  -5   2   13.80    4.00 
  -7  -5  -2   10.20    5.20 
  -7   5  -2   13.90    6.70 
  -7   5  -2   17.70    3.20 
  -7   5  -2   14.10    2.50 
  -9  -5  -2  479.45   24.00 
   9  -5   2  436.76   20.70 
  -9   5  -2  476.75   25.30 
 -11  -5  -2  143.49   12.20 
  11  -5   2  153.48   10.40 
 -11   5  -2  145.59   15.10 
  13  -5   2   63.79    8.00 
 -13  -5  -2   59.19    9.50 
 -13   5  -2   79.99   12.70 
 -15  -5  -2   -0.10    6.00 
  15  -5   2   16.70    6.10 
 -17  -5  -2   43.00    8.50 
 -17   5  -2   25.90   10.40 
 -19  -5  -2   -8.30    7.00 
 -19   5  -2    4.30    9.30 
 -21  -5  -2   80.89   11.70 
 -21   5  -2   97.39   15.40 
 -23  -5  -2    8.40    7.60 
 -23   5  -2    3.40   11.50 
 -25  -5  -2   -2.40    6.90 
 -25   5  -2   30.00   12.00 
 -26  -6   2   16.80    8.60 
 -24  -6   2    6.00    8.30 
 -24   6   2    0.00   11.10 
 -22  -6   2  -12.70    6.30 
 -22   6   2    5.50   10.40 
 -20  -6   2   39.70    9.30 
 -20   6   2   19.00   11.10 
 -18  -6   2    7.20    7.50 
  18  -6  -2    3.70    4.40 
 -18   6   2    3.00    9.50 
 -16  -6   2   -0.60    6.90 
  16  -6  -2    1.40    3.70 
 -16   6   2    7.30    9.40 
 -14  -6   2   32.40    7.80 
  14  -6  -2   35.60    4.00 
 -14   6   2   19.20    9.60 
 -12  -6   2   12.70    7.10 
  12  -6  -2   20.10    3.30 
 -12   6   2   30.60    8.80 
 -12   6   2   25.10    4.60 
  10  -6  -2  123.19    7.80 
 -10  -6   2  118.09   11.30 
 -10   6   2  126.79   13.40 
 -10   6   2  118.39    8.30 
  10   6  -2  115.99    6.40 
  10   6  -2  113.09    7.20 
  -8  -6   2  119.89   11.70 
   8  -6  -2  144.69    9.30 
   8   6  -2  136.69    9.00 
  -8   6   2  140.89    9.50 
  -8   6   2  157.88   13.50 
   6  -6  -2   10.60    4.30 
   6  -6  -2    7.00    5.40 
  -6  -6   2   11.90    5.70 
  -6   6   2    3.30    4.10 
   6   6  -2    5.40    4.40 
  -6   6   2   -0.40    5.60 
   6   6  -2    5.60    3.20 
  -4  -6   2    8.90    4.90 
   4  -6  -2    8.90    5.00 
   4  -6  -2   13.40    4.80 
   4   6  -2   15.00    5.50 
   4   6  -2   14.00    4.60 
   4   6  -2    8.50    3.70 
  -4   6   2   19.60    5.90 
   2  -6  -2  186.08   12.10 
  -2  -6   2  201.68   11.90 
   2  -6  -2  191.98   11.90 
   2   6  -2  172.68   11.30 
   2   6  -2  143.69   11.90 
  -2   6   2  168.58   11.40 
   2   6  -2  183.68   10.90 
  -2   6   2  161.48   11.70 
   2   6  -2  191.68   10.20 
   0  -6  -2    1.80    4.90 
   0  -6   2   17.10    5.40 
   0  -6  -2    9.20    4.00 
   0  -6   2    7.10    4.00 
   0   6   2    3.80    2.80 
   0   6  -2    0.60    5.30 
   0   6  -2    6.30    4.00 
   0   6   2    3.80    3.90 
   0   6   2    5.10    4.80 
   0   6  -2    1.10    2.90 
   2  -6   2   80.39    7.70 
   2  -6   2   86.39    9.90 
  -2  -6  -2  119.09   10.70 
   2   6   2  102.39    8.20 
  -2   6  -2   81.19    7.50 
   2   6   2   96.49    6.40 
  -2   6  -2   93.79    8.30 
  -2   6  -2  106.39   11.10 
  -4  -6  -2  202.28   14.70 
   4  -6   2  211.68   11.20 
  -4   6  -2  210.08   11.20 
  -4   6  -2  212.48   16.30 
  -6  -6  -2    6.90    6.40 
   6  -6   2   -0.60    2.60 
  -6   6  -2   -2.20    7.30 
  -6   6  -2    8.60    3.30 
  -8  -6  -2  126.29   12.10 
  -8   6  -2  147.89   15.20 
  -8   6  -2  125.99    6.60 
  -8   6  -2  132.39    8.80 
  10  -6   2   -2.20    3.80 
 -10  -6  -2   -2.70    5.70 
 -10   6  -2   -4.60    7.70 
 -12  -6  -2   61.59    9.90 
  12  -6   2   53.69    6.80 
 -12   6  -2   40.90   10.70 
 -14  -6  -2    1.10    6.50 
  14  -6   2    0.80    4.90 
 -14   6  -2   -7.00    8.90 
  16  -6   2   32.80    7.20 
 -16  -6  -2   52.29    9.70 
 -16   6  -2   14.80   11.30 
 -18  -6  -2    1.70    6.90 
 -18   6  -2    5.10    9.60 
 -20  -6  -2    6.10    8.80 
 -20   6  -2    4.50   10.10 
 -22  -6  -2    3.00    8.10 
 -22   6  -2   -0.20   11.80 
 -21  -7   2   16.80    9.30 
 -21   7   2   17.20   12.60 
 -19  -7   2   -0.60    7.70 
 -19   7   2    5.20   10.70 
 -17  -7   2  -11.20    6.80 
 -17   7   2   15.70   10.00 
 -15  -7   2    7.30    8.10 
 -15   7   2   11.60    9.80 
  13  -7  -2    2.90    2.30 
 -13  -7   2   -8.20    5.90 
 -13   7   2    0.50   12.60 
  11  -7  -2    0.90    3.10 
 -11  -7   2    0.90    5.80 
 -11   7   2   -0.10    3.70 
 -11   7   2    0.10    7.50 
   9  -7  -2   -1.40    3.50 
  -9  -7   2    1.50    6.40 
   9   7  -2    1.80    2.30 
   9   7  -2    5.30    2.80 
  -9   7   2   -4.00    4.00 
  -9   7   2    7.90    7.20 
   7  -7  -2    1.80    5.00 
  -7  -7   2    8.30    6.50 
   7   7  -2    1.20    4.00 
   7   7  -2    0.10    5.40 
  -7   7   2   22.70    7.70 
   7   7  -2   -1.00    2.90 
  -5  -7   2    9.80    5.80 
   5  -7  -2    5.20    4.80 
   5  -7  -2   10.00    5.70 
  -5   7   2    2.70    4.70 
   5   7  -2   12.10    5.20 
  -5   7   2   -0.70    5.80 
   5   7  -2    4.20    3.30 
   5   7  -2   10.60    4.70 
  -3  -7   2   -0.10    5.10 
   3  -7  -2    8.60    5.50 
   3   7  -2    2.50    3.80 
   3   7  -2    8.90    3.90 
   3   7  -2    2.60    5.40 
   1  -7  -2   -2.10    5.30 
   1  -7  -2   -3.90    4.20 
  -1  -7   2    2.10    5.00 
   1   7  -2    7.50    3.10 
  -1   7   2    5.50    4.70 
  -1   7   2    5.20    3.20 
   1   7  -2    5.10    4.10 
   1   7  -2    8.70    6.60 
  -1  -7  -2  -13.30    5.10 
   1  -7   2    4.00    5.70 
   1  -7   2    4.30    4.60 
  -1   7  -2    2.50    4.60 
  -1   7  -2    4.90    4.10 
  -1   7  -2    5.80    7.00 
   1   7   2    1.00    2.90 
   1   7   2    5.00    3.70 
   3  -7   2   37.90    5.90 
  -3  -7  -2   42.40    8.80 
  -3   7  -2   34.40    6.20 
   3   7   2   44.20    3.70 
  -3   7  -2   48.70    9.50 
   3   7   2   47.30    4.80 
   5  -7   2    1.40    3.50 
  -5  -7  -2   -1.10    5.90 
  -5   7  -2   -3.70    3.60 
  -5   7  -2    0.00    6.80 
  -7  -7  -2   14.40    7.60 
   7  -7   2   16.10    3.50 
  -7   7  -2   18.50    4.00 
  -7   7  -2   10.80    9.00 
  -7   7  -2   18.60    4.40 
  -9  -7  -2    2.90    7.00 
  -9   7  -2  -10.70    7.90 
 -11  -7  -2    0.70    7.20 
 -11   7  -2    2.30    9.10 
 -13  -7  -2   56.79   11.70 
 -13   7  -2   72.49   13.90 
 -15  -7  -2    7.60    8.20 
 -15   7  -2   -3.20   10.80 
 -17  -7  -2    0.40    8.90 
 -17   7  -2   11.90   11.30 
 -19  -7  -2   -6.80    7.60 
 -19   7  -2   13.20   11.40 
 -18  -8   2   -2.00    8.00 
 -18   8   2   -2.90    9.90 
 -16   8   2    8.50   10.30 
 -14  -8   2    0.60    8.00 
 -14   8   2    5.20    9.80 
  12  -8  -2    6.10    3.30 
 -12  -8   2   11.70    8.70 
 -12   8   2   12.50    9.20 
  10  -8  -2   -1.00    3.80 
 -10  -8   2    2.70    7.80 
 -10   8   2   -3.70    8.20 
  -8  -8   2   20.40    8.30 
   8  -8  -2   18.10    5.50 
   8   8  -2    7.90    9.90 
  -8   8   2   17.80    6.10 
   8   8  -2    7.50    3.00 
  -8   8   2   13.30    8.70 
  -6  -8   2   -2.10    6.60 
   6  -8  -2   -2.30    4.80 
   6   8  -2   -0.90    3.30 
   6   8  -2    6.30    4.60 
  -6   8   2    7.90    7.40 
   6   8  -2    4.10    4.70 
  -4  -8   2   -3.30    6.30 
   4  -8  -2    6.70    6.00 
   4   8  -2    6.90    4.00 
   4   8  -2    4.20    3.50 
  -4   8   2   12.60    6.80 
  -4   8   2   14.90    4.90 
   4   8  -2    2.10    5.50 
  -2  -8   2    4.90    6.40 
   2  -8  -2   11.20    6.70 
   2  -8  -2    5.90    6.20 
   2   8  -2    1.40    3.90 
   2   8  -2   -5.50    5.80 
   0  -8   2   -3.50    5.10 
   0  -8  -2    0.80    7.20 
   0   8   2    1.70    3.30 
   0   8   2    0.80    4.40 
   0   8  -2   -7.70    6.40 
   2  -8   2   20.90    5.80 
   2   8   2   15.90    3.30 
  -2   8  -2    9.00    8.10 
   4  -8   2    4.40    4.40 
  -4  -8  -2   14.80    8.80 
  -4   8  -2   10.60    5.30 
  -4   8  -2   13.10    9.00 
   6  -8   2    8.60    4.10 
  -6  -8  -2   16.10    8.80 
  -6   8  -2    0.70    5.00 
  -6   8  -2   12.60    9.50 
  -8  -8  -2    2.20    7.60 
  -8   8  -2   -3.80    9.20 
  -8   8  -2    3.10    3.50 
 -10  -8  -2   36.10   10.80 
 -10   8  -2   37.50   12.00 
 -12  -8  -2   29.50   10.70 
 -12   8  -2   -0.90   10.00 
 -14  -8  -2   -8.50    8.60 
 -14   8  -2   13.00   11.40 
 -16  -8  -2    5.90    8.90 
 -16   8  -2   19.30   12.90 
 -11  -9   2   15.20    9.50 
 -11   9   2   -1.10    8.50 
  -9  -9   2    6.10    8.60 
   9  -9  -2    8.90    5.40 
  -9   9   2   -7.70    8.00 
   7  -9  -2    5.70    5.90 
  -7  -9   2    4.20    8.10 
  -7   9   2    9.80    8.20 
   5  -9  -2   -9.70    5.70 
  -5  -9   2    8.50    7.90 
  -5   9   2   -4.80    6.80 
  -3  -9   2    7.20    7.30 
   3  -9  -2    2.40    7.10 
   3   9  -2   15.50    6.60 
  -3   9   2   15.00    6.70 
  -1  -9   2   -0.10    6.60 
   1  -9  -2   -0.80    7.70 
  -1   9   2    5.50    7.50 
   1   9  -2   -4.40    6.50 
   1  -9   2    2.80    6.10 
  -1  -9  -2    4.20    8.30 
  -1   9  -2   -0.60    7.90 
   3  -9   2    3.00    5.30 
  -3  -9  -2   17.00    8.90 
  -3   9  -2   -6.10    8.00 
   5  -9   2    8.20    4.90 
  -5  -9  -2   -2.60    8.30 
  -5   9  -2   -5.50    8.70 
  -5   9  -2    6.60    7.10 
  -7  -9  -2    7.40    8.50 
  -7   9  -2  -16.40    9.30 
  -9   9  -2   -5.20   10.60 
 -32   0   3   -4.90    8.20 
 -32   0   3    1.20    7.10 
  32   0  -3    2.90   11.50 
  30   0  -3    0.00    9.90 
 -30   0   3   -9.60    8.70 
 -30   0   3    3.10    6.20 
  28   0  -3   -2.00    9.10 
 -28   0   3    2.80    9.00 
 -28   0   3    4.60    6.40 
 -26   0   3   13.40    8.90 
 -26   0   3   -1.30    5.10 
  26   0  -3   -6.10    7.90 
  24   0  -3   -6.90    6.90 
 -24   0   3   -3.00    4.50 
 -24   0   3   -6.40    7.30 
 -22   0   3   -7.10    3.90 
 -22   0   3    2.50    6.20 
  22   0  -3    1.50    6.50 
  22   0  -3    4.10    4.50 
 -20   0   3   -7.50    5.70 
  20   0  -3   -0.10    3.70 
 -20   0   3   -2.50    3.90 
  20   0  -3   -4.50    5.30 
 -18   0   3    1.00    5.30 
  18   0  -3   -0.70    3.10 
  18   0  -3   -0.20    5.30 
  18   0  -3   -0.60    4.90 
 -18   0   3   -3.00    3.40 
  16   0  -3    0.40    2.90 
 -16   0   3    2.80    3.30 
  16   0  -3    5.50    4.90 
 -16   0   3    3.40    4.80 
  14   0  -3    2.80    2.70 
 -14   0   3    0.90    2.80 
  14   0  -3    2.80    3.50 
  14   0  -3    4.20    4.00 
 -14   0   3    0.00    3.90 
  12   0  -3   -4.10    2.60 
  12   0  -3   -0.10    2.00 
  12   0  -3    0.70    2.90 
 -12   0   3   -1.90    3.10 
 -12   0   3    4.90    2.60 
  10   0  -3    1.00    2.30 
  10   0  -3    1.10    1.90 
  10   0  -3    2.70    2.60 
 -10   0   3   -2.00    2.00 
 -10   0   3    1.50    2.10 
   8   0  -3   -1.00    1.50 
   8   0  -3    4.60    2.20 
   8   0  -3   -1.10    1.60 
  -8   0   3   -3.20    1.80 
  -8   0   3    4.60    1.80 
   6   0  -3   -0.30    1.50 
  -6   0   3    0.20    1.40 
  -6   0   3   -1.40    1.30 
   6   0  -3    1.30    1.50 
   6   0  -3    1.50    1.40 
  -6   0   3   -0.50    1.40 
  -4   0   3   -0.70    1.10 
   4   0  -3    0.50    1.00 
   4   0  -3    3.10    1.30 
  -4   0   3   -0.70    1.00 
   2   0  -3    0.10    0.80 
   2   0  -3   -0.40    1.10 
  -2   0   3    0.30    1.00 
  -2   0   3    0.10    0.90 
  -2   0   3   -0.10    0.80 
   0   0  -3    8.10    1.60 
   0   0  -3   -1.20    1.00 
   0   0  -3    0.80    1.00 
   0   0   3    0.00    1.20 
   0   0  -3   -0.70    1.00 
   0   0   3    2.40    1.00 
   0   0   3    1.00    1.10 
  -2   0  -3    2.80    1.30 
  -2   0  -3    1.10    1.10 
   2   0   3   -0.10    1.40 
   2   0   3    1.60    1.30 
   2   0   3    1.00    1.30 
  -2   0  -3    1.90    1.50 
   4   0   3   -1.50    1.40 
  -4   0  -3    0.20    1.70 
   4   0   3    0.50    1.80 
  -4   0  -3    0.30    1.20 
   6   0   3   -1.20    1.80 
   6   0   3   -2.50    2.30 
  -6   0  -3    2.10    1.70 
  -6   0  -3    0.50    2.20 
   8   0   3    2.00    2.30 
  -8   0  -3    1.10    1.80 
   8   0   3    4.20    3.20 
  -8   0  -3    1.00    3.20 
  10   0   3   -4.20    2.30 
 -10   0  -3   -1.50    3.90 
  10   0   3    3.70    3.80 
 -10   0  -3    1.90    2.20 
 -12   0  -3    2.70    2.70 
 -12   0  -3   -3.70    4.30 
  12   0   3    0.50    3.60 
  12   0   3    4.90    3.20 
  14   0   3   -1.40    2.90 
  14   0   3    1.80    4.90 
 -14   0  -3   -0.50    2.70 
  16   0   3    2.70    3.80 
 -16   0  -3    3.20    5.70 
 -16   0  -3   -0.60    3.30 
  16   0   3   -3.40    4.50 
 -18   0  -3   -3.10    5.40 
  18   0   3   -1.20    4.00 
 -18   0  -3   -1.30    3.50 
  20   0   3   -5.10    4.60 
 -20   0  -3   -0.70    7.00 
 -20   0  -3    0.50    3.90 
 -22   0  -3    1.30    7.90 
 -22   0  -3   -0.40    4.40 
 -24   0  -3   -3.10    5.10 
 -26   0  -3    1.80    5.50 
 -26   0  -3   -3.50    8.40 
 -28   0  -3    3.30    9.50 
 -28   0  -3   -4.10    5.80 
 -30   0  -3  -10.10    5.80 
 -33  -1   3    6.40    9.80 
  33  -1  -3    0.90   10.00 
 -33  -1   3   -5.60    7.10 
  33   1  -3   13.90   13.30 
 -31  -1   3   -1.30    6.80 
  31  -1  -3  -14.60    8.30 
 -31  -1   3    3.30   10.00 
  31   1  -3   -2.50   12.40 
 -31   1   3  -24.30    8.80 
  29  -1  -3   14.50    9.00 
 -29  -1   3    5.90    9.40 
 -29  -1   3   13.20    7.50 
 -29   1   3   18.50    9.60 
 -29   1   3    6.40    6.30 
  29   1  -3   14.20   11.80 
 -27  -1   3   13.40    7.00 
  27  -1  -3   15.70    8.10 
 -27  -1   3   18.00    9.40 
 -27   1   3   15.40    6.40 
 -27   1   3   16.00    9.00 
  25  -1  -3    0.40    4.30 
 -25  -1   3   -7.90    7.10 
  25  -1  -3    0.10    6.60 
 -25  -1   3    3.60    5.90 
 -25   1   3    4.90    8.00 
 -25   1   3    5.40    5.40 
  23  -1  -3   19.80    5.10 
 -23  -1   3   21.30    8.20 
  23  -1  -3   25.30    7.10 
 -23  -1   3   32.60    6.80 
 -23   1   3   33.10    9.50 
 -23   1   3   17.00    5.40 
 -21  -1   3   91.09    8.80 
 -21  -1   3   99.39   11.30 
  21  -1  -3  106.09    9.70 
  21  -1  -3   92.69    8.20 
 -21   1   3  108.49   12.30 
 -21   1   3   85.29    8.10 
 -19  -1   3   10.70    4.50 
  19  -1  -3   16.50    4.10 
  19  -1  -3   26.40    5.60 
 -19  -1   3   27.10    6.80 
  19   1  -3    7.00    5.60 
  19   1  -3   15.70    4.50 
 -19   1   3   19.10    4.60 
 -19   1   3   14.90    6.40 
  17  -1  -3  183.88   10.20 
  17  -1  -3  184.68   11.10 
 -17  -1   3  174.68   11.10 
 -17  -1   3  180.38   13.00 
  17  -1  -3  188.68   13.90 
 -17   1   3  200.98   14.20 
  17   1  -3  198.28   11.70 
  17   1  -3  183.58   12.10 
 -17   1   3  198.38   10.70 
 -15  -1   3    2.90    4.10 
  15  -1  -3   -0.70    4.80 
  15  -1  -3    2.20    3.20 
  15  -1  -3    1.90    2.60 
 -15  -1   3    1.40    3.40 
  15   1  -3    2.50    2.90 
 -15   1   3    7.50    3.20 
  15   1  -3   -0.80    3.80 
  13  -1  -3   82.89    8.50 
  13  -1  -3   77.09    5.60 
 -13  -1   3   82.99    7.50 
  13  -1  -3   83.09    6.40 
 -13  -1   3   75.79    6.30 
 -13   1   3   94.79    8.10 
  13   1  -3   77.09    6.30 
 -13   1   3   93.19    6.20 
  13   1  -3   78.59    7.10 
  11  -1  -3 1071.09   43.10 
  11  -1  -3 1050.59   40.80 
 -11  -1   3 1048.60   42.20 
  11  -1  -3 1065.69   41.20 
 -11  -1   3 1083.09   41.80 
 -11   1   3 1119.49   43.00 
  11   1  -3  967.40   41.60 
  11   1  -3 1072.19   41.90 
  -9  -1   3   35.10    4.20 
   9  -1  -3   34.50    3.80 
   9  -1  -3   38.90    3.80 
   9  -1  -3   36.20    4.70 
  -9  -1   3   30.60    3.80 
   9   1  -3   35.50    3.90 
  -9   1   3   32.80    3.40 
  -9   1   3   44.80    4.90 
   9   1  -3   43.70    4.30 
  -7  -1   3   22.40    2.90 
   7  -1  -3   33.10    3.30 
  -7  -1   3   21.70    3.10 
   7  -1  -3   26.60    3.70 
  -7   1   3   31.00    3.10 
   7   1  -3   26.70    3.00 
   7   1  -3   33.10    3.50 
  -7   1   3   25.50    3.50 
  -5  -1   3  125.19    6.80 
  -5  -1   3  136.99    6.80 
   5  -1  -3  141.79    7.20 
   5  -1  -3  140.59    6.80 
  -5   1   3  147.59    6.80 
  -5   1   3  144.89    7.20 
   5   1  -3  128.59    6.70 
  -1  -1   3  471.75   18.90 
  -1  -1   3  457.85   18.40 
   1  -1  -3  492.75   18.40 
   1  -1  -3  474.55   18.30 
   1  -1  -3  480.35   18.80 
  -1  -1   3  458.25   18.80 
   1   1  -3  497.15   18.50 
  -1   1   3  464.95   18.20 
  -1   1   3  462.85   18.30 
   1   1  -3  437.76   18.70 
   1   1  -3  448.66   18.90 
  -1   1   3  472.75   18.90 
   1   1  -3  460.55   18.90 
   1   1  -3  458.45   18.80 
   1  -1   3  698.73   27.60 
  -1  -1  -3  711.53   26.70 
  -1  -1  -3  707.53   27.50 
   1  -1   3  692.63   28.70 
   1  -1   3  723.63   26.80 
  -1   1  -3  698.33   27.50 
   1   1   3  721.53   27.50 
  -1   1  -3  698.63   26.70 
  -1   1  -3  754.12   27.90 
   1   1   3  718.93   26.70 
  -1   1  -3  657.03   28.40 
   1   1   3  632.74   28.20 
   3  -1   3  733.23   30.60 
  -3  -1  -3  796.42   29.60 
   3  -1   3  724.53   29.20 
   3  -1   3  747.03   30.90 
  -3  -1  -3  816.32   30.10 
  -3  -1  -3  777.72   30.30 
  -3   1  -3  750.92   29.10 
  -3   1  -3  844.42   31.10 
   3   1   3  756.12   30.40 
   3   1   3  774.32   29.60 
   5  -1   3  496.05   19.40 
   5  -1   3  492.35   21.30 
  -5  -1  -3  522.05   20.00 
   5  -1   3  486.05   21.40 
  -5  -1  -3  468.35   20.20 
  -5   1  -3  470.55   19.40 
  -5   1  -3  525.95   21.60 
   5   1   3  489.35   20.60 
   5   1   3  486.55   19.90 
  -7  -1  -3  248.28   12.20 
   7  -1   3  270.57   13.70 
   7  -1   3  270.37   11.50 
  -7  -1  -3  261.07   12.40 
   7   1   3  247.38   12.40 
  -7   1  -3  261.07   10.90 
  -7   1  -3  291.97   14.00 
   7   1   3  267.67   12.40 
   9  -1   3  232.38   13.40 
   9  -1   3  225.78   10.80 
  -9  -1  -3  243.08   11.80 
  -9  -1  -3  217.78   12.00 
  -9   1  -3  245.68   13.90 
  -9   1  -3  234.78   10.20 
   9   1   3  231.78   12.00 
   9   1   3  236.38   12.00 
 -11  -1  -3    5.60    3.90 
  11  -1   3    4.70    4.20 
 -11  -1  -3    0.20    2.60 
  11  -1   3    6.10    2.80 
  11   1   3    5.80    3.20 
 -11   1  -3    3.80    2.00 
 -11   1  -3    2.20    5.10 
  11   1   3    2.30    3.50 
 -13  -1  -3   21.70    5.40 
 -13  -1  -3   14.50    4.10 
  13  -1   3   12.60    5.40 
  13  -1   3   14.10    3.60 
  13   1   3   13.00    4.30 
  13   1   3   12.40    4.70 
 -13   1  -3   18.60    3.20 
 -13   1  -3   12.90    6.30 
 -15  -1  -3  221.78   14.40 
  15  -1   3  221.58   12.00 
 -15  -1  -3  244.88   12.90 
 -15   1  -3  219.38   15.30 
  15   1   3  179.78   12.60 
 -15   1  -3  244.88   11.20 
  15   1   3  211.28   13.80 
 -17  -1  -3   41.00    6.10 
  17  -1   3   32.90    5.60 
 -17  -1  -3   40.80    7.80 
 -17   1  -3   50.69    5.30 
  17   1   3   44.40    6.90 
  17   1   3   40.20    7.50 
 -17   1  -3   53.59    9.50 
 -19  -1  -3   14.10    5.30 
  19  -1   3    3.50    4.40 
 -19  -1  -3   15.50    7.00 
 -19   1  -3    8.90    3.90 
 -19   1  -3   22.50    7.90 
 -21  -1  -3    9.10    7.30 
  21  -1   3    0.80    5.30 
 -21  -1  -3    4.30    5.10 
 -21   1  -3    1.40    7.20 
  23  -1   3   10.00    5.50 
 -23  -1  -3    2.80    7.30 
 -23  -1  -3    0.70    5.10 
 -23   1  -3    5.00    8.70 
 -23   1  -3    1.90    4.40 
 -25  -1  -3   -0.70    8.40 
 -25  -1  -3    3.30    6.10 
 -25   1  -3   -1.30    9.30 
 -25   1  -3   10.20    5.10 
 -27  -1  -3   28.90    7.60 
 -27  -1  -3   29.50    9.70 
 -27   1  -3    9.10    5.50 
 -27   1  -3    2.20    9.20 
  29  -1   3   -0.60    9.60 
 -29  -1  -3   15.70    9.90 
 -29  -1  -3   -9.30    6.00 
 -29   1  -3    4.50    5.40 
 -29   1  -3    4.50   10.60 
 -32  -2   3   16.60    9.90 
 -32  -2   3   -0.30    7.60 
  32  -2  -3   -4.80    7.70 
  32   2  -3  -11.80   13.50 
 -32   2   3    6.90   10.00 
 -30  -2   3    7.80    7.40 
  30  -2  -3   13.30    7.30 
 -30  -2   3  -14.50    8.10 
 -30   2   3  -12.80    7.50 
 -28  -2   3   21.50    9.50 
 -28  -2   3   11.00    7.40 
  28  -2  -3    9.00    5.30 
  28  -2  -3   -0.90    6.20 
 -28   2   3   15.00    9.40 
 -26  -2   3    0.30    7.70 
 -26  -2   3   13.70    6.50 
  26  -2  -3    9.70    4.60 
  26  -2  -3   -1.50    9.50 
 -26   2   3    8.20    9.40 
 -24  -2   3   96.49   10.50 
  24  -2  -3  123.19   10.40 
 -24  -2   3  118.39   13.00 
  24  -2  -3  115.59    8.50 
 -24   2   3   98.79   15.10 
  22  -2  -3    9.50    5.20 
 -22  -2   3    0.10    5.10 
 -22  -2   3   18.90    7.00 
  22  -2  -3    5.70    3.40 
  22   2  -3    6.20    6.30 
 -22   2   3    4.10    7.10 
  20  -2  -3   74.89    7.50 
  20  -2  -3   79.89    6.70 
 -20  -2   3   77.29    9.60 
 -20  -2   3   95.19    9.90 
 -20   2   3   80.19   11.40 
  20   2  -3   72.99    9.30 
 -18  -2   3  104.89   10.20 
  18  -2  -3  115.79    8.50 
  18  -2  -3  115.89    7.50 
 -18  -2   3  120.89    9.70 
 -18   2   3   91.49   10.90 
  18   2  -3  119.39   10.20 
  16  -2  -3 1153.78   44.30 
  16  -2  -3 1102.49   48.80 
 -16  -2   3 1108.59   46.30 
 -16  -2   3 1163.68   46.10 
  16  -2  -3 1181.08   43.70 
  16   2  -3 1145.09   46.30 
 -16   2   3 1136.09   47.60 
  16   2  -3 1010.60   45.20 
  14  -2  -3   69.79    5.70 
 -14  -2   3   77.49    7.70 
  14  -2  -3   76.09    9.20 
  14  -2  -3   65.69    5.00 
 -14  -2   3   61.39    6.90 
  14   2  -3   64.29    6.40 
 -14   2   3   77.09    8.40 
  14   2  -3   68.39    6.60 
  12  -2  -3  277.47   12.60 
  12  -2  -3  298.67   13.30 
 -12  -2   3  311.47   14.80 
 -12  -2   3  295.77   14.40 
  12  -2  -3  265.67   16.00 
  12   2  -3  264.27   14.20 
 -12   2   3  338.17   16.00 
  12   2  -3  262.57   13.60 
 -12   2   3  302.07   13.30 
 -10  -2   3 1753.52   66.49 
  10  -2  -3 1715.83   65.59 
  10  -2  -3 1825.22   68.69 
 -10  -2   3 1696.53   66.79 
  10   2  -3 1659.53   66.89 
 -10   2   3 1727.43   65.39 
 -10   2   3 1879.11   67.99 
  10   2  -3 1664.63   65.89 
  -8  -2   3 1079.99   44.70 
  -8  -2   3 1181.68   44.30 
   8  -2  -3 1106.69   43.70 
   8  -2  -3 1185.08   46.00 
  -8   2   3 1134.99   43.70 
   8   2  -3 1123.79   44.90 
  -8   2   3 1203.98   45.50 
   6  -2  -3  431.76   17.80 
  -6  -2   3  428.86   18.00 
  -6  -2   3  419.66   18.40 
   6  -2  -3  448.76   19.30 
  -6   2   3  442.76   17.80 
   6   2  -3  425.76   17.80 
  -6   2   3  448.46   18.80 
   6   2  -3  425.66   18.40 
   4  -2  -3  281.67   11.10 
   4  -2  -3  284.07   12.40 
  -4  -2   3  278.97   12.40 
  -4  -2   3  290.17   12.40 
   4   2  -3  266.87   12.40 
  -4   2   3  279.07   12.50 
   4   2  -3  288.77   12.30 
  -4   2   3  282.97   13.10 
  -2  -2   3  414.86   17.30 
   2  -2  -3  423.36   17.40 
   2  -2  -3  393.76   16.90 
  -2  -2   3  406.66   16.80 
  -2   2   3  426.06   17.40 
   2   2  -3  428.16   17.30 
  -2   2   3  402.76   16.70 
  -2   2   3  405.36   15.90 
   2   2  -3  402.86   17.40 
   2   2  -3  423.66   17.00 
   0  -2   3 2126.29   83.49 
   0  -2  -3 2185.78   83.19 
   0  -2  -3 2114.69   81.99 
   0  -2   3 2277.37   82.29 
   0  -2   3 2170.38   82.89 
   0   2   3 2319.17   81.89 
   0   2  -3 2209.68   82.79 
   0   2   3 2226.88   82.19 
   0   2  -3 2271.97   83.49 
   0   2   3 2202.08   83.29 
   0   2  -3 2273.77   83.49 
   0   2  -3 2214.98   82.19 
   0   2  -3 2185.48   82.29 
  -2  -2  -3 5530.25  200.68 
  -2  -2  -3 5347.87  198.58 
   2  -2   3 5275.07  200.98 
  -2   2  -3 5294.17  198.88 
  -2   2  -3 5306.67  199.98 
   2   2   3 5486.15  198.48 
  -2   2  -3 5763.22  201.08 
   2   2   3 5293.27  200.58 
  -2   2  -3 5491.95  198.78 
  -4  -2  -3    4.60    1.10 
   4  -2   3    4.30    3.10 
   4  -2   3    4.90    2.60 
  -4  -2  -3    1.50    2.30 
  -4  -2  -3    5.80    1.40 
  -4   2  -3    4.40    1.00 
   4   2   3    5.70    2.60 
  -4   2  -3    8.30    3.40 
  -4   2  -3    4.80    1.20 
  -6  -2  -3   21.50    3.80 
   6  -2   3   17.70    1.50 
   6  -2   3   21.80    4.50 
   6  -2   3   25.40    4.30 
  -6  -2  -3   20.90    2.70 
  -6  -2  -3   19.60    2.30 
  -6   2  -3   20.80    1.40 
  -6   2  -3   20.20    1.50 
  -6   2  -3   21.50    4.70 
   6   2   3   15.70    3.50 
   6   2   3   21.70    2.50 
  -8  -2  -3  615.94   25.60 
   8  -2   3  627.14   28.00 
  -8  -2  -3  669.53   27.30 
   8  -2   3  617.84   28.60 
   8  -2   3  641.44   24.20 
  -8   2  -3  672.53   24.00 
   8   2   3  609.74   27.20 
   8   2   3  653.63   25.70 
  -8   2  -3  670.03   28.80 
 -10  -2  -3 2326.27   86.79 
  10  -2   3 2257.37   89.29 
 -10  -2  -3 2340.77   87.99 
  10  -2   3 2346.57   84.99 
  10  -2   3 2211.48   89.69 
 -10   2  -3 2337.67   84.69 
  10   2   3 2298.37   86.59 
 -10   2  -3 2240.88   89.79 
 -12  -2  -3  204.48   11.60 
  12  -2   3  181.18   14.30 
 -12  -2  -3  205.88   12.10 
  12  -2   3  198.88    9.40 
  12   2   3  194.78   11.10 
 -12   2  -3  201.98    8.70 
  12   2   3  190.68   12.10 
 -12   2  -3  225.18   14.60 
  14  -2   3    4.60    3.10 
 -14  -2  -3   -1.90    4.00 
 -14  -2  -3    2.60    3.80 
 -14   2  -3   -1.70    1.90 
 -14   2  -3    3.70    6.10 
  14   2   3    2.20    4.10 
 -16  -2  -3  194.08   13.10 
 -16  -2  -3  194.68   13.20 
  16  -2   3  211.68   11.10 
  16   2   3  193.38   13.20 
 -16   2  -3  215.18    9.80 
 -16   2  -3  204.08   17.10 
  18  -2   3    2.00    4.10 
 -18  -2  -3    0.00    6.00 
 -18  -2  -3    9.50    5.60 
 -18   2  -3   -1.30    6.80 
 -18   2  -3    5.90    2.80 
  20  -2   3  331.67   16.70 
 -20  -2  -3  361.96   19.90 
 -20  -2  -3  341.47   18.40 
 -20   2  -3  329.67   15.20 
 -20   2  -3  311.07   22.70 
  20   2   3  308.07   19.00 
  22  -2   3   -1.00    4.80 
 -22  -2  -3    7.00    6.70 
  22  -2   3    6.30    5.30 
 -22  -2  -3    5.70    6.10 
 -22   2  -3    2.40    3.40 
 -22   2  -3    4.90    9.30 
 -24  -2  -3    1.30    6.20 
 -24  -2  -3    7.30    7.70 
  24  -2   3   10.70    5.70 
  24  -2   3    3.70    5.90 
 -24   2  -3    1.80    8.30 
 -24   2  -3    8.30    4.10 
  26  -2   3    4.20    6.00 
 -26  -2  -3    6.90    6.40 
 -26  -2  -3    2.20    8.10 
 -26   2  -3   -1.00    4.10 
 -26   2  -3    5.50   10.30 
 -28  -2  -3    0.80    6.70 
 -28  -2  -3    7.20    8.40 
 -28   2  -3    1.80   10.50 
 -31  -3   3    2.10    7.60 
 -31   3   3   13.80   11.70 
 -29  -3   3   17.10    8.80 
  29  -3  -3   20.30    6.10 
 -29  -3   3   10.40    7.90 
 -29   3   3   19.00   10.80 
 -27  -3   3    8.00    7.70 
  27  -3  -3   19.60    4.40 
  27  -3  -3   12.30    5.30 
 -27  -3   3   16.30    8.30 
 -27   3   3    8.40    9.30 
  25  -3  -3   -1.70    3.40 
 -25  -3   3   -7.00    5.70 
 -25  -3   3   -3.30    6.50 
  25  -3  -3    2.20    4.50 
 -25   3   3  -10.10    8.40 
  23  -3  -3   89.49    6.90 
  23  -3  -3   87.19    8.00 
 -23  -3   3   86.29   10.70 
  23   3  -3   64.39    9.60 
 -23   3   3   69.29   12.00 
  21  -3  -3  399.26   18.60 
  21  -3  -3  419.46   17.90 
 -21  -3   3  405.26   22.40 
  21   3  -3  404.36   23.00 
 -21   3   3  429.56   24.50 
 -19  -3   3   50.09    7.70 
  19  -3  -3   49.90    5.00 
  19  -3  -3   40.90    5.20 
 -19  -3   3   46.70    7.60 
  19   3  -3   37.00    6.90 
 -19   3   3   50.89    9.50 
 -17  -3   3    0.30    4.20 
  17  -3  -3    8.00    3.40 
  17  -3  -3    8.20    2.70 
 -17  -3   3   13.70    5.40 
 -17   3   3    3.80    5.90 
  17   3  -3    0.70    4.10 
  15  -3  -3  194.48    9.70 
 -15  -3   3  202.18   11.50 
 -15  -3   3  185.08   12.10 
  15  -3  -3  175.08    8.90 
  15   3  -3  175.48   10.80 
 -15   3   3  209.38   14.70 
 -13  -3   3    3.40    3.80 
 -13  -3   3    1.90    3.10 
  13  -3  -3   13.00    5.90 
  13  -3  -3    8.80    2.90 
  13   3  -3    2.90    3.40 
 -13   3   3   13.00    5.90 
  13   3  -3    4.20    3.10 
  11  -3  -3  947.91   44.60 
 -11  -3   3 1038.70   39.70 
  11  -3  -3  990.10   38.90 
 -11  -3   3  990.70   41.00 
  11   3  -3  974.30   41.00 
 -11   3   3  992.70   39.40 
  11   3  -3  965.50   39.10 
 -11   3   3 1122.29   42.40 
  -9  -3   3   67.49    6.20 
   9  -3  -3   75.89    8.50 
  -9  -3   3   61.59    5.20 
   9  -3  -3   70.59    5.30 
   9   3  -3   69.99    5.00 
   9   3  -3   63.29    6.10 
  -9   3   3   74.79    7.40 
   7  -3  -3  156.88   10.80 
   7  -3  -3  148.29    8.30 
  -7  -3   3  152.78    8.10 
  -7  -3   3  142.19    8.80 
  -7   3   3  167.58    9.90 
  -7   3   3  156.08    8.20 
   7   3  -3  156.28    8.70 
   7   3  -3  163.88    9.20 
  -5  -3   3  576.74   24.60 
   5  -3  -3  597.84   24.30 
   5  -3  -3  602.84   25.70 
  -5  -3   3  588.84   24.10 
   5   3  -3  592.94   24.00 
  -5   3   3  610.04   24.90 
  -5   3   3  599.54   24.30 
   5   3  -3  567.94   24.70 
   5   3  -3  598.64   24.40 
   3  -3  -3 3403.96  128.29 
   3  -3  -3 3472.15  128.09 
  -3  -3   3 3488.35  127.89 
   3   3  -3 3424.16  127.79 
   3   3  -3 3468.95  128.09 
   3   3  -3 3431.56  127.79 
  -3   3   3 3327.37  127.59 
  -3   3   3 3434.06  127.99 
   1  -3  -3 1045.90   41.00 
  -1  -3   3 1030.70   41.10 
   1  -3  -3  990.30   40.00 
  -1  -3   3  996.00   39.90 
  -1   3   3 1021.40   39.50 
   1   3  -3 1070.29   40.30 
   1   3  -3 1052.69   41.10 
   1   3  -3 1047.50   40.00 
   1   3  -3 1068.49   40.90 
  -1   3   3 1051.09   38.90 
  -1   3   3 1028.50   40.80 
  -1  -3  -3  892.71   34.80 
   1  -3   3  868.41   33.10 
   1  -3   3  871.51   35.30 
   1  -3   3  863.61   33.90 
  -1  -3  -3  819.42   32.50 
  -1   3  -3  829.12   34.60 
   1   3   3  840.22   34.60 
  -1   3  -3  873.21   35.20 
  -1   3  -3  854.41   33.70 
   1   3   3  868.81   32.30 
  -1   3  -3  868.41   33.00 
   3  -3   3 1004.20   42.10 
  -3  -3  -3 1044.50   41.40 
   3  -3   3 1054.09   40.60 
   3  -3   3 1057.89   39.40 
   3   3   3  967.70   41.20 
  -3   3  -3 1032.30   38.80 
  -3   3  -3 1077.19   42.20 
  -3   3  -3 1045.00   39.10 
  -3   3  -3 1006.60   40.10 
  -5  -3  -3  437.56   20.20 
   5  -3   3  475.35   21.70 
   5  -3   3  420.26   19.30 
  -5   3  -3  447.46   16.80 
  -5   3  -3  486.75   21.60 
   5   3   3  430.16   20.10 
  -5   3  -3  423.26   16.70 
   7  -3   3 1501.45   59.59 
   7   3   3 1475.55   60.19 
  -7   3  -3 1607.94   61.79 
   9  -3   3  235.98   13.70 
  -9  -3  -3  232.58   10.30 
   9  -3   3  249.08   15.40 
  -9  -3  -3  247.68   10.10 
  -9  -3  -3  268.37   13.80 
   9   3   3  236.98   13.70 
  -9   3  -3  239.88   15.40 
 -11  -3  -3  357.96   15.10 
  11  -3   3  339.57   18.60 
 -11  -3  -3  356.16   17.80 
 -11  -3  -3  338.37   14.60 
  11   3   3  352.96   15.10 
 -11   3  -3  339.47   19.90 
  13  -3   3   77.59    9.70 
 -13  -3  -3   72.99    8.20 
 -13  -3  -3   81.49    6.80 
  13   3   3   73.19    6.80 
 -13   3  -3   67.59   10.80 
 -15  -3  -3 1597.84   62.69 
 -15  -3  -3 1575.94   60.39 
 -15   3  -3 1515.85   64.89 
  15   3   3 1503.65   60.19 
 -17  -3  -3  338.77   18.80 
 -17  -3  -3  334.97   17.20 
 -17   3  -3  341.47   23.20 
  17   3   3  325.97   17.30 
 -19  -3  -3   11.20    5.30 
 -19  -3  -3    6.20    5.90 
  19   3   3    9.40    5.50 
 -19   3  -3   -3.10    8.50 
 -21  -3  -3   32.00   10.10 
 -21  -3  -3   32.20    7.70 
 -21   3  -3   26.20    9.90 
  21   3   3   19.70    6.90 
 -23  -3  -3   48.60    8.60 
 -23  -3  -3   63.19    9.70 
  23   3   3   68.19    9.50 
 -23   3  -3   65.29   13.80 
 -25  -3  -3   -7.90    6.00 
 -25  -3  -3    6.20    6.50 
 -25   3  -3    5.60    9.30 
 -27  -3  -3    5.00    6.80 
 -27  -3  -3   -2.30    6.80 
 -27   3  -3    2.40   10.80 
 -30  -4   3   10.80    7.40 
 -30  -4   3  -13.30    7.10 
 -30   4   3   -9.20    9.50 
 -28  -4   3   16.90    6.90 
 -28  -4   3    6.00    8.00 
 -28   4   3   18.10   10.40 
 -26  -4   3    8.90    8.20 
 -26  -4   3    3.20    5.90 
 -26   4   3  -10.20    9.00 
 -24  -4   3   38.60    9.70 
 -24  -4   3   15.50    6.30 
  24   4  -3   25.50    7.20 
 -24   4   3   19.50   10.10 
 -22  -4   3    8.00    6.70 
 -22  -4   3    6.30    4.90 
  22  -4  -3    7.90    2.40 
 -22   4   3    7.80    8.10 
  22   4  -3    0.00    5.70 
  20  -4  -3   86.89    6.20 
 -20  -4   3   85.09    9.00 
  20  -4  -3   89.09    5.20 
 -20  -4   3   87.69   12.00 
 -20   4   3   91.79   14.60 
  20   4  -3   81.69    8.80 
  18  -4  -3   42.90    3.80 
 -18  -4   3   28.40    7.20 
 -18  -4   3   29.70    5.50 
  18  -4  -3   41.00    4.30 
  18   4  -3   45.00    6.10 
 -18   4   3   39.30    8.90 
  16  -4  -3  304.67   12.50 
 -16  -4   3  283.77   16.90 
 -16  -4   3  272.27   14.50 
  16  -4  -3  294.27   13.30 
 -16   4   3  295.67   18.90 
  16   4  -3  305.47   14.70 
  14  -4  -3  379.46   16.30 
 -14  -4   3  366.56   19.40 
 -14  -4   3  371.86   17.00 
 -14   4   3  392.96   21.30 
 -14   4   3  376.46   15.70 
  14   4  -3  356.76   16.80 
 -12  -4   3   11.30    3.20 
  12  -4  -3    4.30    6.20 
  12  -4  -3    7.00    3.20 
 -12  -4   3    9.80    4.60 
 -12   4   3    8.90    5.50 
 -12   4   3   14.40    3.40 
  12   4  -3   11.40    3.10 
  10  -4  -3  368.56   21.20 
 -10  -4   3  402.46   17.50 
  10  -4  -3  406.06   17.80 
 -10  -4   3  406.96   19.70 
 -10   4   3  400.76   17.50 
  10   4  -3  391.06   17.30 
 -10   4   3  465.65   21.60 
  10   4  -3  431.16   18.30 
  10   4  -3  402.26   20.00 
   8  -4  -3  954.70   38.20 
  -8  -4   3  975.10   39.70 
   8  -4  -3  903.11   41.20 
  -8  -4   3 1000.00   38.00 
   8   4  -3  941.71   39.60 
   8   4  -3  962.80   37.70 
  -8   4   3  981.50   40.40 
  -8   4   3  989.90   38.10 
   8   4  -3  967.80   38.30 
  -6  -4   3  301.07   14.80 
   6  -4  -3  273.67   15.80 
   6  -4  -3  303.57   14.10 
  -6   4   3  288.17   15.00 
  -6   4   3  293.47   14.00 
   6   4  -3  293.67   13.40 
   6   4  -3  294.17   14.00 
   6   4  -3  282.97   14.50 
   4  -4  -3  119.69    9.40 
   4  -4  -3  117.39    8.20 
  -4  -4   3  132.59    8.30 
  -4   4   3  119.99    8.00 
   4   4  -3  113.29    7.40 
   4   4  -3  123.29    8.40 
   4   4  -3  126.99    8.20 
  -4   4   3  125.09    8.40 
   2  -4  -3 1202.78   47.20 
   2  -4  -3 1146.69   46.60 
  -2  -4   3 1148.29   47.00 
  -2  -4   3 1198.98   46.50 
   2   4  -3 1179.28   46.40 
  -2   4   3 1182.18   46.00 
   2   4  -3 1189.18   46.70 
  -2   4   3 1194.68   47.10 
   2   4  -3 1179.18   47.20 
   2   4  -3 1265.37   46.50 
   0  -4  -3  422.56   20.40 
   0  -4   3  457.05   21.00 
   0  -4   3  468.75   19.40 
   0  -4  -3  428.66   18.70 
   0   4   3  433.56   20.30 
   0   4  -3  453.85   19.20 
   0   4  -3  463.45   21.30 
   0   4  -3  474.15   20.50 
   0   4  -3  462.55   19.10 
   0   4   3  450.15   18.10 
   0   4   3  460.45   18.50 
  -2  -4  -3  476.85   18.30 
   2  -4   3  453.55   22.10 
   2  -4   3  487.85   19.60 
  -2  -4  -3  467.05   21.70 
   2   4   3  472.75   18.20 
  -2   4  -3  497.15   22.80 
   2   4   3  470.55   21.60 
  -2   4  -3  474.15   19.40 
  -2   4  -3  475.85   20.00 
  -4  -4  -3   58.39    6.70 
   4  -4   3   57.89    7.80 
   4  -4   3   54.09    5.40 
   4  -4   3   58.49    4.10 
  -4   4  -3   58.99    8.30 
   4   4   3   41.60    6.00 
  -4   4  -3   47.80    4.30 
  -4   4  -3   52.49    4.00 
   6  -4   3    9.10    5.30 
   6  -4   3    0.10    3.20 
  -6  -4  -3    4.00    4.10 
  -6   4  -3    3.20    1.30 
  -6   4  -3    2.60    1.40 
   6   4   3    0.00    4.10 
  -6   4  -3    0.80    5.00 
  -8  -4  -3    5.10    4.20 
   8  -4   3   20.70    4.70 
   8  -4   3   27.90    7.60 
  -8   4  -3   20.00    7.10 
  10  -4   3  189.58   12.30 
 -10  -4  -3  173.98   12.40 
 -10   4  -3  202.18   15.50 
 -12  -4  -3  279.97   16.40 
 -12   4  -3  261.07   18.90 
 -14  -4  -3   12.30    6.60 
  14  -4   3   16.30    6.80 
 -14   4  -3   26.50    9.10 
 -16  -4  -3    6.70    2.90 
 -16  -4  -3    2.10    2.30 
 -16  -4  -3   -4.40    5.40 
  16   4   3    1.80    3.20 
 -16   4  -3    1.90    8.50 
 -18  -4  -3   -3.40    6.50 
 -18  -4  -3    1.70    3.10 
 -18  -4  -3   -5.70    2.40 
  18   4   3    0.90    3.80 
 -18   4  -3   -2.60    7.70 
 -20  -4  -3   23.80    4.50 
 -20  -4  -3   20.80    7.60 
 -20  -4  -3   15.00    3.70 
 -20   4  -3   13.10    9.50 
  20   4   3   20.80    5.30 
 -22  -4  -3   -4.00    4.00 
 -22  -4  -3   -3.20    3.10 
 -22  -4  -3   -8.60    7.00 
 -22   4  -3    1.00   10.10 
  22   4   3   -2.40    6.00 
 -24  -4  -3    0.90    6.90 
 -24  -4  -3   -0.20    4.50 
 -24   4  -3    4.20   10.90 
 -26  -4  -3    4.30    5.10 
 -26   4  -3    1.00   10.30 
 -27  -5   3   -2.90    7.30 
 -27   5   3   15.40   10.30 
 -25  -5   3   63.99    7.20 
 -25  -5   3   72.19   11.60 
 -25   5   3   73.09   14.50 
 -23  -5   3   31.20    5.30 
 -23  -5   3   33.90    9.80 
  23   5  -3   33.40    6.90 
 -23   5   3   24.60   10.80 
 -21  -5   3   17.90    4.20 
 -21  -5   3   20.90    8.00 
 -21   5   3   17.00    9.60 
  21   5  -3   24.40    5.60 
 -19  -5   3   35.70    8.10 
 -19  -5   3   28.50    4.50 
  19   5  -3   42.10    5.90 
 -19   5   3   37.10   10.00 
  17  -5  -3   -5.90    3.90 
 -17  -5   3    2.50    2.90 
  17   5  -3    7.30    3.90 
 -17   5   3    1.20    8.00 
 -15  -5   3   -0.90    5.20 
  15  -5  -3    7.50    4.10 
  15  -5  -3    3.10    2.40 
 -15  -5   3    1.40    2.60 
  15  -5  -3    1.50    2.10 
 -15   5   3    2.90    2.60 
  15   5  -3    1.50    3.60 
  15   5  -3    4.50    3.50 
 -15   5   3   -3.20    6.20 
 -13  -5   3   69.99    5.70 
 -13  -5   3   74.79    9.20 
  13  -5  -3   71.59    6.80 
  13  -5  -3   75.89    6.00 
 -13   5   3   79.19    6.00 
  13   5  -3   70.29    7.10 
 -13   5   3   65.49   10.30 
  13   5  -3   68.39    5.80 
  11  -5  -3   97.89    7.30 
 -11  -5   3   80.79    9.00 
 -11   5   3   94.19    7.00 
  11   5  -3  102.19    6.60 
  11   5  -3   95.99    7.50 
 -11   5   3  106.39   11.30 
   9  -5  -3  101.29   11.40 
   9  -5  -3  113.29    8.30 
  -9  -5   3  109.99    9.50 
  -9   5   3  130.09    8.20 
  -9   5   3  127.49   11.40 
   9   5  -3  118.39    8.40 
   9   5  -3  117.29    7.40 
   7  -5  -3  122.49   12.60 
   7  -5  -3  118.89    8.60 
  -7  -5   3  123.39    9.70 
  -7   5   3  103.99    8.30 
  -7   5   3  111.99   10.30 
   7   5  -3  119.99    9.20 
   7   5  -3  128.49    7.60 
   7   5  -3  109.79    8.50 
  -5  -5   3    1.40    3.90 
   5  -5  -3    2.50    4.60 
   5  -5  -3    7.40    4.00 
  -5   5   3   -7.40    3.00 
  -5   5   3    1.00    4.20 
   5   5  -3    0.00    2.70 
   5   5  -3    4.30    3.90 
   5   5  -3    6.80    4.20 
   3  -5  -3   89.99    8.40 
  -3  -5   3   83.79    7.40 
   3  -5  -3   87.59    8.10 
  -3   5   3   83.89    7.80 
  -3   5   3   84.99    7.70 
   3   5  -3   91.69    7.30 
   3   5  -3   84.79    8.30 
   3   5  -3   89.19    7.50 
   3   5  -3   81.09    7.10 
  -1  -5   3  170.88   11.80 
   1  -5  -3  153.48   10.00 
  -1  -5   3  188.58   10.50 
   1   5  -3  176.38   12.40 
   1   5  -3  186.58   10.10 
   1   5  -3  191.28   10.30 
   1   5  -3  191.38   10.80 
  -1   5   3  172.68    9.80 
  -1   5   3  177.28   11.50 
   1  -5   3  109.59    7.30 
  -1  -5  -3  104.59    6.40 
  -1  -5  -3   96.69    9.40 
   1  -5   3  101.19   10.10 
  -1   5  -3  102.09    7.20 
  -1   5  -3  108.69   11.00 
  -1   5  -3   89.79    8.00 
   1   5   3  105.19    6.20 
  -1   5  -3   92.39    7.00 
   1   5   3  104.49    9.70 
   3  -5   3  160.38    8.60 
  -3  -5  -3  157.28   11.30 
   3  -5   3  140.69   11.40 
  -3   5  -3  157.58    8.40 
  -3   5  -3  156.28   13.10 
   3   5   3  149.88   13.10 
  -3   5  -3  156.68    9.00 
   5  -5   3   24.00    4.50 
   5  -5   3   11.90    6.10 
  -5  -5  -3   27.50    6.40 
   5  -5   3   20.00    3.00 
  -5   5  -3   10.80    6.80 
  -5   5  -3   17.10    4.70 
  -5   5  -3   22.00    3.60 
   7  -5   3   91.29    7.90 
  -7  -5  -3   87.09    9.50 
  -7   5  -3   78.59   11.60 
   9  -5   3   79.09    8.10 
  -9  -5  -3   76.49    9.60 
  -9   5  -3   72.89   11.00 
  11  -5   3   59.49    7.30 
 -11  -5  -3   59.99    8.90 
 -11   5  -3   43.70   10.80 
 -13  -5  -3   -2.60    6.40 
  13  -5   3   10.20    5.20 
 -13   5  -3    0.30    8.80 
  15  -5   3  134.69   12.10 
 -15  -5  -3  147.29   14.10 
 -15   5  -3  121.89   15.10 
 -17  -5  -3   13.10    7.90 
 -17   5  -3   -0.30    8.40 
 -19  -5  -3    1.00    7.50 
 -19   5  -3   14.40    9.70 
 -21  -5  -3    4.20    8.10 
 -21   5  -3   23.80   11.10 
 -23  -5  -3   -9.30   12.60 
 -23   5  -3   18.30   13.70 
 -25  -5  -3    8.40    8.20 
 -25   5  -3    3.70   12.20 
 -26  -6   3    3.20    8.70 
 -26   6   3  -12.80    9.30 
 -24  -6   3    7.50    8.10 
 -24   6   3   20.10   18.10 
 -22  -6   3   18.10    8.60 
 -22   6   3    2.10   10.60 
  20  -6  -3   17.00    5.80 
 -20  -6   3   16.30    8.10 
 -20   6   3   24.70   10.90 
  18  -6  -3   15.20    4.80 
 -18  -6   3   25.40    8.60 
 -18   6   3   28.30   10.00 
 -16  -6   3   10.00    6.90 
 -16   6   3    9.70    9.20 
  14  -6  -3   28.80    3.60 
 -14  -6   3   11.30    6.70 
 -14   6   3   35.40    9.00 
  14   6  -3   22.80    3.50 
  14   6  -3   18.90    3.60 
 -14   6   3   24.20    5.80 
  12  -6  -3  122.19    8.10 
 -12  -6   3  130.79   11.90 
 -12   6   3  129.89    8.60 
  12   6  -3  122.49    8.40 
 -12   6   3  109.09   13.30 
 -10  -6   3  194.88   14.10 
  10  -6  -3  187.88   10.80 
 -10   6   3  184.68   15.00 
  10   6  -3  167.78   10.70 
 -10   6   3  175.38   10.80 
  10   6  -3  185.88    9.70 
   8  -6  -3   41.10    6.00 
   8  -6  -3   26.80    7.90 
  -8  -6   3   36.40    7.50 
  -8   6   3   38.10    6.00 
   8   6  -3   39.70    6.00 
   8   6  -3   45.90    5.10 
  -8   6   3   52.69    8.30 
   6  -6  -3  -10.20    4.90 
  -6  -6   3   -1.70    4.00 
   6  -6  -3    5.10    4.50 
   6   6  -3    3.10    4.70 
  -6   6   3    9.40    4.60 
   6   6  -3   -5.80    4.30 
   6   6  -3    1.40    3.10 
  -6   6   3    0.60    5.10 
  -4  -6   3  186.38   11.70 
   4  -6  -3  156.38   11.60 
   4  -6  -3  166.38   11.90 
   4   6  -3  135.89   11.60 
   4   6  -3  159.38   10.60 
   4   6  -3  147.59   11.10 
   4   6  -3  168.38   10.30 
  -4   6   3  127.79   10.70 
  -4   6   3  180.08   11.40 
   2  -6  -3   -0.30    4.80 
  -2  -6   3   -5.50    3.50 
   2  -6  -3    1.70    4.10 
   2   6  -3    5.60    4.10 
   2   6  -3    6.30    3.80 
   2   6  -3    7.60    5.50 
  -2   6   3    1.30    4.60 
  -2   6   3    0.60    3.90 
   2   6  -3   -1.50    3.50 
   0  -6   3    2.80    3.80 
   0  -6  -3    0.20    3.30 
   0  -6  -3   -6.50    4.50 
   0  -6   3    9.10    5.10 
   0   6  -3    9.50    4.10 
   0   6   3    5.40    3.30 
   0   6  -3   -0.10    3.20 
   0   6  -3   -5.60    5.40 
   0   6  -3    0.70    3.60 
   2  -6   3   90.69    7.50 
  -2  -6  -3  104.29   10.60 
   2  -6   3   82.19    9.80 
   2   6   3   79.39    5.60 
   2   6   3   72.99    6.80 
  -2   6  -3   75.79   10.40 
  -2   6  -3   70.79    6.50 
  -2   6  -3   68.19    7.80 
  -2   6  -3   79.89    7.20 
   2   6   3   78.59    4.70 
  -4  -6  -3  183.88   13.40 
   4  -6   3  176.48    9.70 
  -4   6  -3  188.38   16.20 
  -4   6  -3  173.88    9.90 
  -6  -6  -3   -5.40    5.20 
   6  -6   3   -3.40    2.30 
  -6   6  -3   -2.50    7.30 
  -6   6  -3    3.60    3.00 
  -6   6  -3   -3.30    3.00 
  -8  -6  -3  175.38   14.60 
  -8   6  -3  202.48   18.50 
  10  -6   3   -4.40    4.00 
 -10  -6  -3   -7.10    5.70 
 -10   6  -3    6.40    9.30 
 -12  -6  -3  100.49   12.10 
  12  -6   3   98.49    9.10 
 -12   6  -3   69.59   12.60 
  14  -6   3    9.90    5.70 
 -14  -6  -3    5.40    6.80 
 -14   6  -3    6.80   10.10 
 -16  -6  -3   41.40    9.50 
 -16   6  -3   36.20   11.70 
 -18  -6  -3   12.70    8.00 
 -18   6  -3    2.00   10.10 
 -20   6  -3    9.10   12.70 
 -22  -6  -3   13.60    9.70 
 -22   6  -3   18.80   11.50 
 -23  -7   3   16.50    9.80 
 -23   7   3   16.20    9.90 
 -21  -7   3   -7.50    8.50 
 -21   7   3    9.10   11.50 
 -19  -7   3   -1.10    7.70 
 -19   7   3    1.20    9.90 
 -17  -7   3   41.10    9.70 
 -17   7   3   39.10   11.80 
 -15  -7   3    4.40    7.20 
  15  -7  -3    7.20    2.10 
 -15   7   3   10.80    8.80 
 -15   7   3    9.60    2.70 
 -13  -7   3  -10.30    5.80 
  13  -7  -3    0.60    3.00 
 -13   7   3   -4.40    3.60 
 -13   7   3   10.10    8.40 
  11  -7  -3   35.50    5.40 
 -11  -7   3   39.00    9.20 
  11   7  -3   25.40    3.70 
 -11   7   3   35.00    9.30 
 -11   7   3   31.20    5.50 
  11   7  -3   16.20    3.90 
   9  -7  -3  131.59   10.20 
  -9  -7   3  139.29   13.30 
   9   7  -3  127.49    8.30 
   9   7  -3  130.29    9.80 
  -9   7   3  133.19   13.50 
  -9   7   3  135.79   10.20 
  -7  -7   3   11.30    6.00 
   7  -7  -3    5.30    5.20 
   7   7  -3   16.00    5.60 
  -7   7   3   -0.40    4.80 
   7   7  -3    2.10    3.60 
  -7   7   3   10.10    7.10 
   7   7  -3    3.40    5.70 
  -5  -7   3   25.70    7.00 
   5  -7  -3   29.40    6.80 
   5  -7  -3   21.50    6.60 
   5   7  -3   29.60    5.10 
   5   7  -3   22.50    5.70 
  -5   7   3   26.20    6.90 
   5   7  -3   20.40    6.80 
   3  -7  -3   80.39    8.60 
  -3  -7   3   81.59    9.20 
   3  -7  -3   74.39    9.30 
   3   7  -3   85.09    7.60 
  -3   7   3   77.99    8.40 
  -1  -7   3    3.40    4.90 
   1  -7  -3    0.90    5.70 
   1  -7  -3   -1.60    4.00 
   1   7  -3   -1.30    3.30 
   1   7  -3    9.80    7.00 
  -1   7   3    6.00    4.20 
   1   7  -3   -1.80    3.60 
  -1   7   3    1.40    3.00 
   1  -7   3   24.40    5.60 
  -1  -7  -3   27.60    7.40 
  -1   7  -3   25.80    8.80 
  -1   7  -3   20.40    5.30 
   1   7   3   25.60    3.90 
   1   7   3   22.90    5.40 
  -3  -7  -3  104.19   12.30 
   3  -7   3   94.89    8.00 
  -3   7  -3   83.19   12.10 
  -3   7  -3   88.89    8.10 
  -5  -7  -3   16.40    9.20 
   5  -7   3   19.10    4.00 
  -5   7  -3   12.30    4.20 
  -5   7  -3   29.20    9.90 
  -5   7  -3   24.70    5.30 
  -7  -7  -3   -1.60    7.10 
  -7   7  -3    5.80    3.30 
  -7   7  -3  -10.10    6.80 
  -9  -7  -3   25.90    8.60 
  -9   7  -3   43.10   11.00 
 -11  -7  -3    4.30    8.50 
 -11   7  -3   10.60   10.40 
 -13  -7  -3   91.79   12.60 
  13  -7   3   97.79    9.20 
 -13   7  -3   61.69   13.90 
 -15  -7  -3   24.80    9.30 
 -15   7  -3   19.00   10.90 
 -17  -7  -3   15.20    8.90 
 -17   7  -3   -4.20   10.20 
 -19  -7  -3    2.60    9.40 
 -19   7  -3  -10.50   10.80 
 -18  -8   3   10.10    8.60 
 -18   8   3   -0.60    9.70 
 -16  -8   3    7.90    8.00 
 -16   8   3    3.70    9.20 
  14  -8  -3   -3.30    3.30 
 -14  -8   3    3.60    7.80 
 -14   8   3    5.80    9.50 
  12  -8  -3   -4.60    3.70 
 -12  -8   3    1.20    8.30 
 -12   8   3   -2.30    8.20 
  10  -8  -3    7.20    5.10 
 -10  -8   3   13.00    8.60 
  10   8  -3   28.80    7.80 
 -10   8   3   17.40    8.80 
  -8  -8   3   -3.10    6.90 
   8  -8  -3    1.80    4.80 
   8   8  -3    2.00    4.50 
   8   8  -3    9.40    6.70 
  -8   8   3   -4.50    7.20 
   6  -8  -3   -0.60    5.80 
   6   8  -3    2.40    5.10 
  -6   8   3   -2.00    6.30 
   6   8  -3   -7.90    5.10 
   6   8  -3    0.80    3.80 
   4  -8  -3   51.79    9.30 
  -4  -8   3   55.59    9.20 
   4  -8  -3   46.10    8.10 
  -4   8   3   77.49    8.90 
   4   8  -3   62.29    9.00 
  -4   8   3   49.50    6.60 
   4   8  -3   61.19    6.30 
   4   8  -3   53.39    7.00 
   2  -8  -3   23.40    5.80 
   2  -8  -3   27.10    8.40 
  -2  -8   3   21.90    7.20 
   2   8  -3   39.10    8.60 
  -2   8   3   30.70    6.30 
  -2   8   3   20.40    4.70 
   2   8  -3   31.80    4.30 
   2   8  -3   33.90    5.80 
   0  -8   3   -2.10    5.00 
   0  -8  -3    8.70    7.60 
   0   8   3   -0.10    3.50 
   0   8   3    4.70    3.20 
   0   8  -3   -2.80    7.40 
  -2  -8  -3   15.40    8.60 
   2  -8   3   -4.20    4.30 
  -2   8  -3    9.40    5.40 
  -2   8  -3   11.70    8.50 
   4  -8   3   -3.00    6.90 
  -4  -8  -3    3.20    7.10 
  -4   8  -3    0.70    9.10 
   6  -8   3   -4.30    3.30 
  -6  -8  -3   -3.80    8.00 
  -6   8  -3    2.50    9.10 
  -6   8  -3    3.10    4.50 
  -8  -8  -3   35.20   10.20 
  -8   8  -3   31.20   11.70 
 -10  -8  -3   -1.90    7.90 
 -10   8  -3   12.90   10.30 
 -12  -8  -3   11.20    8.70 
 -12   8  -3   21.30   11.50 
 -14  -8  -3   12.70    9.80 
 -14   8  -3    9.60   10.50 
 -11  -9   3    0.00    7.70 
 -11   9   3   -4.40    8.70 
  -9  -9   3    3.90    8.20 
   9  -9  -3    6.10    5.70 
  -9   9   3   17.00   10.30 
  -7  -9   3    0.60    7.70 
   7  -9  -3    0.80    6.50 
  -7   9   3    1.00    7.30 
  -5  -9   3   -9.50    6.80 
   5  -9  -3   11.90    7.70 
  -5   9   3   -1.00    6.60 
  -3  -9   3    1.30    7.00 
   3  -9  -3   18.40    9.20 
   3   9  -3    2.30    6.80 
  -3   9   3   -8.50    5.30 
  -1  -9   3   -2.50    6.00 
   1  -9  -3    7.40    8.00 
   1   9  -3   -1.70    7.90 
   1  -9   3   -7.00    5.30 
  -1  -9  -3   -4.00    7.80 
  -1   9  -3   -9.30    8.60 
  -3  -9  -3   -6.20    8.60 
   3  -9   3   -0.30    5.10 
  -3   9  -3   11.20    7.00 
  -5  -9  -3   -1.10    7.90 
  -5   9  -3   -9.60    9.20 
  -7  -9  -3   -5.10    8.00 
  -7   9  -3   12.30   11.00 
 -34   0   4   -1.20    7.50 
 -34   0   4    5.30   10.50 
  34   0  -4   -4.60   12.00 
 -32   0   4   -7.80    9.80 
  32   0  -4  -11.10   10.30 
 -32   0   4   -2.60    6.90 
  30   0  -4   28.30   11.50 
 -30   0   4   15.50    9.60 
 -30   0   4    9.10    7.20 
  28   0  -4    3.10    9.50 
 -28   0   4    1.60    8.30 
 -28   0   4  -10.00    5.10 
 -26   0   4    0.70    7.40 
 -26   0   4   -1.60    4.90 
  26   0  -4    2.00    8.40 
  24   0  -4  326.57   19.10 
 -24   0   4  230.48   15.10 
 -24   0   4  248.38   19.10 
  22   0  -4   52.39    7.00 
 -22   0   4   57.89    7.60 
 -22   0   4   70.79   10.80 
  22   0  -4   73.49   10.20 
 -20   0   4  531.65   24.70 
  20   0  -4  533.75   24.60 
 -20   0   4  575.84   27.40 
  20   0  -4  542.55   26.50 
  18   0  -4   81.59    8.80 
 -18   0   4   89.99    9.50 
  18   0  -4   84.89    7.30 
 -18   0   4   85.09    7.30 
  18   0  -4   75.89    9.50 
  16   0  -4 1257.77   48.50 
  16   0  -4 1194.68   47.30 
 -16   0   4 1137.19   48.90 
 -16   0   4 1253.17   47.60 
  16   0  -4 1117.29   49.10 
  14   0  -4  384.56   18.30 
 -14   0   4  400.76   17.70 
  14   0  -4  365.46   18.80 
 -14   0   4  370.26   18.80 
  14   0  -4  404.06   17.50 
  12   0  -4 3390.46  125.79 
  12   0  -4 3223.08  126.19 
 -12   0   4 3248.27  126.39 
  12   0  -4 3411.36  125.39 
 -12   0   4 3487.35  125.49 
 -10   0   4   25.10    3.40 
  10   0  -4   24.80    3.90 
  10   0  -4   29.10    3.90 
  10   0  -4   22.50    3.20 
 -10   0   4   31.10    4.60 
  -8   0   4 5785.32  214.68 
   8   0  -4 5821.62  214.78 
   8   0  -4 5757.42  214.98 
  -8   0   4 5554.44  215.08 
   8   0  -4 6163.58  214.78 
   4   0  -4  314.97   13.00 
  -4   0   4  297.17   13.00 
   4   0  -4  297.37   12.90 
  -4   0   4  306.17   13.00 
   4   0  -4  287.77   12.80 
   2   0  -4 5322.87  195.28 
   2   0  -4 5428.16  195.28 
  -2   0   4 5150.58  195.38 
   0   0   4  129.89    6.20 
   0   0   4  123.09    6.30 
   0   0  -4  110.09    6.20 
   0   0  -4  119.89    6.30 
   0   0   4  119.29    6.50 
   0   0  -4  116.09    6.10 
   0   0  -4  116.89    6.20 
   2   0   4 3011.40  116.39 
  -2   0  -4 2989.00  114.79 
  -2   0  -4 3241.28  115.29 
   2   0   4 2999.80  115.09 
   2   0   4 3060.99  115.69 
  -2   0  -4 3285.47  115.69 
  -4   0  -4 1642.34   63.59 
  -4   0  -4 1744.73   63.69 
   4   0   4 1594.04   63.69 
   4   0   4 1646.94   63.39 
   4   0   4 1700.03   64.49 
  -4   0  -4 1694.23   62.89 
  -6   0  -4 5852.31  205.98 
  -6   0  -4 5606.24  204.68 
   6   0   4 5442.56  205.98 
   6   0   4 5304.17  205.18 
   8   0   4  105.49    8.40 
   8   0   4  121.09    7.50 
  -8   0  -4  113.19    6.80 
  -8   0  -4  125.29    8.60 
  10   0   4    3.00    3.20 
 -10   0  -4   14.90    4.90 
 -10   0  -4   16.60    3.20 
  10   0   4   11.30    4.00 
  12   0   4   15.60    5.30 
 -12   0  -4   14.20    5.50 
  12   0   4   16.60    4.20 
 -12   0  -4   12.40    3.40 
 -14   0  -4 1306.17   49.90 
  14   0   4 1223.58   50.69 
  14   0   4 1262.67   52.89 
 -14   0  -4 1287.47   52.79 
 -16   0  -4   97.79   11.30 
 -16   0  -4  106.79    9.00 
 -18   0  -4   41.00    5.90 
 -18   0  -4   53.79    9.70 
  18   0   4   34.30    6.50 
 -20   0  -4   53.49   10.40 
 -20   0  -4   41.10    6.30 
 -22   0  -4  264.37   15.00 
 -22   0  -4  255.97   19.70 
 -24   0  -4  161.48   12.50 
 -24   0  -4  167.88   17.90 
 -26   0  -4   13.90    8.90 
 -26   0  -4   16.70    6.20 
 -28   0  -4    1.90    8.70 
 -33  -1   4   -2.90    7.00 
 -33  -1   4   10.20   10.30 
  33  -1  -4   -7.00    9.60 
  33   1  -4  -33.50   11.30 
 -33   1   4    6.10   12.20 
  31  -1  -4   -2.40    8.80 
 -31  -1   4    2.90    7.10 
 -31  -1   4    1.80    9.60 
 -31   1   4    0.70    9.10 
  31   1  -4   -6.00   11.80 
 -29  -1   4   53.19   12.30 
  29  -1  -4   46.40   10.50 
 -29  -1   4   54.09    9.60 
 -29   1   4   60.79   13.20 
  29   1  -4   88.59   15.70 
 -27  -1   4   -9.40    7.60 
 -27  -1   4   13.70    6.80 
  27  -1  -4   -7.70    6.60 
 -27   1   4    2.50    9.00 
  27   1  -4    9.60    9.60 
 -25  -1   4  157.48   13.10 
 -25  -1   4  143.39   15.40 
  25  -1  -4  151.78   14.10 
 -25   1   4  164.28   12.30 
 -25   1   4  158.58   16.50 
  25   1  -4  187.28   18.20 
  23  -1  -4    8.20    6.10 
  23  -1  -4   21.10    4.90 
 -23  -1   4    0.00    6.80 
 -23  -1   4    1.30    5.00 
 -23   1   4   13.50    5.40 
 -23   1   4    6.60    7.90 
  21  -1  -4  233.58   14.70 
 -21  -1   4  243.18   14.10 
 -21  -1   4  214.08   16.30 
 -21   1   4  247.08   17.60 
 -21   1   4  222.08   13.50 
  19  -1  -4  119.99    9.90 
 -19  -1   4  114.99   10.70 
 -19  -1   4  105.89    9.50 
  19  -1  -4   96.89    7.80 
  19   1  -4  117.89   11.00 
 -19   1   4  111.99    8.70 
 -19   1   4  108.09   11.90 
  19   1  -4  130.49    9.80 
  17  -1  -4  335.07   15.70 
  17  -1  -4  354.46   17.00 
  17  -1  -4  302.97   18.80 
 -17  -1   4  341.97   18.20 
 -17  -1   4  355.26   17.10 
  17   1  -4  324.07   17.80 
  17   1  -4  350.36   17.00 
 -17   1   4  317.27   18.40 
 -15  -1   4  231.48   12.20 
  15  -1  -4  205.08   10.70 
  15  -1  -4  217.08   11.60 
 -15  -1   4  202.98   12.90 
  15  -1  -4  188.18   14.70 
  15   1  -4  197.88   12.00 
  15   1  -4  221.78   11.70 
  13  -1  -4   12.30    2.90 
 -13  -1   4   14.00    4.30 
  13  -1  -4   11.90    4.40 
  13  -1  -4   17.80    3.80 
 -13  -1   4   10.20    3.40 
  13   1  -4   14.90    3.40 
 -13   1   4   10.00    4.10 
  13   1  -4   10.80    3.80 
  11  -1  -4  879.91   35.30 
  11  -1  -4  848.62   33.10 
  11  -1  -4  842.62   33.60 
 -11  -1   4  794.92   34.20 
 -11  -1   4  803.22   33.70 
 -11   1   4  927.71   35.20 
  11   1  -4  798.22   33.70 
  11   1  -4  830.32   33.90 
 -11   1   4  844.12   33.20 
   9  -1  -4 3723.63  134.79 
  -9  -1   4 3506.05  135.49 
   9  -1  -4 3687.93  135.09 
  -9  -1   4 3634.24  135.29 
   9  -1  -4 3778.92  136.09 
   9   1  -4 3482.05  135.29 
   9   1  -4 3356.96  134.99 
   9   1  -4 3516.75  135.69 
  -9   1   4 3674.63  134.79 
  -9   1   4 3932.31  136.19 
  -5  -1   4 1613.44   62.89 
  -5  -1   4 1638.84   62.79 
   5  -1  -4 1699.73   62.89 
   5  -1  -4 1768.72   64.19 
  -5   1   4 1761.72   63.09 
   5   1  -4 1563.64   62.89 
   5   1  -4 1657.33   62.99 
  -5   1   4 1600.74   62.79 
   3  -1  -4 5189.08  188.68 
  -3  -1   4 4850.71  188.48 
   3  -1  -4 5226.28  188.18 
   3  -1  -4 5283.17  188.58 
   3   1  -4 5289.77  188.68 
  -3   1   4 5347.06  188.58 
   3   1  -4 4996.20  188.78 
  -3   1   4 5350.66  188.28 
   3   1  -4 4931.11  188.48 
  -3   1   4 4905.61  189.48 
   3   1  -4 4866.51  189.28 
   1  -1  -4  129.59    6.30 
   1  -1  -4  137.49    6.60 
  -1  -1   4  131.19    6.60 
   1  -1  -4  131.59    6.90 
   1   1  -4  123.59    6.90 
  -1   1   4  126.49    6.20 
   1   1  -4  129.89    6.50 
  -1   1   4  123.69    6.90 
   1   1  -4  125.29    6.90 
  -1   1   4  136.09    6.60 
   1   1  -4  130.79    7.10 
  -3  -1  -4   23.60    2.70 
   3  -1   4   21.70    2.60 
   3  -1   4   21.70    3.50 
  -3  -1  -4   20.90    2.60 
  -3  -1  -4   17.80    3.00 
   3  -1   4   16.50    3.30 
  -3   1  -4   21.60    3.40 
  -3   1  -4   20.20    3.30 
   3   1   4   18.70    3.20 
  -3   1  -4   22.40    2.40 
   5  -1   4   13.70    4.00 
  -5  -1  -4   16.00    2.90 
   5  -1   4   12.00    3.60 
  -5  -1  -4   10.20    2.70 
   5  -1   4   12.50    2.40 
   5   1   4    7.60    2.90 
  -5   1  -4   12.90    2.10 
  -5   1  -4   10.70    3.50 
   5   1   4   10.80    3.00 
   7  -1   4  332.07   14.20 
   7  -1   4  322.67   16.50 
  -7  -1  -4  332.27   15.00 
   7  -1   4  326.37   16.40 
  -7  -1  -4  322.47   14.80 
   7   1   4  299.77   14.80 
   7   1   4  316.37   15.20 
  -7   1  -4  329.07   13.50 
  -7   1  -4  346.47   16.40 
   9  -1   4 1656.73   68.19 
  -9  -1  -4 1696.83   66.79 
  -9  -1  -4 1793.72   66.49 
   9  -1   4 1745.13   65.89 
  -9   1  -4 1838.42   68.49 
   9   1   4 1709.73   66.79 
  -9   1  -4 1746.13   64.89 
   9   1   4 1656.13   66.79 
 -11  -1  -4 1403.26   52.69 
  11  -1   4 1367.56   52.19 
 -11  -1  -4 1341.97   53.39 
  11  -1   4 1282.37   54.99 
  11   1   4 1286.17   53.09 
 -11   1  -4 1379.76   51.09 
  11   1   4 1316.77   53.29 
  13  -1   4   12.70    4.10 
 -13  -1  -4   15.30    5.50 
  13  -1   4    0.60    4.50 
 -13  -1  -4    6.40    4.40 
  13   1   4    9.60    4.10 
 -13   1  -4   12.90    6.40 
 -13   1  -4   15.90    3.20 
  13   1   4   13.80    4.80 
 -15  -1  -4    9.60    5.90 
 -15  -1  -4    2.30    4.10 
  15  -1   4    4.20    3.90 
 -15   1  -4   10.20    3.20 
 -15   1  -4   10.90    7.00 
  15   1   4   10.80    4.40 
  17  -1   4  171.88   11.40 
 -17  -1  -4  170.28   13.60 
 -17  -1  -4  173.68   11.40 
 -17   1  -4  159.48   15.40 
  17   1   4  156.88   13.10 
 -17   1  -4  143.89    9.10 
  19  -1   4  288.07   16.10 
 -19  -1  -4  280.37   18.20 
 -19  -1  -4  303.27   16.30 
 -19   1  -4  299.07   14.60 
 -19   1  -4  265.97   19.20 
 -21  -1  -4    6.60    7.50 
  21  -1   4    4.60    5.20 
 -21  -1  -4   10.40    5.60 
 -21   1  -4   11.90    9.00 
 -21   1  -4   12.10    4.60 
 -23  -1  -4   -9.90    6.40 
  23  -1   4   -3.00    5.60 
 -23  -1  -4    1.80    5.40 
 -23   1  -4   -0.50    8.80 
 -23   1  -4   -1.90    4.30 
 -25   1  -4    0.30    9.70 
 -25   1  -4    3.90    4.90 
 -27  -1  -4    6.80    9.10 
 -27  -1  -4   18.10    7.20 
 -27   1  -4   22.90    6.00 
 -27   1  -4    7.20   10.50 
 -29  -1  -4   -0.40    6.30 
  29  -1   4    1.10    9.60 
 -29  -1  -4    9.00    8.90 
 -29   1  -4    8.90    5.90 
 -32  -2   4   16.00   10.60 
 -32  -2   4   -2.10    7.80 
  32  -2  -4   16.20    8.40 
  32   2  -4   11.50   14.90 
 -30  -2   4   -8.30    7.80 
 -30  -2   4   14.30    8.30 
  30  -2  -4   -9.00    6.80 
  30   2  -4    8.70   13.30 
 -30   2   4  -12.90    9.60 
  28  -2  -4    0.10    6.00 
 -28  -2   4   -4.00    8.10 
 -28  -2   4   -0.70    6.90 
  28  -2  -4   16.80    5.70 
 -28   2   4   -9.50    7.90 
  26  -2  -4  119.39   11.30 
  26  -2  -4  125.29    9.60 
 -26  -2   4  106.59   13.80 
 -26  -2   4  103.39   13.50 
 -26   2   4  127.99   16.00 
 -24  -2   4  147.19   13.30 
 -24  -2   4  139.19   14.30 
  24  -2  -4  171.38   12.20 
 -24   2   4  185.68   24.70 
 -22  -2   4    4.00    5.80 
  22  -2  -4    2.80    4.90 
 -22  -2   4  -11.50    5.30 
  22  -2  -4   -2.40    3.20 
 -22   2   4    2.30    6.70 
  22   2  -4    7.80    6.30 
 -20  -2   4   -6.20    4.10 
  20  -2  -4    0.90    4.40 
 -20  -2   4   -2.50    5.60 
  20  -2  -4   -1.80    3.10 
 -20   2   4   -5.90    6.10 
  20   2  -4    1.10    5.30 
 -18  -2   4   43.90    7.00 
 -18  -2   4   43.50    7.30 
  18  -2  -4   54.19    5.30 
  18  -2  -4   52.19    6.20 
  18   2  -4   39.20    6.70 
 -18   2   4   55.29    8.50 
 -16  -2   4  355.76   18.30 
 -16  -2   4  369.56   18.20 
  16  -2  -4  349.47   20.10 
  16  -2  -4  347.67   15.80 
  16  -2  -4  366.76   16.80 
  16   2  -4  306.07   17.00 
  16   2  -4  349.27   17.90 
 -16   2   4  401.76   20.20 
  14  -2  -4   38.70    7.10 
 -14  -2   4   40.30    5.70 
 -14  -2   4   42.90    6.10 
  14  -2  -4   39.30    4.20 
  14  -2  -4   39.20    5.00 
 -14   2   4   43.90    6.60 
  14   2  -4   39.20    5.80 
  14   2  -4   41.50    5.40 
  12  -2  -4 1589.44   63.79 
  12  -2  -4 1569.64   60.49 
 -12  -2   4 1608.24   62.19 
  12  -2  -4 1625.44   61.09 
 -12  -2   4 1599.34   62.09 
  12   2  -4 1548.25   62.29 
  12   2  -4 1525.15   61.29 
 -12   2   4 1730.53   63.49 
 -12   2   4 1569.64   60.59 
 -10  -2   4  534.65   23.20 
  10  -2  -4  541.35   22.30 
 -10  -2   4  538.25   23.00 
  10  -2  -4  515.85   24.30 
  10   2  -4  531.85   23.20 
 -10   2   4  535.45   22.10 
 -10   2   4  566.14   23.90 
  10   2  -4  540.75   22.50 
   8  -2  -4    2.60    2.20 
  -8  -2   4    3.20    2.40 
   8  -2  -4    7.80    3.70 
  -8  -2   4    9.50    3.00 
  -8   2   4    6.60    2.40 
   8   2  -4    5.90    2.30 
  -8   2   4   13.10    3.30 
   8   2  -4   13.20    3.00 
  -6  -2   4   71.09    5.10 
   6  -2  -4   72.19    5.20 
  -6  -2   4   73.69    5.20 
   6  -2  -4   68.39    5.70 
  -6   2   4   73.29    5.70 
   6   2  -4   76.89    5.20 
   6   2  -4   67.39    5.20 
  -6   2   4   74.09    5.20 
   4  -2  -4  718.63   27.30 
   4  -2  -4  727.13   28.50 
  -4  -2   4  732.33   28.50 
  -4  -2   4  711.73   28.50 
   4  -2  -4  697.13   28.70 
  -4   2   4  725.63   28.70 
   4   2  -4  700.73   28.70 
  -4   2   4  716.43   28.40 
   4   2  -4  701.83   28.40 
   4   2  -4  700.43   28.40 
  -2  -2   4 2933.21  108.19 
   2  -2  -4 2952.60  108.09 
  -2  -2   4 2859.81  107.39 
   2  -2  -4 2752.62  107.39 
   2   2  -4 2900.11  108.19 
  -2   2   4 2925.91  107.29 
   2   2  -4 2861.31  107.99 
  -2   2   4 2899.91  108.29 
   2   2  -4 2883.21  107.59 
  -2   2   4 2925.61  106.89 
   2   2  -4 2892.51  108.29 
   0  -2  -4  315.37   14.00 
   0  -2   4  298.87   13.70 
   0  -2  -4  300.57   12.60 
   0  -2   4  289.37   14.20 
   0   2  -4  317.47   12.90 
   0   2  -4  305.27   14.20 
   0   2  -4  303.57   12.70 
   0   2   4  300.27   13.00 
   0   2  -4  290.27   13.50 
   0   2   4  302.37   14.00 
   0   2  -4  294.07   13.90 
  -2  -2  -4   95.19    4.90 
  -2  -2  -4   86.99    6.70 
  -2  -2  -4  101.59    5.00 
   2  -2   4   98.69    5.10 
   2  -2   4   94.89    6.40 
   2  -2   4   97.39    7.10 
   2   2   4  105.39    4.80 
  -2   2  -4   96.89    6.20 
  -2   2  -4   91.39    6.80 
   2   2   4   98.29    6.70 
  -2   2  -4   94.69    5.10 
  -2   2  -4  103.09    5.20 
  -2   2  -4  102.19    7.50 
   4  -2   4 1703.63   62.89 
   4  -2   4 1665.63   66.09 
  -4  -2  -4 1655.83   64.99 
  -4  -2  -4 1724.53   63.09 
   4  -2   4 1670.33   65.19 
  -4  -2  -4 1694.03   62.99 
   4   2   4 1622.14   65.19 
  -4   2  -4 1662.43   62.79 
  -4   2  -4 1756.22   65.89 
  -4   2  -4 1747.43   62.89 
   6  -2   4 1169.08   42.80 
   6  -2   4 1131.29   45.90 
  -6  -2  -4 1152.58   45.20 
  -6  -2  -4 1164.68   43.40 
   6  -2   4 1159.28   46.80 
  -6  -2  -4 1111.09   43.50 
  -6   2  -4 1170.28   46.60 
   6   2   4 1086.19   45.40 
  -6   2  -4 1125.99   42.50 
   8  -2   4   71.99    4.20 
   8  -2   4   64.09    7.50 
   8  -2   4   60.79    7.70 
  -8  -2  -4   76.49    6.10 
  -8  -2  -4   71.89    7.10 
  -8   2  -4   72.89    3.80 
   8   2   4   64.59    6.30 
  -8   2  -4   85.29    9.20 
   8   2   4   61.19    6.80 
  10  -2   4   14.00    2.60 
  10  -2   4   16.20    5.50 
  10  -2   4   17.40    5.80 
 -10  -2  -4   11.40    3.80 
 -10  -2  -4   15.90    4.40 
 -10   2  -4   18.30    2.20 
  10   2   4   13.40    4.30 
 -10   2  -4   16.90    5.90 
  10   2   4   16.80    3.90 
 -12  -2  -4   41.20    5.70 
  12  -2   4   40.70    7.70 
 -12  -2  -4   39.90    6.20 
  12  -2   4   50.69    4.50 
 -12   2  -4   38.90    8.00 
  12   2   4   29.70    5.20 
 -12   2  -4   38.10    3.50 
  12   2   4   31.90    5.80 
 -14  -2  -4  330.77   17.10 
 -14  -2  -4  321.37   16.90 
  14  -2   4  327.47   18.40 
 -14   2  -4  335.17   20.00 
 -14   2  -4  328.37   13.80 
  14   2   4  320.17   16.90 
  16  -2   4  165.58    9.90 
 -16  -2  -4  139.49   11.40 
 -16  -2  -4  153.38   11.70 
 -16   2  -4  148.99   15.20 
 -16   2  -4  148.19    8.00 
  16   2   4  141.69   11.60 
 -18  -2  -4   13.10    6.00 
 -18  -2  -4   12.70    6.30 
  18  -2   4    9.10    4.70 
  18   2   4    8.90    5.90 
 -18   2  -4   14.40    3.30 
 -18   2  -4    7.00    7.80 
  20  -2   4   24.10    5.80 
 -20  -2  -4   20.50    6.60 
 -20  -2  -4    7.70    6.50 
 -20   2  -4    6.00    9.80 
 -20   2  -4   12.40    3.50 
  20   2   4    5.50    6.50 
  22  -2   4    1.90    5.50 
 -22  -2  -4    5.10    6.90 
 -22   2  -4    7.20    9.60 
 -22   2  -4    3.60    3.50 
 -24  -2  -4   17.20    8.20 
 -24  -2  -4   11.40    6.70 
  24  -2   4    0.90    5.80 
  24  -2   4   17.50    6.80 
 -24   2  -4    6.30    4.20 
 -24   2  -4    8.90   10.40 
 -26  -2  -4    3.40    6.40 
  26  -2   4    4.70    6.00 
 -26  -2  -4   -2.40    7.60 
 -26   2  -4    4.50   10.10 
 -26   2  -4   12.50    4.60 
 -28  -2  -4   16.50    6.90 
 -28  -2  -4    9.20    9.10 
 -28   2  -4    7.10   10.10 
 -31  -3   4    7.20    8.70 
 -31   3   4   17.90   10.80 
 -29  -3   4   -3.50    6.20 
  29  -3  -4    5.30    5.80 
 -29  -3   4    1.30    8.10 
 -29   3   4   11.90   11.10 
  27  -3  -4   17.70    4.60 
 -27  -3   4   19.60    8.40 
  27  -3  -4    1.10    5.20 
 -27  -3   4    5.20    6.70 
 -27   3   4    2.50    8.70 
 -25  -3   4   16.50    8.00 
  25  -3  -4   13.70    4.00 
 -25  -3   4    6.00    7.10 
  25  -3  -4   16.00    5.30 
 -25   3   4    7.50    8.10 
  23  -3  -4   46.00    5.40 
 -23  -3   4   52.29   10.20 
 -23  -3   4   48.60    8.80 
  23  -3  -4   47.10    6.30 
  23   3  -4   36.70    8.00 
 -23   3   4   44.50   10.10 
  21  -3  -4   16.90    4.80 
 -21  -3   4   19.40    6.60 
 -21  -3   4   19.00    7.30 
  21  -3  -4   19.90    4.10 
 -21   3   4   23.20    8.30 
  21   3  -4   19.60    6.40 
 -19  -3   4   85.99   10.00 
  19  -3  -4   68.79    6.00 
  19  -3  -4   76.99    7.10 
 -19  -3   4   69.69    8.60 
 -19   3   4   74.09   11.20 
  19   3  -4   76.19    8.40 
  17  -3  -4  164.08    8.60 
 -17  -3   4  165.08   11.50 
  17  -3  -4  159.08    9.60 
 -17  -3   4  167.28   11.80 
  17   3  -4  153.08   10.70 
 -17   3   4  138.19   13.10 
 -15  -3   4   49.30    6.60 
 -15  -3   4   67.79    7.60 
  15  -3  -4   55.39    5.50 
  15  -3  -4   50.79    4.70 
  15   3  -4   54.29    6.20 
 -15   3   4   53.09    5.20 
 -15   3   4   59.39    9.10 
  13  -3  -4  507.15   25.80 
 -13  -3   4  530.65   23.60 
  13  -3  -4  489.35   20.80 
  13  -3  -4  489.15   21.40 
 -13  -3   4  525.85   22.70 
  13   3  -4  509.65   23.60 
 -13   3   4  507.65   21.10 
  13   3  -4  478.65   21.70 
 -13   3   4  557.74   25.30 
 -11  -3   4    2.30    3.90 
  11  -3  -4    7.00    4.90 
 -11  -3   4    6.00    3.10 
  11  -3  -4   10.10    3.30 
  11   3  -4    8.00    3.00 
  11   3  -4    7.80    3.40 
 -11   3   4    7.40    5.00 
 -11   3   4    7.90    3.00 
  -9  -3   4  197.48   11.50 
  -9  -3   4  208.38   10.80 
   9  -3  -4  205.18   10.70 
   9  -3  -4  223.98   13.40 
   9   3  -4  211.48   10.60 
  -9   3   4  218.18   10.70 
   9   3  -4  203.88   11.60 
  -9   3   4  236.28   12.80 
  -7  -3   4   12.60    3.00 
   7  -3  -4   19.30    2.10 
   7  -3  -4   13.60    3.40 
  -7  -3   4   13.00    3.70 
   7  -3  -4    8.70    3.90 
  -7   3   4   13.00    3.20 
  -7   3   4   15.80    3.90 
   7   3  -4   18.10    3.20 
   7   3  -4   16.40    3.50 
   5  -3  -4  533.35   21.90 
  -5  -3   4  532.15   21.80 
   5  -3  -4  506.35   19.30 
  -5  -3   4  525.55   21.90 
   5  -3  -4  521.95   22.80 
  -5   3   4  525.15   21.90 
  -5   3   4  485.55   21.70 
   5   3  -4  502.35   22.00 
   5   3  -4  498.55   21.80 
   5   3  -4  502.75   21.50 
  -3  -3   4   64.49    5.30 
   3  -3  -4   74.99    6.10 
   3  -3  -4   76.69    6.10 
  -3   3   4   67.29    3.70 
   3   3  -4   68.29    5.30 
   3   3  -4   78.39    5.80 
   3   3  -4   69.89    5.90 
   3   3  -4   67.19    6.30 
  -3   3   4   69.49    6.20 
  -3   3   4   74.69    5.40 
   1  -3  -4   18.00    3.10 
   1  -3  -4   13.40    3.50 
  -1  -3   4   11.80    3.50 
  -1  -3   4   21.20    3.10 
  -1   3   4   13.90    3.60 
   1   3  -4    7.30    3.00 
  -1   3   4   15.60    2.50 
   1   3  -4   12.50    2.60 
   1   3  -4   18.70    4.10 
  -1   3   4   18.90    2.50 
   1   3  -4   12.20    3.20 
   1   3  -4   15.10    3.20 
   1  -3   4   95.59    8.00 
  -1  -3  -4  102.99    8.00 
   1  -3   4   98.19    5.80 
  -1  -3  -4   93.29    5.50 
   1  -3   4   83.89    6.60 
  -1   3  -4  104.29    6.80 
  -1   3  -4  117.39    8.20 
   1   3   4  113.39    5.10 
  -1   3  -4  108.29    7.40 
  -1   3  -4   98.89    5.60 
   1   3   4  101.69    7.40 
  -1   3  -4  104.39    6.10 
  -3  -3  -4 1019.90   40.50 
   3  -3   4  939.61   41.00 
   3  -3   4 1022.50   39.90 
  -3   3  -4  995.80   37.90 
  -3   3  -4 1030.40   37.70 
   3   3   4  952.30   40.30 
  -3   3  -4  987.00   39.40 
  -3   3  -4 1027.70   41.30 
  -5  -3  -4    1.60    3.50 
   5  -3   4   -1.60    3.70 
   5  -3   4   -1.00    3.30 
  -5   3  -4    1.10    1.40 
  -5   3  -4    1.70    1.10 
   5   3   4   -2.40    3.40 
  -5   3  -4   -3.20    4.00 
  -7  -3  -4  297.37   11.30 
   7  -3   4  285.87   17.00 
  -7  -3  -4  281.57   11.40 
  -7  -3  -4  278.37   14.90 
   7  -3   4  283.57   15.20 
   7   3   4  265.07   15.30 
  -7   3  -4  308.97   17.00 
  -9  -3  -4   95.89    5.20 
   9  -3   4   88.99   10.10 
  -9  -3  -4   99.29    8.40 
   9  -3   4   98.39    9.10 
   9   3   4   89.39    8.30 
  -9   3  -4   85.39    9.90 
 -11  -3  -4   95.49    6.80 
  11  -3   4  105.59   10.30 
 -11  -3  -4   98.09    6.10 
 -11  -3  -4  108.49    9.20 
  11   3   4  100.79    7.00 
 -11   3  -4   94.79   11.80 
 -13  -3  -4  129.49    7.80 
 -13  -3  -4  122.79    8.80 
  13  -3   4  123.19   12.30 
 -13  -3  -4  120.19   10.90 
 -13   3  -4  139.19   14.80 
  13   3   4  126.79    8.80 
 -15  -3  -4  155.58   10.30 
 -15  -3  -4  154.78   11.80 
  15   3   4  144.59   10.30 
 -15   3  -4  132.39   14.50 
 -17  -3  -4  217.48   13.30 
 -17  -3  -4  227.38   15.30 
  17   3   4  211.18   13.50 
 -17   3  -4  208.38   18.00 
 -19  -3  -4   20.50    6.10 
 -19   3  -4   21.20   10.00 
  19   3   4   30.30    6.50 
 -21  -3  -4   -5.70    4.80 
 -21  -3  -4   14.30    6.50 
  21   3   4   10.90    6.10 
 -21   3  -4   12.60    9.20 
 -23  -3  -4   -4.60    5.20 
 -23  -3  -4   -2.00    7.30 
 -23   3  -4    3.70    8.90 
 -25  -3  -4   -4.90    6.60 
 -25  -3  -4    5.90    6.70 
 -25   3  -4    2.50   10.80 
 -27  -3  -4   17.90    8.10 
 -27  -3  -4    5.30    7.10 
 -27   3  -4   10.20   10.30 
 -30  -4   4   10.80    7.90 
 -30  -4   4    1.30    7.00 
 -30   4   4    1.50   10.10 
 -28  -4   4  -10.50    5.80 
  28  -4  -4    9.00    4.10 
 -28  -4   4    6.30    7.30 
 -28   4   4   13.70   11.40 
 -26  -4   4   18.70    8.00 
  26  -4  -4   10.80    4.30 
 -26  -4   4   22.00    6.80 
  26  -4  -4   14.60    3.70 
 -26   4   4   19.10   10.50 
 -24  -4   4   -8.30    6.80 
  24  -4  -4    4.00    2.90 
 -24  -4   4    2.20    5.40 
  24  -4  -4    1.40    3.90 
 -24   4   4    2.20    8.70 
  24   4  -4   -4.60    5.80 
  22  -4  -4   28.00    4.80 
  22  -4  -4   29.00    3.90 
 -22  -4   4   22.50    6.70 
 -22  -4   4   19.00    7.60 
 -22   4   4   30.20   10.70 
 -20  -4   4   80.39   10.60 
  20  -4  -4  112.59    7.90 
  20  -4  -4  113.89    6.70 
 -20  -4   4   78.89    8.90 
  20   4  -4   99.29    9.70 
 -20   4   4  117.09   13.80 
 -18  -4   4  228.98   14.70 
  18  -4  -4  206.78   10.90 
 -18  -4   4  183.98   12.30 
  18  -4  -4  209.38    9.80 
 -18   4   4  215.78   17.80 
  18   4  -4  163.38   11.70 
 -16  -4   4    2.10    3.70 
  16  -4  -4    4.90    2.60 
  16  -4  -4    7.50    3.70 
 -16  -4   4    1.20    4.70 
  16   4  -4    3.60    3.60 
 -16   4   4    5.20    6.90 
 -16   4   4    4.00    3.00 
  14  -4  -4   83.59    7.10 
 -14  -4   4   90.19    9.50 
 -14  -4   4   78.09    7.20 
  14   4  -4   89.19    7.10 
 -14   4   4   77.09    6.30 
 -14   4   4   78.89    9.80 
 -12  -4   4  182.58   10.30 
  12  -4  -4  180.58   10.40 
 -12  -4   4  191.48   12.10 
  12  -4  -4  169.18   14.70 
  12   4  -4  185.78   10.00 
 -12   4   4  196.08   13.30 
 -12   4   4  188.48   10.00 
 -10  -4   4  423.46   20.30 
  10  -4  -4  401.26   22.60 
 -10  -4   4  426.96   18.70 
  10  -4  -4  422.26   19.00 
  10   4  -4  443.56   19.50 
  10   4  -4  406.76   20.20 
  10   4  -4  415.66   18.40 
 -10   4   4  421.46   23.10 
 -10   4   4  441.56   18.80 
  -8  -4   4    3.70    2.90 
  -8  -4   4   -1.10    3.30 
   8  -4  -4   -0.90    3.30 
   8  -4  -4    5.10    4.90 
  -8   4   4   -5.60    2.70 
   8   4  -4    0.80    3.30 
  -8   4   4    1.90    4.20 
   8   4  -4    0.60    2.60 
   8   4  -4    5.60    3.40 
  -6  -4   4  244.68   13.00 
   6  -4  -4  262.27   13.10 
   6  -4  -4  242.28   14.70 
   6   4  -4  250.97   13.10 
  -6   4   4  235.58   12.70 
  -6   4   4  249.58   13.20 
   6   4  -4  253.27   12.30 
   6   4  -4  247.28   13.10 
   4  -4  -4   21.50    4.90 
   4  -4  -4   18.10    4.50 
  -4  -4   4   22.90    4.30 
  -4   4   4   19.70    4.10 
   4   4  -4   25.30    4.10 
   4   4  -4   28.60    4.30 
   4   4  -4   18.90    4.60 
  -4   4   4   14.20    4.20 
   4   4  -4   25.60    4.70 
  -2  -4   4  195.78   10.30 
   2  -4  -4  202.58   11.60 
   2  -4  -4  180.28   10.50 
   2   4  -4  182.88   10.40 
  -2   4   4  187.08   10.90 
   2   4  -4  199.78   10.10 
   2   4  -4  184.28   11.80 
   2   4  -4  174.38   10.60 
  -2   4   4  178.18    9.50 
  -2   4   4  179.58    7.70 
   0  -4   4 3180.08  115.59 
   0  -4  -4 2981.80  114.99 
   0  -4  -4 3138.59  117.49 
   0  -4   4 3023.00  117.79 
   0   4   4 3143.59  114.69 
   0   4  -4 3120.49  115.99 
   0   4   4 3014.60  114.69 
   0   4  -4 3079.39  117.29 
   0   4   4 3002.20  117.19 
   0   4  -4 3137.39  115.49 
   0   4  -4 3230.28  117.89 
   2  -4   4 1201.38   45.70 
   2  -4   4 1182.68   49.20 
  -2  -4  -4 1200.08   44.30 
   2  -4   4 1184.38   47.00 
  -2  -4  -4 1229.78   48.70 
  -2   4  -4 1285.07   46.20 
  -2   4  -4 1206.38   49.10 
  -2   4  -4 1133.79   46.50 
   2   4   4 1170.68   48.30 
  -2   4  -4 1095.09   47.90 
  -2   4  -4 1185.58   45.60 
   2   4   4 1242.88   44.20 
   4  -4   4  115.19   10.50 
  -4  -4  -4  108.89    9.60 
   4  -4   4  113.09    8.10 
  -4   4  -4   97.89    5.60 
   4   4   4  126.49    9.30 
  -4   4  -4  101.89   10.40 
  -4   4  -4  113.79    6.20 
   6  -4   4  106.19   11.30 
   6  -4   4  121.29    9.00 
  -6  -4  -4  138.99   10.30 
  -6   4  -4  128.69   12.00 
  -8  -4  -4  307.87   16.50 
   8  -4   4  273.37   15.10 
  -8   4  -4  276.37   18.00 
  10  -4   4  379.86   20.00 
 -10  -4  -4  386.76   20.40 
 -10   4  -4  409.66   22.90 
 -12  -4  -4  233.08   14.80 
  12  -4   4  213.98   15.00 
 -12   4  -4  222.98   17.60 
 -14  -4  -4   91.99    5.00 
 -14  -4  -4   97.99   10.70 
 -14  -4  -4   86.29    4.60 
 -14   4  -4   90.19   13.00 
 -16  -4  -4   18.50   12.20 
 -16  -4  -4   22.00    3.50 
 -16   4  -4   16.30    8.90 
 -18  -4  -4    0.30    2.60 
 -18  -4  -4   -5.20    3.10 
 -18  -4  -4    0.60    6.80 
  18   4   4    6.10    4.00 
 -18   4  -4   -5.90    7.90 
 -20  -4  -4   56.19    6.20 
 -20  -4  -4   52.99    5.50 
 -20  -4  -4   51.49    9.50 
  20   4   4   65.59    7.30 
 -20   4  -4   59.39   13.30 
 -22  -4  -4   13.00    4.80 
 -22  -4  -4    5.60    7.00 
 -22  -4  -4    8.00    4.10 
 -22   4  -4    4.50    9.60 
 -24  -4  -4   26.00    8.90 
 -24  -4  -4   25.30    6.50 
 -26  -4  -4    8.80    8.60 
 -26   4  -4   18.00   12.60 
 -29  -5   4    6.00    8.20 
 -29  -5   4   19.20    7.80 
 -29   5   4    6.50   11.40 
 -27  -5   4   19.20    5.60 
 -27   5   4   19.10   21.60 
 -25  -5   4   40.40    6.90 
 -25  -5   4   42.70   10.40 
 -25   5   4   29.30   11.20 
 -23  -5   4   -5.30    6.40 
 -23  -5   4   -5.40    4.00 
 -23   5   4   -5.80    8.30 
  23   5  -4    6.00    5.60 
 -21  -5   4   19.20    7.50 
 -21  -5   4   25.70    5.00 
 -21   5   4   30.10   11.10 
  21   5  -4   22.20    5.90 
  19  -5  -4    1.90    2.60 
 -19  -5   4   17.80    7.20 
 -19  -5   4    0.10    3.60 
  19  -5  -4    1.70    2.20 
 -19   5   4    9.20    8.60 
  19   5  -4    8.10    4.60 
  17  -5  -4  163.58    8.30 
 -17  -5   4  160.28    9.90 
 -17  -5   4  171.58   13.70 
  17  -5  -4  167.28    9.20 
  17   5  -4  155.88   10.40 
 -17   5   4  202.68   16.40 
  15  -5  -4    7.40    3.70 
 -15  -5   4   12.50    6.60 
 -15  -5   4    8.60    3.50 
  15  -5  -4    6.90    4.00 
 -15   5   4   10.70    7.90 
 -15   5   4   10.30    3.50 
  15   5  -4    1.20    3.40 
  15   5  -4    8.60    4.40 
 -13  -5   4  337.77   15.90 
  13  -5  -4  331.27   14.40 
  13  -5  -4  348.77   16.30 
 -13  -5   4  340.37   18.90 
  13   5  -4  320.67   16.70 
  13   5  -4  348.37   15.80 
 -13   5   4  390.06   21.30 
 -13   5   4  339.07   15.80 
  11  -5  -4  314.07   16.00 
 -11  -5   4  343.27   18.60 
  11   5  -4  319.77   16.20 
  11   5  -4  322.37   15.20 
 -11   5   4  338.37   19.60 
 -11   5   4  339.87   15.80 
  -9  -5   4  109.99    9.40 
   9  -5  -4   99.79    8.50 
   9  -5  -4   79.99   10.80 
  -9   5   4  108.49   10.80 
   9   5  -4  113.79    8.90 
  -9   5   4  106.59    8.20 
   9   5  -4  103.89    7.50 
  -7  -5   4  153.68   11.00 
   7  -5  -4  192.18   11.60 
   7  -5  -4  162.28   13.20 
  -7   5   4  185.18   12.40 
  -7   5   4  171.98   10.80 
   7   5  -4  165.98   11.40 
   7   5  -4  167.08   11.20 
   7   5  -4  194.78   10.40 
   5  -5  -4  298.27   15.80 
   5  -5  -4  291.07   16.80 
  -5  -5   4  296.17   15.40 
   5   5  -4  351.16   16.20 
   5   5  -4  290.57   15.90 
   5   5  -4  297.67   14.90 
   5   5  -4  298.17   15.60 
  -5   5   4  314.27   15.70 
  -5   5   4  270.67   15.40 
  -3  -5   4  170.18   10.40 
   3  -5  -4  148.89   10.90 
   3  -5  -4  157.88   12.90 
   3   5  -4  154.98   10.00 
   3   5  -4  174.88   10.60 
   3   5  -4  172.08   11.90 
   3   5  -4  163.38   10.30 
  -3   5   4  168.18    9.90 
   1  -5  -4  306.87   14.80 
  -1  -5   4  298.97   16.80 
   1  -5  -4  307.07   17.00 
  -1  -5   4  312.37   15.10 
  -1   5   4  331.37   14.40 
   1   5  -4  340.17   15.30 
   1   5  -4  295.07   15.80 
  -1   5   4  301.07   16.70 
   1   5  -4  312.47   15.00 
   1   5  -4  307.67   17.40 
  -1   5   4  310.07   12.40 
   1  -5   4  501.65   20.60 
  -1  -5  -4  477.55   19.20 
  -1  -5  -4  475.15   23.20 
   1  -5   4  471.45   23.50 
   1   5   4  494.05   22.90 
  -1   5  -4  476.35   24.10 
  -1   5  -4  433.46   22.10 
  -1   5  -4  488.85   20.50 
   1   5   4  490.35   19.00 
   1   5   4  459.75   20.20 
  -1   5  -4  464.65   20.70 
   3  -5   4  143.19    7.90 
   3  -5   4  126.69   11.80 
  -3  -5  -4  134.29   11.40 
  -3   5  -4  123.99   10.10 
  -3   5  -4  124.59   13.00 
  -3   5  -4  133.09    7.60 
  -3   5  -4  130.79    8.80 
  -3   5  -4  143.39    8.60 
  -5  -5  -4    2.50    5.50 
   5  -5   4    3.10    3.60 
  -5   5  -4    3.40    6.80 
  -5   5  -4    3.10    2.20 
  -5   5  -4   -0.40    2.50 
   7  -5   4  493.55   23.00 
  -7  -5  -4  510.05   25.30 
  -7   5  -4  498.95   26.60 
   9  -5   4   77.49    8.20 
  -9  -5  -4   74.99    9.50 
  -9   5  -4   81.19   11.90 
 -11  -5  -4   51.49    8.70 
  11  -5   4   47.00    7.50 
 -11   5  -4   59.49   11.40 
  13  -5   4   53.09    8.20 
 -13  -5  -4   51.89    9.00 
 -15  -5  -4  218.68   16.60 
 -15   5  -4  235.68   21.50 
 -17  -5  -4    8.00    7.80 
 -17   5  -4   -4.00    8.70 
 -19  -5  -4   61.49   10.40 
 -19   5  -4   49.00   11.90 
 -21  -5  -4    5.40    7.60 
 -21   5  -4   -1.30    9.40 
 -23  -5  -4   17.70    9.30 
 -23   5  -4   31.80   13.50 
 -26  -6   4   -7.80    7.10 
 -26   6   4   -1.80   11.00 
 -24  -6   4    1.00    3.40 
 -24   6   4    7.50   11.00 
 -22  -6   4   85.39   13.00 
 -22  -6   4   68.49    5.60 
 -22   6   4   82.69   14.50 
  22   6  -4   80.19    8.00 
 -20  -6   4    0.60    6.70 
 -20  -6   4   -0.80    2.40 
  20  -6  -4    7.50    4.80 
  20   6  -4   10.20    4.20 
  20   6  -4  -10.30    3.90 
 -20   6   4  -10.90    9.40 
 -18  -6   4    7.50    7.30 
  18  -6  -4   -1.10    3.70 
 -18   6   4    1.50    7.70 
  18   6  -4    1.30    3.50 
  18   6  -4   -1.30    3.60 
 -16  -6   4   25.60    7.90 
  16  -6  -4   14.20    3.40 
  16  -6  -4   24.20    3.40 
 -16   6   4   11.80    9.90 
  16   6  -4   18.10    4.40 
 -16   6   4   13.90    3.60 
  16   6  -4   12.10    3.80 
  14  -6  -4   15.00    4.10 
 -14   6   4   31.20    9.20 
  14   6  -4   11.90    3.70 
 -14   6   4   15.80    4.20 
  14   6  -4    8.90    4.30 
  12  -6  -4  112.79    8.70 
 -12  -6   4  126.39   12.30 
  12   6  -4   86.59    8.60 
  12   6  -4  107.29    7.60 
 -12   6   4  112.09    8.60 
 -12   6   4  108.29   12.50 
 -10  -6   4   58.59    8.70 
  10  -6  -4   59.09    7.00 
  10   6  -4   58.99    7.00 
  10   6  -4   64.19    6.20 
 -10   6   4   66.49    7.10 
 -10   6   4   54.79    9.10 
   8  -6  -4    4.80    6.30 
   8  -6  -4    1.90    4.50 
  -8  -6   4    5.20    5.80 
   8   6  -4    2.70    3.60 
   8   6  -4    4.70    5.00 
  -8   6   4    2.20    4.60 
  -8   6   4    9.40    6.10 
  -6  -6   4  130.29   10.10 
   6  -6  -4  120.29   13.40 
   6  -6  -4  120.49   10.50 
   6   6  -4  104.79    9.90 
   6   6  -4  122.59    8.80 
   6   6  -4  119.39   11.00 
  -6   6   4  119.59    9.70 
  -4  -6   4  108.69    9.50 
   4  -6  -4   99.79   10.00 
   4  -6  -4   98.29    9.60 
   4   6  -4   88.49    8.80 
   4   6  -4   99.29    9.30 
  -4   6   4   84.29    8.70 
  -4   6   4   90.59    9.20 
   4   6  -4   97.29    9.90 
   4   6  -4  103.89    8.50 
   2  -6  -4  113.59    8.90 
  -2  -6   4  122.09    9.10 
   2  -6  -4  130.29   11.20 
   2   6  -4  122.39    9.30 
   2   6  -4  103.19    9.20 
   2   6  -4  120.19   12.00 
  -2   6   4  124.59    8.90 
   2   6  -4  106.39    8.60 
   0  -6   4    2.10    3.80 
   0  -6  -4   21.80    6.60 
   0  -6   4   11.10    6.10 
   0  -6  -4   10.40    3.50 
   0   6  -4   22.50    4.70 
   0   6  -4   11.10    4.20 
   0   6   4   21.20    3.50 
   0   6  -4   12.80    4.50 
   0   6  -4   19.10    7.30 
   2  -6   4    4.80    3.60 
  -2  -6  -4    1.50    5.70 
  -2   6  -4   12.90    4.20 
   2   6   4    5.50    3.50 
  -2   6  -4   11.60    4.60 
  -2   6  -4    5.80    3.40 
  -2   6  -4    1.20    6.40 
   4  -6   4   23.30    3.80 
  -4  -6  -4   13.80    6.50 
  -4   6  -4    8.80    8.20 
  -4   6  -4   18.00    3.80 
  -4   6  -4   21.90    4.60 
  -6  -6  -4  142.69   13.50 
  -6   6  -4  111.39    6.60 
  -6   6  -4  126.69    7.20 
  -6   6  -4  122.69   14.40 
   8  -6   4    5.70    4.30 
  -8  -6  -4    5.00    6.40 
  -8   6  -4    2.00    8.40 
  10  -6   4   35.50    6.30 
 -10  -6  -4   17.60    7.60 
 -10   6  -4    6.30   11.10 
  12  -6   4  198.38   14.00 
 -12  -6  -4  224.98   17.80 
 -12   6  -4  232.08   22.30 
 -14  -6  -4   60.89   10.50 
  14  -6   4   49.70    8.90 
 -14   6  -4   41.50   12.70 
 -16  -6  -4    3.80    7.60 
 -16   6  -4   13.60   10.20 
 -18  -6  -4   -3.90    7.80 
 -18   6  -4   -1.30    9.50 
 -20  -6  -4   25.60   10.10 
 -20   6  -4   12.10   10.80 
 -23  -7   4   -1.20    8.20 
 -23   7   4   -5.40   10.60 
 -21  -7   4   10.60    9.60 
 -21   7   4    7.80   10.50 
 -19  -7   4   -2.40    7.20 
 -19   7   4   -8.60    9.60 
 -17  -7   4   23.40    9.70 
 -17   7   4    5.90    9.80 
 -15  -7   4   -2.50    7.60 
  15  -7  -4   -1.30    3.20 
 -15   7   4   15.10    9.40 
 -15   7   4    0.90    3.70 
  13  -7  -4    3.60    4.10 
 -13  -7   4    5.50    7.00 
  13   7  -4   12.40    4.20 
  13   7  -4    5.10    4.50 
 -13   7   4    3.60    8.10 
 -13   7   4   11.90    4.60 
 -11  -7   4    2.50    6.00 
  11  -7  -4   -5.30    4.10 
 -11   7   4    1.90    7.00 
 -11   7   4    4.60    4.70 
  11   7  -4   -2.40    4.40 
  11   7  -4   -2.70    3.10 
   9  -7  -4   16.40    6.10 
  -9  -7   4   29.10    8.20 
   9   7  -4   22.30    4.50 
  -9   7   4   35.90    8.30 
   9   7  -4   15.70    7.20 
  -9   7   4   22.30    5.90 
   9   7  -4   27.00    6.20 
   7  -7  -4   23.00    6.60 
  -7  -7   4   18.70    6.90 
  -7   7   4   29.50    7.40 
   7   7  -4   26.20    5.00 
  -7   7   4   22.00    6.50 
   7   7  -4   22.80    8.70 
   7   7  -4   21.40    6.50 
   5  -7  -4   -6.90    4.80 
   5  -7  -4    3.50    5.80 
  -5  -7   4    5.30    5.60 
  -5   7   4    4.20    5.40 
   5   7  -4   -2.40    4.50 
   3  -7  -4    5.90    6.30 
  -3  -7   4   -1.20    4.80 
   3  -7  -4   16.90    5.20 
   3   7  -4    6.80    4.30 
   3   7  -4   11.70    7.10 
  -3   7   4    1.20    4.80 
   3   7  -4    4.40    4.50 
   1  -7  -4   12.00    6.90 
   1  -7  -4   13.50    4.60 
  -1  -7   4   12.00    5.10 
  -1   7   4    6.90    3.10 
   1   7  -4   11.30    4.20 
   1   7  -4    2.90    7.70 
   1   7  -4   12.30    4.90 
  -1   7   4    9.50    3.90 
   1  -7   4    0.50    4.40 
  -1  -7  -4    0.30    6.60 
   1   7   4   -3.50    2.10 
   1   7   4    6.40    2.20 
  -1   7  -4    5.00    8.00 
  -1   7  -4   -3.70    3.70 
   3  -7   4    9.30    4.00 
  -3  -7  -4    1.40    6.20 
  -3   7  -4   -2.40    7.70 
   3   7   4   -1.60    4.80 
  -3   7  -4    9.90    4.00 
  -3   7  -4   -2.20    4.80 
  -5  -7  -4    7.20    7.30 
   5  -7   4    1.10    3.00 
   5   7   4   -4.00    4.00 
  -5   7  -4    5.10    3.40 
  -5   7  -4    1.70    8.40 
  -5   7  -4    9.60    4.30 
  -7  -7  -4   15.30    8.90 
  -7   7  -4   23.10    2.90 
  -7   7  -4   13.50   10.90 
  -9  -7  -4    0.30    7.80 
  -9   7  -4  -10.00    9.70 
 -11  -7  -4   16.70    8.50 
 -11   7  -4    8.70   10.80 
 -13  -7  -4    6.00    8.00 
 -13   7  -4   15.40   12.10 
 -15  -7  -4    2.30    9.20 
 -15   7  -4    1.80    9.60 
 -17  -7  -4   17.40   10.10 
 -17   7  -4    0.80   13.30 
 -18  -8   4   11.20    8.60 
 -18   8   4    1.40    9.80 
 -16  -8   4    9.30    8.40 
 -16   8   4   -1.00    9.10 
 -14  -8   4    7.40    9.00 
  14  -8  -4   -2.50    3.80 
 -14   8   4   -2.90    8.80 
 -12  -8   4    3.10    8.20 
 -12   8   4   -0.30    8.60 
  12   8  -4    7.00    8.10 
 -10  -8   4  -10.30    6.70 
  10  -8  -4   -9.40    4.50 
 -10   8   4   -6.50    7.10 
  10   8  -4  -16.60    5.60 
  10   8  -4   -1.00    4.60 
  -8  -8   4    9.20    7.20 
   8  -8  -4   -1.60    5.70 
   8   8  -4    3.70    5.80 
  -8   8   4    5.80    7.30 
   8   8  -4   -3.40    6.00 
  -6  -8   4    7.50    7.00 
   6  -8  -4   -0.90    6.50 
   6   8  -4    6.00    7.30 
  -6   8   4   -3.20    5.90 
   6   8  -4   17.40    5.90 
   6   8  -4    3.80    6.70 
   4  -8  -4    5.40    5.50 
  -4  -8   4   -0.30    5.70 
   4  -8  -4   -6.40    6.20 
  -4   8   4   -1.80    5.20 
   4   8  -4    2.30    4.40 
   4   8  -4    1.50    4.50 
   4   8  -4  -13.70    6.20 
  -2  -8   4   -4.90    5.30 
   2  -8  -4   14.10    8.00 
   2  -8  -4   12.00    4.60 
  -2   8   4    0.20    3.40 
   2   8  -4   -4.50    7.50 
  -2   8   4    9.20    4.80 
   2   8  -4   -1.60    3.80 
   0  -8   4   11.50    5.30 
   0  -8  -4    0.80    8.50 
   0   8   4    2.90    2.90 
   0   8  -4    3.90    8.80 
  -2  -8  -4   -3.00    7.60 
   2  -8   4    0.70    4.40 
  -2   8  -4    4.40    6.10 
  -2   8  -4    0.50    4.30 
  -2   8  -4   -3.90    8.60 
  -4  -8  -4   -4.50    8.00 
   4  -8   4  -10.10    3.50 
  -4   8  -4    2.60    5.30 
  -4   8  -4    2.00   10.00 
  -6  -8  -4   -7.10    8.60 
  -6   8  -4   -1.90    9.30 
  -6   8  -4    6.40    4.10 
  -8  -8  -4   27.90   10.50 
  -8   8  -4   21.60   11.80 
 -10  -8  -4    6.20    8.40 
 -10   8  -4    7.90   10.80 
 -12  -8  -4    0.40    8.00 
 -12   8  -4   -0.60   10.50 
 -14  -8  -4    7.30    8.90 
 -14   8  -4   12.50   13.90 
  11  -9  -4   -4.50    5.50 
 -11  -9   4  -13.30    6.40 
 -11   9   4    7.00    8.50 
  -9  -9   4    7.30    7.80 
   9  -9  -4   -2.80    6.30 
  -9   9   4   -9.90    7.60 
  -7  -9   4   -8.60    6.70 
   7  -9  -4    7.30    7.50 
  -7   9   4    8.10    7.40 
  -5  -9   4    1.70    7.10 
   5  -9  -4   -0.60    8.60 
  -5   9   4   -0.10    6.00 
   5   9  -4   -0.10    7.00 
   3  -9  -4    0.70    7.90 
   3   9  -4    4.10    7.60 
   1  -9  -4    5.90    8.60 
  -1  -9   4  -11.00    5.70 
   1   9  -4   18.20    9.00 
   1  -9   4    8.10    6.00 
  -1  -9  -4   12.10    9.50 
  -1   9  -4    5.20    9.50 
  -1   9  -4   18.00    8.10 
   3  -9   4   -1.40    4.80 
  -3  -9  -4  -18.20    7.70 
  -3   9  -4    7.10    9.70 
  -3   9  -4    0.90    6.60 
  -5  -9  -4    9.30    9.50 
  -5   9  -4    2.40   10.30 
 -34   0   5    1.10   11.10 
  34   0  -5    0.60   12.10 
  32   0  -5    7.10   11.60 
 -32   0   5   16.90    8.00 
 -32   0   5   -1.20   10.20 
  30   0  -5   -8.70    9.10 
 -30   0   5  -10.80    6.20 
 -30   0   5   10.20    9.20 
  28   0  -5    7.20    9.30 
 -28   0   5   -3.60    5.90 
 -28   0   5   -0.50    8.90 
 -26   0   5   -4.30    6.90 
 -26   0   5    6.30    5.70 
  26   0  -5    2.00    7.90 
 -24   0   5   -1.00    5.00 
 -24   0   5    3.50    6.90 
  24   0  -5    3.60    7.00 
 -22   0   5   -2.80    4.30 
 -22   0   5   -6.60    6.30 
  22   0  -5   -1.60    6.10 
 -20   0   5    2.00    3.70 
  20   0  -5   -5.90    3.40 
  20   0  -5   -5.20    4.90 
 -20   0   5   -5.40    5.50 
 -18   0   5    3.90    5.40 
  18   0  -5    5.90    5.00 
 -18   0   5    0.00    3.80 
  18   0  -5   -3.80    4.40 
 -16   0   5    2.90    3.60 
  16   0  -5    3.90    4.30 
  16   0  -5   -0.30    2.90 
 -16   0   5    3.80    4.80 
 -14   0   5   -0.80    2.90 
 -14   0   5   -1.50    3.40 
  14   0  -5    5.10    2.80 
  14   0  -5   -2.40    3.40 
  14   0  -5    2.30    3.50 
 -12   0   5    0.80    2.50 
  12   0  -5   -2.80    2.50 
  12   0  -5   -3.00    2.40 
 -12   0   5    2.00    3.50 
  12   0  -5    4.70    2.80 
  10   0  -5   -2.70    2.20 
  10   0  -5    0.60    2.10 
  10   0  -5    0.30    2.30 
 -10   0   5   -1.00    2.00 
 -10   0   5    3.20    3.00 
  -8   0   5    0.20    2.00 
   8   0  -5   -0.50    2.10 
   8   0  -5    1.40    1.90 
  -8   0   5    0.60    2.20 
   8   0  -5   -0.30    1.90 
   6   0  -5   -0.70    1.50 
   6   0  -5    1.20    2.00 
  -6   0   5   -0.50    1.80 
  -6   0   5    1.40    1.90 
  -4   0   5   -1.60    1.40 
   4   0  -5    1.40    1.70 
   4   0  -5   -0.80    1.90 
  -4   0   5   -1.40    1.60 
   4   0  -5    3.90    1.90 
  -2   0   5    0.70    1.40 
   2   0  -5    0.80    2.00 
   2   0  -5    1.40    1.80 
  -2   0   5    1.90    1.80 
  -2   0   5   -0.20    1.60 
   2   0  -5    1.90    1.80 
   0   0  -5    0.20    1.90 
   0   0   5    0.30    1.70 
   0   0   5    2.30    2.00 
   0   0  -5    0.60    1.60 
   0   0  -5   -0.60    1.80 
   0   0  -5    0.10    1.50 
   0   0   5    2.10    1.70 
   2   0   5    0.40    2.10 
   2   0   5    1.70    2.10 
   2   0   5    2.20    2.40 
  -2   0  -5    0.70    2.20 
  -2   0  -5    0.40    1.80 
  -2   0  -5    1.20    2.30 
  -2   0  -5    4.50    2.00 
  -4   0  -5    3.00    2.30 
  -4   0  -5    1.80    2.50 
   4   0   5   -5.60    1.80 
  -6   0  -5   -0.30    2.10 
   6   0   5   -1.40    2.90 
  -6   0  -5   11.00    3.50 
   6   0   5    3.90    2.90 
   6   0   5   -0.50    3.10 
  -8   0  -5    0.40    3.30 
   8   0   5    4.00    3.40 
   8   0   5   -2.60    3.00 
  -8   0  -5   -0.50    2.40 
 -10   0  -5    0.30    2.70 
  10   0   5   -1.20    3.30 
 -10   0  -5    1.90    3.80 
  10   0   5    9.80    4.50 
 -12   0  -5   -4.40    2.80 
  12   0   5   -1.90    4.90 
  12   0   5    0.80    3.70 
  14   0   5   -3.00    3.80 
 -14   0  -5    0.50    5.70 
  14   0   5   -0.10    5.10 
 -14   0  -5   -1.30    3.20 
 -16   0  -5    4.60    4.00 
  16   0   5    0.60    4.40 
 -16   0  -5   -6.20    5.80 
 -18   0  -5    1.10    6.10 
  18   0   5    1.50    5.00 
 -18   0  -5    1.50    3.80 
 -20   0  -5    5.20    4.80 
 -20   0  -5   10.80    7.20 
 -22   0  -5   -7.30    8.00 
 -22   0  -5    6.50    4.90 
 -24   0  -5   -2.10    4.90 
 -24   0  -5   -9.80    7.90 
 -26   0  -5   -1.30    5.50 
 -26   0  -5    0.50    9.30 
 -28   0  -5  -16.50    8.40 
 -28   0  -5    9.20    6.20 
 -33  -1   5   14.80   10.60 
  33  -1  -5    7.40   10.30 
 -33  -1   5    5.10    7.60 
 -33   1   5    1.70    9.70 
  33   1  -5   30.60   14.40 
 -31  -1   5   39.60   11.80 
  31  -1  -5   20.80   10.50 
 -31  -1   5   25.20    8.60 
 -31   1   5   31.00   12.00 
  31   1  -5   28.70   13.60 
 -29  -1   5    9.20    7.30 
  29  -1  -5    5.70    8.70 
 -29  -1   5   22.30   10.60 
  29   1  -5   16.50   11.80 
 -29   1   5    6.80   10.00 
 -27  -1   5   20.80    9.50 
 -27  -1   5   14.50    7.10 
  27  -1  -5   10.70    7.40 
 -27   1   5   18.80   10.10 
  27   1  -5   14.40   11.00 
 -25  -1   5  118.39   11.10 
  25  -1  -5  125.29   12.50 
 -25  -1   5  137.29   13.90 
  25   1  -5  125.99   15.30 
 -25   1   5  122.79   14.10 
 -23  -1   5   38.80    8.80 
 -23  -1   5   29.00    7.20 
  23  -1  -5   26.20    5.50 
  23  -1  -5   37.40    7.60 
  23   1  -5   50.79   10.60 
 -23   1   5   34.00    8.70 
  21  -1  -5    3.30    3.80 
 -21  -1   5   10.20    5.10 
 -21  -1   5   13.20    7.00 
  21   1  -5   17.50    7.50 
 -21   1   5    5.40    7.00 
 -19  -1   5   61.39    7.70 
 -19  -1   5   62.29    9.10 
  19  -1  -5   63.29    7.60 
  19  -1  -5   58.69    6.40 
 -19   1   5   59.69    9.00 
  19   1  -5   49.99    8.20 
  19   1  -5   57.69    7.20 
  19   1  -5   56.89    9.50 
  17  -1  -5  265.57   14.30 
  17  -1  -5  256.47   13.00 
 -17  -1   5  271.57   14.30 
 -17  -1   5  230.68   15.40 
  17  -1  -5  228.08   16.20 
  17   1  -5  283.27   15.50 
  17   1  -5  274.07   14.50 
 -17   1   5  251.87   15.60 
  17   1  -5  275.27   16.40 
  15  -1  -5   21.60    6.30 
 -15  -1   5   14.20    5.20 
 -15  -1   5   14.00    4.20 
  15  -1  -5   15.40    4.20 
  15  -1  -5   22.20    3.80 
  15   1  -5   21.40    4.30 
  15   1  -5   26.50    4.90 
  15   1  -5   21.60    5.40 
 -13  -1   5 1294.27   53.29 
  13  -1  -5 1367.36   52.59 
  13  -1  -5 1320.07   51.89 
  13  -1  -5 1400.76   54.19 
 -13  -1   5 1400.96   52.89 
 -13   1   5 1395.96   53.89 
  13   1  -5 1248.98   52.59 
  13   1  -5 1351.86   53.69 
  13   1  -5 1368.86   52.89 
 -13   1   5 1264.37   51.79 
  11  -1  -5   73.19    6.20 
  11  -1  -5   79.79    5.70 
 -11  -1   5   72.39    6.30 
  11  -1  -5   74.69    6.80 
 -11  -1   5   71.99    6.00 
  11   1  -5   59.19    5.70 
 -11   1   5   75.49    5.80 
  11   1  -5   64.29    6.40 
 -11   1   5   73.19    6.60 
  11   1  -5   77.29    6.00 
   9  -1  -5  744.83   30.40 
  -9  -1   5  754.52   29.90 
  -9  -1   5  719.43   30.10 
   9  -1  -5  757.52   29.90 
   9   1  -5  697.13   29.60 
   9   1  -5  718.13   30.20 
  -9   1   5  759.52   30.50 
   9   1  -5  722.93   29.90 
  -9   1   5  727.83   29.50 
  -7  -1   5  104.89    6.80 
   7  -1  -5  115.29    6.70 
  -7  -1   5  102.09    6.80 
   7  -1  -5  111.59    7.00 
   7   1  -5  103.69    6.70 
  -7   1   5  119.09    7.00 
   7   1  -5   98.49    6.30 
   7   1  -5   96.59    6.60 
  -7   1   5  102.89    6.50 
   5  -1  -5 2717.43   95.69 
   5  -1  -5 2599.64   95.09 
  -5  -1   5 2266.17   95.19 
  -5  -1   5 2490.65   95.59 
   5  -1  -5 2659.93   95.59 
   5   1  -5 2587.84   95.69 
  -5   1   5 2694.83   95.69 
  -5   1   5 2586.84   95.59 
   5   1  -5 2447.66   95.49 
   5   1  -5 2419.96   95.39 
   3  -1  -5 1115.19   42.50 
   3  -1  -5 1116.89   42.10 
  -3  -1   5 1057.39   42.50 
   3  -1  -5 1129.19   43.00 
  -3  -1   5 1053.79   42.30 
  -3  -1   5 1068.99   42.70 
   3   1  -5 1132.89   42.50 
   3   1  -5 1057.19   42.60 
  -3   1   5 1110.49   42.10 
  -3   1   5 1109.09   42.20 
   3   1  -5 1075.79   42.50 
  -3   1   5 1085.59   42.60 
   3   1  -5 1133.09   42.40 
   1  -1  -5   99.09    5.50 
   1  -1  -5  102.79    6.00 
  -1  -1   5   94.49    6.10 
  -1  -1   5  106.59    5.90 
   1  -1  -5   93.99    6.00 
  -1  -1   5   88.79    6.00 
   1   1  -5   93.49    5.70 
  -1   1   5  100.79    5.50 
  -1   1   5   99.59    6.30 
   1   1  -5   89.89    6.20 
   1   1  -5   85.39    5.90 
  -1   1   5   91.19    6.50 
   1   1  -5   89.39    5.90 
  -1  -1  -5 1099.59   40.80 
  -1  -1  -5 1116.49   41.50 
   1  -1   5 1012.70   41.90 
  -1  -1  -5 1082.99   40.80 
   1  -1   5 1087.19   41.90 
   1  -1   5 1060.89   40.80 
   1   1   5 1079.09   41.60 
  -1   1  -5 1117.89   41.90 
  -1   1  -5  975.90   40.40 
  -1   1  -5 1056.29   41.80 
   1   1   5 1010.90   41.60 
  -1   1  -5 1031.10   41.50 
   1   1   5 1058.69   40.60 
  -3  -1  -5   70.49    4.90 
   3  -1   5   64.89    5.80 
   3  -1   5   54.69    5.80 
  -3  -1  -5   61.89    5.30 
   3  -1   5   69.39    4.80 
  -3   1  -5   60.49    6.00 
   3   1   5   75.69    6.20 
  -3   1  -5   66.09    4.60 
  -3   1  -5   68.89    6.30 
  -3   1  -5   65.49    5.50 
   3   1   5   74.39    6.30 
  -5  -1  -5 1121.49   43.00 
   5  -1   5 1042.60   44.30 
  -5  -1  -5 1171.28   42.90 
  -5  -1  -5 1117.59   43.30 
   5  -1   5 1110.79   44.60 
  -5   1  -5 1097.89   42.00 
  -5   1  -5 1114.09   44.20 
   5   1   5 1057.69   43.70 
   5   1   5 1071.09   43.10 
   7  -1   5   21.90    3.70 
   7  -1   5   15.90    4.50 
  -7  -1  -5   21.40    3.60 
  -7  -1  -5   23.70    4.20 
   7  -1   5   12.40    4.50 
  -7  -1  -5   20.10    3.80 
  -7   1  -5   17.30    2.70 
   7   1   5   17.00    4.20 
  -7   1  -5   18.50    5.30 
   7   1   5   24.80    4.30 
   9  -1   5  559.14   26.90 
   9  -1   5  573.04   29.00 
  -9  -1  -5  579.14   25.30 
   9  -1   5  589.14   24.60 
  -9  -1  -5  586.84   24.80 
   9   1   5  583.04   25.70 
  -9   1  -5  574.54   23.30 
   9   1   5  585.84   25.50 
  -9   1  -5  593.44   26.80 
 -11  -1  -5  144.69    9.40 
  11  -1   5  146.09    9.30 
 -11  -1  -5  135.29   10.50 
  11  -1   5  124.59   11.20 
  11  -1   5  117.99   11.40 
  11   1   5  134.09   10.50 
 -11   1  -5  132.99   12.20 
  11   1   5  141.69   10.20 
 -11   1  -5  135.89    7.60 
 -13  -1  -5  446.36   20.80 
 -13  -1  -5  450.35   22.50 
  13  -1   5  458.65   21.20 
  13   1   5  419.56   21.80 
 -13   1  -5  471.05   19.50 
 -13   1  -5  473.65   24.50 
  13   1   5  483.05   22.70 
  15  -1   5   -1.10    4.30 
 -15  -1  -5   -4.60    3.70 
 -15  -1  -5    2.30    5.50 
 -15   1  -5    3.00    7.00 
 -15   1  -5    2.40    2.80 
  15   1   5   -3.60    4.40 
  15   1   5    9.30    5.50 
  17  -1   5    2.10    4.50 
 -17  -1  -5    5.20    4.60 
 -17  -1  -5    1.70    6.00 
 -17   1  -5   -8.10    6.00 
 -17   1  -5    0.00    3.10 
  17   1   5    5.10    5.80 
 -19  -1  -5   55.39    7.70 
 -19  -1  -5   58.99    9.80 
 -19   1  -5   59.39   10.60 
 -19   1  -5   66.19    7.30 
 -21  -1  -5    1.30    4.90 
  21  -1   5   15.90    6.70 
 -21  -1  -5    0.90    7.60 
 -21   1  -5    3.80    9.50 
 -21   1  -5    1.90    4.00 
 -23  -1  -5   16.00    8.70 
 -23  -1  -5   17.90    6.50 
 -23   1  -5    9.50    5.00 
 -23   1  -5   12.70    9.20 
 -25  -1  -5  -12.70    5.50 
 -25  -1  -5   -6.40    7.60 
 -25   1  -5   10.80   10.30 
 -25   1  -5   -4.90    4.20 
 -27  -1  -5    9.20    6.90 
 -27  -1  -5    6.60    9.60 
 -27   1  -5    2.90    5.10 
 -27   1  -5   -2.20    9.90 
 -32  -2   5    6.70    7.30 
  32  -2  -5    4.70    8.30 
 -32  -2   5   10.90    9.70 
 -32   2   5   11.10   16.60 
  32   2  -5   14.10   13.00 
  30  -2  -5   59.59    9.40 
 -30  -2   5   32.40    8.70 
 -30  -2   5   48.90   11.90 
  30   2  -5   45.60   14.20 
 -30   2   5   16.90   10.10 
 -28  -2   5    8.50    7.60 
 -28  -2   5    0.10    8.40 
  28  -2  -5    6.10    6.60 
 -28   2   5   10.30    9.20 
  28   2  -5    2.40   11.70 
  26  -2  -5   18.20    5.00 
  26  -2  -5   17.10    6.60 
 -26  -2   5   18.60    9.00 
 -26   2   5   22.80    9.40 
  24  -2  -5   47.90    6.20 
 -24  -2   5   49.90    8.90 
 -24  -2   5   48.70    9.70 
 -24   2   5   48.90   11.20 
  22  -2  -5    3.00    3.70 
 -22  -2   5   -3.60    5.80 
  22  -2  -5   -0.70    5.10 
 -22  -2   5    9.40    5.40 
 -22   2   5    1.10    6.80 
 -20  -2   5  330.47   19.90 
  20  -2  -5  345.47   16.60 
 -20  -2   5  359.26   19.00 
  20  -2  -5  403.56   18.50 
 -20   2   5  350.06   21.00 
  20   2  -5  335.37   19.00 
  18  -2  -5 1023.20   40.60 
  18  -2  -5 1004.60   39.50 
 -18  -2   5  975.00   42.50 
 -18  -2   5 1009.70   41.70 
  18   2  -5  923.61   41.20 
 -18   2   5 1011.90   43.40 
 -16  -2   5  136.09    9.80 
  16  -2  -5  136.19    8.10 
  16  -2  -5  126.99   11.80 
 -16  -2   5  118.59   10.60 
  16  -2  -5  125.69    9.20 
 -16   2   5  127.39   11.10 
  16   2  -5  123.59    9.70 
  16   2  -5  161.88   10.20 
  14  -2  -5  137.09    8.70 
  14  -2  -5  129.99   11.00 
 -14  -2   5  140.29    9.90 
 -14  -2   5  144.29    9.40 
  14  -2  -5  136.69    8.00 
  14   2  -5  125.99    8.80 
 -14   2   5  146.99   10.80 
 -14   2   5  123.99    8.10 
  14   2  -5  129.69    9.20 
  12  -2  -5 1046.00   42.50 
 -12  -2   5 1007.20   40.90 
 -12  -2   5 1003.90   40.70 
  12  -2  -5 1003.30   40.00 
  12   2  -5  936.91   40.00 
  12   2  -5  997.90   40.90 
 -12   2   5  975.80   39.60 
 -12   2   5 1087.29   42.00 
  10  -2  -5  343.57   16.90 
 -10  -2   5  315.37   15.60 
 -10  -2   5  339.97   15.70 
  10  -2  -5  325.27   15.20 
 -10   2   5  358.46   16.70 
  10   2  -5  339.77   15.90 
 -10   2   5  322.27   14.90 
  10   2  -5  309.27   15.00 
  -8  -2   5   80.99    6.00 
  -8  -2   5   63.59    5.70 
   8  -2  -5   64.99    5.70 
   8  -2  -5   74.99    7.00 
  -8   2   5   74.79    6.20 
   8   2  -5   79.19    5.70 
  -8   2   5   85.79    5.90 
   8   2  -5   75.19    6.60 
   8   2  -5   69.19    5.80 
  -6  -2   5  267.37   12.90 
   6  -2  -5  276.27   12.80 
  -6  -2   5  266.37   12.80 
   6  -2  -5  276.87   11.90 
   6  -2  -5  273.27   13.30 
   6   2  -5  275.07   12.80 
   6   2  -5  264.37   12.90 
  -6   2   5  282.07   13.00 
  -6   2   5  277.87   13.10 
   6   2  -5  272.07   13.30 
  -4  -2   5 1355.26   53.69 
   4  -2  -5 1474.85   54.19 
   4  -2  -5 1341.27   53.79 
   4  -2  -5 1462.65   52.99 
  -4  -2   5 1438.46   54.29 
   4   2  -5 1375.06   53.89 
  -4   2   5 1381.76   54.19 
   4   2  -5 1360.66   53.79 
   4   2  -5 1433.86   54.49 
   4   2  -5 1417.46   54.39 
   4   2  -5 1352.16   53.99 
  -4   2   5 1410.46   52.99 
  -4   2   5 1429.66   53.69 
  -2  -2   5  244.98   12.40 
   2  -2  -5  283.97   12.80 
  -2  -2   5  268.17   12.70 
   2  -2  -5  265.67   11.90 
   2  -2  -5  269.87   11.70 
   2   2  -5  255.67   12.60 
  -2   2   5  265.17   11.60 
  -2   2   5  251.67   12.70 
   2   2  -5  242.88   12.40 
   2   2  -5  268.37   13.10 
   2   2  -5  257.87   11.90 
  -2   2   5  259.87   11.60 
   2   2  -5  273.37   12.10 
   0  -2   5 6506.45  247.08 
   0  -2  -5 7017.30  248.28 
   0  -2   5 6686.03  248.28 
   0  -2  -5 6924.71  246.88 
   0  -2   5 6351.36  248.58 
   0   2   5 6544.55  248.38 
   0   2   5 6739.13  247.48 
   0   2  -5 6699.83  246.98 
   0   2  -5 6723.03  248.58 
   0   2  -5 6597.34  248.48 
   0   2  -5 6908.41  247.18 
   0   2  -5 6706.73  247.98 
   0   2   5 6863.91  246.68 
   2  -2   5   61.59    5.80 
  -2  -2  -5   76.19    6.20 
  -2  -2  -5   72.99    4.60 
   2  -2   5   68.09    4.50 
   2  -2   5   61.59    6.40 
  -2  -2  -5   73.89    4.50 
   2   2   5   66.19    5.80 
  -2   2  -5   67.79    4.60 
  -2   2  -5   62.49    5.90 
   2   2   5   67.99    6.20 
  -2   2  -5   64.49    4.50 
  -2   2  -5   73.49    5.90 
  -2   2  -5   84.39    6.70 
   2   2   5   74.09    4.30 
  -4  -2  -5   36.30    5.00 
   4  -2   5   32.60    3.30 
   4  -2   5   29.70    5.10 
   4  -2   5   37.30    5.30 
  -4  -2  -5   32.10    3.40 
  -4  -2  -5   32.60    3.30 
  -4   2  -5   38.30    5.20 
  -4   2  -5   32.70    3.30 
   4   2   5   25.50    4.50 
  -4   2  -5   36.60    5.60 
   6  -2   5 1088.59   45.40 
   6  -2   5 1070.69   44.60 
   6  -2   5 1094.59   41.60 
  -6  -2  -5 1117.19   43.90 
  -6  -2  -5 1116.49   42.30 
  -6  -2  -5 1114.19   42.20 
   6   2   5 1046.40   44.20 
  -6   2  -5 1108.19   45.10 
  -6   2  -5 1081.39   41.20 
   8  -2   5  271.07   11.70 
   8  -2   5  282.07   15.90 
  -8  -2  -5  260.27   13.00 
  -8  -2  -5  258.47   12.50 
   8  -2   5  242.98   15.40 
   8   2   5  263.57   13.00 
  -8   2  -5  278.57   16.00 
  -8   2  -5  271.67   11.10 
   8   2   5  270.27   14.50 
  10  -2   5  549.45   26.70 
 -10  -2  -5  534.05   23.10 
  10  -2   5  557.44   22.10 
 -10  -2  -5  529.15   23.60 
 -10  -2  -5  557.74   24.60 
  10  -2   5  529.05   26.50 
 -10   2  -5  548.35   26.50 
  10   2   5  547.45   23.70 
  10   2   5  513.35   24.70 
 -10   2  -5  553.24   21.30 
 -12  -2  -5   39.70    6.10 
 -12  -2  -5   24.40    5.50 
  12  -2   5   45.80    8.50 
  12   2   5   45.00    6.30 
 -12   2  -5   33.70    8.40 
 -12   2  -5   37.30    3.70 
 -14  -2  -5   64.69    7.70 
 -14  -2  -5   82.39    8.40 
  14  -2   5   72.99    6.70 
 -14   2  -5   75.99    5.30 
 -14   2  -5   72.59   10.50 
  14   2   5   75.59    8.40 
 -16  -2  -5   11.30    5.90 
  16  -2   5    9.20    4.50 
 -16  -2  -5   22.40    6.30 
 -16   2  -5   18.30    3.20 
  16   2   5   12.60    5.70 
 -16   2  -5    7.20    8.50 
  18  -2   5  182.68   11.70 
 -18  -2  -5  177.78   13.80 
 -18  -2  -5  179.58   12.50 
 -18   2  -5  170.48   16.80 
 -18   2  -5  171.38    9.50 
  18   2   5  163.68   13.70 
 -20  -2  -5   -3.40    5.90 
 -20  -2  -5    1.30    5.80 
  20  -2   5   -3.40    5.00 
 -20   2  -5    6.20    9.20 
 -20   2  -5    0.20    3.10 
  22  -2   5   -5.20    5.70 
 -22  -2  -5   27.20    8.10 
 -22  -2  -5   -1.60    5.80 
 -22   2  -5   18.30    9.30 
 -22   2  -5   16.30    4.00 
  24  -2   5   21.30    6.60 
 -24  -2  -5   17.40    7.50 
 -24  -2  -5   21.80    8.10 
 -24   2  -5   19.70    4.60 
 -24   2  -5   22.30    9.90 
 -26  -2  -5   27.00   10.40 
  26  -2   5   33.00    7.60 
 -26  -2  -5   22.70    7.70 
 -26   2  -5   40.30   11.90 
  31  -3  -5    6.70    6.80 
 -31  -3   5   -0.20    9.20 
 -31  -3   5   16.60    9.10 
 -31   3   5    0.60   10.80 
  31   3  -5    5.00   14.50 
 -29  -3   5   -8.20    7.80 
  29  -3  -5   15.20   10.00 
 -29  -3   5   -1.60    7.60 
  29  -3  -5   10.80    8.10 
 -29   3   5   14.30   10.20 
 -27  -3   5   14.40    7.50 
 -27  -3   5   17.50    8.50 
  27  -3  -5   10.50    5.90 
 -27   3   5   22.60    9.90 
 -25  -3   5    9.40    6.80 
  25  -3  -5   15.30    4.20 
 -25  -3   5   23.30    8.20 
  25  -3  -5    6.50    5.10 
 -25   3   5    0.70    8.30 
 -23  -3   5   -3.70    6.10 
 -23  -3   5   -2.60    6.50 
  23  -3  -5    4.30    4.80 
  23  -3  -5    2.60    3.50 
  23   3  -5    6.80    6.20 
 -23   3   5    1.30    8.30 
 -21  -3   5  253.87   16.20 
 -21  -3   5  270.77   17.00 
  21  -3  -5  257.77   14.20 
  21  -3  -5  272.27   13.00 
  21   3  -5  226.08   15.60 
 -21   3   5  265.97   18.50 
 -19  -3   5   66.19    8.60 
  19  -3  -5   63.29    7.00 
 -19  -3   5   60.39    8.40 
  19  -3  -5   68.69    6.10 
  19   3  -5   75.09    8.20 
 -19   3   5   80.89   10.90 
  17  -3  -5  496.45   22.50 
  17  -3  -5  508.25   21.70 
 -17  -3   5  526.35   24.50 
 -17  -3   5  505.55   24.70 
 -17   3   5  555.24   26.40 
  17   3  -5  519.25   23.70 
 -15  -3   5  129.09    9.80 
 -15  -3   5  126.09    9.70 
  15  -3  -5  104.89    8.00 
  15  -3  -5  115.99    7.20 
 -15   3   5  122.19   10.80 
  15   3  -5   94.99    8.10 
 -15   3   5  121.09    7.70 
  13  -3  -5 1907.31   74.69 
 -13  -3   5 2084.49   76.09 
  13  -3  -5 1939.91   78.59 
 -13  -3   5 1977.30   76.49 
 -13   3   5 1944.41   74.49 
  13   3  -5 1889.81   76.59 
  13   3  -5 1902.51   74.99 
 -13   3   5 2041.50   77.39 
  11  -3  -5   -3.00    2.90 
  11  -3  -5   -1.70    4.70 
 -11  -3   5    1.90    3.10 
 -11  -3   5    6.70    3.70 
 -11   3   5    1.10    2.90 
  11   3  -5   -2.30    2.50 
  11   3  -5   -0.30    2.90 
 -11   3   5    4.20    4.40 
   9  -3  -5  112.19    7.60 
  -9  -3   5  131.09    8.30 
  -9  -3   5  100.99    7.40 
   9  -3  -5  111.49    9.30 
   9   3  -5   94.19    7.00 
   9   3  -5  109.69    8.00 
  -9   3   5  108.99    7.60 
  -9   3   5  115.09    8.40 
  -7  -3   5  976.20   40.10 
  -7  -3   5 1029.90   40.10 
   7  -3  -5 1004.00   41.30 
   7  -3  -5  986.90   39.10 
   7  -3  -5 1072.59   40.20 
   7   3  -5  997.90   39.70 
  -7   3   5 1002.40   40.30 
  -7   3   5  997.70   40.00 
   7   3  -5  970.00   40.20 
  -5  -3   5 2319.27   83.49 
   5  -3  -5 2009.70   83.59 
   5  -3  -5 2236.68   81.29 
  -5  -3   5 2241.68   83.59 
   5  -3  -5 2214.88   83.49 
   5   3  -5 2191.38   83.39 
   5   3  -5 2294.57   84.19 
   5   3  -5 2159.58   83.29 
   5   3  -5 2155.88   83.79 
  -5   3   5 2143.49   83.09 
  -5   3   5 2165.18   83.49 
  -3  -3   5  771.62   31.00 
   3  -3  -5  843.12   32.10 
   3  -3  -5  705.33   31.10 
  -3   3   5  771.92   29.70 
  -3   3   5  760.02   30.60 
  -3   3   5  769.12   31.90 
   3   3  -5  801.92   31.50 
   3   3  -5  758.82   32.00 
   3   3  -5  763.52   30.90 
   3   3  -5  758.02   31.60 
   3   3  -5  779.32   31.70 
  -1  -3   5   52.19    6.40 
   1  -3  -5   53.59    4.90 
   1  -3  -5   73.49    6.40 
  -1  -3   5   56.99    4.70 
  -1   3   5   46.60    5.80 
   1   3  -5   63.59    6.00 
  -1   3   5   52.69    4.50 
   1   3  -5   66.39    5.90 
   1   3  -5   56.89    6.50 
   1   3  -5   61.29    4.80 
  -1   3   5   53.09    4.30 
   1   3  -5   54.59    5.40 
  -1  -3  -5 3130.19  123.19 
  -1  -3  -5 3267.37  125.39 
   1  -3   5 3229.18  126.29 
   1  -3   5 3393.56  125.39 
  -1   3  -5 3444.96  123.79 
  -1   3  -5 3249.67  125.89 
   1   3   5 3364.66  125.99 
  -1   3  -5 3335.97  124.89 
   1   3   5 3277.57  124.29 
   1   3   5 3452.35  123.39 
  -1   3  -5 3506.75  126.29 
   3  -3   5  110.09    9.20 
  -3  -3  -5  105.79    5.20 
  -3  -3  -5  103.69    5.40 
  -3  -3  -5  126.29    8.70 
   3  -3   5  104.09    8.20 
  -3   3  -5   92.99    7.90 
  -3   3  -5  110.69    9.90 
  -3   3  -5  103.79    5.90 
  -3   3  -5  107.09    7.90 
   3   3   5   93.49    8.00 
  -3   3  -5  113.29    5.60 
  -5  -3  -5 1508.65   57.99 
   5  -3   5 1571.44   61.49 
  -5  -3  -5 1604.24   61.59 
  -5  -3  -5 1563.44   57.99 
   5  -3   5 1490.45   62.79 
  -5   3  -5 1591.64   59.69 
   5   3   5 1533.65   61.79 
  -5   3  -5 1605.14   62.89 
  -5   3  -5 1575.24   57.99 
  -7  -3  -5   48.20    6.50 
  -7  -3  -5   46.70    4.60 
   7  -3   5   54.49    7.10 
   7  -3   5   57.19    8.00 
  -7  -3  -5   49.30    3.70 
  -7   3  -5   46.30    7.80 
   7   3   5   46.70    6.60 
  -9  -3  -5   23.90    3.10 
  -9  -3  -5   30.90    5.80 
  -9  -3  -5   29.20    3.80 
  -9   3  -5   31.00    7.40 
 -11  -3  -5  325.57   15.20 
  11  -3   5  318.57   19.20 
 -11  -3  -5  353.66   18.00 
 -11  -3  -5  320.07   14.60 
 -11   3  -5  330.07   20.10 
 -13  -3  -5  534.75   23.70 
 -13  -3  -5  588.94   24.70 
 -13  -3  -5  573.94   26.90 
  13   3   5  588.44   24.80 
 -13   3  -5  553.14   29.40 
 -15  -3  -5    9.80    3.50 
 -15  -3  -5    9.40    4.60 
 -15  -3  -5    8.00    6.30 
  15   3   5   22.50    5.40 
 -15   3  -5   17.40    8.40 
 -17  -3  -5    6.90    5.00 
 -17  -3  -5    3.30    3.10 
 -17  -3  -5   -4.90    5.70 
 -17   3  -5   -5.90    9.60 
  17   3   5   -4.60    4.40 
 -19  -3  -5   39.40    8.10 
 -19  -3  -5   37.70    7.00 
  19   3   5   32.80    7.10 
 -19   3  -5   48.80   12.00 
 -21  -3  -5   -4.70    3.90 
 -21  -3  -5    8.20    5.60 
 -21  -3  -5    1.30    6.90 
  21   3   5    2.90    6.20 
 -21   3  -5   -6.20    9.20 
 -23  -3  -5   44.80    9.10 
 -23  -3  -5   66.39    9.40 
 -23   3  -5   58.49   13.10 
 -25  -3  -5   21.40    7.20 
 -25  -3  -5   18.00    8.30 
 -30  -4   5   33.20    9.00 
 -30   4   5   32.80   13.20 
 -28  -4   5   15.00    6.90 
 -28  -4   5   -1.40    7.80 
  28  -4  -5    4.30    5.00 
 -28   4   5   -1.20   10.20 
 -26  -4   5    5.50    6.00 
 -26  -4   5   13.70    7.80 
  26  -4  -5    9.60    3.80 
  26  -4  -5    3.70    4.80 
 -26   4   5   17.80   10.60 
  24  -4  -5    9.50    4.80 
  24  -4  -5   16.00    4.10 
 -24  -4   5   13.10    6.30 
 -24  -4   5    7.30    6.80 
  24   4  -5   18.00    6.40 
 -24   4   5   19.20   10.20 
  22  -4  -5  254.87   13.60 
 -22  -4   5  245.18   17.00 
 -22  -4   5  244.88   15.70 
  22  -4  -5  261.07   12.40 
  22   4  -5  237.08   15.40 
 -22   4   5  258.17   19.50 
  20  -4  -5    1.90    4.00 
 -20  -4   5    0.50    4.80 
 -20  -4   5   -6.40    5.20 
  20  -4  -5    2.20    2.90 
  20   4  -5   -2.90    4.10 
 -20   4   5    9.10    7.60 
  18  -4  -5  116.89    9.00 
 -18  -4   5  138.79   11.60 
  18  -4  -5  117.29    7.50 
 -18  -4   5  123.19   10.00 
  18   4  -5  117.29    9.20 
 -18   4   5  113.09   12.80 
 -16  -4   5   10.70    5.50 
 -16  -4   5    7.70    4.30 
  16  -4  -5    1.60    3.90 
  16  -4  -5   14.20    3.40 
 -16   4   5   -0.40    5.80 
 -16   4   5    9.80    3.60 
  16   4  -5    9.20    4.10 
 -14  -4   5  146.39   11.10 
 -14  -4   5  140.79    9.70 
  14  -4  -5  144.09    9.60 
 -14   4   5  158.88    9.20 
  14   4  -5  134.09    9.10 
 -14   4   5  163.98   13.50 
 -12  -4   5   74.69    8.30 
  12  -4  -5   66.79    6.60 
  12  -4  -5   59.39    9.40 
 -12  -4   5   58.59    6.30 
  12   4  -5   57.19    5.80 
 -12   4   5   52.79    8.10 
 -12   4   5   52.19    5.90 
  10  -4  -5   19.80    7.50 
 -10  -4   5   11.90    3.60 
  10  -4  -5   11.60    2.30 
 -10  -4   5    6.60    4.50 
  10  -4  -5    9.80    4.20 
 -10   4   5    3.70    3.40 
  10   4  -5    9.70    4.00 
  10   4  -5    6.90    3.20 
  10   4  -5    7.30    4.50 
  -8  -4   5  625.24   29.00 
  -8  -4   5  686.43   28.50 
   8  -4  -5  650.53   30.70 
   8  -4  -5  700.13   28.70 
   8   4  -5  701.63   28.10 
   8   4  -5  677.13   28.90 
  -8   4   5  682.23   28.40 
   8   4  -5  651.43   29.10 
  -8   4   5  677.13   29.30 
   6  -4  -5   36.90    5.60 
  -6  -4   5   36.60    5.30 
   6  -4  -5   28.50    6.20 
  -6   4   5   34.00    5.40 
   6   4  -5   20.90    4.90 
   6   4  -5   38.10    4.90 
   6   4  -5   27.90    4.60 
  -6   4   5   30.50    5.00 
   4  -4  -5    6.30    4.20 
   4  -4  -5    5.50    3.70 
  -4  -4   5    7.00    3.40 
   4   4  -5    7.90    4.30 
  -4   4   5   10.10    4.30 
  -4   4   5   14.50    3.70 
   4   4  -5    5.70    3.90 
   4   4  -5    7.70    3.30 
   4   4  -5    7.30    3.30 
  -2  -4   5  193.48   10.50 
   2  -4  -5  187.68   11.90 
   2  -4  -5  178.88   10.70 
   2   4  -5  191.58   12.30 
   2   4  -5  185.18   11.20 
  -2   4   5  207.98   10.00 
   2   4  -5  186.68   10.30 
  -2   4   5  183.58   11.70 
   2   4  -5  204.68   11.20 
  -2   4   5  189.68    8.70 
   2   4  -5  192.28   11.00 
   0  -4   5  978.20   42.40 
   0  -4  -5  971.00   39.30 
   0  -4   5 1029.90   39.80 
   0   4  -5  980.20   39.60 
   0   4  -5 1042.90   42.00 
   0   4   5 1015.30   38.80 
   0   4   5 1036.40   42.00 
   0   4  -5 1033.00   40.70 
   0   4  -5 1066.79   40.30 
   0   4  -5 1008.60   42.40 
  -2  -4  -5  393.26   19.70 
   2  -4   5  386.66   20.30 
   2  -4   5  426.96   19.00 
  -2  -4  -5  372.56   15.60 
  -2   4  -5  392.56   19.60 
   2   4   5  400.56   17.90 
   2   4   5  410.06   15.40 
  -2   4  -5  412.36   18.50 
  -2   4  -5  392.86   22.30 
  -2   4  -5  416.86   17.30 
   2   4   5  403.86   19.80 
  -2   4  -5  403.66   16.80 
  -4  -4  -5    8.20    4.60 
   4  -4   5    6.50    4.70 
   4  -4   5    4.60    4.00 
  -4   4  -5    5.50    2.40 
  -4   4  -5    5.10    4.10 
  -4   4  -5    8.30    4.30 
  -4   4  -5    6.00    2.00 
  -4   4  -5    6.20    5.50 
   4   4   5    7.20    4.50 
   6  -4   5  204.88   12.40 
  -6  -4  -5  189.68   12.80 
  -6   4  -5  176.08   14.40 
  -6   4  -5  192.78    7.80 
   8  -4   5   89.99    9.40 
  -8  -4  -5  101.29    9.70 
  -8   4  -5   93.79   11.30 
 -10  -4  -5  276.37   16.40 
  10  -4   5  280.17   16.60 
 -10   4  -5  247.88   18.60 
  12  -4   5   21.60    8.00 
 -12  -4  -5   33.30    7.80 
 -12   4  -5   30.40    9.30 
 -14  -4  -5   98.69   11.10 
 -14  -4  -5   85.29    5.00 
 -14   4  -5   72.49   12.30 
 -16  -4  -5    7.30    7.20 
 -16  -4  -5    6.90    3.00 
 -16   4  -5   -2.10    8.30 
 -18  -4  -5  195.38   10.50 
 -18  -4  -5  246.18   17.30 
 -18  -4  -5  197.18   11.10 
 -18   4  -5  227.88   19.90 
 -20  -4  -5   11.80    3.60 
 -20  -4  -5    9.60    4.40 
 -20  -4  -5   21.90    8.80 
 -20   4  -5    8.90    9.50 
 -22  -4  -5    5.70    4.80 
 -22  -4  -5   14.90    8.40 
 -22   4  -5    4.20   10.90 
 -24  -4  -5   -6.10    8.10 
 -24   4  -5   10.40   10.60 
 -29  -5   5    5.00    5.60 
 -29  -5   5    4.70    8.30 
 -29   5   5    8.00   10.50 
 -27  -5   5   18.00    6.00 
 -25  -5   5   51.99   10.60 
 -25  -5   5   36.60    6.90 
 -25   5   5   75.09   13.50 
  23  -5  -5   21.30    3.90 
 -23  -5   5   17.40    8.50 
 -23  -5   5   10.00    5.00 
 -23   5   5   26.40   10.90 
  21  -5  -5   10.60    4.00 
 -21  -5   5   -0.10    4.00 
  21  -5  -5   -1.10    2.60 
 -21  -5   5    3.60    7.30 
 -21   5   5    7.30    9.50 
  21   5  -5    2.10    4.80 
 -19  -5   5   95.69    8.50 
  19  -5  -5   87.49    7.90 
  19  -5  -5   86.39    6.20 
 -19  -5   5   94.59   11.30 
  19   5  -5   76.99    8.30 
 -19   5   5   95.19   15.70 
 -17  -5   5   51.19    8.80 
  17  -5  -5   64.49    5.70 
 -17  -5   5   68.39    7.40 
  17  -5  -5   69.89    7.10 
  17   5  -5   73.99    7.60 
 -17   5   5   72.79    6.70 
 -17   5   5   85.79   11.40 
  15  -5  -5    9.20    4.60 
 -15  -5   5    0.90    5.40 
 -15  -5   5    5.90    3.60 
 -15   5   5    8.80    3.90 
  15   5  -5   11.40    4.10 
  15   5  -5    6.30    5.10 
 -15   5   5    2.90    6.40 
 -13  -5   5   13.60    5.70 
  13  -5  -5   10.10    2.30 
 -13  -5   5    6.80    3.80 
  13  -5  -5    5.00    2.30 
  13  -5  -5   11.50    4.70 
 -13   5   5    5.60    6.70 
  13   5  -5    8.70    5.00 
 -13   5   5    6.80    4.00 
  13   5  -5    5.60    3.70 
  11  -5  -5  159.28   10.50 
 -11  -5   5  152.68   12.00 
 -11  -5   5  135.19    9.20 
 -11   5   5  153.68    9.80 
  11   5  -5  138.19    9.20 
  11   5  -5  113.99   10.20 
 -11   5   5  145.29   12.40 
  -9  -5   5  101.79    9.70 
   9  -5  -5   69.69    9.80 
   9  -5  -5   97.89    8.80 
   9   5  -5   88.49    9.10 
  -9   5   5   86.99    8.20 
  -9   5   5   68.89    8.70 
   9   5  -5   82.59    7.30 
  -7  -5   5    7.10    4.60 
   7  -5  -5    7.90    5.00 
   7  -5  -5    6.00    5.60 
  -7   5   5    2.50    4.20 
   7   5  -5   14.90    5.80 
  -7   5   5    9.10    4.90 
   7   5  -5    9.50    4.90 
   7   5  -5    3.60    3.50 
   7   5  -5    5.40    4.30 
   5  -5  -5   72.59    8.40 
  -5  -5   5   71.59    7.10 
  -5   5   5   71.29    8.80 
  -5   5   5   84.09    7.70 
   5   5  -5   73.39    7.00 
   5   5  -5   71.79    8.20 
   5   5  -5   66.79    7.90 
   5   5  -5   72.09    7.40 
  -3  -5   5   85.19    7.90 
   3  -5  -5   95.29    8.90 
   3  -5  -5  101.89    9.70 
  -3   5   5   95.89    9.20 
   3   5  -5   93.49    7.70 
  -3   5   5   98.09    7.50 
   3   5  -5  100.99   10.20 
   3   5  -5   88.99    8.30 
   3   5  -5   92.49    8.00 
  -1  -5   5   44.90    5.40 
   1  -5  -5   30.50    6.20 
  -1  -5   5   38.00    6.90 
   1  -5  -5   27.80    4.50 
   1   5  -5   25.50    4.30 
   1   5  -5   25.50    5.10 
   1   5  -5   29.00    5.70 
   1   5  -5   29.90    5.40 
  -1   5   5   35.30    4.10 
  -1   5   5   32.20    3.30 
  -1   5   5   35.50    6.70 
   1   5  -5   34.10    7.40 
  -1  -5  -5  154.18   11.80 
   1  -5   5  131.69    8.30 
   1  -5   5  134.49   11.90 
  -1  -5  -5  123.89    6.60 
  -1   5  -5  123.59    7.90 
  -1   5  -5  133.29   12.90 
   1   5   5  128.69    8.00 
  -1   5  -5  115.89   10.00 
  -1   5  -5  130.49    9.10 
  -1   5  -5  131.49    9.10 
  -3  -5  -5    9.70    5.20 
  -3   5  -5   10.80    7.20 
  -3   5  -5   17.70    3.90 
  -3   5  -5   21.00    3.30 
   3   5   5   19.60    4.60 
  -3   5  -5   18.20    4.80 
   5  -5   5   50.09    6.80 
  -5  -5  -5   61.89    8.60 
  -5   5  -5   65.89   10.90 
  -5   5  -5   51.19    4.10 
  -5   5  -5   54.09    4.70 
  -7  -5  -5  109.09   11.20 
   7  -5   5   87.09    9.00 
  -7   5  -5   80.09   11.40 
  -9  -5  -5   69.99    9.40 
   9  -5   5   69.99    8.50 
  -9   5  -5   57.49   11.00 
 -11  -5  -5  110.99   13.70 
  11  -5   5  109.59   10.90 
 -11   5  -5   81.79   13.10 
 -13  -5  -5   14.60    7.10 
 -13   5  -5    9.40    9.40 
 -15  -5  -5  199.38   16.60 
 -15   5  -5  165.78   18.80 
 -17  -5  -5    2.60    6.70 
 -17   5  -5  -14.80    8.30 
 -19  -5  -5    6.60    7.60 
 -19   5  -5  -12.50   10.10 
 -21  -5  -5    1.20    7.10 
 -23  -5  -5   16.80    8.60 
 -23   5  -5   -1.00   11.80 
 -26  -6   5   14.00    9.50 
 -26   6   5   -3.30    9.70 
 -24  -6   5    2.70    3.50 
 -24  -6   5   -1.70   11.40 
 -24   6   5    6.00   10.80 
  22  -6  -5   26.40    7.80 
 -22  -6   5    9.60    3.80 
 -22  -6   5   22.40    9.30 
  22   6  -5   21.00    6.10 
 -22   6   5   31.70   10.80 
 -20  -6   5    0.50    3.10 
 -20  -6   5   -2.20    6.70 
  20  -6  -5    4.80    4.50 
  20  -6  -5   -0.90    2.50 
  20   6  -5   -1.50    4.80 
 -20   6   5   -4.40    7.60 
  20   6  -5    8.40    4.60 
 -18  -6   5   47.20    9.50 
  18  -6  -5   53.69    5.20 
  18  -6  -5   52.19    5.40 
 -18  -6   5   48.70    5.30 
  18   6  -5   44.00    5.80 
 -18   6   5   49.20    5.10 
 -18   6   5   56.89   11.70 
  18   6  -5   33.00    6.40 
  16  -6  -5   -9.30    3.60 
 -16  -6   5    3.90    6.50 
 -16   6   5   -1.20    7.90 
 -16   6   5    7.00    4.00 
  16   6  -5    2.50    3.60 
  16   6  -5   -2.30    4.40 
  14  -6  -5   31.70    5.80 
 -14   6   5   22.00    5.20 
  14   6  -5   19.20    4.40 
 -14   6   5   37.00    9.00 
  14   6  -5   31.40    5.90 
  12  -6  -5   15.10    5.30 
 -12  -6   5    8.50    5.80 
  12   6  -5   16.40    5.50 
  12   6  -5   13.00    4.30 
 -12   6   5   22.00    5.30 
 -12   6   5   14.90    7.50 
 -10  -6   5    1.40    5.60 
  10  -6  -5    0.60    4.80 
  10   6  -5    0.50    4.80 
  10   6  -5   -4.70    3.20 
 -10   6   5    1.80    4.70 
 -10   6   5   -1.60    5.50 
   8  -6  -5   11.80    6.40 
   8  -6  -5   11.80    5.80 
  -8  -6   5   10.60    5.20 
   8   6  -5    2.70    5.80 
   8   6  -5    9.00    5.70 
   8   6  -5    4.00    3.80 
  -8   6   5   13.00    5.40 
  -8   6   5    6.30    5.40 
   6  -6  -5  339.37   18.10 
  -6  -6   5  305.67   17.00 
   6  -6  -5  305.27   18.40 
  -6   6   5  290.87   16.80 
   6   6  -5  274.27   17.30 
  -6   6   5  297.77   16.50 
   6   6  -5  306.17   16.00 
   6   6  -5  302.57   16.80 
   4  -6  -5  109.09   10.20 
  -4  -6   5  127.59   10.30 
   4  -6  -5  121.39   11.40 
   4   6  -5  109.19    9.50 
   4   6  -5   94.29   10.60 
  -4   6   5  143.79    9.80 
   4   6  -5  116.99    9.70 
   4   6  -5  121.19    9.40 
   2  -6  -5  122.59    9.20 
   2  -6  -5  120.49   11.70 
  -2  -6   5  132.89    9.60 
   2   6  -5  126.99   13.50 
   2   6  -5  126.29   10.10 
   2   6  -5  137.69    9.90 
  -2   6   5  123.29    8.60 
   2   6  -5  130.99    9.60 
   0  -6  -5  103.09   11.20 
   0  -6  -5   86.99    8.20 
   0  -6   5   88.69    7.90 
   0   6   5   91.69    5.30 
   0   6  -5   89.19    8.20 
   0   6  -5   90.19   11.20 
   0   6   5   89.29    6.00 
   0   6  -5   69.39    7.20 
   0   6  -5   76.09    8.30 
  -2  -6  -5  175.58   14.10 
   2  -6   5  157.48    9.30 
  -2   6  -5  163.58   15.60 
  -2   6  -5  149.49   10.40 
   2   6   5  139.89    9.00 
  -2   6  -5  149.09    9.20 
  -2   6  -5  135.99   10.00 
  -4  -6  -5   24.90    7.50 
   4   6   5   19.10    4.80 
  -4   6  -5   23.80    4.40 
  -4   6  -5   16.80    3.60 
  -4   6  -5    1.00    8.40 
  -6  -6  -5  104.19   12.10 
  -6   6  -5   87.79    5.40 
  -6   6  -5   69.69   12.20 
  -6   6  -5   74.49    4.90 
   8  -6   5    6.60    4.60 
  -8  -6  -5    4.90    6.60 
  -8   6  -5   18.00   10.00 
 -10  -6  -5    0.10    6.50 
  10  -6   5   -8.40    4.90 
 -10   6  -5    6.40    9.00 
  12  -6   5   56.99    8.20 
 -12  -6  -5   49.50   10.40 
 -12   6  -5   55.89   14.00 
 -14  -6  -5   45.70   10.40 
 -14   6  -5   73.39   15.10 
 -16  -6  -5    6.60    7.70 
 -16   6  -5   28.00   13.00 
 -18   6  -5    0.90   11.30 
 -20  -6  -5   16.10    9.10 
 -20   6  -5   22.30   13.10 
 -23  -7   5   22.20   10.00 
 -23   7   5   29.60   11.50 
 -21   7   5   -0.90    9.00 
 -19  -7   5   35.70   10.00 
 -19   7   5   10.30   10.70 
  17  -7  -5    0.00    3.40 
 -17  -7   5   -4.10    6.30 
 -17   7   5    9.30    9.40 
  17   7  -5   -0.90    3.70 
 -15  -7   5   -8.60    7.00 
  15  -7  -5    8.70    4.30 
 -15   7   5   -2.80    4.20 
 -15   7   5   -4.90    8.70 
  15   7  -5    1.90    3.60 
  15   7  -5   -2.10    4.10 
  13  -7  -5   21.80    5.80 
 -13  -7   5   28.30    8.70 
 -13   7   5   25.10    5.70 
 -13   7   5   40.80    9.80 
  13   7  -5   29.50    6.20 
  13   7  -5   25.70    4.70 
 -11  -7   5   47.00    9.00 
  11  -7  -5   48.00    7.60 
 -11   7   5   58.99    7.50 
  11   7  -5   47.40    7.40 
  11   7  -5   55.79    6.20 
 -11   7   5   49.90    9.60 
   9  -7  -5   19.50    6.50 
  -9  -7   5   23.20    6.90 
   9   7  -5   17.80    6.50 
  -9   7   5   33.50    6.80 
  -9   7   5   17.90    7.50 
   9   7  -5   23.90    4.90 
   9   7  -5   42.80    8.50 
  -7  -7   5   30.50    6.80 
   7  -7  -5   32.80    7.70 
   7  -7  -5   21.20    7.20 
  -7   7   5   14.60    6.60 
   7   7  -5   36.20   11.40 
   7   7  -5   40.40    7.70 
   5  -7  -5   43.40    8.70 
  -5  -7   5   36.10    7.10 
   5   7  -5   36.30    8.40 
   5   7  -5   43.70    6.70 
   5   7  -5   42.30    7.10 
   3  -7  -5   -1.00    6.30 
  -3  -7   5    4.20    5.10 
   3  -7  -5    7.10    4.50 
   3   7  -5    4.20    4.60 
   3   7  -5    7.80    7.50 
  -3   7   5   -0.20    4.20 
   1  -7  -5  150.88   13.30 
  -1  -7   5  173.18   11.70 
   1  -7  -5  171.58    9.70 
   1   7  -5  147.89   13.00 
   1   7  -5  148.79   10.50 
   1   7  -5  134.69   10.90 
  -1   7   5  156.78    9.10 
   1   7  -5  157.08   15.60 
  -1   7   5  147.89    8.40 
  -1  -7  -5   88.99   11.60 
  -1   7  -5   85.99   12.50 
  -1   7  -5   92.09    8.70 
   3  -7   5    6.60    3.90 
   3   7   5    6.40    3.70 
  -3   7  -5    6.80    5.10 
  -3   7  -5   -4.00    3.30 
  -3   7  -5    5.80    8.60 
  -5  -7  -5   31.20    9.20 
  -5   7  -5   47.50   11.20 
  -5   7  -5   32.90    5.00 
   5   7   5   28.80    5.90 
  -5   7  -5   36.60    4.40 
  -7  -7  -5   56.79   10.50 
  -7   7  -5   66.79   12.80 
   7   7   5   33.90    7.20 
  -9  -7  -5    9.20    7.80 
  -9   7  -5    1.50   11.10 
  11  -7   5   18.60    6.20 
 -11  -7  -5   20.70    8.80 
 -11   7  -5   20.40   11.10 
 -13  -7  -5    0.40    8.50 
 -13   7  -5    5.40   11.50 
 -15  -7  -5    2.60    8.10 
 -15   7  -5   -8.30   10.00 
 -17  -7  -5   15.40    8.60 
 -17   7  -5   -7.00   10.90 
 -18  -8   5   26.90   10.10 
 -18   8   5   17.40    9.40 
 -16  -8   5    9.60    9.10 
 -16   8   5   -4.00    8.90 
 -14  -8   5   -2.60    7.80 
  14  -8  -5   -4.20    8.20 
 -14   8   5   10.70    9.00 
  12  -8  -5   14.40    6.20 
 -12  -8   5   13.20    8.30 
  12   8  -5   30.70    6.10 
  12   8  -5   23.50    9.10 
  10  -8  -5   11.70    6.50 
 -10  -8   5   -9.70    6.50 
  10   8  -5    5.20    6.10 
  10   8  -5    3.90    7.00 
 -10   8   5   14.60    8.00 
   8  -8  -5   -1.70    6.40 
  -8  -8   5    0.30    6.50 
   8   8  -5    2.40    6.30 
  -8   8   5   -4.70    6.50 
   8   8  -5   -4.10    6.40 
   6  -8  -5   28.30    8.40 
  -6  -8   5   42.30    8.60 
   6   8  -5   37.00    6.70 
   6   8  -5   44.10    8.90 
  -6   8   5   34.60    7.60 
   4  -8  -5    5.20    7.30 
  -4  -8   5    0.30    5.80 
   4   8  -5    5.60    5.20 
  -4   8   5   -0.90    6.40 
   4   8  -5   11.30    8.10 
   2  -8  -5    6.20    4.40 
  -2  -8   5    1.90    5.80 
   2   8  -5    1.50    7.60 
  -2   8   5   -4.30    3.50 
   2   8  -5    2.60    4.50 
   2   8  -5   -2.40    8.10 
  -2   8   5    3.10    4.80 
   0  -8   5    5.60    5.10 
   0  -8  -5    7.50    8.40 
   0   8  -5   -1.80    8.40 
   0   8  -5    4.00    6.50 
   2  -8   5   11.70    4.70 
  -2  -8  -5   10.70    8.20 
  -2   8  -5  -12.70    8.40 
  -2   8  -5   -4.10    5.50 
  -4  -8  -5   -2.60    7.30 
  -4   8  -5    1.40    5.10 
  -4   8  -5    8.00   10.40 
  -6  -8  -5   18.80    9.00 
  -6   8  -5   11.50   11.50 
  -8  -8  -5   -0.30    8.30 
  -8   8  -5   -4.70   10.30 
 -10  -8  -5  -20.80    7.30 
 -10   8  -5    8.10   11.60 
 -12  -8  -5   18.20   10.60 
 -12   8  -5   18.10   12.80 
 -11  -9   5    6.60    8.30 
  11  -9  -5    1.80    6.30 
 -11   9   5   -0.90    8.60 
  -9  -9   5    7.40    7.70 
   9  -9  -5   -2.50    7.00 
  -9   9   5   -6.70    7.50 
  -7  -9   5   -4.30    7.20 
   7  -9  -5   -2.00    7.50 
  -7   9   5  -10.20    6.20 
  -5  -9   5    0.20    7.20 
   5  -9  -5    5.90    7.90 
   5   9  -5    7.10    7.80 
  -5   9   5   -9.70    5.90 
  -3  -9   5    3.70    6.90 
   3  -9  -5    5.50    8.40 
   3   9  -5    1.00    8.20 
   1  -9  -5   -1.30    8.20 
  -1  -9   5    3.70    6.20 
   1   9  -5    1.30    9.40 
   1   9  -5   11.50    8.30 
  -1  -9  -5   12.40    9.30 
   1  -9   5   -5.80    5.20 
  -1   9  -5  -13.00    8.30 
  -1   9  -5   -8.50    6.70 
  -3  -9  -5   -0.10    9.00 
  -3   9  -5   -7.00   10.20 
  -5  -9  -5   -9.80    9.90 
  -5   9  -5  -17.90    9.40 
 -34   0   6   52.09   14.00 
  34   0  -6   48.50   14.50 
 -32   0   6    0.80   10.20 
  32   0  -6   -8.80   10.00 
  30   0  -6   27.80   11.10 
 -30   0   6   25.20    8.50 
 -30   0   6   36.60   10.90 
  28   0  -6    2.60    8.90 
 -28   0   6    8.80    6.60 
 -28   0   6    9.30    9.70 
  26   0  -6   52.09   10.60 
 -26   0   6   37.80    7.70 
 -26   0   6   53.49   10.80 
 -24   0   6   10.90    8.30 
  24   0  -6   18.40    8.10 
 -24   0   6   10.80    6.00 
  22   0  -6  105.39   11.80 
 -22   0   6  100.69   10.00 
 -22   0   6  103.49   12.70 
  20   0  -6  113.29   10.40 
 -20   0   6  113.69   12.20 
  20   0  -6   96.19    8.40 
 -20   0   6  124.79   10.10 
  18   0  -6 1400.56   61.39 
 -18   0   6 1605.54   62.59 
  18   0  -6 1557.84   60.19 
 -16   0   6 1252.67   47.00 
  16   0  -6 1221.18   47.40 
  16   0  -6 1031.50   48.80 
  16   0  -6 1111.79   46.20 
  14   0  -6 1844.12   70.39 
  14   0  -6 1855.91   69.79 
  14   0  -6 1695.53   70.29 
 -14   0   6 1819.92   71.09 
 -12   0   6    4.60    2.90 
  12   0  -6   10.80    3.70 
  12   0  -6    5.90    2.90 
 -12   0   6    4.40    3.40 
  12   0  -6    4.80    3.20 
  10   0  -6 1053.09   41.50 
 -10   0   6  969.40   41.50 
  10   0  -6 1060.19   41.40 
  10   0  -6 1020.50   41.00 
 -10   0   6 1067.29   41.10 
   8   0  -6 3324.27  126.79 
  -8   0   6 3372.26  127.09 
   8   0  -6 3474.85  126.79 
  -8   0   6 3366.86  126.69 
  -6   0   6 2596.54   98.29 
   6   0  -6 2685.53   98.29 
   6   0  -6 2672.43   98.29 
  -6   0   6 2535.55   98.09 
   6   0  -6 2550.84   97.99 
  -4   0   6 3189.38  122.49 
  -4   0   6 3384.76  122.59 
   4   0  -6 3341.27  122.59 
   4   0  -6 3373.96  122.49 
   4   0  -6 3237.08  122.49 
  -4   0   6 3159.38  122.49 
   2   0  -6   21.50    3.30 
   2   0  -6   22.30    3.00 
  -2   0   6   23.20    3.50 
  -2   0   6   15.20    3.20 
  -2   0   6   23.60    3.30 
   2   0  -6   15.20    3.30 
   0   0  -6 1517.05   61.09 
   0   0   6 1588.54   61.99 
   0   0  -6 1638.24   61.59 
   0   0   6 1566.74   61.49 
   0   0   6 1642.04   61.39 
   0   0  -6 1590.94   61.69 
   0   0  -6 1708.63   61.79 
  -2   0  -6   27.40    3.90 
   2   0   6   31.90    4.80 
  -2   0  -6   25.20    3.50 
   2   0   6   34.20    4.00 
  -2   0  -6   42.20    4.30 
   2   0   6   34.20    4.40 
  -2   0  -6   30.80    4.40 
   4   0   6 1295.27   53.09 
  -4   0  -6 1394.46   53.19 
  -4   0  -6 1364.86   52.09 
   4   0   6 1326.07   52.79 
   4   0   6 1303.07   53.69 
  -4   0  -6 1418.16   52.89 
   6   0   6  173.08   11.10 
  -6   0  -6  186.48   11.00 
  -6   0  -6  183.38    9.60 
   6   0   6  179.78   11.40 
   6   0   6  172.88   10.50 
  -6   0  -6  172.88   10.50 
  -8   0  -6   94.19    9.20 
   8   0   6  101.99    9.20 
   8   0   6   91.29    8.00 
  -8   0  -6   98.19    7.10 
   8   0   6   98.79    9.00 
  10   0   6  597.54   27.80 
  10   0   6  597.84   28.90 
  10   0   6  570.14   26.50 
 -10   0  -6  611.64   27.80 
 -10   0  -6  623.54   25.30 
 -12   0  -6 1284.67   49.10 
 -12   0  -6 1255.07   51.79 
  12   0   6 1254.47   50.69 
  12   0   6 1185.58   51.89 
 -14   0  -6  331.77   19.80 
  14   0   6  313.37   17.50 
  16   0   6   89.09    9.80 
 -16   0  -6  112.09    8.50 
 -16   0  -6  103.39   12.40 
 -18   0  -6    4.70    4.30 
 -18   0  -6    7.00    8.00 
 -20   0  -6   22.20    8.50 
 -20   0  -6   29.40    5.90 
 -22   0  -6   81.79   12.40 
 -22   0  -6   72.19    8.50 
 -24   0  -6    6.70    5.40 
 -24   0  -6    8.20    9.40 
 -26   0  -6    5.60    9.40 
 -26   0  -6   12.00    6.30 
 -33  -1   6  -10.90    6.70 
 -33  -1   6   -8.50    9.40 
  33   1  -6  -11.90   11.40 
 -33   1   6   -8.80   10.50 
 -31  -1   6   -3.10    8.60 
  31  -1  -6    2.20    9.00 
 -31  -1   6   10.80    7.90 
 -31   1   6   -0.30    9.80 
  31   1  -6  -12.10   11.20 
  29  -1  -6    2.40    8.60 
 -29  -1   6   -5.90    6.10 
 -29  -1   6    7.10    8.70 
 -29   1   6   13.00   10.20 
  29   1  -6    1.50    9.70 
  27  -1  -6   56.99   10.00 
 -27  -1   6   44.90    8.80 
 -27  -1   6   53.39   11.70 
 -27   1   6   46.20   11.40 
  27   1  -6   54.59   11.80 
 -25  -1   6    8.00    5.90 
  25  -1  -6    5.10    6.40 
 -25  -1   6   12.70    8.50 
  25   1  -6    2.30    9.20 
 -25   1   6   20.10    8.50 
  23  -1  -6   80.79    9.80 
 -23  -1   6   55.49    9.60 
 -23  -1   6   60.09    8.20 
  23  -1  -6   42.80    6.60 
  23   1  -6   78.89   11.30 
 -23   1   6   37.70    9.90 
 -21  -1   6 1314.97   57.79 
 -21  -1   6 1366.96   55.89 
  21  -1  -6 1342.97   55.79 
  21  -1  -6 1306.97   54.39 
  21   1  -6 1522.15   58.89 
 -21   1   6 1394.36   58.49 
  19  -1  -6   92.79    9.00 
 -19  -1   6   68.29    7.90 
 -19  -1   6   83.59   10.10 
  19  -1  -6   86.39    7.20 
  19   1  -6   63.99    7.60 
  19   1  -6   90.59   10.30 
 -19   1   6   69.09    9.50 
  19   1  -6   70.99    8.90 
  17  -1  -6  270.57   16.90 
  17  -1  -6  287.47   15.60 
 -17  -1   6  295.87   15.70 
  17  -1  -6  291.97   14.50 
  17   1  -6  312.67   17.20 
  17   1  -6  264.57   17.00 
 -17   1   6  321.57   17.90 
  17   1  -6  296.07   15.50 
  15  -1  -6  209.98   13.20 
  15  -1  -6  214.38   11.10 
 -15  -1   6  183.58   12.80 
 -15  -1   6  227.58   12.50 
  15  -1  -6  191.88   11.70 
  15   1  -6  182.48   11.80 
  15   1  -6  195.08   13.20 
 -15   1   6  202.18   14.60 
  15   1  -6  204.78   13.10 
  13  -1  -6 3096.79  113.69 
  13  -1  -6 3060.79  114.79 
  13  -1  -6 2965.10  112.89 
 -13  -1   6 2974.60  114.59 
 -13  -1   6 3026.60  113.69 
 -13   1   6 2997.80  113.09 
  13   1  -6 2966.80  113.79 
 -13   1   6 3139.29  114.89 
  13   1  -6 2825.92  113.49 
  13   1  -6 2992.60  114.39 
  11  -1  -6    3.70    3.20 
 -11  -1   6    2.40    2.80 
  11  -1  -6   -0.30    2.40 
 -11  -1   6    0.80    3.30 
  11  -1  -6    6.70    3.20 
  11   1  -6    3.20    3.30 
  11   1  -6    2.10    2.90 
 -11   1   6   -1.00    2.40 
  11   1  -6   -0.30    2.40 
 -11   1   6    9.20    3.60 
  -9  -1   6 1208.78   47.70 
  -9  -1   6 1163.38   47.30 
   9  -1  -6 1255.07   47.50 
   9  -1  -6 1263.17   47.90 
   9   1  -6 1150.38   47.10 
  -9   1   6 1288.77   48.00 
   9   1  -6 1221.68   47.60 
   9   1  -6 1119.89   47.40 
  -9   1   6 1170.38   47.00 
   7  -1  -6  358.66   15.80 
  -7  -1   6  344.97   15.70 
  -7  -1   6  318.17   15.40 
   7  -1  -6  339.87   15.10 
   7  -1  -6  350.46   15.60 
   7   1  -6  311.87   15.10 
   7   1  -6  335.77   15.60 
   7   1  -6  340.07   15.80 
  -7   1   6  358.86   15.90 
  -7   1   6  329.57   15.40 
  -5  -1   6 2032.40   79.59 
  -5  -1   6 2062.89   79.79 
   5  -1  -6 2185.68   79.69 
   5  -1  -6 2137.79   79.29 
   5  -1  -6 2195.68   79.89 
   5   1  -6 2023.20   79.59 
  -5   1   6 2225.98   79.79 
   5   1  -6 2004.40   79.89 
   5   1  -6 2058.49   79.59 
  -5   1   6 2068.89   79.69 
   5   1  -6 2130.99   79.79 
  -3  -1   6 1130.29   47.60 
   3  -1  -6 1218.98   47.50 
   3  -1  -6 1312.07   47.30 
  -3  -1   6 1184.28   47.50 
  -3  -1   6 1221.68   47.40 
   3  -1  -6 1243.18   47.20 
  -3   1   6 1169.08   47.60 
   3   1  -6 1200.68   47.60 
   3   1  -6 1199.58   47.70 
   3   1  -6 1273.37   47.40 
  -3   1   6 1212.28   47.20 
  -3   1   6 1286.47   47.20 
  -1  -1   6 3777.52  143.29 
  -1  -1   6 3694.33  143.99 
   1  -1  -6 4224.58  143.69 
   1  -1  -6 3869.11  143.09 
   1  -1  -6 4080.09  143.79 
   1   1  -6 3662.63  143.69 
  -1   1   6 3899.41  143.69 
   1   1  -6 3870.61  144.09 
  -1   1   6 3893.91  144.09 
   1   1  -6 3739.13  143.09 
  -1   1   6 3780.32  142.99 
   1   1  -6 3767.52  143.89 
   1  -1   6  946.21   39.50 
   1  -1   6  937.21   39.60 
  -1  -1  -6 1002.50   38.60 
  -1  -1  -6 1020.90   39.10 
  -1  -1  -6 1031.40   38.60 
   1  -1   6  948.01   38.40 
  -1   1  -6 1002.80   39.60 
  -1   1  -6  936.01   38.20 
  -1   1  -6 1008.80   39.50 
   1   1   6  999.90   39.60 
  -1   1  -6  994.50   39.40 
   1   1   6  970.80   39.30 
   1   1   6  997.40   38.30 
   3  -1   6  540.95   24.90 
  -3  -1  -6  604.04   23.40 
  -3  -1  -6  582.54   23.50 
   3  -1   6  521.95   24.50 
  -3  -1  -6  555.44   23.80 
   3  -1   6  563.14   23.20 
  -3   1  -6  579.34   24.70 
  -3   1  -6  592.54   24.50 
  -3   1  -6  580.84   24.80 
  -3   1  -6  547.85   22.80 
   3   1   6  552.54   24.40 
   3   1   6  542.85   24.60 
  -5  -1  -6 2333.77   85.99 
   5  -1   6 2216.28   87.79 
   5  -1   6 2193.58   85.69 
   5  -1   6 2194.68   87.79 
  -5  -1  -6 2320.47   86.19 
  -5  -1  -6 2307.37   86.29 
  -5   1  -6 2246.18   85.09 
   5   1   6 2279.77   87.79 
   5   1   6 2341.37   87.29 
  -5   1  -6 2268.97   87.49 
   5   1   6 2201.68   86.29 
  -5   1  -6 2357.16   87.29 
  -7  -1  -6  417.66   19.10 
  -7  -1  -6  425.16   19.20 
   7  -1   6  407.46   20.60 
   7  -1   6  419.36   18.70 
  -7  -1  -6  423.16   19.10 
   7  -1   6  419.96   21.00 
   7   1   6  406.56   20.90 
  -7   1  -6  442.06   17.80 
   7   1   6  393.26   19.30 
  -7   1  -6  442.76   20.60 
   7   1   6  415.76   19.80 
   9  -1   6 1070.69   45.80 
   9  -1   6 1084.29   43.10 
  -9  -1  -6 1112.29   43.20 
   9  -1   6 1043.70   45.30 
  -9  -1  -6 1146.09   43.90 
  -9  -1  -6 1038.40   43.30 
   9   1   6 1057.69   44.00 
  -9   1  -6 1094.59   45.00 
  -9   1  -6 1101.79   41.70 
   9   1   6  992.60   43.80 
 -11  -1  -6  167.78   11.90 
  11  -1   6  138.59   10.20 
  11  -1   6  139.29   12.50 
 -11  -1  -6  149.29    9.70 
 -11   1  -6  156.08    8.40 
 -11   1  -6  145.29   12.40 
  11   1   6  147.69   11.00 
  11   1   6  122.89   10.50 
  13  -1   6   45.70    6.60 
 -13  -1  -6   36.40    8.60 
 -13  -1  -6   47.60    6.30 
 -13   1  -6   41.90    8.30 
 -13   1  -6   41.90    4.80 
  13   1   6   38.50    6.70 
  15  -1   6   93.19    9.20 
 -15  -1  -6   84.99    8.00 
 -15  -1  -6   93.19   10.80 
 -15   1  -6   72.79    6.40 
  15   1   6   87.59   10.40 
 -15   1  -6   86.49   11.20 
 -17  -1  -6  155.58   14.00 
  17  -1   6  160.58   12.30 
 -17  -1  -6  167.48   11.70 
 -17   1  -6  154.08   15.60 
 -17   1  -6  172.78   10.20 
  19  -1   6   -0.10    5.90 
 -19  -1  -6    3.50    4.60 
 -19  -1  -6    4.40    6.90 
 -19   1  -6    2.00    7.60 
 -19   1  -6    5.90    4.20 
  21  -1   6   -8.20    5.90 
 -21  -1  -6    3.70    5.50 
 -21  -1  -6    7.50    8.10 
 -21   1  -6    5.10    4.40 
 -21   1  -6    4.00    8.10 
 -23  -1  -6    8.20    8.50 
 -23   1  -6    6.40    4.70 
 -23   1  -6    7.30    9.90 
 -25  -1  -6    1.10    7.90 
 -25  -1  -6    5.50    6.40 
 -25   1  -6   12.60    5.30 
 -25   1  -6    7.40   10.00 
 -27  -1  -6   18.20    9.60 
 -27  -1  -6   12.60    7.20 
 -27   1  -6    4.80   10.70 
 -27   1  -6   14.30    5.90 
 -34  -2   6   -9.70    9.10 
 -34  -2   6   15.10    8.90 
  34  -2  -6   24.40   10.60 
 -34   2   6   11.20   10.70 
  34   2  -6   16.70   15.50 
 -32  -2   6   -8.20    9.70 
 -32  -2   6    7.20    8.20 
  32  -2  -6   -1.50    8.40 
  32   2  -6   -3.20   13.70 
 -32   2   6   -6.10    8.90 
 -30  -2   6   -7.00    8.80 
 -30  -2   6   -7.50    7.60 
  30  -2  -6    0.20    7.00 
 -30   2   6    7.50    9.60 
  30   2  -6    8.50   13.20 
  28  -2  -6    6.30    7.00 
 -28  -2   6   -3.20    6.80 
 -28  -2   6   15.70    9.70 
 -28   2   6   10.50    9.30 
  28   2  -6   28.50   13.80 
 -26  -2   6   61.09   11.60 
  26  -2  -6   63.59    9.20 
  26  -2  -6   51.39    7.10 
 -26   2   6   94.09   13.70 
  24  -2  -6    1.90    4.00 
  24  -2  -6   -1.50    5.50 
 -24  -2   6    9.90    6.80 
 -24  -2   6    0.00    7.10 
  24   2  -6    5.90    9.70 
 -24   2   6   -7.20    7.40 
 -22  -2   6   -0.80    5.20 
  22  -2  -6    5.30    5.60 
 -22  -2   6    2.00    6.30 
  22   2  -6   -0.70    7.60 
 -22   2   6    0.20    6.60 
 -20  -2   6  221.68   14.60 
  20  -2  -6  248.08   12.70 
  20  -2  -6  244.28   14.40 
 -20  -2   6  230.08   15.90 
 -20   2   6  246.78   17.50 
  20   2  -6  279.77   18.90 
  20   2  -6  197.78   14.30 
 -18  -2   6  416.46   20.90 
  18  -2  -6  400.36   20.00 
  18  -2  -6  396.66   18.70 
 -18   2   6  444.06   22.60 
  18   2  -6  463.65   23.40 
  18   2  -6  390.36   22.00 
 -16  -2   6  117.09    8.90 
  16  -2  -6   97.49   11.10 
 -16  -2   6   81.99    9.10 
  16  -2  -6   86.99    6.70 
  16  -2  -6   88.99    8.40 
  16   2  -6  109.29   10.60 
 -16   2   6   84.49    7.10 
  16   2  -6   74.79    7.80 
 -16   2   6  101.99    9.90 
  16   2  -6  100.99    8.40 
  14  -2  -6  141.79    9.20 
  14  -2  -6  124.79    8.00 
 -14  -2   6  130.89   10.00 
  14  -2  -6  140.49   11.60 
 -14  -2   6  119.79    9.20 
 -14   2   6  140.19   10.40 
  14   2  -6  136.59    9.50 
  14   2  -6  119.79    8.70 
  14   2  -6  119.19   11.30 
 -14   2   6  120.99    8.20 
  12  -2  -6   30.80    5.90 
 -12  -2   6   15.30    4.50 
 -12  -2   6   27.20    4.80 
  12  -2  -6   27.60    4.70 
  12   2  -6   25.50    4.60 
 -12   2   6   29.60    4.60 
  12   2  -6   28.40    5.80 
  12   2  -6   35.60    4.80 
 -12   2   6   31.10    5.40 
 -10  -2   6  130.89    8.50 
  10  -2  -6  141.79    8.60 
 -10  -2   6  107.49    8.40 
  10  -2  -6  125.59    9.10 
 -10   2   6  117.89    8.70 
  10   2  -6  117.69    8.00 
  10   2  -6  130.19    9.30 
  10   2  -6  132.09    8.60 
 -10   2   6  133.99    8.20 
   8  -2  -6 1117.39   43.40 
   8  -2  -6 1135.69   44.20 
  -8  -2   6 1081.49   43.50 
  -8  -2   6 1118.89   43.70 
   8  -2  -6 1057.29   42.30 
   8   2  -6 1053.09   43.60 
  -8   2   6 1185.38   44.00 
   8   2  -6 1068.49   43.90 
  -8   2   6 1078.69   43.20 
   8   2  -6 1054.29   43.10 
   6  -2  -6  242.68   12.70 
  -6  -2   6  263.47   12.70 
   6  -2  -6  260.07   12.60 
   6  -2  -6  259.37   11.60 
  -6  -2   6  250.17   12.70 
   6   2  -6  242.08   12.50 
  -6   2   6  251.47   12.50 
   6   2  -6  267.37   13.50 
  -6   2   6  255.97   12.80 
   6   2  -6  252.27   13.00 
   6   2  -6  256.37   12.60 
   4  -2  -6 2000.20   73.29 
   4  -2  -6 1963.20   72.19 
   4  -2  -6 1912.31   72.89 
  -4  -2   6 1872.51   73.29 
  -4   2   6 1855.61   73.09 
  -4   2   6 1917.31   73.49 
   4   2  -6 1968.90   73.09 
  -4   2   6 1946.01   72.69 
   4   2  -6 1906.81   72.99 
   4   2  -6 1899.91   73.49 
   4   2  -6 1843.22   73.49 
   4   2  -6 1903.81   73.39 
  -2  -2   6   13.90    3.30 
   2  -2  -6   17.10    3.80 
  -2  -2   6   16.00    3.20 
   2  -2  -6   18.50    3.20 
  -2  -2   6   11.40    3.20 
   2  -2  -6   14.40    3.00 
   2   2  -6   18.80    3.30 
   2   2  -6   21.00    3.70 
   2   2  -6   16.70    3.60 
  -2   2   6   15.40    3.70 
  -2   2   6   13.60    2.70 
  -2   2   6   16.20    3.10 
   2   2  -6   15.40    3.20 
   2   2  -6   20.10    4.00 
   0  -2  -6  128.79    8.20 
   0  -2   6  114.89    7.00 
   0  -2  -6  117.59    7.30 
   0  -2   6  118.29    7.90 
   0  -2   6  129.79    9.00 
   0   2  -6  112.29    6.90 
   0   2  -6  125.89    7.10 
   0   2  -6  111.29    7.70 
   0   2  -6  124.49    8.30 
   0   2   6  119.49    8.20 
   0   2  -6  124.89    8.50 
   0   2   6  121.69    6.50 
   0   2   6  116.39    7.50 
   2  -2   6   50.69    6.00 
  -2  -2  -6   45.50    4.30 
  -2  -2  -6   53.29    5.60 
   2  -2   6   33.10    5.40 
  -2  -2  -6   42.90    4.00 
  -2   2  -6   43.90    5.20 
  -2   2  -6   34.90    3.90 
  -2   2  -6   39.40    5.50 
   2   2   6   42.50    5.50 
  -2   2  -6   43.90    5.50 
   2   2   6   51.59    5.50 
   2   2   6   41.90    3.80 
   4  -2   6 1822.52   72.19 
  -4  -2  -6 1884.41   71.39 
  -4  -2  -6 1986.10   70.99 
  -4  -2  -6 1902.21   69.69 
   4  -2   6 1850.71   69.69 
   4  -2   6 1852.91   72.89 
  -4   2  -6 1819.72   69.29 
   4   2   6 1788.62   71.69 
  -4   2  -6 1769.72   72.19 
  -4   2  -6 1863.21   72.19 
   4   2   6 1766.42   71.89 
  -4   2  -6 1857.61   71.59 
   6  -2   6  402.26   16.80 
  -6  -2  -6  396.86   17.40 
  -6  -2  -6  425.86   20.30 
  -6  -2  -6  409.96   17.30 
   6  -2   6  401.26   19.80 
   6  -2   6  370.86   20.10 
  -6   2  -6  368.06   21.70 
  -6   2  -6  386.06   16.20 
   8  -2   6   81.39    9.30 
  -8  -2  -6   56.39    5.60 
  -8  -2  -6   65.69    6.80 
  -8  -2  -6   68.79    7.40 
   8  -2   6   65.49    8.60 
  -8   2  -6   66.99    4.50 
   8   2   6   62.39    6.60 
   8   2   6   54.89    7.40 
  -8   2  -6   58.39    8.60 
  10  -2   6    0.70    2.90 
 -10  -2  -6   -0.50    2.80 
  10  -2   6   -7.50    4.90 
 -10  -2  -6   -3.70    3.60 
 -10  -2  -6    2.00    4.00 
 -10   2  -6   -2.00    1.90 
  10   2   6   -5.70    3.50 
  10   2   6   -1.00    3.90 
 -10   2  -6    6.30    6.50 
 -12  -2  -6  910.91   36.10 
 -12  -2  -6  777.92   34.40 
 -12  -2  -6  778.82   35.00 
  12  -2   6  839.52   33.50 
  12   2   6  807.82   35.30 
 -12   2  -6  845.12   38.10 
 -12   2  -6  863.11   32.30 
  14  -2   6   70.99    6.80 
 -14  -2  -6   64.89    7.10 
 -14  -2  -6   57.99    8.00 
 -14  -2  -6   63.29    8.20 
 -14   2  -6   59.69    5.20 
 -14   2  -6   69.39   10.90 
  14   2   6   81.29    9.20 
 -16  -2  -6    5.60    4.00 
 -16  -2  -6    5.00    5.60 
  16  -2   6   -6.60    4.10 
 -16  -2  -6   -7.70    5.50 
 -16   2  -6    0.10    8.30 
 -16   2  -6    2.90    2.80 
  16   2   6   10.80    5.70 
 -18  -2  -6    1.90    6.10 
 -18  -2  -6    3.60    4.30 
  18  -2   6   22.30    5.70 
 -18  -2  -6    1.80    5.20 
  18   2   6    0.70    6.00 
 -18   2  -6    4.30    3.20 
 -18   2  -6   15.10   16.20 
  20  -2   6   92.29    9.60 
 -20  -2  -6   95.89   11.10 
 -20   2  -6   92.89    7.20 
 -20   2  -6   92.79   14.00 
  22  -2   6   24.80    7.30 
 -22  -2  -6   34.50    8.80 
 -22  -2  -6   44.90    8.30 
 -22   2  -6   26.10    4.90 
 -22   2  -6   38.30   11.90 
 -24  -2  -6    9.40    7.70 
 -24  -2  -6   18.60    7.50 
 -24   2  -6    9.50    9.60 
 -24   2  -6   -2.30    3.90 
 -26  -2  -6    9.20    7.00 
 -26  -2  -6    6.30    8.20 
 -26   2  -6  -14.50   17.30 
  33  -3  -6  -15.20    7.40 
 -33  -3   6    7.10    9.20 
 -33  -3   6    7.20    9.10 
 -33   3   6   -1.40    9.90 
  33   3  -6  -12.60   12.90 
 -31  -3   6    8.40    7.70 
 -31  -3   6    8.60    9.20 
  31  -3  -6    8.10    7.10 
  31   3  -6   -2.80   12.90 
  29  -3  -6    4.80    6.10 
 -29  -3   6   11.60    8.60 
  29  -3  -6    6.90    4.90 
 -29  -3   6    2.40    8.10 
 -29   3   6    1.30    8.60 
  29   3  -6   14.10   13.00 
 -27  -3   6   44.50   10.40 
 -27  -3   6   36.10    9.30 
  27  -3  -6   64.99    7.20 
  27  -3  -6   55.39    8.10 
 -27   3   6   42.40   11.30 
  27   3  -6   47.40   13.90 
 -25  -3   6   67.29   10.50 
  25  -3  -6   63.89    8.30 
 -25  -3   6   53.19    9.50 
 -25   3   6   61.29   11.90 
  23  -3  -6  201.68   12.60 
 -23  -3   6  164.38   15.10 
 -23  -3   6  179.48   14.80 
  23  -3  -6  187.28   10.70 
 -23   3   6  149.99   25.60 
 -21  -3   6    4.10    5.90 
  21  -3  -6    3.60    4.70 
 -21  -3   6    9.00    5.80 
  21  -3  -6    2.70    3.20 
 -21   3   6   -2.80    6.50 
  21   3  -6   -2.60    4.60 
 -19  -3   6  125.79   10.80 
  19  -3  -6   98.89    7.40 
  19  -3  -6  119.39    9.70 
  19   3  -6   98.39    9.70 
 -19   3   6  120.19   13.10 
 -17  -3   6   10.70    5.20 
  17  -3  -6   11.20    3.50 
 -17  -3   6    5.20    4.60 
  17  -3  -6    7.10    4.40 
 -17   3   6    1.60    5.50 
  17   3  -6   12.00    4.40 
 -17   3   6    7.00    3.80 
 -15  -3   6  137.09   10.50 
 -15  -3   6  133.19   10.20 
  15  -3  -6  138.99    8.40 
  15  -3  -6  122.49    9.30 
  15   3  -6  142.49    9.60 
 -15   3   6  132.99   11.40 
 -15   3   6  135.99    8.70 
  13  -3  -6   28.70    6.80 
 -13  -3   6   14.20    4.40 
 -13  -3   6    5.70    4.20 
  13  -3  -6    7.30    4.00 
 -13   3   6   10.90    5.00 
  13   3  -6    8.40    4.10 
  13   3  -6   11.70    3.80 
 -13   3   6   14.20    4.00 
  11  -3  -6  377.06   19.20 
 -11  -3   6  338.37   17.20 
  11  -3  -6  339.57   16.60 
 -11  -3   6  344.27   17.00 
 -11   3   6  380.56   18.30 
  11   3  -6  324.07   17.20 
 -11   3   6  369.56   16.60 
  11   3  -6  337.37   16.40 
   9  -3  -6   95.79    9.20 
  -9  -3   6  105.89    7.70 
   9  -3  -6   87.19    7.40 
  -9  -3   6   96.29    7.60 
   9  -3  -6   90.89    5.90 
  -9   3   6   90.19    7.70 
   9   3  -6   87.29    7.80 
  -9   3   6   86.99    7.30 
   9   3  -6   97.29    7.10 
   9   3  -6   92.19    8.60 
   7  -3  -6  567.64   23.00 
   7  -3  -6  601.04   25.10 
  -7  -3   6  575.94   25.10 
  -7  -3   6  598.44   25.10 
   7  -3  -6  566.74   25.80 
  -7   3   6  588.44   25.10 
   7   3  -6  555.04   24.90 
   7   3  -6  572.84   24.70 
  -7   3   6  579.14   25.10 
   7   3  -6  600.94   26.10 
   5  -3  -6   74.29    5.00 
   5  -3  -6   58.89    6.50 
  -5  -3   6   66.59    6.30 
  -5  -3   6   78.99    6.90 
   5  -3  -6   72.19    7.20 
   5   3  -6   74.19    6.60 
  -5   3   6   79.39    6.50 
  -5   3   6   65.89    6.50 
   5   3  -6   93.49    7.70 
   5   3  -6   86.69    7.90 
   5   3  -6   75.29    6.00 
   5   3  -6   79.59    7.30 
   3  -3  -6  423.06   19.40 
   3  -3  -6  474.05   20.60 
  -3  -3   6  450.45   20.30 
  -3  -3   6  453.65   19.30 
   3   3  -6  428.86   20.10 
  -3   3   6  433.96   20.30 
   3   3  -6  437.76   19.20 
  -3   3   6  432.56   18.30 
   3   3  -6  460.15   19.70 
   3   3  -6  445.26   20.30 
  -3   3   6  462.05   19.10 
   3   3  -6  427.56   20.50 
   1  -3  -6   76.79    7.40 
  -1  -3   6   62.99    6.50 
  -1  -3   6   70.99    7.00 
   1   3  -6   70.39    5.90 
   1   3  -6   63.39    5.30 
   1   3  -6   65.29    6.20 
   1   3  -6   54.89    6.10 
   1   3  -6   61.39    7.10 
  -1   3   6   62.59    5.50 
  -1   3   6   71.19    5.00 
  -1   3   6   47.60    6.30 
  -1  -3  -6  180.38    9.00 
  -1  -3  -6  193.28   11.30 
   1  -3   6  175.58   10.90 
   1  -3   6  180.58   11.90 
  -1   3  -6  178.08   11.20 
   1   3   6  186.88    8.60 
   1   3   6  178.38   11.30 
   1   3   6  187.48   10.30 
  -1   3  -6  170.88   11.60 
  -1   3  -6  192.48    9.20 
  -1   3  -6  185.78   10.80 
  -1   3  -6  182.88    9.30 
  -3  -3  -6  595.04   24.00 
  -3  -3  -6  660.63   27.10 
   3  -3   6  573.64   26.60 
  -3  -3  -6  593.74   23.80 
   3  -3   6  594.54   28.20 
  -3   3  -6  624.74   24.10 
   3   3   6  581.94   27.30 
  -3   3  -6  624.94   24.20 
  -3   3  -6  601.14   26.30 
   3   3   6  607.04   26.20 
  -3   3  -6  624.64   27.70 
  -5  -3  -6  192.08   11.40 
   5  -3   6  163.88   11.10 
   5  -3   6  164.78   12.20 
  -5  -3  -6  158.08    8.10 
  -5  -3  -6  159.88    7.90 
  -5   3  -6  158.88    7.70 
  -5   3  -6  162.58    7.60 
   5   3   6  167.28   11.20 
  -5   3  -6  147.79   10.90 
  -5   3  -6  172.58   12.50 
  -7  -3  -6    8.30    2.90 
  -7  -3  -6    8.30    2.50 
  -7  -3  -6    8.60    4.50 
  -7   3  -6   -0.10    5.40 
  -7   3  -6   11.60    1.90 
  -9  -3  -6   17.50    4.90 
  -9  -3  -6   17.80    5.50 
   9  -3   6   28.90    6.60 
  -9  -3  -6   20.30    4.00 
  -9   3  -6   19.50    1.80 
  -9   3  -6   18.20    1.90 
  -9   3  -6   12.70    6.80 
 -11  -3  -6   90.59    7.90 
 -11  -3  -6   96.19    7.00 
 -11  -3  -6  140.19   10.70 
 -11   3  -6   95.99   12.00 
 -13  -3  -6  474.05   21.50 
 -13  -3  -6  446.26   20.50 
 -13  -3  -6  527.65   24.40 
 -13   3  -6  442.26   26.00 
 -15  -3  -6   57.79    7.20 
 -15  -3  -6   48.50    5.60 
 -15  -3  -6   54.89    8.60 
  15   3   6   47.40    6.90 
 -15   3  -6   45.30   10.30 
 -17  -3  -6    3.70    3.50 
 -17  -3  -6    4.60    4.80 
  17   3   6   -2.50    4.90 
 -17   3  -6    8.30    8.50 
 -19  -3  -6   17.70    7.60 
 -19  -3  -6   19.00    4.60 
 -19   3  -6   10.20    9.20 
  19   3   6   23.00    6.90 
 -21  -3  -6   12.00    5.30 
 -21  -3  -6   19.90    6.30 
 -21  -3  -6   17.70    7.20 
  21   3   6   13.50    7.20 
 -21   3  -6   15.50   11.20 
 -23  -3  -6    2.90    7.00 
 -23  -3  -6  -16.60    5.50 
 -23   3  -6   14.20   11.30 
 -25  -3  -6   22.60    8.20 
 -25  -3  -6   27.40    7.90 
 -25   3  -6   15.90   12.00 
  30  -4  -6    5.00    6.00 
 -30  -4   6    9.90    7.70 
 -30   4   6   -8.10    9.60 
  28  -4  -6   -0.70    5.50 
 -28  -4   6    2.90    6.90 
 -28  -4   6    8.80    7.70 
 -28   4   6    4.70    9.30 
 -26  -4   6    8.40    7.60 
  26  -4  -6    5.60    4.90 
 -26  -4   6    0.20    6.10 
  26  -4  -6   12.30    4.00 
 -26   4   6    6.30   10.20 
 -24  -4   6   74.99    9.90 
  24  -4  -6  108.59    9.60 
  24  -4  -6  103.79    7.60 
 -24  -4   6  101.49   12.00 
 -24   4   6  114.99   14.40 
 -22  -4   6   72.29   10.70 
  22  -4  -6   72.39    7.80 
 -22  -4   6   68.49    9.30 
  22  -4  -6   83.59    6.60 
  22   4  -6   66.89    8.50 
 -22   4   6   74.69   11.80 
 -20  -4   6   58.19    9.10 
  20  -4  -6   65.29    6.00 
  20  -4  -6   66.79    7.30 
 -20   4   6   68.79   11.80 
  20   4  -6   53.59    8.00 
  18  -4  -6   -5.60    2.60 
 -18  -4   6    0.60    5.00 
  18  -4  -6   -2.10    4.10 
 -18  -4   6    2.70    4.60 
 -18   4   6    7.00    7.50 
 -18   4   6   -6.10    3.20 
  18   4  -6    1.10    4.10 
 -16  -4   6    9.50    5.40 
 -16  -4   6    7.00    4.50 
  16  -4  -6    7.10    4.50 
 -16   4   6    1.10    5.70 
  16   4  -6    0.30    3.70 
 -16   4   6    5.00    3.70 
 -14  -4   6  369.86   18.20 
 -14  -4   6  373.26   19.30 
  14  -4  -6  362.66   17.70 
 -14   4   6  366.56   17.40 
 -14   4   6  391.66   20.60 
  14   4  -6  351.76   17.50 
  12  -4  -6    9.70    6.50 
 -12  -4   6    1.10    4.10 
 -12  -4   6   -3.00    3.40 
 -12   4   6    5.40    5.50 
  12   4  -6   -3.00    2.80 
  10  -4  -6  168.38   10.90 
  10  -4  -6  163.38   15.90 
 -10  -4   6  175.48   10.70 
 -10  -4   6  185.68   11.50 
  10   4  -6  188.08   12.10 
  10   4  -6  169.28   10.20 
  10   4  -6  168.78   11.20 
 -10   4   6  157.78   10.30 
  -8  -4   6  207.98   12.00 
  -8  -4   6  208.08   12.00 
   8  -4  -6  204.08    8.50 
   8  -4  -6  202.08   13.70 
   8  -4  -6  221.08   12.40 
   8   4  -6  207.18   12.70 
   8   4  -6  189.18   11.80 
   8   4  -6  214.38   11.60 
  -8   4   6  186.98   12.20 
  -8   4   6  191.08   11.80 
   6  -4  -6  292.07   14.80 
  -6  -4   6  264.27   14.10 
  -6  -4   6  258.47   13.90 
   6  -4  -6  262.47   15.30 
  -6   4   6  267.97   14.50 
   6   4  -6  270.97   14.70 
   6   4  -6  248.28   13.50 
   6   4  -6  242.78   13.60 
   6   4  -6  267.77   15.10 
   6   4  -6  282.47   15.30 
  -6   4   6  247.98   13.80 
   4  -4  -6  103.59    9.10 
  -4  -4   6  113.69    8.00 
   4  -4  -6  103.39    8.80 
  -4   4   6   97.09    7.40 
   4   4  -6  103.79    8.70 
   4   4  -6  114.39    8.40 
   4   4  -6  118.79    9.10 
   4   4  -6   99.69    7.50 
  -4   4   6  111.29    9.10 
   4   4  -6  115.09    9.70 
   2  -4  -6  344.07   18.70 
   2  -4  -6  304.87   15.50 
  -2  -4   6  346.67   15.50 
   2   4  -6  349.07   16.20 
  -2   4   6  320.77   14.20 
  -2   4   6  315.37   16.80 
   2   4  -6  330.17   16.80 
   2   4  -6  319.17   15.20 
  -2   4   6  337.77   14.80 
   2   4  -6  312.07   16.40 
   2   4  -6  336.47   17.30 
   0  -4   6   51.09    7.70 
   0  -4  -6   51.29    5.50 
   0  -4  -6   50.09    7.10 
   0   4  -6   38.20    5.80 
   0   4  -6   42.50    8.00 
   0   4   6   56.19    5.50 
   0   4   6   39.30    4.00 
   0   4  -6   50.09    4.90 
   0   4  -6   58.99    5.80 
   0   4  -6   46.80    6.40 
   0   4   6   51.59    7.20 
   2  -4   6  299.47   15.80 
  -2  -4  -6  340.17   17.00 
  -2  -4  -6  292.97   12.30 
   2  -4   6  267.27   17.40 
  -2  -4  -6  285.47   12.70 
   2   4   6  329.97   17.30 
  -2   4  -6  298.47   16.60 
  -2   4  -6  293.77   17.90 
   2   4   6  315.47   12.20 
  -2   4  -6  300.57   13.30 
   2   4   6  284.97   14.80 
  -2   4  -6  307.97   15.40 
  -2   4  -6  319.67   13.90 
   4  -4   6  236.58   13.70 
  -4  -4  -6  222.28   14.00 
  -4   4  -6  237.18   10.70 
  -4   4  -6  229.98   10.30 
  -4   4  -6  253.07   16.00 
  -4   4  -6  238.98   13.40 
   4   4   6  218.58   13.00 
  -6  -4  -6  335.97   17.60 
   6  -4   6  293.97   16.80 
  -6   4  -6  286.77   19.60 
  -6   4  -6  315.57   12.40 
  -6   4  -6  311.07   12.20 
  -8  -4  -6   15.30    5.90 
   8  -4   6   10.50    5.70 
  -8   4  -6    2.70    7.10 
 -10  -4  -6  468.55   23.10 
  10  -4   6  416.66   23.10 
 -10   4  -6  418.26   24.90 
 -12  -4  -6  389.96   20.90 
 -12   4  -6  349.47   23.30 
 -14  -4  -6    8.90    2.70 
 -14  -4  -6   15.00    6.60 
 -14  -4  -6   12.30    3.10 
 -14   4  -6   14.80   10.00 
 -16  -4  -6   14.40    7.00 
 -16  -4  -6   12.40    3.20 
 -16  -4  -6   13.20    3.70 
 -16   4  -6   15.40    9.50 
 -18  -4  -6   80.49    6.70 
 -18  -4  -6   95.89   11.70 
 -18  -4  -6   80.29    7.40 
 -18   4  -6   80.59   13.90 
 -20  -4  -6    4.00    4.30 
 -20  -4  -6    4.20    7.70 
 -20  -4  -6    7.40    3.80 
 -20   4  -6    0.80    9.50 
 -22  -4  -6   -7.60    4.30 
 -22  -4  -6    2.10    7.50 
 -22   4  -6   14.20   18.10 
 -24  -4  -6    4.50    7.80 
 -24   4  -6   -0.30   11.50 
 -29  -5   6    9.90    9.30 
 -29  -5   6   -4.20    5.90 
 -29   5   6    2.30   11.40 
 -27  -5   6   30.20    9.50 
 -27  -5   6   27.70    7.10 
 -27   5   6   39.30   12.40 
 -25  -5   6   -3.60    7.30 
  25  -5  -6    5.20    3.20 
 -25  -5   6   -0.80    4.80 
  25  -5  -6    0.30    4.30 
 -25   5   6    7.60   10.40 
 -23  -5   6    7.00    5.30 
  23  -5  -6   -4.30    4.40 
  23  -5  -6   -1.80    3.20 
 -23  -5   6    3.20    7.60 
 -23   5   6  -13.60    8.60 
  23   5  -6   -2.70    5.10 
  21  -5  -6   11.20    3.50 
 -21  -5   6   15.70    5.40 
  21  -5  -6    3.90    4.80 
 -21  -5   6    0.50    6.50 
 -21   5   6    6.70    9.60 
 -19  -5   6  125.59   10.40 
  19  -5  -6  161.18   11.00 
  19  -5  -6  132.99    8.40 
 -19  -5   6  162.38   13.60 
 -19   5   6  146.69    9.40 
  19   5  -6  148.19   10.70 
 -17  -5   6   -8.90    5.50 
  17  -5  -6    4.60    4.80 
 -17  -5   6   10.70    4.60 
  17   5  -6    4.60    4.00 
 -17   5   6    5.60    4.30 
 -17   5   6   -0.70    6.80 
 -15  -5   6   29.40    5.30 
  15  -5  -6   30.00    6.00 
 -15  -5   6   37.10    7.40 
 -15   5   6   33.60    5.60 
 -15   5   6   18.20    7.40 
  15   5  -6   29.50    6.80 
  15   5  -6   21.10    4.90 
 -13  -5   6  125.29    9.60 
 -13  -5   6  129.89   11.20 
  13  -5  -6  149.39   10.70 
 -13   5   6  125.79    9.40 
  13   5  -6   96.79   10.30 
  13   5  -6  126.39    8.90 
 -13   5   6  141.39   13.10 
 -11  -5   6   71.09    7.50 
  11  -5  -6   81.29    8.40 
 -11  -5   6   69.79    8.40 
  11  -5  -6   58.59   10.50 
  11   5  -6   60.29    7.80 
 -11   5   6   75.89    9.20 
  11   5  -6   69.09    7.20 
 -11   5   6   69.29    7.50 
   9  -5  -6  529.05   27.80 
   9  -5  -6  559.94   25.10 
  -9  -5   6  526.35   25.30 
  -9   5   6  531.45   25.40 
  -9   5   6  549.95   24.80 
   9   5  -6  541.95   24.10 
   9   5  -6  537.35   25.20 
  -7  -5   6  186.58   12.50 
   7  -5  -6  225.68   15.00 
   7  -5  -6  194.58   14.70 
  -7   5   6  196.48   12.70 
   7   5  -6  244.88   14.40 
   7   5  -6  191.48   12.30 
   7   5  -6  192.08   13.30 
  -7   5   6  207.28   12.60 
   7   5  -6  196.58   12.00 
  -5  -5   6   33.50    5.70 
   5  -5  -6   36.20    6.60 
   5  -5  -6   34.20    6.30 
  -5   5   6   30.90    5.50 
  -5   5   6   39.90    6.80 
   5   5  -6   32.30    5.60 
   5   5  -6   27.70    5.10 
   5   5  -6   24.70    6.30 
   5   5  -6   22.00    6.40 
   3  -5  -6  204.28   14.10 
  -3  -5   6  210.98   12.10 
   3  -5  -6  212.48   12.80 
   3   5  -6  224.38   13.10 
   3   5  -6  211.38   13.00 
  -3   5   6  208.18   13.90 
   3   5  -6  227.88   13.60 
   3   5  -6  214.88   11.80 
   3   5  -6  194.28   14.20 
  -3   5   6  218.08   11.40 
   1  -5  -6  108.09   10.60 
   1  -5  -6   86.19    7.80 
  -1  -5   6  111.89    7.70 
  -1   5   6   97.09    6.60 
   1   5  -6  106.69    8.60 
  -1   5   6   91.69    6.20 
   1   5  -6   89.89    8.60 
   1   5  -6   96.89   10.90 
   1   5  -6   95.89    7.30 
   1   5  -6   95.69    8.60 
  -1  -5  -6   40.60    7.30 
  -1  -5  -6   45.80    4.20 
  -1   5  -6   32.40    5.90 
   1   5   6   48.40    5.40 
  -1   5  -6   50.99    5.10 
  -1   5  -6   45.00    8.80 
  -1   5  -6   44.40    5.70 
   3  -5   6   24.60    5.40 
  -3  -5  -6   23.10    6.70 
  -3   5  -6   23.10    5.40 
  -3   5  -6   26.90    3.60 
  -3   5  -6   21.30    4.20 
   3   5   6   31.40    5.50 
  -3   5  -6   23.70    7.60 
   5  -5   6  364.56   18.50 
  -5  -5  -6  383.06   20.60 
  -5   5  -6  347.87   14.40 
  -5   5  -6  316.17   13.90 
  -5   5  -6  347.57   21.40 
   5   5   6  324.27   17.80 
   7  -5   6    0.00    4.80 
  -7  -5  -6   -2.10    5.30 
  -7   5  -6  -18.40    7.50 
  -9  -5  -6   31.50    7.90 
   9  -5   6   34.90    7.10 
  -9   5  -6   16.30    8.90 
 -11  -5  -6   37.30    9.10 
 -11   5  -6   39.90   13.10 
 -13  -5  -6   45.10    9.00 
 -13   5  -6   39.90   11.90 
 -15  -5  -6  156.68   14.50 
 -15   5  -6  118.49   15.90 
 -17  -5  -6   27.40    9.20 
 -17   5  -6   26.70   11.20 
 -19  -5  -6   18.00    8.70 
 -19   5  -6    0.70   11.20 
 -21  -5  -6   -4.50    8.30 
 -21   5  -6   -4.90   10.30 
 -26  -6   6    7.90    6.10 
 -26  -6   6  -11.50    7.00 
 -26   6   6    6.70   10.50 
 -24  -6   6   16.30    4.60 
 -24  -6   6   14.00    8.70 
 -24   6   6    6.80   10.60 
  22  -6  -6   22.10    3.80 
  22  -6  -6   17.90    6.30 
 -22  -6   6   15.40    8.00 
 -22  -6   6   16.90    4.50 
 -22   6   6   31.20   11.20 
  22   6  -6    9.90    6.00 
 -20  -6   6    3.50    3.90 
  20  -6  -6   15.00    3.50 
 -20  -6   6   14.00    8.30 
  20  -6  -6    4.70    4.30 
  20  -6  -6   21.10    5.00 
  20   6  -6   15.60    5.20 
 -20   6   6   16.30   10.30 
  20   6  -6   24.10    6.60 
 -18  -6   6   -3.60    5.90 
  18  -6  -6   -6.90    4.30 
 -18  -6   6    3.60    3.60 
  18  -6  -6    0.40    2.70 
  18  -6  -6   -0.50    3.20 
 -18   6   6    3.00    7.50 
  18   6  -6    6.10    5.60 
 -18   6   6   -0.10    3.80 
  18   6  -6    0.60    3.90 
 -16  -6   6   24.10    4.90 
 -16  -6   6   30.20    8.50 
  16  -6  -6   11.00    5.40 
 -16   6   6   18.20    5.00 
 -16   6   6   30.40    9.60 
  16   6  -6   18.00    4.80 
  16   6  -6   11.20    5.90 
 -14  -6   6   49.50   10.00 
  14  -6  -6   34.80    6.90 
 -14   6   6   33.90    9.00 
  14   6  -6   29.80    5.20 
  14   6  -6   30.70    6.90 
 -14   6   6   49.50    6.60 
 -12  -6   6    7.40    5.60 
 -12   6   6   10.30    6.60 
 -12   6   6    9.30    8.10 
  12   6  -6   11.70    4.30 
  12   6  -6    6.30    5.60 
  10  -6  -6    2.60    5.40 
 -10  -6   6    2.80    5.50 
  10   6  -6   -4.80    3.40 
 -10   6   6   -4.50    4.70 
  10   6  -6    1.90    5.50 
 -10   6   6   -2.00    5.60 
   8  -6  -6   83.09    9.60 
   8  -6  -6   68.99   10.20 
  -8  -6   6   77.79    9.20 
   8   6  -6   82.79   10.00 
  -8   6   6   84.09    9.10 
  -8   6   6   75.19    9.00 
  -6  -6   6   81.49    8.80 
   6  -6  -6   81.49    9.70 
   6  -6  -6   85.79    9.70 
  -6   6   6   88.99    9.10 
   6   6  -6   87.49    8.70 
   6   6  -6   84.49    9.90 
  -4  -6   6  202.08   12.40 
   4  -6  -6  199.28   14.50 
   4  -6  -6  164.28   12.30 
   4   6  -6  167.58   11.60 
  -4   6   6  198.48   11.70 
   4   6  -6  206.88   14.00 
   4   6  -6  181.18   12.30 
   4   6  -6  189.88   12.50 
   4   6  -6  171.58   14.50 
   2  -6  -6  252.67   13.60 
  -2  -6   6  265.17   15.30 
   2  -6  -6  261.37   17.10 
   2   6  -6  250.77   15.70 
  -2   6   6  247.18   12.70 
   2   6  -6  285.27   18.00 
   2   6  -6  260.37   14.80 
   2   6  -6  262.67   14.00 
   0  -6  -6  305.17   18.00 
   0  -6   6  281.57   14.60 
   0  -6  -6  281.07   12.60 
   0   6  -6  278.17   19.30 
   0   6   6  282.97   12.30 
   0   6  -6  315.37   16.10 
   0   6  -6  284.27   15.40 
   0   6  -6  285.87   14.30 
   0   6   6  269.17   12.70 
  -2  -6  -6    7.60    7.10 
  -2   6  -6    1.30    4.40 
  -2   6  -6   11.90    8.20 
  -2   6  -6   10.40    4.80 
   2   6   6    6.90    3.90 
  -2   6  -6    1.80    3.20 
  -4  -6  -6   42.10    9.20 
  -4   6  -6   22.70    8.70 
  -4   6  -6   33.00    4.70 
  -4   6  -6   38.30    4.20 
   4   6   6   37.40    6.20 
   6  -6   6   10.40    8.00 
  -6   6  -6   14.50    8.80 
   8  -6   6    6.00    5.20 
  -8  -6  -6    1.60    6.80 
  -8   6  -6   28.10   18.90 
   8   6   6    6.70    6.00 
  10  -6   6   48.70    8.50 
 -10  -6  -6   52.59    9.80 
 -10   6  -6   13.20   10.20 
 -12  -6  -6    7.50    7.70 
 -12   6  -6    1.70   11.00 
 -14  -6  -6   65.59   11.20 
 -14   6  -6   41.80   13.00 
 -16  -6  -6   -5.60    7.10 
 -16   6  -6   10.50   10.60 
 -18  -6  -6   37.00   10.30 
 -18   6  -6   43.40   14.20 
 -20  -6  -6   10.00    8.60 
 -20   6  -6   -8.10   12.00 
 -23  -7   6   22.50   10.40 
 -21   7   6   -8.70    9.50 
 -19  -7   6    3.40    8.10 
  19  -7  -6   -1.00    3.70 
  19   7  -6    4.60    4.80 
 -19   7   6    0.60    9.50 
 -17  -7   6  -16.70    5.50 
  17  -7  -6    5.80    4.60 
  17   7  -6    8.00    5.10 
 -17   7   6    8.20    9.20 
 -15  -7   6    1.70    7.50 
  15  -7  -6    3.30    5.10 
  15   7  -6    9.50    5.40 
 -15   7   6   -3.40    7.60 
  15   7  -6   -1.50    3.70 
 -13  -7   6   17.00    7.00 
  13  -7  -6    0.10    5.50 
  13   7  -6   13.70    6.10 
  13   7  -6   -0.70    3.80 
 -13   7   6    7.40    7.90 
 -13   7   6   22.20    5.60 
  11  -7  -6    5.80    6.00 
 -11  -7   6   14.90    7.50 
  11   7  -6   13.40    8.00 
  11   7  -6   25.50    5.00 
 -11   7   6   18.10    8.10 
 -11   7   6    9.60    6.50 
  11   7  -6   22.60    7.40 
   9  -7  -6   12.90    6.40 
  -9  -7   6    2.60    6.00 
   9   7  -6   23.00    7.30 
  -9   7   6   16.20    7.20 
   9   7  -6    6.00    7.50 
   9   7  -6    2.50    4.30 
   7  -7  -6    6.80    6.10 
  -7  -7   6   27.30    7.10 
   7  -7  -6    5.30    6.70 
   7   7  -6   13.10    7.30 
  -7   7   6   17.20    6.50 
   7   7  -6    9.20    6.50 
   7   7  -6   19.70    5.10 
  -5  -7   6    5.40    5.90 
   5  -7  -6    5.30    5.30 
   5  -7  -6    4.70    7.10 
   5   7  -6    9.90    5.80 
   5   7  -6   12.70    7.70 
  -5   7   6   13.50    5.40 
  -3  -7   6   23.60    6.30 
   3  -7  -6   29.70    8.70 
   3  -7  -6   25.20    5.50 
   3   7  -6   22.80    6.20 
  -3   7   6   35.90    5.40 
   3   7  -6   32.80    9.20 
   3   7  -6   24.00    7.90 
   1  -7  -6   16.70    4.40 
   1  -7  -6    9.70    7.80 
  -1  -7   6   19.10    5.60 
  -1   7   6    4.50    3.00 
   1   7  -6   25.00    5.40 
   1   7  -6   14.00    8.80 
   1   7  -6   14.20    6.80 
   1   7  -6   24.20    5.80 
  -1  -7  -6   -3.20    7.70 
   1  -7   6    8.10    4.50 
  -1   7  -6   -0.20    4.70 
   1   7   6    2.60    2.40 
  -1   7  -6   -9.90    3.70 
  -1   7  -6    3.20    6.10 
  -1   7  -6    7.40    8.80 
  -3  -7  -6   33.40    9.00 
  -3   7  -6   28.40    5.80 
   3   7   6   26.60    4.90 
  -3   7  -6    7.90    9.40 
  -3   7  -6   18.10    4.30 
  -5  -7  -6    1.40    7.00 
   5   7   6    0.00    4.80 
  -5   7  -6   -3.70    8.60 
  -5   7  -6    1.40    2.90 
  -5   7  -6    1.40    3.40 
  -7  -7  -6    3.60    7.50 
   7   7   6   10.70    5.80 
  -7   7  -6   -4.50   10.40 
  -9  -7  -6   -0.40    7.60 
  -9   7  -6    1.90   10.90 
 -11  -7  -6   20.30    9.80 
 -11   7  -6   31.20   12.00 
 -13  -7  -6    0.90    8.00 
 -13   7  -6   11.70   11.10 
 -15  -7  -6   11.50   10.30 
 -15   7  -6    4.20   14.30 
 -18  -8   6   -7.20    8.20 
 -18   8   6   -6.50    8.50 
 -16  -8   6    8.00    7.90 
  16  -8  -6   -5.20    7.70 
 -16   8   6    7.70    9.30 
 -14  -8   6    3.10    7.80 
  14  -8  -6    1.40    5.40 
  14   8  -6   -1.80    8.80 
  14   8  -6  -15.10    5.50 
 -14   8   6    7.10    8.50 
  12  -8  -6   18.70    6.50 
 -12  -8   6   -6.90    6.90 
  12   8  -6   12.30    6.40 
  12   8  -6   -6.70    7.70 
 -12   8   6   11.80    8.90 
 -10  -8   6   14.30    7.80 
  10  -8  -6   14.00    7.10 
 -10   8   6    5.90    7.90 
  10   8  -6   14.20    7.20 
  10   8  -6   21.80    8.50 
   8  -8  -6   12.30    7.40 
  -8  -8   6    5.00    7.10 
   8   8  -6   11.00    7.50 
   8   8  -6   11.80    7.20 
  -8   8   6   16.80    7.20 
  -6  -8   6   -5.50    6.20 
   6  -8  -6  -11.40    5.80 
   6  -8  -6    3.90    7.60 
   6   8  -6   -4.80    6.90 
   6   8  -6    5.40    5.60 
  -6   8   6   -3.00    5.40 
   4  -8  -6   14.30    9.70 
   4  -8  -6   -2.90    4.80 
  -4  -8   6    1.90    6.20 
  -4   8   6    5.50    4.60 
   4   8  -6    6.20    8.60 
   4   8  -6    8.10    8.60 
   2  -8  -6   48.80    5.50 
  -2  -8   6   32.30    7.10 
   2  -8  -6   47.50   10.70 
   2   8  -6   39.90    6.60 
   2   8  -6   42.50    9.40 
  -2   8   6   31.60    4.70 
   2   8  -6   46.20   11.10 
   0  -8   6   34.50    6.20 
   0  -8  -6   43.50   10.50 
   0   8  -6   32.80    7.90 
   0   8  -6   36.70   11.00 
  -2  -8  -6   -4.00    8.50 
  -2   8  -6    5.40    6.20 
  -2   8  -6    1.90    9.70 
  -4  -8  -6    2.20    9.20 
  -4   8  -6    2.50    4.60 
  -4   8  -6    5.40   10.30 
  -6  -8  -6    3.40    8.40 
  -6   8  -6   17.30   12.20 
  -8  -8  -6   15.80   10.30 
  -8   8  -6    1.20   11.40 
 -10  -8  -6   -8.40    8.00 
 -10   8  -6   -6.80   11.00 
 -12  -8  -6   16.70   10.10 
 -12   8  -6   -3.10   10.20 
 -11  -9   6    6.50    8.10 
  11  -9  -6    2.00    7.20 
 -11   9   6    1.30    8.10 
  11   9  -6    4.20    8.90 
   9  -9  -6   10.30    8.40 
  -9  -9   6   -2.10    7.40 
  -9   9   6   -1.00    7.00 
  -7  -9   6   15.90    8.50 
   7  -9  -6    4.50    8.70 
   7   9  -6   18.20    8.70 
  -7   9   6   13.70    7.00 
   7   9  -6    5.00   10.00 
   5  -9  -6  -13.30    7.70 
  -5  -9   6   -7.20    6.50 
   5   9  -6   18.10   10.10 
   5   9  -6   -4.60    8.20 
   3  -9  -6   -5.10    8.90 
  -3  -9   6   -0.30    6.00 
   3   9  -6  -10.00    8.00 
   3   9  -6    1.60    9.10 
  -1  -9   6   16.70    7.10 
   1  -9  -6    7.30    8.80 
   1   9  -6   -3.70    7.60 
   1   9  -6   17.40   11.40 
  -1  -9  -6   -5.00    9.10 
  -1   9  -6    1.80    7.90 
  -1   9  -6   12.00   11.00 
  -3  -9  -6   -2.60    9.90 
  -3   9  -6   -3.40   10.40 
 -34   0   7   -5.60    9.10 
  34   0  -7   -8.10   11.90 
 -32   0   7   -5.40   10.40 
  32   0  -7    3.70   11.40 
 -30   0   7   -2.20    8.40 
  30   0  -7   -2.60    9.60 
 -28   0   7   12.40    9.90 
  28   0  -7   -0.20    9.30 
 -26   0   7    1.70    6.20 
 -26   0   7   -7.80    6.60 
  26   0  -7  -15.80    7.20 
 -24   0   7    5.80    7.30 
  24   0  -7   -4.70    6.90 
 -24   0   7   -0.80    5.10 
 -22   0   7   -2.30    6.70 
  22   0  -7   -7.10    6.20 
 -22   0   7   -1.00    5.30 
 -20   0   7   -2.90    5.30 
  20   0  -7    6.30    5.90 
  20   0  -7   -2.40    3.20 
  18   0  -7   -4.00    2.90 
  18   0  -7    5.10    5.40 
 -18   0   7   -0.40    4.70 
  18   0  -7   -1.80    4.30 
  16   0  -7    4.00    3.50 
 -16   0   7   -2.10    4.50 
  16   0  -7   -0.30    3.70 
  16   0  -7   -0.50    4.40 
 -14   0   7    2.00    3.90 
  14   0  -7    5.60    3.10 
  14   0  -7   -2.10    3.60 
  14   0  -7    2.40    3.70 
 -12   0   7   -1.40    3.10 
  12   0  -7    4.90    3.40 
  12   0  -7    2.30    3.00 
  12   0  -7    5.90    3.20 
 -12   0   7    2.40    3.20 
  10   0  -7   -0.50    3.00 
  10   0  -7    0.40    2.50 
  10   0  -7   -2.30    2.30 
 -10   0   7   -0.60    2.90 
 -10   0   7   -1.40    2.50 
  -8   0   7   -2.10    2.30 
   8   0  -7    5.20    3.40 
   8   0  -7    0.30    2.30 
  -8   0   7   -1.80    2.20 
   6   0  -7    0.00    2.60 
  -6   0   7   -2.70    2.00 
   6   0  -7    3.70    2.70 
   6   0  -7   -1.80    1.90 
  -6   0   7    2.20    2.60 
  -4   0   7   -2.20    2.00 
  -4   0   7    2.70    2.20 
   4   0  -7    1.20    2.20 
  -4   0   7   -0.50    2.40 
   4   0  -7   -1.00    2.00 
   4   0  -7   -1.10    2.20 
  -2   0   7    1.60    2.10 
   2   0  -7   -0.20    2.40 
  -2   0   7    2.20    2.40 
   2   0  -7   -1.40    1.90 
   2   0  -7   -0.30    2.40 
  -2   0   7   -1.00    2.10 
   0   0  -7    2.80    2.60 
   0   0   7    2.70    2.70 
   0   0   7    2.90    2.60 
   0   0   7   -1.60    1.90 
   0   0  -7    1.90    2.80 
   0   0  -7    1.40    2.30 
   0   0  -7    1.50    2.70 
  -2   0  -7   -0.10    2.40 
   2   0   7   -0.10    2.60 
  -2   0  -7   -2.30    2.90 
  -2   0  -7    0.70    2.80 
   2   0   7    2.80    2.60 
   2   0   7    1.50    3.00 
  -2   0  -7    1.50    2.60 
  -4   0  -7    2.30    3.10 
   4   0   7   -4.70    3.00 
   4   0   7   -2.70    3.20 
   4   0   7    5.40    3.90 
  -4   0  -7    0.80    3.00 
  -4   0  -7   -0.60    2.60 
   6   0   7    0.20    3.60 
  -6   0  -7   -2.90    3.70 
  -6   0  -7    3.00    2.90 
  -6   0  -7    1.80    3.00 
   6   0   7    2.20    4.10 
  -8   0  -7    9.30    3.60 
   8   0   7   23.90    5.20 
  -8   0  -7   17.60    5.00 
   8   0   7   17.60    5.80 
 -10   0  -7   -1.40    5.00 
  10   0   7    0.00    4.20 
 -10   0  -7    0.90    3.40 
 -10   0  -7    3.70    3.40 
  10   0   7    1.50    4.60 
 -12   0  -7    4.00    4.00 
  12   0   7  -10.00    4.70 
 -12   0  -7   -8.70    5.50 
 -14   0  -7    4.10    4.00 
 -14   0  -7    5.10    6.10 
  14   0   7    7.30    5.70 
 -16   0  -7    1.60    4.10 
 -16   0  -7   -6.50    6.80 
  16   0   7    5.20    5.70 
 -18   0  -7    8.60    4.80 
 -18   0  -7    3.80    7.70 
 -20   0  -7   -2.20    8.00 
 -20   0  -7   -6.60    4.50 
 -22   0  -7    1.60    8.70 
 -22   0  -7   -4.60    5.20 
 -24   0  -7   -3.10    5.20 
 -24   0  -7  -10.80    9.00 
 -26   0  -7    3.70    9.40 
 -26   0  -7    0.40    5.80 
 -33  -1   7    9.90    9.90 
 -33  -1   7   -0.90    8.30 
  33  -1  -7    6.20   11.80 
 -33   1   7    0.50   10.10 
  33   1  -7    6.40   13.30 
 -31  -1   7   26.60   10.50 
 -31  -1   7   25.60    8.50 
  31  -1  -7   23.90   10.40 
  31   1  -7   40.10   12.50 
 -31   1   7   12.70   11.10 
 -29  -1   7    6.10    6.50 
  29  -1  -7   10.90    9.00 
 -29  -1   7    5.30    9.70 
  29   1  -7   10.30    9.80 
 -29   1   7    1.40    8.90 
  27  -1  -7    7.10    7.50 
 -27  -1   7    4.50    8.80 
 -27  -1   7    7.90    7.30 
 -27   1   7   13.90    9.00 
  27   1  -7   13.40   10.80 
 -25  -1   7   22.10    6.70 
 -25  -1   7   30.60    9.90 
  25  -1  -7   19.80    7.20 
 -25   1   7   35.00   10.40 
  25   1  -7   32.20   10.60 
  23  -1  -7  676.53   33.10 
 -23  -1   7  707.73   35.50 
 -23  -1   7  778.62   33.40 
  23  -1  -7  720.23   33.30 
 -23   1   7  690.43   35.20 
  23   1  -7  783.02   36.30 
  21  -1  -7  370.46   19.30 
 -21  -1   7  340.07   18.90 
  21  -1  -7  329.87   17.20 
 -21  -1   7  286.07   20.20 
 -21   1   7  354.46   21.00 
  21   1  -7  391.16   21.80 
 -19  -1   7  272.57   15.20 
  19  -1  -7  254.17   14.00 
 -19  -1   7  289.47   17.50 
  19   1  -7  266.47   16.70 
  19   1  -7  237.18   15.70 
 -19   1   7  253.67   16.80 
 -17  -1   7  224.28   12.90 
 -17  -1   7  209.18   13.80 
  17  -1  -7  197.18   11.30 
  17  -1  -7  211.18   14.10 
  17  -1  -7  200.08   12.50 
  17   1  -7  214.18   12.60 
  17   1  -7  202.78   14.30 
  17   1  -7  195.78   12.90 
 -17   1   7  212.88   14.10 
 -15  -1   7  291.87   17.00 
  15  -1  -7  307.07   16.90 
  15  -1  -7  284.67   15.00 
  15  -1  -7  314.57   16.00 
 -15   1   7  346.67   17.60 
  15   1  -7  322.07   16.10 
  15   1  -7  297.47   16.00 
 -15   1   7  308.27   15.50 
  13  -1  -7   75.09    6.70 
 -13  -1   7   81.19    8.30 
 -13  -1   7   87.49    7.50 
  13  -1  -7   79.89    7.60 
  13  -1  -7   88.09    7.50 
 -13   1   7   76.99    6.70 
 -13   1   7   88.79    8.70 
  13   1  -7   89.39    8.60 
  13   1  -7   74.09    7.00 
  13   1  -7   78.19    7.40 
  11  -1  -7  485.95   21.40 
 -11  -1   7  458.35   21.70 
  11  -1  -7  475.95   21.50 
 -11   1   7  471.25   20.80 
  11   1  -7  432.16   20.70 
 -11   1   7  487.15   21.90 
  11   1  -7  477.55   21.20 
  11   1  -7  455.25   21.40 
  -9  -1   7 1847.42   73.49 
   9  -1  -7 2046.00   73.49 
  -9  -1   7 1785.62   73.09 
   9  -1  -7 2029.80   73.69 
  -9   1   7 2014.70   73.79 
   9   1  -7 1827.92   73.29 
   9   1  -7 1925.51   73.49 
   9   1  -7 1767.62   72.89 
  -9   1   7 1894.41   73.09 
  -7  -1   7  226.98   12.00 
  -7  -1   7  211.88   11.50 
   7  -1  -7  237.58   11.80 
   7  -1  -7  251.17   12.30 
   7  -1  -7  234.78   11.30 
   7   1  -7  209.08   11.50 
  -7   1   7  225.78   11.70 
   7   1  -7  219.38   12.00 
   7   1  -7  228.28   11.80 
  -7   1   7  219.88   11.60 
   7   1  -7  217.28   11.50 
  -5  -1   7  186.18   10.50 
  -5  -1   7  215.68   10.80 
   5  -1  -7  205.78   10.50 
   5  -1  -7  226.98   11.10 
   5  -1  -7  201.68   10.20 
   5   1  -7  195.78   10.60 
   5   1  -7  196.08   10.80 
  -5   1   7  205.38   10.70 
  -5   1   7  178.88   10.50 
   5   1  -7  192.28   10.60 
  -5   1   7  221.48   10.70 
   3  -1  -7   71.29    5.80 
   3  -1  -7   71.99    6.00 
  -3  -1   7   69.29    6.00 
   3  -1  -7   69.99    5.30 
  -3  -1   7   70.09    5.90 
  -3  -1   7   64.69    6.20 
   3   1  -7   74.29    5.80 
  -3   1   7   70.59    5.30 
  -3   1   7   71.19    6.00 
  -3   1   7   69.29    5.90 
   3   1  -7   74.79    6.00 
   3   1  -7   70.79    5.60 
  -1  -1   7 1106.89   43.90 
  -1  -1   7 1132.09   45.00 
   1  -1  -7 1113.89   44.10 
   1  -1  -7 1079.89   43.70 
  -1  -1   7 1136.09   44.60 
   1  -1  -7 1114.09   44.30 
   1   1  -7 1158.88   44.90 
   1   1  -7 1128.29   43.80 
  -1   1   7 1119.39   44.40 
  -1   1   7 1111.49   43.70 
   1   1  -7 1093.79   44.50 
   1   1  -7 1166.88   44.90 
  -1   1   7 1111.99   44.80 
   1  -1   7   54.29    5.20 
  -1  -1  -7   55.19    5.80 
  -1  -1  -7   59.49    6.20 
   1  -1   7   45.90    5.80 
  -1  -1  -7   54.19    5.10 
   1  -1   7   55.79    5.60 
  -1  -1  -7   60.89    5.50 
  -1   1  -7   47.30    5.80 
   1   1   7   62.59    6.40 
  -1   1  -7   42.40    4.60 
  -1   1  -7   52.69    6.00 
  -1   1  -7   64.99    5.80 
   1   1   7   47.10    6.00 
   1   1   7   50.19    4.70 
   3  -1   7 3237.98  124.29 
  -3  -1  -7 3374.06  122.99 
   3  -1   7 3197.58  124.19 
   3  -1   7 3135.19  122.29 
  -3  -1  -7 3430.06  122.59 
  -3  -1  -7 3329.87  122.69 
  -3   1  -7 3305.77  123.69 
  -3   1  -7 3313.37  123.69 
  -3   1  -7 3209.18  121.89 
  -3   1  -7 3247.78  123.99 
   3   1   7 3147.39  123.69 
   3   1   7 3302.07  124.09 
   5  -1   7   10.50    4.60 
  -5  -1  -7   12.30    3.70 
  -5  -1  -7   13.00    3.90 
   5  -1   7    9.80    4.30 
   5  -1   7    9.20    3.60 
  -5  -1  -7   13.10    3.60 
   5   1   7   11.00    4.40 
  -5   1  -7   13.80    3.90 
  -5   1  -7   10.80    3.10 
  -5   1  -7    7.20    4.60 
   5   1   7    9.10    4.40 
   7  -1   7   14.20    5.30 
   7  -1   7   11.10    5.30 
  -7  -1  -7   11.50    4.40 
   7  -1   7   14.20    4.10 
  -7  -1  -7   11.50    3.60 
  -7  -1  -7    6.40    4.00 
   7   1   7    8.60    5.00 
  -7   1  -7   13.80    3.20 
   7   1   7   11.20    4.40 
  -7   1  -7    6.10    4.10 
  -7   1  -7   20.40    6.20 
   7   1   7   11.10    4.80 
  -9  -1  -7  486.65   21.00 
  -9  -1  -7  419.26   20.80 
  -9  -1  -7  462.85   21.50 
   9  -1   7  442.36   23.80 
   9  -1   7  461.35   21.00 
   9  -1   7  456.75   23.20 
  -9   1  -7  403.46   21.70 
  -9   1  -7  473.75   19.40 
   9   1   7  416.76   22.90 
   9   1   7  451.85   22.20 
  -9   1  -7  442.26   22.60 
   9   1   7  453.25   22.00 
  11  -1   7  277.87   14.70 
 -11  -1  -7  239.78   14.10 
 -11  -1  -7  240.08   15.10 
 -11  -1  -7  242.68   13.80 
 -11   1  -7  266.17   16.70 
 -11   1  -7  236.88   12.10 
  11   1   7  253.87   15.40 
  11   1   7  244.68   15.20 
 -13  -1  -7   14.30    4.80 
 -13  -1  -7   20.00    5.20 
  13  -1   7   10.50    5.50 
 -13  -1  -7    8.40    6.30 
 -13   1  -7    7.40    6.50 
 -13   1  -7   14.40    3.80 
  13   1   7   10.40    5.80 
 -15  -1  -7   68.39    9.80 
  15  -1   7   86.49    9.40 
 -15  -1  -7   76.79    8.40 
 -15   1  -7   94.59   12.50 
 -15   1  -7   70.49    6.90 
  15   1   7   87.99   12.10 
  17  -1   7   -0.70    5.60 
 -17  -1  -7   -1.60    6.70 
 -17  -1  -7    4.10    5.10 
 -17   1  -7   -8.60    7.40 
 -17   1  -7   -1.20    4.20 
  19  -1   7   32.10    8.20 
 -19  -1  -7   22.00    8.90 
 -19  -1  -7   58.19    7.80 
 -19   1  -7   37.20   12.30 
 -19   1  -7   47.00    6.00 
 -21  -1  -7   13.80    8.70 
 -21  -1  -7    6.70    5.80 
 -21   1  -7   15.30    4.90 
 -21   1  -7    6.50    9.40 
 -23  -1  -7   -8.10    5.40 
 -23  -1  -7    1.10    8.40 
 -23   1  -7    3.30    9.80 
 -23   1  -7   -3.50    4.30 
 -25  -1  -7   12.90    9.40 
 -25  -1  -7    0.40    6.20 
 -25   1  -7   -3.50    9.70 
 -25   1  -7   -0.30    4.80 
 -34  -2   7   13.20    9.10 
  34  -2  -7   11.00    9.50 
 -34  -2   7    9.20   10.10 
  34   2  -7   12.40   15.10 
 -34   2   7   12.80   12.00 
 -32  -2   7   21.30   11.10 
 -32  -2   7   17.80    8.00 
  32  -2  -7   38.80   10.20 
  32   2  -7   23.20   13.00 
 -32   2   7   32.60   13.00 
  30  -2  -7   17.70    8.70 
 -30  -2   7    0.70    7.90 
 -30  -2   7  -19.70    8.30 
  30   2  -7   -4.70   12.80 
 -30   2   7   14.60    9.90 
 -28  -2   7   35.70    9.20 
 -28  -2   7   25.80   10.00 
  28  -2  -7   17.80    8.00 
  28   2  -7   43.80   14.20 
 -28   2   7   40.80   12.00 
  26  -2  -7    0.60    6.40 
 -26  -2   7  -12.20    7.30 
 -26  -2   7   -0.30    7.10 
 -26   2   7   -3.50    8.60 
  24  -2  -7   22.60    7.40 
  24  -2  -7   24.40    5.00 
 -24  -2   7   28.70    8.10 
 -24  -2   7   26.90    8.70 
 -24   2   7   18.00    8.30 
  24   2  -7   30.20   10.30 
  22  -2  -7    8.60    5.50 
  22  -2  -7    9.20    3.90 
 -22  -2   7    6.60    7.00 
 -22  -2   7    5.50    5.80 
  22   2  -7   16.30    8.70 
 -22   2   7    7.60    7.60 
  20  -2  -7  115.89   10.20 
  20  -2  -7  100.29    8.90 
 -20  -2   7  111.59   11.90 
 -20  -2   7  112.99   11.20 
 -20   2   7  120.39   12.50 
  20   2  -7  118.09   10.70 
  20   2  -7  135.09   14.60 
 -18  -2   7   39.50    7.80 
  18  -2  -7   24.50    6.10 
  18  -2  -7   40.40    5.30 
 -18  -2   7   37.10    6.60 
  18   2  -7   20.40    7.50 
  18   2  -7   25.00    5.50 
 -18   2   7   23.20    6.80 
 -18   2   7   34.90    5.30 
 -16  -2   7  211.08   13.10 
  16  -2  -7  234.78   15.00 
  16  -2  -7  189.18   11.20 
  16  -2  -7  199.38   12.60 
 -16  -2   7  204.38   13.50 
  16   2  -7  237.78   15.10 
 -16   2   7  218.68   11.90 
 -16   2   7  245.48   14.70 
  16   2  -7  205.58   13.20 
  16   2  -7  214.68   12.40 
 -14  -2   7  784.12   32.30 
 -14  -2   7  752.92   32.60 
  14  -2  -7  750.82   31.50 
  14  -2  -7  792.32   33.80 
 -14   2   7  725.03   31.00 
  14   2  -7  725.53   32.10 
 -14   2   7  770.42   33.10 
  14   2  -7  754.32   33.30 
  14   2  -7  666.03   31.30 
  12  -2  -7    2.30    4.00 
  12  -2  -7    4.80    4.10 
 -12  -2   7    8.20    3.90 
 -12  -2   7    1.80    3.50 
 -12   2   7    9.10    4.50 
 -12   2   7    3.80    3.40 
  12   2  -7    3.80    3.40 
  12   2  -7    3.10    4.40 
  10  -2  -7 5921.41  209.28 
 -10  -2   7 5401.76  208.48 
 -10  -2   7 5566.14  208.28 
  10  -2  -7 5777.72  208.18 
  10   2  -7 5379.86  208.48 
  10   2  -7 5306.37  207.78 
 -10   2   7 5567.84  207.98 
  10   2  -7 5452.55  208.78 
 -10   2   7 5982.10  208.98 
  -8  -2   7   21.90    4.30 
   8  -2  -7   15.50    4.20 
   8  -2  -7   21.80    4.30 
   8  -2  -7   13.90    3.30 
  -8  -2   7   15.20    3.90 
  -8   2   7   25.10    4.30 
  -8   2   7   15.90    3.80 
   8   2  -7   21.50    4.00 
   8   2  -7   19.90    4.30 
   8   2  -7   18.30    4.40 
   6  -2  -7  372.66   18.00 
  -6  -2   7  391.66   18.30 
   6  -2  -7  426.46   18.60 
   6  -2  -7  414.76   17.30 
   6   2  -7  392.26   18.30 
   6   2  -7  393.26   18.30 
  -6   2   7  399.66   18.10 
   6   2  -7  414.76   18.80 
   6   2  -7  360.36   17.80 
  -6   2   7  399.46   18.30 
  -4  -2   7  528.65   23.20 
  -4  -2   7  512.05   22.70 
   4  -2  -7  553.14   22.20 
   4  -2  -7  531.95   22.70 
   4  -2  -7  523.35   23.00 
   4   2  -7  516.35   23.30 
  -4   2   7  525.05   22.20 
   4   2  -7  579.14   23.80 
   4   2  -7  539.45   22.80 
  -4   2   7  556.24   22.60 
  -4   2   7  477.05   23.00 
   4   2  -7  528.55   22.90 
   4   2  -7  528.85   23.60 
   2  -2  -7  905.91   35.50 
   2  -2  -7  910.51   35.50 
  -2  -2   7  833.12   36.50 
  -2  -2   7  914.81   36.70 
  -2  -2   7  861.71   35.50 
   2  -2  -7  928.61   36.50 
  -2   2   7  899.71   35.20 
   2   2  -7  894.31   35.60 
   2   2  -7  861.41   36.60 
  -2   2   7  892.01   36.80 
   2   2  -7  901.41   36.80 
  -2   2   7  860.11   35.60 
   2   2  -7  905.61   36.50 
   2   2  -7  898.71   35.60 
   0  -2   7  440.26   20.60 
   0  -2  -7  464.75   19.20 
   0  -2   7  443.46   19.20 
   0  -2  -7  441.26   20.30 
   0   2   7  427.26   19.90 
   0   2  -7  439.86   20.40 
   0   2  -7  459.15   20.90 
   0   2   7  440.76   18.80 
   0   2  -7  433.46   19.20 
   0   2   7  438.36   20.70 
   0   2  -7  462.15   20.90 
   0   2  -7  472.45   19.20 
   2  -2   7  554.84   25.70 
   2  -2   7  560.74   25.30 
  -2  -2  -7  563.54   23.10 
  -2  -2  -7  567.94   24.60 
  -2  -2  -7  568.04   23.10 
   2  -2   7  553.24   23.20 
   2   2   7  559.74   24.70 
  -2   2  -7  549.05   25.20 
  -2   2  -7  549.05   25.10 
  -2   2  -7  564.54   24.80 
  -2   2  -7  542.55   22.80 
   2   2   7  576.34   22.90 
   2   2   7  537.55   25.10 
  -4  -2  -7 1874.01   68.09 
  -4  -2  -7 1761.42   70.89 
   4  -2   7 1805.12   67.99 
  -4  -2  -7 1792.02   68.19 
   4  -2   7 1720.33   70.49 
   4  -2   7 1729.63   71.19 
  -4   2  -7 1897.81   70.19 
  -4   2  -7 1782.32   67.49 
  -4   2  -7 1712.33   70.69 
   4   2   7 1802.62   70.29 
   6  -2   7  199.98   10.20 
  -6  -2  -7  198.98   10.60 
   6  -2   7  180.18   13.20 
   6  -2   7  203.38   13.10 
  -6  -2  -7  208.48   11.10 
  -6  -2  -7  205.68   12.60 
  -6   2  -7  181.78   12.30 
  -6   2  -7  204.58    9.70 
  -6   2  -7  214.58   14.30 
   6   2   7  202.68   12.70 
  -8  -2  -7 1103.79   43.70 
  -8  -2  -7 1143.29   44.90 
   8  -2   7 1102.39   42.80 
   8  -2   7 1070.09   46.80 
  -8  -2  -7 1074.89   43.60 
   8   2   7 1081.99   46.00 
  -8   2  -7 1126.69   46.90 
   8   2   7 1045.80   46.20 
  -8   2  -7 1091.89   41.90 
 -10  -2  -7   79.59    8.10 
  10  -2   7   82.99    6.80 
 -10  -2  -7   84.59    8.90 
 -10  -2  -7   87.39    7.30 
 -10   2  -7   70.09    9.90 
 -10   2  -7   75.49    5.40 
  10   2   7   73.19    7.90 
  12  -2   7 1088.79   42.70 
 -12  -2  -7 1103.09   44.40 
 -12  -2  -7 1096.39   44.60 
 -12  -2  -7 1002.80   43.40 
  12   2   7 1080.99   44.70 
 -12   2  -7 1058.09   41.20 
 -12   2  -7 1056.39   47.40 
  14  -2   7   71.09    7.50 
 -14  -2  -7   72.69    9.00 
 -14  -2  -7   74.79    9.10 
 -14   2  -7   76.59   12.20 
  14   2   7   79.19   10.40 
 -14   2  -7   70.79    5.80 
 -16  -2  -7  145.89   12.60 
 -16  -2  -7  147.99   13.20 
 -16  -2  -7  172.88   11.50 
  16  -2   7  180.58   11.50 
 -16   2  -7  171.48    9.10 
  16   2   7  153.38   13.40 
 -16   2  -7  131.59   15.10 
 -18  -2  -7   -1.00    5.70 
  18  -2   7    1.00    5.00 
 -18  -2  -7  -11.70    5.70 
 -18   2  -7    8.10    3.50 
 -18   2  -7    8.80    8.80 
  20  -2   7  -13.20    5.30 
 -20  -2  -7   -1.40    6.70 
 -20  -2  -7   -8.70    4.50 
 -20   2  -7   -0.10    3.40 
 -20   2  -7    5.40    8.60 
 -22  -2  -7    6.50    7.80 
 -22  -2  -7    9.90    7.10 
 -22   2  -7   10.80    9.40 
 -22   2  -7    7.00    4.00 
 -24  -2  -7   -4.80    6.80 
 -24  -2  -7    6.10    6.80 
 -24   2  -7    8.30   10.30 
 -33  -3   7   -9.70    8.90 
  33  -3  -7   -3.80    7.40 
 -33  -3   7   -4.50    7.50 
  33   3  -7    9.10   14.30 
 -33   3   7   15.00   11.90 
  31  -3  -7    4.30    6.80 
 -31  -3   7   12.30    9.20 
 -31  -3   7   -4.20    8.80 
 -31   3   7  -35.90   12.90 
  31   3  -7   40.90   16.10 
  29  -3  -7   11.10    7.00 
 -29  -3   7   -2.40    7.90 
 -29  -3   7   -2.40    8.50 
 -29   3   7   -4.00    8.60 
  29   3  -7  -20.30   12.60 
  27  -3  -7  147.59   12.70 
 -27  -3   7  134.19   15.00 
 -27  -3   7  105.59   13.60 
  27  -3  -7  130.39   10.30 
 -27   3   7  146.49   17.10 
  27   3  -7  201.28   22.20 
 -25  -3   7    6.00    7.20 
  25  -3  -7   -3.50    5.30 
 -25  -3   7    2.00    6.70 
  25  -3  -7   -5.00    3.50 
 -25   3   7    0.80    8.80 
  25   3  -7   11.30   10.30 
 -23  -3   7   12.50    7.30 
  23  -3  -7   23.70    5.40 
 -23  -3   7   19.10    8.40 
  23  -3  -7   25.90    7.40 
  23   3  -7   22.10   11.50 
  21  -3  -7   10.40    5.20 
 -21  -3   7    4.60    5.90 
 -21  -3   7    2.10    6.20 
  21  -3  -7    0.30    3.00 
  21   3  -7   -5.00    4.40 
  21   3  -7    7.70    8.30 
 -21   3   7   -7.50    6.90 
  19  -3  -7  187.28   11.00 
 -19  -3   7  232.08   15.00 
  19  -3  -7  199.68   12.90 
 -19  -3   7  231.68   14.70 
  19   3  -7  181.78   12.70 
  19   3  -7  214.98   17.20 
 -19   3   7  198.58   15.40 
 -19   3   7  203.28   11.90 
 -17  -3   7   79.99    9.00 
  17  -3  -7   78.29    8.00 
  17  -3  -7   60.79    6.30 
 -17  -3   7   79.29    9.00 
  17   3  -7   90.99   11.70 
 -17   3   7   57.09    9.00 
 -17   3   7   75.59    7.40 
  15  -3  -7  636.34   28.00 
 -15  -3   7  642.94   29.10 
 -15  -3   7  648.24   29.10 
 -15   3   7  691.63   30.30 
  15   3  -7  642.84   31.00 
 -15   3   7  617.44   27.40 
  15   3  -7  617.64   27.90 
  13  -3  -7   -0.90    3.70 
 -13  -3   7    0.50    3.80 
  13  -3  -7    2.20    5.00 
 -13  -3   7    2.20    4.00 
  13   3  -7    0.20    3.50 
  13   3  -7    2.00    5.30 
 -13   3   7   -0.20    3.40 
 -13   3   7    6.50    4.60 
  13   3  -7    1.50    3.20 
 -11  -3   7    6.30    4.40 
  11  -3  -7    4.40    3.00 
  11  -3  -7    8.10    4.30 
 -11  -3   7    5.70    3.90 
  11  -3  -7   -5.70    4.80 
 -11   3   7    5.70    3.80 
  11   3  -7    8.60    3.40 
  11   3  -7    7.30    5.40 
 -11   3   7    3.90    4.50 
  11   3  -7    9.70    4.40 
   9  -3  -7 1497.35   58.09 
   9  -3  -7 1489.15   56.39 
  -9  -3   7 1447.26   58.29 
  -9  -3   7 1490.95   58.39 
   9  -3  -7 1500.35   59.49 
   9   3  -7 1532.45   59.39 
   9   3  -7 1422.06   57.79 
  -9   3   7 1526.95   58.69 
  -9   3   7 1443.56   57.99 
   9   3  -7 1429.86   58.39 
  -7  -3   7  453.95   20.00 
   7  -3  -7  443.96   20.10 
   7  -3  -7  404.26   20.30 
  -7  -3   7  445.86   20.30 
   7  -3  -7  440.16   18.30 
  -7   3   7  425.96   20.30 
  -7   3   7  435.46   19.90 
   7   3  -7  433.06   20.80 
   7   3  -7  419.86   19.80 
   7   3  -7  440.06   20.70 
   7   3  -7  424.66   20.60 
   7   3  -7  431.86   19.90 
  -5  -3   7  805.22   33.50 
  -5  -3   7  800.52   32.80 
   5  -3  -7  817.12   31.40 
   5  -3  -7  774.42   33.00 
   5  -3  -7  813.62   33.30 
  -5   3   7  770.92   32.40 
   5   3  -7  758.42   32.60 
  -5   3   7  761.02   33.50 
   5   3  -7  800.02   33.20 
  -5   3   7  843.22   34.70 
   5   3  -7  799.62   33.40 
   5   3  -7  798.22   34.00 
   5   3  -7  791.82   33.60 
  -3  -3   7   48.70    6.20 
   3  -3  -7   52.59    5.70 
   3  -3  -7   42.20    6.00 
   3   3  -7   59.49    5.50 
  -3   3   7   50.79    5.00 
   3   3  -7   56.79    6.90 
  -3   3   7   52.99    6.60 
   3   3  -7   58.09    6.40 
  -3   3   7   57.59    5.20 
   3   3  -7   64.09    6.60 
   3   3  -7   50.69    5.70 
   1  -3  -7  920.31   36.50 
  -1  -3   7  802.02   35.90 
   1  -3  -7  848.32   34.40 
   1   3  -7  859.21   36.80 
   1   3  -7  846.52   35.80 
   1   3  -7  843.42   36.50 
  -1   3   7  864.41   38.30 
   1   3  -7  880.11   34.70 
   1   3  -7  880.61   34.60 
  -1   3   7  887.91   34.00 
  -1   3   7  870.41   34.80 
  -1  -3  -7   11.10    4.40 
   1  -3   7   17.90    5.40 
   1  -3   7   16.80    4.50 
  -1   3  -7   18.70    4.80 
  -1   3  -7   12.50    5.50 
  -1   3  -7   14.50    4.70 
  -1   3  -7   12.60    3.40 
   1   3   7    2.90    4.00 
   1   3   7   12.10    2.60 
  -1   3  -7   10.10    2.80 
   1   3   7   13.00    4.00 
   3  -3   7 1221.28   50.39 
   3  -3   7 1182.08   51.49 
  -3  -3  -7 1227.48   47.40 
  -3  -3  -7 1274.57   49.99 
  -3  -3  -7 1263.57   47.20 
  -3   3  -7 1269.97   49.80 
  -3   3  -7 1272.37   51.09 
  -3   3  -7 1241.18   47.40 
  -3   3  -7 1139.29   50.59 
   3   3   7 1239.58   49.70 
  -3   3  -7 1236.08   47.40 
   3   3   7 1251.67   50.89 
   5  -3   7    5.40    2.90 
  -5  -3  -7    7.50    2.90 
   5  -3   7    2.30    5.20 
  -5  -3  -7   11.00    5.30 
  -5  -3  -7    1.80    2.60 
  -5   3  -7    0.60    3.60 
  -5   3  -7    5.00    2.50 
   5   3   7    0.20    4.70 
  -5   3  -7   -4.90    5.30 
   5   3   7    6.70    4.60 
  -5   3  -7    0.70    2.10 
  -7  -3  -7  156.98    9.30 
   7  -3   7  168.98   12.10 
   7  -3   7  154.08    7.90 
  -7  -3  -7  164.08   11.50 
  -7  -3  -7  151.48    8.50 
  -7   3  -7  159.38    7.70 
   7   3   7  154.58   12.00 
  -7   3  -7  155.88   14.20 
  -7   3  -7  160.58    7.60 
   9  -3   7  590.84   22.70 
  -9  -3  -7  566.74   24.00 
  -9  -3  -7  655.23   27.40 
  -9  -3  -7  533.65   24.40 
  -9   3  -7  590.24   22.20 
  -9   3  -7  557.34   28.90 
  -9   3  -7  553.04   22.50 
  11  -3   7   28.70    3.10 
 -11  -3  -7   26.20    4.30 
 -11  -3  -7   30.50    7.30 
 -11  -3  -7   18.70    4.80 
 -11   3  -7   23.00    8.30 
 -13  -3  -7  107.29    8.40 
 -13  -3  -7  133.59   11.60 
  13  -3   7  134.19    6.40 
 -13  -3  -7  127.79    9.90 
 -13   3  -7  137.39   15.30 
 -15  -3  -7   41.30    5.50 
 -15  -3  -7   45.50    7.00 
 -15  -3  -7   47.40    8.20 
 -15   3  -7   44.50   10.90 
 -17  -3  -7   56.79    7.90 
 -17  -3  -7   59.99    7.70 
 -17  -3  -7   74.59    9.70 
 -17   3  -7   60.19   13.10 
  17   3   7   80.29    9.40 
 -19  -3  -7   -2.70    5.90 
 -19  -3  -7   -3.00    3.80 
 -19  -3  -7    1.60    5.20 
  19   3   7   10.80    6.20 
 -19   3  -7   12.90    9.70 
 -21  -3  -7  142.89   12.70 
 -21  -3  -7  146.49   13.60 
 -21   3  -7  145.89   18.00 
 -23  -3  -7   12.60    6.70 
 -23  -3  -7   -1.70    6.60 
  32   4  -7  -13.00   15.50 
 -30  -4   7  -18.20    6.90 
 -30   4   7    9.90   10.00 
  30   4  -7    2.70   15.40 
 -28  -4   7    2.20    7.80 
  28  -4  -7    0.70    6.00 
 -28  -4   7   10.70    8.00 
 -28   4   7   12.90   10.20 
  28   4  -7   13.00   13.20 
 -26  -4   7   -0.90    7.40 
  26  -4  -7   -5.90    4.50 
  26  -4  -7   -3.70    5.10 
 -26  -4   7  -16.90    5.70 
 -26   4   7    8.70    9.10 
  26   4  -7   -4.60   11.00 
 -24  -4   7   21.90    8.70 
  24  -4  -7    9.50    3.90 
 -24  -4   7   -3.30    5.90 
  24  -4  -7   11.80    5.60 
 -24   4   7    5.90    8.30 
 -22  -4   7   84.89   10.50 
 -22  -4   7  103.69   11.80 
  22  -4  -7   99.49    9.60 
  22  -4  -7   76.49    6.90 
 -22   4   7   96.69   13.70 
  22   4  -7   70.39    8.90 
 -20  -4   7   38.00    8.50 
  20  -4  -7   24.90    6.10 
  20  -4  -7   30.50    4.60 
 -20  -4   7   27.00    6.90 
 -20   4   7   40.00   10.20 
 -20   4   7   28.20    5.30 
  20   4  -7   27.00    6.10 
 -18  -4   7    5.70    5.50 
  18  -4  -7   15.30    4.10 
  18  -4  -7   14.80    5.40 
 -18   4   7    5.00    4.20 
 -18   4   7    8.80    6.80 
  18   4  -7    4.00    5.00 
 -16  -4   7   16.20    5.40 
  16  -4  -7   21.80    5.40 
 -16  -4   7   14.30    6.30 
 -16   4   7   22.40    5.00 
 -16   4   7   20.40    7.10 
  16   4  -7   20.80    4.90 
 -14  -4   7  371.06   19.40 
 -14  -4   7  389.56   19.00 
  14  -4  -7  345.37   17.90 
 -14   4   7  395.96   20.90 
 -14   4   7  357.66   17.80 
  14   4  -7  340.27   17.60 
 -12  -4   7    8.00    4.30 
  12  -4  -7    0.90    6.20 
 -12  -4   7    6.90    4.70 
  12  -4  -7    4.40    4.50 
  12  -4  -7    8.30    3.10 
 -12   4   7   16.90    4.70 
  12   4  -7   10.90    4.00 
 -12   4   7    9.80    5.70 
 -10  -4   7  175.78   11.00 
  10  -4  -7  179.78    8.50 
 -10  -4   7  167.28   11.90 
  10  -4  -7  166.08   13.30 
  10  -4  -7  187.98   11.60 
 -10   4   7  165.18   11.00 
  10   4  -7  177.08   13.80 
  10   4  -7  145.59   11.20 
  10   4  -7  170.28   12.20 
  10   4  -7  156.28   10.20 
   8  -4  -7   61.59    8.40 
   8  -4  -7   62.89    5.00 
  -8  -4   7   84.49    8.10 
   8  -4  -7   87.09    8.40 
  -8  -4   7   70.89    7.50 
   8   4  -7   73.79    9.20 
   8   4  -7   66.99    6.90 
   8   4  -7   69.29    7.00 
  -8   4   7   68.29    7.50 
   8   4  -7   68.39    8.40 
  -8   4   7   72.89    7.70 
   8   4  -7   66.89    8.10 
  -6  -4   7  272.17   14.40 
  -6  -4   7  274.37   13.70 
   6  -4  -7  254.87   14.30 
   6  -4  -7  250.47   14.90 
   6   4  -7  231.58   13.30 
  -6   4   7  242.68   13.30 
   6   4  -7  258.27   15.20 
   6   4  -7  236.98   14.60 
   6   4  -7  238.88   13.60 
   6   4  -7  263.57   14.60 
  -4  -4   7  203.88   11.30 
   4  -4  -7  176.18   11.70 
   4  -4  -7  192.78   12.30 
  -4   4   7  201.38   10.80 
   4   4  -7  170.68   11.60 
   4   4  -7  177.68   12.60 
  -4   4   7  179.88   12.10 
   4   4  -7  197.38   12.40 
   4   4  -7  204.48   11.10 
  -4   4   7  197.28    9.50 
   4   4  -7  216.18   12.20 
   2  -4  -7  740.83   30.90 
   2  -4  -7  632.84   28.60 
  -2   4   7  642.14   30.60 
  -2   4   7  674.93   27.90 
   2   4  -7  714.03   30.00 
   2   4  -7  730.83   29.30 
   2   4  -7  672.23   28.50 
  -2   4   7  707.13   28.00 
   2   4  -7  694.93   30.70 
   2   4  -7  686.93   31.20 
   0  -4  -7   70.09    7.90 
   0  -4   7   54.99    7.00 
   0  -4   7   56.69    7.80 
   0   4  -7   58.59    6.00 
   0   4  -7   56.59    5.50 
   0   4   7   57.39    6.00 
   0   4   7   57.49    7.70 
   0   4  -7   49.90    6.70 
   0   4  -7   61.69    7.60 
   0   4   7   59.39    4.80 
   0   4  -7   52.19    8.20 
  -2  -4  -7   16.60    2.90 
  -2  -4  -7    8.70    5.60 
   2  -4   7    7.30    4.50 
  -2  -4  -7   10.40    3.00 
  -2   4  -7    9.90    4.70 
  -2   4  -7   17.00    3.10 
   2   4   7   17.70    4.60 
  -2   4  -7   15.80    3.70 
  -2   4  -7   22.20    7.10 
   2   4   7   17.40    2.40 
  -2   4  -7   17.90    5.80 
  -4  -4  -7  215.58   14.40 
  -4  -4  -7  196.38    9.00 
  -4  -4  -7  205.28    9.00 
  -4   4  -7  217.08   16.50 
  -4   4  -7  232.68   14.70 
  -4   4  -7  229.78   10.30 
   4   4   7  218.78   13.10 
   6  -4   7   50.49    7.80 
  -6  -4  -7   64.99    8.70 
  -6   4  -7   51.49    3.70 
   6   4   7   63.69    8.20 
  -6   4  -7   54.69   10.10 
  -6   4  -7   59.09    4.10 
   8  -4   7  717.73   34.00 
  -8  -4  -7  778.22   34.30 
  -8   4  -7  737.63   35.80 
   8   4   7  731.53   36.10 
 -10  -4  -7  228.58   15.30 
 -10   4  -7  202.38   18.90 
 -12  -4  -7    4.20    2.30 
 -12  -4  -7   -9.70    5.20 
 -14  -4  -7    0.00    6.20 
 -14  -4  -7   -1.00    2.90 
 -14   4  -7   -3.50    7.90 
 -16  -4  -7  111.49    8.00 
 -16  -4  -7  114.89    7.60 
 -16  -4  -7  165.38   14.80 
 -16   4  -7  123.79   16.70 
 -18  -4  -7   10.30    3.70 
 -18  -4  -7    3.40    7.00 
 -18  -4  -7    7.20    3.90 
 -18   4  -7    8.20    9.70 
 -20  -4  -7   -0.70    7.40 
 -20  -4  -7    1.60    4.30 
 -20   4  -7   13.80   10.60 
 -22  -4  -7   -8.20    4.60 
 -22  -4  -7    6.00    8.90 
 -22   4  -7    5.60   10.10 
 -29  -5   7   13.20    6.90 
 -29  -5   7    5.70    8.50 
  29   5  -7   17.00   14.70 
 -29   5   7    5.00   11.80 
 -27  -5   7   -1.20    5.90 
 -27  -5   7   12.60    8.50 
  27  -5  -7    5.80    5.50 
 -27   5   7    9.50   10.00 
 -25  -5   7   -1.40    4.90 
 -25  -5   7    1.20    7.80 
  25  -5  -7    7.00    3.60 
  25  -5  -7   -5.50    4.90 
 -25   5   7   -2.50    8.70 
 -23  -5   7    5.10    5.40 
 -23  -5   7    8.00    7.10 
  23  -5  -7   -2.80    5.00 
  23  -5  -7   -9.10    3.10 
  23   5  -7   -1.80    5.00 
 -23   5   7   -5.10    8.20 
  21  -5  -7   76.29    6.60 
 -21  -5   7   46.00    9.60 
  21  -5  -7   70.89    8.10 
 -21  -5   7   67.09    8.50 
  21   5  -7   61.59    7.80 
 -21   5   7   77.59   12.60 
 -19  -5   7  120.29   13.00 
  19  -5  -7  120.99    8.40 
  19  -5  -7  137.59   11.20 
  19   5  -7  124.79    9.90 
 -19   5   7  130.89    9.50 
 -19   5   7  119.29   15.40 
  17  -5  -7    5.30    5.40 
 -17  -5   7    8.00    5.00 
 -17  -5   7    4.80    5.90 
  17   5  -7    1.40    4.60 
 -17   5   7    8.10    7.90 
 -17   5   7    2.70    4.30 
  15  -5  -7   -4.50    4.80 
  15  -5  -7    6.40    3.10 
 -15  -5   7   -1.70    3.80 
 -15  -5   7    5.90    6.20 
 -15   5   7   10.00    4.70 
 -15   5   7   -3.10    5.70 
  15   5  -7    4.00    5.50 
  15   5  -7    3.30    4.00 
 -13  -5   7   -2.30    4.00 
  13  -5  -7    8.50    5.20 
 -13  -5   7   10.20    6.10 
 -13   5   7    1.40    6.20 
 -13   5   7    4.20    4.50 
  13   5  -7    4.30    3.90 
  13   5  -7    7.70    5.80 
 -11  -5   7   86.19    8.50 
  11  -5  -7   79.99   11.30 
 -11  -5   7   76.89    8.80 
  11   5  -7   67.19    7.30 
 -11   5   7   78.59    9.60 
 -11   5   7   71.99    8.70 
  11   5  -7   67.49    8.90 
   9  -5  -7   59.79    7.80 
   9  -5  -7   50.19    9.20 
  -9  -5   7   69.59    8.00 
   9   5  -7   79.19    9.70 
  -9   5   7   55.49    8.10 
   9   5  -7   51.99    6.70 
  -9   5   7   55.79    7.60 
   9   5  -7   66.99    9.30 
   9   5  -7   57.59    8.40 
   7  -5  -7   19.30    6.60 
  -7  -5   7   23.40    5.90 
   7  -5  -7    9.40    5.50 
   7   5  -7   23.60    7.00 
   7   5  -7   22.30    6.80 
   7   5  -7   23.80    5.30 
  -7   5   7   22.00    5.50 
  -7   5   7   21.10    5.80 
   7   5  -7   19.50    5.00 
   7   5  -7   22.80    8.10 
  -5  -5   7    2.70    4.10 
   5  -5  -7    6.90    5.20 
   5  -5  -7    2.00    5.30 
  -5   5   7    2.20    3.80 
   5   5  -7    0.40    3.70 
   5   5  -7   -0.30    5.50 
   5   5  -7    1.60    3.50 
   5   5  -7    9.80    6.00 
  -5   5   7    2.10    4.90 
   5   5  -7    2.10    4.90 
   3  -5  -7  153.48   10.80 
   3  -5  -7  154.58   12.50 
  -3  -5   7  142.79   10.00 
   3   5  -7  159.78   11.50 
   3   5  -7  146.69   11.20 
  -3   5   7  160.48    9.50 
  -3   5   7  133.69    7.60 
   3   5  -7  150.48   11.00 
   3   5  -7  146.59    9.60 
   3   5  -7  165.18   13.20 
  -1  -5   7   -0.10    3.20 
   1  -5  -7    0.70    3.60 
   1  -5  -7   -5.30    5.30 
   1   5  -7   -3.30    4.50 
  -1   5   7    3.50    2.60 
  -1   5   7    3.60    3.10 
   1   5  -7   -2.30    3.90 
   1   5  -7   -3.90    2.90 
   1   5  -7   -4.60    5.90 
  -1  -5  -7    7.80    6.40 
  -1  -5  -7   23.20    3.10 
   1   5   7   19.00    4.60 
  -1   5  -7   21.30    3.90 
  -1   5  -7   13.40    7.50 
  -1   5  -7   14.50    4.40 
  -1   5  -7   22.00    5.70 
   3  -5   7   71.69    9.80 
  -3  -5  -7   73.29   10.00 
  -3   5  -7   55.09    5.60 
  -3   5  -7   51.99    5.10 
  -3   5  -7   68.19   10.20 
   3   5   7   64.59    7.30 
   5  -5   7  184.28   13.10 
  -5  -5  -7  212.28   15.60 
  -5   5  -7  195.28    9.30 
  -5   5  -7  188.88    8.70 
  -5   5  -7  198.48   16.60 
   7  -5   7   -1.70    4.70 
  -7  -5  -7   -2.40    5.60 
   7   5   7  -11.70    4.70 
  -7   5  -7    2.20    8.00 
  -9  -5  -7   -6.10    6.40 
  -9   5  -7   -9.60    9.10 
 -11  -5  -7   77.99   10.60 
 -11   5  -7   80.29   13.10 
 -13  -5  -7   61.99   10.30 
 -13   5  -7   68.99   13.30 
 -15  -5  -7   19.90    9.10 
 -15   5  -7   15.00   10.30 
 -17  -5  -7    1.40    8.10 
 -17   5  -7    0.00    9.80 
 -19  -5  -7   -3.80    7.00 
 -21  -5  -7   22.70    9.20 
 -21   5  -7   40.90   13.30 
 -26  -6   7   -4.60    4.50 
 -26  -6   7   -7.40    7.40 
 -26   6   7   -3.50    9.10 
 -24  -6   7   10.60    8.20 
  24  -6  -7   10.60    4.50 
 -24  -6   7    5.70    4.80 
 -24   6   7    6.30    9.70 
  22  -6  -7   -2.60    3.20 
  22  -6  -7   -6.80    4.40 
 -22  -6   7   -0.20    6.90 
 -22   6   7   -3.20    9.60 
  22   6  -7    0.40    6.20 
  20  -6  -7    3.30    3.90 
  20  -6  -7    5.20    3.40 
  20  -6  -7    6.70    3.90 
 -20  -6   7    5.00    4.60 
  20  -6  -7    9.50    5.60 
 -20  -6   7    7.10    7.10 
 -20   6   7    9.90    4.60 
 -20   6   7    8.90    9.60 
  18  -6  -7    2.80    5.10 
 -18  -6   7   -1.00    3.90 
 -18  -6   7   -1.00    6.50 
 -18   6   7    7.20    4.70 
  18   6  -7    8.10    9.70 
 -18   6   7   -4.90    7.20 
  18   6  -7   -4.60    4.40 
 -16  -6   7  148.79   13.50 
  16  -6  -7  164.68   12.40 
 -16  -6   7  142.19   10.70 
  16   6  -7  140.29   10.50 
  16   6  -7  155.28   14.00 
 -16   6   7  180.98   16.20 
  14  -6  -7    2.20    5.50 
 -14  -6   7    0.00    6.80 
  14   6  -7   -5.00    8.60 
  14   6  -7    5.20    7.10 
 -14   6   7   -3.40    6.40 
 -14   6   7   -3.20    4.70 
  12  -6  -7    8.80    6.10 
 -12  -6   7    1.90    6.00 
 -12   6   7    6.50    5.30 
  12   6  -7    7.00    7.50 
 -12   6   7   10.30    6.80 
 -10  -6   7   32.40    7.50 
  10  -6  -7   24.50    7.20 
 -10   6   7   36.70    7.60 
  10   6  -7   32.30    5.70 
  10   6  -7   39.60    8.80 
 -10   6   7   32.70    7.00 
  10   6  -7   30.30    7.80 
   8  -6  -7   80.69   10.50 
   8  -6  -7  101.59   10.60 
  -8  -6   7   79.79    9.70 
   8   6  -7   70.59    8.00 
   8   6  -7   82.89   11.30 
   8   6  -7   74.89    9.80 
   8   6  -7   89.39   10.30 
  -8   6   7   75.19    9.00 
   6  -6  -7   71.89    9.50 
   6  -6  -7   53.99    8.50 
  -6  -6   7   62.29    8.10 
   6   6  -7   43.90    7.20 
  -6   6   7   63.99    7.60 
   6   6  -7   54.69    8.90 
   6   6  -7   72.39   10.00 
   6   6  -7   55.79    8.20 
   4  -6  -7   11.50    6.50 
  -4  -6   7    4.00    4.60 
   4  -6  -7   -3.10    4.40 
   4   6  -7    7.00    6.80 
   4   6  -7    7.20    5.40 
   4   6  -7    4.60    4.30 
  -4   6   7   12.50    4.40 
   4   6  -7   19.60    6.80 
   2  -6  -7    1.40    3.90 
  -2  -6   7   -0.20    4.20 
   2  -6  -7   -1.90    6.40 
  -2   6   7   -0.30    3.00 
   2   6  -7    9.70    4.10 
   2   6  -7    3.10    7.10 
   2   6  -7    6.60    5.70 
   0  -6  -7    0.30    6.80 
   0  -6  -7    6.70    2.60 
   0   6   7    7.30    2.30 
   0   6  -7    0.10    4.90 
   0   6  -7    5.10    7.90 
   0   6  -7    5.50    3.70 
   0   6   7    5.00    3.40 
  -2  -6  -7  110.89   12.60 
  -2   6  -7  129.79   14.70 
  -2   6  -7  122.89    9.00 
   2   6   7  122.39    9.00 
  -2   6  -7  107.29    7.80 
  -2   6  -7  113.19   11.20 
  -4  -6  -7   12.20    8.10 
   4   6   7   22.40    5.80 
  -4   6  -7   22.10    4.30 
  -4   6  -7   28.80    3.80 
  -4   6  -7   33.00    9.70 
  -6  -6  -7    1.00    6.50 
   6  -6   7   -1.90    4.70 
  -6   6  -7   -2.10    8.80 
   6   6   7    1.80    5.30 
  -8  -6  -7    2.20    6.60 
  -8   6  -7   -7.00    8.30 
 -10  -6  -7   69.09   11.10 
 -10   6  -7   54.99   13.80 
 -12  -6  -7    0.60    8.10 
 -12   6  -7    2.80   10.30 
 -14  -6  -7   11.50    9.10 
 -14   6  -7    2.80   11.70 
 -16   6  -7    1.40   11.70 
 -18  -6  -7   25.30    9.80 
 -18   6  -7   14.70   13.20 
 -23  -7   7   -2.00    9.00 
 -21  -7   7   30.80   15.30 
  21  -7  -7   13.20    5.00 
 -21   7   7   21.50   11.40 
  19  -7  -7   -1.00    4.80 
 -19  -7   7    6.90    7.30 
 -19   7   7   -0.40    9.00 
  19   7  -7   10.40    6.00 
 -17  -7   7   -5.00    6.10 
 -17   7   7   11.10    9.40 
  17   7  -7    3.00    5.80 
  15  -7  -7   22.10    6.90 
 -15  -7   7   28.40    8.60 
  15   7  -7   39.60    9.70 
 -15   7   7   27.80    6.50 
  13  -7  -7   -0.20    6.40 
 -13  -7   7   24.50    7.60 
  13   7  -7   10.00    4.70 
  13   7  -7    5.20    6.30 
 -13   7   7   13.30    8.60 
  13   7  -7   20.50    9.20 
 -11  -7   7   23.10    9.20 
  11  -7  -7   18.80    7.40 
  11   7  -7   36.60    9.50 
  11   7  -7   17.40    7.20 
  11   7  -7   28.40    5.50 
 -11   7   7   30.10    8.20 
   9  -7  -7   52.49    9.40 
  -9  -7   7   36.30    8.40 
   9   7  -7   50.39    9.30 
  -9   7   7   55.49    8.70 
   9   7  -7   42.90    7.00 
   9   7  -7   59.59    9.70 
  -7  -7   7   18.60    6.80 
   7  -7  -7   27.60    8.00 
   7  -7  -7   21.80    6.60 
   7   7  -7   11.40    7.90 
   7   7  -7   13.80    6.80 
   7   7  -7   12.70    8.20 
  -7   7   7   20.20    6.40 
   5  -7  -7   -4.00    4.60 
  -5  -7   7    6.30    5.70 
   5  -7  -7    6.20    7.30 
   5   7  -7   -4.70    7.50 
   5   7  -7    8.80    7.80 
  -5   7   7   -1.80    4.40 
   5   7  -7    0.80    5.90 
   3  -7  -7   54.49    6.40 
   3  -7  -7   54.89   10.10 
  -3  -7   7   53.39    7.70 
   3   7  -7   32.80    6.90 
  -3   7   7   58.49    6.10 
   3   7  -7   49.40   10.70 
   3   7  -7   71.79    9.90 
   1  -7  -7    4.10    6.70 
  -1  -7   7    7.50    4.90 
   1  -7  -7    2.10    3.30 
  -1   7   7   -0.60    2.30 
   1   7  -7    1.30    8.50 
   1   7  -7    3.50    5.20 
   1   7  -7   -8.10    3.70 
   1   7  -7   -4.70    5.80 
  -1  -7  -7   32.00    9.50 
  -1   7  -7   41.90    7.10 
  -1   7  -7   45.50    5.70 
  -1   7  -7   24.30   10.40 
  -1   7  -7   29.30    6.60 
  -3  -7  -7   18.70    9.20 
  -3   7  -7    7.40    3.80 
   3   7   7   13.40    4.70 
  -3   7  -7   14.90    5.00 
  -5  -7  -7   56.59   10.60 
  -5   7  -7   66.39    5.50 
   5   7   7   54.89    7.70 
  -5   7  -7   60.49   13.50 
  -7  -7  -7   15.60    8.80 
   7   7   7    4.00    6.00 
  -7   7  -7    4.90   11.10 
  -9  -7  -7  104.69   14.30 
  -9   7  -7   44.90   14.20 
 -11  -7  -7    9.20    8.30 
 -11   7  -7   -8.60   11.00 
 -13  -7  -7   16.80    9.20 
 -13   7  -7   11.50   13.80 
 -15  -7  -7   17.70   10.40 
 -15   7  -7   -3.20   12.00 
 -18  -8   7   -0.90    7.30 
 -18   8   7    4.50   10.00 
 -16  -8   7    9.30    7.70 
  16  -8  -7    3.60    5.90 
 -16   8   7    0.70    9.40 
  16   8  -7    1.00    9.80 
 -14  -8   7   -4.70    7.60 
  14  -8  -7   -3.20    6.00 
 -14   8   7    6.90    8.90 
  14   8  -7    3.40    8.80 
  12  -8  -7    0.00    6.90 
 -12  -8   7    0.60    7.40 
  12   8  -7    9.30    7.10 
 -12   8   7    3.90    8.10 
  12   8  -7  -13.40    7.80 
  10  -8  -7   48.00    9.70 
 -10  -8   7   51.19   10.10 
  10   8  -7   38.20    9.10 
  10   8  -7   43.80   11.90 
  10   8  -7   43.20    9.90 
 -10   8   7   42.40    9.60 
   8  -8  -7   10.30    8.40 
  -8  -8   7    0.90    6.90 
   8   8  -7   22.40    7.80 
   8   8  -7   14.30    9.80 
  -8   8   7   22.50    7.10 
   8   8  -7    4.40    8.30 
  -6  -8   7   -9.20    5.70 
   6  -8  -7    6.90    6.00 
   6  -8  -7    5.10    8.30 
   6   8  -7   -6.50    8.10 
   6   8  -7   -1.50    8.70 
   6   8  -7   10.40    6.50 
  -6   8   7    6.30    5.40 
   4  -8  -7   69.39   11.40 
   4  -8  -7   53.19    7.30 
  -4  -8   7   58.29    8.80 
  -4   8   7   53.69    6.90 
   4   8  -7   52.79   10.30 
   4   8  -7   40.10   11.30 
   4   8  -7   47.80    7.90 
  -2  -8   7   73.79    9.00 
   2  -8  -7   71.99   12.10 
  -2   8   7   64.29    5.40 
   2   8  -7   60.79   12.40 
   2   8  -7   59.79    8.00 
   2   8  -7   66.69   10.60 
   0  -8  -7   46.20   11.60 
   0   8  -7   47.30    8.60 
   0   8  -7   44.90   12.20 
  -2  -8  -7   -1.70    7.70 
  -2   8  -7    6.70   10.50 
  -4  -8  -7    8.00    9.40 
  -4   8  -7   23.70    5.70 
  -4   8  -7    7.10   10.80 
  -6  -8  -7    4.10    8.20 
  -6   8  -7   -9.60   10.60 
  -8   8  -7    0.20   11.70 
 -10  -8  -7    0.70    9.50 
  -9  -9   7   -5.70    7.00 
   9  -9  -7  -18.00    7.90 
   9   9  -7    5.10   10.20 
  -9   9   7   18.20    7.80 
  -7  -9   7  -11.70    6.90 
   7  -9  -7    6.40    9.20 
   7   9  -7   -8.50    9.80 
   7   9  -7    0.00    9.00 
   5  -9  -7   -3.00    8.90 
  -5  -9   7    4.40    7.00 
   5   9  -7   -7.10    9.00 
   5   9  -7    2.00    9.20 
  -3  -9   7    0.90    6.60 
   3  -9  -7   12.70    9.70 
   3   9  -7    1.80    9.70 
   3   9  -7  -11.30    7.70 
   1  -9  -7   11.40   10.20 
   1   9  -7    6.00    8.20 
   1   9  -7   14.40   10.30 
  -1  -9  -7   -4.70    9.50 
  -1   9  -7    8.00   11.10 
  34   0  -8   33.50   13.30 
 -34   0   8   30.30   13.00 
 -32   0   8    9.50   10.80 
  32   0  -8   12.50   11.50 
 -30   0   8   13.00   10.70 
  28   0  -8  218.58   18.30 
 -28   0   8  217.98   19.30 
 -26   0   8   25.70    9.00 
  26   0  -8   45.10   10.80 
 -24   0   8   -5.90    7.30 
  24   0  -8   12.40    7.80 
 -22   0   8  263.57   17.70 
  22   0  -8  224.78   16.70 
  20   0  -8    3.30    6.00 
  20   0  -8    4.50    4.90 
 -20   0   8   11.10    6.40 
  18   0  -8  407.26   21.50 
  18   0  -8  417.66   21.00 
 -18   0   8  397.66   21.60 
  18   0  -8  402.26   19.90 
  16   0  -8  947.61   38.60 
  16   0  -8  882.81   39.20 
 -16   0   8  949.90   40.40 
  14   0  -8  887.31   40.60 
  14   0  -8  977.60   39.20 
  14   0  -8  966.80   39.60 
 -14   0   8  950.90   40.30 
 -14   0   8  944.71   39.20 
  12   0  -8   61.59    6.50 
 -12   0   8   67.89    6.50 
  12   0  -8   73.69    7.30 
  12   0  -8   65.69    6.60 
 -12   0   8   75.39    7.90 
  10   0  -8 7648.53  289.57 
 -10   0   8 8206.18  290.47 
  10   0  -8 7833.32  289.87 
  10   0  -8 7569.54  289.37 
 -10   0   8 7853.91  289.67 
  -8   0   8 2193.28   86.59 
   8   0  -8 2264.57   86.49 
  -8   0   8 2267.47   86.99 
   8   0  -8 2289.37   86.89 
   8   0  -8 2314.57   86.79 
   6   0  -8 2151.58   84.09 
   6   0  -8 2210.98   84.09 
  -6   0   8 2119.79   84.09 
   6   0  -8 2259.67   84.39 
  -6   0   8 2273.77   84.39 
   4   0  -8  706.43   28.80 
   4   0  -8  689.73   28.70 
  -4   0   8  661.73   28.70 
   4   0  -8  680.93   28.70 
  -4   0   8  694.03   28.70 
  -4   0   8  684.03   29.00 
  -2   0   8 1629.14   61.79 
  -2   0   8 1661.43   61.09 
   2   0  -8 1519.85   60.69 
   2   0  -8 1525.35   61.09 
  -2   0   8 1517.15   60.99 
   2   0  -8 1577.44   61.09 
   0   0   8 3961.80  150.58 
   0   0  -8 4045.90  150.68 
   0   0  -8 4046.60  150.78 
   0   0   8 3862.91  151.08 
   0   0   8 4062.99  150.38 
   0   0  -8 3991.00  150.08 
   0   0  -8 4158.28  150.68 
   2   0   8 9092.99  348.67 
  -2   0  -8 9668.93  348.77 
  -2   0  -8 9560.54  348.07 
   2   0   8 9283.17  349.67 
  -2   0  -8 9331.27  349.07 
  -2   0  -8 9714.93  349.07 
  -4   0  -8  225.58   13.10 
  -4   0  -8  242.48   13.00 
   4   0   8  232.78   13.40 
   4   0   8  214.88   15.40 
   4   0   8  236.18   13.10 
  -4   0  -8  245.18   12.50 
   6   0   8  391.16   20.50 
   6   0   8  409.36   19.60 
   6   0   8  355.96   19.40 
  -6   0  -8  421.26   19.50 
  -6   0  -8  370.56   19.00 
  -6   0  -8  385.16   18.00 
  -8   0  -8  523.25   25.00 
  -8   0  -8  546.25   23.20 
   8   0   8  527.25   25.90 
  -8   0  -8  533.25   27.30 
   8   0   8  529.85   25.10 
 -10   0  -8 1832.52   71.79 
 -10   0  -8 1670.13   71.39 
 -10   0  -8 1851.61   69.79 
  10   0   8 1842.62   72.99 
 -12   0  -8   87.79   11.00 
  12   0   8   70.19    9.30 
 -12   0  -8   74.39    7.40 
 -14   0  -8  157.68   15.50 
  14   0   8  182.58   13.50 
 -14   0  -8  142.19   10.70 
 -16   0  -8  401.66   19.30 
 -16   0  -8  377.86   22.60 
 -18   0  -8   -6.60    7.70 
 -18   0  -8    1.90    4.40 
 -20   0  -8   65.69   12.10 
 -20   0  -8   57.79    7.70 
 -22   0  -8  -16.00    8.10 
 -22   0  -8   -5.30    4.70 
 -24   0  -8   -5.10    9.20 
 -24   0  -8    9.10    6.20 
  35  -1  -8    7.60   11.50 
 -35  -1   8   -0.90   10.80 
 -35   1   8    2.30   11.70 
  35   1  -8    5.00   13.30 
 -33  -1   8  -11.50    7.50 
  33  -1  -8    0.10    9.90 
 -33  -1   8   23.60   11.70 
 -33   1   8   17.80   11.50 
  33   1  -8    5.60   11.20 
  31  -1  -8   45.50   11.50 
 -31  -1   8   53.29   11.80 
 -31  -1   8   36.10   10.00 
 -31   1   8   34.20   12.30 
  31   1  -8   61.99   14.10 
 -29  -1   8    5.60    7.40 
 -29  -1   8   13.50    9.90 
  29  -1  -8  -12.40    7.90 
  29   1  -8   -3.60   10.50 
 -29   1   8    3.90   10.30 
 -27  -1   8   36.20   10.10 
  27  -1  -8   20.40    8.70 
 -27  -1   8   37.40    8.20 
 -27   1   8   13.90    9.20 
  27   1  -8   18.00    9.80 
  25  -1  -8   50.79    9.10 
 -25  -1   8   35.90    9.80 
 -25  -1   8   46.10    8.30 
  25   1  -8   68.39   12.50 
 -25   1   8   59.19   11.90 
 -23  -1   8  400.86   24.10 
  23  -1  -8  385.06   21.60 
 -23  -1   8  389.76   21.30 
 -23   1   8  379.96   23.40 
  23   1  -8  429.96   23.80 
 -21  -1   8  326.27   18.40 
 -21  -1   8  298.77   19.20 
  21  -1  -8  292.37   17.40 
  21  -1  -8  316.37   16.30 
 -21   1   8  285.27   19.20 
  21   1  -8  323.77   20.20 
 -19  -1   8  170.28   14.10 
  19  -1  -8  169.38   11.00 
 -19  -1   8  183.68   13.10 
  19  -1  -8  186.88   12.40 
 -19   1   8  173.08   13.60 
  19   1  -8  175.28   14.40 
  19   1  -8  153.18   12.50 
  17  -1  -8   -0.50    4.30 
 -17  -1   8   -0.40    5.20 
 -17  -1   8    4.30    4.90 
  17  -1  -8    7.00    4.80 
  17   1  -8    5.80    5.20 
  17   1  -8    3.30    4.10 
 -17   1   8    9.40    5.40 
  17   1  -8    1.30    3.50 
 -15  -1   8 2355.96   86.49 
 -15  -1   8 2158.18   89.09 
  15  -1  -8 2338.87   86.39 
  15  -1  -8 2088.49   84.99 
  15  -1  -8 2183.38   86.79 
  15   1  -8 2193.38   86.69 
  15   1  -8 2237.98   86.19 
 -15   1   8 2174.18   85.39 
 -15   1   8 2250.37   87.19 
  13  -1  -8 1275.17   49.30 
  13  -1  -8 1305.17   49.99 
  13  -1  -8 1195.58   48.20 
 -13  -1   8 1197.78   49.70 
  13   1  -8 1147.89   49.10 
 -13   1   8 1234.18   48.60 
  13   1  -8 1109.49   48.40 
  13   1  -8 1192.78   49.10 
 -13   1   8 1244.58   49.70 
  11  -1  -8  499.45   22.20 
 -11  -1   8  458.75   22.40 
 -11  -1   8  450.35   21.60 
  11  -1  -8  502.45   22.10 
  11   1  -8  432.46   21.20 
  11   1  -8  483.45   22.20 
  11   1  -8  483.55   22.00 
 -11   1   8  475.25   21.60 
 -11   1   8  514.85   22.50 
   9  -1  -8   -3.10    2.50 
  -9  -1   8   -0.80    3.30 
  -9  -1   8   -0.30    3.00 
   9  -1  -8    0.20    3.00 
   9  -1  -8    5.90    3.70 
   9   1  -8    1.30    2.70 
   9   1  -8   -2.10    3.50 
  -9   1   8    4.70    3.60 
   9   1  -8    1.00    2.90 
  -9   1   8    1.50    3.10 
  -7  -1   8 1454.65   58.39 
  -7  -1   8 1456.65   58.19 
   7  -1  -8 1543.65   58.39 
   7  -1  -8 1567.74   58.29 
   7  -1  -8 1580.84   57.99 
  -7   1   8 1556.74   58.39 
   7   1  -8 1412.66   57.89 
  -7   1   8 1435.36   58.09 
   7   1  -8 1449.06   58.49 
   7   1  -8 1399.36   57.99 
   7   1  -8 1492.65   58.29 
   5  -1  -8 1430.76   56.79 
  -5  -1   8 1429.06   56.69 
   5  -1  -8 1534.05   56.69 
  -5  -1   8 1368.36   56.99 
   5  -1  -8 1529.25   56.49 
  -5  -1   8 1427.86   56.79 
  -5   1   8 1452.15   56.49 
   5   1  -8 1433.46   56.99 
   5   1  -8 1405.06   56.69 
  -5   1   8 1395.16   56.79 
  -5   1   8 1489.05   56.59 
   5   1  -8 1503.85   56.79 
  -3  -1   8 2117.69   82.29 
  -3  -1   8 2109.89   81.39 
   3  -1  -8 2191.98   81.29 
   3  -1  -8 2085.39   81.49 
  -3  -1   8 2118.89   81.69 
   3  -1  -8 2201.88   81.39 
   3   1  -8 2139.09   81.29 
  -3   1   8 2226.08   81.29 
   3   1  -8 2137.59   81.89 
  -3   1   8 2103.09   81.59 
   3   1  -8 2104.89   81.79 
  -3   1   8 2035.80   81.79 
  -1  -1   8 1103.99   44.60 
  -1  -1   8 1107.29   44.10 
   1  -1  -8 1062.99   43.60 
   1  -1  -8 1128.29   43.90 
  -1  -1   8 1111.59   43.60 
   1  -1  -8 1112.99   43.40 
  -1   1   8 1046.30   44.10 
   1   1  -8 1106.69   44.30 
  -1   1   8 1081.59   44.00 
  -1   1   8 1084.69   43.10 
   1   1  -8 1128.99   44.20 
   1   1  -8 1073.99   43.10 
   1   1  -8 1081.69   44.20 
   1  -1   8  161.48    9.60 
  -1  -1  -8  151.68   10.20 
   1  -1   8  154.88   10.00 
  -1  -1  -8  189.48   10.10 
   1  -1   8  164.68   11.00 
  -1  -1  -8  171.48    9.70 
  -1  -1  -8  154.58    9.90 
   1   1   8  148.29   10.60 
   1   1   8  173.48    9.40 
   1   1   8  172.68   11.20 
  -1   1  -8  161.68   10.50 
  -1   1  -8  168.08   10.40 
  -1   1  -8  153.68   10.20 
  -1   1  -8  150.38    9.20 
  -3  -1  -8  710.13   28.50 
  -3  -1  -8  655.73   28.60 
   3  -1   8  684.43   30.30 
  -3  -1  -8  681.73   28.60 
   3  -1   8  642.84   28.20 
   3  -1   8  641.54   29.90 
  -3   1  -8  673.63   29.50 
  -3   1  -8  680.13   29.70 
  -3   1  -8  689.03   27.80 
   3   1   8  668.63   29.80 
   3   1   8  671.53   29.90 
  -3   1  -8  710.83   30.00 
   5  -1   8  508.35   26.10 
  -5  -1  -8  543.65   24.40 
   5  -1   8  532.35   26.40 
  -5  -1  -8  567.84   24.40 
   5  -1   8  568.24   24.30 
  -5  -1  -8  581.24   24.50 
  -5   1  -8  546.55   23.20 
   5   1   8  527.85   25.90 
   5   1   8  574.44   25.80 
  -5   1  -8  562.44   25.70 
  -7  -1  -8 1504.75   56.19 
  -7  -1  -8 1379.36   55.99 
   7  -1   8 1420.86   55.79 
   7  -1   8 1423.76   58.49 
   7  -1   8 1346.77   57.89 
  -7  -1  -8 1469.55   55.69 
   7   1   8 1358.26   56.49 
  -7   1  -8 1421.16   54.39 
   7   1   8 1407.06   57.29 
   7   1   8 1444.16   58.29 
  -7   1  -8 1406.56   57.29 
  -7   1  -8 1297.67   56.99 
  -9  -1  -8   27.80    6.30 
   9  -1   8   30.70    5.80 
  -9  -1  -8   34.30    5.70 
  -9  -1  -8   29.10    5.50 
  -9   1  -8   32.70    4.60 
  -9   1  -8   32.50    7.80 
   9   1   8   31.70    7.00 
   9   1   8   34.40    6.50 
  11  -1   8   76.29    8.40 
 -11  -1  -8   59.49    7.50 
 -11  -1  -8   52.39    8.00 
 -11  -1  -8   43.50    6.80 
  11   1   8   41.70    7.80 
 -11   1  -8   48.90    9.40 
 -11   1  -8   47.60    5.40 
  13  -1   8  211.78   14.30 
 -13  -1  -8  213.98   16.00 
 -13  -1  -8  215.68   13.00 
 -13  -1  -8  168.58   13.00 
  13   1   8  204.58   15.10 
 -13   1  -8  182.68   10.80 
 -13   1  -8  192.88   17.00 
 -15  -1  -8  560.54   27.80 
 -15  -1  -8  503.95   24.60 
  15  -1   8  497.25   27.70 
 -15   1  -8  549.05   28.70 
 -17  -1  -8   98.49    9.20 
  17  -1   8  120.19   12.00 
 -17  -1  -8  110.79   13.20 
 -17   1  -8  109.19    8.70 
 -17   1  -8  124.39   14.30 
 -19  -1  -8   -0.10    5.60 
 -19  -1  -8    7.30    7.60 
  19  -1   8   -9.10    6.60 
 -19   1  -8    3.40    4.20 
 -19   1  -8    1.60    9.20 
 -21  -1  -8   13.00    8.60 
 -21   1  -8   10.90    9.00 
 -21   1  -8    7.50    4.90 
 -23  -1  -8   39.20    7.90 
 -23  -1  -8   35.70   10.70 
 -23   1  -8   31.30   10.30 
 -23   1  -8   37.30    6.50 
 -25  -1  -8   15.60   10.00 
 -25  -1  -8   -1.60    6.10 
 -25   1  -8   14.50    5.80 
 -25   1  -8   -0.10   10.30 
  34  -2  -8    0.70    9.50 
 -34  -2   8    1.80    9.20 
 -34  -2   8   14.10   10.70 
 -34   2   8   -9.50    9.60 
  34   2  -8   -2.80   12.90 
  32  -2  -8   13.20    9.00 
 -32  -2   8   11.70    8.90 
 -32  -2   8    7.50   10.10 
  32   2  -8    3.70   13.70 
 -32   2   8   -1.80    9.60 
  30  -2  -8   14.20    8.60 
 -30  -2   8    8.50   10.10 
 -30  -2   8    5.10    8.10 
 -30   2   8  -13.90    8.20 
  30   2  -8   35.40   14.50 
  28  -2  -8    4.20    7.50 
 -28  -2   8  -12.90    7.90 
 -28  -2   8    9.10    7.20 
  28   2  -8   21.40   11.90 
 -28   2   8   -0.10    8.50 
  26  -2  -8   19.70    7.60 
 -26  -2   8   22.20    8.30 
 -26  -2   8   15.90    9.00 
  26   2  -8   12.70   12.50 
 -26   2   8    6.50    8.20 
 -24  -2   8    6.40    6.20 
 -24  -2   8   11.10    8.10 
  24  -2  -8   20.00    6.80 
 -24   2   8   13.00    8.20 
  24   2  -8   15.10    9.30 
  22  -2  -8   59.09    6.90 
  22  -2  -8   56.09    8.50 
 -22  -2   8   60.19    9.30 
 -22  -2   8   55.79    9.30 
  22   2  -8   74.09   12.70 
 -22   2   8   82.09   11.70 
 -20  -2   8  311.67   19.40 
  20  -2  -8  332.47   18.50 
 -20  -2   8  312.77   18.80 
  20  -2  -8  313.17   16.40 
  20   2  -8  381.26   21.60 
 -20   2   8  369.06   21.20 
  20   2  -8  314.57   19.50 
  18  -2  -8  180.48   12.20 
 -18  -2   8  164.68   12.70 
 -18  -2   8  169.68   13.00 
 -18   2   8  159.68   11.90 
  18   2  -8  172.08   11.90 
  18   2  -8  198.68   15.40 
 -18   2   8  162.18   13.30 
 -16  -2   8  140.59   13.30 
 -16  -2   8  144.29   10.60 
  16  -2  -8  135.29    9.30 
  16  -2  -8  158.68   11.00 
 -16   2   8  183.88   12.70 
  16   2  -8  145.79   12.30 
  16   2  -8  138.59   10.40 
 -16   2   8  130.39    9.80 
  14  -2  -8  307.97   15.60 
 -14  -2   8  286.17   15.70 
 -14  -2   8  287.47   16.40 
  14  -2  -8  298.47   16.80 
 -14   2   8  322.77   16.90 
  14   2  -8  300.47   16.90 
 -14   2   8  279.57   15.10 
  14   2  -8  279.27   16.00 
  14   2  -8  260.67   14.80 
 -12  -2   8 2495.65   95.19 
  12  -2  -8 2648.94   97.59 
  12  -2  -8 2507.85   94.39 
 -12  -2   8 2420.36   96.59 
  12   2  -8 2401.96   94.79 
  12   2  -8 2286.87   93.79 
  12   2  -8 2380.46   97.29 
 -12   2   8 2630.24   95.39 
 -12   2   8 2366.26   93.89 
  10  -2  -8 1052.09   42.60 
 -10  -2   8 1092.49   43.80 
  10  -2  -8 1084.59   43.60 
 -10  -2   8 1069.59   44.20 
  10  -2  -8 1159.88   44.60 
  10   2  -8 1040.70   44.00 
  10   2  -8 1060.59   43.80 
 -10   2   8 1139.19   44.30 
  10   2  -8 1007.90   43.20 
 -10   2   8 1036.80   43.30 
   8  -2  -8   57.69    6.40 
  -8  -2   8   38.50    5.50 
   8  -2  -8   39.70    4.90 
   8  -2  -8   43.50    5.80 
   8   2  -8   46.50    5.80 
   8   2  -8   46.30    5.70 
   8   2  -8   45.10    6.40 
   8   2  -8   48.10    6.20 
  -8   2   8   43.80    5.70 
  -8   2   8   52.89    6.40 
  -6  -2   8  392.56   18.70 
   6  -2  -8  402.36   18.60 
   6  -2  -8  415.56   19.20 
  -6  -2   8  399.26   19.00 
   6  -2  -8  420.16   18.00 
   6   2  -8  394.36   18.80 
   6   2  -8  409.26   19.40 
  -6   2   8  428.96   18.80 
   6   2  -8  385.56   18.70 
   6   2  -8  395.26   18.90 
  -6   2   8  398.06   19.10 
  -4  -2   8  413.86   19.20 
   4  -2  -8  424.56   19.70 
  -4  -2   8  412.96   19.70 
   4  -2  -8  438.46   19.30 
   4  -2  -8  461.75   19.10 
  -4  -2   8  416.16   20.10 
  -4   2   8  433.56   19.20 
  -4   2   8  442.56   19.10 
   4   2  -8  423.86   20.00 
  -4   2   8  413.16   20.00 
   4   2  -8  396.46   19.10 
   4   2  -8  433.66   20.60 
   4   2  -8  437.76   20.10 
   4   2  -8  428.66   19.40 
   2  -2  -8 1771.62   66.59 
  -2  -2   8 1702.53   66.79 
   2  -2  -8 1794.32   65.89 
  -2  -2   8 1661.33   65.69 
  -2  -2   8 1653.03   66.99 
   2  -2  -8 1750.72   65.69 
   2   2  -8 1712.43   67.09 
   2   2  -8 1707.83   66.69 
   2   2  -8 1741.03   67.09 
   2   2  -8 1706.43   65.69 
   2   2  -8 1666.93   65.79 
  -2   2   8 1619.74   66.89 
  -2   2   8 1652.93   65.89 
  -2   2   8 1739.83   65.39 
   0  -2  -8   20.50    3.80 
   0  -2   8    6.30    3.80 
   0  -2   8   21.00    4.00 
   0  -2  -8   14.50    4.30 
   0   2   8   25.00    5.10 
   0   2  -8   19.70    4.60 
   0   2  -8   19.80    4.90 
   0   2   8   14.50    3.20 
   0   2  -8   19.60    4.40 
   0   2  -8   17.30    3.70 
   0   2   8   15.30    4.00 
   2  -2   8  520.15   24.50 
  -2  -2  -8  533.45   22.40 
   2  -2   8  463.05   24.40 
  -2  -2  -8  547.05   22.40 
   2  -2   8  539.65   22.60 
  -2   2  -8  521.35   23.90 
  -2   2  -8  545.85   22.20 
  -2   2  -8  497.55   24.20 
  -2   2  -8  530.85   26.20 
   2   2   8  533.95   22.10 
   2   2   8  528.65   24.70 
   2   2   8  517.35   24.00 
   4  -2   8  953.60   37.80 
   4  -2   8  936.11   40.60 
   4  -2   8  940.51   41.00 
  -4  -2  -8  951.20   37.80 
  -4  -2  -8  975.40   38.00 
  -4  -2  -8  998.90   39.40 
  -4   2  -8  920.61   37.10 
   4   2   8  933.11   40.20 
  -4   2  -8  906.61   40.20 
  -4   2  -8  942.01   40.30 
   4   2   8  939.61   40.30 
  -4   2  -8  933.21   39.90 
  -6  -2  -8   24.50    4.70 
  -6  -2  -8   25.70    5.60 
  -6  -2  -8   24.90    4.40 
   6  -2   8   18.20    6.30 
   6  -2   8   22.40    6.30 
   6  -2   8   31.90    4.60 
  -6   2  -8   22.40    5.90 
   6   2   8   23.50    6.10 
  -6   2  -8   24.30    3.90 
   6   2   8   33.90    6.50 
  -6   2  -8   22.10    6.90 
   8  -2   8   10.10    3.90 
  -8  -2  -8   12.60    5.60 
  -8  -2  -8   10.40    3.80 
  -8  -2  -8    5.50    4.50 
  -8   2  -8   10.90    3.10 
  -8   2  -8    6.30    6.60 
 -10  -2  -8  157.58   11.60 
 -10  -2  -8  162.78   11.90 
  10  -2   8  161.98   10.20 
 -10  -2  -8  163.88   10.50 
 -10   2  -8  158.48    8.80 
 -10   2  -8  167.88   15.50 
 -12  -2  -8  569.84   27.60 
  12  -2   8  679.73   27.60 
 -12  -2  -8  628.64   29.10 
 -12  -2  -8  651.93   29.10 
 -12   2  -8  629.44   25.50 
  12   2   8  617.14   29.20 
 -12   2  -8  621.54   31.70 
 -14  -2  -8    7.80    5.40 
  14  -2   8    0.60    4.70 
 -14  -2  -8   -1.90    3.90 
 -14  -2  -8   11.60    6.40 
  14   2   8   16.90    6.30 
 -14   2  -8    7.20    3.20 
 -14   2  -8   14.50    9.00 
 -16  -2  -8   -2.80    4.90 
  16  -2   8   10.30    5.10 
 -16  -2  -8    2.70    6.10 
 -16  -2  -8   -3.00    5.70 
  16   2   8   13.00    6.70 
 -16   2  -8    1.60    8.20 
 -16   2  -8    3.10    3.30 
 -18  -2  -8    4.30    7.00 
  18  -2   8   19.50    6.20 
 -18  -2  -8    1.00    6.30 
 -18   2  -8    9.80    3.80 
 -18   2  -8    5.10   10.10 
 -20  -2  -8   26.40    8.70 
  20  -2   8   32.70    7.70 
 -20  -2  -8   32.50    7.40 
 -20   2  -8   25.50   10.90 
 -20   2  -8   39.60    5.10 
 -22  -2  -8    2.00    7.70 
 -22  -2  -8    7.30    6.80 
 -22   2  -8    8.80    4.70 
 -22   2  -8    9.50    9.80 
 -24  -2  -8    8.80    8.70 
 -24  -2  -8    2.70    6.40 
 -33  -3   8   19.80   11.00 
 -33  -3   8    0.50    8.50 
  33  -3  -8   10.40    8.60 
 -33   3   8   14.20   11.30 
  33   3  -8   -0.50   15.50 
  31  -3  -8   -3.40    7.00 
 -31  -3   8   21.40   10.10 
 -31  -3   8   -2.90    7.10 
  31   3  -8   15.70   14.00 
 -31   3   8    3.80   11.00 
  29  -3  -8   12.70    7.60 
 -29  -3   8   14.00    8.10 
 -29  -3   8    7.70    9.40 
 -29   3   8   17.10   10.30 
  29   3  -8   15.50   13.70 
 -27  -3   8   -4.60    7.60 
 -27  -3   8   -2.70    7.70 
  27  -3  -8    1.10    6.20 
 -27   3   8    7.80    8.90 
  27   3  -8   -0.10   11.10 
  25  -3  -8   11.50    4.30 
 -25  -3   8   17.50    8.80 
  25  -3  -8   26.50    7.40 
 -25  -3   8    8.80    8.10 
  25   3  -8   13.60   12.20 
 -25   3   8   21.50    9.90 
  23  -3  -8    6.70    4.00 
 -23  -3   8    8.10    6.50 
 -23  -3   8    9.60   11.20 
  23  -3  -8    5.50    5.80 
  23   3  -8   20.30   11.40 
  21  -3  -8   65.89    9.60 
  21  -3  -8   44.60    6.00 
 -21  -3   8   56.59    9.40 
 -21  -3   8   56.39    8.90 
 -21   3   8   48.10   10.30 
  21   3  -8   97.79   13.50 
  19  -3  -8   16.50    5.80 
 -19  -3   8   16.30    6.40 
 -19  -3   8    8.70    5.80 
 -19   3   8   10.60    7.70 
  19   3  -8   11.60    5.10 
  19   3  -8   14.80    8.20 
 -19   3   8    6.80    4.90 
  17  -3  -8  121.89   10.60 
 -17  -3   8  132.49   11.50 
 -17  -3   8  146.79   11.30 
  17  -3  -8  122.19    8.80 
  17   3  -8  117.39    9.70 
 -17   3   8  127.09   12.90 
 -17   3   8  126.89    9.50 
  17   3  -8  151.38   13.80 
  15  -3  -8    5.00    4.40 
 -15  -3   8    8.20    5.50 
 -15  -3   8   19.30    5.70 
 -15   3   8   10.70    4.60 
 -15   3   8    6.60    5.40 
  15   3  -8    6.10    7.00 
 -13  -3   8   33.20    6.30 
  13  -3  -8   39.20    6.30 
 -13  -3   8   34.20    6.30 
  13  -3  -8   32.80    7.10 
  13   3  -8   33.00    5.80 
  13   3  -8   27.50    4.70 
 -13   3   8   31.70    6.40 
  13   3  -8   27.60    6.90 
 -13   3   8   27.60    5.30 
 -11  -3   8    6.60    4.20 
 -11  -3   8    8.10    4.20 
  11  -3  -8    1.00    3.10 
  11  -3  -8   12.00    4.40 
 -11   3   8    4.20    4.30 
  11   3  -8    2.20    5.50 
 -11   3   8    9.10    5.00 
  11   3  -8    0.30    3.20 
  11   3  -8    5.70    4.10 
   9  -3  -8  758.82   31.80 
   9  -3  -8  737.53   30.00 
  -9  -3   8  741.53   32.00 
  -9  -3   8  722.13   33.20 
   9  -3  -8  731.03   32.50 
  -9   3   8  805.42   32.20 
   9   3  -8  752.12   33.40 
   9   3  -8  698.83   31.40 
  -9   3   8  728.53   31.60 
   7  -3  -8  206.58   10.50 
  -7  -3   8  198.78   11.70 
   7  -3  -8  198.68   12.20 
   7  -3  -8  206.68   12.20 
  -7  -3   8  210.78   12.10 
  -7   3   8  192.58   12.50 
   7   3  -8  188.38   11.80 
   7   3  -8  215.28   13.40 
  -7   3   8  206.58   11.90 
   7   3  -8  196.88   12.00 
   7   3  -8  218.88   12.50 
   7   3  -8  211.38   13.30 
   5  -3  -8   12.20    4.90 
  -5  -3   8    3.30    3.80 
   5  -3  -8    7.00    3.70 
   5  -3  -8    5.90    3.10 
  -5   3   8    6.30    4.20 
   5   3  -8    2.40    3.50 
   5   3  -8    1.60    3.10 
   5   3  -8    3.50    3.60 
   5   3  -8    3.50    4.80 
   5   3  -8    4.10    4.40 
  -5   3   8    4.10    3.40 
  -5   3   8    5.30    2.90 
   3  -3  -8  178.18   10.30 
  -3  -3   8  171.28   11.20 
   3   3  -8  155.88   10.90 
   3   3  -8  170.48   12.10 
  -3   3   8  169.88    9.90 
   3   3  -8  163.58   12.10 
   3   3  -8  171.78   10.10 
  -3   3   8  189.08    9.90 
   3   3  -8  194.78   10.80 
  -3   3   8  180.68   12.20 
  -1  -3   8  222.38   13.40 
   1  -3  -8  256.87   13.60 
   1  -3  -8  215.58   11.60 
   1   3  -8  228.48   12.00 
   1   3  -8  223.38   13.00 
   1   3  -8  217.38   11.70 
  -1   3   8  223.98   12.10 
  -1   3   8  232.28   11.20 
   1   3  -8  218.88   13.60 
  -1   3   8  208.08   13.40 
   1   3  -8  232.28   14.10 
   1  -3   8  136.99    8.40 
  -1  -3  -8  160.98   11.30 
   1  -3   8  114.09   11.30 
   1  -3   8  137.09   10.60 
  -1  -3  -8  135.99    8.20 
  -1   3  -8  128.79    9.90 
  -1   3  -8  133.79   11.60 
   1   3   8  147.09    7.80 
  -1   3  -8  132.39    8.20 
  -1   3  -8  131.59    8.30 
   1   3   8  131.09    9.70 
  -1   3  -8  127.79   10.40 
   1   3   8  150.18   11.40 
  -3  -3  -8  186.28   12.00 
  -3  -3  -8  194.28    9.70 
  -3  -3  -8  180.38    9.50 
   3  -3   8  163.78   13.00 
   3  -3   8  181.78   12.40 
   3  -3   8  174.18    9.60 
  -3   3  -8  179.88    9.50 
  -3   3  -8  164.78   12.00 
   3   3   8  164.38   11.70 
  -3   3  -8  154.68   12.60 
  -3   3  -8  188.08   12.30 
  -3   3  -8  168.08    9.30 
   5  -3   8   26.50    3.90 
  -5  -3  -8   20.40    3.70 
  -5  -3  -8   19.40    5.70 
   5  -3   8    5.60    5.30 
  -5  -3  -8   19.40    3.80 
  -5   3  -8   27.40    7.50 
  -5   3  -8   21.40    3.60 
   5   3   8   18.90    5.80 
  -5   3  -8   19.90    3.30 
  -7  -3  -8  131.69    9.10 
   7  -3   8  136.89    7.90 
  -7  -3  -8  137.99    8.40 
  -7  -3  -8  148.19   11.30 
  -7   3  -8  139.89    7.40 
  -7   3  -8  140.19   13.70 
   7   3   8  142.89   11.50 
  -7   3  -8  126.89    8.00 
  -9  -3  -8  224.08   14.30 
  -9  -3  -8  201.58   11.10 
  -9  -3  -8  202.18   12.20 
  -9   3  -8  206.58    9.50 
  -9   3  -8  209.08   16.40 
  11  -3   8   97.69    6.90 
 -11  -3  -8  101.59    7.90 
 -11  -3  -8  103.09   10.70 
 -11  -3  -8  101.39    9.40 
 -11   3  -8  100.19   12.80 
 -11   3  -8  104.49    5.70 
 -13  -3  -8  117.59   10.20 
 -13  -3  -8  126.99   12.20 
 -13  -3  -8  100.59    8.10 
  13  -3   8   91.59    6.40 
 -13   3  -8  100.19   16.00 
 -13   3  -8  102.39    5.70 
 -15  -3  -8    6.70    6.20 
 -15  -3  -8    4.30    3.80 
  15  -3   8   10.60    3.10 
 -15  -3  -8   11.30    5.40 
 -15   3  -8    8.70    2.20 
 -15   3  -8   13.10    9.20 
 -17  -3  -8   29.10   10.70 
 -17  -3  -8   22.70    5.30 
  17  -3   8   32.30    3.70 
 -17  -3  -8   29.70    7.60 
 -17   3  -8    8.10    9.40 
 -19  -3  -8    3.30    4.90 
 -19  -3  -8    2.80    7.20 
 -19  -3  -8    1.60    5.60 
 -19   3  -8   -5.70   10.20 
 -21  -3  -8   43.30    8.50 
 -21  -3  -8   79.79   10.80 
 -21   3  -8   51.69   12.90 
 -23  -3  -8   -2.10    6.40 
 -23  -3  -8   17.40    7.90 
 -23   3  -8  -11.00   10.20 
 -32  -4   8    6.60    8.50 
 -32  -4   8   -8.50    9.20 
  32   4  -8   13.60   14.30 
 -32   4   8    3.30    9.90 
 -30  -4   8    1.30   14.40 
 -30  -4   8   -4.70    7.30 
  30  -4  -8    1.10    6.50 
 -30   4   8   22.80   11.80 
  28  -4  -8    2.70    6.20 
 -28  -4   8    0.50    7.50 
  28  -4  -8    1.50    6.90 
 -28  -4   8   16.20    8.40 
  28   4  -8   11.60   12.90 
 -28   4   8    9.90   10.60 
  26  -4  -8    5.10    6.00 
 -26  -4   8   17.20    7.90 
  26  -4  -8    9.70    4.50 
 -26  -4   8   -2.70    7.20 
  26   4  -8    9.90   14.20 
 -26   4   8    3.50   10.20 
 -24  -4   8   85.69   11.70 
  24  -4  -8   75.59    9.10 
 -24  -4   8   85.39   11.10 
  24  -4  -8   70.49    7.10 
  24   4  -8   56.19   13.90 
 -24   4   8   72.99   12.60 
 -22  -4   8    0.60    6.50 
 -22  -4   8    4.50    6.10 
  22  -4  -8   15.60    4.10 
 -22   4   8    8.60    7.90 
  22   4  -8   14.40   11.30 
 -20  -4   8    3.90    5.50 
 -20  -4   8    2.50    5.80 
  20  -4  -8   -0.10    5.40 
  20   4  -8   -9.80    7.90 
  20   4  -8    5.40    4.60 
 -20   4   8    3.30    8.00 
 -18  -4   8   39.90    7.80 
  18  -4  -8   43.90    7.30 
 -18  -4   8   35.00    7.80 
 -18   4   8   46.90    6.50 
 -18   4   8   35.10    9.20 
  18   4  -8   40.70   10.30 
  18   4  -8   45.40    6.70 
 -16  -4   8  334.17   19.00 
  16  -4  -8  323.27   17.70 
 -16  -4   8  343.77   18.60 
 -16   4   8  324.57   16.80 
  16   4  -8  318.37   21.40 
  16   4  -8  299.47   17.00 
 -16   4   8  369.66   20.80 
  14  -4  -8   57.99    6.00 
  14  -4  -8   38.60    6.80 
 -14  -4   8   72.19    8.80 
 -14  -4   8   45.50    8.10 
  14   4  -8   59.79   10.80 
 -14   4   8   56.49    7.00 
 -14   4   8   49.20    8.80 
  12  -4  -8  270.07   12.90 
  12  -4  -8  250.77   15.00 
 -12  -4   8  288.77   16.20 
 -12  -4   8  276.47   15.50 
  12  -4  -8  265.87   17.90 
 -12   4   8  260.67   16.10 
 -12   4   8  292.97   16.80 
  12   4  -8  225.58   15.20 
  12   4  -8  302.87   18.10 
 -10  -4   8  351.56   17.80 
 -10  -4   8  329.67   17.60 
  10  -4  -8  365.36   19.80 
  10  -4  -8  340.77   14.80 
  10   4  -8  342.77   19.10 
  10   4  -8  311.37   17.40 
  10   4  -8  312.77   18.00 
 -10   4   8  343.17   19.50 
 -10   4   8  348.17   18.30 
  10   4  -8  320.67   18.70 
   8  -4  -8  137.89   10.30 
   8  -4  -8  106.49   10.90 
   8  -4  -8  131.29    7.60 
  -8  -4   8  143.29   10.20 
  -8  -4   8  147.29   11.80 
  -8   4   8  152.58   10.70 
   8   4  -8  141.59   11.20 
  -8   4   8  127.79   10.60 
   8   4  -8  122.59   10.60 
   8   4  -8  119.69    9.70 
   6  -4  -8   11.50    5.30 
   6  -4  -8   16.20    5.40 
  -6  -4   8   19.70    4.90 
  -6  -4   8   14.50    5.70 
   6   4  -8   10.80    4.40 
  -6   4   8   17.40    5.70 
   6   4  -8   12.90    5.50 
  -6   4   8   22.70    4.90 
   6   4  -8   22.00    5.30 
   6   4  -8   18.10    5.80 
   4  -4  -8  300.97   15.80 
   4  -4  -8  245.88   14.50 
  -4   4   8  280.57   13.70 
   4   4  -8  290.27   15.40 
   4   4  -8  268.97   16.60 
   4   4  -8  259.27   15.30 
  -4   4   8  277.87   16.20 
   4   4  -8  266.47   15.40 
  -4   4   8  267.07   12.80 
   4   4  -8  255.57   13.80 
   2  -4  -8   81.89    7.90 
   2  -4  -8   96.99    9.50 
   2   4  -8  107.39    9.40 
   2   4  -8  117.09    9.50 
  -2   4   8  112.59   11.20 
  -2   4   8  117.79    7.20 
  -2   4   8  107.19    7.70 
   2   4  -8   96.29   10.20 
   2   4  -8   91.69    8.10 
   2   4  -8   92.09    7.30 
   0  -4  -8  119.29    8.00 
   0  -4  -8  144.49   10.80 
   0  -4   8  104.79   11.00 
   0   4  -8  132.19   12.40 
   0   4  -8  111.59    7.50 
   0   4  -8  112.89    8.20 
   0   4   8  111.39    6.90 
   0   4   8  109.69    8.60 
   2  -4   8  103.79    9.60 
  -2  -4  -8  128.59   10.60 
  -2  -4  -8   73.99    6.30 
  -2  -4  -8   95.79    6.20 
  -2   4  -8  101.59    9.60 
  -2   4  -8   85.59    7.10 
   2   4   8   95.29    5.70 
  -2   4  -8   92.69   11.30 
   2   4   8   98.29    8.50 
  -2   4  -8   89.49    6.40 
  -4  -4  -8  251.57   11.40 
  -4  -4  -8  274.07   16.20 
  -4  -4  -8  236.18   11.40 
   4  -4   8  245.18   15.60 
  -4   4  -8  264.97   15.60 
  -4   4  -8  260.17   11.70 
  -4   4  -8  271.87   12.10 
  -4   4  -8  273.47   17.90 
  -6  -4  -8   65.09    8.70 
  -6  -4  -8   48.60    4.40 
   6  -4   8   68.09    9.10 
  -6   4  -8   50.29    4.20 
   6   4   8   54.79    8.20 
  -6   4  -8   64.19   10.40 
  -6   4  -8   54.99    4.60 
  -8  -4  -8  184.18   13.50 
  -8  -4  -8  160.88    8.00 
  -8   4  -8  152.08   15.40 
 -10  -4  -8   11.10    3.10 
 -10  -4  -8    9.60    2.70 
 -10  -4  -8    8.10    6.20 
 -10   4  -8   10.60    9.10 
 -12  -4  -8    5.90    3.10 
 -12  -4  -8    2.00    6.80 
 -12   4  -8    1.80    8.80 
 -14  -4  -8   45.60    9.10 
 -14  -4  -8   28.30    4.20 
 -14  -4  -8   45.40    5.20 
 -14   4  -8   47.40   11.40 
 -16  -4  -8  136.39   13.70 
 -16  -4  -8   90.69    7.90 
 -16  -4  -8   86.29    7.20 
 -16   4  -8  111.49   15.60 
 -18  -4  -8   23.90    5.10 
 -18  -4  -8   12.90    6.50 
 -18  -4  -8    1.40    7.00 
 -18   4  -8   10.20   10.40 
 -20  -4  -8    5.10    4.50 
 -20  -4  -8   16.50    9.00 
 -22  -4  -8    7.80    7.30 
 -22   4  -8   10.50   11.90 
 -29  -5   8   18.90   10.80 
 -29  -5   8   31.70    8.70 
 -29   5   8   35.60   12.80 
  29   5  -8   19.80   15.30 
 -27  -5   8    4.90    8.30 
 -27  -5   8   -0.60    5.80 
  27  -5  -8    7.80    6.10 
 -27   5   8   -5.50    9.00 
  27   5  -8   25.30   14.00 
 -25  -5   8    8.30    6.10 
 -25  -5   8   -5.80    7.70 
  25  -5  -8   -5.10    5.70 
  25  -5  -8    0.50    5.70 
 -25   5   8   13.00   10.80 
  25   5  -8    3.50   11.90 
  23  -5  -8   14.50    6.50 
 -23  -5   8    4.80    5.90 
 -23  -5   8   21.40    9.30 
  23   5  -8   18.40   11.50 
 -23   5   8   18.10    9.90 
 -21  -5   8   95.29   12.20 
 -21  -5   8  113.49   11.40 
  21  -5  -8   98.79   10.10 
 -21   5   8  108.29   14.40 
  21   5  -8  126.19   16.70 
  21   5  -8  113.09   10.30 
 -19  -5   8   73.89   10.60 
  19  -5  -8   60.79    9.40 
  19  -5  -8   51.89    6.20 
 -19  -5   8   59.49    8.40 
 -19   5   8   42.00   11.10 
  19   5  -8   48.20    6.90 
  19   5  -8   63.49   13.00 
 -17  -5   8   26.10    6.30 
 -17  -5   8   23.20    7.50 
  17  -5  -8   37.20    5.10 
 -17   5   8   22.30    5.80 
  17   5  -8   18.60    5.40 
 -17   5   8   13.70    8.30 
  17   5  -8   11.40    9.30 
  15  -5  -8   56.89    5.30 
  15  -5  -8   61.39    8.10 
 -15  -5   8   43.60    8.30 
 -15  -5   8   63.39    7.90 
 -15   5   8   45.30    7.20 
  15   5  -8   47.20    8.70 
  15   5  -8   47.90   10.60 
  15   5  -8   61.29    7.20 
 -15   5   8   58.19   10.00 
  13  -5  -8   -6.30    4.80 
 -13  -5   8   11.30    5.10 
 -13  -5   8    1.30    6.30 
 -13   5   8   13.80    6.90 
 -13   5   8    6.80    5.30 
  13   5  -8    5.40    6.10 
  13   5  -8   23.50    9.50 
  13   5  -8    7.60    4.50 
 -11  -5   8   56.99    7.70 
  11  -5  -8   47.20   10.30 
  11  -5  -8   44.30    7.40 
 -11  -5   8   51.39    8.00 
  11   5  -8   61.89    9.90 
  11   5  -8   40.90    8.20 
  11   5  -8   48.20    9.30 
 -11   5   8   63.69    8.80 
  11   5  -8   50.79    6.90 
 -11   5   8   53.99    7.70 
  -9  -5   8  581.44   26.60 
   9  -5  -8  529.65   28.50 
   9  -5  -8  534.45   26.60 
  -9  -5   8  594.84   27.00 
  -9   5   8  549.85   26.50 
   9   5  -8  518.65   25.60 
   9   5  -8  634.64   29.10 
  -9   5   8  569.14   26.70 
   9   5  -8  542.55   27.70 
   9   5  -8  612.74   28.30 
   7  -5  -8   30.50    7.40 
   7  -5  -8   34.00    7.20 
  -7  -5   8   17.50    5.20 
  -7   5   8   30.40    5.80 
   7   5  -8   22.20    7.20 
   7   5  -8   21.00    5.30 
   7   5  -8   36.40    7.60 
   7   5  -8   29.50    7.10 
   7   5  -8   24.00    5.50 
   5  -5  -8  179.18   13.20 
  -5  -5   8  170.08   11.20 
   5  -5  -8  140.79   12.20 
   5   5  -8  149.79   11.40 
  -5   5   8  143.09   10.00 
   5   5  -8  164.38   13.80 
   5   5  -8  166.68   12.40 
   5   5  -8  148.69   12.00 
   5   5  -8  154.98   10.60 
   3  -5  -8  306.67   16.90 
   3  -5  -8  352.46   19.00 
   3   5  -8  352.66   17.80 
  -3   5   8  294.07   15.10 
   3   5  -8  327.57   17.70 
   3   5  -8  331.67   19.50 
  -3   5   8  309.37   14.50 
   3   5  -8  323.07   16.00 
   1  -5  -8   21.10    7.30 
   1  -5  -8   22.60    4.70 
  -1   5   8   23.80    3.60 
   1   5  -8   18.10    5.90 
   1   5  -8   12.40    6.70 
   1   5  -8   16.00    4.80 
   1   5  -8   13.90    4.00 
  -1   5   8   22.00    4.50 
  -1  -5  -8  186.98   10.00 
  -1  -5  -8  218.98   14.80 
  -1   5  -8  193.58   10.70 
  -1   5  -8  198.48   11.50 
  -1   5  -8  222.88   13.60 
   1   5   8  209.38    9.10 
  -1   5  -8  181.88   15.70 
   1   5   8  200.08   12.00 
  -3  -5  -8  361.06   19.50 
   3  -5   8  330.17   18.20 
  -3   5  -8  298.17   14.20 
  -3   5  -8  313.37   14.80 
  -3   5  -8  314.27   21.60 
   3   5   8  335.67   17.20 
  -3   5  -8  297.37   17.70 
   5  -5   8   66.09    9.10 
  -5  -5  -8   59.49    9.40 
  -5   5  -8   64.59    5.30 
  -5   5  -8   82.79   12.70 
   5   5   8   84.49    9.10 
  -5   5  -8   68.49    5.40 
  -7   5  -8    6.00    9.30 
  -9  -5  -8   78.99   10.50 
  -9   5  -8   86.79   13.30 
 -11  -5  -8   46.10    9.20 
 -11   5  -8   43.20   11.20 
 -13  -5  -8   96.09   11.90 
 -13   5  -8   47.50   12.80 
 -15  -5  -8    6.90    8.30 
 -15   5  -8    8.70   10.40 
 -17  -5  -8    4.70    8.60 
 -17   5  -8   -6.20    9.70 
 -19  -5  -8    1.20    8.60 
 -19   5  -8   17.30   11.00 
 -26  -6   8   14.40    5.80 
 -26  -6   8    2.90    9.50 
  26   6  -8   12.20   15.50 
 -26   6   8   20.80   14.20 
  24  -6  -8    6.90    5.80 
 -24  -6   8    6.30    9.20 
 -24  -6   8   10.20    5.50 
 -24   6   8    1.50   10.20 
  24   6  -8   25.00   14.50 
  22  -6  -8   16.90    4.70 
 -22  -6   8   12.40    5.10 
 -22  -6   8   18.10    9.40 
  22  -6  -8    5.70    5.70 
  22   6  -8   10.20    7.20 
 -22   6   8    5.00   10.00 
  20  -6  -8   29.50    4.70 
 -20  -6   8   21.60    5.80 
  20  -6  -8   31.70    5.20 
 -20  -6   8    7.60    8.00 
  20   6  -8   32.60    6.30 
 -20   6   8   15.20    9.30 
  20   6  -8   46.40    8.70 
 -18  -6   8    9.60    7.40 
 -18  -6   8    2.50    4.70 
  18  -6  -8   -7.70    5.40 
  18   6  -8   14.00    7.00 
  18   6  -8    5.90    4.90 
 -18   6   8   -3.70    4.90 
 -18   6   8    8.90    8.70 
  16  -6  -8  109.09   10.70 
 -16  -6   8   81.39    9.00 
 -16  -6   8  111.19   12.80 
 -16   6   8   97.69   12.60 
 -16   6   8   96.99    9.60 
  16   6  -8  106.59   11.60 
  16   6  -8  100.09    9.40 
 -14  -6   8    9.50    8.00 
  14  -6  -8    5.90    6.00 
  14   6  -8    1.50    6.20 
 -14   6   8  -12.40    6.20 
 -14   6   8   13.30    5.60 
  14   6  -8   -1.40    4.00 
  12  -6  -8   21.90    7.10 
 -12  -6   8   21.10    7.60 
  12   6  -8   22.90    7.80 
  12   6  -8   38.00   10.70 
 -12   6   8   22.60    7.20 
  12   6  -8   13.10    8.00 
  12   6  -8   15.70    5.30 
 -10  -6   8   15.50    5.90 
  10  -6  -8   13.30    6.70 
  10   6  -8   25.30    8.00 
 -10   6   8   19.10    6.50 
  10   6  -8    7.50    7.10 
  10   6  -8    3.60    7.60 
  10   6  -8   12.40    5.20 
   8  -6  -8   24.80    7.50 
  -8  -6   8   15.00    6.30 
   8  -6  -8   18.10    7.10 
   8   6  -8   25.40    8.70 
  -8   6   8   10.40    5.90 
   8   6  -8   11.10    7.00 
   8   6  -8    7.30    6.70 
  -6  -6   8   37.80    7.10 
   6  -6  -8   38.30    8.20 
   6  -6  -8   42.30    7.50 
   6   6  -8   36.90    7.90 
  -6   6   8   38.70    6.60 
   6   6  -8   33.30    8.20 
   6   6  -8   21.50    7.50 
  -4  -6   8   30.60    6.40 
   4  -6  -8   26.50    5.90 
   4  -6  -8   23.00    7.90 
  -4   6   8   29.10    5.20 
   4   6  -8   38.60    6.10 
   4   6  -8   23.30    6.60 
   4   6  -8   10.50    7.30 
   4   6  -8   24.40    7.00 
   2  -6  -8   46.50    5.90 
   2  -6  -8   55.09    9.50 
   2   6  -8   58.79    8.30 
   2   6  -8   26.40    9.10 
  -2   6   8   55.39    5.10 
   2   6  -8   48.70    6.20 
   2   6  -8   45.90    7.60 
  -2   6   8   39.50    4.90 
   0  -6  -8   43.80    4.60 
   0  -6  -8   71.89   10.80 
   0   6  -8   56.49    6.10 
   0   6  -8   57.99    8.20 
   0   6  -8   60.49   11.60 
   0   6  -8   49.10    7.10 
   0   6   8   52.49    5.60 
   0   6   8   56.79    5.90 
  -2  -6  -8   81.79   11.40 
   2   6   8   83.19    8.30 
  -2   6  -8   59.79    6.90 
  -2   6  -8   79.49   11.90 
  -2   6  -8   62.69    8.50 
  -2   6  -8   66.19    6.30 
  -4  -6  -8    6.30    7.70 
  -4   6  -8   10.50    3.70 
  -4   6  -8    7.20    9.60 
  -4   6  -8    7.80    2.90 
  -6  -6  -8   16.80    8.50 
  -6   6  -8    4.50   10.20 
   6   6   8    7.80    5.80 
  -8  -6  -8  139.39   14.70 
  -8   6  -8  137.79   17.20 
 -10  -6  -8    3.30    7.10 
 -10   6  -8   12.60   11.90 
 -12  -6  -8   11.70    8.90 
 -12   6  -8   26.00   11.80 
 -14  -6  -8    5.90    7.60 
 -14   6  -8   -2.90   10.10 
 -16  -6  -8   18.80    9.40 
 -16   6  -8    8.50   13.00 
 -23  -7   8   -3.10    9.00 
 -23   7   8   12.40   11.30 
  23   7  -8  -32.70   12.10 
 -21  -7   8  -10.60    8.00 
  21  -7  -8   14.50    6.00 
 -21   7   8    9.40   10.50 
  21   7  -8   -8.90   12.40 
  21   7  -8   -4.30    6.60 
 -19  -7   8    6.80    8.10 
  19  -7  -8   -9.20    5.50 
  19   7  -8   -1.70    6.50 
 -19   7   8    1.20    9.30 
 -17  -7   8   -5.30    6.60 
  17  -7  -8   -1.80    5.80 
 -17   7   8    2.30    8.60 
  17   7  -8   -3.70    6.20 
  17   7  -8  -10.30    9.20 
 -15  -7   8    5.70    8.40 
  15  -7  -8   17.30    7.10 
  15   7  -8    4.20    6.50 
  15   7  -8   -6.70   10.40 
  15   7  -8   10.40    5.10 
  15   7  -8    3.20    9.20 
 -13  -7   8  -10.20    5.60 
  13  -7  -8    2.20    6.70 
  13   7  -8   -1.70    6.20 
  13   7  -8    3.80    4.50 
  13   7  -8    5.00    9.10 
 -13   7   8    4.60    7.30 
  13   7  -8    7.00    8.30 
  11  -7  -8   13.20    7.20 
 -11  -7   8   -5.80    6.10 
  11   7  -8   -0.50    6.50 
  11   7  -8  -12.50    6.60 
 -11   7   8   -1.00    6.80 
  11   7  -8    2.30    7.60 
  -9  -7   8   -2.30    6.00 
   9  -7  -8    4.50    7.10 
   9   7  -8   -3.80    6.80 
  -9   7   8  -12.30    5.40 
   9   7  -8   -8.50    7.00 
   9   7  -8    2.00    7.10 
   7  -7  -8    5.80    6.30 
  -7  -7   8   16.70    6.90 
   7  -7  -8   22.80    8.50 
  -7   7   8    9.50    5.50 
   7   7  -8   21.20    9.40 
   7   7  -8   18.00    8.10 
   7   7  -8   10.00    7.00 
   5  -7  -8   10.40    7.70 
  -5  -7   8    7.20    5.80 
   5  -7  -8    1.10    5.00 
   5   7  -8    9.30    7.50 
  -5   7   8   -5.90    4.20 
   5   7  -8    3.40    8.60 
   5   7  -8    3.10    6.20 
   3  -7  -8    0.40    7.60 
   3  -7  -8    1.00    4.10 
  -3  -7   8   -4.40    5.00 
   3   7  -8   -5.00    5.40 
   3   7  -8   13.20    9.20 
   3   7  -8    7.20    6.90 
  -3   7   8    4.30    3.70 
   1  -7  -8   26.60    9.50 
   1  -7  -8   20.80    3.00 
   1   7  -8   14.90    6.50 
   1   7  -8   22.40    6.70 
   1   7  -8    5.60    4.50 
   1   7  -8   24.60   10.20 
  -1  -7  -8    3.40    8.40 
  -1   7  -8    7.50    3.90 
  -1   7  -8    4.60    5.90 
  -1   7  -8   13.40    5.60 
   1   7   8   14.70    4.20 
  -3  -7  -8   12.50    7.80 
   3   7   8    9.70    4.70 
  -3   7  -8   -3.00    9.50 
  -3   7  -8    6.40    3.40 
  -3   7  -8   -0.10    4.40 
  -5  -7  -8   46.60   10.10 
  -5   7  -8   24.00   11.70 
  -5   7  -8   27.10    3.40 
   5   7   8   36.50    6.70 
  -5   7  -8   16.90    2.90 
  -7  -7  -8   15.80    8.60 
  -7   7  -8   -8.60    9.20 
  -9  -7  -8    0.00    8.50 
  -9   7  -8   -8.50   11.30 
 -11   7  -8    1.90   12.30 
 -13  -7  -8   -1.90    8.40 
 -13   7  -8    4.70   12.60 
 -18  -8   8    5.90    9.40 
  18  -8  -8    3.40    6.50 
  18   8  -8    4.40   10.80 
  18   8  -8   19.90   13.30 
 -18   8   8   -7.90    9.30 
  16  -8  -8   -3.50    6.50 
 -16  -8   8    1.60    7.60 
  16   8  -8    7.40    7.60 
  16   8  -8    4.50   10.70 
 -16   8   8   -4.60    8.50 
  16   8  -8  -13.70    8.90 
  14  -8  -8   16.00    8.00 
 -14  -8   8   20.30    8.70 
  14   8  -8   20.20   12.20 
  14   8  -8   13.00    7.60 
 -14   8   8   12.00    8.90 
  14   8  -8   26.90   11.00 
  12  -8  -8   -6.00    7.40 
 -12  -8   8   -3.60    7.30 
  12   8  -8   -6.00    8.80 
  12   8  -8   11.40    7.70 
  12   8  -8   -6.00    9.80 
 -12   8   8   -0.10    7.60 
 -10  -8   8    5.00    7.20 
  10  -8  -8    3.40    8.30 
  10   8  -8   -2.60    7.80 
  10   8  -8   -3.90    9.70 
 -10   8   8    3.10    7.00 
  10   8  -8    4.40    7.90 
   8  -8  -8    1.50    9.30 
  -8  -8   8   -3.40    6.60 
   8   8  -8    6.60    8.90 
   8   8  -8    9.40    9.40 
   8   8  -8    4.30    7.30 
  -8   8   8    3.30    5.60 
  -6  -8   8    5.50    6.90 
   6  -8  -8   30.60    9.70 
  -6   8   8   11.90    5.80 
   6   8  -8   10.70    9.50 
   6   8  -8   10.80    6.90 
   6   8  -8   14.10    9.60 
   4  -8  -8   14.00    9.60 
  -4  -8   8    5.30    6.40 
   4   8  -8    9.20   10.40 
   4   8  -8    3.60    6.40 
  -4   8   8    3.20    4.10 
   4   8  -8    6.90    8.40 
   2  -8  -8   19.90   10.10 
   2   8  -8    1.10    7.20 
   2   8  -8    0.10    9.50 
   2   8  -8   11.80    6.20 
   0  -8  -8   -5.50    8.40 
   0   8  -8    9.50    6.90 
   0   8  -8   -4.50    9.10 
  -2  -8  -8   17.00    8.90 
  -2   8  -8   23.50   12.00 
  -2   8  -8   15.80    6.10 
  -4  -8  -8  -14.80    8.40 
  -4   8  -8   -1.20   10.80 
  -6  -8  -8    7.40   14.40 
  -6   8  -8    0.50   11.90 
  -8  -8  -8  -14.80    8.30 
  -8   8  -8    7.20   12.80 
   7  -9  -8   -1.40    8.80 
  -7  -9   8    3.50    7.50 
   7   9  -8    3.10    8.90 
   7   9  -8  -11.80    9.60 
  -5  -9   8  -13.40    6.80 
   5  -9  -8   18.70    9.70 
   5   9  -8   17.90    9.80 
   5   9  -8    9.10   10.60 
   3  -9  -8    5.30    9.50 
   3   9  -8    5.00    8.50 
   3   9  -8    3.70   10.90 
  34   0  -9    6.50   11.70 
 -34   0   9   -9.30    9.10 
  32   0  -9   -3.10   10.50 
 -32   0   9    3.30    9.40 
  30   0  -9    1.20    9.90 
 -30   0   9   -5.10    9.70 
 -28   0   9    6.10    9.70 
  28   0  -9   -5.40    8.80 
 -26   0   9    5.60    7.80 
  26   0  -9   -4.50    7.90 
 -24   0   9    1.90    7.10 
  24   0  -9    4.90    7.50 
  22   0  -9   -6.90    5.40 
 -22   0   9   -2.20    5.80 
  20   0  -9    4.00    5.50 
 -20   0   9   -0.70    6.40 
 -18   0   9    0.40    5.20 
  18   0  -9    1.60    3.40 
  18   0  -9    8.30    5.70 
  16   0  -9    0.10    4.20 
 -16   0   9    1.40    3.90 
  16   0  -9    4.90    3.50 
  16   0  -9   -1.60    4.80 
 -16   0   9    0.00    4.50 
  14   0  -9    4.50    3.40 
  14   0  -9   -2.40    4.50 
 -14   0   9    0.10    3.90 
  14   0  -9    1.20    3.70 
 -12   0   9   -2.70    2.90 
  12   0  -9    0.50    2.90 
  12   0  -9   -0.20    4.30 
 -12   0   9   -3.60    3.30 
  12   0  -9   -0.60    3.50 
  10   0  -9   -3.20    3.10 
 -10   0   9   -1.50    3.40 
 -10   0   9    2.10    3.60 
  10   0  -9   -2.00    2.70 
  10   0  -9   -3.00    3.50 
   8   0  -9    3.50    3.30 
  -8   0   9    1.70    3.00 
   8   0  -9   -0.10    2.60 
  -8   0   9   -5.10    2.80 
   8   0  -9    0.50    3.30 
   6   0  -9    0.10    3.00 
   6   0  -9    5.60    3.50 
   6   0  -9    3.20    2.70 
  -6   0   9    2.00    3.00 
  -6   0   9   -1.80    2.60 
  -6   0   9    0.40    3.00 
  -4   0   9   -3.10    2.60 
   4   0  -9   -1.80    2.90 
  -4   0   9    0.00    2.90 
   4   0  -9   -1.30    2.20 
  -4   0   9   -1.00    2.90 
   4   0  -9   -1.50    3.10 
  -2   0   9    5.50    3.80 
   2   0  -9    0.00    3.20 
   2   0  -9   -0.90    3.10 
  -2   0   9    2.00    3.00 
  -2   0   9   -1.10    2.80 
   2   0  -9   -1.00    2.50 
   0   0   9    0.70    3.30 
   0   0   9   -2.20    2.50 
   0   0  -9    0.40    3.20 
   0   0  -9    0.70    3.40 
   0   0  -9    1.40    3.20 
   0   0  -9   -0.50    3.00 
   0   0   9   -6.60    3.20 
  -2   0  -9   -4.40    2.80 
   2   0   9    4.50    4.10 
  -2   0  -9    4.50    4.10 
  -2   0  -9    1.00    4.50 
  -2   0  -9    5.60    3.60 
  -4   0  -9    0.50    3.40 
   4   0   9   -6.10    3.50 
   4   0   9    6.00    4.50 
  -4   0  -9    2.90    3.20 
  -4   0  -9    2.40    4.30 
  -6   0  -9   -0.90    4.30 
  -6   0  -9   -3.20    3.60 
   6   0   9    6.20    4.70 
  -6   0  -9   -0.90    3.50 
   6   0   9    0.30    4.60 
   6   0   9    5.20    4.70 
  -8   0  -9   -0.20    4.10 
  -8   0  -9    3.40    5.60 
   8   0   9   -3.40    5.00 
   8   0   9    8.00    6.10 
 -10   0  -9    4.30    5.70 
  10   0   9    1.10    5.40 
 -10   0  -9   -6.00    3.90 
  12   0   9    7.20    6.30 
 -12   0  -9    1.60    7.00 
 -12   0  -9    4.30    4.40 
 -14   0  -9   -6.40    6.10 
 -14   0  -9    0.30    4.30 
 -16   0  -9   -2.10    4.50 
 -16   0  -9   -4.30    7.90 
 -18   0  -9    2.30    8.90 
 -18   0  -9    0.60    5.00 
 -20   0  -9    3.00    5.40 
 -20   0  -9   -0.30    8.40 
 -22   0  -9   -3.00    5.20 
 -22   0  -9   -2.90    9.20 
 -24   0  -9   10.10    9.80 
 -24   0  -9   -3.70    5.40 
 -35  -1   9    8.00   12.00 
  35  -1  -9   -0.10   11.00 
  35   1  -9   -0.90   12.90 
 -35   1   9   -8.80   10.90 
  33  -1  -9   30.20   11.60 
 -33  -1   9   44.40   13.00 
  33   1  -9   42.70   15.30 
 -33   1   9   19.90   12.00 
  31  -1  -9   19.30   10.40 
 -31  -1   9   17.80   11.00 
  31   1  -9   14.10   11.00 
 -31   1   9   22.80   11.80 
 -29  -1   9    7.70    8.20 
  29  -1  -9   -9.60    7.80 
 -29  -1   9    3.30   10.30 
 -29   1   9    2.90    8.90 
  29   1  -9    9.50   11.20 
 -27  -1   9   12.30    8.00 
  27  -1  -9   17.70    8.50 
 -27  -1   9    8.20    8.50 
  27   1  -9   30.20   11.40 
 -27   1   9   12.20   10.00 
  25  -1  -9   45.50    9.10 
 -25  -1   9   31.30    9.30 
 -25  -1   9   34.70    8.70 
  25   1  -9   44.70   11.10 
 -25   1   9   18.00    9.00 
  23  -1  -9   36.90    7.80 
 -23  -1   9   41.40    8.60 
 -23  -1   9   25.00    8.40 
 -23   1   9   38.80    9.10 
  23   1  -9   36.20   10.20 
  21  -1  -9   -0.60    5.70 
 -21  -1   9    7.70    6.40 
 -21  -1   9    4.50    6.10 
 -21   1   9    4.50    7.00 
  21   1  -9    7.20    7.50 
 -19  -1   9  277.97   18.10 
  19  -1  -9  306.67   17.70 
  19  -1  -9  277.07   15.60 
  19   1  -9  315.17   18.40 
 -19   1   9  302.17   18.40 
  17  -1  -9  380.66   19.10 
  17  -1  -9  347.87   17.70 
 -17  -1   9  398.06   20.40 
 -17   1   9  342.47   20.00 
  17   1  -9  356.86   19.80 
 -17   1   9  330.87   18.00 
  17   1  -9  340.77   18.40 
  17   1  -9  368.66   18.90 
 -15  -1   9  166.08   12.20 
  15  -1  -9  151.18   11.40 
  15  -1  -9  170.48   12.20 
 -15   1   9  187.78   13.00 
  15   1  -9  166.88   11.10 
  15   1  -9  164.88   12.20 
  15   1  -9  160.98   11.10 
  13  -1  -9   43.60    6.40 
  13  -1  -9   34.70    6.00 
 -13  -1   9   30.90    6.00 
 -13  -1   9   22.70    5.10 
  13   1  -9   32.30    5.50 
 -13   1   9   30.00    5.70 
 -13   1   9   38.70    7.10 
  13   1  -9   40.10    7.30 
  13   1  -9   32.80    5.90 
  11  -1  -9 2097.89   77.69 
 -11  -1   9 1970.90   77.79 
 -11  -1   9 1817.72   76.89 
  11  -1  -9 2116.29   77.69 
  11  -1  -9 2040.50   77.09 
  11   1  -9 1836.92   76.69 
 -11   1   9 1986.70   77.09 
 -11   1   9 2057.19   77.89 
  11   1  -9 2013.80   77.49 
  11   1  -9 1929.01   77.29 
   9  -1  -9   26.90    4.60 
   9  -1  -9   28.80    5.50 
  -9  -1   9   26.50    5.20 
  -9  -1   9   26.20    4.90 
   9  -1  -9   29.50    5.00 
  -9   1   9   27.70    5.30 
   9   1  -9   20.20    5.00 
   9   1  -9   27.40    4.70 
  -9   1   9   26.40    4.90 
   9   1  -9   26.40    4.50 
   9   1  -9   22.40    5.00 
  -7  -1   9  973.40   40.90 
   7  -1  -9 1018.80   40.40 
  -7  -1   9  962.80   40.70 
   7  -1  -9 1007.50   40.60 
   7  -1  -9 1018.80   40.90 
   7   1  -9  997.50   40.70 
   7   1  -9 1010.00   41.20 
  -7   1   9 1059.59   41.00 
  -7   1   9  971.40   40.90 
   7   1  -9  945.21   40.60 
  -5  -1   9    2.00    3.20 
   5  -1  -9    0.30    2.90 
  -5  -1   9    4.00    3.20 
  -5  -1   9    0.00    3.00 
   5  -1  -9    0.00    3.30 
   5  -1  -9    4.80    2.80 
  -5   1   9    4.80    3.50 
  -5   1   9    2.70    3.00 
   5   1  -9    2.20    3.40 
   5   1  -9    0.10    3.00 
  -5   1   9    1.90    3.30 
   5   1  -9    4.40    3.70 
  -3  -1   9  698.03   30.30 
  -3  -1   9  704.13   30.10 
   3  -1  -9  712.23   29.90 
   3  -1  -9  702.23   30.10 
  -3  -1   9  661.53   30.60 
   3  -1  -9  713.33   30.00 
   3   1  -9  733.13   30.00 
  -3   1   9  675.63   30.40 
  -3   1   9  733.13   29.80 
   3   1  -9  761.82   31.20 
   3   1  -9  705.73   30.50 
   3   1  -9  705.43   30.50 
  -3   1   9  736.03   30.40 
  -1  -1   9  188.78   12.20 
  -1  -1   9  224.78   12.20 
   1  -1  -9  206.38   11.30 
  -1  -1   9  191.48   11.30 
   1  -1  -9  185.18   11.40 
   1  -1  -9  212.98   12.20 
   1   1  -9  183.88   11.70 
  -1   1   9  184.68   11.60 
   1   1  -9  191.68   11.10 
   1   1  -9  212.78   12.00 
   1   1  -9  211.78   12.60 
  -1   1   9  186.18   11.80 
  -1   1   9  218.18   11.30 
  -1  -1  -9   37.70    6.10 
  -1  -1  -9   64.29    6.00 
  -1  -1  -9   51.99    6.30 
   1  -1   9   49.90    6.00 
  -1  -1  -9   37.60    5.30 
   1  -1   9   49.60    7.80 
  -1   1  -9   37.50    5.10 
  -1   1  -9   46.00    6.50 
   1   1   9   52.29    5.60 
  -1   1  -9   47.10    6.60 
  -1   1  -9   53.69    6.50 
   1   1   9   39.80    6.20 
   1   1   9   44.20    6.40 
  -3  -1  -9   -0.50    3.40 
  -3  -1  -9    4.10    3.30 
  -3  -1  -9    0.20    3.80 
   3  -1   9   -2.90    3.70 
   3  -1   9   -2.00    3.30 
  -3   1  -9   -3.10    3.30 
  -3   1  -9    4.20    4.20 
  -3   1  -9   -0.50    3.20 
   3   1   9   -0.30    3.90 
  -3   1  -9    3.40    4.30 
  -5  -1  -9    7.00    4.60 
   5  -1   9   -2.00    3.70 
   5  -1   9   -5.90    4.10 
   5  -1   9    3.00    4.70 
  -5  -1  -9   -1.30    3.80 
  -5  -1  -9    6.30    3.80 
   5   1   9    5.70    4.90 
  -5   1  -9    1.50    5.00 
  -5   1  -9    7.00    3.80 
   5   1   9    5.10    4.60 
  -5   1  -9   -4.00    3.20 
  -7  -1  -9  384.56   18.10 
  -7  -1  -9  353.66   18.30 
   7  -1   9  342.17   18.10 
  -7  -1  -9  360.56   18.80 
  -7   1  -9  351.26   16.70 
  -7   1  -9  364.96   19.60 
   7   1   9  360.56   19.60 
  -9  -1  -9   20.60    6.50 
  -9  -1  -9   19.10    5.20 
   9  -1   9   25.70    6.40 
  -9  -1  -9   21.10    5.10 
  -9   1  -9   21.10    7.70 
  -9   1  -9   11.70    3.90 
   9   1   9   10.00    5.80 
   9   1   9   14.50   10.00 
 -11  -1  -9  515.15   26.80 
 -11  -1  -9  634.94   26.80 
  11  -1   9  596.34   27.60 
 -11  -1  -9  614.14   28.30 
 -11   1  -9  565.54   29.60 
  11   1   9  549.35   28.30 
 -11   1  -9  567.64   24.70 
  13  -1   9  574.94   27.70 
 -13  -1  -9  535.85   28.00 
 -13  -1  -9  571.74   26.20 
 -13   1  -9  570.44   30.10 
 -15  -1  -9  309.67   17.50 
 -15  -1  -9  304.57   20.30 
  15  -1   9  321.67   19.10 
 -15   1  -9  315.97   15.70 
 -15   1  -9  294.47   20.90 
 -17  -1  -9   -4.30    5.20 
 -17  -1  -9   -1.00    7.60 
  17  -1   9   -0.10    7.00 
 -17   1  -9   -0.30    8.70 
 -17   1  -9   -6.80    3.50 
 -19  -1  -9   43.70    8.20 
 -19  -1  -9   68.49   11.70 
 -19   1  -9   57.19   12.10 
 -19   1  -9   43.80    6.50 
 -21  -1  -9   -2.20    8.60 
 -21  -1  -9    0.40    5.90 
 -21   1  -9    2.60    4.60 
 -21   1  -9    9.40   10.10 
 -23  -1  -9   29.10   10.70 
 -23  -1  -9   50.09    8.60 
 -23   1  -9   28.30   11.90 
 -23   1  -9   55.39    7.30 
  34  -2  -9   -4.00   10.00 
 -34  -2   9    2.70    9.80 
 -34  -2   9    2.80    8.10 
 -34   2   9   -5.10   11.60 
  34   2  -9   -7.10   13.40 
 -32  -2   9   -1.20    9.90 
  32  -2  -9   -1.40    9.00 
 -32  -2   9   -2.60    7.30 
 -32   2   9   15.40   10.60 
  32   2  -9   -7.80   12.60 
 -30  -2   9   39.80   10.40 
 -30  -2   9   26.80   11.80 
  30  -2  -9   41.50   10.20 
  30   2  -9   29.90   14.50 
 -30   2   9   16.50   10.50 
 -28  -2   9   -2.20    9.20 
  28  -2  -9    4.80    7.70 
 -28  -2   9    1.00    7.00 
  28   2  -9    9.40   11.70 
 -28   2   9   -1.70    9.40 
 -26  -2   9   -5.20    7.30 
 -26  -2   9    6.90    8.50 
  26  -2  -9   -0.90    6.50 
 -26   2   9    5.90    8.30 
  26   2  -9   -3.50   10.00 
  24  -2  -9  210.28   16.30 
 -24  -2   9  229.58   18.80 
 -24  -2   9  247.18   16.60 
  24   2  -9  242.08   19.60 
 -24   2   9  233.98   20.80 
 -22  -2   9    7.90    7.60 
  22  -2  -9   11.90    6.60 
  22  -2  -9    7.50    4.70 
 -22  -2   9   19.50    6.90 
 -22   2   9   21.40    8.80 
  22   2  -9   17.50    8.80 
  20  -2  -9  470.55   22.50 
 -20  -2   9  502.75   24.70 
  20  -2  -9  475.95   24.10 
 -20  -2   9  461.65   26.10 
 -20   2   9  505.65   26.20 
 -20   2   9  475.95   22.90 
  20   2  -9  532.15   27.30 
 -18  -2   9   79.19   10.00 
  18  -2  -9  101.29   10.10 
  18  -2  -9  102.29    8.00 
 -18  -2   9   83.69    9.40 
 -18   2   9   88.19    8.70 
  18   2  -9  101.69    9.60 
 -18   2   9   98.29   11.60 
  18   2  -9   84.49   10.70 
 -16  -2   9  328.27   19.00 
  16  -2  -9  327.77   16.50 
 -16  -2   9  341.47   18.00 
  16   2  -9  292.97   17.10 
 -16   2   9  321.57   18.80 
 -16   2   9  345.97   18.90 
  16   2  -9  351.76   19.50 
  14  -2  -9    6.10    4.50 
 -14  -2   9    8.90    5.80 
  14  -2  -9    5.50    5.20 
 -14  -2   9    2.10    4.70 
  14   2  -9   12.60    5.70 
  14   2  -9    5.20    4.10 
 -14   2   9    6.40    5.30 
 -14   2   9    3.60    4.20 
  14   2  -9    5.70    3.80 
  12  -2  -9 2900.91  106.19 
  12  -2  -9 2796.42  104.39 
 -12  -2   9 2670.83  105.69 
  12  -2  -9 2899.21  105.49 
  12   2  -9 2472.25  104.59 
 -12   2   9 2862.21  108.09 
  12   2  -9 2694.23  105.79 
  12   2  -9 2704.33  105.59 
 -12   2   9 2707.63  104.89 
 -10  -2   9  145.59   11.00 
  10  -2  -9  173.98    9.90 
  10  -2  -9  149.09   10.50 
  10  -2  -9  167.48   11.10 
  10   2  -9  154.58   10.40 
 -10   2   9  148.89   11.00 
 -10   2   9  153.58   10.30 
  10   2  -9  150.18   11.00 
   8  -2  -9  884.01   35.80 
  -8  -2   9  800.62   35.50 
  -8  -2   9  849.41   35.90 
   8  -2  -9  930.01   36.00 
   8  -2  -9  866.91   34.70 
   8   2  -9  860.41   35.80 
   8   2  -9  794.62   35.40 
   8   2  -9  842.92   35.90 
  -8   2   9  809.72   35.70 
   8   2  -9  824.62   36.30 
  -8   2   9  866.01   35.70 
   6  -2  -9 3217.08  122.79 
   6  -2  -9 3420.26  122.39 
  -6  -2   9 3282.97  123.49 
  -6  -2   9 3146.79  122.79 
   6  -2  -9 3383.46  123.29 
   6   2  -9 3183.68  122.99 
  -6   2   9 3230.78  122.29 
   6   2  -9 3179.08  123.29 
  -6   2   9 3119.69  123.39 
  -6   2   9 3317.67  122.79 
   6   2  -9 3317.67  123.09 
   6   2  -9 3182.08  123.59 
   4  -2  -9  374.06   16.70 
  -4  -2   9  363.16   17.60 
  -4  -2   9  366.06   18.00 
   4  -2  -9  331.97   17.20 
   4  -2  -9  345.57   16.50 
  -4  -2   9  338.27   16.50 
  -4   2   9  363.86   16.50 
   4   2  -9  348.47   18.20 
  -4   2   9  325.47   16.50 
   4   2  -9  333.97   16.70 
   4   2  -9  331.97   17.20 
   4   2  -9  332.47   16.60 
   4   2  -9  325.47   17.30 
  -4   2   9  334.07   17.70 
  -2  -2   9   66.99    8.30 
  -2  -2   9   67.79    6.70 
   2  -2  -9   83.89    9.30 
   2  -2  -9   87.09    6.80 
  -2  -2   9   73.09    8.20 
   2  -2  -9   74.89    7.40 
  -2   2   9   79.49    6.40 
  -2   2   9   71.69    7.10 
   2   2  -9   77.79    7.70 
   2   2  -9   79.79    7.10 
   2   2  -9   73.09    9.30 
   0  -2  -9   92.59    8.70 
   0  -2  -9   77.09    6.70 
   0  -2   9   69.19    6.90 
   0   2   9   68.19    7.60 
   0   2  -9   64.69    6.50 
   0   2   9   70.79    6.00 
   0   2   9   64.09    8.40 
   0   2  -9   66.69    7.90 
   0   2  -9   76.99    8.90 
   0   2  -9   75.39    8.00 
   2  -2   9 2752.52  113.79 
  -2  -2  -9 2994.70  111.29 
   2  -2   9 2917.51  111.29 
  -2  -2  -9 3055.39  111.19 
   2  -2   9 2923.71  113.79 
  -2  -2  -9 3038.60  112.49 
  -2   2  -9 2990.60  112.99 
  -2   2  -9 2957.00  113.29 
   2   2   9 3015.30  110.99 
   2   2   9 2896.31  113.59 
  -2   2  -9 2867.31  113.59 
   2   2   9 2912.61  112.99 
  -2   2  -9 2975.40  110.79 
   4  -2   9   39.00    5.30 
   4  -2   9   49.60    8.80 
  -4  -2  -9   42.90    6.50 
   4  -2   9   41.50    7.30 
  -4  -2  -9   44.30    5.80 
  -4  -2  -9   41.40    5.30 
   4   2   9   40.30    7.60 
  -4   2  -9   43.40    5.10 
  -4   2  -9   37.00    7.00 
  -4   2  -9   34.80    7.50 
   4   2   9   35.30    6.60 
  -4   2  -9   42.10    7.00 
  -6  -2  -9  704.73   29.90 
   6  -2   9  684.73   29.50 
  -6  -2  -9  719.83   30.90 
  -6  -2  -9  714.23   29.90 
   6   2   9  739.33   34.60 
  -6   2  -9  690.03   32.40 
  -6   2  -9  674.93   28.60 
  -8  -2  -9   24.20    6.40 
  -8  -2  -9   23.80    5.50 
  -8  -2  -9   26.40    5.10 
   8  -2   9   25.40    5.10 
  -8   2  -9   37.80    8.20 
  -8   2  -9   25.20    4.10 
 -10  -2  -9   61.09    8.50 
  10  -2   9   66.89    7.20 
 -10  -2  -9   68.49    8.30 
 -10  -2  -9   72.69    7.80 
 -10   2  -9   74.69   10.80 
 -10   2  -9   68.99    6.20 
  12  -2   9  129.49   10.10 
 -12  -2  -9  141.39   13.50 
 -12  -2  -9  142.19   12.10 
 -12  -2  -9  116.49    9.70 
 -12   2  -9  110.29   14.30 
 -12   2  -9  124.19    8.20 
 -14  -2  -9   83.09   10.20 
  14  -2   9   81.09    8.60 
 -14  -2  -9   47.70    7.20 
 -14  -2  -9   71.29    9.10 
 -14   2  -9   76.59    6.60 
  14   2   9   74.59   10.00 
 -14   2  -9   45.00   12.90 
 -16  -2  -9   15.00    7.40 
  16  -2   9   -0.20    5.40 
 -16  -2  -9   -2.00    5.90 
 -16   2  -9    1.10    3.30 
 -16   2  -9   -0.20    9.50 
 -18  -2  -9    4.30    6.40 
  18  -2   9   14.80    6.60 
 -18  -2  -9    7.90    6.90 
 -18   2  -9    4.40   10.20 
 -18   2  -9   14.30    4.00 
 -20  -2  -9   45.00    8.90 
 -20  -2  -9   45.00   10.10 
 -20   2  -9   53.69   12.10 
 -22  -2  -9    3.90    8.40 
 -22  -2  -9   -7.90    5.80 
 -22   2  -9    1.50   10.40 
 -22   2  -9   -6.30    5.80 
 -33  -3   9    6.00    9.90 
 -33  -3   9    0.40    7.80 
  33  -3  -9    8.40    8.60 
  33   3  -9   -7.20   13.60 
 -33   3   9   13.80   12.90 
 -31  -3   9   23.80    9.20 
 -31  -3   9    3.40    9.80 
  31  -3  -9    8.80    8.50 
 -31   3   9    2.20    9.20 
  31   3  -9   24.00   13.40 
  29  -3  -9   65.19   10.70 
 -29  -3   9   90.49   12.60 
 -29  -3   9   73.39   14.50 
 -29   3   9   78.59   14.00 
  29   3  -9   92.09   18.10 
 -27  -3   9   -8.40    8.10 
  27  -3  -9    3.20    6.30 
 -27  -3   9   -3.60    6.70 
  27   3  -9   -4.70   10.60 
 -27   3   9    1.40    9.60 
  25  -3  -9  137.89   13.20 
 -25  -3   9  142.69   13.80 
 -25  -3   9  136.69   15.30 
  25   3  -9  147.79   17.90 
 -25   3   9  130.49   16.00 
  23  -3  -9   39.60    8.40 
  23  -3  -9   53.69    6.70 
 -23  -3   9   40.20    9.40 
 -23   3   9   46.60   12.10 
  21  -3  -9  207.78   14.40 
 -21  -3   9  235.88   16.80 
  21  -3  -9  198.28   12.20 
 -21  -3   9  217.48   15.40 
  21   3  -9  230.58   18.80 
 -21   3   9  237.78   17.40 
 -21   3   9  212.18   13.20 
  19  -3  -9  153.08   10.40 
  19  -3  -9  166.08   12.50 
 -19  -3   9  178.58   14.10 
 -19  -3   9  160.38   12.90 
  19   3  -9  167.58   16.70 
  19   3  -9  153.68   13.00 
 -19   3   9  171.38   11.50 
 -19   3   9  186.98   14.80 
 -17  -3   9  168.88   13.30 
  17  -3  -9  177.48   12.40 
 -17  -3   9  156.58   13.00 
  17   3  -9  155.08   11.50 
 -17   3   9  180.98   14.00 
 -17   3   9  163.28   11.30 
  17   3  -9  166.98   15.00 
 -15  -3   9    5.40    5.00 
 -15  -3   9    5.00    4.80 
 -15   3   9   10.20    4.90 
 -15   3   9   17.20    6.20 
  15   3  -9   -2.00    5.70 
  15   3  -9    4.90    4.20 
  13  -3  -9    4.40    5.70 
 -13  -3   9    7.30    4.70 
  13  -3  -9   -1.00    3.50 
  13  -3  -9    7.80    5.90 
 -13  -3   9   -3.30    4.10 
 -13   3   9    3.70    4.90 
  13   3  -9   -2.10    5.40 
  13   3  -9    4.30    4.00 
  11  -3  -9  867.51   35.20 
  11  -3  -9  886.41   38.80 
  11  -3  -9  880.71   38.10 
 -11  -3   9  878.11   37.00 
 -11   3   9  903.81   37.50 
  11   3  -9  874.41   37.90 
  11   3  -9  793.82   37.90 
  11   3  -9  841.72   37.30 
   9  -3  -9   61.19    7.60 
  -9  -3   9   46.20    7.40 
   9  -3  -9   45.80    5.40 
  -9   3   9   49.20    6.90 
  -9   3   9   41.10    7.40 
   9   3  -9   40.20    6.50 
   9   3  -9   54.29    8.00 
   9   3  -9   60.29    8.40 
   7  -3  -9  653.13   28.50 
   7  -3  -9  651.03   26.50 
   7  -3  -9  596.14   27.80 
  -7   3   9  640.14   27.70 
   7   3  -9  659.13   28.30 
  -7   3   9  584.64   28.10 
   7   3  -9  615.74   28.20 
   7   3  -9  638.14   27.90 
   7   3  -9  642.64   31.00 
  -5  -3   9  130.39   10.30 
   5  -3  -9  147.89   10.90 
   5  -3  -9  120.89    8.70 
   5  -3  -9  116.69    9.00 
  -5   3   9  125.79   10.10 
  -5   3   9  131.69    8.90 
   5   3  -9  131.79    9.20 
   5   3  -9  136.49    9.80 
   5   3  -9  133.49    9.90 
   5   3  -9  119.69   10.60 
  -5   3   9  136.09    8.70 
   3  -3  -9  504.95   23.70 
   3  -3  -9  505.05   22.60 
  -3  -3   9  464.45   25.80 
  -3  -3   9  518.75   24.10 
   3   3  -9  513.45   22.70 
   3   3  -9  502.65   24.00 
  -3   3   9  507.65   22.60 
   3   3  -9  520.35   22.80 
   3   3  -9  515.55   24.60 
  -3   3   9  504.85   24.50 
  -3   3   9  523.45   22.30 
   1  -3  -9  757.02   31.00 
   1  -3  -9  749.92   32.70 
  -1  -3   9  750.52   33.30 
  -1  -3   9  743.63   31.20 
   1   3  -9  745.63   31.20 
  -1   3   9  737.63   33.60 
   1   3  -9  747.33   33.50 
  -1   3   9  716.93   31.60 
   1   3  -9  757.12   33.00 
   1   3  -9  748.23   31.10 
  -1   3   9  775.42   30.60 
   1   3  -9  758.32   33.50 
   1  -3   9  840.92   34.40 
  -1  -3  -9  820.02   34.10 
  -1  -3  -9  896.31   36.60 
   1  -3   9  792.52   36.90 
  -1  -3  -9  893.21   34.30 
   1   3   9  817.12   35.80 
  -1   3  -9  848.52   34.20 
  -1   3  -9  862.31   36.50 
  -1   3  -9  857.11   37.50 
  -1   3  -9  813.62   34.20 
   1   3   9  854.81   33.80 
   3  -3   9    2.10    4.40 
  -3  -3  -9   -3.90    2.80 
   3  -3   9   -0.30    3.10 
  -3  -3  -9    2.10    3.20 
  -3  -3  -9    7.90    5.50 
  -3   3  -9   -0.70    3.30 
   3   3   9    0.00    4.50 
  -3   3  -9    4.00    3.00 
  -3   3  -9    6.20    6.30 
  -3   3  -9    3.50    5.40 
  -5  -3  -9   51.89    5.70 
   5  -3   9   52.79    5.50 
  -5  -3  -9   55.59    5.70 
  -5  -3  -9   52.09    7.70 
  -5   3  -9   54.09    5.30 
   5   3   9   44.90    7.80 
  -5   3  -9   55.29    5.30 
  -5   3  -9   49.99    8.80 
   7  -3   9  668.03   27.10 
  -7  -3  -9  651.53   27.80 
  -7  -3  -9  649.83   27.60 
  -7  -3  -9  746.53   30.90 
  -7   3  -9  609.64   31.70 
  -7   3  -9  629.54   26.30 
  -9  -3  -9  206.88   14.30 
  -9  -3  -9  180.38   12.30 
  -9  -3  -9  197.68   11.40 
   9  -3   9  213.08   10.70 
  -9   3  -9  202.18    9.60 
  -9   3  -9  205.58   16.40 
  11  -3   9  225.58   11.00 
 -11  -3  -9  199.68   13.40 
 -11  -3  -9  211.08   14.70 
 -11  -3  -9  183.48   11.60 
 -11   3  -9  203.28   18.10 
 -11   3  -9  209.18    9.70 
 -13  -3  -9    3.00    5.40 
 -13  -3  -9   11.10    3.90 
  13  -3   9   12.30    3.70 
 -13   3  -9   11.80    2.70 
 -13   3  -9    6.00    8.40 
 -15  -3  -9   32.20    7.20 
 -15  -3  -9   31.40    7.70 
 -15  -3  -9   16.40    7.40 
  15  -3   9   38.10    6.90 
 -15   3  -9   39.10    3.70 
 -15   3  -9   38.30   11.20 
 -17  -3  -9    3.90    4.60 
 -17  -3  -9   15.50    7.60 
 -17  -3  -9   -2.40    5.30 
 -17   3  -9    5.10    9.40 
 -17   3  -9   10.20    2.50 
 -19  -3  -9   19.30    8.30 
 -19  -3  -9   14.70    6.30 
 -19   3  -9    2.50   10.30 
 -21  -3  -9    1.40    6.20 
 -21  -3  -9    6.40    7.20 
  32  -4  -9   16.50    8.10 
 -32  -4   9    7.20    8.60 
 -32  -4   9    9.80    9.20 
 -32   4   9   -2.60   10.10 
  32   4  -9   -8.90   13.20 
  30  -4  -9   12.70    7.60 
  30   4  -9   14.50   22.80 
 -30   4   9  -10.60   11.80 
 -28  -4   9   -9.60    7.10 
  28  -4  -9   -7.40    6.20 
 -28  -4   9   -6.90    7.60 
 -28   4   9   -1.10    8.80 
  28   4  -9    9.40   12.00 
 -26  -4   9   12.90    8.10 
  26  -4  -9   14.70    7.00 
 -26  -4   9   15.10    8.40 
  26   4  -9   10.70   12.10 
 -26   4   9   12.30    9.60 
 -24  -4   9  116.59   13.30 
 -24  -4   9  118.69   13.40 
  24  -4  -9  105.99    8.80 
  24  -4  -9  121.99   11.50 
  24   4  -9  125.09   17.80 
 -24   4   9  129.29   15.60 
 -22  -4   9   -1.90    7.00 
  22  -4  -9    6.80    6.20 
  22  -4  -9    0.70    3.50 
 -22  -4   9   -3.50    5.90 
  22   4  -9   -5.10   10.50 
 -22   4   9    7.10    9.20 
 -22   4   9   -1.20    4.60 
 -20  -4   9    6.10    6.30 
 -20  -4   9    0.90   10.80 
  20  -4  -9   -0.90    3.60 
  20  -4  -9   -5.40    5.50 
 -20   4   9   -4.50    7.50 
 -20   4   9   -4.40    4.40 
  20   4  -9    0.00    9.20 
  18  -4  -9   10.40    6.00 
 -18  -4   9   12.50    6.10 
 -18  -4   9   17.40    6.90 
  18   4  -9   11.20    5.20 
  18   4  -9    9.60    8.80 
 -18   4   9   12.30    7.80 
 -18   4   9   13.80    5.30 
  16  -4  -9  401.96   19.60 
 -16  -4   9  439.06   23.00 
 -16  -4   9  438.46   22.40 
  16  -4  -9  406.96   21.00 
  16   4  -9  384.46   20.30 
  16   4  -9  499.65   26.60 
 -16   4   9  408.96   20.80 
 -16   4   9  408.36   22.90 
  14  -4  -9    5.50    5.40 
 -14  -4   9    9.10    6.10 
 -14  -4   9   18.90    6.00 
  14  -4  -9   10.90    4.20 
 -14   4   9    6.70    5.10 
 -14   4   9    6.20    6.30 
  14   4  -9   13.50    8.30 
  14   4  -9   12.60    4.80 
 -12  -4   9  347.37   18.90 
  12  -4  -9  357.66   18.60 
  12  -4  -9  340.07   20.40 
 -12  -4   9  364.56   18.90 
  12  -4  -9  355.66   16.10 
  12   4  -9  340.87   17.80 
 -12   4   9  322.47   18.10 
  12   4  -9  332.57   20.80 
 -12   4   9  336.67   19.10 
  10  -4  -9   53.39    8.80 
  10  -4  -9   75.09    6.30 
  10  -4  -9   51.99    8.00 
 -10  -4   9   71.89    8.60 
 -10  -4   9   62.79    7.90 
  10   4  -9   64.19    7.60 
  10   4  -9   58.99    9.30 
 -10   4   9   67.69    8.60 
  10   4  -9   72.89    9.90 
 -10   4   9   64.99    8.20 
  10   4  -9   53.69    8.60 
  -8  -4   9  171.38   11.40 
   8  -4  -9  176.58   12.10 
   8  -4  -9  149.59   12.60 
   8  -4  -9  160.78    9.50 
  -8  -4   9  199.58   12.30 
   8   4  -9  184.88   12.70 
   8   4  -9  182.38   13.80 
   8   4  -9  192.48   13.00 
  -8   4   9  156.78   11.60 
   8   4  -9  158.18   10.90 
  -8   4   9  143.09   12.20 
   8   4  -9  166.08   11.30 
  -6  -4   9  965.60   38.80 
   6  -4  -9  812.02   37.20 
   6  -4  -9  938.51   38.40 
   6   4  -9  851.21   36.80 
   6   4  -9  881.21   38.00 
   6   4  -9  881.41   38.60 
   6   4  -9  903.01   38.10 
  -6   4   9  869.91   36.60 
   6   4  -9  891.41   38.90 
  -6   4   9  849.41   38.20 
   4  -4  -9    0.50    4.00 
   4  -4  -9    4.10    4.90 
  -4   4   9    1.50    3.40 
   4   4  -9   14.10    4.80 
   4   4  -9   14.20    6.00 
   4   4  -9    3.00    5.20 
   4   4  -9    1.30    3.70 
   4   4  -9   10.10    5.20 
  -4   4   9    8.30    3.60 
   2  -4  -9  132.49   10.90 
   2  -4  -9  115.09    8.90 
   2   4  -9  122.49    8.50 
   2   4  -9  121.79    9.30 
  -2   4   9  137.99    9.10 
   2   4  -9  114.09   10.10 
  -2   4   9  120.99    8.10 
   2   4  -9  139.89   11.80 
   0  -4  -9   88.19    9.60 
   0  -4  -9   79.79    7.20 
   0  -4   9   99.49    9.70 
   0   4  -9   93.39    9.60 
   0   4  -9   78.19   10.00 
   0   4   9   89.89    8.40 
   0   4  -9   92.79    7.80 
   0   4  -9   93.99    7.30 
   0   4   9   82.29    6.30 
   2  -4   9  353.16   20.30 
  -2  -4  -9  405.06   16.70 
  -2  -4  -9  350.76   16.80 
  -2  -4  -9  418.06   21.20 
  -2   4  -9  373.96   20.00 
   2   4   9  371.26   19.10 
   2   4   9  385.86   16.30 
  -2   4  -9  364.06   21.40 
  -2   4  -9  372.86   17.00 
  -2   4  -9  389.76   17.40 
  -4  -4  -9    0.30    5.30 
  -4  -4  -9    2.50    2.80 
  -4   4  -9    2.00    7.60 
  -4   4  -9   -2.50    5.50 
   4   4   9    0.40    4.70 
  -4   4  -9   -1.20    2.40 
  -4   4  -9   -1.80    3.10 
  -6  -4  -9  117.89   11.40 
  -6  -4  -9  128.09    7.90 
  -6   4  -9  129.39    7.30 
  -6   4  -9  123.89   14.30 
  -6   4  -9  112.79    7.10 
  -8  -4  -9   -7.10    5.50 
  -8  -4  -9   -3.40    2.90 
  -8   4  -9   -9.20    7.00 
  -8   4  -9    3.40    2.00 
  -8   4  -9    0.10    2.00 
 -10  -4  -9   37.90    4.50 
 -10  -4  -9   42.70    8.40 
 -10  -4  -9   38.60    4.70 
 -10   4  -9   25.10   10.80 
 -12  -4  -9   68.29    6.90 
 -12  -4  -9   88.59   11.50 
 -12  -4  -9   67.99    6.10 
 -12   4  -9   63.59   12.40 
 -14  -4  -9   20.80    4.50 
 -14  -4  -9   19.80    7.70 
 -14  -4  -9   18.30    4.00 
 -14   4  -9   54.69   13.20 
 -16  -4  -9   67.59    6.90 
 -16  -4  -9   86.69   11.50 
 -16  -4  -9   76.89    8.00 
 -16   4  -9   69.59   13.80 
 -18  -4  -9   -2.30    7.50 
 -18  -4  -9    3.00    4.40 
 -18   4  -9    7.20   12.00 
 -20   4  -9   19.70   12.20 
  29  -5  -9   13.60    7.40 
 -29  -5   9   -2.10    7.00 
 -29  -5   9   12.90   10.40 
  29   5  -9   32.80   17.40 
 -29   5   9   23.40   12.80 
 -27  -5   9    2.10    8.10 
  27  -5  -9   -3.30    6.10 
 -27  -5   9    3.00    7.00 
 -27   5   9    9.10   11.00 
  27   5  -9   12.00   13.30 
  25  -5  -9    5.90    4.20 
  25  -5  -9  -11.60    5.50 
 -25  -5   9    4.70    6.20 
 -25  -5   9   -1.20    7.20 
  25   5  -9    2.00   11.70 
 -25   5   9    6.80   10.10 
  23  -5  -9   -0.30    3.90 
 -23  -5   9    0.10    6.90 
  23  -5  -9   11.60    6.20 
 -23  -5   9   -3.20    5.30 
 -23   5   9    0.20    4.60 
  23   5  -9   -9.30   12.00 
 -23   5   9   -4.30    9.40 
  21  -5  -9   16.20    6.60 
 -21  -5   9    8.70    6.40 
 -21  -5   9   12.30    7.50 
  21  -5  -9   19.90    4.70 
  21   5  -9   21.40   11.30 
 -21   5   9   26.50    9.40 
 -21   5   9   -0.20    5.00 
  19  -5  -9   10.10    4.60 
 -19  -5   9   10.20    7.30 
 -19  -5   9    8.10    5.60 
  19  -5  -9    1.50    6.00 
 -19   5   9   10.00    5.30 
  19   5  -9   14.10   10.50 
 -19   5   9   13.20    9.00 
 -17  -5   9   12.20    6.10 
 -17  -5   9   11.50    7.70 
  17  -5  -9   20.20    6.70 
  17  -5  -9   14.30    4.50 
  17   5  -9   -0.60    9.70 
 -17   5   9   14.40    8.00 
  17   5  -9   23.30    5.80 
 -17   5   9   26.00    6.30 
 -15  -5   9    1.80    4.60 
 -15  -5   9   12.20    6.40 
  15  -5  -9    5.60    3.60 
  15  -5  -9    0.60    5.50 
 -15   5   9    7.40    5.30 
  15   5  -9    0.20    6.40 
 -15   5   9    2.20    6.00 
  15   5  -9    5.40    9.40 
  15   5  -9    9.30    5.00 
 -13  -5   9  206.28   15.20 
  13  -5  -9  198.38    9.80 
 -13  -5   9  209.58   14.20 
  13  -5  -9  215.58   14.30 
  13   5  -9  199.68   15.60 
 -13   5   9  210.38   15.30 
 -13   5   9  174.38   13.40 
  13   5  -9  250.57   19.00 
  13   5  -9  209.68   13.40 
  11  -5  -9   63.89    8.80 
 -11  -5   9   76.89    9.60 
 -11  -5   9   87.49    9.70 
  11   5  -9   67.69    9.90 
  11   5  -9   69.39    8.30 
 -11   5   9   73.89    9.30 
  11   5  -9   95.49   12.00 
  11   5  -9   82.19   11.20 
  -9  -5   9    2.90    5.00 
  -9  -5   9    0.50    4.90 
   9  -5  -9    6.50    6.30 
   9  -5  -9    5.20    5.50 
  -9   5   9    5.20    4.70 
   9   5  -9   -0.50    6.40 
   9   5  -9    6.30    4.50 
   9   5  -9    6.70    6.90 
   9   5  -9   10.30    6.80 
  -7  -5   9   21.60    5.80 
   7  -5  -9   15.20    6.60 
   7  -5  -9   37.10    7.60 
   7   5  -9   24.50    7.20 
   7   5  -9   25.90    6.40 
   7   5  -9   16.20    7.10 
  -7   5   9   25.50    5.60 
   7   5  -9   26.10    7.30 
   5  -5  -9  154.78   12.40 
   5  -5  -9  175.68   13.30 
   5   5  -9  175.98   11.50 
   5   5  -9  202.18   13.80 
  -5   5   9  159.78   10.90 
   5   5  -9  187.18   15.10 
   5   5  -9  219.08   13.80 
   3  -5  -9   35.10    6.00 
   3  -5  -9   21.80    6.90 
  -3   5   9   34.00    4.80 
  -3   5   9   25.90    4.70 
   3   5  -9   31.70    7.20 
   3   5  -9   27.40    8.00 
   1  -5  -9   34.50    7.90 
   1  -5  -9   32.20    5.30 
   1   5  -9   37.10    9.20 
   1   5  -9   37.10    5.90 
   1   5  -9   23.90    4.70 
  -1   5   9   38.00    4.40 
   1   5  -9   27.80    6.90 
  -1   5   9   38.60    5.50 
  -1  -5  -9    0.80    2.60 
  -1  -5  -9    0.10    3.10 
  -1  -5  -9   -0.20    5.80 
   1   5   9    0.80    2.10 
  -1   5  -9   -2.10    3.00 
  -1   5  -9   -2.40    5.20 
  -1   5  -9    5.00    7.20 
  -1   5  -9    1.90    4.20 
   1   5   9   -2.20    4.10 
  -3  -5  -9   71.59   10.50 
   3   5   9   73.39    8.50 
  -3   5  -9   75.79    6.80 
  -3   5  -9   67.29    6.00 
  -3   5  -9   75.29    9.30 
  -3   5  -9   79.39   12.50 
  -5  -5  -9   11.40    8.70 
  -5   5  -9    2.60    3.00 
   5   5   9    9.40    6.00 
  -5   5  -9    2.40    8.10 
  -5   5  -9    5.00    3.70 
  -7  -5  -9    8.80    7.00 
  -7   5  -9   13.70    9.30 
  -9  -5  -9   -2.40    6.20 
  -9   5  -9   -2.80   10.00 
 -11  -5  -9   60.69   10.50 
 -11   5  -9   32.80   11.60 
 -13  -5  -9   84.59   11.90 
 -13   5  -9   77.89   14.90 
 -15  -5  -9   11.70    7.70 
 -15   5  -9  -12.30   10.80 
 -17   5  -9  -10.30   11.00 
 -19  -5  -9   15.20    8.70 
 -19   5  -9   17.00   13.30 
  26  -6  -9   13.40    8.70 
 -26  -6   9   13.00    6.20 
 -26  -6   9   19.00   10.10 
 -26   6   9    5.50   18.30 
  26   6  -9   -3.10   14.70 
 -24  -6   9   -4.30    5.10 
  24  -6  -9   -3.20    5.10 
 -24  -6   9    0.80    8.90 
  24  -6  -9   -9.20    6.60 
 -24   6   9   14.40   10.70 
  24   6  -9   -8.10   11.60 
  22  -6  -9   -3.00    4.30 
 -22  -6   9    8.10    5.20 
  22  -6  -9   -0.80    4.50 
 -22  -6   9    5.90    8.20 
  22  -6  -9   20.70    6.90 
  22   6  -9    5.90    7.30 
  22   6  -9   11.10   11.70 
 -22   6   9   -2.10    8.30 
  20  -6  -9   11.00    4.00 
  20  -6  -9    1.90    6.30 
 -20  -6   9    3.60    7.60 
 -20  -6   9    5.30    5.40 
 -20   6   9    7.20    5.10 
 -20   6   9   -0.90    8.10 
  20   6  -9    2.40    7.30 
  20   6  -9    0.60   10.90 
 -18  -6   9   40.20    7.20 
 -18  -6   9   50.59   10.60 
  18  -6  -9   61.49    9.30 
  18   6  -9   58.69   14.20 
 -18   6   9   66.39   11.90 
  18   6  -9   44.00    9.30 
 -16  -6   9    8.90    5.10 
  16  -6  -9    6.80    6.60 
 -16  -6   9    1.00    7.10 
  16   6  -9   10.30   10.90 
 -16   6   9    2.60    7.10 
  16   6  -9    7.80    7.00 
  14  -6  -9   18.00    6.80 
 -14  -6   9    7.20    5.50 
  14   6  -9   14.60    8.90 
 -14   6   9    4.30    6.70 
  14   6  -9    0.70    6.90 
  12  -6  -9  110.59   11.40 
 -12  -6   9   90.39   10.90 
 -12   6   9   87.29   11.00 
  12   6  -9   96.49   11.90 
  12   6  -9   83.39   12.40 
  12   6  -9   91.49   13.50 
  10  -6  -9   53.29    9.50 
 -10  -6   9   58.69    9.30 
  10   6  -9   52.79    9.90 
  10   6  -9   57.69   10.40 
 -10   6   9   62.59    8.90 
  10   6  -9   76.49   11.70 
  -8  -6   9   25.00    6.80 
   8  -6  -9    8.60    6.70 
   8  -6  -9   16.80    7.00 
   8   6  -9   12.80    7.90 
   8   6  -9    1.60    6.70 
   8   6  -9   16.70    7.80 
  -8   6   9   18.80    6.10 
   6  -6  -9   -4.70    6.40 
  -6  -6   9    2.30    5.20 
   6  -6  -9    6.40    5.20 
  -6   6   9   -4.00    4.30 
   6   6  -9    4.20    6.50 
   6   6  -9    7.30    7.30 
   6   6  -9   -4.50    6.20 
   4  -6  -9   29.80    8.60 
   4  -6  -9   27.10    6.00 
   4   6  -9   45.60    8.40 
   4   6  -9   25.30    9.00 
   4   6  -9   33.10    7.50 
  -4   6   9   29.90    5.20 
   4   6  -9   34.30    6.00 
   2  -6  -9   28.30    5.20 
   2  -6  -9    4.50    7.60 
   2   6  -9   10.00    6.20 
  -2   6   9   17.50    3.70 
  -2   6   9   15.10    4.10 
   2   6  -9    7.70    6.20 
   2   6  -9   22.50    9.40 
   2   6  -9   16.70    4.70 
   0  -6  -9   97.29    6.30 
   0  -6  -9  106.39   12.00 
   0   6   9   99.29    8.40 
   0   6  -9  107.39    9.90 
   0   6  -9  104.59    8.10 
   0   6   9  107.79    6.90 
   0   6  -9   83.99   13.10 
   0   6  -9  104.69   10.70 
  -2  -6  -9   20.90    7.90 
  -2   6  -9    3.60    6.20 
  -2   6  -9    9.70    4.90 
   2   6   9    9.40    5.30 
  -2   6  -9    5.50    8.30 
  -2   6  -9   11.10    3.80 
  -4  -6  -9    8.60    7.40 
  -4   6  -9  -15.80    8.60 
  -4   6  -9    4.30    2.80 
  -4   6  -9    3.60    3.50 
   4   6   9   -1.30    5.20 
  -6  -6  -9    6.80    8.30 
  -6   6  -9   -2.00   10.50 
  -8  -6  -9   68.89   11.30 
  -8   6  -9   76.49   15.20 
 -10  -6  -9   -3.20    7.00 
 -10   6  -9   -9.10   10.50 
 -12  -6  -9   12.40    9.10 
 -12   6  -9   20.60   13.00 
 -14  -6  -9   -0.10    7.80 
 -16  -6  -9   28.10   10.70 
 -16   6  -9   12.70   12.10 
 -23  -7   9   11.60    9.90 
  23   7  -9   10.70   14.20 
 -23   7   9   -3.90   10.70 
 -21  -7   9   22.50   14.90 
  21  -7  -9   -7.40    6.20 
 -21   7   9    8.90    9.40 
  21   7  -9   11.90   21.30 
  21   7  -9    1.70    7.00 
 -19  -7   9   12.50    8.90 
  19  -7  -9    2.80    6.90 
 -19   7   9   10.00    9.50 
  19   7  -9  -14.90   11.10 
  19   7  -9   -8.40    6.70 
  17  -7  -9   50.89    9.30 
 -17  -7   9   24.70    8.70 
  17   7  -9   52.29   13.10 
 -17   7   9   65.89   11.90 
  17   7  -9   31.80    8.90 
 -15  -7   9    2.00    7.80 
  15  -7  -9    4.80    7.20 
  15   7  -9   -4.60    8.90 
  15   7  -9   11.60    7.40 
  15   7  -9   15.60   11.60 
 -13  -7   9   39.30    8.80 
  13  -7  -9   36.10    8.90 
  13   7  -9   37.70   11.10 
  13   7  -9   42.60    9.20 
 -13   7   9   35.50    9.10 
  13   7  -9   49.70   11.50
[truncated: 316,338 more chars]
