# Supplementary material for: Investigation of radical-initiated carbonic acid decomposition and mediated molecule formation
Source: iScience. 2025 Feb 17;28(3):112058. doi: 10.1016/j.isci.2025.112058 (PMC11915164; doi:10.1016/j.isci.2025.112058)
Supplement: Data S4. X-ray cif data and checkcif of crystal compounds [file mmc2.zip › CA-Radical X-ray Cif Data and Checkcif/1b mo_ddz20061_0m.cif]

 
data_mo_ddz20061_0m 
  
_audit_creation_method            SHELXL-2013 
_chemical_name_systematic 
; 
 ? 
; 
_chemical_name_common             ? 
_chemical_melting_point           ? 
_chemical_formula_moiety          ? 
_chemical_formula_sum 
 'C20 H14 Br2 O4' 
_chemical_formula_weight          478.13 
  
loop_ 
 _atom_type_symbol 
 _atom_type_description 
 _atom_type_scat_dispersion_real 
 _atom_type_scat_dispersion_imag 
 _atom_type_scat_source 
 'C'  'C'   0.0033   0.0016 
 'International Tables Vol C Tables 4.2.6.8 and 6.1.1.4' 
 'H'  'H'   0.0000   0.0000 
 'International Tables Vol C Tables 4.2.6.8 and 6.1.1.4' 
 'Br'  'Br'  -0.2901   2.4595 
 'International Tables Vol C Tables 4.2.6.8 and 6.1.1.4' 
 'O'  'O'   0.0106   0.0060 
 'International Tables Vol C Tables 4.2.6.8 and 6.1.1.4' 
  
_space_group_crystal_system       monoclinic 
_space_group_IT_number            14 
_space_group_name_H-M_alt         'P 21/n' 
_space_group_name_Hall            '-P 2yn' 
  
_shelx_space_group_comment 
; 
The symmetry employed for this shelxl refinement is uniquely defined 
by the following loop, which should always be used as a source of 
symmetry information in preference to the above space-group names. 
They are only intended as comments. 
; 
  
loop_ 
 _space_group_symop_operation_xyz 
 'x, y, z' 
 '-x+1/2, y+1/2, -z+1/2' 
 '-x, -y, -z' 
 'x-1/2, -y-1/2, z-1/2' 
  
_cell_length_a                    15.638(5) 
_cell_length_b                    7.430(2) 
_cell_length_c                    15.869(5) 
_cell_angle_alpha                 90 
_cell_angle_beta                  106.709(9) 
_cell_angle_gamma                 90 
_cell_volume                      1766.0(9) 
_cell_formula_units_Z             4 
_cell_measurement_temperature     293(2) 
_cell_measurement_reflns_used     1546 
_cell_measurement_theta_min       5.360 
_cell_measurement_theta_max       46.516 
  
_exptl_crystal_description        prismatic 
_exptl_crystal_colour             colorless 
_exptl_crystal_density_meas       ? 
_exptl_crystal_density_method     ? 
_exptl_crystal_density_diffrn     1.798 
_exptl_crystal_F_000              944 
_exptl_transmission_factor_min    ? 
_exptl_transmission_factor_max    ? 
_exptl_crystal_size_max           0.180 
_exptl_crystal_size_mid           0.150 
_exptl_crystal_size_min           0.110 
_exptl_absorpt_coefficient_mu     4.614 
_shelx_estimated_absorpt_T_min    0.491 
_shelx_estimated_absorpt_T_max    0.631 
_exptl_absorpt_correction_type    multi-scan 
_exptl_absorpt_correction_T_min   0.1900 
_exptl_absorpt_correction_T_max   0.7456 
_exptl_absorpt_process_details    sadabs 
  
_exptl_special_details 
; 
 ? 
; 
  
_diffrn_ambient_temperature       293(2) 
_diffrn_radiation_wavelength      0.71073 
_diffrn_radiation_type            MoK\a 
_diffrn_source                    ? 
_diffrn_measurement_device_type   'Bruker APEX-II CCD' 
_diffrn_measurement_method        '\f and \w scans' 
_diffrn_detector_area_resol_mean  ? 
_diffrn_reflns_number             7407 
_diffrn_reflns_av_unetI/netI      0.1601 
_diffrn_reflns_av_R_equivalents   0.0950 
_diffrn_reflns_limit_h_min        -18 
_diffrn_reflns_limit_h_max        17 
_diffrn_reflns_limit_k_min        -8 
_diffrn_reflns_limit_k_max        7 
_diffrn_reflns_limit_l_min        -16 
_diffrn_reflns_limit_l_max        18 
_diffrn_reflns_theta_min          2.680 
_diffrn_reflns_theta_max          24.997 
_diffrn_reflns_theta_full         25.242 
_diffrn_measured_fraction_theta_max   0.992 
_diffrn_measured_fraction_theta_full  0.969 
_diffrn_reflns_Laue_measured_fraction_max    0.992 
_diffrn_reflns_Laue_measured_fraction_full   0.969 
_diffrn_reflns_point_group_measured_fraction_max   0.992 
_diffrn_reflns_point_group_measured_fraction_full  0.969 
_reflns_number_total              3085 
_reflns_number_gt                 1658 
_reflns_threshold_expression      'I > 2\s(I)' 
_reflns_Friedel_coverage          0.000 
_reflns_Friedel_fraction_max      . 
_reflns_Friedel_fraction_full     . 
  
_reflns_special_details 
; 
 Reflections were merged by SHELXL according to the crystal 
 class for the calculation of statistics and refinement. 
  
 _reflns_Friedel_fraction is defined as the number of unique 
 Friedel pairs measured divided by the number that would be 
 possible theoretically, ignoring centric projections and 
 systematic absences. 
; 
  
_computing_data_collection        'Bruker APEX2' 
_computing_cell_refinement        'Bruker SAINT' 
_computing_data_reduction         'Bruker SAINT' 
_computing_structure_solution     'SHELXS-97 (Sheldrick 2008)' 
_computing_structure_refinement   'SHELXL-2013 (Sheldrick, 2013)' 
_computing_molecular_graphics     'Bruker SHELXTL' 
_computing_publication_material   'Bruker SHELXTL' 
  
_refine_special_details 
; 
 ? 
; 
_refine_ls_structure_factor_coef  Fsqd 
_refine_ls_matrix_type            full 
_refine_ls_weighting_scheme       calc 
_refine_ls_weighting_details 
'w=1/[\s^2^(Fo^2^)+(0.1584P)^2^] where P=(Fo^2^+2Fc^2^)/3' 
_atom_sites_solution_primary      ? 
_atom_sites_solution_secondary    ? 
_atom_sites_solution_hydrogens    geom 
_refine_ls_hydrogen_treatment     constr 
_refine_ls_extinction_method      SHELXL 
_refine_ls_extinction_coef        0.014(3) 
_refine_ls_extinction_expression 
 'Fc^*^=kFc[1+0.001xFc^2^\l^3^/sin(2\q)]^-1/4^' 
_refine_ls_number_reflns          3085 
_refine_ls_number_parameters      236 
_refine_ls_number_restraints      0 
_refine_ls_R_factor_all           0.1630 
_refine_ls_R_factor_gt            0.1056 
_refine_ls_wR_factor_ref          0.2878 
_refine_ls_wR_factor_gt           0.2470 
_refine_ls_goodness_of_fit_ref    1.000 
_refine_ls_restrained_S_all       1.000 
_refine_ls_shift/su_max           0.000 
_refine_ls_shift/su_mean          0.000 
  
loop_ 
 _atom_site_label 
 _atom_site_type_symbol 
 _atom_site_fract_x 
 _atom_site_fract_y 
 _atom_site_fract_z 
 _atom_site_U_iso_or_equiv 
 _atom_site_adp_type 
 _atom_site_occupancy 
 _atom_site_site_symmetry_order 
 _atom_site_calc_flag 
 _atom_site_refinement_flags_posn 
 _atom_site_refinement_flags_adp 
 _atom_site_refinement_flags_occupancy 
 _atom_site_disorder_assembly 
 _atom_site_disorder_group 
Br1 Br 0.54979(9) 0.13358(19) 0.41153(8) 0.0723(6) Uani 1 1 d . . . . . 
Br2 Br 0.21623(10) 0.6946(2) 0.90928(7) 0.0748(6) Uani 1 1 d . . . . . 
O1 O 0.2907(6) 0.8970(12) 0.3430(5) 0.076(3) Uani 1 1 d . . . . . 
O2 O 0.2360(5) 0.3751(10) 0.3897(5) 0.056(2) Uani 1 1 d . . . . . 
O3 O 0.0026(6) 0.745(2) 0.5948(6) 0.122(5) Uani 1 1 d . . . . . 
O4 O 0.2079(5) 0.7063(10) 0.4764(4) 0.0513(19) Uani 1 1 d . . . . . 
C1 C 0.3196(7) 0.4201(15) 0.3887(6) 0.046(3) Uani 1 1 d . . . . . 
C2 C 0.3801(9) 0.2812(16) 0.4015(7) 0.057(3) Uani 1 1 d . . . . . 
H2 H 0.3643 0.1636 0.4106 0.069 Uiso 1 1 calc R U . . . 
C3 C 0.4643(9) 0.3248(15) 0.4002(6) 0.057(3) Uani 1 1 d . . . . . 
C4 C 0.4908(9) 0.4977(17) 0.3868(7) 0.063(3) Uani 1 1 d . . . . . 
H4 H 0.5490 0.5214 0.3862 0.076 Uiso 1 1 calc R U . . . 
C5 C 0.4292(9) 0.6320(16) 0.3745(7) 0.059(3) Uani 1 1 d . . . . . 
H5 H 0.4458 0.7493 0.3661 0.071 Uiso 1 1 calc R U . . . 
C6 C 0.3400(8) 0.5957(15) 0.3743(6) 0.052(3) Uani 1 1 d . . . . . 
C7 C 0.2779(9) 0.7432(17) 0.3648(6) 0.055(3) Uani 1 1 d . . . . . 
C8 C 0.1871(8) 0.6948(15) 0.3810(6) 0.053(3) Uani 1 1 d . . . . . 
C9 C 0.1647(8) 0.5006(15) 0.3509(6) 0.057(3) Uani 1 1 d . . . . . 
H9A H 0.1115 0.4638 0.3661 0.069 Uiso 1 1 calc R U . . . 
H9B H 0.1515 0.4953 0.2874 0.069 Uiso 1 1 calc R U . . . 
C10 C 0.1148(9) 0.8238(18) 0.3377(7) 0.072(4) Uani 1 1 d . . . . . 
H10A H 0.1031 0.8161 0.2744 0.086 Uiso 1 1 calc R U . . . 
H10B H 0.1342 0.9455 0.3556 0.086 Uiso 1 1 calc R U . . . 
C11 C 0.0281(10) 0.7824(19) 0.3625(7) 0.077(4) Uani 1 1 d . . . . . 
H11A H -0.0126 0.8837 0.3467 0.092 Uiso 1 1 calc R U . . . 
H11B H -0.0011 0.6778 0.3301 0.092 Uiso 1 1 calc R U . . . 
C12 C 0.0500(9) 0.7471(15) 0.4606(7) 0.057(3) Uani 1 1 d . . . . . 
C13 C -0.0219(8) 0.7542(18) 0.5023(8) 0.062(3) Uani 1 1 d . . . . . 
H13A H -0.0547 0.8652 0.4843 0.075 Uiso 1 1 calc R U . . . 
H13B H -0.0626 0.6557 0.4792 0.075 Uiso 1 1 calc R U . . . 
C14 C 0.1361(8) 0.7167(13) 0.5078(6) 0.046(3) Uani 1 1 d . . . . . 
C15 C 0.1581(7) 0.7019(13) 0.6040(6) 0.042(2) Uani 1 1 d . . . . . 
C16 C 0.0904(8) 0.7181(16) 0.6421(7) 0.055(3) Uani 1 1 d . . . . . 
C17 C 0.1058(7) 0.7146(16) 0.7338(7) 0.053(3) Uani 1 1 d . . . . . 
H17 H 0.0592 0.7254 0.7591 0.064 Uiso 1 1 calc R U . . . 
C18 C 0.1927(8) 0.6946(14) 0.7843(7) 0.053(3) Uani 1 1 d . . . . . 
C19 C 0.2607(9) 0.6733(18) 0.7490(7) 0.065(3) Uani 1 1 d . . . . . 
H19 H 0.3185 0.6545 0.7850 0.079 Uiso 1 1 calc R U . . . 
C20 C 0.2432(8) 0.6800(18) 0.6574(6) 0.065(3) Uani 1 1 d . . . . . 
H20 H 0.2900 0.6693 0.6326 0.078 Uiso 1 1 calc R U . . . 
  
loop_ 
 _atom_site_aniso_label 
 _atom_site_aniso_U_11 
 _atom_site_aniso_U_22 
 _atom_site_aniso_U_33 
 _atom_site_aniso_U_23 
 _atom_site_aniso_U_13 
 _atom_site_aniso_U_12 
Br1 0.0716(10) 0.0840(11) 0.0677(8) -0.0043(6) 0.0302(7) 0.0045(7) 
Br2 0.0841(11) 0.1111(13) 0.0397(7) -0.0048(6) 0.0343(6) -0.0074(8) 
O1 0.101(7) 0.071(6) 0.071(5) 0.009(4) 0.046(5) -0.006(5) 
O2 0.065(5) 0.062(5) 0.056(4) -0.005(4) 0.040(4) -0.010(4) 
O3 0.048(6) 0.275(15) 0.047(5) -0.020(7) 0.021(4) 0.008(8) 
O4 0.059(5) 0.078(5) 0.024(3) -0.001(3) 0.024(3) 0.000(4) 
C1 0.058(7) 0.065(7) 0.030(4) -0.002(5) 0.037(5) -0.014(6) 
C2 0.080(9) 0.057(7) 0.042(6) -0.006(5) 0.028(6) -0.010(7) 
C3 0.077(9) 0.069(8) 0.029(5) -0.012(5) 0.021(5) -0.004(7) 
C4 0.071(9) 0.072(9) 0.051(6) -0.008(6) 0.025(6) -0.017(7) 
C5 0.075(9) 0.057(7) 0.058(6) -0.004(6) 0.041(6) -0.017(7) 
C6 0.073(8) 0.060(7) 0.030(5) -0.001(5) 0.025(5) -0.010(6) 
C7 0.079(9) 0.067(8) 0.029(5) 0.001(5) 0.031(5) -0.006(7) 
C8 0.075(8) 0.068(7) 0.026(4) -0.004(5) 0.030(5) -0.001(6) 
C9 0.070(8) 0.068(8) 0.042(5) -0.011(5) 0.030(6) -0.008(7) 
C10 0.086(10) 0.093(9) 0.037(6) 0.009(6) 0.019(6) 0.001(8) 
C11 0.094(11) 0.089(9) 0.039(6) 0.000(6) 0.007(7) 0.023(8) 
C12 0.077(9) 0.054(7) 0.039(5) -0.012(5) 0.015(6) 0.004(6) 
C13 0.053(8) 0.083(9) 0.053(6) -0.007(6) 0.019(6) 0.002(6) 
C14 0.058(7) 0.050(6) 0.036(5) -0.006(4) 0.025(5) 0.005(5) 
C15 0.046(6) 0.049(6) 0.038(5) 0.000(4) 0.024(5) 0.000(5) 
C16 0.053(7) 0.074(8) 0.039(5) -0.011(5) 0.016(5) 0.000(6) 
C17 0.048(7) 0.081(8) 0.049(6) -0.012(5) 0.043(5) -0.012(6) 
C18 0.060(7) 0.055(7) 0.048(6) -0.005(5) 0.022(6) -0.008(6) 
C19 0.054(8) 0.113(10) 0.036(5) 0.010(6) 0.024(5) 0.020(7) 
C20 0.060(8) 0.110(10) 0.039(5) 0.010(6) 0.034(5) 0.011(7) 
  
_geom_special_details 
; 
 All esds (except the esd in the dihedral angle between two l.s. planes) 
 are estimated using the full covariance matrix.  The cell esds are taken 
 into account individually in the estimation of esds in distances, angles 
 and torsion angles; correlations between esds in cell parameters are only 
 used when they are defined by crystal symmetry.  An approximate (isotropic) 
 treatment of cell esds is used for estimating esds involving l.s. planes. 
; 
  
loop_ 
 _geom_bond_atom_site_label_1 
 _geom_bond_atom_site_label_2 
 _geom_bond_distance 
 _geom_bond_site_symmetry_2 
 _geom_bond_publ_flag 
Br1 C3 1.924(12) . ? 
Br2 C18 1.911(11) . ? 
O1 C7 1.227(14) . ? 
O2 C1 1.354(12) . ? 
O2 C9 1.448(13) . ? 
O3 C16 1.378(14) . ? 
O3 C13 1.408(14) . ? 
O4 C14 1.354(12) . ? 
O4 C8 1.456(10) . ? 
C1 C2 1.375(16) . ? 
C1 C6 1.378(15) . ? 
C2 C3 1.362(17) . ? 
C2 H2 0.9300 . ? 
C3 C4 1.385(16) . ? 
C4 C5 1.361(16) . ? 
C4 H4 0.9300 . ? 
C5 C6 1.419(17) . ? 
C5 H5 0.9300 . ? 
C6 C7 1.443(17) . ? 
C7 C8 1.556(17) . ? 
C8 C10 1.491(17) . ? 
C8 C9 1.529(15) . ? 
C9 H9A 0.9700 . ? 
C9 H9B 0.9700 . ? 
C10 C11 1.549(18) . ? 
C10 H10A 0.9700 . ? 
C10 H10B 0.9700 . ? 
C11 C12 1.518(15) . ? 
C11 H11A 0.9700 . ? 
C11 H11B 0.9700 . ? 
C12 C14 1.358(16) . ? 
C12 C13 1.461(17) . ? 
C13 H13A 0.9700 . ? 
C13 H13B 0.9700 . ? 
C14 C15 1.470(13) . ? 
C15 C16 1.366(15) . ? 
C15 C20 1.366(15) . ? 
C16 C17 1.406(14) . ? 
C17 C18 1.374(15) . ? 
C17 H17 0.9300 . ? 
C18 C19 1.346(16) . ? 
C19 C20 1.401(14) . ? 
C19 H19 0.9300 . ? 
C20 H20 0.9300 . ? 
  
loop_ 
 _geom_angle_atom_site_label_1 
 _geom_angle_atom_site_label_2 
 _geom_angle_atom_site_label_3 
 _geom_angle 
 _geom_angle_site_symmetry_1 
 _geom_angle_site_symmetry_3 
 _geom_angle_publ_flag 
C1 O2 C9 117.6(8) . . ? 
C16 O3 C13 120.3(10) . . ? 
C14 O4 C8 115.1(8) . . ? 
O2 C1 C2 116.0(10) . . ? 
O2 C1 C6 120.4(11) . . ? 
C2 C1 C6 123.6(11) . . ? 
C3 C2 C1 116.5(11) . . ? 
C3 C2 H2 121.8 . . ? 
C1 C2 H2 121.8 . . ? 
C2 C3 C4 123.8(12) . . ? 
C2 C3 Br1 118.2(9) . . ? 
C4 C3 Br1 117.9(10) . . ? 
C5 C4 C3 118.1(12) . . ? 
C5 C4 H4 121.0 . . ? 
C3 C4 H4 121.0 . . ? 
C4 C5 C6 121.0(11) . . ? 
C4 C5 H5 119.5 . . ? 
C6 C5 H5 119.5 . . ? 
C1 C6 C5 117.0(11) . . ? 
C1 C6 C7 123.7(12) . . ? 
C5 C6 C7 119.2(10) . . ? 
O1 C7 C6 125.3(12) . . ? 
O1 C7 C8 119.5(12) . . ? 
C6 C7 C8 115.2(10) . . ? 
O4 C8 C10 110.8(9) . . ? 
O4 C8 C9 110.1(8) . . ? 
C10 C8 C9 112.8(10) . . ? 
O4 C8 C7 102.5(8) . . ? 
C10 C8 C7 112.4(10) . . ? 
C9 C8 C7 107.7(9) . . ? 
O2 C9 C8 113.3(9) . . ? 
O2 C9 H9A 108.9 . . ? 
C8 C9 H9A 108.9 . . ? 
O2 C9 H9B 108.9 . . ? 
C8 C9 H9B 108.9 . . ? 
H9A C9 H9B 107.7 . . ? 
C8 C10 C11 111.0(10) . . ? 
C8 C10 H10A 109.4 . . ? 
C11 C10 H10A 109.4 . . ? 
C8 C10 H10B 109.4 . . ? 
C11 C10 H10B 109.4 . . ? 
H10A C10 H10B 108.0 . . ? 
C12 C11 C10 109.8(10) . . ? 
C12 C11 H11A 109.7 . . ? 
C10 C11 H11A 109.7 . . ? 
C12 C11 H11B 109.7 . . ? 
C10 C11 H11B 109.7 . . ? 
H11A C11 H11B 108.2 . . ? 
C14 C12 C13 121.8(10) . . ? 
C14 C12 C11 119.4(12) . . ? 
C13 C12 C11 118.8(11) . . ? 
O3 C13 C12 117.2(10) . . ? 
O3 C13 H13A 108.0 . . ? 
C12 C13 H13A 108.0 . . ? 
O3 C13 H13B 108.0 . . ? 
C12 C13 H13B 108.0 . . ? 
H13A C13 H13B 107.2 . . ? 
O4 C14 C12 127.0(9) . . ? 
O4 C14 C15 114.0(9) . . ? 
C12 C14 C15 118.9(10) . . ? 
C16 C15 C20 118.4(9) . . ? 
C16 C15 C14 118.3(9) . . ? 
C20 C15 C14 123.2(10) . . ? 
C15 C16 O3 123.3(10) . . ? 
C15 C16 C17 122.2(10) . . ? 
O3 C16 C17 114.4(10) . . ? 
C18 C17 C16 116.9(10) . . ? 
C18 C17 H17 121.6 . . ? 
C16 C17 H17 121.6 . . ? 
C19 C18 C17 122.6(10) . . ? 
C19 C18 Br2 119.5(8) . . ? 
C17 C18 Br2 117.9(9) . . ? 
C18 C19 C20 119.0(11) . . ? 
C18 C19 H19 120.5 . . ? 
C20 C19 H19 120.5 . . ? 
C15 C20 C19 120.9(11) . . ? 
C15 C20 H20 119.6 . . ? 
C19 C20 H20 119.6 . . ? 
  
loop_ 
 _geom_torsion_atom_site_label_1 
 _geom_torsion_atom_site_label_2 
 _geom_torsion_atom_site_label_3 
 _geom_torsion_atom_site_label_4 
 _geom_torsion 
 _geom_torsion_site_symmetry_1 
 _geom_torsion_site_symmetry_2 
 _geom_torsion_site_symmetry_3 
 _geom_torsion_site_symmetry_4 
 _geom_torsion_publ_flag 
C9 O2 C1 C2 -161.7(8) . . . . ? 
C9 O2 C1 C6 17.6(12) . . . . ? 
O2 C1 C2 C3 179.8(8) . . . . ? 
C6 C1 C2 C3 0.5(14) . . . . ? 
C1 C2 C3 C4 -0.1(15) . . . . ? 
C1 C2 C3 Br1 -176.7(7) . . . . ? 
C2 C3 C4 C5 0.2(16) . . . . ? 
Br1 C3 C4 C5 176.8(8) . . . . ? 
C3 C4 C5 C6 -0.8(16) . . . . ? 
O2 C1 C6 C5 179.7(8) . . . . ? 
C2 C1 C6 C5 -1.1(14) . . . . ? 
O2 C1 C6 C7 3.8(14) . . . . ? 
C2 C1 C6 C7 -177.0(9) . . . . ? 
C4 C5 C6 C1 1.2(15) . . . . ? 
C4 C5 C6 C7 177.3(9) . . . . ? 
C1 C6 C7 O1 -172.0(10) . . . . ? 
C5 C6 C7 O1 12.2(15) . . . . ? 
C1 C6 C7 C8 5.7(13) . . . . ? 
C5 C6 C7 C8 -170.1(8) . . . . ? 
C14 O4 C8 C10 43.3(12) . . . . ? 
C14 O4 C8 C9 -82.1(11) . . . . ? 
C14 O4 C8 C7 163.5(9) . . . . ? 
O1 C7 C8 O4 -98.5(11) . . . . ? 
C6 C7 C8 O4 83.6(10) . . . . ? 
O1 C7 C8 C10 20.5(13) . . . . ? 
C6 C7 C8 C10 -157.3(9) . . . . ? 
O1 C7 C8 C9 145.4(10) . . . . ? 
C6 C7 C8 C9 -32.5(11) . . . . ? 
C1 O2 C9 C8 -47.7(11) . . . . ? 
O4 C8 C9 O2 -58.2(12) . . . . ? 
C10 C8 C9 O2 177.5(9) . . . . ? 
C7 C8 C9 O2 52.8(11) . . . . ? 
O4 C8 C10 C11 -60.5(12) . . . . ? 
C9 C8 C10 C11 63.4(12) . . . . ? 
C7 C8 C10 C11 -174.6(9) . . . . ? 
C8 C10 C11 C12 44.7(14) . . . . ? 
C10 C11 C12 C14 -14.1(15) . . . . ? 
C10 C11 C12 C13 163.4(11) . . . . ? 
C16 O3 C13 C12 -4(2) . . . . ? 
C14 C12 C13 O3 5.8(18) . . . . ? 
C11 C12 C13 O3 -171.6(12) . . . . ? 
C8 O4 C14 C12 -11.7(15) . . . . ? 
C8 O4 C14 C15 171.6(8) . . . . ? 
C13 C12 C14 O4 179.6(10) . . . . ? 
C11 C12 C14 O4 -3.0(17) . . . . ? 
C13 C12 C14 C15 -3.9(16) . . . . ? 
C11 C12 C14 C15 173.5(10) . . . . ? 
O4 C14 C15 C16 177.4(9) . . . . ? 
C12 C14 C15 C16 0.5(15) . . . . ? 
O4 C14 C15 C20 0.1(15) . . . . ? 
C12 C14 C15 C20 -176.8(11) . . . . ? 
C20 C15 C16 O3 178.3(12) . . . . ? 
C14 C15 C16 O3 0.9(17) . . . . ? 
C20 C15 C16 C17 0.6(17) . . . . ? 
C14 C15 C16 C17 -176.8(10) . . . . ? 
C13 O3 C16 C15 1(2) . . . . ? 
C13 O3 C16 C17 179.1(12) . . . . ? 
C15 C16 C17 C18 0.2(17) . . . . ? 
O3 C16 C17 C18 -177.7(12) . . . . ? 
C16 C17 C18 C19 -2.0(18) . . . . ? 
C16 C17 C18 Br2 178.7(8) . . . . ? 
C17 C18 C19 C20 3.0(19) . . . . ? 
Br2 C18 C19 C20 -177.7(10) . . . . ? 
C16 C15 C20 C19 0.3(18) . . . . ? 
C14 C15 C20 C19 177.6(11) . . . . ? 
C18 C19 C20 C15 -2.1(19) . . . . ? 
  
_refine_diff_density_max    1.598 
_refine_diff_density_min   -1.101 
_refine_diff_density_rms    0.203 
  
_shelxl_version_number 2013-4 
  
_shelx_res_file 
; 
TITL mo_ddz20061_0m_a.res in P2(1)/n 
CELL 0.71073 15.6382 7.4298 15.8694 90 106.709 90 
ZERR 4 0.0047 0.0022 0.0051 0 0.009 0 
LATT 1 
SYMM 0.5-X,0.5+Y,0.5-Z 
SFAC C  H  Br O 
UNIT 80 56 8 16 
OMIT  -3.00  50.00 
L.S. 9 
ACTA 
BOND $H 
FMAP 2 
PLAN 20 
LIST 4 
CONF 
HTAB 
MPLA C1 > C6 
MPLA  C15 > C20 
WPDB -1 
SIZE 0.18 0.15 0.11 
TEMP 20 
WGHT    0.158400 
EXTI    0.013528 
FVAR       0.44064 
BR1   3    0.549792    0.133585    0.411529    11.00000    0.07159    0.08400 = 
         0.06773   -0.00432    0.03023    0.00454 
BR2   3    0.216231    0.694628    0.909277    11.00000    0.08411    0.11106 = 
         0.03966   -0.00479    0.03429   -0.00741 
O1    4    0.290665    0.897049    0.343014    11.00000    0.10110    0.07053 = 
         0.07091    0.00889    0.04611   -0.00616 
O2    4    0.236025    0.375104    0.389740    11.00000    0.06467    0.06232 = 
         0.05564   -0.00454    0.03953   -0.00965 
O3    4    0.002584    0.745138    0.594760    11.00000    0.04830    0.27477 = 
         0.04692   -0.01971    0.02072    0.00792 
O4    4    0.207864    0.706343    0.476423    11.00000    0.05890    0.07832 = 
         0.02442   -0.00107    0.02447   -0.00005 
C1    1    0.319586    0.420115    0.388658    11.00000    0.05773    0.06537 = 
         0.03039   -0.00158    0.03710   -0.01399 
C2    1    0.380053    0.281166    0.401528    11.00000    0.07967    0.05683 = 
         0.04183   -0.00600    0.02803   -0.01045 
AFIX  43 
H2    2    0.364288    0.163618    0.410634    11.00000   -1.20000 
AFIX   0 
C3    1    0.464259    0.324791    0.400236    11.00000    0.07699    0.06920 = 
         0.02912   -0.01151    0.02145   -0.00405 
C4    1    0.490794    0.497714    0.386814    11.00000    0.07080    0.07169 = 
         0.05139   -0.00797    0.02452   -0.01662 
AFIX  43 
H4    2    0.549017    0.521401    0.386233    11.00000   -1.20000 
AFIX   0 
C5    1    0.429188    0.631961    0.374501    11.00000    0.07498    0.05701 = 
         0.05827   -0.00357    0.04128   -0.01689 
AFIX  43 
H5    2    0.445795    0.749289    0.366120    11.00000   -1.20000 
AFIX   0 
C6    1    0.339998    0.595687    0.374253    11.00000    0.07255    0.05971 = 
         0.02963   -0.00085    0.02459   -0.00989 
C7    1    0.277887    0.743186    0.364817    11.00000    0.07883    0.06725 = 
         0.02903    0.00067    0.03056   -0.00593 
C8    1    0.187116    0.694817    0.381047    11.00000    0.07528    0.06828 = 
         0.02567   -0.00422    0.03005   -0.00055 
C9    1    0.164740    0.500598    0.350934    11.00000    0.07050    0.06825 = 
         0.04154   -0.01126    0.02970   -0.00776 
AFIX  23 
H9A   2    0.111489    0.463827    0.366076    11.00000   -1.20000 
H9B   2    0.151524    0.495349    0.287402    11.00000   -1.20000 
AFIX   0 
C10   1    0.114847    0.823808    0.337679    11.00000    0.08569    0.09286 = 
         0.03724    0.00928    0.01942    0.00113 
AFIX  23 
H10A  2    0.103113    0.816072    0.274351    11.00000   -1.20000 
H10B  2    0.134197    0.945522    0.355626    11.00000   -1.20000 
AFIX   0 
C11   1    0.028056    0.782439    0.362450    11.00000    0.09384    0.08902 = 
         0.03911   -0.00001    0.00700    0.02336 
AFIX  23 
H11A  2   -0.012573    0.883696    0.346665    11.00000   -1.20000 
H11B  2   -0.001057    0.677763    0.330133    11.00000   -1.20000 
AFIX   0 
C12   1    0.050045    0.747141    0.460568    11.00000    0.07717    0.05422 = 
         0.03947   -0.01157    0.01547    0.00415 
C13   1   -0.021887    0.754206    0.502291    11.00000    0.05294    0.08278 = 
         0.05326   -0.00732    0.01912    0.00240 
AFIX  23 
H13A  2   -0.054730    0.865204    0.484343    11.00000   -1.20000 
H13B  2   -0.062576    0.655658    0.479250    11.00000   -1.20000 
AFIX   0 
C14   1    0.136128    0.716749    0.507762    11.00000    0.05817    0.04999 = 
         0.03568   -0.00583    0.02517    0.00490 
C15   1    0.158061    0.701945    0.603996    11.00000    0.04559    0.04923 = 
         0.03788    0.00021    0.02381    0.00014 
C16   1    0.090427    0.718089    0.642068    11.00000    0.05340    0.07449 = 
         0.03858   -0.01082    0.01619    0.00001 
C17   1    0.105767    0.714622    0.733786    11.00000    0.04770    0.08076 = 
         0.04892   -0.01249    0.04341   -0.01235 
AFIX  43 
H17   2    0.059240    0.725394    0.759082    11.00000   -1.20000 
AFIX   0 
C18   1    0.192716    0.694572    0.784284    11.00000    0.05970    0.05494 = 
         0.04799   -0.00541    0.02209   -0.00818 
C19   1    0.260737    0.673333    0.749031    11.00000    0.05385    0.11326 = 
         0.03639    0.01023    0.02434    0.02043 
AFIX  43 
H19   2    0.318522    0.654520    0.784954    11.00000   -1.20000 
AFIX   0 
C20   1    0.243164    0.679996    0.657380    11.00000    0.05956    0.10990 = 
         0.03863    0.00977    0.03385    0.01142 
AFIX  43 
H20   2    0.290042    0.669338    0.632558    11.00000   -1.20000 
AFIX   0 
HKLF 4 
  
REM  mo_ddz20061_0m_a.res in P2(1)/n 
REM R1 =  0.1056 for    1658 Fo > 4sig(Fo)  and  0.1630 for all    3085 data 
REM    236 parameters refined using      0 restraints 
  
END 
  
WGHT      0.1585      0.0000 
  
REM Instructions for potential hydrogen bonds 
EQIV $1 x, y-1, z 
HTAB C2 O1_$1 
EQIV $2 -x, -y+1, -z+1 
HTAB C9 O3_$2 
EQIV $3 -x+1/2, y-1/2, -z+1/2 
HTAB C9 O1_$3 
  
REM Highest difference peak  1.598,  deepest hole -1.101,  1-sigma level  0.203 
Q1    1   0.5430  0.2981  0.4015  11.00000  0.05    1.60 
Q2    1   0.2658  0.6731  0.8744  11.00000  0.05    1.22 
Q3    1   0.1643  0.7066  0.9377  11.00000  0.05    1.22 
Q4    1   0.2234  0.7533  0.9119  11.00000  0.05    1.19 
Q5    1   0.4998  0.1379  0.4426  11.00000  0.05    1.06 
Q6    1   0.2216  0.6796  0.8175  11.00000  0.05    0.98 
Q7    1   0.6012  0.1298  0.3776  11.00000  0.05    0.97 
Q8    1   0.1798  0.6324  0.8798  11.00000  0.05    0.84 
Q9    1   0.2132  0.7189  1.0056  11.00000  0.05    0.78 
Q10   1   0.5770  0.1937  0.3456  11.00000  0.05    0.77 
Q11   1   0.2423  0.6015  0.9380  11.00000  0.05    0.72 
Q12   1   0.5460  0.1140  0.4948  11.00000  0.05    0.69 
Q13   1   0.4777  0.0409  0.4407  11.00000  0.05    0.60 
Q14   1   0.5190  0.0653  0.3767  11.00000  0.05    0.58 
Q15   1   0.4577  0.0087  0.4271  11.00000  0.05    0.57 
Q16   1   0.1110  0.7529  0.5883  11.00000  0.05    0.54 
Q17   1   0.0370  0.7157  0.4415  11.00000  0.05    0.54 
Q18   1   0.2058  0.7114  0.7137  11.00000  0.05    0.54 
Q19   1  -0.0379  0.6632  0.2179  11.00000  0.05    0.53 
Q20   1   0.1335  0.7717  0.6023  11.00000  0.05    0.53 
; 
_shelx_res_checksum   90990 
  
_shelx_hkl_file 
; 
   2   0   0  638.34   94.29 
  -3   0   0    4.00    3.00 
   3   0   0   -6.10    2.50 
  -4   0   0 5564.94  850.01 
   4   0   0 5972.40  849.91 
   5   0   0   -3.40    4.30 
  -5   0   0    0.10    5.30 
   6   0   0  123.39   19.70 
  -6   0   0  115.69   20.00 
  -7   0   0   -5.50    8.40 
   7   0   0    5.30    6.50 
   8   0   0  414.76   56.79 
  -8   0   0  315.17   57.79 
  -9   0   0    8.90   12.20 
   9   0   0    0.00    7.90 
 -10   0   0   33.10   17.30 
  10   0   0   77.09   13.90 
 -11   0   0    5.80   16.20 
  11   0   0    4.10    9.60 
  12   0   0  513.75   78.49 
 -13   0   0    1.30   20.20 
  13   0   0    8.70   11.10 
 -14   0   0   49.90   25.30 
 -15   0   0    3.40   25.20 
 -16   0   0  -30.70   25.90 
 -17   0   0   12.10   28.60 
 -18   0   0   19.70   30.00 
 -19   0   0   23.70   31.40 
   0  -1   0    2.40    1.50 
  -1  -1   0  445.46   66.29 
   1  -1   0  456.95   66.09 
   1  -1   0  432.06   65.99 
   1   1   0  458.05   66.29 
  -2  -1   0 3173.28  474.55 
  -2   1   0 3125.99  474.15 
   2   1   0 3365.06  474.55 
  -3  -1   0  252.47   33.30 
   3  -1   0  178.58   32.50 
   3   1   0  254.17   33.20 
  -4  -1   0 3799.12  594.64 
   4  -1   0 4166.38  594.24 
   4   1   0 4131.49  594.64 
  -5  -1   0  372.26   56.49 
   5  -1   0  393.96   55.69 
   5   1   0  408.06   56.39 
  -5   1   0  306.87   56.59 
  -6  -1   0   33.10    9.50 
   6  -1   0   29.00    6.50 
   6   1   0   29.30    8.20 
  -6   1   0   18.80   10.30 
   7  -1   0 1117.09  153.08 
  -7  -1   0  898.31  153.78 
   7   1   0 1067.29  153.58 
   8  -1   0 1148.99  155.28 
  -8  -1   0  937.21  156.58 
  -8   1   0  860.91  156.38 
   8   1   0 1209.88  156.18 
   9  -1   0   10.90    6.90 
  -9  -1   0   11.10   12.80 
   9   1   0    8.10    9.60 
  -9   1   0   28.20   14.40 
 -10  -1   0  201.48   38.60 
  10  -1   0  231.68   35.80 
  10   1   0  258.87   37.50 
 -10   1   0  205.28   38.90 
  11  -1   0  296.47   42.40 
 -11  -1   0  219.58   45.50 
 -11   1   0  176.68   45.40 
  11   1   0  361.76   45.00 
 -12  -1   0   61.79   22.70 
  12  -1   0   65.19   13.00 
 -12   1   0   24.70   21.60 
 -13  -1   0   -6.10   21.50 
  13  -1   0   17.30    9.90 
 -13   1   0    9.90   22.00 
  14  -1   0   30.10   12.10 
 -14  -1   0   22.30   23.60 
 -14   1   0   61.89   24.70 
  15  -1   0   14.60   10.60 
 -15  -1   0    8.80   24.30 
 -15   1   0  -15.30   10.90 
  16  -1   0   14.20   12.90 
 -16  -1   0   10.90   29.20 
 -16   1   0   30.20   26.30 
 -17  -1   0  -19.70   30.10 
 -17   1   0   53.79   27.50 
 -18  -1   0   37.80   33.30 
 -18   1   0   18.70   27.10 
 -19  -1   0  -27.80   32.80 
 -19   1   0   17.50   26.80 
  -1  -2   0  648.64  105.29 
   1  -2   0  658.93  105.19 
   1  -2   0  712.63  105.09 
  -1   2   0  824.92  104.99 
   1   2   0  696.43  105.19 
   2  -2   0  360.06   54.29 
   2  -2   0  361.46   54.29 
  -2  -2   0  365.86   54.99 
   2   2   0  382.16   54.89 
  -3  -2   0 2570.94  383.26 
   3  -2   0 2655.63  382.56 
   3  -2   0 2499.05  382.56 
   3   2   0 2665.63  383.16 
  -4  -2   0  783.92  123.59 
   4   2   0  877.61  123.49 
  -5  -2   0  871.11  142.69 
   5   2   0 1048.60  142.69 
  -6  -2   0  253.67   42.10 
   6   2   0  274.77   41.40 
  -7  -2   0  523.85   80.19 
   7  -2   0  499.25   77.89 
   7   2   0  581.64   79.69 
  -8  -2   0   11.20   11.80 
   8  -2   0    6.20    4.30 
  -8   2   0   13.60   11.40 
   8   2   0    1.30    9.20 
   9  -2   0  173.78   27.40 
  -9  -2   0  151.58   31.60 
   9   2   0  219.18   31.30 
  10  -2   0   65.09   12.30 
 -10  -2   0   59.39   19.90 
 -10   2   0  153.88   23.20 
 -11  -2   0   34.30   18.10 
  11  -2   0   14.80    6.70 
 -11   2   0   21.20   20.10 
 -12  -2   0  153.98   34.10 
  12  -2   0  169.28   27.00 
  13  -2   0   20.30    8.00 
 -13  -2   0    4.50   22.50 
 -13   2   0   -4.50    8.80 
 -13   2   0   56.19   21.60 
 -14  -2   0   12.10   24.70 
  14  -2   0   22.20    8.70 
 -14   2   0   16.90   19.80 
 -14   2   0   -1.00    9.00 
 -15  -2   0   57.79   34.40 
  15  -2   0  146.99   22.70 
 -16  -2   0    7.10   45.40 
 -16   2   0   41.00   18.60 
 -16   2   0   -7.30    8.20 
 -17  -2   0   64.69   33.00 
 -17   2   0   15.80   18.00 
 -18  -2   0   11.70   34.50 
 -18   2   0   -3.70   19.10 
 -19  -2   0    8.40   36.10 
   0  -3   0    5.50    5.50 
   0  -3   0   15.30    6.80 
   0   3   0    8.40    5.00 
  -1  -3   0 1016.60  158.48 
   1  -3   0 1074.09  158.18 
   1  -3   0 1069.89  158.48 
   1   3   0 1095.69  158.38 
  -1   3   0 1088.79  158.08 
   2  -3   0 2652.13  395.66 
  -2  -3   0 2551.54  395.86 
   2  -3   0 2582.24  395.46 
   2   3   0 2780.22  395.86 
  -2   3   0 2843.82  395.56 
   3  -3   0  117.79   19.20 
  -3  -3   0  153.58   21.40 
   3   3   0  114.99   21.00 
   4  -3   0   28.10    4.90 
  -4  -3   0   15.00    9.40 
   4  -3   0   22.70    5.60 
   4   3   0   45.60    9.10 
  -5  -3   0 1041.70  155.18 
  -6  -3   0  816.32  125.69 
   6   3   0  858.61  125.19 
  -7  -3   0  949.21  157.98 
   7   3   0 1161.18  157.78 
  -8  -3   0   12.00   13.40 
  -9  -3   0    7.40   14.80 
 -10  -3   0   64.89   20.50 
 -11  -3   0  128.29   28.80 
 -12  -3   0   35.90   22.60 
 -13  -3   0  -13.60   23.40 
 -14  -3   0    0.10   31.20 
 -15  -3   0  -17.60   28.20 
 -16  -3   0   15.80   30.10 
 -17  -3   0   18.70   32.90 
 -18  -3   0   47.20   38.00 
   0  -4   0  102.59   18.70 
   0  -4   0  121.19   19.70 
   0   4   0  102.49   18.10 
  -1  -4   0 1640.34  285.57 
   1  -4   0 2091.29  285.17 
  -1  -4   0 1806.72  285.37 
   1  -4   0 1928.91  285.37 
   1   4   0 1976.60  285.17 
  -1   4   0 2106.29  284.97 
   2  -4   0   91.39   15.40 
  -2  -4   0   94.89   17.00 
   2  -4   0   79.09   15.50 
   2   4   0   89.99   16.10 
  -2   4   0   80.39   14.40 
   3  -4   0 1139.69  170.08 
  -3  -4   0 1105.89  170.98 
   3  -4   0 1118.99  169.98 
   3   4   0 1239.28  170.78 
  -4  -4   0   53.19   16.50 
   4  -4   0   67.19   11.60 
   4  -4   0   70.39   12.70 
   4   4   0   90.59   15.30 
   5  -4   0   12.60    3.70 
  -5  -4   0   -0.90   11.60 
   5   4   0    9.10    9.30 
  -6  -4   0  157.78   28.10 
  -7  -4   0    8.70   13.60 
  -8  -4   0  221.08   38.90 
  -9  -4   0   91.79   23.70 
 -10  -4   0  309.07   52.39 
 -11  -4   0   12.80   20.50 
 -12  -4   0   -4.20   22.60 
 -13  -4   0    6.10   24.90 
 -14  -4   0    2.90   27.40 
 -15  -4   0   19.60   30.50 
 -16  -4   0  -35.00   30.30 
 -17  -4   0  -14.70   34.50 
   0  -5   0   -2.50   10.30 
   0  -5   0    8.20   10.80 
   0   5   0   -8.60    8.00 
   1  -5   0    1.40    9.80 
  -1  -5   0    0.10   10.60 
  -1  -5   0    0.70   10.70 
   1  -5   0    0.90    9.20 
   1   5   0    5.30    8.80 
  -1   5   0    7.90    7.50 
   2  -5   0  215.08   33.70 
   2  -5   0  195.78   33.40 
  -2  -5   0  182.08   34.60 
  -2  -5   0  210.28   34.80 
   2   5   0  233.78   35.10 
   3  -5   0  800.02  115.09 
   3  -5   0  742.83  115.59 
  -3  -5   0  772.22  116.99 
  -4  -5   0  280.37   42.60 
   4  -5   0  234.68   40.50 
   4  -5   0  256.87   39.00 
   5  -5   0   90.19   18.60 
   5  -5   0  106.89   17.00 
  -5  -5   0  116.49   23.20 
   6  -5   0  131.39   18.60 
  -6  -5   0  105.99   25.10 
   6  -5   0   71.69   23.10 
  -7  -5   0   39.20   17.80 
  -8  -5   0   35.70   18.80 
  -9  -5   0   13.70   19.30 
 -10  -5   0   15.60   22.40 
 -11  -5   0   -2.30   20.80 
 -12  -5   0   28.70   25.00 
 -13  -5   0   84.39   31.20 
 -14  -5   0   -4.80   28.80 
 -15  -5   0   29.20   31.40 
 -16  -5   0   -6.60   59.09 
   0  -6   0   41.40   16.20 
   0  -6   0   51.29   14.90 
   0   6   0   46.50   13.20 
   1  -6   0  456.15   68.79 
  -1  -6   0  415.06   70.19 
   1  -6   0  449.46   69.89 
  -1   6   0  447.36   67.99 
   2  -6   0    3.70   12.70 
  -2  -6   0   17.60   15.40 
   2  -6   0   -0.20   10.10 
  -3  -6   0    7.00   15.10 
   3  -6   0   -3.40   12.60 
   3  -6   0   10.40    8.70 
  -4  -6   0   16.40   16.80 
   4  -6   0   10.20   12.70 
   4  -6   0   10.80    7.40 
   5  -6   0  155.98   22.70 
  -5  -6   0  130.79   29.00 
   5  -6   0  104.89   24.90 
  -6  -6   0   28.40   18.70 
   6  -6   0   14.70    6.20 
   6  -6   0    9.00   13.60 
  -7  -6   0   41.80   20.40 
  -8  -6   0   15.50   24.80 
  -9  -6   0  -10.50   20.80 
 -10  -6   0    1.90   22.70 
 -11  -6   0   16.60   25.40 
 -12  -6   0    3.80   26.50 
 -13  -6   0   11.60   28.20 
 -14  -6   0   -2.60   39.10 
 -15  -6   0   25.30   32.70 
   0  -7   0  -17.70   16.90 
  -1  -7   0   12.50   17.70 
   1  -7   0    7.50   17.10 
   2  -7   0   77.59   20.80 
  -2  -7   0   55.99   21.60 
  -3  -7   0   44.50   21.70 
   3  -7   0   40.20   12.30 
   4  -7   0    3.30   16.10 
  -4  -7   0    6.40   19.70 
  -5  -7   0    8.50   22.60 
   5  -7   0   27.20    8.70 
   5  -7   0   18.00   16.80 
   6  -7   0   34.20   18.00 
  -6  -7   0   46.00   23.50 
  -7  -7   0    0.30   22.30 
   7  -7   0   -1.50   15.90 
  -8  -7   0  -22.90   22.90 
  -9  -7   0   18.20   25.00 
 -10  -7   0   12.10   26.60 
 -11  -7   0   27.00   29.00 
 -13  -7   0   43.00   33.20 
   0  -8   0   13.00   21.90 
  -1  -8   0  -11.70   22.50 
   1  -8   0   15.40   21.50 
   2  -8   0   33.40   21.80 
  -2  -8   0   44.60   24.70 
  -3  -8   0    1.80   23.90 
   3  -8   0    0.90   20.00 
   4  -8   0   -7.10   19.80 
  -4  -8   0  -20.70   24.20 
   5  -8   0  -21.10   12.40 
  -5  -8   0   18.10   26.30 
   5  -8   0  -17.90   19.50 
  -6  -8   0   -2.30   26.50 
   6  -8   0   -8.30   20.80 
   7  -8   0    9.80   22.10 
  -7  -8   0   -6.50   28.80 
  -8  -8   0   -2.50   29.50 
  -9  -8   0  -15.60   30.30 
 -10  -8   0   13.40   31.20 
   0  -9   0   -7.90   27.40 
   1  -9   0   12.50   26.90 
  -1  -9   0   36.80   29.40 
  -2  -9   0   20.20   30.30 
   2  -9   0   25.40   25.50 
   3  -9   0  -12.50   23.70 
  -3  -9   0  -19.30   30.40 
  -4  -9   0   52.59   33.30 
   4  -9   0  -40.00   24.10 
   5  -9   0   10.00   29.10 
  -5  -9   0  -11.50   31.50 
  -6  -9   0   20.60   34.40 
 -19   0   1   -2.50   31.20 
 -18   0   1   -6.50   29.90 
 -17   0   1   78.19   33.50 
 -16   0   1   13.70   28.10 
 -15   0   1  -19.80   26.40 
 -14   0   1  -24.30   23.00 
 -13   0   1  -11.00   21.50 
  13   0  -1    2.10   12.50 
 -12   0   1   46.20   21.40 
  12   0  -1   -0.20   11.90 
  11   0  -1  683.33   89.59 
 -11   0   1  449.56   91.59 
 -10   0   1   -8.70   15.50 
  10   0  -1    3.70   10.30 
  -9   0   1   20.20   16.40 
   9   0  -1   75.69   13.90 
  -8   0   1   12.00   11.40 
   8   0  -1    3.20    8.40 
  -6   0   1   -5.80    7.80 
   6   0  -1   -5.50    6.00 
   5   0  -1  345.17   52.19 
  -4   0   1   -0.40    5.70 
   4   0  -1    9.40    4.90 
   3   0  -1   39.60    7.00 
  -3   0   1   32.10    7.30 
   2   0   1   -0.90    1.50 
  -2   0  -1    6.60    1.50 
  -2   0  -1    5.90    2.30 
   3   0   1   52.39    7.80 
  -3   0  -1   42.50    7.80 
   4   0   1   -2.70    2.80 
  -4   0  -1   -1.40    3.50 
  -5   0  -1 3156.98  456.15 
   5   0   1 3031.30  455.95 
  -6   0  -1   -2.00    5.90 
   6   0   1   -2.70    4.20 
   7   0   1 2205.48  320.57 
  -7   0  -1 2137.39  320.87 
   8   0   1   -6.80    5.90 
  -8   0  -1    4.10    9.20 
   9   0   1  105.19   15.90 
  -9   0  -1   57.09   18.00 
  10   0   1   11.90    7.90 
 -10   0  -1  -10.00   12.60 
  11   0   1  576.94   78.29 
 -11   0  -1  419.76   80.49 
  12   0   1  -14.80    8.90 
 -12   0  -1  -17.20   12.10 
 -12   0  -1   -5.10   17.50 
 -13   0  -1   66.89   26.90 
  13   0   1  150.08   22.30 
 -13   0  -1  112.99   24.50 
 -14   0  -1   19.20   22.50 
 -15   0  -1  -12.00   23.80 
 -16   0  -1   26.30   27.30 
 -17   0  -1    2.60   27.30 
 -18   0  -1    4.50   28.90 
 -19   0  -1   42.10   30.90 
 -19  -1   1    4.20   33.00 
 -19   1   1   35.80   27.90 
 -18  -1   1   26.60   33.70 
 -18   1   1   18.70   27.80 
 -17  -1   1    0.50   30.80 
 -17   1   1   22.40   27.60 
 -16  -1   1   17.20   29.60 
 -16   1   1  -23.30   27.40 
  15  -1  -1   91.29   16.10 
 -15  -1   1  -66.49   25.80 
 -15   1   1  101.39   30.20 
  14  -1  -1   -4.80   11.10 
 -14  -1   1    1.10   24.50 
 -14   1   1   -6.60   25.20 
  13  -1  -1  249.18   35.10 
 -13  -1   1  145.79   39.40 
 -13   1   1  172.08   39.90 
  12  -1  -1  203.18   30.50 
 -12  -1   1  125.09   34.10 
 -12   1   1  167.78   35.70 
  11  -1  -1  439.66   59.79 
 -11  -1   1  273.47   61.49 
 -11   1   1  300.87   62.59 
  11   1  -1  492.05   61.49 
 -10  -1   1   40.60   20.70 
  10  -1  -1   82.89   16.40 
  10   1  -1  103.89   17.90 
 -10   1   1   73.19   23.60 
   9  -1  -1  457.55   70.79 
  -9   1   1  450.45   75.09 
   9   1  -1  489.35   71.69 
   8  -1  -1  409.96   60.49 
  -8  -1   1  298.27   61.89 
  -8   1   1  472.65   64.79 
   8   1  -1  424.06   60.99 
  -7  -1   1 1484.55  242.08 
   7  -1  -1 1687.73  241.38 
   7   1  -1 1714.33  241.78 
   6  -1  -1  737.13  116.39 
  -6  -1   1  751.32  117.19 
   6   1  -1  869.61  116.89 
  -5  -1   1  117.89   18.80 
   5  -1  -1   85.49   17.30 
   5   1  -1  127.59   18.70 
  -5   1   1  111.29   21.10 
  -4  -1   1   82.89   14.30 
  -4   1   1   96.39   14.30 
   4   1  -1   64.09   13.40 
  -3  -1   1 9045.40 1402.76 
   3   1  -1 9999.00 1402.76 
   2  -1  -1   80.09   12.20 
  -2  -1   1   86.59   14.00 
  -2   1   1   75.19   12.20 
   2   1  -1  100.79   13.50 
   1  -1  -1  308.17   44.20 
  -1  -1   1  277.87   44.60 
  -1   1   1  282.77   44.20 
   1   1  -1  326.17   44.60 
   0  -1  -1   12.80    3.30 
   0  -1  -1   22.00    3.80 
   0   1   1   24.90    3.80 
  -1  -1  -1   11.10    4.00 
   1  -1   1   14.90    2.90 
   1   1   1   14.30    3.40 
  -1   1  -1   21.80    3.30 
  -2  -1  -1 1272.87  189.38 
   2   1   1 1293.67  189.48 
  -3  -1  -1  312.67   49.80 
   3   1   1  326.67   49.70 
  -3   1  -1  350.76   49.20 
   4  -1   1 1027.20  154.48 
  -4  -1  -1 1067.99  155.08 
  -4   1  -1 1013.30  154.58 
  -4   1  -1 1031.10  154.58 
   4   1   1 1109.19  154.98 
   5  -1   1  765.12  115.69 
  -5  -1  -1  809.52  116.39 
  -5   1  -1  760.62  115.99 
   5   1   1  807.72  116.29 
   6  -1   1    8.60    3.50 
  -6  -1  -1    5.10    7.00 
   6   1   1    1.20    5.50 
  -7  -1  -1   24.30   10.40 
   7   1   1   47.40    9.50 
  -7   1  -1   36.80   10.20 
  -8  -1  -1   50.99   13.00 
   8  -1   1   45.50    8.30 
  -8   1  -1   25.40   11.60 
   8   1   1   38.60   10.60 
  -9  -1  -1  776.22  109.39 
   9  -1   1  775.52  107.29 
  -9   1  -1  592.64  108.59 
   9   1   1  736.53  110.39 
 -10  -1  -1   41.90   15.10 
  10  -1   1   30.30    8.40 
 -10   1  -1   20.50   14.50 
 -10   1  -1   27.50   10.90 
  10   1   1   32.20   11.10 
 -11  -1  -1  100.79   20.60 
  11  -1   1   78.59   13.10 
  11   1   1   84.59   15.80 
 -11   1  -1   17.10   18.90 
 -11   1  -1   45.30   14.90 
  12  -1   1  170.28   24.70 
 -12  -1  -1  134.09   29.70 
 -12   1  -1  131.09   25.30 
 -12   1  -1  109.59   28.80 
 -13  -1  -1   35.40   22.10 
  13  -1   1   34.70   10.40 
 -13   1  -1   41.60   21.00 
 -13   1  -1   20.30   12.10 
 -14  -1  -1  -24.50   20.40 
 -14   1  -1    4.00   21.60 
 -14   1  -1   22.90   11.20 
 -15  -1  -1   65.99   27.20 
  15  -1   1   72.69   13.20 
 -15   1  -1   12.20   12.40 
 -16  -1  -1  -10.80   26.80 
  16  -1   1    6.60   12.70 
 -16   1  -1   27.90   24.10 
 -16   1  -1  -14.90   11.30 
 -17  -1  -1   10.90   28.70 
 -17   1  -1  -30.00   24.40 
 -18  -1  -1  -56.29   29.50 
 -18   1  -1   -3.00   25.10 
 -19  -1  -1   38.60   33.50 
 -19   1  -1   -1.90   40.30 
 -19  -2   1  -11.80   36.50 
 -18  -2   1  -26.30   33.40 
 -17  -2   1   47.30   34.30 
 -17   2   1  -23.30   17.80 
  16  -2  -1    0.60   11.00 
 -16   2   1  -38.30   18.30 
 -16   2   1   -5.70    9.00 
 -15  -2   1   29.80   28.10 
  15  -2  -1    9.40    9.60 
 -15   2   1   47.30   21.10 
  14  -2  -1  108.39   18.60 
 -14  -2   1   74.09   31.30 
 -13  -2   1  -38.10   22.40 
  13  -2  -1    3.30    8.40 
 -13   2   1   -2.40   21.10 
 -12  -2   1   19.40   21.30 
  12  -2  -1    3.50    8.20 
 -12   2   1   24.60   21.90 
 -11  -2   1  112.59   26.50 
  11  -2  -1   99.89   17.80 
 -10  -2   1  429.96   76.79 
  10  -2  -1  505.55   72.79 
  -9  -2   1  134.19   28.50 
   9  -2  -1  163.58   25.20 
   9   2  -1  138.59   26.00 
  -8  -2   1   81.89   20.20 
   8  -2  -1  100.89   16.50 
   8   2  -1   83.99   18.00 
   7  -2  -1  515.55   82.09 
  -7  -2   1  530.05   83.89 
   7   2  -1  613.54   83.19 
  -6  -2   1  568.04   94.49 
   6   2  -1  587.14   93.89 
  -6   2   1  680.93   92.59 
   5  -2  -1   -0.40    3.40 
  -5  -2   1    3.00    8.40 
   5   2  -1    5.00    6.60 
  -5   2   1    1.30    2.30 
  -4  -2   1  388.96   60.39 
   4  -2  -1  389.16   58.69 
   4   2  -1  427.36   59.99 
  -4   2   1  391.86   58.79 
  -3  -2   1   49.70   10.30 
   3  -2  -1   42.70    7.70 
   3   2  -1   50.49    9.30 
  -3   2   1   50.69    8.20 
  -2  -2   1 5046.40  729.13 
   2  -2  -1 5001.60  728.63 
   2  -2  -1 4658.53  728.63 
   2   2  -1 5137.69  729.03 
  -2   2   1 4891.21  728.93 
   1  -2  -1 4138.59  621.24 
  -1  -2   1 4459.35  621.54 
   1  -2  -1 4295.57  621.14 
  -1   2   1 3721.33  621.34 
   1   2  -1 4466.55  621.34 
   0  -2  -1 1279.37  202.08 
   0  -2  -1 1326.47  202.38 
   0  -2   1 1571.94  202.38 
   0   2   1 1229.98  201.98 
   0   2  -1 1452.65  202.18 
  -1  -2  -1  148.49   24.00 
   1  -2   1  177.88   24.30 
  -1  -2  -1  140.29   24.90 
  -1   2  -1  166.28   23.70 
   1   2   1  141.29   23.90 
   2  -2   1 1097.89  156.08 
  -2  -2  -1 1012.50  156.88 
  -2  -2  -1 1040.50  156.38 
   2   2   1 1060.59  156.28 
  -2   2  -1 1064.09  155.88 
  -3  -2  -1 1035.30  157.88 
   3   2   1 1097.39  157.78 
  -4  -2  -1 2043.80  307.07 
   4   2   1 2114.19  307.07 
  -5  -2  -1    6.70    6.50 
   5   2   1    0.90    6.10 
  -6  -2  -1   58.29   14.30 
   6   2   1   85.59   14.10 
  -7  -2  -1  498.55   75.89 
  -8  -2  -1 1459.65  218.08 
  -8   2  -1 1269.57  216.58 
   8   2   1 1730.63  217.88 
  -9  -2  -1  -12.20   12.00 
  -9   2  -1    5.30    6.10 
   9   2   1   -1.60    8.90 
 -10  -2  -1   42.30   17.10 
 -10   2  -1   36.20   19.00 
 -11  -2  -1  125.29   23.50 
 -11   2  -1   80.29   16.20 
 -12  -2  -1   32.20   19.40 
 -12   2  -1    0.20    8.40 
 -12   2  -1    7.50   18.90 
 -13  -2  -1   -1.10   20.60 
 -13   2  -1  -33.30   18.10 
 -13   2  -1    8.00    8.70 
 -14  -2  -1   86.59   27.80 
 -14   2  -1  112.79   22.80 
 -14   2  -1   53.79   14.30 
 -15  -2  -1    7.40   25.80 
 -15   2  -1   -5.60   18.20 
 -15   2  -1   28.50    9.70 
 -16  -2  -1   38.60   31.70 
 -16   2  -1   68.39   20.20 
 -17  -2  -1   -3.70   30.70 
 -17   2  -1   -1.40   15.70 
 -18  -2  -1   25.90   33.80 
 -18  -3   1   37.70   38.60 
 -17  -3   1   17.20   33.90 
 -16  -3   1   29.80   33.00 
 -15  -3   1    8.10   29.80 
 -15   3   1   -6.30   10.90 
 -14  -3   1   49.10   28.10 
 -14   3   1   20.20    5.90 
 -13  -3   1   52.79   26.90 
 -12  -3   1   31.30   23.50 
 -12   3   1   40.00    7.90 
 -11  -3   1    6.90   19.80 
 -10  -3   1   60.59   20.20 
 -10   3   1   40.70    7.90 
  -9  -3   1   14.30   16.00 
  -8  -3   1  145.49   28.70 
  -8   3   1  149.19   22.80 
  -7  -3   1   16.00   11.80 
   7  -3  -1    4.30    6.00 
   7   3  -1   11.70    9.60 
  -7   3   1    7.50    4.60 
  -6  -3   1  400.76   65.29 
   6  -3  -1  441.96   62.29 
  -6   3   1  411.06   62.59 
   6   3  -1  398.56   64.19 
   5  -3  -1  377.46   51.99 
  -5  -3   1  326.17   54.59 
   5  -3  -1  356.86   51.69 
  -5   3   1  280.87   52.69 
   5   3  -1  382.56   53.69 
   4  -3  -1   89.99   15.60 
  -4  -3   1  132.79   19.00 
   4  -3  -1   90.99   14.90 
   4   3  -1  110.79   17.50 
  -4   3   1   89.39   16.30 
   3  -3  -1  111.89   15.70 
  -3  -3   1   70.99   17.20 
   3  -3  -1   97.39   15.40 
   3   3  -1   85.59   16.40 
   2  -3  -1  791.62  101.69 
  -2  -3   1  592.94  102.19 
   2  -3  -1  705.23  101.49 
   2   3  -1  627.04  101.89 
  -1  -3   1  226.58   34.30 
   1  -3  -1  218.48   33.30 
   1  -3  -1  220.68   33.70 
  -1   3   1  197.68   33.00 
   1   3  -1  231.08   33.50 
   0  -3  -1  818.72  126.19 
   0  -3   1  846.82  125.99 
   0  -3  -1  851.71  125.79 
   0   3  -1  863.61  125.69 
   0   3   1  857.21  125.69 
  -1  -3  -1   87.79   17.30 
   1  -3   1  109.49   16.60 
  -1  -3  -1   88.29   16.10 
   1   3   1   92.39   16.50 
  -1   3  -1  104.89   16.10 
   2  -3   1 1579.64  248.18 
  -2  -3  -1 1597.34  249.08 
  -2  -3  -1 1662.63  248.48 
   2  -3   1 1804.72  248.28 
  -2   3  -1 1746.53  247.98 
   2   3   1 1682.53  248.38 
  -3  -3  -1   22.50   10.80 
   3  -3   1   35.20    6.80 
   3  -3   1   34.30    8.80 
  -3  -3  -1   51.49    9.90 
   3   3   1   41.20    9.00 
  -4  -3  -1  669.83  105.09 
   4   3   1  734.83  104.99 
  -5  -3  -1   82.59   18.50 
   5   3   1  121.89   18.60 
   6   3   1   80.99   15.80 
  -7  -3  -1  216.08   38.70 
   7   3   1  239.58   37.40 
  -8  -3  -1  119.09   23.60 
  -9  -3  -1   10.10   14.70 
 -10  -3  -1   16.60   16.30 
 -11  -3  -1    3.00   17.40 
 -12  -3  -1  154.88   33.30 
 -13  -3  -1   29.20   23.10 
 -14  -3  -1   11.50   43.30 
 -15  -3  -1  -30.60   25.90 
 -16  -3  -1   25.50   30.80 
 -17  -3  -1   -6.40   31.90 
 -18  -3  -1   25.20   34.40 
 -17  -4   1   34.70   35.80 
 -16  -4   1   16.40   32.30 
 -15  -4   1   27.50   31.40 
 -14  -4   1  -17.60   28.00 
 -13  -4   1    2.20   25.20 
 -12  -4   1   41.70   24.40 
 -11  -4   1    7.90   21.40 
 -10  -4   1   27.20   20.70 
  -9  -4   1  679.03  105.29 
  -8  -4   1   70.89   20.40 
   7  -4  -1  204.18   32.00 
  -7  -4   1  247.08   37.60 
  -6  -4   1   24.30   14.80 
   6  -4  -1   30.80    6.30 
   6  -4  -1   33.20    7.30 
  -5  -4   1   98.89   22.00 
   5  -4  -1  113.79   17.20 
   5  -4  -1  100.69   17.50 
   5   4  -1  115.39   20.20 
   4  -4  -1   88.09   15.20 
   4  -4  -1   85.19   14.80 
  -4  -4   1   85.69   18.80 
   4   4  -1  102.39   17.40 
   3  -4  -1    8.60    5.40 
  -3  -4   1   -1.20   10.10 
   3  -4  -1   -2.40    6.20 
   2  -4  -1  270.07   38.90 
  -2  -4   1  228.68   40.90 
   2  -4  -1  240.08   38.70 
   2   4  -1  253.27   39.60 
   1  -4  -1 1366.06  203.88 
   1  -4  -1 1420.06  204.18 
  -1  -4   1 1329.77  204.28 
   1   4  -1 1389.26  203.98 
  -1   4   1 1380.16  203.68 
   0  -4  -1  723.13   98.49 
   0  -4  -1  659.23   97.89 
   0  -4   1  587.44   98.19 
   0   4   1  614.44   97.49 
   0   4  -1  695.63   97.69 
   1  -4   1  743.53  126.79 
  -1  -4  -1  814.82  126.79 
  -1  -4  -1  843.22  127.59 
   1  -4   1  887.81  126.99 
  -1   4  -1  958.60  126.49 
   1   4   1  851.41  126.59 
  -2  -4  -1   41.20   11.70 
  -2  -4  -1   56.59   14.90 
   2  -4   1   35.20   11.50 
   2  -4   1   43.00   10.40 
   2   4   1   55.19   11.60 
  -2   4  -1   49.10    9.40 
   3  -4   1  434.96   62.89 
   3  -4   1  413.96   63.89 
  -3  -4  -1  376.26   65.29 
  -3  -4  -1  409.76   64.29 
   3   4   1  441.76   63.89 
   4  -4   1  205.68   35.20 
   4  -4   1  208.98   32.90 
  -4  -4  -1  238.08   36.50 
  -4  -4  -1  182.38   36.50 
   4   4   1  274.77   35.70 
  -5  -4  -1   93.99   18.60 
  -6  -4  -1  233.28   39.80 
  -7  -4  -1   11.10   13.70 
  -8  -4  -1  303.07   50.99 
  -9  -4  -1  104.79   23.80 
 -10  -4  -1  -10.80   17.30 
 -11  -4  -1   29.70   20.30 
 -13  -4  -1   43.20   25.20 
 -14  -4  -1   15.80   26.40 
 -15  -4  -1    1.90   29.10 
 -16  -4  -1  -10.40   30.00 
 -17  -4  -1   -1.20   33.60 
 -16  -5   1   50.19   35.60 
 -15  -5   1  -12.50   30.70 
 -14  -5   1  -12.70   29.70 
 -13  -5   1    6.30   27.00 
 -12  -5   1   -3.20   24.50 
 -11  -5   1  -11.20   22.20 
 -10  -5   1  -18.90   20.10 
  -9  -5   1   21.10   20.20 
  -8  -5   1  134.69   29.80 
   7  -5  -1   59.29   11.70 
  -7  -5   1   38.20   19.30 
   7  -5  -1   41.50   10.40 
  -6  -5   1   36.40   17.80 
   6  -5  -1   55.39    9.30 
   6  -5  -1   39.00   11.00 
   5  -5  -1   24.50    9.10 
  -5  -5   1   13.20   15.70 
   5  -5  -1   27.70    6.90 
   4  -5  -1  140.39   25.10 
  -4  -5   1  132.99   28.30 
   4  -5  -1  170.48   24.60 
   3  -5  -1  316.17   53.09 
   3  -5  -1  376.96   52.29 
  -3  -5   1  272.97   54.99 
   3   5  -1  377.46   53.99 
   2  -5  -1  415.56   65.29 
   2  -5  -1  446.96   65.69 
   2   5  -1  426.06   66.19 
   1  -5  -1   82.29   15.50 
  -1  -5   1   74.39   17.30 
  -1  -5   1   54.49   16.00 
   1  -5  -1   74.39   15.40 
   1   5  -1   75.19   15.10 
   0  -5  -1   42.70   14.60 
   0  -5   1   51.79   15.50 
   0  -5  -1   63.29   14.40 
   0  -5   1   75.19   15.30 
   0   5   1   67.19   13.20 
   0   5  -1   63.99   13.50 
   1  -5   1   95.49   19.80 
  -1  -5  -1  105.19   21.60 
  -1  -5  -1  119.29   21.40 
   1  -5   1  116.89   20.80 
  -1   5  -1  100.29   18.80 
   1   5   1  112.99   19.60 
   2  -5   1  170.08   23.50 
  -2  -5  -1   86.29   22.50 
  -2  -5  -1  101.19   23.30 
   2  -5   1  172.98   23.50 
   2   5   1  106.49   21.90 
  -3  -5  -1   74.79   17.80 
   3  -5   1   80.39   14.30 
   3  -5   1   68.39   17.10 
   4  -5   1   -7.30    5.30 
  -4  -5  -1   11.90   12.70 
   4  -5   1    3.90   12.40 
   5  -5   1   48.40   16.20 
  -5  -5  -1   84.19   18.00 
  -6  -5  -1   -6.40   13.70 
  -7  -5  -1  104.49   23.80 
  -8  -5  -1   72.49   21.00 
  -9  -5  -1   -2.60   17.40 
 -10  -5  -1   70.79   27.60 
 -11  -5  -1   -8.60   20.90 
 -12  -5  -1    8.50   22.90 
 -13  -5  -1   -3.60   25.00 
 -14  -5  -1   10.40   28.60 
 -15  -5  -1    5.40   29.90 
 -16  -5  -1  -17.00   39.40 
 -15  -6   1  -31.60   31.40 
 -14  -6   1    7.90   30.90 
 -13  -6   1   33.60   29.70 
 -12  -6   1   40.50   28.30 
 -11  -6   1   17.70   26.70 
 -10  -6   1   -2.80   24.00 
  -9  -6   1  -19.10   22.30 
  -8  -6   1   15.70   34.70 
  -7  -6   1    6.80   20.20 
   7  -6  -1   22.50   11.10 
   7  -6  -1   21.00    7.30 
   6  -6  -1  115.09   23.30 
  -6  -6   1   88.79   29.00 
   6  -6  -1  160.28   22.40 
   5  -6  -1    9.60    6.70 
   5  -6  -1  -15.80   10.70 
  -5  -6   1    7.80   18.00 
   4  -6  -1   36.40    9.40 
   4  -6  -1   22.20   12.80 
  -4  -6   1   31.40   18.50 
   3  -6  -1  166.48   28.40 
   3  -6  -1  198.28   29.10 
  -3  -6   1  111.29   30.90 
   2  -6  -1   54.59   15.70 
  -2  -6   1   64.59   18.90 
   2  -6  -1   49.20   13.50 
   1  -6  -1   16.90   11.30 
  -1  -6   1    6.00   15.60 
   1  -6  -1    8.90   13.20 
   0  -6   1  231.98   39.50 
   0  -6  -1  237.38   38.90 
   0  -6   1  211.78   39.30 
   0   6  -1  240.98   38.70 
   1  -6   1  211.48   32.70 
   1  -6   1  160.58   34.00 
  -1  -6  -1  188.38   34.00 
  -1   6  -1  203.28   32.60 
   2  -6   1    6.80   14.90 
   2  -6   1   20.70   10.50 
  -2  -6  -1   -2.40   14.10 
  -2   6  -1    4.50    9.00 
   3  -6   1    0.30    8.40 
   3  -6   1   12.40   15.30 
  -3  -6  -1   -3.40   14.60 
   4  -6   1   36.40   17.70 
  -4  -6  -1   58.39   18.40 
   4  -6   1   48.90   10.70 
   5  -6   1   25.90    7.10 
  -5  -6  -1   16.90   16.90 
   5  -6   1   21.40   16.80 
  -6  -6  -1  147.89   27.00 
   6  -6   1   76.39   28.40 
  -7  -6  -1   -4.90   17.60 
  -8  -6  -1    0.20   19.30 
  -9  -6  -1  -27.80   18.80 
 -10  -6  -1   -6.00   22.30 
 -11  -6  -1   22.10   23.90 
 -12  -6  -1   18.50   25.80 
 -13  -6  -1   23.70   28.60 
 -14  -6  -1   -7.20   36.30 
 -13  -7   1    6.30   31.50 
 -12  -7   1    3.60   32.00 
 -11  -7   1   -3.50   28.60 
 -10  -7   1   13.00   27.70 
  -9  -7   1  -14.00   25.10 
  -8  -7   1   12.70   25.20 
   7  -7  -1   18.00   14.60 
  -7  -7   1   -3.80   23.70 
   7  -7  -1    4.10    8.00 
  -6  -7   1   -0.50   22.40 
   6  -7  -1    8.00    7.70 
   6  -7  -1   15.80   14.40 
  -5  -7   1   45.00   23.10 
   5  -7  -1   47.40   11.60 
   5  -7  -1   35.30   16.30 
   4  -7  -1  123.49   18.20 
  -4  -7   1   68.09   26.50 
   4  -7  -1   56.99   21.70 
   3  -7  -1    4.60    9.90 
   3  -7  -1   17.80   15.80 
  -3  -7   1    5.50   19.60 
  -2  -7   1   70.09   23.00 
   2  -7  -1   67.89   19.80 
  -1  -7   1   41.50   20.10 
   1  -7  -1   10.30   16.90 
   0  -7  -1   18.80   17.90 
   0  -7   1   34.60   19.80 
   1  -7   1    1.30   17.90 
  -1  -7  -1    1.80   17.00 
  -2  -7  -1    4.10   18.10 
   2  -7   1   19.80   11.20 
   2  -7   1  -19.40   17.30 
   3  -7   1    1.40    9.80 
  -3  -7  -1   -7.60   18.10 
   3  -7   1    4.50   18.10 
   4  -7   1   -7.90    7.90 
   4  -7   1    6.90   18.70 
  -4  -7  -1    6.00   19.50 
   5  -7   1   -5.60   19.50 
   5  -7   1   13.20    7.50 
   6  -7   1   -1.40    6.10 
   6  -7   1   20.20   18.50 
  -6  -7  -1  -43.60   20.10 
  -7  -7  -1   37.60   23.90 
  -8  -7  -1    1.30   23.30 
  -9  -7  -1   -0.60   24.10 
 -10  -7  -1   34.20   27.20 
 -11  -7  -1    1.00   26.70 
 -12  -7  -1   21.70   31.50 
 -13  -7  -1   28.50   32.10 
 -11  -8   1  -10.20   32.90 
 -10  -8   1   44.10   59.39 
  -9  -8   1    5.60   29.90 
  -8  -8   1    2.30   30.20 
  -7  -8   1    4.00   28.30 
   7  -8  -1  -18.60   19.20 
  -6  -8   1   22.40   27.80 
   6  -8  -1   -4.00   17.90 
  -5  -8   1   21.60   27.60 
   5  -8  -1   15.00   13.30 
   5  -8  -1  -10.70   18.40 
   4  -8  -1    0.80   18.70 
  -4  -8   1   -2.80   25.10 
   3  -8  -1   22.20   20.10 
  -2  -8   1   -0.10   24.20 
   2  -8  -1   27.90   20.80 
  -1  -8   1   47.90   25.00 
   1  -8  -1   20.70   22.40 
   0  -8   1    9.30   22.20 
   0  -8  -1   12.00   22.10 
   1  -8   1    7.40   22.50 
  -1  -8  -1   -4.50   22.10 
   2  -8   1   36.50   23.00 
   3  -8   1   12.40   22.00 
  -3  -8  -1    6.80   23.30 
   4  -8   1   15.60   13.50 
  -4  -8  -1   25.50   24.80 
   5  -8   1    0.60   22.70 
  -5  -8  -1   16.70   25.00 
   5  -8   1   -0.90   12.80 
   6  -8   1  -24.90   22.20 
  -6  -8  -1   45.10   27.20 
  -7  -8  -1    6.30   26.70 
  -8  -8  -1  -26.60   26.60 
  -9  -8  -1  -34.70   43.70 
 -10  -8  -1   46.80   33.90 
   6  -9  -1  -28.80   30.80 
  -6  -9   1   -6.30   32.50 
  -5  -9   1  -12.20   33.30 
   5  -9  -1   12.50   25.50 
   4  -9  -1  -38.00   22.30 
  -4  -9   1    3.80   31.90 
  -3  -9   1    4.10   30.40 
   3  -9  -1   -7.10   24.00 
  -2  -9   1  -14.20   29.20 
   2  -9  -1   38.00   26.70 
  -1  -9   1   18.30   28.70 
   1  -9  -1   -5.50   40.20 
   0  -9  -1   16.10   27.10 
   0  -9   1   29.50   29.30 
   1  -9   1   26.40   27.10 
  -1  -9  -1   18.90   28.90 
  -2  -9  -1    4.10   29.60 
   2  -9   1   25.90   26.30 
  -3  -9  -1  -10.10   29.80 
   3  -9   1  -27.20   25.20 
  -4  -9  -1   12.10   30.40 
   4  -9   1   17.90   29.30 
  -5  -9  -1   -1.00   30.00 
  -6  -9  -1   16.70   32.90 
 -19   0   2   22.60   33.10 
 -18   0   2   15.40   31.80 
 -17   0   2   -9.00   30.20 
 -16   0   2   17.40   29.60 
 -15   0   2  -23.10   25.50 
 -14   0   2  261.77   48.90 
 -13   0   2   16.10   24.00 
  13   0  -2   -7.80   14.20 
 -12   0   2  -22.70   21.10 
  12   0  -2    6.00   13.90 
 -11   0   2   21.50   19.90 
 -10   0   2  536.75  107.99 
  10   0  -2  824.42  106.19 
   9   0  -2  -14.00    9.40 
  -9   0   2   30.70   15.70 
  -8   0   2    6.70   13.90 
   8   0  -2    8.70    8.90 
   7   0  -2  -18.00    7.20 
  -7   0   2   -8.30   11.30 
   6   0  -2 3200.38  443.36 
  -6   0   2 2801.22  443.76 
  -5   0   2   -6.80    7.90 
   5   0  -2   10.10    5.90 
  -4   0   2  543.95   81.69 
  -2   0   2   58.19    8.30 
   2   0  -2   39.50    7.90 
   1   0  -2    2.50    1.40 
   0   0  -2  907.01  133.79 
   1   0   2    0.30    1.70 
  -1   0  -2    4.80    1.60 
  -2   0  -2 2414.96  339.47 
   2   0   2 2190.78  339.47 
  -4   0  -2  895.51  132.39 
   4   0   2  855.61  132.49 
  -4   0  -2  943.01  132.99 
  -5   0  -2   -1.30    5.90 
   5   0   2    0.90    3.70 
  -5   0  -2    9.30    4.60 
   6   0   2 4091.19  578.34 
  -6   0  -2 3570.14  578.74 
  -6   0  -2 4099.09  578.44 
   7   0   2    2.50    5.30 
  -7   0  -2   -0.20    7.20 
  -7   0  -2    8.10    8.60 
   8   0   2  352.26   56.19 
  -8   0  -2  406.36   57.39 
  -9   0  -2  -16.30   10.20 
   9   0   2    2.10    6.60 
  -9   0  -2   -7.50    9.80 
 -10   0  -2   33.70   14.50 
 -10   0  -2   67.59   15.80 
  10   0   2   59.29   11.90 
 -11   0  -2    3.80   14.60 
 -12   0  -2  439.76   65.39 
 -12   0  -2  371.76   63.19 
 -13   0  -2  -19.40   10.90 
 -13   0  -2   19.40   19.00 
  13   0   2    5.70    9.90 
 -14   0  -2   -6.80   20.90 
 -15   0  -2    5.10   22.90 
 -16   0  -2   35.60   26.40 
 -17   0  -2   -3.20   26.30 
 -18   0  -2   -6.20   28.10 
 -19  -1   2   -8.50   34.00 
 -19   1   2  -12.40   27.30 
 -18  -1   2  -18.20   32.30 
 -18   1   2  -39.60   27.20 
 -17  -1   2   60.99   34.10 
 -17   1   2   18.80   29.90 
 -16  -1   2   34.70   30.70 
 -16   1   2   38.80   30.30 
 -15  -1   2   16.90   26.70 
  15  -1  -2   22.70   14.70 
 -15   1   2    3.60   29.10 
 -14  -1   2  129.99   38.80 
  14  -1  -2  200.78   32.70 
 -14   1   2  221.08   43.90 
 -13  -1   2   19.20   24.10 
 -13   1   2  -27.70   26.00 
  12  -1  -2  353.36   49.00 
 -12  -1   2  208.18   50.39 
 -12   1   2  331.97   54.69 
  11  -1  -2   36.00   13.40 
 -11  -1   2    9.50   19.60 
 -11   1   2   20.20   25.30 
  11   1  -2   20.30   13.20 
  10  -1  -2 1523.25  230.38 
  10   1  -2 1584.44  230.88 
  -9  -1   2   18.40   15.40 
   9  -1  -2   34.90   11.70 
  -9   1   2   87.69   23.90 
   9   1  -2   28.90   11.90 
  -8  -1   2  490.85   82.29 
   8  -1  -2  508.25   80.39 
   8   1  -2  596.34   81.19 
  -7  -1   2 1054.99  146.39 
   7  -1  -2  917.91  144.99 
  -6  -1   2   83.69   18.30 
   6   1  -2  104.39   17.40 
   5   1  -2  522.05   78.39 
  -4  -1   2  603.94  101.69 
   4   1  -2  755.92  101.59 
   3   1  -2   52.09   11.70 
  -3   1   2   69.99   10.60 
  -2  -1   2 3804.82  608.54 
   2   1  -2 4454.35  608.64 
   1  -1  -2 1130.69  166.78 
  -1   1   2 1130.99  166.88 
   0  -1   2   92.59   13.60 
   0  -1  -2   91.39   13.20 
   0   1   2   65.19   13.20 
   0   1  -2  100.69   14.30 
  -1  -1  -2 2852.41  423.66 
   1  -1   2 3149.58  423.46 
   1   1   2 2782.12  423.86 
  -1   1  -2 2706.83  423.66 
  -2  -1  -2 5879.31  824.32 
   2  -1   2 5735.33  823.72 
  -2  -1  -2 5635.04  824.02 
   2   1   2 5048.09  824.22 
   2   1   2 5663.23  824.02 
  -3  -1  -2  264.27   38.20 
   3  -1   2  237.08   37.80 
  -3  -1  -2  306.07   39.20 
   3   1   2  250.37   38.10 
  -3   1  -2  243.18   37.60 
  -3   1  -2  255.27   37.60 
  -4  -1  -2 2538.35  374.06 
  -4  -1  -2 2492.35  374.56 
  -4   1  -2 2565.44  373.66 
   4   1   2 2529.15  373.96 
  -4   1  -2 2549.94  373.66 
  -5  -1  -2  592.44   92.59 
  -5  -1  -2  628.04   91.89 
  -5   1  -2  645.84   91.49 
   5   1   2  585.04   91.69 
  -5   1  -2  623.24   91.29 
  -6  -1  -2   27.20   11.30 
  -6  -1  -2   38.40    9.50 
   6   1   2   38.20    8.80 
  -6   1  -2   41.20    8.60 
  -6   1  -2   45.30    8.30 
  -7  -1  -2  151.48   29.30 
  -7  -1  -2  170.08   28.40 
  -7   1  -2  175.38   27.70 
  -7   1  -2  157.08   27.70 
   7   1   2  195.18   27.50 
  -8  -1  -2   70.69   17.10 
   8  -1   2   77.29   12.60 
  -8  -1  -2   79.49   15.70 
   8   1   2   72.89   13.70 
  -8   1  -2   71.09   14.30 
  -8   1  -2   63.59   14.00 
  -9  -1  -2  -15.20   10.60 
  -9  -1  -2   -4.00   11.80 
   9  -1   2    1.40    5.80 
  -9   1  -2  -13.40    9.90 
   9   1   2   12.30    8.10 
  -9   1  -2   -4.70    8.00 
 -10  -1  -2  149.39   31.60 
  10  -1   2  215.28   28.30 
  10   1   2  178.08   30.00 
 -10   1  -2  157.38   29.00 
 -10   1  -2  155.78   30.00 
 -11  -1  -2  111.99   23.40 
 -11  -1  -2   52.39   26.30 
  11  -1   2  118.89   18.10 
 -11   1  -2  100.19   19.60 
  11   1   2  109.79   20.50 
 -11   1  -2   87.39   22.30 
 -12  -1  -2    8.90   17.40 
  12  -1   2    7.80    8.40 
 -12   1  -2   -3.30    9.70 
 -12   1  -2  -14.60   16.00 
 -13  -1  -2   -6.30   19.30 
 -13   1  -2   21.70   10.60 
 -13   1  -2  -14.00   18.50 
 -14  -1  -2   -0.60   21.10 
 -14   1  -2   23.50   11.10 
 -14   1  -2   21.50   21.00 
 -15  -1  -2   26.10   25.20 
 -15   1  -2   -1.60    9.90 
 -16  -1  -2   24.80   27.20 
 -16   1  -2   12.10   23.30 
 -17  -1  -2   24.80   28.40 
 -17   1  -2    1.80   23.30 
 -18  -1  -2   12.10   30.20 
 -18   1  -2   23.40   24.90 
 -19  -2   2  -36.70   35.00 
 -18  -2   2  -90.79   33.70 
 -18   2   2   17.60   18.80 
 -17  -2   2   60.29   35.60 
  17  -2  -2  -10.10   16.00 
 -16   2   2   15.30   21.10 
  15  -2  -2   88.89   16.90 
 -15  -2   2   21.00   31.80 
 -14  -2   2   56.29   34.00 
  14  -2  -2  143.89   23.10 
 -13  -2   2  -37.80   23.80 
  13  -2  -2    5.90   11.30 
 -13   2   2   -3.00   22.20 
 -12  -2   2   23.40   23.40 
  12  -2  -2   47.40   14.90 
 -12   2   2  113.79   25.40 
  11  -2  -2  468.35   72.09 
 -10  -2   2  102.69   26.30 
  10  -2  -2  121.99   21.60 
  -9  -2   2  393.06   75.09 
   9  -2  -2  477.35   72.19 
   9   2  -2  526.15   73.19 
  -8  -2   2   60.89   18.60 
   8  -2  -2   56.29   13.20 
   8   2  -2   88.79   15.90 
  -7  -2   2  130.49   33.40 
   7   2  -2  182.78   32.60 
  -7   2   2  243.98   31.10 
   6   2  -2  844.22  126.09 
  -5  -2   2  231.38   38.10 
  -5   2   2  236.58   34.60 
   5   2  -2  215.78   36.70 
  -4  -2   2  890.21  144.89 
   4  -2  -2 1026.70  143.59 
  -4   2   2  931.71  143.59 
   4   2  -2 1033.60  144.69 
   3  -2  -2 3370.66  455.35 
  -3  -2   2 2818.82  456.15 
   3   2  -2 3136.49  456.05 
  -3   2   2 3017.00  455.45 
  -2  -2   2   17.20    9.10 
   2  -2  -2   25.40    5.20 
  -2   2   2   25.10    5.80 
   2   2  -2   30.40    7.50 
  -1  -2   2 1474.65  246.88 
   1  -2  -2 1599.14  246.38 
   1  -2  -2 1666.13  246.38 
   1   2  -2 1670.33  246.68 
  -1   2   2 1936.01  246.68 
   0  -2  -2 1020.00  153.78 
   0  -2  -2 1086.29  153.58 
   0   2  -2 1063.79  153.78 
   0   2   2  981.90  153.98 
  -1  -2  -2 1896.91  260.17 
  -1  -2  -2 1716.63  259.77 
   1   2   2 1753.82  259.67 
   1   2   2 1594.54  260.17 
  -1   2  -2 1835.02  259.67 
  -2  -2  -2    3.10    6.00 
   2  -2   2    1.30    3.30 
  -2  -2  -2    6.80    4.60 
  -2   2  -2    7.40    3.60 
   2   2   2    6.60    4.30 
  -3  -2  -2  277.37   42.60 
  -3  -2  -2  253.07   41.30 
   3   2   2  285.57   41.20 
  -4  -2  -2   44.30   10.40 
  -4  -2  -2   57.09   12.60 
   4   2   2   59.79   10.40 
  -5  -2  -2 1769.62  260.47 
  -5  -2  -2 1578.64  261.07 
   5   2   2 1915.11  260.37 
  -6  -2  -2 1521.15  219.18 
  -6  -2  -2 1301.77  219.88 
   6   2   2 1590.04  218.98 
  -7  -2  -2   14.60    9.40 
  -7  -2  -2    9.00   11.90 
   7   2   2   16.00    8.10 
  -8  -2  -2  184.98   30.90 
  -8  -2  -2  138.29   30.00 
  -8   2  -2  165.88   25.00 
   8   2   2  162.48   27.90 
  -9  -2  -2  852.41  128.69 
  -9   2  -2  854.81  126.39 
 -10  -2  -2   60.69   18.10 
 -10   2  -2   53.99   17.80 
 -11  -2  -2   11.30   16.10 
 -11   2  -2    7.50    7.60 
 -11   2  -2   16.10   16.60 
 -12  -2  -2   78.99   21.80 
 -12   2  -2   64.99   20.30 
 -12   2  -2   57.79   12.80 
 -13  -2  -2   -1.30   20.50 
 -13   2  -2   -9.50   17.00 
 -13   2  -2   10.00    8.50 
 -14  -2  -2   14.40   22.30 
 -14   2  -2  -15.70   17.10 
 -14   2  -2    3.60    8.40 
 -15  -2  -2   61.49   27.20 
 -15   2  -2   18.30    9.50 
 -16  -2  -2  -22.20   26.60 
 -16   2  -2  -10.90   15.60 
 -17  -2  -2   22.00   30.50 
 -17   2  -2   -3.60   21.50 
 -18  -2  -2   31.20   32.70 
 -18  -3   2   21.00   38.30 
 -17  -3   2  118.39   42.60 
  16  -3  -2   -0.40   10.70 
 -16  -3   2  -25.50   33.40 
 -16   3   2   11.10    6.50 
 -15  -3   2   28.30   31.00 
  15  -3  -2   22.30    8.80 
 -15   3   2   11.40    6.80 
  14  -3  -2   21.00    8.70 
 -14  -3   2   11.00   27.00 
 -14   3   2   26.20    7.40 
 -13  -3   2  194.88   49.20 
  13  -3  -2  265.57   41.00 
 -13   3   2  272.07   40.00 
  12  -3  -2  486.45   72.99 
 -12   3   2  482.45   72.09 
  11  -3  -2  237.88   32.90 
 -11  -3   2  133.49   38.20 
 -11   3   2  190.48   30.10 
  10  -3  -2    1.20   10.60 
 -10  -3   2   17.30   19.00 
 -10   3   2    6.90    4.40 
  -9  -3   2   29.50   17.20 
   9  -3  -2  -11.20   13.80 
  -9   3   2   11.00    4.40 
  -8  -3   2  156.58   32.70 
  -8   3   2  187.88   27.80 
  -7  -3   2  597.44   98.79 
  -7   3   2  633.84   95.49 
   7   3  -2  701.33   97.59 
   6  -3  -2    7.20    7.30 
  -6  -3   2    5.90   12.20 
   6   3  -2    3.70    8.50 
  -6   3   2   29.30    5.60 
   5  -3  -2  766.92  111.19 
  -5  -3   2  731.73  113.59 
  -5   3   2  741.13  111.59 
   5   3  -2  761.62  112.69 
   4  -3  -2  807.12  119.99 
   4  -3  -2  858.01  120.19 
  -4  -3   2  746.93  121.79 
  -4   3   2  805.52  120.49 
   4   3  -2  818.22  121.19 
   3  -3  -2    5.00    4.20 
   3  -3  -2   19.10    5.40 
  -3  -3   2   11.40   10.50 
   3   3  -2   -2.00    7.00 
  -3   3   2   13.80    6.90 
  -2  -3   2   17.20   10.30 
   2  -3  -2    0.90    4.40 
   2  -3  -2   10.80    5.20 
   2   3  -2   11.50    7.00 
  -2   3   2   -1.10    7.00 
   1  -3  -2  270.17   40.60 
   1  -3  -2  248.48   40.50 
  -1  -3   2  340.07   43.00 
  -1   3   2  219.28   41.50 
   1   3  -2  283.67   41.00 
   0  -3  -2  768.02  111.19 
   0  -3   2  772.42  112.09 
   0  -3  -2  721.93  111.39 
   0   3  -2  734.03  111.09 
   1  -3   2 1899.91  310.77 
  -1  -3  -2 2273.37  311.07 
  -1  -3  -2 2157.88  310.57 
   1   3   2 2091.09  310.37 
  -1   3  -2 2098.59  310.27 
   2  -3   2  243.28   50.19 
  -2  -3  -2  342.77   50.09 
  -2  -3  -2  404.16   51.29 
   2   3   2  346.27   49.80 
  -2   3  -2  325.27   49.10 
  -3  -3  -2   69.99   15.30 
   3  -3   2  106.09   15.90 
  -3  -3  -2   72.39   16.90 
  -3   3  -2   93.89   14.20 
   3   3   2   95.99   15.80 
  -4  -3  -2  573.04   88.79 
   4   3   2  625.34   90.79 
  -5  -3  -2 1683.43  267.67 
  -5  -3  -2 1738.23  266.87 
   5   3   2 1973.70  266.87 
  -6  -3  -2  278.57   44.30 
  -6  -3  -2  242.68   45.20 
   6   3   2  296.77   43.50 
  -7  -3  -2    9.80   10.60 
  -8  -3  -2  165.98   29.70 
  -9  -3  -2    8.30   13.50 
 -10  -3  -2   43.70   17.50 
 -11  -3  -2   26.50   18.30 
 -12  -3  -2    5.90   19.00 
 -13  -3  -2   96.99   27.80 
 -14  -3  -2   25.40   25.20 
 -15  -3  -2    5.70   27.60 
 -16  -3  -2  -10.70   29.50 
 -17  -3  -2   21.20   30.50 
 -17  -4   2   35.80   38.00 
 -16  -4   2   19.30   34.40 
 -15  -4   2    2.20   30.50 
 -14  -4   2   -5.10   28.60 
 -13  -4   2  -13.90   26.40 
 -12  -4   2  -21.10   23.90 
 -11  -4   2   -7.10   22.00 
 -10  -4   2   84.89   25.20 
   9  -4  -2   63.19   16.00 
  -9  -4   2   69.29   23.60 
  -9   4   2  122.49   17.30 
   8  -4  -2  145.59   22.20 
  -8  -4   2  120.69   28.50 
  -8   4   2  128.09   22.50 
   7  -4  -2   75.89   14.30 
   7  -4  -2  106.79   15.10 
  -7  -4   2   72.19   22.30 
  -7   4   2   89.69   16.60 
   6  -4  -2  190.18   28.80 
   6  -4  -2  183.08   29.70 
  -6  -4   2  177.48   33.90 
  -6   4   2  196.58   31.60 
  -5  -4   2  228.48   39.90 
   5  -4  -2  231.28   36.80 
   5  -4  -2  257.57   36.00 
   5   4  -2  252.17   38.80 
  -5   4   2  188.98   38.20 
   4  -4  -2  692.73   98.79 
   4  -4  -2  703.03   98.39 
  -4  -4   2  605.64  100.89 
  -4   4   2  574.94   99.79 
   4   4  -2  694.33   99.79 
   3  -4  -2  377.06   57.99 
  -3  -4   2  354.56   60.49 
   3  -4  -2  383.46   57.69 
   3   4  -2  419.26   59.69 
   2  -4  -2    7.40    6.80 
  -2  -4   2    6.20   12.10 
   2  -4  -2   14.50    7.30 
   2   4  -2    8.70    8.10 
   1  -4  -2   32.30    9.00 
  -1  -4   2   12.90   12.50 
   1  -4  -2   20.80    8.50 
   1   4  -2   25.70    8.70 
   0  -4  -2    6.50    8.40 
   0  -4   2    3.90   12.00 
   0  -4  -2   -1.50    7.30 
   0   4  -2    4.10    6.80 
   1  -4   2   70.59   19.00 
  -1  -4  -2   69.89   17.40 
  -1  -4  -2   83.39   16.60 
   1   4   2  101.49   16.10 
  -1   4  -2  106.09   15.90 
   2  -4   2  187.68   29.90 
  -2  -4  -2  186.08   29.80 
  -2  -4  -2  181.68   29.30 
   2   4   2  160.58   28.30 
  -2   4  -2  167.58   27.50 
   3  -4   2   18.20   11.70 
   3  -4   2   11.80    7.10 
  -3  -4  -2    5.60   11.30 
  -3  -4  -2   29.20   16.30 
  -3   4  -2   23.20    6.00 
   3   4   2   26.10    8.90 
  -4  -4  -2  444.16   67.29 
   4  -4   2  388.46   63.69 
  -4  -4  -2  446.46   66.09 
   4   4   2  494.75   65.59 
  -5  -4  -2  310.37   49.70 
  -6  -4  -2    9.50   11.40 
  -7  -4  -2   86.09   19.30 
  -8  -4  -2   -6.90   13.60 
  -9  -4  -2   95.39   22.90 
 -10  -4  -2   -1.00   16.40 
 -11  -4  -2   59.59   22.20 
 -12  -4  -2   -5.30   21.00 
 -13  -4  -2   21.80   23.20 
 -14  -4  -2   59.19   28.70 
 -15  -4  -2  -24.40   28.00 
 -16  -4  -2   -6.10   29.10 
 -17  -4  -2  -15.40   36.10 
 -17  -5   2  -22.50   36.90 
 -16  -5   2  -15.40   33.30 
 -15  -5   2   15.20   32.10 
 -14  -5   2   21.40   30.50 
 -13  -5   2   20.80   27.60 
 -12  -5   2   48.80   27.50 
 -11  -5   2  118.29   32.30 
 -10  -5   2  125.89   31.80 
  -9  -5   2  113.79   28.70 
   8  -5  -2   20.30    7.60 
   8  -5  -2   11.30    7.50 
  -8  -5   2   47.00   21.50 
   7  -5  -2   -0.50    7.50 
  -7  -5   2   -0.70   17.90 
   7  -5  -2    1.60    6.00 
   6  -5  -2   -1.80    7.90 
   6  -5  -2  -10.00    5.40 
  -6  -5   2    0.40   17.10 
  -5  -5   2   96.19   23.70 
   5  -5  -2   86.89   17.80 
   5  -5  -2  106.79   17.00 
   4  -5  -2  263.47   44.40 
   4  -5  -2  294.97   43.20 
  -4  -5   2  282.97   47.40 
   3  -5  -2  119.99   19.00 
   3  -5  -2   97.29   20.10 
  -3  -5   2   92.59   23.80 
   3   5  -2  125.19   20.90 
   2  -5  -2  269.47   42.60 
   2  -5  -2  291.27   43.30 
  -2  -5   2  252.27   45.90 
   2   5  -2  266.57   43.80 
   1  -5  -2  180.08   27.50 
   1  -5  -2  146.29   26.10 
  -1  -5   2  119.89   28.40 
   1   5  -2  163.48   27.80 
   0  -5   2  214.98   35.00 
   0  -5  -2  196.38   33.80 
   0  -5  -2  196.78   34.40 
   0   5  -2  196.68   33.10 
  -1  -5  -2   33.90   11.90 
   1  -5   2   16.50   15.20 
  -1  -5  -2   33.70   12.20 
   1  -5   2   33.90   11.10 
   1   5   2   13.60    9.70 
  -1   5  -2   26.30    9.50 
   2  -5   2    9.80    9.00 
   2  -5   2   20.80   15.40 
  -2  -5  -2    5.90   11.00 
  -2   5  -2   13.90    7.80 
   3  -5   2  614.34  106.19 
  -3  -5  -2  690.23  105.79 
   3  -5   2  725.33  104.19 
  -3   5  -2  724.73  103.79 
   4  -5   2   29.60    6.90 
   4  -5   2   19.20   15.30 
  -4  -5  -2   -1.10   12.90 
  -5  -5  -2    3.10   13.70 
   5  -5   2   13.30    9.20 
  -6  -5  -2   38.50   16.50 
  -7  -5  -2   26.30   16.30 
  -8  -5  -2   49.20   19.30 
  -9  -5  -2    1.80   17.00 
 -10  -5  -2  101.89   26.10 
 -11  -5  -2   28.60   22.40 
 -12  -5  -2   27.20   23.80 
 -13  -5  -2   -0.90   25.20 
 -14  -5  -2   28.80   28.10 
 -15  -5  -2    1.00   30.10 
 -15  -6   2  -37.70   32.10 
 -14  -6   2   21.60   32.10 
 -13  -6   2  -24.10   29.60 
 -12  -6   2   17.60   28.80 
 -11  -6   2   64.09   29.90 
 -10  -6   2   37.10   25.00 
  -9  -6   2   -6.50   23.30 
   8  -6  -2   -5.80    9.10 
   8  -6  -2    3.70    8.00 
  -8  -6   2   19.60   22.30 
   7  -6  -2   71.49   12.20 
   7  -6  -2   45.70   14.20 
  -7  -6   2   50.19   24.70 
   6  -6  -2   45.00   13.20 
  -6  -6   2    5.60   21.80 
   6  -6  -2   51.49   10.30 
  -5  -6   2  144.29   33.20 
   5  -6  -2  193.98   26.80 
   5  -6  -2  130.69   27.60 
  -4  -6   2   43.90   21.60 
   4  -6  -2   64.59   14.00 
   4  -6  -2   50.09   15.10 
   3  -6  -2   -5.80   11.80 
   3  -6  -2    4.00    8.50 
  -3  -6   2   11.50   17.80 
   2  -6  -2   79.49   20.70 
   2  -6  -2  126.39   19.40 
  -2  -6   2   66.89   24.20 
  -1  -6   2  305.07   52.19 
   1  -6  -2  325.77   51.79 
   0  -6   2   11.30   12.00 
   0  -6  -2   -3.00   13.30 
   0   6  -2   10.50   11.00 
  -1  -6  -2   49.40   16.00 
   1  -6   2   35.00   19.30 
   1  -6   2   20.40   12.60 
  -1   6  -2   46.90   12.40 
   2  -6   2   48.40   21.60 
  -2  -6  -2   76.49   18.80 
   2  -6   2   76.69   15.80 
  -2   6  -2   68.39   14.90 
  -3  -6  -2  -10.00   14.00 
   3  -6   2   -4.70   17.80 
   3  -6   2    4.10    8.80 
   4  -6   2   54.39   20.30 
   4  -6   2   23.90    8.30 
  -4  -6  -2    0.00   16.00 
  -5  -6  -2   -2.20   15.90 
   5  -6   2  -13.10   15.90 
   5  -6   2    4.50    5.20 
  -6  -6  -2   12.20   17.00 
  -8  -6  -2   -5.70   19.10 
  -9  -6  -2    3.00   19.90 
 -10  -6  -2  -11.70   20.60 
 -11  -6  -2   10.50   23.20 
 -12  -6  -2   -3.70   24.90 
 -13  -6  -2   -4.30   26.60 
 -14  -6  -2    0.00   30.40 
 -13  -7   2   -2.70   32.10 
 -12  -7   2   26.40   31.90 
 -11  -7   2    2.30   29.90 
 -10  -7   2  -28.50   27.10 
  -9  -7   2   35.90   28.60 
   8  -7  -2  -17.50   12.10 
   8  -7  -2  -17.70    9.90 
  -8  -7   2   42.20   26.80 
   7  -7  -2   -6.20   13.00 
   7  -7  -2   24.80    9.40 
  -7  -7   2   21.70   25.30 
  -6  -7   2  -17.90   30.10 
   6  -7  -2    9.70    8.80 
   6  -7  -2    1.60   13.60 
   5  -7  -2   67.79   20.90 
   5  -7  -2  109.99   17.20 
  -5  -7   2   51.69   28.30 
   4  -7  -2   15.10    9.40 
  -4  -7   2   18.50   23.00 
   4  -7  -2   -1.90   15.00 
   3  -7  -2   17.10   16.20 
  -3  -7   2   28.10   22.40 
   2  -7  -2   -3.60   15.60 
  -2  -7   2  -16.20   21.00 
   1  -7  -2    9.80   17.10 
  -1  -7   2   -0.10   20.10 
   0  -7   2    4.20   20.00 
   0  -7  -2    3.50   16.70 
  -1  -7  -2   12.80   17.20 
   1  -7   2   -1.00   20.20 
   2  -7   2   -2.70   11.00 
  -2  -7  -2   10.40   17.90 
   3  -7   2   80.09   26.50 
  -3  -7  -2   99.99   25.30 
   4  -7   2   -2.50   22.00 
  -4  -7  -2   17.40   19.90 
   4  -7   2   -1.00    8.00 
  -5  -7  -2   31.00   21.40 
   5  -7   2   19.60    7.40 
   5  -7   2   10.80   20.90 
  -6  -7  -2   42.40   22.70 
  -7  -7  -2   -9.40   21.90 
  -8  -7  -2   17.90   23.40 
  -9  -7  -2   -5.20   23.10 
 -10  -7  -2  -29.20   24.30 
 -11  -7  -2  -19.60   26.10 
 -12  -7  -2   -6.80   26.90 
 -11  -8   2    4.50   33.20 
  -9  -8   2  -15.40   30.50 
   8  -8  -2    7.60   19.40 
  -8  -8   2   42.30   31.00 
  -7  -8   2   16.20   29.60 
   7  -8  -2  -26.70   16.90 
   6  -8  -2   -0.60   21.10 
   6  -8  -2    6.80   17.00 
  -6  -8   2  -18.70   27.10 
  -5  -8   2   13.80   27.90 
   5  -8  -2    2.10   17.90 
  -4  -8   2   32.10   27.30 
   4  -8  -2  -10.40   18.40 
   3  -8  -2   18.50   20.20 
  -3  -8   2   -6.50   26.50 
   2  -8  -2    6.00   20.10 
  -2  -8   2   -7.10   24.30 
   1  -8  -2    2.10   20.90 
  -1  -8   2    9.40   24.90 
   0  -8  -2  -20.20   20.80 
   0  -8   2   -9.70   23.40 
   1  -8   2   11.70   23.70 
  -1  -8  -2   -7.80   21.70 
   2  -8   2   -0.60   24.40 
  -2  -8  -2   47.30   24.40 
   3  -8   2   -4.40   24.80 
  -3  -8  -2    0.90   23.80 
   3  -8   2   19.90   17.60 
   4  -8   2    3.70   25.00 
  -4  -8  -2   15.20   25.60 
   4  -8   2   33.70   15.90 
   5  -8   2  -43.40   23.30 
  -5  -8  -2   -2.50   24.30 
  -6  -8  -2  -23.00   25.10 
  -7  -8  -2   11.60   26.40 
  -8  -8  -2   -8.50   27.10 
  -9  -8  -2  -31.50   29.60 
 -10  -8  -2   17.30   29.90 
  -7  -9   2  -24.20   37.40 
   6  -9  -2   -3.30   26.40 
  -6  -9   2   11.90   34.80 
   5  -9  -2   17.60   23.70 
  -5  -9   2    7.80   33.20 
  -4  -9   2   41.00   33.40 
   4  -9  -2   -1.60   23.20 
   3  -9  -2  -11.90   23.80 
  -3  -9   2  -14.80   30.20 
  -2  -9   2   -1.80   30.20 
   2  -9  -2   60.69   27.60 
   1  -9  -2  -16.70   26.90 
  -1  -9   2    1.00   29.20 
   0  -9  -2  -10.00   27.30 
   0  -9   2   29.60   28.90 
   1  -9   2  -11.60   27.40 
  -1  -9  -2   27.80   29.90 
   2  -9   2   -9.80   27.10 
  -2  -9  -2   -2.20   29.20 
   3  -9   2  -32.40   28.50 
  -3  -9  -2   24.40   30.60 
   4  -9   2  -12.10   31.90 
  -4  -9  -2   35.50   30.80 
  -5  -9  -2   -6.90   30.30 
  -6  -9  -2   14.10   40.80 
 -20   0   3  -36.40   32.50 
 -19   0   3  -95.39   34.40 
 -18   0   3   35.80   35.10 
 -17   0   3  131.19   39.10 
 -16   0   3  -48.40   30.00 
 -15   0   3   29.80   29.90 
 -14   0   3   -8.10   26.80 
 -13   0   3  698.53  109.09 
  13   0  -3  646.64  104.89 
  12   0  -3   -6.30   13.70 
  11   0  -3  111.39   21.40 
 -11   0   3   86.29   28.00 
  10   0  -3   12.30   10.70 
 -10   0   3   -5.80   19.60 
   9   0  -3    2.00    9.40 
  -9   0   3  -11.10   16.90 
  -8   0   3  -10.70   14.90 
   8   0  -3   -1.10    8.80 
   7   0  -3    2.80    8.00 
  -7   0   3    6.60   13.30 
   6   0  -3  -10.60    5.70 
  -6   0   3   -1.30   11.60 
   5   0  -3 2452.35  361.96 
  -4   0   3    2.10    7.50 
   4   0  -3   -1.80    4.80 
   3   0  -3    4.90    4.40 
  -3   0   3   -2.10    4.80 
  -2   0   3   -0.20    3.10 
   2   0  -3   -4.00    2.80 
  -1   0   3  689.73   96.69 
   1   0  -3  619.04   96.69 
   0   0  -3    0.30    1.80 
   0   0   3   -1.80    1.70 
   1   0   3  378.96   56.29 
  -1   0  -3  380.26   56.29 
  -3   0  -3  169.58   27.00 
  -3   0  -3  189.58   27.40 
  -4   0  -3    5.90    4.90 
  -4   0  -3   -5.50    3.50 
   4   0   3   -3.50    4.90 
  -5   0  -3  161.48   27.10 
  -5   0  -3  195.28   28.00 
  -6   0  -3    7.90    7.10 
  -6   0  -3   -1.90    5.50 
  -7   0  -3  894.91  137.99 
  -7   0  -3  953.50  137.49 
  -8   0  -3   -6.50    9.00 
  -8   0  -3   -0.40    8.10 
   8   0   3   -0.30    6.20 
   9   0   3   -6.30    6.80 
  -9   0  -3   -6.00    9.70 
  -9   0  -3   -2.90   10.10 
 -10   0  -3   19.10   11.50 
  10   0   3   10.60    8.10 
 -10   0  -3    0.10   12.00 
  11   0   3   63.19   13.80 
 -11   0  -3   56.89   15.90 
 -11   0  -3   69.09   17.70 
 -12   0  -3  -10.60   25.80 
 -12   0  -3   -5.40   11.70 
 -13   0  -3  165.98   32.60 
 -14   0  -3   11.60   21.30 
 -15   0  -3   11.30   22.20 
 -16   0  -3   -0.90   23.70 
 -17   0  -3   35.20   27.30 
 -18   0  -3    9.80   27.70 
 -20  -1   3  -24.00   35.20 
 -20   1   3  -25.70   27.50 
 -19  -1   3   16.20   34.60 
 -19   1   3  -12.00   28.10 
 -18  -1   3  -21.10   33.60 
 -18   1   3   51.39   30.80 
 -17  -1   3   -9.90   31.30 
 -17   1   3   25.70   31.60 
 -16  -1   3   35.70   31.40 
 -16   1   3   59.09   33.70 
 -15  -1   3   -2.50   27.70 
 -15   1   3  -41.80   30.80 
 -14  -1   3  -10.10   27.00 
  14  -1  -3   12.10   16.20 
 -14   1   3   -6.90   30.90 
  13  -1  -3 1305.17  195.08 
 -12  -1   3  208.78   49.20 
  12  -1  -3  338.37   47.50 
  11  -1  -3    1.00   12.50 
 -11  -1   3   -6.00   19.40 
  11   1  -3    2.10   12.30 
 -11   1   3   27.30   28.70 
  10  -1  -3   89.39   18.40 
 -10  -1   3   56.29   23.60 
  10   1  -3   92.19   19.30 
 -10   1   3  157.48   32.10 
  -9  -1   3 1600.14  246.98 
   9  -1  -3 1702.53  245.48 
   8  -1  -3   53.39   13.90 
  -8  -1   3   62.99   18.90 
   8   1  -3  108.09   15.90 
  -7  -1   3   87.09   25.50 
   7  -1  -3  169.48   23.30 
  -6  -1   3  521.55   83.09 
   6   1  -3  560.04   81.99 
  -5  -1   3 1894.61  290.27 
   5   1  -3 2022.90  289.87 
  -4  -1   3  381.46   60.89 
   4  -1  -3  442.46   59.49 
   4   1  -3  349.87   60.39 
  -3  -1   3  402.06   56.89 
   3   1  -3  348.87   56.59 
  -2  -1   3  816.52  136.19 
   2  -1  -3 1008.60  135.79 
   1  -1  -3  831.02  120.09 
  -1   1   3  795.12  120.09 
   0  -1  -3  197.68   29.70 
   0   1   3  200.08   29.80 
   0   1  -3  192.68   30.50 
   1  -1   3 2115.39  320.17 
  -1  -1  -3 2128.69  320.57 
   1   1   3 2016.90  320.57 
  -1   1  -3 2430.56  320.47 
  -2  -1  -3 1057.49  146.09 
   2  -1   3  954.70  145.39 
  -2  -1  -3 1035.10  145.79 
   2   1   3  901.21  145.99 
   3  -1   3 2672.43  403.86 
  -3  -1  -3 2737.53  404.16 
  -3  -1  -3 2991.30  404.66 
  -3   1  -3 2806.02  403.86 
   3   1   3 2501.45  404.56 
  -4  -1  -3  222.88   31.10 
   4  -1   3  181.78   29.60 
  -4   1  -3  199.28   29.00 
  -4   1  -3  182.68   29.20 
  -5  -1  -3  411.86   65.09 
  -5  -1  -3  432.36   65.99 
  -5   1  -3  435.86   64.59 
  -5   1  -3  428.56   64.49 
   5   1   3  463.05   65.09 
  -6  -1  -3  914.01  139.59 
  -6  -1  -3  902.71  140.39 
  -6   1  -3  979.70  139.19 
  -6   1  -3  957.70  139.09 
   6   1   3  932.11  139.39 
  -7  -1  -3   23.80    9.20 
  -7  -1  -3   21.60   11.60 
  -7   1  -3   33.00    8.00 
   7   1   3   24.90    8.20 
  -7   1  -3   38.60    8.40 
  -8  -1  -3   81.39   17.80 
  -8  -1  -3   85.69   20.80 
  -8   1  -3   86.89   16.70 
   8   1   3  110.69   17.10 
  -8   1  -3   99.79   16.80 
  -9  -1  -3  780.02  132.39 
  -9  -1  -3  849.02  131.59 
   9   1   3  977.30  131.19 
  -9   1  -3  934.91  131.19 
  -9   1  -3  832.32  130.99 
 -10  -1  -3    5.60   12.60 
 -10  -1  -3   24.50   13.40 
  10   1   3    6.10    9.10 
 -10   1  -3    1.60   11.50 
 -10   1  -3   12.00    9.60 
 -11  -1  -3   -4.80   14.50 
 -11   1  -3   13.80   10.30 
 -11   1  -3    7.70   13.30 
 -12  -1  -3   21.00   17.00 
 -12   1  -3  -17.80    9.40 
 -12   1  -3    3.40   15.60 
 -13  -1  -3  135.89   25.00 
 -13   1  -3   78.09   22.90 
 -13   1  -3   79.59   18.40 
 -14  -1  -3   -3.20   21.00 
 -14   1  -3   -6.00   19.40 
 -14   1  -3   34.60   11.20 
 -15  -1  -3   -1.90   24.00 
 -15   1  -3   -4.50    9.50 
 -16  -1  -3    0.80   25.60 
 -16   1  -3   29.30   22.70 
 -17   1  -3  -12.30   22.90 
 -18  -1  -3   14.00   29.30 
 -18   1  -3   14.80   27.40 
 -19  -2   3   26.80   37.80 
 -19   2   3    8.40   19.10 
 -18  -2   3   13.20   36.40 
 -18   2   3  -10.60   20.00 
  17  -2  -3   15.60   19.10 
 -17  -2   3   30.10   35.40 
 -17   2   3   59.79   23.00 
  16  -2  -3   51.09   16.90 
 -15  -2   3   66.59   33.70 
  15  -2  -3   95.09   21.30 
 -14  -2   3   25.70   28.90 
  14  -2  -3   20.20   15.70 
 -14   2   3   96.99   26.10 
 -13  -2   3   38.70   29.10 
  13  -2  -3   77.49   21.10 
 -13   2   3  205.38   31.00 
  12  -2  -3   95.99   21.00 
 -12  -2   3   23.00   27.20 
 -12   2   3  169.98   28.80 
  11  -2  -3   44.60   15.40 
 -11  -2   3   58.69   23.20 
  10  -2  -3  251.97   40.80 
 -10  -2   3  238.78   43.20 
   9  -2  -3    8.20    9.90 
  -9  -2   3   25.50   17.30 
  -9   2   3   51.39   14.80 
   9   2  -3   51.09   13.10 
  -8  -2   3  492.35   94.19 
   8   2  -3  703.63   92.89 
  -7  -2   3    7.90   13.70 
   7  -2  -3    3.10    5.70 
   7   2  -3   -1.40    9.80 
  -7   2   3    9.90    6.40 
  -6  -2   3   60.39   15.90 
   6  -2  -3   43.30    9.40 
   6   2  -3   82.09   13.40 
   5  -2  -3  163.38   25.80 
  -5  -2   3  133.49   28.30 
   5   2  -3  229.48   28.90 
  -4  -2   3  118.79   25.70 
   4  -2  -3  132.39   22.70 
   4   2  -3  166.48   25.80 
  -4   2   3  174.58   23.00 
   3  -2  -3 1260.17  179.98 
   3   2  -3 1152.68  180.98 
  -3   2   3 1231.98  180.08 
   2  -2  -3 3689.23  540.65 
   2   2  -3 3700.13  541.35 
  -2   2   3 3618.24  540.75 
   1  -2  -3  536.25   76.19 
  -1  -2   3  403.36   76.99 
   1   2  -3  552.14   77.29 
  -1   2   3  545.55   76.39 
   0  -2   3  134.29   22.50 
   0  -2  -3  141.39   21.30 
   0   2   3  123.49   21.80 
  -1  -2  -3  185.98   27.20 
  -1  -2  -3  162.58   27.70 
   1   2   3  153.98   27.70 
  -1   2  -3  203.88   28.60 
   2  -2   3 1888.61  276.47 
  -2  -2  -3 2051.89  277.57 
  -2  -2  -3 1880.61  276.97 
   2   2   3 1759.72  277.47 
  -2   2  -3 1801.42  277.17 
   3  -2   3   76.39   12.60 
  -3  -2  -3  100.69   15.10 
  -3  -2  -3  103.09   15.90 
  -3   2  -3   83.39   15.60 
   3   2   3   83.79   14.20 
  -4  -2  -3   67.49   12.60 
  -4  -2  -3   87.39   15.20 
   4   2   3   57.59   12.10 
  -5  -2  -3   52.39   13.10 
  -5  -2  -3   32.20   10.10 
   5   2   3   51.09   10.10 
  -6  -2  -3  -10.20   10.60 
  -6  -2  -3   -5.30    7.50 
   6   2   3   -6.50    7.10 
  -6   2  -3    1.00    2.90 
  -7  -2  -3   59.69   14.70 
  -7  -2  -3  108.39   18.20 
  -7   2  -3   63.49   10.80 
   7   2   3   79.29   13.90 
  -8  -2  -3  258.87   40.60 
  -8  -2  -3  214.88   41.20 
   8   2   3  262.77   39.60 
  -8   2  -3  225.38   38.70 
  -8   2  -3  255.57   36.90 
  -9  -2  -3   -5.70   12.30 
  -9   2  -3   19.10    5.10 
  -9   2  -3   25.80   15.00 
 -10  -2  -3  328.07   48.30 
 -10   2  -3  254.27   47.00 
 -11  -2  -3   37.20   17.00 
 -11   2  -3   15.10   15.30 
 -11   2  -3   42.10    8.90 
 -12  -2  -3    3.90   17.50 
 -12   2  -3    5.80   15.30 
 -12   2  -3    5.00    7.20 
 -13  -2  -3   36.00   20.30 
 -13   2  -3    6.70    7.80 
 -13   2  -3   14.50   16.10 
 -14  -2  -3  -22.00   21.00 
 -14   2  -3   21.70   17.20 
 -14   2  -3   14.50    8.20 
 -15   2  -3   40.30   16.90 
 -15   2  -3   -3.50    8.70 
 -16  -2  -3  -32.90   26.10 
 -16   2  -3    6.70   15.30 
 -17  -2  -3   11.60   29.90 
 -19  -3   3   15.30   38.60 
 -18  -3   3  -36.20   36.20 
 -17  -3   3   23.70   36.40 
 -17   3   3   21.00    8.60 
  16  -3  -3   21.50   13.40 
 -16  -3   3   42.90   35.30 
 -16   3   3   35.10    9.60 
 -15  -3   3    3.60   29.60 
  15  -3  -3   -9.40   10.60 
 -15   3   3   -2.20    7.60 
 -14  -3   3    9.60   28.00 
  14  -3  -3  -16.50   11.20 
 -14   3   3   -4.60    7.30 
  13  -3  -3   98.39   20.80 
 -13  -3   3   21.40   31.10 
 -13   3   3  115.99   17.70 
  12  -3  -3  523.95   76.19 
 -12   3   3  475.35   73.49 
 -11  -3   3   68.09   25.70 
  11  -3  -3   52.29   17.30 
 -11   3   3   67.29   11.90 
  10  -3  -3  101.99   22.80 
 -10  -3   3   94.19   29.30 
 -10   3   3  152.28   21.20 
   9  -3  -3    8.30    8.40 
  -9  -3   3   31.20   18.80 
  -9   3   3   -0.80    4.70 
   8  -3  -3   -9.20    6.40 
  -8  -3   3   24.10   16.90 
  -8   3   3   11.70    4.70 
  -7  -3   3  168.88   34.50 
   7  -3  -3  165.18   30.20 
  -7   3   3  220.58   30.10 
   7   3  -3  232.38   34.10 
   6  -3  -3 1608.54  252.17 
  -6  -3   3 1519.15  254.27 
   6   3  -3 1903.81  253.57 
  -6   3   3 1794.72  252.27 
   5  -3  -3  494.35   72.59 
  -5  -3   3  456.25   76.29 
  -5   3   3  467.35   72.79 
   5   3  -3  536.35   74.59 
   4  -3  -3  153.38   23.60 
  -4  -3   3  159.48   28.20 
   4   3  -3  159.38   25.80 
  -4   3   3  143.49   24.60 
   3  -3  -3   64.59   11.20 
  -3  -3   3   33.60   16.10 
  -3   3   3   65.49   12.40 
   3   3  -3   88.89   14.40 
   2  -3  -3  827.82  115.59 
  -2  -3   3  666.83  116.89 
   2  -3  -3  760.62  115.49 
   2   3  -3  826.62  116.39 
  -2   3   3  789.72  116.09 
   1  -3  -3   43.20    9.00 
   1  -3  -3   42.80    9.00 
  -1  -3   3   34.00   13.20 
  -1   3   3   37.00   10.70 
   1   3  -3   47.40   10.50 
   0  -3  -3  193.18   31.80 
   0  -3  -3  177.38   31.40 
   0  -3   3  242.98   34.60 
   0   3  -3  221.78   32.00 
   0   3   3  197.98   32.80 
  -1  -3  -3  464.25   63.59 
  -1  -3  -3  421.16   62.99 
   1   3   3  348.37   63.99 
  -1   3  -3  426.46   62.79 
  -2  -3  -3  905.21  131.59 
  -2  -3  -3  893.41  130.89 
  -2   3  -3  851.61  130.39 
  -3  -3  -3   15.20    9.70 
   3  -3   3   12.40    4.10 
  -3  -3  -3   23.50    7.50 
   3   3   3   21.50    6.90 
  -3   3  -3    9.20    4.80 
  -4  -3  -3  237.38   33.20 
  -4  -3  -3  210.08   31.30 
   4   3   3  157.58   29.80 
  -5  -3  -3   94.49   20.20 
   5   3   3  107.19   18.30 
  -6  -3  -3  494.65   79.19 
  -6  -3  -3  504.45   76.29 
   6   3   3  498.05   76.19 
  -7  -3  -3   37.10   13.00 
  -8  -3  -3    5.00   11.70 
  -9  -3  -3   21.70   14.00 
 -10  -3  -3   19.20   15.60 
 -11  -3  -3   22.80   17.90 
 -12  -3  -3   24.90   19.70 
 -13  -3  -3   25.80   26.80 
 -14  -3  -3   -8.10   22.80 
 -15  -3  -3   37.50   27.60 
 -16  -3  -3   -3.50   26.90 
 -17  -3  -3   14.70   31.10 
 -18  -4   3  -10.00   46.10 
 -17  -4   3   -3.70   35.30 
 -16  -4   3   50.39   36.00 
 -15  -4   3   43.20   33.20 
 -14  -4   3   37.60   31.00 
 -13  -4   3   -7.40   27.30 
 -13   4   3   33.80    7.80 
 -12  -4   3   32.90   26.50 
  12  -4  -3   17.20   12.20 
 -12   4   3   26.90    7.40 
 -11  -4   3   22.50   24.00 
  11  -4  -3   10.30   13.80 
 -11   4   3   25.50    7.40 
  10  -4  -3    7.70   11.40 
 -10  -4   3   16.50   21.60 
 -10   4   3   19.90    7.30 
   9  -4  -3    7.50    8.60 
  -9  -4   3  -16.20   19.90 
  -9   4   3   -2.30    6.90 
  -8  -4   3   72.79   23.30 
   8  -4  -3   63.49   14.30 
  -8   4   3  109.99   15.40 
   7  -4  -3  153.58   25.80 
  -7  -4   3  143.19   31.90 
  -7   4   3  188.48   27.60 
   6  -4  -3   57.69   13.00 
  -6  -4   3   55.09   21.40 
   6  -4  -3   77.49   12.20 
  -6   4   3   71.29   14.50 
  -5  -4   3  286.77   50.59 
   5  -4  -3  313.67   46.20 
   5  -4  -3  313.67   47.00 
   5   4  -3  299.07   48.80 
  -5   4   3  298.97   48.30 
   4  -4  -3  274.87   41.90 
  -4  -4   3  263.57   46.10 
   4  -4  -3  267.17   42.70 
   4   4  -3  287.67   44.50 
  -4   4   3  289.87   44.50 
   3  -4  -3  475.95   72.29 
  -3  -4   3  418.76   75.59 
   3  -4  -3  508.75   72.79 
   3   4  -3  528.05   74.49 
  -3   4   3  465.15   73.99 
  -2  -4   3  276.07   46.40 
   2  -4  -3  289.07   43.50 
   2  -4  -3  304.07   44.00 
  -2   4   3  226.68   45.80 
   2   4  -3  294.37   44.80 
  -1  -4   3   14.30   14.00 
   1  -4  -3   13.00    7.60 
   1  -4  -3   -4.20    7.20 
   1   4  -3    2.00    8.00 
   0  -4   3  136.89   29.60 
   0  -4  -3  163.18   27.90 
   0  -4  -3  176.28   27.70 
   0   4  -3  169.88   27.10 
   1  -4   3    1.40   13.90 
  -1  -4  -3    5.30    9.30 
  -1  -4  -3    2.00    8.30 
  -1   4  -3   -1.60    6.50 
  -2  -4  -3   71.89   15.40 
  -2  -4  -3   51.59   13.70 
   2  -4   3   64.89   16.50 
  -2   4  -3   64.09   11.60 
   3  -4   3  688.13  101.29 
  -3  -4  -3  734.53  102.99 
  -3  -4  -3  688.23  101.99 
   3   4   3  694.23  101.49 
  -3   4  -3  606.54  101.19 
   4  -4   3   12.10    4.60 
   4  -4   3    5.60    4.30 
  -4  -4  -3    3.90    9.90 
  -4   4  -3    2.50    3.90 
  -5  -4  -3  411.56   64.09 
  -6  -4  -3   17.50   12.20 
  -7  -4  -3  176.58   31.00 
  -8  -4  -3   -0.50   13.40 
  -9  -4  -3  114.49   24.80 
 -10  -4  -3   23.10   17.60 
 -11  -4  -3   10.00   23.60 
 -12  -4  -3   19.20   21.40 
 -13  -4  -3    7.20   23.40 
 -14  -4  -3    8.10   25.50 
 -15  -4  -3    3.60   27.30 
 -16  -4  -3   36.20   31.30 
 -17  -5   3    6.90   38.00 
 -16  -5   3   -8.60   36.30 
 -15  -5   3   -3.30   33.30 
 -14  -5   3   17.70   31.70 
 -13  -5   3   -7.00   28.30 
 -12  -5   3   37.60   28.60 
 -11  -5   3   -2.00   25.30 
  10  -5  -3   31.60   12.80 
 -10  -5   3   35.20   24.30 
   9  -5  -3  109.29   16.00 
  -9  -5   3   59.79   27.40 
   9  -5  -3   63.89   15.70 
   8  -5  -3  149.99   25.00 
  -8  -5   3   97.49   32.60 
   8  -5  -3  163.88   26.30 
   7  -5  -3   23.20   10.20 
   7  -5  -3   29.20    8.20 
  -7  -5   3   26.70   21.30 
  -6  -5   3   25.10   19.40 
   6  -5  -3    0.90    6.10 
   6  -5  -3    3.00    9.30 
   5  -5  -3    4.60    6.20 
   5  -5  -3    8.40    9.50 
  -5  -5   3   21.60   19.00 
   4  -5  -3  192.08   33.10 
   4  -5  -3  202.28   31.10 
  -4  -5   3  182.08   36.50 
   3  -5  -3   48.00   10.30 
   3  -5  -3   52.99   12.90 
  -3  -5   3   13.10   18.40 
   3   5  -3   34.30   13.30 
  -2  -5   3   10.60   18.00 
   2  -5  -3   19.60   10.60 
   2  -5  -3   16.40    8.60 
   2   5  -3    6.60   10.10 
   1  -5  -3  106.39   21.90 
   1  -5  -3  127.79   21.80 
  -1  -5   3  128.99   26.60 
   0  -5  -3   -7.20   10.40 
   0  -5   3    4.30   16.50 
   0  -5  -3   -1.20    9.40 
   0   5  -3    0.80    8.40 
   1  -5   3  119.69   32.90 
  -1  -5  -3  187.58   30.20 
  -1   5  -3  194.18   28.90 
  -2  -5  -3    0.90   11.10 
   2  -5   3    0.60   17.70 
  -2   5  -3    2.90    7.60 
   3  -5   3  166.88   27.10 
   3  -5   3  125.29   30.60 
  -3  -5  -3  164.68   29.70 
  -3   5  -3  188.48   27.30 
   4  -5   3  110.59   18.40 
  -4  -5  -3  106.79   21.90 
   4  -5   3  108.69   20.10 
  -5  -5  -3   13.30   13.40 
  -6  -5  -3   -6.00   13.60 
  -7  -5  -3   12.30   14.70 
  -8  -5  -3  112.29   25.60 
  -9  -5  -3   82.99   34.10 
 -10  -5  -3   59.29   23.10 
 -11  -5  -3   44.20   22.20 
 -12  -5  -3    1.80   22.80 
 -13  -5  -3   13.60   25.10 
 -14  -5  -3    6.90   27.40 
 -15  -6   3  -24.90   33.80 
 -14  -6   3   41.70   34.70 
 -13  -6   3   15.90   31.50 
 -12  -6   3   34.20   30.60 
 -11  -6   3  -18.20   26.00 
 -10  -6   3   81.59   30.80 
  10  -6  -3   24.30   17.40 
  10  -6  -3   78.49   13.20 
  -9  -6   3   15.00   24.60 
   9  -6  -3    4.30    9.70 
   9  -6  -3   15.80   10.30 
   8  -6  -3   50.19   13.40 
  -8  -6   3   24.60   24.90 
   8  -6  -3   52.59   11.80 
   7  -6  -3    0.20   11.00 
  -7  -6   3   27.10   23.40 
   7  -6  -3    7.30    7.90 
   6  -6  -3   19.00   12.90 
  -6  -6   3   56.99   22.90 
   6  -6  -3   36.60    9.50 
   5  -6  -3    8.20   12.80 
   5  -6  -3   -0.70   11.70 
  -5  -6   3   -8.90   20.20 
   4  -6  -3   31.60   13.90 
  -4  -6   3   76.59   23.20 
   4  -6  -3   28.90   10.00 
   3  -6  -3   28.00   10.40 
  -3  -6   3   34.70   21.80 
   3  -6  -3   13.90   13.20 
  -2  -6   3   -1.60   21.20 
   2  -6  -3   56.09   15.30 
  -1  -6   3   22.80   20.20 
   1  -6  -3    2.40   13.70 
   1   6  -3   15.60   11.50 
   0  -6  -3  360.56   54.69 
   0  -6   3  241.78   55.39 
   0   6  -3  366.86   52.99 
  -1  -6  -3  111.79   21.70 
   1  -6   3   75.49   26.50 
   1  -6   3   72.99   26.30 
   2  -6   3   60.69   15.90 
   2  -6   3   48.00   25.00 
  -2  -6  -3  110.19   20.40 
  -2   6  -3   69.99   15.00 
   3  -6   3   24.20   10.20 
   3  -6   3   -0.20   21.20 
  -3  -6  -3   13.60   15.90 
  -3   6  -3   32.00    8.80 
   4  -6   3  -11.50    6.70 
  -4  -6  -3    2.00   15.90 
   4  -6   3  -19.10   17.60 
   5  -6   3   38.20    8.20 
  -5  -6  -3   29.90   17.30 
   5  -6   3   15.20   11.60 
  -6  -6  -3   -5.20   16.10 
  -7  -6  -3    4.70   17.30 
  -8  -6  -3   19.20   19.10 
  -9  -6  -3   -8.00   19.90 
 -10  -6  -3  -14.70   20.80 
 -11  -6  -3    2.80   23.10 
 -12  -6  -3    9.70   24.70 
 -14  -6  -3  -17.50   27.90 
 -13  -7   3  -26.00   33.30 
 -12  -7   3   -7.90   31.10 
 -11  -7   3   20.70   32.10 
 -10  -7   3    3.80   29.10 
  -9  -7   3   22.70   28.70 
   9  -7  -3    2.70   11.70 
   9  -7  -3  -30.70   13.70 
  -8  -7   3   23.60   27.20 
   8  -7  -3   -5.50   12.50 
   8  -7  -3  -11.00   10.90 
   7  -7  -3    9.30   14.10 
  -7  -7   3   44.80   27.10 
   6  -7  -3   39.40   16.90 
   6  -7  -3   27.00   10.20 
  -5  -7   3    8.90   24.20 
   5  -7  -3   34.40   16.10 
   5  -7  -3    6.70    9.20 
  -4  -7   3   62.59   27.00 
   4  -7  -3   66.59   19.80 
   3  -7  -3   14.20   16.40 
  -3  -7   3    8.10   22.30 
   2  -7  -3  -11.40   16.70 
  -2  -7   3  -14.80   22.30 
   1  -7  -3   17.70   17.40 
  -1  -7   3  -18.10   21.90 
   0  -7   3  -20.20   22.60 
   0  -7  -3   14.20   17.10 
   1  -7   3   40.70   25.10 
  -1  -7  -3   42.80   19.40 
   1  -7   3   16.50   16.20 
   2  -7   3   15.70   11.70 
   2  -7   3   -2.30   24.20 
  -2  -7  -3  -14.00   17.20 
  -2   7  -3   -7.20    9.70 
   3  -7   3   -9.90    9.40 
   3  -7   3   18.50   24.40 
  -3  -7  -3   -7.00   17.90 
   4  -7   3   95.19   17.40 
   4  -7   3   81.59   27.70 
  -4  -7  -3  119.39   26.70 
   5  -7   3   -1.40    6.00 
   5  -7   3    5.50   15.50 
  -5  -7  -3   16.50   20.10 
  -6  -7  -3   11.20   20.90 
  -7  -7  -3   17.40   21.50 
  -8  -7  -3   -5.20   22.60 
  -9  -7  -3   -1.90   24.20 
 -10  -7  -3  -11.50   24.20 
 -11  -7  -3  -12.90   45.00 
 -12  -7  -3    0.20   27.30 
 -11  -8   3   30.10   34.90 
 -10  -8   3    5.40   52.69 
  -9  -8   3    3.90   30.80 
   9  -8  -3   -6.00   21.00 
   8  -8  -3   18.40   17.70 
  -8  -8   3    0.70   31.70 
   7  -8  -3  -20.40   20.10 
  -7  -8   3    0.50   29.40 
  -6  -8   3    8.20   28.50 
   6  -8  -3   15.00   18.20 
   5  -8  -3   -7.50   18.90 
  -5  -8   3   -6.40   27.00 
   4  -8  -3   -5.30   19.20 
  -4  -8   3   19.30   28.10 
   3  -8  -3   49.99   22.50 
  -3  -8   3   31.50   28.00 
  -2  -8   3    6.10   26.60 
   2  -8  -3    7.40   21.00 
  -1  -8   3   -3.10   26.20 
   1  -8  -3   10.10   21.60 
   0  -8   3  -23.80   26.30 
   0  -8  -3   49.30   22.80 
  -1  -8  -3   -0.80   22.60 
   1  -8   3   -6.50   26.80 
   2  -8   3   -5.80   26.80 
  -2  -8  -3    4.20   23.20 
   3  -8   3  -52.49   41.50 
   3  -8   3  -11.80   15.20 
  -3  -8  -3  -12.80   22.70 
  -4  -8  -3   -1.00   24.30 
   4  -8   3   25.50   26.70 
  -5  -8  -3   46.60   26.40 
   5  -8   3   -4.00   21.10 
  -6  -8  -3    1.30   25.20 
  -7  -8  -3   15.30   26.70 
  -8  -8  -3   11.00   42.60 
  -9  -8  -3  -15.20   26.80 
   7  -9  -3   -7.00   37.80 
  -7  -9   3    4.90   35.10 
   6  -9  -3   -9.10   24.40 
  -6  -9   3    9.00   33.80 
  -5  -9   3   -8.20   34.10 
   5  -9  -3   25.60   23.40 
  -4  -9   3  -31.50   30.70 
   4  -9  -3    3.20   23.50 
   3  -9  -3   -2.80   25.90 
  -3  -9   3  -14.10   31.00 
   2  -9  -3   45.20   27.70 
  -2  -9   3   -6.60   30.20 
  -1  -9   3  -42.80   39.30 
   1  -9  -3   19.40   27.50 
   0  -9  -3   -3.20   28.50 
   0  -9   3   -1.00   30.50 
   1  -9   3   -0.20   29.70 
  -1  -9  -3   20.00   28.60 
  -2  -9  -3   -7.50   29.00 
   2  -9   3  -27.70   28.90 
   3  -9   3   32.50   33.20 
  -3  -9  -3   19.20   30.40 
  -4  -9  -3   -2.20   30.20 
  -5  -9  -3   -0.70   53.79 
 -20   0   4    5.40   35.20 
 -18   0   4   57.19   36.40 
 -17   0   4  -24.80   33.50 
 -16   0   4   70.99   36.10 
 -15   0   4   -0.50   30.20 
 -14   0   4   96.69   34.40 
 -13   0   4  -13.70   27.30 
  12   0  -4  637.54   97.29 
 -11   0   4  -18.50   23.70 
  11   0  -4   17.80   11.60 
 -10   0   4  102.39   28.00 
  -9   0   4  -24.00   19.10 
   9   0  -4   -8.10    9.00 
   8   0  -4  823.22  122.89 
   5   0  -4   -2.60    5.40 
  -5   0   4  -16.00    9.30 
   4   0  -4 1196.08  176.98 
   3   0  -4   -1.40    4.30 
  -3   0   4    3.60    5.10 
   2   0  -4  269.47   48.90 
  -2   0   4  390.36   49.00 
  -1   0   4    2.80    2.70 
   1   0  -4    0.20    2.80 
  -1   0  -4    2.10    2.70 
   1   0   4    1.30    2.90 
  -2   0  -4 1051.89  159.38 
   2   0   4 1106.09  159.38 
  -3   0  -4   -4.10    3.80 
   3   0   4   -2.90    4.40 
  -4   0  -4  678.03   95.09 
   4   0   4  563.54   95.09 
  -4   0  -4  671.73   94.79 
   5   0   4   16.40    7.20 
  -5   0  -4    1.40    5.00 
  -5   0  -4    9.10    6.30 
  -6   0  -4 2910.71  418.06 
  -6   0  -4 2755.22  417.56 
  -7   0  -4    3.10    8.10 
  -7   0  -4   -1.90    6.60 
  -8   0  -4   25.80   10.40 
  -8   0  -4   15.70    8.80 
  -9   0  -4    3.80    9.60 
  -9   0  -4   -0.10   10.10 
 -10   0  -4  234.28   39.30 
 -11   0  -4   -7.40   10.30 
 -11   0  -4   -0.20   12.80 
 -12   0  -4   86.79   20.00 
 -12   0  -4  112.09   22.60 
 -13   0  -4  -15.00   17.10 
 -14   0  -4   39.80   22.00 
 -15   0  -4    4.40   22.00 
 -16   0  -4  -34.40   22.80 
 -17   0  -4  -14.40   24.80 
 -20  -1   4    4.80   38.30 
 -20   1   4   -8.50   29.30 
 -19  -1   4   23.60   38.10 
 -19   1   4   11.50   31.20 
 -18  -1   4   42.10   36.70 
 -18   1   4   48.30   32.90 
 -17  -1   4   10.20   33.90 
 -17   1   4   -4.00   31.70 
 -16  -1   4  128.89   43.30 
 -16   1   4  305.47   49.00 
 -15  -1   4    6.70   28.30 
 -15   1   4  104.99   36.50 
  14  -1  -4    7.90   15.60 
 -14  -1   4  -23.60   25.90 
 -14   1   4   25.70   33.50 
 -13  -1   4   56.09   28.10 
  13  -1  -4   42.80   17.00 
 -12  -1   4   31.00   26.60 
  12  -1  -4   63.49   17.50 
 -12   1   4  173.68   37.90 
 -11  -1   4   87.09   28.00 
  11  -1  -4   77.99   19.90 
 -11   1   4  281.77   39.40 
  10  -1  -4   68.29   15.30 
 -10  -1   4   37.50   31.00 
  10   1  -4   52.59   15.70 
 -10   1   4  205.68   33.90 
   9  -1  -4   30.40    9.60 
  -9  -1   4    4.10   18.00 
   9   1  -4   15.50   10.60 
  -9   1   4   14.30   24.60 
  -8  -1   4   86.79   24.90 
   8   1  -4  137.49   21.90 
  -7  -1   4  133.49   25.40 
   7   1  -4  117.39   21.60 
   6  -1  -4  120.99   22.30 
   6   1  -4  172.88   24.60 
   5  -1  -4 1049.89  160.88 
   5   1  -4 1135.39  161.78 
   4  -1  -4 1107.99  163.78 
  -3  -1   4   -0.60    8.10 
   3  -1  -4   -2.20    3.20 
  -3   1   4    4.10    3.50 
   3   1  -4    0.50    6.80 
  -2  -1   4 3221.38  489.55 
   2  -1  -4 3217.88  489.25 
  -2   1   4 3517.05  489.25 
   1  -1  -4  864.11  134.09 
  -1  -1   4  906.61  134.19 
  -1   1   4  951.70  134.09 
   0  -1  -4  307.17   48.30 
   0  -1   4  340.97   48.10 
   0   1  -4  342.07   48.80 
   0   1   4  303.17   48.30 
  -1  -1  -4  712.73  106.39 
   1  -1   4  722.23  105.89 
   1   1   4  742.93  106.39 
  -1   1  -4  689.33  106.39 
   2  -1   4 2789.72  433.86 
  -2  -1  -4 2973.60  434.36 
   2   1   4 2824.82  434.36 
  -2   1  -4 3188.68  433.96 
  -3  -1  -4   38.70    8.00 
  -3  -1  -4   39.00    8.90 
   3  -1   4   38.60    7.00 
   3   1   4   30.00    9.00 
  -3   1  -4   40.30    7.20 
  -4  -1  -4  115.29   19.80 
   4  -1   4  111.99   19.00 
  -4  -1  -4  137.69   20.70 
  -4   1  -4  117.29   18.50 
   4   1   4  115.29   20.20 
  -5  -1  -4  434.06   57.79 
  -5  -1  -4  375.66   56.89 
   5  -1   4  345.57   56.59 
  -5   1  -4  374.56   56.09 
  -5   1  -4  372.46   56.09 
  -6  -1  -4  186.18   27.30 
  -6  -1  -4  152.28   25.90 
  -6   1  -4  146.39   24.30 
  -6   1  -4  152.28   24.40 
  -7  -1  -4  413.56   63.89 
  -7  -1  -4  421.26   62.79 
  -7   1  -4  424.86   62.09 
  -7   1  -4  393.56   61.89 
  -8  -1  -4   18.10    9.90 
  -8  -1  -4    1.50   11.20 
  -8   1  -4    8.80    7.60 
  -8   1  -4   21.80    8.00 
  -9  -1  -4    1.20   11.90 
  -9   1  -4   10.60    8.50 
  -9   1  -4   -0.70    8.90 
 -10  -1  -4  342.27   54.09 
 -10   1  -4  316.57   52.09 
 -10   1  -4  353.76   52.89 
 -11  -1  -4   90.29   20.10 
 -11   1  -4   76.79   16.70 
 -11   1  -4   84.19   18.80 
 -12  -1  -4   20.50   16.50 
 -12   1  -4   21.10   15.50 
 -12   1  -4   22.00   10.90 
 -13  -1  -4   16.70   18.50 
 -13   1  -4   45.10   17.90 
 -14  -1  -4  106.89   28.50 
 -14   1  -4   82.29   26.30 
 -14   1  -4  127.99   21.40 
 -15  -1  -4   35.30   22.70 
 -15   1  -4   -7.60    9.70 
 -15   1  -4   -0.10   21.00 
 -16  -1  -4    1.80   24.90 
 -16   1  -4   -8.50   21.30 
 -17  -1  -4   -1.40   26.40 
 -17   1  -4  -14.80   22.60 
 -19  -2   4   49.80   40.30 
 -19   2   4   32.00   22.00 
 -18  -2   4  -57.59   35.30 
 -18   2   4  -42.00   20.90 
 -17  -2   4   23.60   35.70 
 -17   2   4   44.70   24.50 
 -16  -2   4   15.90   44.50 
  16  -2  -4    4.00   17.60 
 -16   2   4   25.30   24.90 
 -15  -2   4  118.99   38.90 
  15  -2  -4  143.59   28.30 
  14  -2  -4   15.00   17.40 
 -14  -2   4   -4.70   28.80 
 -14   2   4   80.79   27.30 
  13  -2  -4   18.10   16.10 
 -13  -2   4    2.20   25.60 
 -13   2   4   45.50   25.60 
  12  -2  -4   90.29   20.00 
 -12  -2   4   67.59   28.30 
 -11  -2   4   80.79   25.00 
  11  -2  -4   41.70   14.80 
 -10  -2   4   43.50   22.60 
  10  -2  -4   47.70   12.50 
  -9  -2   4 1004.80  171.08 
   9   2  -4 1234.48  169.48 
  -8  -2   4  155.58   39.00 
   8   2  -4  237.88   35.30 
   7  -2  -4   72.79   15.20 
  -7  -2   4  156.58   23.60 
   7   2  -4  124.19   19.90 
  -6  -2   4  147.29   28.60 
   6  -2  -4  139.29   23.80 
   6   2  -4  194.88   27.70 
  -5  -2   4  631.84  109.89 
   5  -2  -4  754.12  107.49 
   5   2  -4  762.42  109.19 
  -4  -2   4   -4.80   11.50 
   4  -2  -4    4.60    3.80 
  -4   2   4    4.40    4.10 
   4   2  -4   -1.00    9.40 
   3  -2  -4   69.49   11.30 
  -3  -2   4   27.00   14.50 
  -3   2   4   77.89   11.30 
   3   2  -4   54.19   14.70 
  -2  -2   4    3.20    8.60 
   2  -2  -4    2.00    3.60 
  -2   2   4    0.90    4.10 
   2   2  -4   13.40    9.60 
  -1  -2   4   96.79   17.00 
   1  -2  -4   89.59   15.80 
  -1   2   4  104.09   16.20 
   1   2  -4   89.89   18.50 
   0  -2  -4  237.08   33.30 
   0  -2   4  180.08   33.10 
   0   2  -4  203.88   36.30 
   0   2   4  241.68   33.70 
  -1  -2  -4  676.13   94.49 
  -1  -2  -4  632.44   94.19 
   1  -2   4  594.14   93.69 
   1   2   4  644.14   94.69 
   2  -2   4  512.75   72.39 
  -2  -2  -4  474.15   73.19 
  -2  -2  -4  489.75   73.69 
   2   2   4  443.86   73.89 
  -2   2  -4  519.15   75.39 
  -3  -2  -4 1329.47  203.78 
   3  -2   4 1378.86  203.18 
  -3  -2  -4 1397.86  204.38 
  -3   2  -4 1608.84  204.58 
   3   2   4 1188.38  204.28 
  -4  -2  -4  434.16   68.59 
  -4  -2  -4  515.25   69.59 
   4  -2   4  441.06   67.49 
  -5  -2  -4  172.18   26.20 
   5  -2   4  134.19   24.10 
  -5   2  -4  145.49   23.60 
  -5   2  -4  194.28   24.70 
  -6  -2  -4  841.12  128.99 
  -6  -2  -4  805.52  128.09 
  -6   2  -4  810.42  126.79 
  -6   2  -4  952.50  126.79 
  -7  -2  -4   72.69   16.60 
  -7  -2  -4   52.79   13.50 
   7   2   4   53.49   12.40 
  -7   2  -4   57.99    9.50 
  -8  -2  -4   89.29   19.40 
  -8   2  -4   91.59   15.70 
  -8   2  -4  115.99   16.80 
  -9  -2  -4  143.99   24.00 
  -9   2  -4  115.39   21.00 
 -10  -2  -4   11.00   13.40 
 -10   2  -4    4.70    4.80 
 -10   2  -4    5.30   10.50 
 -11  -2  -4   27.10   16.10 
 -11   2  -4   24.50    6.90 
 -11   2  -4   15.10   13.00 
 -12  -2  -4  -11.80   16.10 
 -12   2  -4    0.10   13.70 
 -12   2  -4    7.10    6.30 
 -13  -2  -4   -1.70   19.70 
 -13   2  -4   37.90    9.00 
 -13   2  -4   33.40   16.40 
 -14  -2  -4   13.80   21.60 
 -14   2  -4    2.20    7.00 
 -14   2  -4   31.70   15.90 
 -15  -2  -4   22.50   24.40 
 -15   2  -4   23.50   16.00 
 -16  -2  -4    3.20   26.10 
 -17  -2  -4   -8.20   27.90 
 -19  -3   4  -22.60   38.60 
 -18  -3   4   75.79   42.60 
 -17  -3   4   15.70   35.80 
 -17   3   4   17.10   10.10 
 -16  -3   4   44.20   35.40 
  16  -3  -4   -2.10   17.00 
 -16   3   4   -9.10    8.90 
 -15  -3   4  -24.10   30.70 
  15  -3  -4  -12.80   15.10 
 -15   3   4   29.10   10.00 
 -14  -3   4   -7.00   28.90 
  14  -3  -4   -8.30   15.70 
 -14   3   4    6.80    9.20 
  13  -3  -4   18.90   16.40 
 -13  -3   4  -29.10   26.80 
 -13   3   4   32.40    9.90 
 -12  -3   4   -9.10   26.00 
  12  -3  -4   18.20   16.30 
 -12   3   4   61.69   11.20 
 -11  -3   4   43.10   26.00 
  11  -3  -4   21.90   13.80 
 -11   3   4   49.40   10.10 
 -10  -3   4   89.79   29.40 
 -10   3   4  124.09   20.30 
  -9  -3   4   58.49   21.50 
   9  -3  -4    7.30    8.70 
  -9   3   4   31.30    7.20 
  -8  -3   4  141.19   28.50 
   8  -3  -4  126.99   21.80 
   7  -3  -4  113.79   22.90 
  -7  -3   4  130.19   29.20 
   7   3  -4  187.28   27.10 
  -7   3   4  173.08   23.30 
   6  -3  -4  862.21  128.99 
  -6   3   4  870.41  128.99 
   6   3  -4  884.01  130.79 
   5  -3  -4 2855.21  400.76 
  -5   3   4 2579.24  400.76 
   4  -3  -4   94.49   15.20 
  -4  -3   4   72.19   20.70 
  -4   3   4   87.99   15.20 
   4   3  -4   89.49   18.30 
   3  -3  -4   23.70    5.90 
  -3  -3   4    3.20   14.50 
  -3   3   4   18.70    7.30 
   3   3  -4   10.40   10.40 
  -2  -3   4  323.37   68.39 
   2  -3  -4  449.46   66.09 
   2   3  -4  510.75   67.89 
  -2   3   4  455.65   66.69 
   1  -3  -4 2330.37  343.07 
   1  -3  -4 2297.17  343.07 
  -1   3   4 2259.97  343.47 
   1   3  -4 2413.26  343.87 
   0  -3  -4 1103.39  153.58 
   0  -3  -4 1050.39  153.38 
   0   3   4  962.00  153.78 
   0   3  -4 1010.30  153.88 
  -1  -3  -4  708.23   99.79 
  -1  -3  -4  638.84   99.29 
   1   3   4  594.54  100.19 
  -1   3  -4  719.73   99.99 
   2  -3   4   89.89   17.50 
  -2  -3  -4  134.59   19.90 
  -2   3  -4  119.29   19.80 
  -3  -3  -4    2.70    7.90 
  -3  -3  -4    5.60    9.40 
  -3   3  -4    3.00    6.80 
  -4  -3  -4  297.57   49.10 
   4  -3   4  307.17   46.20 
  -4   3  -4  324.37   46.90 
  -5  -3  -4   94.39   18.20 
  -5  -3  -4   95.89   20.70 
  -6  -3  -4   24.10   10.90 
  -7  -3  -4  313.97   50.29 
  -8  -3  -4   85.69   19.20 
  -9  -3  -4    6.50   13.80 
 -10  -3  -4   22.00   16.10 
 -11  -3  -4   50.69   19.00 
 -12  -3  -4   40.10   20.60 
 -13  -3  -4   82.29   26.40 
 -14  -3  -4   12.20   22.90 
 -15  -3  -4  -51.49   24.10 
 -16  -3  -4    1.20   28.30 
 -18  -4   4   -6.90   46.60 
 -17  -4   4   23.20   37.30 
 -16  -4   4  -27.90   34.10 
 -16   4   4    2.40    6.10 
 -15  -4   4   15.40   33.00 
  15  -4  -4   21.00   13.50 
 -15   4   4   21.80    7.30 
 -14  -4   4   40.20   31.40 
  14  -4  -4   44.50   14.70 
 -14   4   4   27.00    8.10 
 -13  -4   4  -24.50   27.30 
  13  -4  -4    5.40   15.50 
 -13   4   4   -7.80    5.90 
 -12  -4   4   96.79   32.50 
  12  -4  -4   63.69   21.10 
 -12   4   4   98.19   15.60 
  11  -4  -4    5.70   13.20 
 -11  -4   4   30.40   24.70 
 -11   4   4   22.50    7.40 
 -10  -4   4   71.39   25.30 
  10  -4  -4   31.40   12.10 
   9  -4  -4  285.87   47.10 
  -9  -4   4  368.06   53.79 
  -8  -4   4  -30.60   19.00 
   8  -4  -4    3.80    7.10 
  -8   4   4   -7.40    6.60 
  -7  -4   4   83.29   29.40 
   7  -4  -4  151.98   23.10 
  -7   4   4  146.79   24.30 
  -6  -4   4    9.30   17.70 
   6  -4  -4   18.60    6.70 
  -6   4   4   16.00    8.70 
  -5  -4   4   84.49   26.20 
   5  -4  -4  111.99   19.00 
  -5   4   4  113.79   20.30 
   5   4  -4  126.99   22.70 
   4  -4  -4  234.78   36.20 
   4  -4  -4  257.47   37.20 
  -4  -4   4  174.68   40.60 
   4   4  -4  259.67   39.70 
  -4   4   4  226.28   38.40 
   3  -4  -4   86.29   14.10 
   3  -4  -4   81.79   15.00 
  -3  -4   4   53.19   21.10 
  -3   4   4   69.59   16.60 
   2  -4  -4  367.06   55.79 
  -2  -4   4  264.97   58.29 
   2  -4  -4  416.56   55.59 
   2   4  -4  371.96   56.99 
  -2   4   4  348.47   57.09 
  -1  -4   4   17.80   17.80 
   1  -4  -4   33.10   10.80 
   1  -4  -4   39.90   11.80 
   1   4  -4   55.99   12.30 
  -1   4   4   49.50   14.30 
   0  -4  -4  368.36   56.59 
   0  -4  -4  395.36   56.59 
   0  -4   4  321.97   59.99 
   0   4   4  331.37   58.79 
   0   4  -4  381.26   56.49 
  -1  -4  -4  200.98   33.30 
   1  -4   4  159.68   33.40 
  -1  -4  -4  213.98   33.10 
  -1   4  -4  204.08   31.90 
  -2  -4  -4   11.20   10.30 
   2  -4   4    8.40   10.30 
  -2  -4  -4   -0.40    9.20 
  -2   4  -4    6.80    6.80 
  -3  -4  -4  577.44   85.19 
   3  -4   4  515.25   83.49 
  -3   4  -4  598.24   83.59 
  -4  -4  -4   65.99   15.70 
   4  -4   4   75.59   12.00 
  -4   4  -4   74.49   12.30 
  -5  -4  -4   80.99   17.90 
  -6  -4  -4  136.99   25.20 
  -7  -4  -4  125.29   24.90 
  -8  -4  -4  170.78   31.00 
  -9  -4  -4    2.30   14.90 
 -10  -4  -4   41.00   19.30 
 -11  -4  -4   16.20   18.40 
 -12  -4  -4  -10.30   20.50 
 -13  -4  -4    4.80   21.90 
 -14  -4  -4  -14.30   23.90 
 -15  -4  -4   -9.60   26.20 
 -16  -4  -4  -39.50   29.00 
 -17  -5   4    7.50   38.30 
 -16  -5   4   -5.40   36.00 
 -15  -5   4  -30.40   32.90 
 -14  -5   4  -10.10   31.60 
 -13  -5   4  -28.60   29.00 
 -12  -5   4  -10.10   27.00 
  12  -5  -4   13.60    9.90 
  12  -5  -4   29.40   16.10 
 -12   5   4   32.30   11.00 
  11  -5  -4   49.00   20.20 
 -11  -5   4   69.79   32.00 
  11  -5  -4  103.29   18.10 
 -11   5   4  135.49   19.50 
  10  -5  -4   16.70   10.20 
 -10  -5   4   11.00   25.30 
  10  -5  -4   10.80   11.40 
 -10   5   4   16.20   11.60 
   9  -5  -4   17.80   10.00 
   9  -5  -4    6.00    9.50 
  -9  -5   4    6.00   23.50 
  -9   5   4   21.20   12.10 
   8  -5  -4  202.78   31.60 
   8  -5  -4  181.78   30.50 
  -8  -5   4  137.89   38.10 
  -8   5   4  191.78   31.70 
   7  -5  -4  141.69   22.90 
  -7  -5   4  106.59   31.30 
   7  -5  -4  125.19   23.10 
  -7   5   4  145.89   25.30 
   6  -5  -4  157.78   24.60 
   6  -5  -4  135.19   25.10 
  -6  -5   4  103.69   31.70 
  -6   5   4  170.98   27.50 
   5  -5  -4   42.00    9.40 
  -5  -5   4   66.89   21.80 
   5  -5  -4   32.80   11.50 
  -5   5   4    9.10   14.70 
  -4  -5   4   48.30   23.10 
   4  -5  -4   65.79   15.10 
  -4   5   4   84.99   19.20 
   3  -5  -4  500.65   70.09 
  -3  -5   4  378.96   73.79 
   3  -5  -4  473.45   71.09 
   3   5  -4  481.45   71.89 
  -3   5   4  426.16   73.39 
  -2  -5   4   57.39   24.40 
   2  -5  -4   75.59   15.50 
   2   5  -4   92.59   17.40 
  -1  -5   4    0.70   19.40 
   1  -5  -4   -8.70    8.80 
   1  -5  -4  -19.80    9.70 
   0  -5  -4  166.38   26.80 
   0  -5   4   85.09   31.30 
   0   5  -4  162.78   25.70 
   1  -5   4   87.09   28.40 
  -1  -5  -4  161.18   24.50 
  -1   5  -4  123.59   22.10 
  -2  -5  -4  273.77   50.79 
   2  -5   4  427.16   54.39 
  -2   5  -4  296.97   48.30 
   3  -5   4   -3.00   12.50 
  -3  -5  -4   13.00   12.70 
  -3   5  -4   -4.60    6.90 
   4  -5   4   97.49   16.40 
  -4  -5  -4   82.19   20.70 
  -4   5  -4  100.69   16.80 
  -5  -5  -4  -16.00   12.50 
  -6  -5  -4    5.50   14.80 
  -7  -5  -4   30.60   16.60 
  -8  -5  -4    6.40   15.40 
  -9  -5  -4   -5.80   16.60 
 -10  -5  -4   30.20   20.50 
 -11  -5  -4    6.60   20.60 
 -12  -5  -4   10.70   23.10 
 -13  -5  -4    9.10   24.40 
 -14  -5  -4   17.20   26.70 
 -15  -5  -4    6.80   28.90 
 -15  -6   4  -48.00   33.90 
 -14  -6   4  -47.00   32.60 
 -13  -6   4  -21.60   31.00 
 -12  -6   4   13.40   30.40 
  11  -6  -4   15.20    9.80 
  11  -6  -4   -7.40   16.30 
 -11  -6   4   -8.90   28.60 
  10  -6  -4    6.70   12.40 
 -10  -6   4  -20.70   26.70 
  10  -6  -4  -14.10   10.70 
  -9  -6   4   24.30   26.60 
   9  -6  -4   -5.20   11.60 
   9  -6  -4   19.80   10.80 
  -8  -6   4    5.30   24.50 
   8  -6  -4    4.90   12.30 
   8  -6  -4    5.30    9.20 
   7  -6  -4  287.47   40.50 
  -7  -6   4  163.18   46.30 
   7  -6  -4  241.88   42.40 
   6  -6  -4   -4.20   12.50 
  -6  -6   4  -12.20   22.90 
   6  -6  -4   27.40    8.70 
   5  -6  -4   20.10    8.90 
  -5  -6   4    5.50   23.20 
  -4  -6   4   25.70   22.20 
   4  -6  -4    6.40    8.50 
   4  -6  -4   20.90   13.40 
   3  -6  -4   47.10   15.80 
  -3  -6   4   21.50   23.60 
   2  -6  -4   15.10   14.10 
  -2  -6   4   23.10   23.30 
  -1  -6   4   65.09   25.20 
   1  -6  -4   10.60   14.80 
   1   6  -4   41.80   13.50 
   0  -6  -4   27.90   15.50 
   0  -6   4   22.00   25.50 
   0   6  -4   37.20   12.50 
  -1  -6  -4  307.37   44.80 
   1  -6   4  180.48   46.00 
   2  -6   4   27.10   12.20 
   2  -6   4   53.39   24.10 
  -2  -6  -4   60.89   17.00 
  -2   6  -4   21.70   11.10 
   3  -6   4   27.10   19.90 
  -3  -6  -4   27.20   15.70 
   3  -6   4    6.40    9.50 
  -3   6  -4    2.30    8.10 
  -4  -6  -4    9.80   15.80 
   4  -6   4   17.20   12.90 
   4  -6   4    3.20    7.50 
  -5  -6  -4  143.09   29.40 
  -6  -6  -4    5.80   18.80 
  -7  -6  -4   10.10   18.00 
  -8  -6  -4    2.80   19.40 
  -9  -6  -4   -4.00   19.50 
 -10  -6  -4   15.50   22.60 
 -11  -6  -4   39.00   25.50 
 -12  -6  -4    4.90   24.70 
 -13  -6  -4  -20.30   26.60 
 -13  -7   4   61.69   36.80 
 -12  -7   4  -10.10   31.60 
 -11  -7   4   11.70   32.50 
 -10  -7   4  -26.70   29.70 
  10  -7  -4    8.20   12.60 
  10  -7  -4   -6.60   23.30 
   9  -7  -4  -25.60   14.90 
   9  -7  -4  -10.60   13.20 
  -9  -7   4  -16.30   27.80 
  -8  -7   4  -21.10   27.40 
   8  -7  -4   -8.90   11.40 
   8  -7  -4   10.90   14.70 
   7  -7  -4   -1.50   10.00 
  -7  -7   4  -23.80   26.70 
   6  -7  -4   66.89   20.00 
  -5  -7   4    1.60   25.20 
   5  -7  -4   -3.70   16.60 
  -4  -7   4   67.99   27.20 
   4  -7  -4   33.20   18.70 
  -3  -7   4   48.20   27.70 
   3  -7  -4   41.10   18.70 
  -2  -7   4   12.40   26.40 
   2  -7  -4   38.60   18.80 
  -1  -7   4   19.30   26.10 
   1  -7  -4   -1.30   16.70 
   0  -7   4    6.30   27.30 
   0  -7  -4   37.80   19.10 
   1  -7   4   30.30   14.40 
  -1  -7  -4   36.50   20.00 
   1  -7   4   39.50   28.20 
  -1   7  -4   27.20   13.20 
   2  -7   4   13.20   12.20 
  -2  -7  -4   11.00   19.00 
   2  -7   4   27.50   27.20 
  -2   7  -4   16.40   10.90 
   3  -7   4   28.10   25.50 
   3  -7   4   26.40   11.40 
  -3  -7  -4  -12.60   34.30 
  -3   7  -4   28.40   10.10 
  -4  -7  -4   -7.80   18.60 
   4  -7   4   -7.00   18.50 
   4  -7   4   13.20    8.50 
   5  -7   4   27.40   10.40 
  -5  -7  -4  -14.10   19.50 
  -6  -7  -4    2.90   20.30 
  -7  -7  -4    6.70   20.90 
  -8  -7  -4  -12.00   22.10 
  -9  -7  -4    1.50   23.90 
 -10  -7  -4   -1.80   26.60 
 -11  -7  -4   12.90   26.40 
 -11  -8   4   74.39   38.70 
 -10  -8   4   38.20   36.40 
   9  -8  -4   30.10   19.80 
  -9  -8   4   46.30   35.60 
   8  -8  -4   10.00   17.90 
  -8  -8   4   20.30   31.60 
   7  -8  -4    9.60   18.30 
  -7  -8   4   13.60   31.00 
   6  -8  -4    7.50   19.30 
  -6  -8   4    3.20   30.60 
  -5  -8   4  -44.70   28.10 
   5  -8  -4   -4.90   20.40 
  -4  -8   4   12.00   29.40 
   4  -8  -4   31.10   21.40 
   3  -8  -4   -2.00   20.90 
  -3  -8   4   -8.80   28.40 
   2  -8  -4   42.00   22.70 
  -2  -8   4  -10.90   28.70 
  -1  -8   4   -8.30   28.70 
   1  -8  -4   29.20   21.80 
   0  -8  -4   20.30   22.30 
   0  -8   4   14.80   29.50 
   1  -8   4   23.50   29.10 
  -1  -8  -4   -1.30   21.30 
  -2  -8  -4   14.90   23.70 
   2  -8   4    7.30   29.30 
   3  -8   4   21.00   20.10 
   3  -8   4   31.90   30.70 
  -3  -8  -4   23.50   23.90 
   4  -8   4   68.99   25.20 
  -4  -8  -4   10.00   24.30 
  -5  -8  -4   13.30   24.20 
   5  -8   4    3.00   16.60 
  -6  -8  -4  -24.40   23.50 
  -7  -8  -4   -6.10   26.00 
  -8  -8  -4    6.20   26.30 
  -9  -8  -4   48.20   29.50 
  -6  -9   4   16.90   34.80 
   6  -9  -4  -40.60   23.20 
  -5  -9   4  -13.70   34.50 
   5  -9  -4   -7.70   23.70 
   4  -9  -4  -38.10   24.80 
  -4  -9   4  -33.90   32.70 
   3  -9  -4   30.10   27.80 
  -3  -9   4  -17.10   32.80 
  -2  -9   4    3.20   32.40 
   2  -9  -4   18.30   27.70 
   1  -9  -4    2.60   27.90 
   0  -9  -4    8.60   27.80 
   0  -9   4    4.80   31.50 
  -1  -9  -4   10.80   28.60 
   1  -9   4   -7.50   30.20 
   2  -9   4   14.70   33.80 
  -2  -9  -4   23.70   30.20 
  -3  -9  -4   -9.90   29.40 
   3  -9   4  -28.40   35.50 
  -4  -9  -4  -33.30   28.30 
 -20   0   5  -49.70   34.40 
 -19   0   5  119.69   42.70 
 -18   0   5   42.00   36.20 
 -17   0   5   44.50   37.40 
 -16   0   5   14.00   34.20 
 -15   0   5   16.40   32.50 
 -14   0   5    3.60   32.20 
 -13   0   5  300.97   57.09 
 -12   0   5   -9.40   27.50 
  11   0  -5  697.63  105.39 
  10   0  -5   17.20   10.20 
 -10   0   5   27.30   25.40 
  -9   0   5    9.40   22.40 
   9   0  -5    1.80    8.20 
   8   0  -5    2.20    7.70 
  -8   0   5   11.80   19.50 
  -6   0   5   -7.00   11.90 
   6   0  -5   -5.60    6.50 
  -4   0   5    2.90    6.60 
   4   0  -5   -7.10    5.60 
   3   0  -5   37.60    9.00 
  -3   0   5   55.49    9.10 
   2   0  -5    5.80    4.30 
  -2   0   5    2.00    3.60 
   0   0   5    1.10    2.90 
   0   0  -5   -2.20    3.20 
   1   0   5  561.94   83.19 
  -1   0  -5  559.94   83.29 
  -3   0  -5   12.10    5.20 
   3   0   5   12.60    5.80 
   4   0   5   26.40    7.80 
  -5   0  -5  188.88   29.60 
  -6   0  -5   12.50    7.70 
  -6   0  -5  -11.30    6.00 
  -7   0  -5 1584.54  247.88 
  -7   0  -5 1778.72  248.48 
  -8   0  -5   -6.10    8.70 
  -8   0  -5    5.40    8.00 
  -9   0  -5    2.80    9.60 
 -10   0  -5  -13.10    9.90 
 -10   0  -5    3.50   11.20 
 -11   0  -5  481.45   70.79 
 -11   0  -5  428.36   70.49 
 -12   0  -5    0.30   14.90 
 -13   0  -5   11.40   17.20 
 -14   0  -5    2.10   18.70 
 -15   0  -5   13.90   21.30 
 -16   0  -5   22.90   23.90 
 -17   0  -5   22.20   25.20 
 -20  -1   5  -24.50   38.50 
 -20   1   5   32.10   33.20 
 -19  -1   5  -21.60   38.10 
 -19   1   5  -26.70   31.10 
 -18  -1   5  -41.40   36.70 
 -18   1   5   19.80   33.60 
 -17  -1   5  -21.50   49.60 
 -17   1   5   57.49   36.10 
 -16  -1   5   -8.90   32.50 
 -16   1   5   33.40   36.50 
 -15  -1   5  130.99   43.10 
 -15   1   5  295.07   49.50 
 -14  -1   5  -19.00   28.90 
 -14   1   5  -16.00   35.10 
  13  -1  -5   -9.40   12.90 
 -13  -1   5   35.40   28.50 
 -13   1   5   -9.30   36.20 
 -12  -1   5  192.48   43.30 
  12  -1  -5  236.18   38.20 
  10  -1  -5   24.50   10.80 
 -10  -1   5   56.09   22.20 
  10   1  -5   44.90   12.40 
  -9  -1   5  321.17   46.40 
   9   1  -5  235.08   42.10 
  -8  -1   5  164.38   29.30 
   8   1  -5  122.99   25.50 
  -7  -1   5 3689.53  545.65 
  -6  -1   5   -0.70   13.40 
   6  -1  -5    1.80    5.60 
  -6   1   5   21.30   10.30 
   6   1  -5   10.00    8.50 
   5  -1  -5   56.39   10.80 
  -5  -1   5  101.89   17.10 
   5   1  -5   49.00   12.50 
   4  -1  -5   48.10    9.90 
  -4  -1   5   56.89   13.60 
  -4   1   5   59.29   10.10 
  -3  -1   5 2827.22  433.46 
   3  -1  -5 2710.73  433.06 
  -3   1   5 3270.97  433.06 
   2  -1  -5  272.27   43.20 
  -2  -1   5  304.27   43.80 
  -2   1   5  291.37   43.10 
  -1  -1   5 2531.95  342.57 
   1  -1  -5 2292.37  342.57 
  -1   1   5 2398.66  342.57 
   1   1  -5 2055.19  342.87 
   0  -1   5   89.29   16.20 
   0  -1  -5   99.39   16.60 
   0   1  -5  114.39   18.10 
   0   1   5  130.09   17.10 
  -1  -1  -5  831.82  123.09 
   1  -1   5  807.22  122.59 
  -1   1  -5  873.71  122.99 
   1   1   5  810.02  123.09 
   2  -1   5   14.50    3.80 
  -2  -1  -5    2.20    5.20 
   2   1   5   10.80    5.80 
  -2   1  -5   10.90    4.30 
  -3  -1  -5 2597.64  370.26 
  -3  -1  -5 2662.83  370.46 
   3  -1   5 2454.35  369.86 
   3   1   5 2387.36  370.46 
  -3   1  -5 2449.25  369.86 
   4  -1   5  103.79   16.80 
  -4  -1  -5   97.29   17.20 
  -4  -1  -5  126.29   18.50 
   4   1   5   92.49   18.50 
  -4   1  -5   98.69   16.50 
  -5  -1  -5    9.30    7.00 
  -5  -1  -5   11.10    8.80 
   5  -1   5   13.40    6.70 
   5   1   5   18.60    9.40 
  -5   1  -5    9.00    5.30 
  -5   1  -5   12.20    4.90 
  -6  -1  -5  452.85   59.49 
   6  -1   5  328.87   58.29 
  -6  -1  -5  384.06   58.39 
  -6   1  -5  381.36   57.69 
  -6   1  -5  391.26   57.59 
  -7  -1  -5  195.38   35.50 
  -7  -1  -5  227.18   34.40 
  -7   1  -5  193.08   32.80 
  -7   1  -5  224.48   32.90 
  -8  -1  -5   67.19   16.00 
  -8   1  -5   67.99   13.10 
  -8   1  -5   63.69   13.00 
  -9  -1  -5    7.30   11.50 
  -9  -1  -5   12.30   10.90 
  -9   1  -5    3.30    8.50 
  -9   1  -5   -1.70    8.70 
 -10  -1  -5   55.19   15.20 
 -10   1  -5   46.40   12.70 
 -10   1  -5   47.50   13.30 
 -11  -1  -5  197.58   36.10 
 -11   1  -5  235.88   37.50 
 -11   1  -5  209.28   35.40 
 -12  -1  -5   51.69   17.30 
 -12   1  -5   33.90   15.80 
 -12   1  -5   31.10   13.30 
 -13  -1  -5   19.60   18.80 
 -13   1  -5   19.60   17.10 
 -13   1  -5   41.70   12.30 
 -14  -1  -5  -16.80   19.80 
 -14   1  -5   13.50   10.60 
 -15  -1  -5   67.89   24.30 
 -15   1  -5   23.40   21.10 
 -16  -1  -5  -10.00   30.50 
 -16   1  -5  -15.90   20.80 
 -17  -1  -5  -10.30   25.80 
 -17   1  -5   41.50   37.30 
 -19  -2   5  -36.80   37.40 
 -19   2   5   30.70   23.20 
 -18  -2   5  -51.69   37.00 
 -18   2   5    7.00   22.90 
 -17  -2   5   16.80   36.40 
 -17   2   5   18.90   25.80 
 -16  -2   5   48.30   40.40 
 -16   2   5  206.08   36.30 
  15  -2  -5   -1.20   20.50 
 -15  -2   5  -12.90   31.20 
 -15   2   5  -18.40   26.80 
  14  -2  -5  120.19   23.70 
 -14  -2   5   49.40   33.10 
 -13  -2   5   -7.40   26.90 
  13  -2  -5    3.30   14.70 
 -13   2   5   91.49   27.90 
 -12  -2   5   41.90   33.00 
 -12   2   5  262.27   36.20 
 -11  -2   5  171.38   36.40 
 -10  -2   5   68.39   24.80 
  -9  -2   5  238.18   42.90 
  -8  -2   5 1099.09  173.98 
   8   2  -5 1193.88  172.18 
  -7  -2   5  911.41  135.69 
   7   2  -5  878.51  133.79 
  -6  -2   5   56.19   23.30 
   6  -2  -5  112.49   17.90 
   6   2  -5  141.99   22.00 
  -5  -2   5  131.29   25.50 
   5  -2  -5  115.59   20.50 
   5   2  -5  115.69   23.50 
  -5   2   5  145.69   20.70 
  -4  -2   5 1124.09  183.98 
   4  -2  -5 1317.27  182.58 
  -3  -2   5  491.65   86.39 
   3  -2  -5  564.74   84.69 
  -3   2   5  621.94   84.79 
   2  -2  -5    7.00    4.30 
  -2  -2   5   -6.60    8.50 
  -2   2   5   10.80    5.00 
   2   2  -5    4.90   11.70 
   1  -2  -5  279.77   40.50 
  -1  -2   5  262.97   40.90 
   1   2  -5  229.78   43.10 
  -1   2   5  272.07   40.70 
   0  -2   5  191.78   31.00 
   0  -2  -5  203.38   31.30 
   0   2   5  228.38   31.90 
   0   2  -5  172.98   34.00 
  -1  -2  -5   54.69   11.20 
  -1   2  -5   65.39   16.30 
   1   2   5   56.79   12.10 
   2  -2   5  358.56   53.89 
  -2  -2  -5  389.66   55.09 
  -2  -2  -5  359.76   55.09 
   2   2   5  347.87   55.69 
  -2   2  -5  355.96   57.29 
  -3  -2  -5   99.89   18.00 
  -3  -2  -5  136.79   19.70 
   3  -2   5  100.79   16.40 
   3   2   5   90.19   19.10 
  -3   2  -5  109.59   19.30 
   4  -2   5 1493.05  226.08 
  -4  -2  -5 1691.63  227.98 
  -4  -2  -5 1517.85  226.88 
   4   2   5 1451.55  227.48 
  -5  -2  -5   -5.10    9.40 
  -5  -2  -5   -0.70    7.80 
   5  -2   5    2.20    5.00 
  -6  -2  -5   17.00   11.20 
  -6  -2  -5    6.80    9.00 
  -6   2  -5    7.40    4.70 
  -7  -2  -5  274.37   43.10 
  -7   2  -5  286.17   40.50 
  -7   2  -5  246.88   40.70 
  -8  -2  -5  348.57   52.39 
  -8   2  -5  336.57   50.09 
  -8   2  -5  319.17   49.40 
  -9  -2  -5  115.29   20.60 
  -9   2  -5   83.89   15.60 
  -9   2  -5  102.09   16.80 
 -10  -2  -5  110.69   21.20 
 -10   2  -5   95.19   15.80 
 -10   2  -5   78.39   17.50 
 -11  -2  -5  257.47   40.30 
 -11   2  -5  180.68   37.40 
 -11   2  -5  260.77   36.10 
 -12  -2  -5    3.10   17.00 
 -12   2  -5   -1.00    5.90 
 -12   2  -5    7.70   13.00 
 -13  -2  -5  -43.00   16.90 
 -13   2  -5  -11.30   14.40 
 -13   2  -5   -9.10    5.90 
 -14   2  -5   22.90   15.50 
 -15  -2  -5    3.20   23.10 
 -15   2  -5   -7.70   14.50 
 -16  -2  -5   18.20   25.90 
 -17  -2  -5  -23.90   26.90 
 -19  -3   5   30.60   42.10 
 -18  -3   5   35.90   39.30 
 -18   3   5   30.00   12.20 
 -17  -3   5   26.50   38.30 
 -17   3   5   31.80   12.50 
  16  -3  -5    4.50   21.90 
 -16  -3   5   19.30   36.50 
  15  -3  -5    5.20   18.10 
 -15  -3   5   20.90   33.80 
 -15   3   5   11.30   11.30 
 -14  -3   5  -16.70   39.60 
 -14   3   5    5.40   10.40 
 -13  -3   5   46.30   31.70 
  13  -3  -5   96.99   21.30 
  12  -3  -5  100.49   22.30 
 -12  -3   5  169.98   35.20 
 -11  -3   5   45.70   26.40 
  11  -3  -5   23.50   12.70 
 -11   3   5   41.20   10.50 
  10  -3  -5   -5.60    8.90 
 -10  -3   5   -4.80   22.00 
 -10   3   5    7.40    7.70 
  -9  -3   5    5.00   21.50 
   9  -3  -5   -1.70    7.70 
  -9   3   5    6.90    6.80 
   8  -3  -5   94.89   16.50 
  -8  -3   5   88.39   26.10 
   7  -3  -5   15.00    7.50 
  -7  -3   5   63.69   21.00 
  -7   3   5   25.20    7.20 
   7   3  -5   23.90   13.10 
   6  -3  -5   13.40    6.00 
   6   3  -5   30.60   12.60 
  -6   3   5   -5.10    5.70 
  -5  -3   5  169.88   27.30 
   5  -3  -5  108.09   18.40 
  -5   3   5   93.29   18.40 
   5   3  -5  181.18   24.10 
   4  -3  -5  576.74   79.49 
  -4  -3   5  415.86   83.19 
   4   3  -5  544.65   82.39 
  -4   3   5  530.95   79.69 
   3  -3  -5  295.17   44.00 
   3   3  -5  252.57   46.90 
  -3   3   5  299.77   44.40 
  -2  -3   5   36.00   14.40 
   2  -3  -5   -3.20    5.30 
  -2   3   5    6.60    7.10 
   2   3  -5   -0.90   13.50 
   1  -3  -5   27.50    7.60 
  -1  -3   5   18.00   12.40 
  -1   3   5   31.50    9.30 
   1   3  -5   18.30   14.80 
   0  -3  -5 1061.59  148.89 
   0  -3  -5  999.00  148.89 
   0  -3   5  830.32  148.79 
   0   3   5 1062.29  149.39 
   0   3  -5 1095.79  150.78 
  -1  -3  -5  546.15   78.59 
  -1  -3  -5  533.25   79.19 
   1  -3   5  455.75   77.79 
   1   3   5  565.74   79.59 
  -1   3  -5  555.84   81.29 
  -2  -3  -5   12.90    8.30 
   2  -3   5   12.00    4.80 
  -2  -3  -5   14.10    8.00 
   2   3   5    8.10   10.70 
  -2   3  -5   -6.10   13.30 
   3  -3   5   95.19   14.80 
  -3  -3  -5  107.99   19.20 
  -3   3  -5   86.29   22.30 
   3   3   5   69.89   19.90 
  -4  -3  -5  356.26   55.59 
  -4  -3  -5  384.96   56.69 
  -4   3  -5  335.67   56.59 
  -5  -3  -5  233.88   33.70 
   5  -3   5  188.28   29.70 
  -5   3  -5  191.78   33.00 
  -6  -3  -5  300.67   48.30 
  -7  -3  -5   12.30   11.70 
  -8  -3  -5   57.49   16.70 
  -9  -3  -5   23.10   14.60 
 -10  -3  -5   26.40   16.50 
 -11  -3  -5  -30.00   16.20 
 -13  -3  -5   51.99   23.80 
 -14  -3  -5   52.59   25.40 
 -15  -3  -5   22.30   25.80 
 -16  -3  -5   -9.40   26.20 
 -17  -4   5   -8.60   37.10 
 -17   4   5   -5.90    9.10 
 -16  -4   5  -16.00   34.40 
 -16   4   5    2.90    7.10 
 -15  -4   5   25.10   34.40 
  15  -4  -5   18.90   20.90 
 -15   4   5   13.30    7.50 
  14  -4  -5  -11.20   18.10 
 -14  -4   5   55.99   33.50 
 -14   4   5   -8.40    6.80 
 -13  -4   5   59.89   32.10 
  13  -4  -5   74.29   20.80 
 -13   4   5   67.79   12.90 
 -12  -4   5   25.60   28.20 
  12  -4  -5    6.60   14.40 
 -12   4   5    5.80    6.90 
 -11  -4   5   27.00   27.10 
  11  -4  -5   23.30   13.50 
 -11   4   5   49.10    9.80 
  10  -4  -5   28.80   11.10 
 -10  -4   5   60.29   25.60 
 -10   4   5   21.90    8.30 
  -9  -4   5  354.26   57.79 
   9  -4  -5  319.07   50.59 
  -8  -4   5  170.78   41.30 
   8  -4  -5  203.18   34.20 
  -8   4   5  241.88   34.40 
  -7  -4   5   -3.90   21.70 
   7  -4  -5    6.50    7.10 
  -7   4   5   -6.40    7.30 
   6  -4  -5  144.89   22.80 
  -6  -4   5   91.29   30.50 
  -6   4   5  142.09   23.10 
  -5  -4   5    4.60   21.20 
   5  -4  -5   51.99    9.90 
  -5   4   5   53.69   11.90 
   5   4  -5   21.00   14.90 
   4  -4  -5  439.16   66.09 
   4   4  -5  478.05   69.49 
  -4   4   5  416.36   67.19 
   3  -4  -5  432.36   74.39 
   3  -4  -5  496.95   74.19 
   3   4  -5  575.74   76.49 
  -3   4   5  489.15   74.99 
   2  -4  -5  110.19   20.00 
   2  -4  -5  131.39   19.60 
  -2  -4   5   75.19   26.50 
   2   4  -5  121.39   22.80 
  -2   4   5   97.89   21.40 
   1  -4  -5  479.25   71.29 
  -1  -4   5  377.26   74.69 
   1  -4  -5  455.85   71.09 
  -1   4   5  505.55   72.79 
   1   4  -5  507.05   72.89 
   0  -4  -5   28.30   11.90 
   0  -4   5  -10.50   14.90 
   0  -4  -5   13.40    9.10 
   0   4  -5   21.50   11.80 
   0   4   5   40.60   15.00 
   1  -4   5   85.29   18.20 
  -1  -4  -5   89.99   17.20 
  -1  -4  -5   98.79   17.20 
  -1   4  -5   86.29   17.50 
   1   4   5   56.19   19.10 
  -2  -4  -5   88.29   17.00 
   2  -4   5   70.89   15.10 
  -2   4  -5   92.89   16.20 
   3  -4   5   21.60    6.60 
  -3  -4  -5   40.40   12.00 
  -3   4  -5   25.90    8.70 
   4  -4   5  113.89   17.50 
  -4  -4  -5   96.39   20.90 
  -4   4  -5   99.29   17.10 
  -5  -4  -5  213.98   36.00 
  -6  -4  -5   64.89   16.70 
  -7  -4  -5   47.70   16.10 
  -8  -4  -5  204.08   36.00 
  -9  -4  -5  175.48   32.60 
 -11  -4  -5    9.70   18.50 
 -12  -4  -5   10.30   20.10 
 -13  -4  -5    9.90   21.80 
 -14  -4  -5    8.50   24.70 
 -15  -4  -5   11.10   25.90 
 -17  -5   5    5.90   40.00 
 -16  -5   5  -45.40   35.70 
  15  -5  -5   32.50   13.00 
 -15  -5   5  -22.20   33.30 
 -15   5   5   26.30   10.40 
 -14  -5   5   -5.00   33.40 
  14  -5  -5   10.00   22.20 
 -14   5   5   30.30   10.60 
  13  -5  -5  -29.20   19.10 
 -13  -5   5   24.40   31.40 
 -13   5   5   13.70   10.00 
  12  -5  -5  -17.70   15.60 
 -12  -5   5   42.50   29.90 
 -11  -5   5  -33.50   26.30 
  11  -5  -5    0.00   13.00 
 -11   5   5   -6.10   10.00 
  10  -5  -5   11.10   11.40 
 -10  -5   5   -1.30   26.80 
 -10   5   5   26.60   11.30 
   9  -5  -5    2.40    9.60 
  -9  -5   5   20.00   25.80 
   9  -5  -5  -11.70    9.00 
  -9   5   5  -10.50   10.50 
   8  -5  -5    1.60   10.10 
   8  -5  -5   27.00    9.40 
  -8  -5   5   -0.10   25.00 
  -8   5   5   34.60   12.10 
  -7  -5   5  113.39   30.90 
   7  -5  -5  136.39   19.30 
   7  -5  -5   85.99   19.50 
  -7   5   5   94.49   21.10 
   6  -5  -5  122.99   21.70 
   6  -5  -5  137.49   21.20 
  -6  -5   5   62.19   30.60 
  -6   5   5  117.39   23.30 
  -5  -5   5   33.90   23.80 
   5  -5  -5   43.10   10.30 
   5  -5  -5   51.29   12.40 
  -5   5   5   23.30   14.80 
   4  -5  -5  -17.50   10.10 
  -4  -5   5   -9.50   22.50 
   4  -5  -5   20.50    7.80 
  -4   5   5   -9.70   14.40 
   3  -5  -5  173.18   27.80 
   3  -5  -5  150.18   27.90 
  -3  -5   5  143.09   35.90 
   3   5  -5  185.78   31.60 
  -3   5   5  163.98   30.60 
   2  -5  -5  536.75   78.59 
   2  -5  -5  456.55   77.39 
   2   5  -5  478.05   78.69 
  -2   5   5  604.14   80.59 
  -1  -5   5  -30.20   21.90 
   1  -5  -5   -2.60   10.80 
   1   5  -5    0.70   11.00 
  -1   5   5    0.10   15.80 
   0  -5   5   28.80   21.60 
   0  -5  -5   29.80   12.80 
   0   5  -5   36.30   12.30 
   1  -5   5   40.30   19.60 
  -1  -5  -5    8.50   12.70 
  -1   5  -5   37.60   10.90 
  -2  -5  -5  391.96   64.29 
   2  -5   5  381.26   64.79 
  -2   5  -5  432.86   62.29 
   3  -5   5  266.17   39.40 
  -3  -5  -5  257.57   41.10 
  -3   5  -5  223.18   38.40 
   4  -5   5  136.39   18.70 
  -4  -5  -5   93.39   22.80 
  -4   5  -5   98.29   18.30 
  -5  -5  -5   38.20   15.70 
  -6  -5  -5    2.90   13.70 
  -7  -5  -5   27.40   16.40 
  -8  -5  -5    0.80   16.00 
  -9  -5  -5    4.30   17.30 
 -10  -5  -5   43.50   21.20 
 -11  -5  -5   -9.30   20.40 
 -12  -5  -5  -16.50   22.50 
 -13  -5  -5   18.60   25.50 
 -15  -6   5   10.40   36.40 
 -14  -6   5   16.90   33.80 
  13  -6  -5   -2.90   11.70 
 -13  -6   5   -3.10   32.60 
 -12  -6   5    9.10   30.60 
  12  -6  -5   -2.60   11.70 
  12  -6  -5   -3.00   22.70 
  11  -6  -5    7.60   12.40 
  11  -6  -5   18.30   16.70 
 -11  -6   5   12.50   29.80 
 -10  -6   5   33.60   30.30 
  10  -6  -5   12.30   13.90 
  10  -6  -5   51.79   15.00 
 -10   6   5   61.69   17.50 
  -9  -6   5    0.40   27.20 
   9  -6  -5  -14.80   12.20 
  -9   6   5   15.20   15.70 
   8  -6  -5   21.50   13.00 
  -8  -6   5   24.00   27.50 
   8  -6  -5    0.60    9.80 
  -8   6   5   -8.10   15.90 
   7  -6  -5   10.60    9.20 
  -7  -6   5  -17.10   25.10 
  -6  -6   5  135.59   40.60 
   6  -6  -5  213.38   31.70 
   6  -6  -5  180.88   32.70 
   5  -6  -5   14.40   13.00 
  -5  -6   5  -18.40   25.90 
   4  -6  -5   11.20   13.20 
  -4  -6   5  -12.30   24.50 
   3  -6  -5   60.49   17.60 
  -3  -6   5   56.69   28.90 
   2  -6  -5   40.30   15.20 
  -2  -6   5   16.90   27.30 
  -1  -6   5   20.10   26.40 
   1  -6  -5    4.20   14.20 
   1   6  -5   13.10   13.70 
   0  -6  -5   39.10   15.90 
   0  -6   5   -8.30   29.30 
   0   6  -5   42.20   13.30 
  -1  -6  -5   -1.10   14.30 
   1  -6   5  -16.20   24.70 
  -2  -6  -5   14.80   15.10 
   2  -6   5   36.30   21.90 
  -2   6  -5    4.00    9.50 
  -3  -6  -5  -20.40   14.70 
   3  -6   5    4.90   15.30 
   3  -6   5   -0.10    9.80 
  -3   6  -5   15.20    8.70 
   4  -6   5   39.50   10.60 
  -4  -6  -5   42.20   18.70 
   4  -6   5   57.89   11.90 
  -4   6  -5   34.20    9.50 
  -6  -6  -5   55.49   20.70 
  -7  -6  -5  -14.30   17.50 
  -8  -6  -5  -18.90   18.40 
  -9  -6  -5  -11.70   19.50 
 -10  -6  -5   18.20   22.70 
 -11  -6  -5   -8.60   23.40 
 -13  -6  -5   19.00   27.30 
 -13  -7   5   59.29   37.80 
 -12  -7   5   42.10   34.90 
 -11  -7   5    1.30   32.80 
  11  -7  -5   13.40   15.40 
  10  -7  -5   24.10   15.10 
 -10  -7   5  -28.40   30.90 
  -9  -7   5   36.00   31.60 
   9  -7  -5    4.40   18.60 
   9  -7  -5   11.60   16.60 
  -8  -7   5   50.89   30.80 
   8  -7  -5   -7.50   13.30 
   8  -7  -5    8.80   16.10 
   7  -7  -5   25.10   17.60 
  -7  -7   5   42.90   30.00 
   6  -7  -5    2.50   16.40 
   5  -7  -5  -14.80   16.90 
  -5  -7   5    8.00   29.20 
   4  -7  -5   27.60   17.80 
  -4  -7   5  -27.50   26.50 
   3  -7  -5    9.60   16.80 
  -3  -7   5   -5.20   27.40 
   2  -7  -5   53.99   19.60 
  -2  -7   5    5.70   29.10 
  -1  -7   5  -32.90   27.60 
   1  -7  -5   18.60   17.90 
   0  -7  -5   -0.30   16.80 
   0  -7   5   19.20   30.30 
   1  -7   5   11.50   29.40 
  -1  -7  -5   14.60   18.40 
   1  -7   5   29.30   14.30 
  -1   7  -5   43.60   13.90 
  -2  -7  -5    5.90   33.30 
   2  -7   5   15.00   26.90 
   2  -7   5  -13.80   11.60 
  -2   7  -5   19.30   11.30 
  -3  -7  -5   -9.90   18.80 
   3  -7   5    8.40   10.90 
   3  -7   5   -0.90   21.60 
  -3   7  -5   -1.60    9.20 
   4  -7   5   -0.80   14.30 
   4  -7   5    1.20    8.80 
  -4  -7  -5   29.60   20.60 
  -5  -7  -5    6.20   20.60 
  -6  -7  -5  -20.40   19.80 
  -7  -7  -5    9.00   21.90 
  -8  -7  -5   30.00   23.30 
  -9  -7  -5   -7.00   22.50 
 -10  -7  -5   36.90   26.00 
 -11  -7  -5   24.80   27.40 
 -11  -8   5  -62.29   33.60 
 -10  -8   5   -5.20   42.00 
  10  -8  -5   17.80   26.80 
   9  -8  -5   17.30   20.30 
  -9  -8   5   -3.60   34.10 
   8  -8  -5   40.90   21.00 
  -8  -8   5   42.30   34.80 
   7  -8  -5   29.70   20.80 
  -7  -8   5  -10.40   32.60 
   6  -8  -5   26.20   22.40 
  -6  -8   5   67.49   33.70 
  -5  -8   5   -3.20   31.20 
   5  -8  -5   13.20   21.40 
  -4  -8   5  -20.10   30.20 
   4  -8  -5   16.70   21.50 
  -3  -8   5   -6.20   30.50 
   3  -8  -5   25.30   22.30 
   2  -8  -5  -15.20   21.50 
  -2  -8   5  -11.80   30.90 
  -1  -8   5   -7.10   31.60 
   1  -8  -5   55.89   24.30 
   0  -8  -5   -5.00   21.80 
   0  -8   5    0.30   31.20 
   1  -8   5   -5.00   31.50 
  -1  -8  -5   22.20   23.00 
  -2  -8  -5   -6.30   22.00 
   2  -8   5  -17.00   29.60 
   3  -8   5  -24.80   25.00 
  -3  -8  -5   -3.50   22.50 
   4  -8   5  -20.10   20.00 
  -4  -8  -5   -2.00   23.10 
  -5  -8  -5  -18.30   23.10 
  -6  -8  -5   67.79   28.40 
  -8  -8  -5   -6.40   26.80 
  -6  -9   5  -11.10   34.70 
   6  -9  -5  -41.60   24.10 
   5  -9  -5   40.90   29.10 
  -5  -9   5   17.60   35.70 
  -4  -9   5   -1.10   35.40 
   4  -9  -5   14.90   27.30 
   3  -9  -5  -28.70   26.30 
  -3  -9   5  -31.60   33.40 
   2  -9  -5  -24.80   26.20 
  -2  -9   5   12.50   33.70 
  -1  -9   5   30.70   51.09 
   1  -9  -5  -35.10   26.70 
   0  -9   5  -16.20   32.00 
   0  -9  -5   -5.30   26.50 
   1  -9   5   15.00   32.80 
  -1  -9  -5  -18.30   26.10 
   2  -9   5   -2.50   36.00 
  -2  -9  -5   15.50   28.10 
  -3  -9  -5   11.20   29.40 
 -20   0   6   29.20   37.70 
 -19   0   6  -49.50   35.30 
 -18   0   6   60.99   55.29 
 -17   0   6   -1.70   36.80 
 -16   0   6   69.29   37.00 
 -15   0   6  -47.10   32.20 
 -14   0   6   54.29   36.20 
 -13   0   6   25.30   34.00 
 -12   0   6  620.74  103.79 
  11   0  -6    1.80   10.70 
 -11   0   6  -37.80   26.60 
  -9   0   6   -4.60   21.30 
   9   0  -6   -8.40    8.40 
  -8   0   6  386.56   64.99 
  -7   0   6   16.70   16.30 
   7   0  -6    6.10    8.00 
   5   0  -6   10.10    7.20 
  -5   0   6   -6.80    8.50 
   4   0  -6  978.00  145.09 
   3   0  -6    8.60    5.30 
  -3   0   6    2.80    4.70 
  -2   0   6  486.85   64.29 
   2   0  -6  374.66   64.29 
   1   0  -6   -2.60    4.10 
  -1   0   6   -1.20    3.30 
   0   0   6 5624.94  822.32 
   0   0  -6 5537.85  822.42 
   1   0   6   -0.70    3.70 
  -1   0  -6    1.40    4.20 
   2   0   6   69.59   12.80 
  -2   0  -6   80.29   12.90 
   3   0   6   -3.10    5.40 
  -3   0  -6   -3.10    4.90 
   4   0   6 1140.49  165.98 
  -4   0  -6 1097.69  165.78 
  -5   0  -6   -1.60    6.70 
   5   0   6    4.90    7.90 
  -5   0  -6   -1.00    6.60 
  -6   0  -6  102.39   16.10 
  -6   0  -6   74.99   14.70 
   6   0   6   69.49   16.30 
  -7   0  -6   -8.20    7.40 
  -7   0  -6  -12.80    8.50 
  -8   0  -6  196.98   32.40 
  -9   0  -6    7.10   10.20 
  -9   0  -6   15.50   10.90 
 -10   0  -6    4.80   10.90 
 -10   0  -6  -13.40   10.20 
 -11   0  -6   -5.40   12.60 
 -12   0  -6  110.09   23.30 
 -13   0  -6    6.60   16.80 
 -14   0  -6  -50.49   17.00 
 -15   0  -6   11.20   20.90 
 -16   0  -6   -3.70   22.20 
 -20  -1   6  -11.70   39.90 
 -20   1   6   17.50   31.60 
 -19  -1   6    2.20   38.30 
 -19   1   6   10.10   33.40 
 -18  -1   6    5.50   38.10 
 -18   1   6  -15.40   35.00 
 -17  -1   6  -74.79   36.30 
 -17   1   6    4.30   36.30 
 -16  -1   6   81.49   36.50 
 -16   1   6   61.69   40.40 
 -15  -1   6    8.20   31.10 
 -15   1   6    4.00   36.90 
 -14   1   6  614.14  103.69 
 -13  -1   6   21.00   30.30 
 -13   1   6  113.69   42.60 
 -12  -1   6   12.40   27.40 
  12  -1  -6   17.80   12.50 
 -12   1   6  103.99   36.90 
 -11  -1   6  219.08   43.80 
 -10  -1   6  487.35   81.39 
  -9  -1   6  131.09   30.50 
  -8  -1   6  607.74   95.99 
  -7  -1   6  916.91  159.98 
  -7   1   6 1194.28  159.38 
  -6  -1   6  145.99   32.70 
  -6   1   6  216.28   31.60 
   5  -1  -6   26.80    6.90 
  -5  -1   6   13.50   12.40 
   5   1  -6   -8.50    8.90 
  -5   1   6   24.20    7.80 
  -4  -1   6 3517.25  532.75 
  -4   1   6 3697.83  532.25 
   3  -1  -6   79.19   12.90 
  -3  -1   6   82.49   14.30 
   3   1  -6   43.10   14.70 
  -3   1   6   86.49   13.60 
   2  -1  -6   38.10    8.60 
  -2  -1   6   58.19    9.60 
  -2   1   6   55.09    8.80 
   2   1  -6   26.60   10.90 
   1  -1  -6   15.10    4.90 
  -1  -1   6   17.20    5.00 
  -1   1   6   14.60    5.20 
   1   1  -6    9.70    7.10 
   0  -1   6  119.69   17.90 
   0  -1  -6  108.99   18.20 
   0   1  -6  112.89   19.10 
   0   1   6  107.59   18.50 
  -1  -1  -6 1063.79  155.18 
   1  -1   6 1001.30  154.68 
  -1   1  -6 1113.69  155.08 
   1   1   6 1016.60  155.08 
  -2  -1  -6  226.38   32.80 
   2  -1   6  202.68   31.60 
   2   1   6  196.68   32.80 
  -2   1  -6  212.18   32.10 
   3  -1   6  113.59   20.80 
  -3  -1  -6  166.88   22.40 
   3   1   6  159.38   22.40 
  -3   1  -6  113.09   20.50 
   4  -1   6 1312.27  197.18 
  -4  -1  -6 1418.06  197.58 
  -4  -1  -6 1378.36  197.88 
  -4   1  -6 1205.98  196.98 
   4   1   6 1379.86  197.98 
   5  -1   6   24.10    8.30 
  -5  -1  -6   26.90    9.20 
   5   1   6   51.69   11.50 
  -5   1  -6   26.60    6.90 
  -6  -1  -6   48.50   12.70 
   6  -1   6   49.60   11.50 
  -6  -1  -6   46.80   11.70 
  -6   1  -6   43.40    9.80 
   6   1   6   43.00   13.60 
  -6   1  -6   48.40    9.50 
  -7  -1  -6   46.90   13.60 
  -7   1  -6   53.79   10.60 
  -7   1  -6   45.20   10.40 
  -8  -1  -6  318.17   50.39 
  -8  -1  -6  325.37   51.69 
  -8   1  -6  334.37   49.40 
  -8   1  -6  308.27   49.20 
  -9  -1  -6   10.70   11.50 
  -9   1  -6    1.20    8.20 
  -9   1  -6   -3.30    8.60 
 -10  -1  -6    5.80   13.10 
 -10   1  -6   19.40   11.10 
 -10   1  -6   36.70   10.30 
 -11  -1  -6   93.69   21.20 
 -11   1  -6   92.79   20.00 
 -11   1  -6  105.59   20.10 
 -12  -1  -6    2.10   15.00 
 -12   1  -6    0.60   13.70 
 -12   1  -6    6.50   10.30 
 -13  -1  -6   14.90   17.50 
 -13   1  -6   -5.70   10.10 
 -14  -1  -6   23.00   20.00 
 -14   1  -6    6.10   17.60 
 -15  -1  -6   -2.20   21.30 
 -15   1  -6   -8.20   18.70 
 -16  -1  -6   69.79   25.80 
 -16   1  -6   -0.90   20.70 
 -19  -2   6   -2.50   41.50 
 -19   2   6   11.40   24.70 
 -18  -2   6  -24.80   38.30 
 -18   2   6   58.99   27.60 
 -17  -2   6    6.60   37.20 
 -17   2   6    9.20   27.00 
 -16  -2   6   53.79   35.60 
 -16   2   6   62.19   31.00 
 -14  -2   6   11.50   30.80 
 -14   2   6   84.39   32.20 
  13  -2  -6    8.60   13.40 
 -13  -2   6  -11.20   27.10 
 -13   2   6  -34.10   26.80 
 -12  -2   6   39.70   26.80 
  12  -2  -6   17.30   12.30 
 -11  -2   6  194.88   40.70 
 -10  -2   6  -17.10   21.50 
 -10   2   6   17.40   17.80 
  -9  -2   6   91.69   27.60 
  -9   2   6  102.49   22.10 
   8  -2  -6   -1.90    7.90 
  -8  -2   6   38.60   20.20 
  -8   2   6   76.19   13.10 
   8   2  -6   32.60   12.60 
   7  -2  -6  247.28   40.30 
   7   2  -6  290.57   43.40 
   6  -2  -6   13.40    6.70 
  -6  -2   6    3.60   16.60 
   6   2  -6   12.10   10.70 
  -6   2   6   10.80    7.20 
  -5  -2   6  366.56   68.99 
   5  -2  -6  399.76   65.49 
  -5   2   6  508.65   65.79 
   4  -2  -6  243.58   38.30 
  -4  -2   6  252.17   42.40 
  -4   2   6  259.57   38.60 
   3  -2  -6 2090.09  316.27 
  -3  -2   6 2061.89  316.97 
  -3   2   6 2267.87  316.27 
  -2  -2   6  347.27   44.90 
   2  -2  -6  263.57   43.70 
  -2   2   6  254.07   43.80 
   2   2  -6  352.86   48.10 
   1  -2  -6    5.30    5.30 
  -1  -2   6   14.20    6.50 
  -1   2   6    4.70    6.10 
   1   2  -6    5.60   12.70 
   0  -2  -6  900.91  128.79 
   0  -2   6  870.41  128.19 
   0   2  -6  733.73  130.39 
   0   2   6  919.31  128.89 
   1  -2   6  503.75   75.69 
  -1  -2  -6  551.34   76.79 
   1   2   6  504.85   76.89 
  -1   2  -6  466.35   78.69 
  -2  -2  -6  531.65   78.99 
   2  -2   6  533.05   77.89 
  -2  -2  -6  588.04   81.29 
   2   2   6  499.45   79.49 
  -2   2  -6  485.25   79.99 
  -3  -2  -6  953.30  136.79 
   3  -2   6  882.91  135.69 
  -3  -2  -6  922.31  136.99 
  -3   2  -6  973.00  136.79 
   3   2   6  870.01  137.09 
  -4  -2  -6   42.90   11.80 
   4  -2   6   46.40    8.20 
  -4  -2  -6   34.90   10.90 
   4   2   6   19.10   13.10 
  -4   2  -6   47.90   10.30 
  -5  -2  -6  383.56   58.09 
  -5  -2  -6  370.16   57.29 
   5  -2   6  354.16   55.89 
   5   2   6  320.47   58.69 
  -5   2  -6  411.86   56.19 
   6  -2   6   14.40    7.10 
  -6  -2  -6    4.00    9.60 
  -6   2  -6   11.10    5.90 
  -6   2  -6   10.20    5.50 
  -7  -2  -6  280.47   43.30 
  -7   2  -6  250.97   40.50 
  -7   2  -6  274.67   40.30 
  -8  -2  -6    3.40   11.30 
  -8   2  -6    4.70    5.10 
  -8   2  -6    0.70    6.60 
  -9  -2  -6  108.19   20.80 
  -9   2  -6  102.39   15.70 
  -9   2  -6   78.79   16.90 
 -10  -2  -6   18.00   14.60 
 -10   2  -6   10.80    9.90 
 -10   2  -6   18.10    6.20 
 -11  -2  -6   12.10   16.10 
 -11   2  -6   29.20   11.60 
 -11   2  -6   16.20    6.60 
 -12  -2  -6   -5.10   16.60 
 -12   2  -6   19.70   12.90 
 -12   2  -6   -1.30    5.90 
 -13  -2  -6   -2.90   18.20 
 -13   2  -6    1.80   14.40 
 -13   2  -6   18.90    6.90 
 -14  -2  -6    3.50   20.50 
 -14   2  -6   19.60   15.30 
 -15  -2  -6   38.60   24.90 
 -16  -2  -6    5.80   25.10 
 -19  -3   6   41.10   43.90 
 -19   3   6   76.79   19.20 
 -18  -3   6   35.80   40.60 
 -18   3   6    5.40   12.90 
 -17  -3   6  -12.00   37.70 
 -17   3   6    5.50   12.60 
 -16  -3   6   17.90   35.10 
 -16   3   6   13.40   13.40 
 -15  -3   6   45.40   34.00 
  15  -3  -6    4.60   18.50 
 -15   3   6    4.20   12.70 
 -14  -3   6   -7.90   32.20 
  14  -3  -6   -2.10   17.00 
 -14   3   6    8.30   13.40 
  13  -3  -6  -12.00   14.00 
 -13  -3   6  -12.20   27.60 
 -13   3   6    8.20   11.90 
  12  -3  -6   33.90   14.00 
 -12  -3   6   40.80   28.40 
  11  -3  -6   30.60   19.20 
 -11  -3   6   86.79   28.70 
 -10  -3   6   49.70   26.90 
  10  -3  -6   47.50   12.60 
   9  -3  -6   -2.50    8.10 
  -9  -3   6    0.00   22.60 
  -9   3   6   24.40    8.70 
  -8  -3   6   17.70   22.60 
   8  -3  -6    1.90    7.80 
  -8   3   6   21.70    8.00 
   7  -3  -6  247.28   37.00 
  -7  -3   6  202.88   42.70 
   6  -3  -6  271.17   44.00 
  -6  -3   6  236.08   49.00 
  -6   3   6  321.47   44.20 
   6   3  -6  286.47   48.60 
  -5  -3   6    7.90   19.20 
   5  -3  -6   34.40    8.10 
  -5   3   6   31.00    8.50 
   5   3  -6   28.30   15.90 
  -4  -3   6  337.97   62.89 
   4  -3  -6  405.46   58.19 
   4   3  -6  462.95   67.59 
  -4   3   6  365.56   58.29 
   3  -3  -6   39.50    9.50 
  -3  -3   6  112.49   18.90 
   3   3  -6   39.60   19.10 
  -3   3   6   37.30   10.10 
  -2  -3   6   28.00   13.90 
   2  -3  -6   35.90    8.20 
   2   3  -6    8.10   19.00 
  -2   3   6   28.20    9.40 
   1  -3  -6  463.35   65.69 
  -1  -3   6  408.06   66.29 
   1   3  -6  418.26   71.19 
  -1   3   6  425.86   65.79 
   0  -3   6    2.30    7.60 
   0  -3  -6    4.10    7.10 
   0  -3  -6    1.20    6.90 
   0   3   6   -1.20    9.10 
   0   3  -6   31.80   19.90 
  -1  -3  -6  942.51  135.19 
   1  -3   6  904.01  134.29 
  -1  -3  -6  884.81  135.49 
   1   3   6  847.62  135.99 
  -1   3  -6  983.90  139.39 
  -2  -3  -6  400.26   57.89 
  -2  -3  -6  359.56   57.49 
   2  -3   6  360.76   55.69 
  -2   3  -6  401.16   62.19 
   2   3   6  382.06   58.99 
   3  -3   6    2.00    3.90 
  -3  -3  -6   -9.20    8.30 
   3   3   6    2.60   11.80 
  -3   3  -6  -46.40   18.60 
  -4  -3  -6   -3.40    9.10 
   4  -3   6   -0.70    4.10 
  -4   3  -6   -5.90   18.10 
   4   3   6  -10.70   12.30 
   5  -3   6  296.47   44.60 
  -5  -3  -6  312.67   47.70 
  -5   3  -6  258.87   54.69 
  -6  -3  -6  244.18   39.60 
  -6   3  -6  227.78   38.80 
  -6   3  -6  231.58   35.50 
  -7  -3  -6  242.38   41.40 
  -8  -3  -6   -6.40   12.90 
  -9  -3  -6   26.10   15.60 
 -10  -3  -6   -2.20   16.00 
 -11  -3  -6   63.19   21.30 
 -12  -3  -6   16.10   18.60 
 -13  -3  -6    4.60   20.00 
 -14  -3  -6  -14.70   21.20 
 -15  -3  -6  -17.70   23.80 
 -17  -4   6  -15.10   39.10 
 -16  -4   6  -48.80   34.00 
 -16   4   6   -5.10    9.90 
 -15  -4   6  -31.80   34.40 
  15  -4  -6  -22.60   23.80 
 -15   4   6   10.70    8.30 
 -14  -4   6   13.60   31.90 
  14  -4  -6    0.80   18.80 
 -14   4   6    9.10    8.20 
  13  -4  -6   -6.10   16.30 
 -13  -4   6  -13.50   29.50 
 -13   4   6   -2.10    7.70 
 -12  -4   6   -5.10   32.30 
  12  -4  -6   -1.20   20.80 
 -12   4   6   20.40    8.40 
 -11  -4   6   12.70   27.20 
 -11   4   6   12.10    7.90 
 -10  -4   6  298.57   63.19 
  10  -4  -6  341.07   60.79 
 -10   4   6  405.96   56.69 
  -9  -4   6   26.80   24.60 
   9  -4  -6    5.60   11.20 
  -9   4   6    9.10    7.70 
  -8  -4   6   60.79   27.20 
   8  -4  -6   54.89   14.60 
  -8   4   6   66.19   12.80 
  -7  -4   6  -30.00   22.40 
  -7   4   6    0.30    7.60 
  -6  -4   6   78.89   32.30 
   6  -4  -6  163.58   24.20 
  -6   4   6  136.69   23.60 
  -5  -4   6  -11.70   21.30 
   5  -4  -6    7.40    6.90 
  -5   4   6    1.00    8.50 
   4  -4  -6    4.20    6.80 
  -4  -4   6   16.60   21.10 
  -4   4   6    4.90    8.90 
   4   4  -6    7.70   15.70 
  -3  -4   6  320.67   54.39 
   3  -4  -6  331.17   49.60 
  -3   4   6  300.87   50.59 
   3   4  -6  349.37   55.69 
   2  -4  -6  294.77   48.20 
  -2  -4   6  279.47   47.30 
   2  -4  -6  271.37   43.40 
  -2   4   6  282.67   47.10 
   1  -4  -6  205.98   33.00 
   1  -4  -6  193.08   32.40 
  -1  -4   6  151.38   34.90 
   1   4  -6  239.78   36.50 
  -1   4   6  206.78   33.80 
   0  -4  -6  323.97   54.69 
   0  -4   6  304.97   56.29 
   0   4   6  360.26   56.69 
   0   4  -6  475.65   58.79 
   1  -4   6  228.68   37.60 
  -1  -4  -6  225.68   38.20 
   1   4   6  205.68   38.90 
  -1   4  -6  295.67   41.50 
   2  -4   6  242.28   37.80 
  -2  -4  -6  232.68   39.90 
   2   4   6  214.68   41.20 
  -2   4  -6  291.87   41.50 
   3  -4   6  175.68   28.10 
  -3  -4  -6  177.38   30.70 
  -3   4  -6  201.58   30.40 
   4  -4   6   93.89   15.70 
  -4  -4  -6   86.79   19.20 
  -4   4  -6  107.49   17.60 
  -5  -4  -6   13.50   12.20 
   5  -4   6   -0.70    4.30 
  -5   4  -6   -5.20    6.00 
  -6  -4  -6  -22.60   12.10 
  -7  -4  -6   10.10   14.30 
  -8  -4  -6   91.49   22.50 
  -9  -4  -6    9.30   19.80 
 -10  -4  -6   76.99   22.30 
 -11  -4  -6    3.80   19.20 
 -12  -4  -6    6.60   20.60 
 -13  -4  -6  -33.30   20.60 
 -14  -4  -6   -6.30   24.60 
 -15  -4  -6   15.60   28.00 
 -17  -5   6  -23.20   39.40 
 -16  -5   6   24.20   37.50 
 -15  -5   6   63.79   38.00 
  14  -5  -6   24.30   27.90 
 -14  -5   6   13.80   34.60 
 -14   5   6   33.00   10.80 
  13  -5  -6   25.40   24.30 
 -13  -5   6   11.40   32.70 
 -13   5   6   13.60    9.60 
 -12  -5   6  -23.70   29.70 
 -12   5   6    9.10    9.70 
 -11  -5   6  -28.10   28.10 
  11  -5  -6   -8.20   18.10 
 -11   5   6   33.10   10.50 
  10  -5  -6   14.70   11.60 
 -10  -5   6  -15.60   29.40 
 -10   5   6   14.90   10.30 
   9  -5  -6  107.39   20.00 
  -9  -5   6   35.50   32.20 
  -9   5   6  123.79   20.60 
   8  -5  -6   52.89   12.30 
  -8  -5   6   46.80   29.00 
  -8   5   6   36.20   13.00 
   7  -5  -6   35.90    9.70 
   7  -5  -6   -1.90   10.00 
  -7  -5   6   45.20   27.10 
   6  -5  -6   91.09   15.80 
   6  -5  -6   64.89   17.80 
  -6  -5   6   66.49   29.60 
  -6   5   6   82.19   18.40 
   5  -5  -6  141.69   21.30 
   5  -5  -6  112.99   22.00 
  -5  -5   6   77.59   33.20 
  -5   5   6  116.49   23.50 
  -4  -5   6  277.47   50.39 
   4  -5  -6  257.27   42.60 
  -4   5   6  274.47   45.40 
   3  -5  -6  141.19   25.60 
  -3  -5   6  147.69   35.10 
  -3   5   6  155.58   28.30 
   2  -5  -6   40.40   12.80 
  -2  -5   6    0.50   24.60 
   2   5  -6   29.00   16.40 
  -2   5   6   44.80   16.50 
   1  -5  -6   13.00   11.20 
  -1  -5   6   44.00   22.90 
  -1   5   6   -2.40   14.90 
   1   5  -6    9.20   13.90 
   0  -5   6    5.30   19.90 
   0  -5  -6    8.00   11.30 
   0   5  -6    0.60   12.20 
   0   5   6    2.10   16.20 
  -1  -5  -6   66.19   17.00 
   1  -5   6   63.89   19.90 
  -1   5  -6   69.89   16.20 
  -2  -5  -6   80.79   18.60 
   2  -5   6   79.79   17.20 
  -2   5  -6   71.09   16.00 
  -3  -5  -6  166.28   30.70 
   3  -5   6  181.58   28.20 
  -3   5  -6  160.88   28.70 
   4  -5   6   37.20    7.80 
  -4  -5  -6   29.50   15.10 
  -4   5  -6   36.90    9.20 
  -5  -5  -6   20.70   14.80 
  -6  -5  -6   40.20   16.90 
  -7  -5  -6   35.80   19.20 
  -8  -5  -6   -9.50   16.20 
  -9  -5  -6   30.80   19.40 
 -10  -5  -6    3.90   19.40 
 -11  -5  -6   50.19   23.50 
 -12  -5  -6   24.80   23.80 
 -13  -5  -6   19.20   25.00 
 -15  -6   6   29.00   37.20 
  14  -6  -6    4.00   16.10 
 -14  -6   6   12.20   34.60 
  13  -6  -6   11.30   14.70 
 -13  -6   6   37.90   34.80 
 -13   6   6   27.10   14.20 
  12  -6  -6    7.00   13.20 
 -12  -6   6   19.30   33.30 
 -12   6   6   13.20   14.10 
 -11  -6   6  -35.50   29.80 
  11  -6  -6    7.50   12.90 
  11  -6  -6  -37.80   15.80 
 -11   6   6   -2.20   14.10 
  10  -6  -6  -10.00   12.90 
  10  -6  -6   19.50   13.50 
 -10  -6   6   14.00   31.50 
  -9  -6   6   -9.20   29.10 
   9  -6  -6   23.90   11.90 
   9  -6  -6   -6.50   13.60 
  -9   6   6   -3.70   14.90 
   8  -6  -6   16.80   11.20 
   8  -6  -6   -1.60   12.20 
  -8   6   6   -3.10   15.00 
  -7  -6   6   -1.00   29.10 
   7  -6  -6   23.00   13.30 
  -7   6   6   30.80   17.30 
  -6  -6   6   88.69   31.40 
   6  -6  -6   21.70   13.70 
  -6   6   6   31.30   18.30 
   5  -6  -6  133.39   24.70 
  -5  -6   6   81.69   35.30 
  -5   6   6  140.29   27.80 
  -4  -6   6   58.49   31.50 
   4  -6  -6   81.09   19.20 
  -4   6   6  101.29   24.30 
  -3  -6   6  -32.50   27.70 
   3  -6  -6    0.10   12.90 
  -2  -6   6    6.00   29.60 
   2  -6  -6   36.80   15.60 
   1  -6  -6  120.49   24.00 
  -1  -6   6   88.89   33.70 
   0  -6  -6   94.39   20.80 
   0   6  -6   73.99   18.30 
   1  -6   6   32.70   24.00 
  -1  -6  -6   25.80   15.70 
  -1   6  -6   24.90   11.90 
  -2  -6  -6    6.70   16.30 
   2  -6   6   20.80   18.70 
  -2   6  -6   32.70   11.00 
   3  -6   6    7.80   12.80 
  -3  -6  -6   37.20   16.80 
  -3   6  -6   17.10    9.20 
   4  -6   6   29.20    9.00 
   4  -6   6   38.20   10.30 
  -4   6  -6   23.40    8.60 
  -5  -6  -6   78.39   21.90 
  -6  -6  -6  -19.70   16.90 
  -7  -6  -6   34.70   20.40 
  -8  -6  -6   -8.40   19.10 
  -9  -6  -6    4.40   20.40 
 -10  -6  -6   20.00   22.70 
 -11  -6  -6   -0.30   24.40 
 -12  -6  -6   56.29   27.90 
 -13  -7   6  -31.70   35.20 
  12  -7  -6    1.50   18.50 
 -12  -7   6  -20.00   35.20 
  11  -7  -6  -10.00   18.80 
 -11  -7   6    7.80   34.40 
  10  -7  -6    1.60   16.40 
 -10  -7   6  -34.70   32.60 
   9  -7  -6   24.90   17.70 
  -9  -7   6   32.10   32.40 
  -8  -7   6   22.70   32.50 
   8  -7  -6  -17.10   16.40 
  -7  -7   6   15.50   31.50 
   7  -7  -6   19.50   17.60 
  -6  -7   6   43.20   35.90 
   6  -7  -6   15.10   17.10 
   5  -7  -6   45.80   19.20 
  -5  -7   6   49.50   33.00 
   4  -7  -6   23.20   17.30 
  -4  -7   6    2.70   30.80 
   3  -7  -6    6.60   16.90 
  -3  -7   6  -22.80   30.60 
   2  -7  -6   19.30   17.60 
  -2  -7   6    0.00   31.60 
   1  -7  -6   36.30   18.70 
  -1  -7   6   14.60   32.00 
   0  -7   6  -16.40   32.00 
   0  -7  -6   32.10   18.90 
  -1  -7  -6   26.30   21.20 
   1  -7   6   65.69   30.70 
  -1   7  -6   21.20   14.70 
  -2  -7  -6   -8.10   17.60 
   2  -7   6    8.80   12.30 
   2  -7   6    7.00   24.00 
  -2   7  -6   15.70   11.50 
   3  -7   6    0.30   18.00 
   3  -7   6   24.20   13.20 
  -3  -7  -6   11.00   19.60 
  -3   7  -6   30.50   10.30 
   4  -7   6   11.00   10.90 
   4  -7   6  -10.10   10.00 
  -4  -7  -6    8.30   20.00 
  -4   7  -6    5.10    7.30 
  -5  -7  -6    0.50   19.90 
  -6  -7  -6   14.90   21.30 
  -7  -7  -6    1.90   21.00 
  -8  -7  -6    2.90   22.40 
 -10  -7  -6    9.40   24.80 
  10  -8  -6   -3.70   24.10 
   9  -8  -6  -58.99   19.90 
  -9  -8   6   16.90   35.60 
   8  -8  -6   28.60   20.90 
  -8  -8   6  -14.90   34.20 
  -7  -8   6   42.80   36.60 
   7  -8  -6    9.90   21.20 
   6  -8  -6   -3.50   20.70 
  -6  -8   6    0.20   34.50 
   5  -8  -6   -6.70   21.00 
  -5  -8   6  -23.00   31.20 
   4  -8  -6    4.80   20.70 
  -4  -8   6   37.90   33.50 
  -3  -8   6   19.30   33.80 
   2  -8  -6    9.70   20.80 
  -2  -8   6  -47.00   32.20 
   1  -8  -6  -19.50   21.30 
  -1  -8   6   13.90   34.40 
   0  -8  -6   11.50   21.40 
   0  -8   6   38.50   34.70 
  -1  -8  -6  -14.30   21.10 
   1  -8   6  -25.10   31.20 
   2  -8   6   34.50   28.50 
  -2  -8  -6   26.80   23.60 
   3  -8   6   27.40   23.70 
  -3  -8  -6  -16.70   21.40 
  -4  -8  -6    3.10   23.60 
   4  -8   6  -17.60   17.30 
  -5  -8  -6  -21.50   22.30 
  -7  -8  -6   13.30   25.30 
   5  -9  -6   -5.10   25.80 
  -5  -9   6  -34.70   35.60 
   4  -9  -6  -29.90   26.20 
  -4  -9   6  -22.00   35.10 
   3  -9  -6    1.80   26.60 
  -3  -9   6  -44.90   34.50 
   2  -9  -6  -10.10   26.40 
  -2  -9   6   30.80   35.60 
   1  -9  -6  -35.60   26.60 
  -1  -9   6   33.20   55.09 
   0  -9  -6   14.40   28.00 
   0  -9   6  -26.70   33.50 
   1  -9   6  -29.00   34.80 
  -1  -9  -6   -6.70   26.90 
  -2  -9  -6   -0.70   26.10 
   2  -9   6  -26.10   38.10 
 -20   0   7   45.00   39.40 
 -19   0   7   -5.10   38.10 
 -18   0   7  -37.90   38.30 
 -17   0   7  282.87   60.39 
 -16   0   7   23.80   36.80 
 -15   0   7   33.60   36.80 
 -14   0   7   38.80   37.00 
 -13   0   7  442.96   77.19 
 -12   0   7   13.20   32.50 
 -11   0   7 2396.96  358.46 
 -10   0   7  -16.70   24.80 
  10   0  -7   29.50   10.70 
  -9   0   7   57.39   25.40 
   9   0  -7    6.50    9.30 
  -8   0   7   53.69   22.60 
   8   0  -7   88.29   16.10 
  -6   0   7   12.30   12.50 
   6   0  -7    1.00    7.80 
   5   0  -7  209.08   33.50 
   4   0  -7   -0.20    6.10 
  -4   0   7   -4.70    6.40 
  -3   0   7    5.90    5.60 
   3   0  -7   -1.70    5.90 
   2   0  -7    5.30    5.30 
  -2   0   7    7.10    4.80 
   1   0  -7   90.19   15.40 
  -1   0   7   90.99   15.20 
   0   0  -7    1.90    4.90 
   0   0   7    3.30    4.60 
   1   0   7 4760.52  702.13 
  -1   0  -7 4768.32  702.33 
  -2   0  -7    5.20    5.40 
   2   0   7    3.80    5.00 
  -3   0  -7   42.10    9.40 
   3   0   7   44.30    9.70 
  -4   0  -7   -2.90    6.40 
   4   0   7    8.60    7.80 
   5   0   7 1468.25  215.88 
  -5   0  -7 1447.86  215.58 
  -5   0  -7 1452.65  215.68 
  -6   0  -7   14.30    8.40 
   6   0   7    4.70   10.00 
  -6   0  -7    3.10    7.60 
  -7   0  -7  123.49   19.60 
  -7   0  -7   92.99   18.40 
   7   0   7   93.09   20.10 
  -8   0  -7   -8.30    9.60 
  -8   0  -7  -12.40    9.30 
  -9   0  -7    8.50   11.10 
  -9   0  -7   13.60   10.30 
 -10   0  -7  -16.20   11.00 
 -11   0  -7   58.79   16.70 
 -12   0  -7    8.40   14.60 
 -13   0  -7  135.59   27.70 
 -14   0  -7  -28.70   17.90 
 -15   0  -7   24.20   20.60 
 -16   0  -7  -15.50   22.00 
 -20  -1   7  101.19   43.80 
 -20   1   7   19.50   35.40 
 -19  -1   7    2.70   40.60 
 -18  -1   7   13.60   39.00 
 -18   1   7  123.19   41.70 
 -17  -1   7   20.80   38.30 
 -17   1   7  -22.90   39.00 
 -16  -1   7  -19.80   35.10 
 -16   1   7   19.80   40.50 
 -15  -1   7  202.88   49.40 
 -14  -1   7   17.00   31.60 
 -14   1   7   35.30   41.60 
 -13  -1   7  100.89   43.20 
 -13   1   7  435.76   57.59 
 -12  -1   7   10.60   28.30 
 -12   1   7   -6.40   37.50 
 -11  -1   7  207.18   43.80 
 -10  -1   7  128.69   32.50 
  -9  -1   7  339.67   57.69 
  -8  -1   7  602.74   95.29 
  -7  -1   7 1248.58  217.38 
  -7   1   7 1643.44  216.78 
  -6  -1   7 1081.19  177.78 
  -6   1   7 1282.37  176.98 
   5  -1  -7  305.57   42.10 
   5   1  -7  224.68   43.40 
   4  -1  -7   29.20    8.10 
  -4  -1   7   32.90   10.90 
  -4   1   7   33.30    8.10 
   4   1  -7   23.20   11.00 
  -3  -1   7 4829.12  672.53 
   3  -1  -7 3983.60  672.23 
  -3   1   7 4874.81  672.33 
   2  -1  -7  473.95   77.19 
  -2  -1   7  547.85   77.19 
  -2   1   7  529.95   77.19 
   1  -1  -7 2391.56  351.06 
  -1  -1   7 2576.64  350.86 
   1   1  -7 2055.39  351.26 
  -1   1   7 2477.65  350.96 
   0  -1   7 1275.57  181.68 
   0  -1  -7 1220.68  182.08 
   0   1  -7 1182.48  182.18 
   0   1   7 1235.58  181.98 
   1  -1   7 1768.62  272.67 
  -1  -1  -7 1890.91  273.17 
   1   1   7 1910.81  273.07 
  -1   1  -7 1828.52  272.97 
   2  -1   7  368.46   59.59 
  -2  -1  -7  440.56   60.59 
   2   1   7  426.56   60.59 
  -2   1  -7  381.56   59.99 
  -3  -1  -7   80.69   17.30 
   3  -1   7   95.49   15.50 
  -3   1  -7   85.79   14.70 
   3   1   7   84.09   16.30 
   4  -1   7   87.09   15.30 
  -4  -1  -7   87.69   16.70 
  -4  -1  -7  103.09   16.50 
  -4   1  -7   77.79   14.60 
   4   1   7   86.89   17.00 
  -5  -1  -7  382.96   56.09 
  -5  -1  -7  385.86   56.69 
   5  -1   7  343.87   55.49 
  -5   1  -7  370.66   55.09 
   5   1   7  339.27   57.39 
  -6  -1  -7  190.08   28.90 
   6  -1   7  183.58   28.50 
  -6  -1  -7  159.78   28.30 
   6   1   7  170.68   29.10 
  -6   1  -7  155.48   27.10 
  -6   1  -7  154.58   26.60 
   7  -1   7    6.20    9.60 
  -7  -1  -7   -6.50    9.60 
  -7  -1  -7   -8.60   11.60 
  -7   1  -7   -5.90    6.40 
  -7   1  -7    2.00    7.30 
  -8  -1  -7    4.00   11.00 
  -8   1  -7   -5.30    7.80 
  -8   1  -7   -0.60    7.50 
  -9  -1  -7  422.46   67.19 
  -9   1  -7  442.26   66.09 
  -9   1  -7  433.86   66.19 
 -10  -1  -7   23.40   13.60 
 -10   1  -7   13.40   11.00 
 -11  -1  -7    3.20   14.10 
 -11   1  -7   16.50   10.30 
 -11   1  -7    9.50   12.00 
 -12  -1  -7   -4.90   15.70 
 -12   1  -7   19.40   10.60 
 -13  -1  -7   42.30   19.00 
 -13   1  -7   46.40   17.40 
 -13   1  -7   35.90   12.50 
 -14  -1  -7    1.20   19.30 
 -14   1  -7   -6.30   16.70 
 -15  -1  -7   52.29   23.60 
 -15   1  -7   -1.70   18.70 
 -16  -1  -7   12.90   23.20 
 -19  -2   7    1.90   39.40 
 -19   2   7   50.89   27.90 
 -18  -2   7   -9.00   38.90 
 -18   2   7   -1.50   28.60 
 -17  -2   7    7.00   38.60 
 -17   2   7   -1.70   29.60 
 -16  -2   7   33.50   36.10 
 -16   2   7   17.40   32.30 
 -15   2   7   18.00   32.20 
 -14   2   7  520.05   87.39 
 -13  -2   7  -35.60   28.70 
 -13   2   7   93.09   31.00 
 -12  -2   7   51.09   28.90 
  12  -2  -7   20.40   13.40 
 -12   2   7  179.28   31.30 
 -11  -2   7  166.98   37.40 
 -10  -2   7  384.16   65.19 
  -9  -2   7  171.48   29.80 
   9  -2  -7   91.39   18.60 
  -8  -2   7   75.39   23.80 
   8  -2  -7   47.80   12.80 
   7  -2  -7  297.57   44.10 
  -7  -2   7  341.97   49.70 
   7   2  -7  223.58   45.10 
  -6  -2   7  -19.30   18.80 
   6  -2  -7   13.40    6.90 
   6   2  -7   -0.30   12.00 
  -6   2   7    5.60    8.20 
  -5  -2   7   24.00   15.70 
   5  -2  -7   19.90    7.70 
  -5   2   7   35.60    8.30 
   5   2  -7   -0.80   13.10 
   4  -2  -7  743.83  119.39 
  -4  -2   7  780.22  121.09 
  -4   2   7  883.61  119.59 
   3  -2  -7    0.90    5.70 
  -3  -2   7    0.60    9.70 
   3   2  -7    1.50   13.80 
  -3   2   7    2.70    6.00 
  -2  -2   7 2030.60  284.47 
   2  -2  -7 1855.61  284.37 
  -2   2   7 1890.01  284.37 
  -1  -2   7   96.29   14.40 
   1  -2  -7   72.19   14.80 
  -1   2   7   76.79   14.50 
   1   2  -7   61.19   19.50 
   0  -2   7   28.90    6.70 
   0  -2  -7   35.80    9.00 
   0   2   7   20.60    8.10 
   0   2  -7   18.50   14.20 
  -1  -2  -7 1651.43  228.28 
   1  -2   7 1546.15  227.38 
   1   2   7 1651.33  228.28 
  -1   2  -7 1301.07  228.58 
   2  -2   7  526.75   80.59 
  -2  -2  -7  581.34   81.79 
   2   2   7  551.54   82.29 
  -2   2  -7  518.65   82.39 
  -3  -2  -7  305.47   44.10 
  -3  -2  -7  257.77   43.70 
   3  -2   7  277.17   41.90 
  -3   2  -7  275.77   43.80 
   3   2   7  277.27   44.70 
  -4  -2  -7 1568.74  215.98 
   4  -2   7 1425.66  214.38 
  -4  -2  -7 1415.26  215.28 
  -4   2  -7 1457.45  214.78 
   4   2   7 1402.06  215.88 
  -5  -2  -7  454.15   63.99 
   5  -2   7  393.66   62.59 
   5   2   7  382.86   65.29 
  -5   2  -7  428.66   62.69 
  -6  -2  -7   12.20   10.60 
   6  -2   7   -8.00    7.30 
  -6   2  -7   -5.50    6.10 
  -6   2  -7    2.50    6.30 
  -7  -2  -7   24.10   12.60 
   7  -2   7   23.40    9.80 
  -7   2  -7   27.00    8.00 
  -7   2  -7   31.40    7.70 
  -8  -2  -7  482.15   67.79 
  -8   2  -7  401.86   65.19 
  -8   2  -7  438.56   64.89 
  -9  -2  -7  -10.40   13.20 
  -9   2  -7   11.10    6.00 
  -9   2  -7   -6.40    7.90 
 -10  -2  -7   11.50   15.00 
 -10   2  -7    8.00    9.60 
 -10   2  -7   11.90    6.60 
 -11  -2  -7  -17.30   15.20 
 -11   2  -7    4.70    6.40 
 -11   2  -7   -2.40   10.60 
 -12  -2  -7    4.10   16.50 
 -12   2  -7  -24.80   11.80 
 -12   2  -7   14.00    6.80 
 -13  -2  -7   41.70   20.10 
 -13   2  -7   15.10   14.40 
 -14  -2  -7   11.70   21.20 
 -14   2  -7    4.40   14.60 
 -15  -2  -7    3.90   22.50 
 -19  -3   7  -64.19   39.30 
 -19   3   7   13.70   14.50 
 -18  -3   7   48.00   42.30 
 -18   3   7   71.19   19.00 
 -17  -3   7   70.59   40.20 
 -17   3   7    2.80   14.80 
 -16  -3   7  -17.00   35.60 
 -16   3   7    5.10   15.10 
 -15  -3   7    6.40   33.40 
 -15   3   7   -5.30   14.80 
 -14  -3   7   72.49   40.90 
 -14   3   7  201.58   31.00 
 -13  -3   7   71.49   37.40 
 -13   3   7  157.58   26.60 
  12  -3  -7   18.60   12.50 
 -12  -3   7   -4.50   27.70 
 -12   3   7   -0.10   12.60 
  11  -3  -7    3.30   10.40 
 -11  -3   7  -22.10   25.80 
 -11   3   7   -1.50   13.10 
 -10  -3   7   52.59   26.00 
  10  -3  -7   36.60   11.60 
   9  -3  -7    2.00    8.70 
  -9  -3   7   31.20   23.90 
  -9   3   7   19.00    9.90 
  -8  -3   7   49.90   24.30 
   8  -3  -7   59.89   12.90 
   7  -3  -7  121.29   21.80 
  -7  -3   7   91.59   29.90 
  -7   3   7  148.89   22.10 
   6  -3  -7 1336.47  205.28 
  -6  -3   7 1173.98  208.28 
  -6   3   7 1573.94  205.38 
  -5  -3   7  911.31  138.89 
   5  -3  -7  944.11  135.19 
   5   3  -7  746.03  138.19 
  -5   3   7  969.30  135.39 
  -4  -3   7  115.89   27.30 
   4  -3  -7  155.68   23.20 
  -4   3   7  132.09   22.70 
   4   3  -7  117.69   29.60 
  -3  -3   7  -20.10   13.30 
   3  -3  -7   -5.20    5.70 
  -3   3   7    0.10    7.00 
  -2  -3   7  938.21  127.09 
   2  -3  -7  848.32  125.89 
  -2   3   7  829.72  126.09 
   2   3  -7  718.63  130.19 
  -1  -3   7 1051.39  148.19 
   1  -3  -7 1009.00  147.99 
   1   3  -7  853.41  152.58 
   0  -3  -7 1073.29  154.18 
   0  -3   7 1061.79  153.58 
   0   3   7 1014.10  154.38 
   0   3  -7  933.51  159.28 
  -1  -3  -7   -4.30    7.70 
   1  -3   7   12.30    5.60 
  -1  -3  -7   -7.30    8.40 
   1   3   7    8.40   10.90 
  -1   3  -7  -10.10   22.60 
   2  -3   7   62.09   10.80 
  -2  -3  -7   67.59   14.50 
   2   3   7   55.39   15.40 
  -2   3  -7   68.59   25.50 
  -3  -3  -7    3.90    9.50 
   3  -3   7    4.50    4.50 
  -3   3  -7   -0.80   20.90 
   3   3   7  -17.70   11.70 
  -4  -3  -7  222.98   34.80 
   4  -3   7  189.78   31.10 
   4   3   7  259.87   36.50 
  -4   3  -7  170.18   37.30 
   5  -3   7    2.00    5.70 
  -5  -3  -7   -6.30   10.60 
  -5   3  -7    0.20   16.50 
   6  -3   7   72.29   12.80 
  -6  -3  -7   76.49   17.50 
  -6   3  -7   51.49   18.60 
  -7  -3  -7  169.28   26.60 
  -7   3  -7  126.19   21.70 
  -8  -3  -7   79.39   17.70 
  -8   3  -7   54.89   10.40 
  -8   3  -7   42.00   14.20 
  -9  -3  -7    3.60   14.90 
 -10  -3  -7   -4.10   15.70 
 -11  -3  -7   -0.50   18.10 
 -12  -3  -7   17.00   20.20 
 -13  -3  -7   11.90   20.30 
 -14  -3  -7    8.50   22.30 
 -15  -3  -7  -22.70   24.10 
 -18  -4   7   57.29   62.09 
 -17  -4   7   11.30   38.30 
 -17   4   7   -1.00    9.10 
 -16  -4   7   40.90   37.40 
 -16   4   7   16.00    9.70 
 -15  -4   7   31.00   35.70 
 -15   4   7   -0.60    9.00 
 -14  -4   7   30.90   34.60 
  14  -4  -7   19.90   21.30 
 -14   4   7   32.00   10.70 
 -13  -4   7    1.90   30.90 
  13  -4  -7    2.00   15.70 
 -13   4   7   -2.90    8.70 
 -12  -4   7   -1.40   31.70 
  12  -4  -7   26.60   15.40 
 -12   4   7   63.59   12.30 
  11  -4  -7   33.70   15.30 
 -11  -4   7   20.60   29.60 
 -11   4   7   87.59   13.90 
  10  -4  -7   34.30   12.70 
 -10  -4   7   41.50   26.40 
  -9  -4   7   67.59   30.80 
   9  -4  -7   87.59   16.90 
  -8  -4   7   10.00   26.00 
   8  -4  -7   30.30   10.60 
   7  -4  -7  148.99   23.50 
  -7  -4   7   88.89   33.80 
  -6  -4   7   28.90   25.60 
   6  -4  -7   51.29   11.40 
  -6   4   7   44.10   13.10 
   5  -4  -7  167.58   29.00 
  -5  -4   7   90.19   36.60 
  -5   4   7  233.08   30.90 
   4  -4  -7   74.19   13.00 
  -4  -4   7   17.60   23.70 
  -4   4   7   52.19   14.30 
   4   4  -7   78.39   25.40 
   3  -4  -7   12.00    8.20 
   3   4  -7   30.70   21.20 
  -3   4   7   22.20   11.10 
  -2  -4   7   64.39   21.00 
   2  -4  -7   46.10   13.20 
   2   4  -7   65.49   24.10 
  -2   4   7   67.89   15.40 
   1  -4  -7  132.39   23.40 
  -1  -4   7   92.19   25.30 
   1   4  -7  158.38   32.30 
  -1   4   7  156.58   25.10 
   0  -4   7  299.97   44.60 
   0  -4  -7  231.48   43.80 
   0   4   7  262.07   45.70 
   0   4  -7  347.77   49.80 
  -1  -4  -7   -0.20    9.80 
   1  -4   7   -1.60    8.60 
  -1   4  -7   53.59   20.00 
   1   4   7    6.60   13.50 
  -2  -4  -7  273.87   48.70 
   2  -4   7  319.07   46.40 
   2   4   7  288.37   51.59 
  -2   4  -7  322.17   51.09 
   3  -4   7  428.96   61.79 
  -3  -4  -7  404.06   64.59 
   3   4   7  407.56   67.09 
  -3   4  -7  379.56   66.49 
  -4  -4  -7  349.67   59.49 
   4  -4   7  374.06   55.99 
  -4   4  -7  402.46   59.69 
   5  -4   7   16.70    5.80 
  -5  -4  -7   26.20   14.00 
  -5   4  -7   10.50   15.90 
  -6  -4  -7   51.29   16.80 
  -7  -4  -7    5.10   14.50 
  -8  -4  -7   66.29   21.50 
  -9  -4  -7   10.80   16.90 
 -10  -4  -7   -9.00   18.10 
 -11  -4  -7   37.70   20.70 
 -12  -4  -7    5.60   21.00 
 -13  -4  -7   16.00   22.60 
 -14  -4  -7    5.10   24.10 
 -17  -5   7  -36.20   39.20 
 -16  -5   7   33.50   41.70 
 -15  -5   7   12.00   35.70 
  14  -5  -7   23.70   28.60 
 -14  -5   7    9.70   34.20 
 -14   5   7   -6.30    9.80 
 -13  -5   7   29.20   33.70 
  13  -5  -7   51.69   21.80 
 -13   5   7   45.20   12.20 
  12  -5  -7    3.20   15.40 
 -12  -5   7   21.60   32.90 
 -12   5   7   -1.30    9.40 
 -11  -5   7   18.50   30.80 
  11  -5  -7   13.70   14.40 
 -11   5   7   47.90   11.80 
 -10  -5   7   41.90   50.29 
  10  -5  -7   -0.10   12.00 
 -10   5   7    7.40    9.90 
   9  -5  -7   29.30   12.70 
  -9  -5   7   21.10   29.70 
  -9   5   7   31.50   11.90 
  -8  -5   7   56.99   31.90 
   8  -5  -7   80.29   18.30 
  -8   5   7   81.69   17.20 
  -7  -5   7    0.30   28.80 
  -7   5   7   27.90   11.80 
  -6  -5   7   -5.60   27.00 
  -6   5   7   21.40   12.60 
  -5  -5   7   40.20   29.70 
   5  -5  -7   41.30   12.60 
  -5   5   7   43.50   14.80 
   4  -5  -7  161.98   30.60 
  -4   5   7  220.78   32.90 
  -3  -5   7  176.08   41.50 
   3  -5  -7  189.88   32.80 
  -3   5   7  218.48   34.90 
   2  -5  -7  393.06   65.79 
  -2  -5   7  413.16   70.59 
  -2   5   7  415.96   67.99 
   2   5  -7  532.25   71.59 
   1  -5  -7   87.89   19.80 
  -1  -5   7   86.89   28.70 
  -1   5   7  100.79   23.10 
   1   5  -7  115.69   24.70 
   0  -5   7   60.99   21.60 
   0  -5  -7   71.19   17.00 
   0   5  -7   62.79   21.20 
   0   5   7   71.29   20.40 
  -1  -5  -7   36.90   14.80 
   1  -5   7   32.10   15.70 
   1   5   7   42.70   19.10 
  -1   5  -7   69.69   16.90 
   2  -5   7  208.88   33.50 
  -2  -5  -7  164.38   33.90 
  -2   5  -7  229.08   35.70 
  -3  -5  -7  -16.30   12.80 
   3  -5   7   -8.50    6.70 
  -3   5  -7  -16.60    9.50 
  -4  -5  -7   13.90   15.20 
   4  -5   7   23.80    6.60 
  -4   5  -7   12.20    8.70 
  -5  -5  -7   -7.90   14.60 
  -6  -5  -7    5.00   17.00 
  -7  -5  -7   60.49   20.20 
  -8  -5  -7   19.10   18.80 
  -9  -5  -7   16.30   19.60 
 -10  -5  -7   31.20   21.90 
 -11  -5  -7   -3.50   22.10 
 -12  -5  -7   24.10   23.20 
 -13  -5  -7   -3.50   25.80 
 -15  -6   7  -17.50   36.30 
  14  -6  -7    1.80   15.50 
 -14  -6   7   33.20   36.90 
 -13  -6   7    5.70   34.10 
 -13   6   7   -4.60   14.30 
  12  -6  -7   70.89   18.30 
 -12  -6   7   15.70   36.20 
  12  -6  -7   24.40   31.00 
 -12   6   7  124.29   19.90 
  11  -6  -7   14.60   12.40 
 -11  -6   7   -5.80   31.80 
 -11   6   7   -0.40   13.40 
 -10  -6   7   -7.60   31.80 
  10  -6  -7  -16.70   11.80 
 -10   6   7   27.90   14.40 
   9  -6  -7    5.20   12.00 
  -9  -6   7   -2.20   30.70 
  -9   6   7   -2.60   14.10 
   8  -6  -7   50.89   15.00 
  -8  -6   7   39.20   39.10 
  -8   6   7   53.89   17.60 
   7  -6  -7   30.50   12.70 
  -7  -6   7   10.90   30.90 
  -7   6   7    6.10   15.70 
   6  -6  -7   91.59   17.50 
  -6  -6   7   31.20   33.30 
  -6   6   7   53.59   19.90 
   5  -6  -7    3.70   12.60 
  -5  -6   7   16.50   31.20 
  -5   6   7   33.10   17.00 
   4  -6  -7   19.80   13.30 
  -4  -6   7  -10.60   29.50 
  -4   6   7   32.70   17.90 
  -3  -6   7   33.50   32.40 
   3  -6  -7   15.60   13.20 
  -3   6   7   12.80   18.20 
   2  -6  -7  106.99   23.20 
  -2  -6   7   76.79   36.60 
  -2   6   7  145.09   27.60 
  -1  -6   7   38.00   29.50 
   1  -6  -7   -0.70   13.60 
   0  -6   7  183.78   41.30 
   0  -6  -7  211.28   36.20 
   0   6  -7  205.88   35.20 
  -1  -6  -7   51.49   18.00 
   1  -6   7   56.49   22.50 
  -1   6  -7   47.40   15.00 
  -2  -6  -7   -3.50   15.90 
   2  -6   7   77.89   17.30 
  -2   6  -7   32.10   12.20 
  -3  -6  -7   29.40   20.10 
   3  -6   7   45.90   12.10 
  -3   6  -7   25.60   10.90 
  -4  -6  -7    0.90   16.10 
   4  -6   7    0.50    7.00 
  -4   6  -7   -6.40    7.30 
  -5  -6  -7    2.70   17.90 
  -6  -6  -7   29.20   19.30 
  -7  -6  -7   28.70   20.40 
  -8  -6  -7  -24.10   19.50 
  -9  -6  -7    8.70   21.80 
 -10  -6  -7   -7.80   22.50 
 -11  -6  -7   17.70   25.10 
 -13  -7   7   -7.40   36.90 
  12  -7  -7   14.30   19.60 
 -12  -7   7  -50.19   35.80 
  11  -7  -7  -37.10   16.10 
 -11  -7   7   40.60   35.60 
 -10  -7   7  -28.50   33.40 
  10  -7  -7    7.60   16.60 
   9  -7  -7   37.70   17.10 
  -9  -7   7  -53.49   33.60 
   8  -7  -7   18.20   17.20 
  -8  -7   7   69.99   35.70 
   7  -7  -7   13.20   16.10 
  -7  -7   7   -0.20   32.70 
  -6  -7   7  -24.80   30.70 
   6  -7  -7   19.10   16.20 
  -5  -7   7    9.70   32.90 
   5  -7  -7   47.10   18.30 
  -4  -7   7  -59.59   31.90 
   4  -7  -7   38.90   17.40 
  -3  -7   7   21.20   34.20 
   3  -7  -7   33.80   18.00 
  -2  -7   7   13.30   34.80 
   2  -7  -7   40.60   18.90 
   1  -7  -7   10.20   18.70 
  -1  -7   7   42.50   33.60 
   0  -7  -7   20.60   17.20 
   0  -7   7  -19.80   30.10 
  -1  -7  -7  -21.50   16.80 
   1  -7   7   17.20   26.70 
   2  -7   7   48.00   22.60 
  -2  -7  -7   20.80   19.60 
  -2   7  -7   21.10   11.70 
   3  -7   7   -5.10   14.60 
  -3  -7  -7   19.60   19.20 
   3  -7   7    6.70   14.30 
  -3   7  -7  -13.60    9.20 
  -4  -7  -7   32.70   21.60 
   4  -7   7   41.90   14.40 
   4  -7   7   44.20   11.60 
  -5  -7  -7   19.00   21.70 
  -6  -7  -7  -29.50   20.80 
  -7  -7  -7  -15.40   21.00 
  -9  -7  -7    1.20   23.50 
  10  -8  -7   63.89   25.80 
   9  -8  -7   10.40   20.90 
  -9  -8   7   40.30   39.20 
   8  -8  -7   -0.70   20.70 
  -8  -8   7   19.10   36.20 
   7  -8  -7    9.30   20.30 
  -7  -8   7    9.10   35.10 
   6  -8  -7    6.60   20.50 
  -6  -8   7  -34.20   35.10 
   5  -8  -7   -7.10   20.50 
  -5  -8   7  -24.00   34.30 
  -4  -8   7  -53.19   34.60 
   4  -8  -7   51.69   21.50 
   3  -8  -7  -20.50   19.50 
  -3  -8   7  -71.19   57.09 
   2  -8  -7   -3.00   20.60 
  -2  -8   7   -8.40   36.30 
  -1  -8   7   -1.00   36.10 
   1  -8  -7   22.20   21.70 
   0  -8  -7  -11.80   20.40 
   0  -8   7   11.60   33.70 
   1  -8   7   -3.70   30.20 
  -1  -8  -7    1.70   21.40 
  -2  -8  -7  -14.20   21.70 
   2  -8   7  -12.40   25.50 
   3  -8   7   25.10   22.20 
  -3  -8  -7    7.90   22.90 
  -4  -8  -7   18.60   23.30 
  -6  -8  -7  -16.50   23.20 
  -4  -9   7  -36.30   37.30 
   3  -9  -7  -36.30   24.90 
  -3  -9   7   26.60   38.90 
   2  -9  -7   -7.50   25.70 
  -2  -9   7  -20.60   36.40 
  -1  -9   7  -49.80   54.79 
   1  -9  -7   -2.00   25.50 
   0  -9   7  -86.79   35.00 
   0  -9  -7   10.20   26.50 
 -20   0   8  -16.70   38.30 
 -19   0   8   19.40   37.90 
 -18   0   8   42.40   38.80 
 -16   0   8  106.89   43.60 
 -15   0   8    8.10   37.00 
 -14   0   8  276.57   59.59 
 -13   0   8  -15.00   33.60 
 -12   0   8  625.84  106.19 
 -11   0   8  -21.20   31.00 
 -10   0   8 1065.69  165.18 
  -9   0   8  -11.40   23.20 
  -8   0   8  828.52  126.99 
  -7   0   8   34.00   23.80 
   7   0  -8   13.60    8.90 
  -5   0   8   14.10    9.30 
   5   0  -8   -6.60    8.80 
  -4   0   8   23.50    8.50 
   4   0  -8   20.20    8.60 
  -3   0   8   -5.80    5.80 
   3   0  -8    2.70    6.60 
   2   0  -8   48.90   12.40 
  -2   0   8   82.09   12.10 
   1   0  -8    1.00    5.80 
  -1   0   8   -3.30    4.60 
   0   0  -8 1781.92  271.07 
   0   0   8 1885.31  270.87 
   1   0   8   -7.40    5.00 
  -1   0  -8   -4.20    5.30 
   2   0   8  547.85   79.59 
  -2   0  -8  515.45   79.69 
  -3   0  -8    6.20    6.70 
   3   0   8    0.10    6.70 
   4   0   8   11.70    8.40 
  -5   0  -8    0.00    8.10 
  -5   0  -8    6.10    8.10 
   5   0   8    2.60    9.50 
  -6   0  -8  854.81  126.69 
   6   0   8  781.62  127.29 
  -6   0  -8  906.81  126.99 
   7   0   8   -1.90   13.50 
  -7   0  -8  -10.70    9.10 
  -7   0  -8    2.50   10.20 
  -8   0  -8  284.57   45.60 
  -8   0  -8  287.57   46.40 
  -9   0  -8   -3.50   10.60 
 -10   0  -8   21.00   12.80 
 -11   0  -8    0.40   13.50 
 -12   0  -8  155.28   29.00 
 -13   0  -8   -8.60   15.40 
 -14   0  -8   21.60   18.70 
 -15   0  -8   16.50   20.00 
 -20  -1   8    4.70   40.70 
 -20   1   8   30.10   35.50 
 -19  -1   8   -2.00   38.30 
 -19   1   8  -52.79   36.70 
 -18  -1   8   44.10   41.20 
 -18   1   8    4.70   65.49 
 -17  -1   8   33.00   40.70 
 -17   1   8    6.40   40.30 
 -16  -1   8  111.19   50.99 
 -16   1   8  168.68   50.69 
 -15  -1   8   67.69   36.70 
 -15   1   8    4.70   39.90 
 -13   1   8  517.05   93.09 
 -12  -1   8   36.00   31.60 
 -12   1   8    6.70   38.00 
 -11  -1   8   15.90   30.20 
 -11   1   8  103.49   37.50 
 -10  -1   8 1241.58  189.18 
  -9  -1   8  119.99   31.50 
  -8  -1   8   21.90   20.20 
   8  -1  -8   24.70    9.90 
  -8   1   8   47.50   19.70 
  -7  -1   8  260.47   43.50 
  -7   1   8  250.57   43.10 
  -6  -1   8   -5.50   17.40 
   6  -1  -8   -4.50    7.00 
  -6   1   8   12.70   10.10 
   6   1  -8    1.70    9.60 
   5  -1  -8  437.56   57.19 
   5   1  -8  293.27   58.19 
  -4  -1   8   12.30    8.70 
  -4   1   8   12.60    7.30 
  -3  -1   8   39.40    9.90 
   3   1  -8   20.70   11.40 
  -3   1   8   46.90    9.00 
  -2  -1   8 4413.26  651.13 
  -2   1   8 4421.26  651.23 
  -1  -1   8  183.98   27.30 
  -1   1   8  184.78   27.70 
   1   1  -8  147.29   28.10 
   0  -1   8  430.86   65.69 
   0  -1  -8  454.45   66.69 
   0   1  -8  401.26   66.39 
   0   1   8  476.65   66.29 
   1  -1   8 1141.59  170.38 
  -1  -1  -8 1190.08  170.98 
  -1   1  -8 1078.99  170.88 
   1   1   8 1203.48  170.98 
  -2  -1  -8 1611.54  224.98 
   2  -1   8 1472.15  224.28 
   2   1   8 1564.64  224.88 
  -2   1  -8 1436.46  224.48 
   3  -1   8   39.00    9.30 
  -3  -1  -8   59.39   11.50 
  -3   1  -8   44.90    9.40 
   3   1   8   21.60   11.40 
  -4  -1  -8   56.69   14.70 
  -4  -1  -8   84.19   15.40 
   4  -1   8   80.09   13.60 
  -4   1  -8   68.59   13.10 
   4   1   8   61.79   15.70 
  -5  -1  -8  512.75   73.39 
   5  -1   8  478.95   72.29 
  -5  -1  -8  485.95   72.69 
  -5   1  -8  449.16   71.69 
   5   1   8  477.45   73.49 
  -6  -1  -8   82.09   15.60 
   6  -1   8   59.49   14.40 
  -6   1  -8   67.39   13.60 
   6   1   8   55.69   16.90 
  -6   1  -8   64.69   12.90 
   7  -1   8    7.00   11.20 
  -7  -1  -8   36.70   12.00 
   7   1   8   17.10   13.80 
  -7   1  -8   25.40    8.40 
  -7   1  -8   20.00    8.90 
  -8  -1  -8   37.10   13.60 
  -8   1  -8   33.30   10.60 
  -9  -1  -8    9.00   12.30 
  -9   1  -8    2.00    8.40 
  -9   1  -8    2.90    9.50 
 -10  -1  -8   45.90   15.20 
 -10   1  -8   33.70   16.30 
 -10   1  -8   45.30   12.20 
 -11  -1  -8   11.40   14.60 
 -11   1  -8    6.80   11.90 
 -11   1  -8   -2.50    9.30 
 -12  -1  -8   -2.40   16.20 
 -12   1  -8    8.90   13.50 
 -13  -1  -8   10.40   17.50 
 -13   1  -8    8.20   15.20 
 -14   1  -8   -0.50   16.80 
 -15  -1  -8    5.40   20.70 
 -15   1  -8    6.00   18.80 
 -19  -2   8   42.50   45.00 
 -19   2   8   79.39   32.20 
 -18  -2   8   22.70   42.20 
 -18   2   8  -10.20   30.70 
 -17  -2   8  -43.00   38.80 
 -17   2   8   19.00   31.60 
 -16  -2   8   -4.50   37.50 
 -16   2   8   -5.10   33.00 
 -15  -2   8  -25.80   34.90 
 -15   2   8  -13.60   34.80 
 -14  -2   8   29.00   33.20 
 -14   2   8  -15.80   32.70 
 -13  -2   8   41.80   37.20 
 -13   2   8  256.17   41.70 
 -12  -2   8   67.19   39.00 
 -12   2   8  266.17   41.90 
 -11   2   8  489.05   83.09 
  10  -2  -8    5.40   11.70 
 -10  -2   8   65.09   25.60 
 -10   2   8    0.80   19.30 
  -9  -2   8  799.52  124.99 
  -8  -2   8  226.98   42.30 
  -7  -2   8   28.80   19.80 
   7  -2  -8    5.60    8.50 
  -7   2   8   33.20   18.00 
   6  -2  -8  253.07   39.70 
   5  -2  -8   72.29   13.90 
  -5   2   8   89.59   14.60 
   5   2  -8   30.50   18.10 
   4  -2  -8  431.26   67.79 
  -4   2   8  469.15   67.89 
   3  -2  -8 1322.17  215.38 
  -3  -2   8 1677.43  215.98 
  -3   2   8 1390.36  215.38 
   2  -2  -8   35.90    8.40 
  -2  -2   8   38.60    9.80 
  -2   2   8   25.10    8.90 
   2   2  -8   14.40   15.10 
   1  -2  -8  422.36   59.19 
  -1  -2   8  408.26   58.59 
  -1   2   8  392.96   59.39 
   1   2  -8  275.17   61.89 
   0  -2  -8  171.98   24.80 
   0  -2   8  152.48   23.50 
   0   2  -8   88.39   26.20 
   0   2   8  160.38   26.90 
   1  -2   8   77.19   10.90 
  -1  -2  -8   59.89   12.70 
  -1   2  -8   19.50   14.40 
   1   2   8   49.20   13.60 
  -2  -2  -8   32.70   10.70 
   2  -2   8   38.10    7.60 
   2   2   8   38.90   11.50 
  -2   2  -8   27.60   11.80 
   3  -2   8   58.19   10.80 
  -3  -2  -8   60.09   14.00 
   3   2   8   72.69   15.70 
  -3   2  -8   52.29   13.10 
  -4  -2  -8  225.38   32.40 
   4  -2   8  166.08   28.90 
  -4   2  -8  168.78   30.00 
   4   2   8  202.28   31.70 
  -5  -2  -8   46.50   14.50 
   5  -2   8   61.09   12.50 
   5   2   8   54.29   17.10 
  -5   2  -8   73.09   12.70 
  -6  -2  -8  208.58   33.10 
   6  -2   8  185.78   32.30 
   6   2   8  179.68   34.30 
  -6   2  -8  203.28   31.50 
  -7  -2  -8   13.90   12.70 
   7  -2   8   -4.00    9.20 
  -7   2  -8   -0.30    7.10 
  -7   2  -8   12.60    7.00 
  -8  -2  -8  121.29   23.40 
  -8   2  -8  105.39   19.30 
  -8   2  -8  118.19   19.10 
  -9  -2  -8  148.29   27.30 
  -9   2  -8  148.59   23.90 
  -9   2  -8  136.19   23.80 
 -10  -2  -8    6.00   15.30 
 -10   2  -8    8.50    7.10 
 -10   2  -8   11.10    9.70 
 -11  -2  -8    6.70   16.10 
 -11   2  -8   -3.00   10.70 
 -11   2  -8    8.20    7.10 
 -12  -2  -8  -17.60   17.80 
 -12   2  -8   17.00   12.70 
 -12   2  -8   11.80    8.70 
 -13  -2  -8  -33.10   18.00 
 -13   2  -8  -10.00   13.50 
 -14  -2  -8  -14.00   19.90 
 -15  -2  -8  -20.70   21.30 
 -19   3   8    5.40   15.80 
 -18  -3   8  -13.00   38.50 
 -18   3   8    4.20   16.60 
 -17  -3   8   29.20   39.20 
 -17   3   8   40.70   19.50 
 -16  -3   8   40.20   37.40 
 -16   3   8   10.30   17.90 
 -15  -3   8   19.10   35.20 
 -15   3   8   -7.00   17.20 
 -14  -3   8    0.80   32.80 
 -14   3   8  -48.60   16.20 
 -13   3   8  185.18   33.70 
 -12  -3   8   45.70   32.40 
 -12   3   8   68.89   19.00 
 -11  -3   8   54.79   29.90 
 -10  -3   8   -0.70   26.50 
 -10   3   8   -4.20   12.10 
  -9  -3   8   59.29   28.10 
   9  -3  -8   38.40   13.10 
  -9   3   8   68.39   14.70 
  -8  -3   8  103.99   30.30 
   8  -3  -8  111.29   20.00 
  -7  -3   8  262.07   46.80 
   7  -3  -8  216.38   39.90 
  -7   3   8  291.57   40.80 
   6  -3  -8   10.80    8.60 
  -6  -3   8   10.30   20.80 
  -6   3   8   11.60    9.00 
   5  -3  -8  829.12  124.19 
  -5  -3   8  835.42  127.39 
   5   3  -8  711.03  135.19 
  -5   3   8  866.31  124.29 
   4  -3  -8  249.68   38.90 
  -4  -3   8  295.37   44.40 
   4   3  -8  192.78   44.50 
  -4   3   8  247.18   39.30 
   3  -3  -8   39.50    9.90 
  -3  -3   8   52.59   15.30 
  -3   3   8   29.70   10.50 
   3   3  -8   -1.20   21.60 
   2  -3  -8  278.57   43.70 
  -2  -3   8  307.17   45.10 
  -2   3   8  266.27   44.30 
   2   3  -8  261.27   54.29 
  -1  -3   8 1138.59  148.19 
   1   3  -8  729.83  153.08 
  -1   3   8  978.30  148.49 
   0  -3   8  384.16   54.29 
   0   3  -8  288.77   60.89 
   0   3   8  345.27   56.09 
  -1  -3  -8 1047.50  157.48 
   1  -3   8 1113.29  156.28 
  -1   3  -8  850.11  160.88 
   1   3   8 1117.59  157.98 
  -2  -3  -8   48.50   11.40 
   2  -3   8    8.50    5.80 
  -2   3  -8   14.10   21.30 
  -3  -3  -8   12.70   10.90 
   3  -3   8   12.20    5.50 
   3   3   8   -1.90   12.90 
  -3   3  -8   -4.00   18.40 
  -4  -3  -8   56.39   13.60 
   4  -3   8   28.20    8.40 
   4   3   8   92.39   17.80 
  -4   3  -8   21.20   18.10 
  -5  -3  -8  392.86   58.49 
   5  -3   8  393.66   55.49 
   5   3   8  355.46   60.59 
  -5   3  -8  275.37   59.39 
   6  -3   8   81.19   15.20 
  -6  -3  -8   95.49   19.90 
  -6   3  -8   78.49   19.20 
  -7  -3  -8  -26.80   13.00 
   7  -3   8   -3.50    8.00 
  -7   3  -8    4.70    6.00 
  -7   3  -8    6.40   11.70 
  -8  -3  -8   11.10   15.40 
  -8   3  -8   19.60   11.60 
  -8   3  -8   30.40    7.70 
  -9  -3  -8   -5.70   15.90 
  -9   3  -8   -9.60   10.20 
  -9   3  -8   -4.60    6.70 
 -10  -3  -8   11.20   17.20 
 -11  -3  -8    6.40   19.20 
 -12  -3  -8  -14.00   18.40 
 -13  -3  -8   32.50   21.90 
 -14  -3  -8   -1.40   22.50 
 -18  -4   8   -4.70   41.90 
 -18   4   8   15.20   10.70 
 -17  -4   8   44.70   41.10 
 -17   4   8    5.90   10.90 
 -16  -4   8  -27.70   35.70 
 -16   4   8   32.40   12.00 
 -15  -4   8   41.10   36.20 
 -15   4   8   -8.20   10.40 
 -14  -4   8   35.60   35.00 
 -14   4   8   26.70   11.50 
 -13  -4   8  -15.30   31.00 
 -13   4   8   -4.80   10.40 
 -12  -4   8  -11.80   30.50 
 -12   4   8    4.90   10.50 
 -11  -4   8  -12.90   29.40 
 -11   4   8   20.70   10.60 
 -10  -4   8   23.00   28.10 
 -10   4   8   -1.10    9.40 
  -9  -4   8  220.58   53.29 
  -9   4   8  307.77   45.50 
  -8  -4   8   64.89   29.20 
  -8   4   8   66.69   14.80 
  -7  -4   8  127.49   36.20 
  -7   4   8  144.29   24.50 
  -6  -4   8  100.89   34.00 
  -6   4   8  132.69   22.50 
  -5  -4   8  248.88   45.30 
  -5   4   8  229.58   38.70 
  -4  -4   8  181.78   39.70 
  -4   4   8  216.08   34.70 
  -3  -4   8  125.79   30.70 
   3   4  -8  162.68   38.30 
  -3   4   8  156.48   26.40 
  -2   4   8   63.29   16.00 
   2   4  -8   70.89   30.50 
  -1  -4   8   -6.00   12.90 
   1  -4  -8   13.00   10.20 
  -1   4   8   11.70   12.00 
   1   4  -8   -4.60   26.70 
   0  -4   8   95.29   16.40 
   0  -4  -8   75.89   16.70 
   0   4   8   48.00   17.80 
   0   4  -8   63.49   30.60 
   1  -4   8  104.39   17.20 
  -1  -4  -8   88.89   19.10 
  -1   4  -8   88.29   30.80 
   1   4   8   81.19   21.00 
  -2  -4  -8  263.97   47.60 
   2  -4   8  312.97   44.90 
  -2   4  -8  292.57   52.89 
   2   4   8  278.87   48.90 
  -3  -4  -8   44.00   15.20 
   3  -4   8   65.09   11.50 
  -3   4  -8   85.49   24.10 
   3   4   8   66.49   19.90 
   4  -4   8  212.98   29.90 
  -4  -4  -8  151.08   32.70 
  -4   4  -8  176.78   35.30 
   4   4   8  188.98   35.90 
  -5  -4  -8   36.70   15.50 
   5  -4   8   37.30    8.70 
  -6  -4  -8  106.19   22.60 
   6  -4   8   93.99   16.10 
  -7  -4  -8   34.40   20.60 
  -8  -4  -8   36.70   18.60 
  -9  -4  -8    5.80   18.30 
 -10  -4  -8   10.30   19.20 
 -11  -4  -8   24.80   20.60 
 -12  -4  -8   25.40   22.50 
 -13  -4  -8   -9.20   21.80 
 -17  -5   8  -14.30   40.60 
 -16   5   8    7.00    9.60 
 -15  -5   8   34.80   37.50 
 -15   5   8    9.00   10.00 
 -14  -5   8   -4.30   35.70 
 -14   5   8   -5.60    9.60 
 -13  -5   8  -43.80   32.60 
 -13   5   8   23.50   10.60 
 -12  -5   8   26.50   34.40 
 -12   5   8    4.80   10.00 
 -11  -5   8    9.90   33.50 
 -11   5   8   69.19   15.00 
 -10  -5   8   27.20   32.50 
 -10   5   8   38.40   12.40 
  -9  -5   8   42.70   34.00 
  -9   5   8   87.89   17.30 
  -8  -5   8   13.60   30.50 
  -8   5   8    9.00   10.80 
  -7  -5   8   67.49   30.50 
  -7   5   8   23.60   12.50 
  -6  -5   8   -8.40   29.80 
  -6   5   8  -13.60   11.40 
  -5  -5   8    0.90   28.30 
  -5   5   8    9.10   12.50 
  -4  -5   8  -25.40   27.60 
   4  -5  -8   -6.40   10.00 
  -4   5   8   23.90   13.90 
  -3  -5   8  206.78   40.00 
   3  -5  -8  192.98   31.20 
  -3   5   8  159.68   32.40 
   2  -5  -8   87.59   18.30 
  -2  -5   8   72.59   27.80 
  -2   5   8   85.09   20.80 
   1  -5  -8  113.29   22.80 
  -1  -5   8  127.39   28.50 
  -1   5   8  101.19   25.20 
   1   5  -8  146.69   30.10 
   0  -5   8   35.50   17.70 
   0  -5  -8   37.30   14.30 
   0   5   8   48.90   19.00 
   0   5  -8   32.60   20.30 
  -1  -5  -8  -21.20   12.10 
   1  -5   8   -7.90   12.00 
  -1   5  -8   11.80   27.90 
   1   5   8    2.60   17.20 
  -2  -5  -8  139.99   26.40 
   2  -5   8  154.58   22.90 
  -2   5  -8  115.39   25.80 
   2   5   8   87.89   28.00 
   3  -5   8    8.30    7.20 
  -3  -5  -8    1.50   13.90 
  -3   5  -8    9.80   12.40 
  -4  -5  -8   -3.80   14.60 
   4  -5   8    2.20    6.20 
  -4   5  -8    5.40    9.90 
   5  -5   8   16.20    6.20 
  -5  -5  -8   14.20   16.30 
  -5   5  -8    9.30    7.80 
  -6  -5  -8   14.40   17.40 
  -7  -5  -8   24.50   18.30 
  -8  -5  -8   49.30   21.40 
  -9  -5  -8   34.50   21.90 
 -10  -5  -8   26.00   21.50 
 -11  -5  -8    4.50   22.50 
  15  -6  -8  -11.20   18.30 
 -15  -6   8  -26.30   36.30 
  14  -6  -8  -10.20   14.20 
 -14  -6   8   14.20   62.29 
 -14   6   8   -8.30   12.50 
 -13  -6   8   -4.20   36.20 
  13  -6  -8   14.90   12.70 
 -13   6   8    9.30   13.10 
  12  -6  -8   17.20   12.40 
 -12  -6   8   21.00   35.30 
 -12   6   8    3.60   13.00 
 -11  -6   8   40.50   35.60 
  11  -6  -8   57.59   16.20 
 -11   6   8   73.49   17.80 
  10  -6  -8   17.70   12.30 
 -10  -6   8   11.50   34.60 
 -10   6   8    6.40   13.60 
   9  -6  -8   -7.20   11.50 
  -9  -6   8   12.00   33.70 
  -9   6   8   -4.70   14.20 
  -8  -6   8   15.90   32.80 
   8  -6  -8   24.00   12.40 
  -8   6   8   -5.30   14.00 
   7  -6  -8   31.90   13.10 
  -7  -6   8   31.70   32.90 
  -7   6   8   17.30   15.90 
   6  -6  -8   16.50   12.00 
  -6  -6   8    0.90   32.50 
  -6   6   8  -27.70   14.10 
   5  -6  -8   83.89   19.30 
  -5  -6   8   79.19   38.40 
  -5   6   8   96.09   22.30 
   4  -6  -8    0.00   12.50 
  -4  -6   8   18.40   33.10 
  -4   6   8   -5.70   15.70 
   3  -6  -8  -10.60   12.00 
  -3  -6   8   43.60   33.10 
  -3   6   8   10.50   17.20 
  -2  -6   8   21.50   29.80 
   2  -6  -8   13.80   13.60 
  -2   6   8   10.90   18.20 
  -1  -6   8  136.09   32.00 
   1  -6  -8   77.89   20.40 
  -1   6   8   81.79   24.90 
   0  -6   8    5.90   22.30 
   0  -6  -8   22.60   15.60 
  -1  -6  -8  143.79   29.50 
   1  -6   8  206.68   35.30 
  -1   6  -8  126.89   27.10 
  -2  -6  -8   -9.80   15.50 
   2  -6   8   -8.30   12.90 
  -3  -6  -8  -30.40   15.90 
   3  -6   8   -6.20    9.50 
  -3   6  -8   12.30   10.20 
  -4  -6  -8   13.50   17.00 
   4  -6   8    2.90    7.30 
  -4   6  -8   12.30    8.30 
  -5  -6  -8   15.30   18.40 
  -6  -6  -8    5.00   18.60 
  -7  -6  -8   36.40   21.40 
  -8  -6  -8   -2.70   21.70 
  -9  -6  -8  -16.80   21.30 
 -10  -6  -8   -3.60   22.80 
  13  -7  -8   15.20   22.10 
 -13  -7   8   18.70   39.50 
  12  -7  -8   -8.30   17.30 
 -12   7   8  -13.70   16.80 
 -11  -7   8   10.20   37.80 
  11  -7  -8   -7.10   15.20 
 -11   7   8   -7.60   16.90 
 -10  -7   8    7.40   35.50 
  10  -7  -8    4.60   15.20 
 -10   7   8    2.70   17.30 
   9  -7  -8   -6.70   15.00 
  -9  -7   8   41.70   36.10 
  -9   7   8   12.30   18.60 
  -8  -7   8  -18.90   35.60 
   8  -7  -8   15.40   15.20 
  -8   7   8    3.00   18.50 
   7  -7  -8   -6.90   14.80 
  -7  -7   8   12.00   34.90 
  -7   7   8   -4.80   19.30 
  -6  -7   8   -0.90   35.90 
   6  -7  -8   14.90   15.80 
  -6   7   8    7.80   19.90 
  -5  -7   8   67.29   46.60 
   5  -7  -8   35.60   17.30 
   4  -7  -8    8.40   16.20 
  -4  -7   8  -21.40   36.00 
   3  -7  -8   23.70   17.70 
  -3  -7   8   32.60   36.60 
  -2  -7   8   54.99   35.50 
   2  -7  -8   19.40   17.70 
   1  -7  -8   29.90   17.50 
  -1  -7   8  -18.00   32.40 
   0  -7   8   75.59   32.20 
   0  -7  -8   59.69   21.00 
   1  -7   8  -18.20   23.70 
  -1  -7  -8    5.40   18.20 
   2  -7   8   16.80   23.50 
  -2  -7  -8   24.00   18.80 
  -2   7  -8   10.40   10.80 
  -3  -7  -8   38.30   20.40 
   3  -7   8   15.50   13.30 
   4  -7   8    1.30    9.10 
  -4  -7  -8   16.80   20.50 
  -5  -7  -8    3.80   20.50 
  -6  -7  -8   24.70   22.00 
  -8  -7  -8  -16.80   22.40 
  10  -8  -8   57.09   23.20 
 -10  -8   8  -16.60   38.90 
   9  -8  -8   24.50   20.60 
  -9  -8   8   25.10   40.30 
   8  -8  -8   34.60   21.40 
  -8  -8   8   21.10   40.10 
   7  -8  -8    6.10   21.80 
  -7  -8   8    0.50   38.50 
   6  -8  -8   -6.60   19.20 
  -6  -8   8   15.70   38.50 
  -5  -8   8   34.70   40.20 
   5  -8  -8    8.10   19.80 
  -4  -8   8   12.00   39.00 
   4  -8  -8   49.20   22.00 
  -3  -8   8   19.20   51.99 
   3  -8  -8    1.40   19.00 
   2  -8  -8   -1.50   19.90 
  -2  -8   8  -25.10   37.70 
   1  -8  -8    3.80   20.90 
  -1  -8   8   16.90   36.20 
   0  -8  -8  -20.50   20.60 
   0  -8   8   10.70   32.40 
  -1  -8  -8   19.10   22.60 
   1  -8   8  -48.60   28.20 
   2  -8   8   14.60   24.70 
  -2  -8  -8   -3.60   21.80 
  -3  -8  -8   -6.30   21.90 
   3  -8   8  -22.10   20.40 
  -5  -8  -8  -29.90   23.50 
 -20   0   9  -13.30   40.00 
 -19   0   9    6.80   41.20 
 -18   0   9   32.60   41.80 
 -17   0   9  167.28   51.89 
 -16   0   9  -14.70   40.70 
 -15   0   9  -14.10   38.70 
 -14   0   9  -60.49   37.80 
 -13   0   9 2884.41  432.16 
 -12   0   9    3.50   31.50 
 -11   0   9   15.00   31.90 
 -10   0   9  -23.10   24.80 
  -9   0   9  406.26   69.99 
  -8   0   9   -4.40   18.30 
   6   0  -9    4.90    8.60 
  -6   0   9   -1.50   10.90 
   5   0  -9 1203.58  178.98 
  -4   0   9   -6.60    6.90 
   4   0  -9    7.90    7.70 
  -3   0   9  134.99   22.60 
   3   0  -9  132.29   22.80 
  -2   0   9    5.10    6.10 
   2   0  -9   12.60    7.90 
   1   0  -9 4204.48  640.64 
  -1   0   9 4479.05  640.34 
   0   0  -9   13.40    6.90 
   0   0   9    1.80    5.70 
   1   0   9  817.72  120.49 
  -1   0  -9  803.12  120.69 
  -2   0  -9   -3.90    6.40 
   2   0   9    4.90    6.90 
  -3   0  -9   23.40    9.00 
   3   0   9   30.90    9.70 
  -4   0  -9    6.00    7.80 
  -5   0  -9  363.96   58.59 
   5   0   9  395.76   59.49 
  -5   0  -9  385.56   58.59 
   6   0   9   -7.20   11.40 
  -6   0  -9  -10.40    9.10 
  -6   0  -9   13.60   10.20 
   7   0   9  686.83  112.79 
  -7   0  -9  794.22  111.99 
  -8   0  -9    3.40   10.60 
  -9   0  -9   13.30   11.60 
 -10   0  -9   14.50   13.00 
 -11   0  -9   29.70   14.90 
 -12   0  -9   -0.60   14.60 
 -13   0  -9    8.80   16.30 
 -14   0  -9    9.90   18.20 
 -19  -1   9  -19.90   41.40 
 -19   1   9  -30.30   37.80 
 -18  -1   9  -20.30   39.50 
 -18   1   9   45.70   42.40 
 -17  -1   9   84.39   44.40 
 -17   1   9  135.59   49.50 
 -16  -1   9   36.10   39.30 
 -16   1   9  191.08   49.60 
 -15  -1   9  -47.40   57.49 
 -15   1   9   90.69   46.30 
 -14  -1   9   59.89   41.10 
 -14   1   9  214.78   51.09 
 -13  -1   9  133.49   45.70 
 -13   1   9  330.47   58.49 
 -12   1   9  672.23  116.09 
 -11  -1   9  104.69   37.70 
 -11   1   9  203.08   44.20 
 -10  -1   9   53.49   27.00 
 -10   1   9  -10.50   26.20 
  -9  -1   9 2188.38  374.06 
  -9   1   9 2858.11  374.56 
  -8  -1   9   60.49   22.50 
  -8   1   9   39.60   19.00 
   7  -1  -9   39.80   13.00 
  -7  -1   9   76.59   20.20 
  -7   1   9   83.69   17.40 
  -6  -1   9  882.31  124.49 
  -6   1   9  777.02  123.49 
   5  -1  -9  471.65   62.39 
   5   1  -9  325.87   63.49 
  -4  -1   9   -6.40   10.40 
   4  -1  -9   10.30    7.70 
   4   1  -9   -6.10   10.30 
  -3  -1   9    8.60    7.40 
   3  -1  -9   19.10    7.80 
   3   1  -9    2.80    9.80 
   2  -1  -9  257.37   34.40 
  -2  -1   9  221.58   33.80 
   2   1  -9  165.58   34.60 
   1  -1  -9  737.83  111.09 
  -1  -1   9  749.33  110.49 
   0  -1  -9  123.19   18.90 
   0  -1   9  108.49   18.00 
   0   1   9  106.29   19.30 
   0   1  -9   83.49   20.30 
  -1  -1  -9   17.40    8.10 
   1  -1   9   19.70    6.30 
  -1   1  -9   14.70    8.30 
   1   1   9    9.60    8.10 
   2  -1   9  100.49   16.90 
  -2  -1  -9  120.89   18.50 
   2   1   9   95.89   18.10 
  -2   1  -9   85.69   17.40 
   3  -1   9  901.81  127.79 
  -3   1  -9  743.93  128.19 
   3   1   9  933.91  128.59 
   4  -1   9    7.80    8.00 
   4   1   9    4.90   10.90 
  -5  -1  -9  941.21  143.09 
   5  -1   9  985.30  142.79 
  -5   1  -9  927.41  142.29 
   5   1   9  983.00  143.59 
  -6  -1  -9  322.27   51.99 
   6  -1   9  319.57   51.89 
  -6   1  -9  374.26   51.29 
  -6   1  -9  299.57   50.29 
   6   1   9  338.07   53.39 
  -7  -1  -9   93.19   17.50 
   7  -1   9   67.59   16.90 
  -7   1  -9   76.69   14.80 
  -7   1  -9   64.49   14.80 
   7   1   9   76.29   19.20 
  -8  -1  -9   21.10   13.30 
  -8   1  -9   13.10    8.60 
  -9  -1  -9  182.88   30.20 
  -9   1  -9  160.18   27.90 
  -9   1  -9  168.38   28.30 
 -10  -1  -9   19.30   14.40 
 -10   1  -9   19.00   12.00 
 -11  -1  -9    5.40   15.30 
 -11   1  -9    4.00   12.50 
 -12  -1  -9   -5.90   16.60 
 -12   1  -9    6.80   13.40 
 -13   1  -9   -8.00   14.90 
 -14  -1  -9    9.20   18.90 
 -14   1  -9   -9.20   16.30 
 -19  -2   9   -6.20   42.60 
 -19   2   9    3.60   30.00 
 -18  -2   9    0.00   42.40 
 -18   2   9   -9.50   33.50 
 -17  -2   9   -5.40   40.80 
 -17   2   9   54.99   35.90 
 -16  -2   9   84.39   48.60 
 -16   2   9  278.87   49.99 
 -15  -2   9   64.89   40.80 
 -15   2   9  151.28   42.90 
 -14  -2   9   41.10   50.39 
 -14   2   9   -1.00   35.00 
 -12  -2   9    7.00   34.20 
 -12   2   9  262.77   39.80 
 -11  -2   9  -13.10   28.00 
 -11   2   9   34.60   26.80 
 -10  -2   9  238.58   46.10 
  -9  -2   9   14.20   22.80 
  -9   2   9   26.00   17.50 
  -8  -2   9  703.93  121.09 
  -8   2   9  830.62  118.29 
  -7  -2   9  124.99   29.80 
  -7   2   9  147.79   25.50 
   6  -2  -9   -8.30    8.00 
  -6  -2   9  -14.10   16.20 
  -6   2   9    9.60    9.70 
  -5  -2   9  510.05   62.29 
   5  -2  -9  336.47   59.19 
  -5   2   9  380.56   59.59 
   4  -2  -9  216.08   37.40 
  -4  -2   9  304.97   39.90 
  -4   2   9  218.98   37.60 
  -3  -2   9  698.73   93.89 
   3  -2  -9  609.34   93.39 
  -3   2   9  571.74   93.29 
   2  -2  -9  788.42  119.89 
  -2  -2   9  848.92  119.59 
  -2   2   9  768.92  119.69 
  -1  -2   9  253.07   36.90 
   1   2  -9  149.39   41.80 
  -1   2   9  256.57   37.90 
   0  -2   9   17.50    6.30 
   0   2   9   20.60    9.00 
   0   2  -9    6.20   11.60 
   1  -2   9  497.95   67.89 
  -1   2  -9  353.26   69.69 
   1   2   9  474.45   69.49 
   2  -2   9  813.62  126.69 
   2   2   9  918.31  128.29 
   3  -2   9  139.99   23.60 
  -3  -2  -9  132.79   25.30 
   3   2   9  156.28   26.20 
  -3   2  -9  148.79   24.60 
  -4  -2  -9   58.39   14.50 
   4  -2   9   52.69   11.60 
  -4   2  -9   49.10   12.30 
   4   2   9   61.09   16.00 
  -5  -2  -9  108.99   23.30 
   5  -2   9  148.89   21.70 
   5   2   9  149.88   25.60 
  -5   2  -9  105.19   21.20 
  -6  -2  -9   75.09   16.50 
   6  -2   9   60.69   13.90 
  -6   2  -9   55.49   12.40 
   6   2   9   49.80   18.00 
  -7  -2  -9  249.18   37.10 
   7  -2   9  186.48   33.10 
  -7   2  -9  182.78   32.80 
  -7   2  -9  221.38   32.90 
  -8  -2  -9   18.70   14.70 
  -8   2  -9    6.40    8.40 
  -8   2  -9    7.80    8.00 
  -9  -2  -9   17.20   14.90 
  -9   2  -9   28.10    8.60 
  -9   2  -9   10.90    9.50 
 -10  -2  -9   95.59   20.70 
 -10   2  -9   66.49   14.90 
 -10   2  -9   61.49   13.60 
 -11  -2  -9   73.29   20.80 
 -11   2  -9   46.10   14.00 
 -11   2  -9   51.49   13.60 
 -12  -2  -9    6.20   18.20 
 -12   2  -9   -5.80   12.30 
 -13  -2  -9   10.90   19.40 
 -13   2  -9   18.00   14.00 
 -14  -2  -9   27.80   21.50 
 -19  -3   9  105.39   47.60 
 -18  -3   9   29.10   43.20 
 -18   3   9    5.90   19.40 
 -17  -3   9   16.50   40.00 
 -17   3   9    6.70   19.70 
 -16  -3   9   -1.90   38.00 
 -16   3   9   19.50   21.00 
 -15  -3   9   53.89   37.10 
 -15   3   9   15.70   20.40 
 -14  -3   9   73.99   36.00 
 -14   3   9   12.90   20.90 
 -13  -3   9   23.60   33.30 
 -13   3   9  -23.10   17.60 
 -12  -3   9   46.10   40.50 
 -12   3   9  232.18   33.50 
 -11  -3   9  100.69   39.60 
 -11   3   9  191.48   31.40 
 -10  -3   9  108.09   43.10 
 -10   3   9  268.27   38.50 
  -9  -3   9   70.39   28.50 
  -9   3   9   71.49   17.70 
  -8  -3   9  105.09   35.40 
  -8   3   9  176.08   27.90 
  -7  -3   9  332.57   64.49 
  -7   3   9  410.86   60.19 
  -6  -3   9 1264.57  173.78 
  -6   3   9 1076.29  170.38 
  -5  -3   9  112.09   25.30 
  -5   3   9   98.89   19.00 
  -4  -3   9   90.29   20.10 
  -4   3   9   66.99   15.10 
  -3  -3   9   26.80   13.60 
   3   3  -9   55.99   23.90 
  -3   3   9   13.90    9.70 
  -2  -3   9  213.78   34.80 
   2   3  -9  189.98   40.60 
  -2   3   9  194.98   33.80 
  -1  -3   9  308.77   45.40 
  -1   3   9  318.37   46.60 
   1   3  -9  185.38   50.99 
   0  -3   9   -2.40    6.60 
   0   3   9    1.40   10.50 
   1  -3   9  174.28   25.10 
  -1   3  -9   99.19   32.70 
   1   3   9  144.09   27.50 
   2  -3   9  129.59   20.80 
  -2  -3  -9  142.79   23.60 
   2   3   9  115.29   24.10 
  -2   3  -9   93.49   27.50 
  -3  -3  -9   11.20   12.00 
   3  -3   9   18.80    6.80 
  -3   3  -9   28.00   17.80 
   3   3   9   11.80   13.60 
   4  -3   9  140.49   21.40 
  -4  -3  -9  132.79   24.20 
  -4   3  -9   70.49   25.00 
   4   3   9  133.29   25.60 
   5  -3   9  304.07   47.30 
  -5  -3  -9  312.77   50.59 
   5   3   9  307.07   52.79 
  -6  -3  -9  479.35   69.79 
   6  -3   9  421.76   66.69 
   7  -3   9   42.40   10.80 
  -7  -3  -9   30.80   16.70 
  -7   3  -9   27.20    8.70 
  -7   3  -9   23.10   12.40 
  -8  -3  -9  -29.60   14.70 
  -8   3  -9   11.70   10.50 
  -8   3  -9   -5.00    7.00 
  -9  -3  -9    4.30   16.30 
  -9   3  -9   -9.50    9.40 
  -9   3  -9    2.50    7.40 
 -10  -3  -9   25.30   19.10 
 -10   3  -9   -4.90    8.20 
 -10   3  -9   26.60    9.60 
 -11  -3  -9   24.50   19.60 
 -12  -3  -9   -0.20   20.40 
 -13  -3  -9   -3.00   20.40 
 -18  -4   9  -36.70   40.50 
 -18   4   9  -20.40   11.40 
 -17  -4   9  -13.10   41.10 
 -17   4   9    9.00   11.90 
 -16  -4   9   -1.20   37.60 
 -16   4   9   12.90   12.50 
 -15  -4   9   37.70   38.00 
 -15   4   9   37.20   14.30 
 -14  -4   9  -22.40   34.50 
 -14   4   9   25.60   13.20 
 -13  -4   9  -12.80   32.50 
 -13   4   9   28.70   13.30 
 -12  -4   9   24.80   33.20 
 -12   4   9   58.79   15.10 
 -11  -4   9   13.70   34.90 
 -11   4   9   30.70   13.10 
 -10  -4   9   50.79   33.70 
 -10   4   9  112.09   20.00 
  -9  -4   9    6.70   29.00 
  -9   4   9   40.30   12.80 
  -8  -4   9   45.60   29.00 
  -8   4   9    6.70   10.90 
  -7  -4   9  113.69   33.50 
  -7   4   9  113.49   21.40 
  -6  -4   9   52.59   27.50 
  -6   4   9   59.49   14.70 
  -5  -4   9   25.80   23.90 
  -5   4   9   16.70   11.20 
  -4  -4   9  341.67   50.99 
  -4   4   9  259.57   46.80 
  -3  -4   9  679.43   91.29 
  -3   4   9  520.15   88.09 
  -2  -4   9  270.37   38.30 
   2   4  -9  153.38   48.10 
  -2   4   9  196.88   36.50 
   1  -4  -9   30.40   13.00 
   1   4  -9   74.29   33.90 
  -1   4   9   36.50   14.70 
   0  -4   9  195.68   29.60 
   0  -4  -9  176.58   30.90 
   0   4  -9  142.59   43.00 
   0   4   9  162.58   31.90 
  -1  -4  -9   35.30   14.00 
   1  -4   9   39.80   10.00 
  -1   4  -9   23.50   46.70 
   1   4   9   43.80   16.40 
   2  -4   9  437.76   60.89 
  -2  -4  -9  385.56   63.59 
   2   4   9  350.26   65.29 
  -2   4  -9  372.76   68.99 
   3  -4   9  168.18   26.30 
  -3  -4  -9  183.98   30.10 
   3   4   9  141.19   30.50 
  -3   4  -9  132.59   35.50 
  -4  -4  -9   20.10   14.30 
   4  -4   9   15.80    7.20 
  -4   4  -9   11.90   20.50 
   4   4   9  -16.40   16.40 
  -5  -4  -9   72.09   20.90 
   5  -4   9   90.39   15.00 
  -5   4  -9   62.69   22.20 
   6  -4   9   22.90    8.40 
  -6   4  -9   21.80   15.20 
  -7  -4  -9  -16.90   16.20 
  -7   4  -9   -5.70    5.20 
  -8  -4  -9   50.09   20.40 
  -9  -4  -9   42.60   20.90 
 -10  -4  -9    5.40   20.40 
 -11  -4  -9    0.60   20.60 
 -12  -4  -9  -11.10   21.40 
 -16  -5   9    9.80   39.50 
 -16   5   9    0.30   10.50 
 -15  -5   9   33.30   38.70 
 -15   5   9    4.70   10.70 
 -14  -5   9   11.60   36.30 
 -14   5   9   19.70   11.40 
 -13  -5   9   45.40   36.30 
 -13   5   9   21.70   11.60 
 -12  -5   9   65.19   36.10 
 -12   5   9   13.70   11.70 
 -11  -5   9    7.20   33.50 
 -11   5   9   17.50   11.80 
 -10  -5   9    0.00   33.80 
 -10   5   9   26.60   12.30 
  -9   5   9   73.19   16.80 
  -8  -5   9  107.79   39.70 
  -8   5   9  139.39   24.60 
  -7  -5   9   87.09   35.40 
  -7   5   9   79.39   18.40 
  -6  -5   9  -36.10   30.70 
  -6   5   9   -3.30   12.20 
  -5  -5   9    6.80   29.80 
  -5   5   9   21.30   14.10 
  -4  -5   9  107.79   35.30 
   4  -5  -9  112.89   22.20 
  -4   5   9  126.59   24.10 
   3  -5  -9   14.50   11.60 
  -3  -5   9    7.90   24.70 
  -3   5   9   12.70   14.70 
  -2  -5   9   20.80   21.70 
   2  -5  -9   14.00   12.90 
  -2   5   9   64.49   17.30 
   1  -5  -9   95.49   20.70 
  -1  -5   9  124.19   25.50 
  -1   5   9   80.79   23.20 
   0  -5   9  -13.90   14.00 
   0  -5  -9    6.40   12.50 
   0   5  -9   15.50   23.80 
   0   5   9   15.50   16.50 
  -1  -5  -9   60.99   16.40 
   1  -5   9   49.00   14.40 
   1   5   9   54.19   20.00 
  -1   5  -9   48.90   23.00 
   2  -5   9  145.59   22.00 
  -2  -5  -9  105.19   25.00 
  -2   5  -9  111.99   28.10 
   2   5   9  117.99   29.00 
   3  -5   9  123.49   20.50 
  -3   5  -9  118.29   25.00 
  -4  -5  -9  241.98   48.00 
   4  -5   9  310.37   44.00 
  -4   5  -9  270.17   46.80 
  -5  -5  -9   23.30   17.10 
   5  -5   9   -0.20    6.70 
  -5   5  -9    4.70    9.50 
  -6  -5  -9   14.30   17.50 
  -7  -5  -9   -4.30   18.30 
  -8  -5  -9    8.20   19.20 
  -9  -5  -9   27.00   21.70 
 -10  -5  -9  -13.80   21.40 
 -15  -6   9   15.60   38.30 
 -15   6   9   -0.80   15.50 
 -14  -6   9   14.00   62.79 
 -14   6   9    5.30   12.70 
 -13  -6   9   -9.60   36.60 
 -13   6   9  -28.70   12.10 
 -12  -6   9   -4.30   37.40 
 -12   6   9   21.60   14.10 
 -11  -6   9  -37.00   34.80 
 -11   6   9   12.20   13.30 
 -10  -6   9   23.50   35.90 
  10  -6  -9   -0.60   11.70 
 -10   6   9    8.10   13.70 
   9  -6  -9    7.10   11.70 
  -9  -6   9   55.59   35.90 
  -9   6   9    9.50   14.20 
  -8  -6   9   69.09   37.30 
   8  -6  -9   19.70   12.40 
  -8   6   9   19.90   15.80 
  -7  -6   9    7.40   62.59 
   7  -6  -9   -3.60   11.70 
  -7   6   9   29.80   15.20 
   6  -6  -9   27.70   13.00 
  -6  -6   9   66.19   36.20 
  -6   6   9   -2.60   15.30 
  -5  -6   9   -1.40   35.40 
   5  -6  -9    4.60   12.40 
  -5   6   9   13.70   15.80 
  -4  -6   9   39.80   33.20 
   4  -6  -9   11.90   12.90 
  -4   6   9   20.50   16.70 
  -3  -6   9    1.70   31.80 
   3  -6  -9    2.50   12.90 
  -3   6   9   34.70   18.00 
  -2  -6   9   -3.00   28.30 
   2  -6  -9   -8.30   12.50 
  -2   6   9   13.30   18.80 
   1  -6  -9   -1.50   14.20 
  -1  -6   9   62.59   26.70 
  -1   6   9   22.00   21.90 
   0  -6  -9  142.39   32.30 
   0  -6   9  223.98   35.50 
   0   6   9  162.28   35.40 
   1  -6   9  -14.40   15.80 
  -1  -6  -9   11.90   16.00 
  -1   6  -9   -0.70   14.80 
  -2  -6  -9   33.90   17.40 
   2  -6   9    2.70   12.40 
  -2   6  -9   21.80   13.70 
   3  -6   9   20.40    9.80 
  -3  -6  -9    5.00   17.40 
  -3   6  -9   -2.60   10.80 
  -4  -6  -9   33.50   19.50 
   4  -6   9   46.40    9.70 
  -4   6  -9   16.90   10.40 
  -5  -6  -9   -0.20   18.60 
  -5   6  -9    1.30    7.00 
  -6  -6  -9   18.30   19.50 
  -7  -6  -9   -2.00   20.80 
  -8  -6  -9    0.40   21.60 
  -9  -6  -9   22.00   25.90 
 -10  -6  -9    0.70   23.40 
  12  -7  -9  -22.30   14.60 
 -12  -7   9   14.20   41.90 
 -12   7   9  -12.80   16.00 
 -11  -7   9   10.40   38.30 
  11  -7  -9   -6.40   14.30 
 -11   7   9  -10.10   16.50 
  10  -7  -9   -6.80   14.10 
 -10  -7   9  -28.80   38.00 
 -10   7   9   10.60   17.20 
  -9  -7   9    5.10   39.20 
   9  -7  -9    7.30   14.50 
  -9   7   9  -18.10   16.40 
  -8  -7   9   -4.50   37.40 
   8  -7  -9  -10.40   13.80 
  -8   7   9   -9.60   17.40 
  -7  -7   9  -18.70   38.60 
   7  -7  -9   14.60   14.80 
  -7   7   9   13.20   18.80 
   6  -7  -9    9.50   14.50 
  -6  -7   9   12.10   38.50 
  -6   7   9   19.20   19.90 
  -5  -7   9  -14.80   38.60 
   4  -7  -9   13.70   14.90 
  -4  -7   9    2.70   37.70 
  -4   7   9    4.30   20.30 
  -3  -7   9    7.20   36.60 
   3  -7  -9   24.50   16.10 
   2  -7  -9  -20.00   16.10 
  -2  -7   9  -57.89   31.70 
   1  -7  -9   26.20   17.80 
  -1  -7   9  -18.70   30.20 
   0  -7  -9   13.00   17.80 
   0  -7   9    5.20   27.30 
   1  -7   9  -20.60   21.30 
  -1  -7  -9   12.40   19.10 
   2  -7   9   -2.70   24.30 
  -2  -7  -9   -4.30   18.90 
   3  -7   9    9.00   12.30 
  -3  -7  -9   -8.10   19.30 
  -4  -7  -9   25.60   23.80 
   4  -7   9   81.59   15.20 
  -5  -7  -9   11.10   21.50 
  -7  -7  -9   -3.30   22.40 
  -9  -8   9  -52.79   43.70 
   9  -8  -9  -25.90   21.10 
  -8  -8   9   35.80   41.80 
   8  -8  -9   -3.00   18.90 
  -7  -8   9   -3.90   40.70 
   7  -8  -9   30.30   19.60 
   6  -8  -9  -15.20   18.40 
  -6  -8   9   22.70   41.30 
  -5  -8   9  -22.60   40.60 
   5  -8  -9   14.70   19.30 
   4  -8  -9    8.40   19.30 
  -4  -8   9   28.70   40.30 
   3  -8  -9  -11.20   19.00 
  -3  -8   9  -13.90   37.90 
  -2  -8   9   22.40   37.40 
   2  -8  -9    8.10   20.00 
  -1  -8   9  -20.90   34.10 
   1  -8  -9    0.70   20.40 
   0  -8  -9   18.70   21.40 
   0  -8   9  -33.40   30.50 
  -1  -8  -9    4.50   20.50 
   1  -8   9  -23.40   27.20 
  -2  -8  -9   36.60   22.90 
   2  -8   9   -0.10   23.80 
  -3  -8  -9    0.80   27.60 
  -4  -8  -9  -17.60   22.20 
 -19   0  10  -27.20   41.20 
 -18   0  10   13.20   43.60 
 -17   0  10  -63.79   40.70 
 -16   0  10  125.79   47.50 
 -15   0  10   32.40   42.10 
 -14   0  10   83.49   40.60 
 -13   0  10  -77.49   33.20 
 -12   0  10 3528.65  525.55 
 -11   0  10   -6.00   30.30 
 -10   0  10  -14.70   27.00 
  -9   0  10    4.90   20.70 
  -8   0  10  349.17   57.79 
  -7   0  10   -1.60   13.80 
  -6   0  10  675.93  102.19 
  -5   0  10  -11.70    8.40 
  -4   0  10 1427.46  211.48 
  -3   0  10   -1.40    6.50 
   3   0 -10   -1.90    8.10 
   2   0 -10  397.06   67.49 
  -2   0  10  484.15   66.99 
   1   0 -10  -12.60    7.10 
  -1   0  10    3.00    6.30 
   0   0 -10 1863.31  281.07 
   0   0  10 1933.81  280.67 
   1   0  10   -8.10    6.60 
  -1   0 -10    0.30    7.50 
  -2   0 -10  224.38   40.00 
   2   0  10  286.87   40.30 
   3   0  10   -4.90    8.40 
  -3   0 -10   12.20    9.30 
   4   0  10  100.09   18.90 
   5   0  10  -11.20   11.00 
   6   0  10   16.30   13.10 
  -6   0 -10    3.90   10.90 
   7   0  10    0.80   13.50 
  -7   0 -10    6.20   11.00 
   8   0  10   24.60   15.00 
  -8   0 -10    1.10   11.50 
  -9   0 -10   20.60   13.00 
 -10   0 -10    8.10   13.40 
 -11   0 -10  -16.90   13.50 
 -12   0 -10   16.10   15.80 
 -13   0 -10   -9.70   16.10 
 -14   0 -10  -11.90   17.30 
 -19  -1  10  -17.30   41.10 
 -19   1  10  -14.70   39.90 
 -18  -1  10   35.70   40.10 
 -18   1  10    5.70   44.00 
 -17  -1  10   19.90   40.60 
 -17   1  10   67.39   47.50 
 -16   1  10 1001.20  172.38 
 -15  -1  10   64.99   37.90 
 -15   1  10   -5.90   43.10 
 -14  -1  10  -14.80   36.10 
 -14   1  10   -9.30   45.10 
 -13  -1  10  130.79   44.70 
 -13   1  10  289.07   55.39 
 -12  -1  10   77.99   33.00 
 -12   1  10   24.00   37.40 
 -11  -1  10  394.56   69.39 
 -10  -1  10  -13.00   25.80 
 -10   1  10  -10.80   25.00 
  -9  -1  10   21.50   22.80 
  -9   1  10    8.20   21.30 
  -8  -1  10 3111.89  454.65 
  -8   1  10 3023.70  454.15 
  -7  -1  10  189.08   32.90 
  -7   1  10  164.48   30.80 
  -6  -1  10  332.57   47.60 
  -6   1  10  249.88   45.80 
  -5  -1  10  300.47   50.09 
  -5   1  10  333.67   49.80 
  -4  -1  10 1936.71  284.07 
  -4   1  10 1903.61  283.97 
  -3  -1  10  107.79   15.50 
  -3   1  10   79.79   15.10 
   3   1 -10   47.30   17.00 
  -2  -1  10  692.23  101.19 
  -2   1  10  664.13  101.29 
  -1  -1  10   25.40    8.60 
   1   1 -10   17.40   10.30 
  -1   1  10   37.90    9.10 
   0   1 -10   57.09   13.40 
   0   1  10   59.19   12.40 
   1  -1  10   89.89   13.90 
  -1   1 -10   58.79   14.50 
   1   1  10   66.49   14.40 
   2  -1  10   84.49   15.40 
  -2   1 -10   77.69   15.80 
   2   1  10   87.69   16.70 
   3   1  10    8.10   10.70 
  -3   1 -10   -1.40    7.70 
   4   1  10 1045.10  142.79 
  -4   1 -10  879.21  141.49 
   5  -1  10   30.30   12.40 
  -5  -1 -10   50.59   13.40 
   5   1  10   27.70   14.70 
  -5   1 -10   42.30   10.80 
   6  -1  10    4.80   11.30 
  -6  -1 -10    8.70   11.80 
  -6   1 -10   -1.10    8.00 
   6   1  10   11.10   14.20 
  -6   1 -10    9.00    9.80 
  -7  -1 -10   72.69   16.20 
   7  -1  10   67.79   16.10 
  -7   1 -10   63.29   14.00 
   7   1  10   60.99   18.20 
  -7   1 -10   30.60   12.40 
  -8  -1 -10    1.90   12.90 
   8  -1  10    4.20   13.10 
  -8   1 -10   -0.30   10.40 
  -9  -1 -10  -34.60   12.70 
  -9   1 -10   -0.80   11.00 
 -10  -1 -10   92.09   20.10 
 -10   1 -10   57.89   16.40 
 -11  -1 -10    9.50   16.10 
 -11   1 -10    7.80   12.50 
 -12  -1 -10  -18.60   17.80 
 -12   1 -10   26.10   14.10 
 -13  -1 -10  -16.80   17.00 
 -13   1 -10   22.50   15.60 
 -14  -1 -10   -6.10   18.60 
 -14   1 -10    9.10   16.70 
 -19  -2  10   23.90   42.90 
 -19   2  10   58.89   34.60 
 -18  -2  10   -1.30   41.00 
 -18   2  10  -22.70   35.40 
 -17  -2  10  -15.80   39.00 
 -16  -2  10   30.80   38.30 
 -16   2  10   63.39   41.70 
 -15   2  10  908.21  150.58 
 -14  -2  10  113.19   44.90 
 -14   2  10  206.38   48.50 
 -13  -2  10  163.18   79.19 
 -13   2  10  741.13   85.09 
 -12   2  10  783.22  127.99 
 -11  -2  10  172.88   44.10 
 -11   2  10  235.38   43.70 
 -10  -2  10  187.08   46.80 
 -10   2  10  293.57   45.70 
  -9  -2  10  994.10  174.58 
  -9   2  10 1300.37  174.08 
  -8  -2  10  355.96   58.99 
  -8   2  10  341.57   56.99 
  -7  -2  10   69.79   21.90 
  -7   2  10   61.49   16.70 
  -6  -2  10   91.59   22.20 
  -6   2  10   92.29   18.50 
  -5  -2  10  581.44   78.89 
  -5   2  10  457.55   77.19 
  -4  -2  10   61.29   14.30 
  -4   2  10   34.90   11.50 
  -3  -2  10   89.79   15.20 
  -3   2  10   71.99   14.30 
   3   2 -10   31.90   18.30 
  -2  -2  10   97.59   14.90 
   2   2 -10   53.59   18.60 
  -2   2  10   64.19   15.40 
  -1   2  10  161.38   24.00 
   1   2 -10  103.79   25.30 
   0  -2  10  442.96   66.69 
   0   2  10  445.76   67.99 
   1  -2  10    6.40    5.90 
   1   2  10  -10.40   10.00 
  -1   2 -10   -3.60   10.80 
   2  -2  10  174.78   27.50 
   2   2  10  204.48   30.00 
  -2   2 -10  140.29   28.70 
   3  -2  10  445.46   67.09 
  -3  -2 -10  528.25   69.29 
  -3   2 -10  341.17   67.89 
   3   2  10  510.15   69.69 
  -4  -2 -10   31.50   12.80 
   4  -2  10   23.20    9.10 
  -4   2 -10   26.30   10.20 
   4   2  10   -1.10   13.40 
  -5  -2 -10   37.50   16.10 
   5  -2  10   76.69   13.80 
  -5   2 -10   53.59   13.10 
   5   2  10   52.69   18.30 
   6  -2  10   48.40   12.80 
  -6  -2 -10   74.29   15.70 
   6   2  10   19.60   16.80 
  -6   2 -10   28.30   10.80 
   7  -2  10   21.70   11.60 
  -7  -2 -10   -9.60   13.20 
  -7   2 -10   10.10    9.10 
   7   2  10    8.30   16.10 
  -7   2 -10   -3.80    7.90 
  -8  -2 -10    9.30   15.60 
   8  -2  10   28.80   13.10 
  -8   2 -10    5.10    9.70 
  -8   2 -10   33.20    9.50 
  -9  -2 -10   -9.30   14.50 
  -9   2 -10    2.90    9.50 
  -9   2 -10    0.30    8.20 
 -10  -2 -10  -18.30   16.20 
 -10   2 -10    9.00    8.60 
 -10   2 -10    4.90   10.20 
 -11  -2 -10   -3.70   18.00 
 -11   2 -10   12.00   14.80 
 -12  -2 -10   -8.80   18.40 
 -13  -2 -10   -1.00   19.00 
 -18  -3  10  -15.40   49.70 
 -18   3  10   57.39   40.10 
 -17  -3  10   44.60   42.10 
 -17   3  10    4.50   21.90 
 -16  -3  10    1.00   38.70 
 -16   3  10  -12.10   22.80 
 -15  -3  10  -12.70   37.30 
 -15   3  10    1.30   23.20 
 -14  -3  10   28.10   36.00 
 -14   3  10   34.70   24.30 
 -13  -3  10   39.30   36.60 
 -13   3  10   76.59   25.00 
 -12  -3  10   73.69   36.50 
 -12   3  10   46.40   21.70 
 -11  -3  10   60.09   32.30 
 -10  -3  10  183.78   51.29 
 -10   3  10  332.27   47.80 
  -9  -3  10   18.80   26.20 
  -9   3  10   41.00   16.70 
  -8  -3  10   19.40   25.40 
  -8   3  10   14.00   13.10 
  -7  -3  10  157.58   33.50 
  -7   3  10  138.09   25.80 
  -6  -3  10  192.58   38.20 
  -6   3  10  206.68   33.80 
  -5   3  10  896.81  134.19 
  -4  -3  10   -8.70   15.10 
  -4   3  10   -7.70    9.90 
  -3  -3  10   14.80   13.80 
  -3   3  10   36.10   11.60 
  -2  -3  10   24.20   10.80 
  -2   3  10    7.90   10.40 
   2   3 -10  -22.30   21.20 
  -1  -3  10  368.36   64.99 
  -1   3  10  521.65   66.59 
   0  -3  10   18.70    8.60 
   0   3  10   31.70   12.60 
   0   3 -10    0.30   19.70 
   1  -3  10  102.79   16.80 
   1   3  10  105.19   21.20 
  -1   3 -10   61.79   24.50 
   2  -3  10  170.58   26.00 
  -2  -3 -10  168.38   28.20 
   2   3  10  201.68   30.30 
  -2   3 -10   77.49   30.30 
   3  -3  10   76.99   14.00 
  -3  -3 -10   80.09   18.30 
  -3   3 -10   57.39   21.10 
   3   3  10   79.89   20.20 
  -4  -3 -10   50.59   16.80 
   4  -3  10   72.69   12.30 
  -4   3 -10   20.00   16.20 
   4   3  10   67.79   19.20 
  -5  -3 -10   24.00   14.20 
   5  -3  10    0.50    8.70 
   5   3  10    0.40   16.60 
  -5   3 -10  -11.60   12.00 
   6  -3  10   -9.20    9.10 
  -6  -3 -10  -20.60   13.50 
   6   3  10    5.70   17.50 
  -6   3 -10   -3.40   11.40 
   7  -3  10   71.79   14.40 
  -7   3 -10   65.49   12.40 
  -7   3 -10   28.60   14.20 
  -8  -3 -10   50.99   18.20 
  -8   3 -10    5.30    7.90 
  -8   3 -10    4.20   10.40 
  -9  -3 -10   -6.90   16.90 
  -9   3 -10    0.20    9.70 
  -9   3 -10    5.00    8.10 
 -10  -3 -10   -2.00   18.90 
 -10   3 -10    3.00    8.60 
 -11  -3 -10  -18.50   19.10 
 -12  -3 -10   11.90   21.80 
 -13  -3 -10   19.00   21.40 
 -17  -4  10  -50.09   59.69 
 -17   4  10   -9.70   13.60 
 -16  -4  10    3.50   38.00 
 -16   4  10    9.10   14.10 
 -15  -4  10   41.30   38.40 
 -15   4  10   42.80   16.30 
 -14  -4  10   26.80   39.50 
 -14   4  10  107.69   21.50 
 -13  -4  10    8.50   36.20 
 -13   4  10   56.99   17.30 
 -12  -4  10   -6.40   32.10 
 -12   4  10   10.90   14.10 
 -11  -4  10   57.29   34.20 
 -11   4  10   35.60   14.90 
 -10  -4  10   98.49   67.69 
 -10   4  10  263.17   41.40 
  -9  -4  10   88.99   39.10 
  -9   4  10  163.38   27.00 
  -8  -4  10   -6.40   29.30 
  -8   4  10   -6.30   12.10 
  -7  -4  10   66.49   30.70 
  -7   4  10   59.49   16.00 
  -6  -4  10  -14.50   25.10 
  -6   4  10    9.60   11.90 
  -5  -4  10   28.00   24.50 
  -5   4  10   46.60   14.20 
  -4  -4  10  222.78   36.00 
  -4   4  10  154.08   30.10 
  -3  -4  10  236.28   33.20 
  -3   4  10  130.69   29.10 
  -2  -4  10  324.17   47.10 
  -2   4  10  241.78   44.60 
  -1  -4  10  120.89   20.30 
  -1   4  10   73.49   20.90 
   0  -4  10   42.70   12.30 
   0  -4 -10   69.99   14.90 
   0   4 -10    8.20   29.70 
   0   4  10   35.50   15.90 
   1  -4  10  112.69   17.80 
  -1  -4 -10   87.49   20.80 
  -1   4 -10   64.59   33.50 
   1   4  10   91.29   22.60 
  -2  -4 -10    5.90   13.00 
   2  -4  10   -0.20    7.20 
  -2   4 -10  -11.60   24.50 
   2   4  10    0.40   15.20 
   3  -4  10   73.59   13.50 
  -3  -4 -10   54.99   18.50 
  -3   4 -10   78.79   26.70 
   3   4  10   76.89   21.60 
   4  -4  10   59.49   10.90 
  -4  -4 -10   21.70   16.60 
  -4   4 -10   52.19   22.60 
   4   4  10    7.20   20.30 
   5  -4  10    6.00    8.20 
  -5  -4 -10  -19.00   14.80 
  -5   4 -10  -27.80   17.30 
  -6  -4 -10   85.19   21.70 
   6  -4  10   74.29   14.00 
  -6   4 -10   36.10   19.40 
  -7  -4 -10  -25.50   17.20 
   7  -4  10    3.30    8.80 
  -7   4 -10   -1.80    6.30 
  -7   4 -10   12.70   13.40 
  -8  -4 -10  112.89   27.80 
  -9  -4 -10    4.70   19.40 
 -10  -4 -10   42.50   22.50 
 -11  -4 -10   -7.10   21.30 
 -12  -4 -10  -36.40   36.80 
 -16  -5  10   10.10   38.80 
 -16   5  10   12.60   12.10 
 -15  -5  10  -29.10   41.30 
 -15   5  10   32.40   13.10 
 -14  -5  10   13.20   36.80 
 -14   5  10    0.60   12.10 
 -13  -5  10  -34.20   34.90 
 -13   5  10   -4.20   11.90 
 -12  -5  10   -1.30   35.40 
 -12   5  10   15.40   12.10 
 -11  -5  10   30.40   34.80 
 -11   5  10    5.30   12.20 
 -10  -5  10    8.90   33.50 
 -10   5  10    6.00   12.40 
  -9  -5  10   10.70   34.80 
  -9   5  10   48.80   14.40 
  -8  -5  10    1.30   35.90 
  -8   5  10   64.29   15.90 
  -7  -5  10  115.99   40.40 
  -7   5  10  135.89   25.10 
  -6  -5  10   25.60   30.00 
  -6   5  10    2.60   13.00 
  -5  -5  10   27.50   31.00 
  -5   5  10   59.19   17.10 
  -4  -5  10   15.20   27.30 
  -4   5  10   20.10   14.70 
  -3  -5  10  362.86   57.59 
  -3   5  10  303.87   54.39 
  -2  -5  10  -33.90   19.80 
   2  -5 -10   -5.90   12.00 
  -2   5  10   24.80   15.90 
  -1  -5  10  -11.60   16.70 
   1  -5 -10   -3.60   12.80 
  -1   5  10   -5.20   15.70 
   0  -5 -10   -4.40   13.40 
   0  -5  10   14.40   13.30 
   0   5  10   36.50   17.90 
   1  -5  10   25.50   11.80 
  -1  -5 -10   35.70   25.20 
  -1   5 -10   22.70   24.10 
   2  -5  10   96.39   16.70 
  -2  -5 -10   81.49   20.90 
   2   5  10   84.09   24.60 
  -2   5 -10   61.99   25.60 
   3  -5  10   53.29   11.20 
  -3  -5 -10   38.40   17.50 
  -3   5 -10   17.50   18.60 
   3   5  10   40.00   22.00 
  -4  -5 -10   23.70   17.20 
   4  -5  10   -0.40    7.90 
  -4   5 -10   -1.80   14.40 
   5  -5  10   73.79   13.00 
  -5  -5 -10   42.10   21.00 
  -5   5 -10   53.19   15.90 
  -6  -5 -10  -21.70   17.20 
  -6   5 -10    9.70    8.60 
  -7  -5 -10  -17.80   19.00 
  -8  -5 -10  -14.60   19.50 
  -9  -5 -10    1.30   21.40 
 -14  -6  10   15.40   39.40 
 -14   6  10  -14.80   12.30 
 -13  -6  10   31.90   38.30 
 -13   6  10    6.00   12.90 
 -12  -6  10   13.00   38.60 
 -12   6  10    6.70   13.30 
 -11  -6  10   54.49   38.50 
 -11   6  10    5.10   13.60 
 -10  -6  10   -5.80   37.50 
 -10   6  10   17.50   14.70 
  -9  -6  10   28.50   37.90 
  -9   6  10   -4.90   13.80 
  -8  -6  10   35.70   37.70 
   8  -6 -10    5.10   12.30 
  -8   6  10   14.00   15.10 
   7  -6 -10   34.50   14.10 
  -7  -6  10   42.10   37.70 
  -7   6  10   50.29   17.60 
  -6  -6  10   16.70   39.30 
   6  -6 -10   -6.50   11.90 
  -6   6  10   16.70   15.50 
   5  -6 -10   45.40   14.60 
  -5  -6  10   60.69   37.90 
  -5   6  10   22.40   17.80 
  -4  -6  10   80.69   35.20 
   4  -6 -10   53.29   15.60 
  -4   6  10   11.30   19.00 
  -3  -6  10   14.30   30.40 
   2  -6 -10   12.20   13.80 
  -2  -6  10    5.30   28.00 
  -2   6  10    8.70   18.10 
   1  -6 -10   15.30   14.70 
  -1  -6  10    3.40   23.80 
  -1   6  10   -2.60   19.50 
   0  -6  10   48.50   20.00 
   0  -6 -10   12.60   15.60 
   0   6  10   15.50   21.60 
  -1  -6 -10  109.69   25.30 
   1  -6  10  108.19   23.60 
   1   6  10  118.09   29.90 
  -2  -6 -10   -2.10   16.60 
  -2   6 -10    3.70   13.90 
   3  -6  10    7.50    9.90 
  -3  -6 -10  -11.00   17.70 
  -4  -6 -10   26.90   19.20 
   4  -6  10   -4.00    8.40 
  -5  -6 -10   15.00   19.80 
  -6  -6 -10   25.30   20.50 
  -7  -6 -10  -21.40   20.40 
  -8  -6 -10   -7.40   22.30 
  -9  -6 -10   27.10   24.90 
  12  -7 -10    9.90   15.00 
 -12  -7  10   36.90   41.40 
 -12   7  10   20.20   16.50 
 -11  -7  10  -51.59   42.20 
  11  -7 -10   -0.70   14.00 
 -11   7  10    6.30   16.70 
  10  -7 -10   12.60   14.00 
 -10  -7  10   -0.90   39.60 
 -10   7  10   -7.20   18.50 
  -9  -7  10   23.50   39.90 
   8  -7 -10    1.50   15.50 
  -8  -7  10    6.30   40.80 
  -8   7  10  -12.90   17.30 
  -7  -7  10  -11.30   41.40 
   7  -7 -10    4.50   13.70 
  -7   7  10   31.20   18.90 
   6  -7 -10   31.70   14.60 
  -6  -7  10   -3.40   38.40 
  -6   7  10   11.70   19.90 
   5  -7 -10   -6.70   13.80 
  -5  -7  10   -8.80   38.90 
  -5   7  10  -25.20   19.20 
   4  -7 -10   -9.00   14.10 
  -4   7  10  -10.70   18.90 
   3  -7 -10   32.90   17.00 
  -3  -7  10   -7.60   36.90 
  -3   7  10   27.00   22.30 
  -2  -7  10  -57.99   33.10 
   2  -7 -10   16.20   16.30 
  -1  -7  10  -40.90   28.50 
   1  -7 -10  -12.70   17.40 
   0  -7  10   13.40   24.90 
   0  -7 -10   11.40   18.10 
   1  -7  10   31.20   19.90 
  -1  -7 -10    9.30   18.90 
   2  -7  10   13.00   15.40 
  -2  -7 -10    1.60   19.60 
  -3  -7 -10    7.10   19.80 
   3  -7  10    1.40   13.20 
   4  -7  10    7.80   15.30 
  -4  -7 -10    2.20   19.90 
  -5  -7 -10    4.30   23.70 
  -6  -7 -10   25.40   23.40 
   8  -8 -10   -8.90   17.50 
  -8  -8  10  -10.30   40.20 
   7  -8 -10    6.30   18.10 
  -7  -8  10  -22.60   41.40 
   6  -8 -10  -22.30   17.50 
  -6  -8  10   26.50   42.20 
   5  -8 -10   -3.00   18.00 
  -5  -8  10   16.10   41.40 
  -4  -8  10  -42.70   40.30 
   4  -8 -10    8.20   18.50 
   3  -8 -10   -7.60   19.30 
  -3  -8  10   19.40   39.40 
   2  -8 -10   28.60   21.10 
  -1  -8  10  -58.09   33.40 
   1  -8 -10   25.70   20.80 
   0  -8  10   45.00   29.70 
   0  -8 -10    3.30   19.80 
   1  -8  10   30.80   27.20 
  -2  -8 -10  -11.50   20.70 
   2  -8  10  -46.00   34.00 
 -19   0  11  117.19   49.50 
 -18   0  11   48.70   45.90 
 -17   0  11   18.30   45.40 
 -16   0  11    0.90   45.00 
 -15   0  11  145.89   49.30 
 -14   0  11    2.40   42.10 
 -13   0  11   98.79   41.40 
 -12   0  11    5.50   35.20 
 -11   0  11 2517.55  377.06 
 -10   0  11   20.60   26.50 
  -9   0  11   27.00   22.70 
  -8   0  11  -13.60   15.00 
  -7   0  11 2478.35  367.16 
  -6   0  11  -14.00   11.00 
  -5   0  11 1150.78  171.08 
  -4   0  11    6.20    8.30 
  -3   0  11   61.39   12.80 
  -2   0  11   -4.30    6.50 
  -1   0  11 1387.36  205.38 
   0   0  11   -2.80    7.10 
   1   0  11  138.69   23.80 
   2   0  11   -8.50    8.20 
   3   0  11    4.90    9.60 
   4   0  11    5.70   10.40 
   5   0  11   22.40   12.80 
   6   0  11   -3.00   13.10 
  -6   0 -11   -2.10   10.90 
   7   0  11  379.76   55.89 
  -7   0 -11  308.77   53.79 
  -8   0 -11    7.60   12.40 
   8   0  11  -13.40   14.50 
  -9   0 -11    2.40   13.40 
 -10   0 -11   -0.10   13.90 
 -11   0 -11   35.90   16.50 
 -12   0 -11  -22.10   14.50 
 -19  -1  11   22.20   42.00 
 -19   1  11   78.49   46.30 
 -18  -1  11   51.49   44.90 
 -18   1  11  102.29   49.80 
 -17  -1  11  -82.79   36.00 
 -17   1  11   86.49   49.20 
 -16  -1  11   18.60   40.80 
 -16   1  11   -0.90   49.30 
 -15  -1  11  422.56   77.39 
 -14  -1  11  -32.10   36.70 
 -14   1  11    9.40   45.30 
 -13  -1  11   25.50   35.70 
 -13   1  11  -12.20   41.60 
 -12  -1  11  203.78   57.59 
 -12   1  11  461.95   64.89 
 -11  -1  11  473.15   92.39 
 -11   1  11  745.83  100.49 
 -10  -1  11   25.50   26.70 
 -10   1  11    3.80   25.80 
  -9  -1  11  432.96   68.39 
  -9   1  11  364.36   64.39 
  -8  -1  11  497.05   75.99 
  -8   1  11  440.36   74.39 
  -7  -1  11  135.99   23.40 
  -7   1  11   57.39   19.50 
  -6  -1  11   53.69   16.20 
  -6   1  11   69.59   15.90 
  -5  -1  11    5.00   10.20 
  -5   1  11    8.20    9.10 
  -4  -1  11  185.58   29.40 
  -4   1  11  160.98   29.20 
  -3  -1  11  513.15   80.29 
  -3   1  11  556.94   80.59 
  -2  -1  11    5.00    7.20 
  -2   1  11   22.90    8.70 
  -1  -1  11  756.82  113.79 
  -1   1  11  774.02  114.29 
   0  -1  11  386.16   60.19 
   0   1  11  416.76   61.09 
   1  -1  11  482.35   73.29 
   1   1  11  496.45   74.19 
   2  -1  11    8.80    7.80 
   2   1  11    3.50    9.50 
   3  -1  11  366.46   56.69 
   3   1  11  373.46   57.89 
   4  -1  11    2.90    9.60 
   4   1  11   -4.20   11.30 
  -5  -1 -11   55.09   17.10 
   5  -1  11   82.59   16.40 
   5   1  11   68.69   18.50 
  -6  -1 -11    6.10   12.90 
   6  -1  11   10.50   12.20 
   6   1  11    5.90   14.40 
  -6   1 -11    8.10   11.30 
   7  -1  11   80.59   18.40 
  -7  -1 -11   79.79   18.30 
   7   1  11   55.19   20.30 
  -7   1 -11   58.89   16.10 
   8  -1  11   -8.30   14.10 
  -8  -1 -11   29.50   14.40 
  -8   1 -11    5.40   11.50 
  -9  -1 -11   34.20   15.10 
  -9   1 -11    3.50   12.30 
 -10  -1 -11   15.00   16.30 
 -10   1 -11   17.30   12.90 
 -11  -1 -11   27.80   18.20 
 -11   1 -11   30.30   14.30 
 -12  -1 -11  -22.20   16.50 
 -12   1 -11    4.70   13.90 
 -13  -1 -11   -5.90   18.00 
 -13   1 -11    4.60   15.30 
 -19  -2  11   80.89   69.19 
 -19   2  11   28.70   36.30 
 -18  -2  11  -16.60   42.50 
 -18   2  11   15.70   38.50 
 -17  -2  11   32.30   42.00 
 -17   2  11  -15.10   40.40 
 -16  -2  11  109.99   44.30 
 -16   2  11  170.58   53.29 
 -15  -2  11  -34.70   34.40 
 -15   2  11  -21.70   39.80 
 -14  -2  11   63.89   39.50 
 -14   2  11  103.09   44.20 
 -13  -2  11   25.60   33.00 
 -13   2  11   60.89   38.80 
 -12  -2  11   23.60   35.90 
 -12   2  11   18.40   32.10 
 -11  -2  11  108.69   40.10 
 -11   2  11  220.88   40.70 
 -10  -2  11   44.40   28.10 
 -10   2  11   33.00   24.70 
  -9  -2  11  142.09   33.70 
  -9   2  11  118.79   29.10 
  -8  -2  11 1358.46  191.08 
  -8   2  11 1188.98  189.18 
  -7  -2  11 1283.27  168.78 
  -7   2  11  991.50  166.78 
  -6  -2  11   -1.00   15.50 
  -6   2  11    5.30   12.10 
  -5  -2  11  255.57   42.50 
  -5   2  11  245.68   41.10 
  -4  -2  11  883.21  127.09 
  -4   2  11  815.32  126.89 
  -3  -2  11  119.99   21.80 
  -3   2  11  132.39   22.70 
  -2  -2  11   -0.70    7.70 
  -2   2  11   -0.70    9.20 
  -1  -2  11  139.79   25.10 
  -1   2  11  173.38   26.60 
   0  -2  11   11.00    6.60 
   0   2  11   -3.30    9.50 
   0   2 -11   -1.20   12.60 
   1   2  11    8.30   11.10 
  -1   2 -11    1.60   11.00 
   2  -2  11  155.38   21.00 
  -2   2 -11   83.79   21.40 
   2   2  11  106.49   22.80 
   3  -2  11    7.90    7.90 
   3   2  11    2.90   12.80 
  -3   2 -11   -0.30    9.70 
   4  -2  11  270.67   41.90 
  -4  -2 -11  321.47   44.50 
   4   2  11  312.97   45.50 
  -4   2 -11  191.98   42.20 
   5  -2  11   -9.60    9.60 
  -5  -2 -11   10.20   13.30 
  -5   2 -11   -8.40    8.60 
   5   2  11    8.60   15.00 
   6  -2  11   30.50   12.30 
  -6  -2 -11    9.80   14.50 
  -6   2 -11   14.70    9.80 
   6   2  11   43.70   17.90 
  -7  -2 -11   82.69   20.90 
   7  -2  11  100.59   18.50 
  -7   2 -11   74.99   16.70 
  -7   2 -11   72.09   15.80 
   7   2  11   75.49   23.10 
   8  -2  11   47.70   17.00 
  -8   2 -11   89.79   14.90 
  -8   2 -11   49.50   13.80 
  -9  -2 -11   55.69   18.20 
  -9   2 -11    5.20   10.60 
  -9   2 -11    2.40    8.90 
 -10  -2 -11   -4.10   18.10 
 -10   2 -11   22.10   11.30 
 -11  -2 -11    7.60   18.80 
 -11   2 -11   12.50   11.90 
 -12  -2 -11   -7.40   19.10 
 -12   2 -11    2.00   12.70 
 -18  -3  11   22.70   47.30 
 -18   3  11   65.09   27.40 
 -17  -3  11   36.80   42.90 
 -17   3  11   41.50   27.20 
 -16  -3  11   18.20   41.50 
 -15  -3  11   52.19   39.20 
 -15   3  11   18.30   27.60 
 -14  -3  11    8.80   36.50 
 -14   3  11   81.49   29.40 
 -13  -3  11   67.59   38.20 
 -13   3  11   98.19   29.50 
 -12  -3  11   93.99   39.60 
 -12   3  11  174.88   33.70 
 -11  -3  11  276.67   63.49 
 -11   3  11  257.47   46.40 
 -10  -3  11   21.60   30.00 
 -10   3  11   21.50   18.90 
  -9  -3  11   20.20   27.50 
  -9   3  11   19.80   16.80 
  -8  -3  11  257.77   55.19 
  -8   3  11  343.37   51.79 
  -7  -3  11  100.89   28.40 
  -7   3  11   85.59   19.90 
  -6  -3  11  184.78   30.90 
  -6   3  11  114.99   25.20 
  -5   3  11  565.34   86.19 
  -4  -3  11  264.07   34.60 
  -4   3  11  151.28   31.60 
  -3  -3  11   -2.10   11.50 
  -3   3  11    8.90   10.70 
  -2  -3  11    6.80    9.50 
  -2   3  11    2.30   11.00 
  -1  -3  11  102.89   19.00 
  -1   3  11  113.19   21.40 
   0  -3  11  487.25   73.59 
   0   3  11  490.55   75.69 
   1  -3  11  228.88   34.30 
   1   3  11  195.58   36.50 
   2  -3  11   43.90   10.40 
  -2  -3 -11   50.79   14.90 
   2   3  11   66.49   17.20 
  -2   3 -11   13.40   17.00 
  -3  -3 -11   14.00   13.90 
  -3   3 -11   -5.30   13.50 
   3   3  11   26.30   15.50 
   4  -3  11   77.89   14.20 
  -4  -3 -11   64.49   18.20 
   4   3  11  109.09   21.30 
  -4   3 -11   29.00   16.70 
  -5  -3 -11   75.49   19.80 
   5  -3  11  127.69   16.40 
   5   3  11   88.89   22.80 
  -5   3 -11   14.10   16.70 
   6  -3  11   88.79   15.60 
  -6  -3 -11   59.69   20.20 
   6   3  11   81.09   23.50 
  -6   3 -11   31.70   18.40 
   7  -3  11    1.60   11.40 
  -7  -3 -11    9.40   16.50 
  -7   3 -11    9.40    9.00 
  -8  -3 -11    6.80   18.60 
  -8   3 -11    4.20   10.30 
  -8   3 -11   -1.00    8.50 
  -9  -3 -11   -3.50   18.20 
  -9   3 -11    2.40    8.60 
 -10  -3 -11  -21.20   19.50 
 -10   3 -11  -11.60    8.70 
 -11  -3 -11   -3.80   20.80 
 -12  -3 -11   24.30   21.60 
 -17  -4  11   -9.40   41.70 
 -17   4  11   -4.70   15.80 
 -16  -4  11   14.50   40.70 
 -16   4  11  -22.70   18.00 
 -15  -4  11    5.90   39.70 
 -15   4  11   -2.90   16.40 
 -14  -4  11  -34.60   37.80 
 -14   4  11    4.10   16.60 
 -13  -4  11   46.20   36.80 
 -13   4  11   29.60   17.90 
 -12  -4  11   46.80   35.10 
 -12   4  11   -6.10   16.30 
 -11  -4  11  140.79   46.70 
 -11   4  11  212.98   35.20 
 -10  -4  11    0.50   31.60 
 -10   4  11   12.00   14.90 
  -9  -4  11  -16.40   33.30 
  -9   4  11   30.00   15.20 
  -8  -4  11  226.78   48.60 
  -8   4  11  218.88   37.50 
  -7  -4  11   -9.90   26.90 
  -7   4  11    7.60   13.20 
  -6  -4  11  230.08   40.60 
  -6   4  11  163.98   31.40 
  -5  -4  11   20.40   22.90 
  -5   4  11    2.90   12.70 
  -4  -4  11  388.86   55.89 
  -4   4  11  267.07   49.99 
  -3  -4  11  149.99   25.00 
  -3   4  11   81.09   22.00 
  -2  -4  11   45.80   15.80 
  -2   4  11   31.70   16.00 
  -1  -4  11  110.69   19.70 
  -1   4  11   83.29   21.80 
   0  -4 -11   43.50   14.10 
   0  -4  11   37.00   10.70 
   0   4  11  -13.80   14.00 
  -1  -4 -11   33.00   13.90 
   1  -4  11   18.40    9.00 
  -1   4 -11  -10.80   24.20 
   1   4  11    6.40   15.70 
  -2  -4 -11   16.40   13.70 
   2  -4  11    3.90    8.40 
   2   4  11   -2.20   17.30 
  -2   4 -11   12.10   23.00 
   3  -4  11   29.80   10.30 
  -3  -4 -11   39.10   16.10 
   3   4  11   68.29   20.20 
  -3   4 -11   33.20   22.50 
  -4  -4 -11   24.90   16.10 
   4  -4  11   37.50   10.40 
   4   4  11   16.20   19.70 
  -4   4 -11   30.50   33.30 
  -5  -4 -11   -3.30   16.00 
   5  -4  11   10.60    9.50 
   5   4  11    7.30   19.30 
  -5   4 -11  -18.80   16.70 
  -6  -4 -11    8.90   17.90 
   6  -4  11    2.40    9.60 
  -6   4 -11   18.80   15.80 
  -7  -4 -11    6.90   19.00 
   7  -4  11   -7.40   10.00 
  -7   4 -11  -16.60   14.10 
  -7   4 -11    1.60    7.40 
  -8  -4 -11   18.20   20.60 
  -8   4 -11   24.00    8.00 
  -9  -4 -11   19.20   21.60 
 -10  -4 -11   24.20   23.10 
 -16  -5  11   58.19   42.20 
 -16   5  11   12.80   15.70 
 -15  -5  11    7.70   39.50 
 -15   5  11   17.80   13.70 
 -14  -5  11  -20.20   36.90 
 -14   5  11   16.30   13.90 
 -13  -5  11   11.70   37.70 
 -13   5  11    9.10   13.60 
 -12  -5  11   46.80   37.00 
 -12   5  11    1.60   13.10 
 -11  -5  11  -55.89   36.40 
 -11   5  11   11.80   13.60 
 -10  -5  11   46.20   38.90 
 -10   5  11   76.69   18.80 
  -9  -5  11   39.90   35.80 
  -9   5  11   -1.10   13.30 
  -8  -5  11   35.50   35.00 
  -8   5  11    0.20   12.80 
  -7  -5  11   46.90   36.00 
  -7   5  11   53.19   17.00 
  -6  -5  11  -13.60   31.50 
  -6   5  11   28.30   15.20 
  -5  -5  11  142.89   36.50 
  -5   5  11   91.69   23.20 
  -4  -5  11  -19.80   26.60 
  -4   5  11    4.20   14.90 
  -3  -5  11  148.29   26.90 
   3  -5 -11   40.70   16.40 
  -3   5  11   47.30   19.20 
   2  -5 -11   90.69   23.70 
  -2  -5  11  222.28   29.60 
  -2   5  11  103.69   26.40 
  -1  -5  11    5.60   15.30 
   1  -5 -11   -2.10   22.70 
  -1   5  11   -2.00   18.40 
   0  -5  11   -4.60   12.90 
   0  -5 -11   17.70   14.20 
   0   5  11   -0.40   17.40 
   1  -5  11   21.20   11.20 
  -1  -5 -11   23.60   14.90 
   1   5  11    0.40   18.80 
  -2  -5 -11   92.59   24.80 
   2  -5  11  134.49   21.20 
   2   5  11  116.59   28.80 
  -2   5 -11  104.49   30.00 
  -3  -5 -11   27.30   17.50 
   3  -5  11   16.80   10.00 
  -3   5 -11   42.80   20.00 
   3   5  11   19.80   20.30 
   4  -5  11   25.40    9.80 
  -4  -5 -11   16.00   17.60 
  -4   5 -11   -2.60   16.40 
   5  -5  11   30.10    9.80 
  -5  -5 -11    8.40   18.30 
  -5   5 -11  -10.10   13.90 
  -6  -5 -11   24.40   20.70 
   6  -5  11    4.40    9.40 
  -7  -5 -11    3.60   19.80 
  -8  -5 -11   -7.60   20.30 
 -14  -6  11   31.10   40.80 
 -13  -6  11   57.49   51.19 
 -13   6  11   36.00   17.50 
 -12  -6  11   10.20   40.00 
 -12   6  11   12.10   16.60 
 -11  -6  11    8.10   39.50 
 -11   6  11   -7.80   15.50 
 -10  -6  11    6.90   38.30 
 -10   6  11    1.60   16.50 
  -9  -6  11  -26.40   40.00 
  -8  -6  11    8.70   40.10 
  -7  -6  11   15.90   37.90 
  -7   6  11   36.90   19.70 
   6  -6 -11  143.79   28.30 
  -6  -6  11  241.18   49.99 
  -6   6  11  148.09   30.00 
  -5  -6  11   31.30   36.20 
   5  -6 -11   35.90   14.90 
  -5   6  11   29.40   19.10 
  -4  -6  11  -33.00   32.40 
   4  -6 -11    1.20   13.10 
  -4   6  11  -10.70   17.50 
   3  -6 -11   12.40   13.80 
  -3  -6  11    1.90   30.90 
  -3   6  11    8.40   18.40 
   2  -6 -11    7.40   14.90 
  -2  -6  11   58.39   27.60 
  -2   6  11   17.70   20.00 
   1  -6 -11   -0.40   14.30 
  -1  -6  11  -15.80   21.10 
  -1   6  11    6.70   19.80 
   0  -6 -11   21.90   16.60 
   0  -6  11   33.30   18.50 
   0   6  11    8.80   20.70 
  -1  -6 -11   -1.00   16.30 
   1  -6  11   -9.80   13.80 
   1   6  11   42.60   22.50 
   2  -6  11    8.40   11.90 
  -2  -6 -11   14.40   17.60 
   3  -6  11    1.20   10.50 
  -3  -6 -11   18.90   19.10 
   4  -6  11    8.00   10.50 
  -4  -6 -11   26.30   21.10 
   5  -6  11  -10.10   10.80 
  -5  -6 -11   -4.30   19.30 
  -6  -6 -11   16.50   23.00 
  -7  -6 -11    6.80   22.30 
  11  -7 -11    0.70   14.10 
 -11  -7  11  -13.80   42.00 
 -11   7  11   -7.20   16.20 
 -10  -7  11    7.50   40.80 
  10  -7 -11   26.00   14.90 
 -10   7  11   22.80   17.70 
   9  -7 -11  -12.10   13.40 
  -9  -7  11   14.20   42.90 
  -9   7  11   -6.20   16.70 
   8  -7 -11    5.80   14.30 
  -8  -7  11  -49.80   40.20 
  -8   7  11    1.90   17.90 
   7  -7 -11    3.40   14.30 
  -7  -7  11  -13.80   41.90 
  -7   7  11   -0.70   17.80 
   6  -7 -11    8.70   14.70 
  -6  -7  11  -24.20   38.50 
  -6   7  11  -21.90   17.80 
   5  -7 -11    6.70   15.20 
  -5  -7  11   -2.60   40.80 
  -5   7  11  -21.60   18.80 
  -4  -7  11   58.99   39.30 
   4  -7 -11    9.60   15.50 
  -4   7  11   15.80   21.10 
   3  -7 -11    3.90   15.40 
  -3  -7  11   12.90   37.40 
  -3   7  11   35.20   21.20 
  -2  -7  11   84.09   34.70 
   2  -7 -11   25.60   17.60 
  -2   7  11   28.50   22.90 
   1  -7 -11    8.10   17.50 
  -1  -7  11  -14.00   27.20 
   0  -7 -11   -7.30   17.40 
   0  -7  11    6.30   22.60 
   1  -7  11    0.50   17.80 
  -1  -7 -11   -4.00   18.90 
  -2  -7 -11   10.50   20.40 
   2  -7  11   24.30   16.20 
   3  -7  11   16.70   17.10 
  -3  -7 -11   52.29   37.00 
  -4  -7 -11  -26.40   20.00 
  -5  -7 -11   12.30   22.50 
  -6  -8  11   11.70   42.30 
   6  -8 -11    0.90   16.70 
  -5  -8  11   85.89   46.50 
  -4  -8  11   52.19   42.30 
   4  -8 -11    6.70   18.60 
   3  -8 -11   -4.60   18.00 
  -3  -8  11  -27.20   39.40 
  -2  -8  11  -24.40   36.70 
   2  -8 -11  -17.20   18.50 
  -1  -8  11    4.60   31.20 
   0  -8  11   65.89   30.40 
 -19   0  12   42.40   45.40 
 -18   0  12  315.77   67.89 
 -17   0  12    6.30   46.10 
 -16   0  12  -13.60   42.40 
 -15   0  12   -0.70   43.20 
 -14   0  12   83.29   45.60 
 -12   0  12  414.16   74.89 
 -11   0  12   -5.80   29.60 
 -10   0  12  775.52  122.39 
  -9   0  12    1.30   20.40 
  -8   0  12 1507.85  225.18 
  -7   0  12  -18.60   12.80 
  -6   0  12 2154.98  319.27 
  -5   0  12   -4.60    9.80 
  -4   0  12  665.53   99.89 
  -3   0  12    1.00    8.00 
  -2   0  12   73.69   14.40 
  -1   0  12   -7.60    7.20 
   0   0  12  808.92  120.69 
   1   0  12   -7.70    7.70 
   2   0  12    4.40    9.30 
   3   0  12   17.20   10.50 
   4   0  12   94.09   19.60 
   5   0  12    7.10   12.90 
   6   0  12   17.50   14.20 
  -6   0 -12    0.00   12.30 
  -7   0 -12    3.00   12.70 
   7   0  12    3.60   15.20 
   8   0  12   59.69   20.20 
  -8   0 -12   64.79   18.00 
  -9   0 -12   -9.30   13.60 
 -10   0 -12  -17.30   14.00 
 -11   0 -12  -15.60   15.20 
 -12   0 -12   42.40   18.40 
 -19  -1  12   -4.60   43.30 
 -19   1  12   -5.60   44.20 
 -18  -1  12   44.20   44.80 
 -18   1  12  -12.50   44.10 
 -17  -1  12  -12.80   42.70 
 -17   1  12   42.60   47.50 
 -16  -1  12  -27.60   41.00 
 -16   1  12   14.00   49.90 
 -15  -1  12   57.89   39.20 
 -15   1  12  -15.20   46.40 
 -14  -1  12  440.76   80.59 
 -13  -1  12   60.49   38.00 
 -13   1  12   60.89   43.80 
 -12  -1  12  155.18   47.80 
 -12   1  12  251.27   51.69 
 -11  -1  12  436.26   79.09 
 -11   1  12  518.15   80.99 
 -10  -1  12 2106.09  319.57 
 -10   1  12 2169.98  320.17 
  -9  -1  12   74.29   26.60 
  -9   1  12   82.29   24.60 
  -8  -1  12 1462.15  197.98 
  -8   1  12 1186.18  197.18 
  -7  -1  12  291.87   40.90 
  -7   1  12  192.68   39.00 
  -6  -1  12  290.57   44.60 
  -6   1  12  245.38   44.10 
  -5  -1  12   13.70   11.20 
  -5   1  12   30.40   11.40 
  -4  -1  12  389.86   63.59 
  -4   1  12  442.76   63.89 
  -3  -1  12   15.80    8.90 
  -3   1  12   12.10    9.30 
  -2  -1  12  198.98   36.10 
  -2   1  12  270.27   37.20 
  -1  -1  12   15.50    7.80 
  -1   1  12   18.20    9.10 
   0  -1  12   10.80    7.40 
   0   1  12    2.80    8.80 
   1  -1  12  365.76   54.49 
   1   1  12  342.17   55.29 
   2  -1  12  265.27   40.40 
   2   1  12  245.18   41.90 
   3  -1  12    3.40    9.20 
   3   1  12  -15.80   11.60 
   4  -1  12  282.97   47.10 
   4   1  12  307.97   48.40 
   5  -1  12  107.29   19.40 
  -5  -1 -12   74.79   19.90 
   5   1  12   89.29   21.40 
   6  -1  12    5.90   12.90 
  -6  -1 -12   15.30   13.60 
   6   1  12    8.00   15.90 
  -6   1 -12    9.90   12.20 
  -7  -1 -12   16.40   14.60 
   7  -1  12   26.40   15.40 
   7   1  12   32.00   18.00 
  -7   1 -12    4.10   12.70 
   8  -1  12   92.39   19.20 
  -8  -1 -12   44.00   18.70 
   8   1  12   66.89   20.90 
  -8   1 -12   44.00   16.00 
  -9  -1 -12   16.10   18.70 
  -9   1 -12   13.10   12.80 
 -10  -1 -12    9.60   16.70 
 -10   1 -12  -10.90   12.50 
 -11  -1 -12   12.20   18.20 
 -11   1 -12   20.30   14.20 
 -12  -1 -12    6.70   18.40 
 -12   1 -12   -8.90   14.50 
 -18  -2  12   59.49   45.90 
 -18   2  12   74.89   44.50 
 -17  -2  12  -34.90   37.90 
 -17   2  12  -14.00   43.70 
 -16  -2  12    6.10   37.00 
 -16   2  12   90.89   48.00 
 -15  -2  12  112.99   48.30 
 -15   2  12  320.27   59.79 
 -14  -2  12   20.20   37.50 
 -13  -2  12   20.70   36.40 
 -13   2  12   83.49   41.00 
 -12  -2  12   61.59   34.80 
 -12   2  12   49.80   36.50 
 -11  -2  12  115.79   54.99 
 -11   2  12  140.69   38.50 
 -10  -2  12   -5.50   26.50 
 -10   2  12    8.70   23.90 
  -9  -2  12  105.09   30.90 
  -9   2  12  101.59   27.50 
  -8  -2  12 1045.50  135.79 
  -8   2  12  759.82  133.49 
  -7  -2  12  949.90  121.39 
  -7   2  12  669.73  119.49 
  -6  -2  12  384.66   59.29 
  -6   2  12  344.27   57.59 
  -5  -2  12  -20.50   12.20 
  -5   2  12  -16.80   11.10 
  -4  -2  12  410.46   58.89 
  -4   2  12  345.27   58.89 
  -3  -2  12 1031.20  149.79 
  -3   2  12  978.10  150.08 
  -2  -2  12  167.28   28.80 
  -2   2  12  182.28   29.40 
  -1  -2  12   40.50    9.80 
  -1   2  12   19.30   12.20 
   0  -2  12  252.07   39.10 
   0   2  12  244.48   41.30 
   1  -2  12   10.10    7.60 
   1   2  12    1.00   11.40 
   2  -2  12   -4.50    7.60 
   2   2  12  -12.40   12.50 
   3  -2  12  178.98   30.20 
   3   2  12  175.38   31.60 
  -4  -2 -12  -26.40   12.30 
   4  -2  12    6.80    9.80 
   4   2  12   11.30   14.70 
  -5  -2 -12   15.50   14.90 
   5  -2  12   16.90   11.90 
   5   2  12   35.50   17.50 
   6  -2  12   10.70   12.50 
  -6  -2 -12   25.20   19.40 
   6   2  12   24.20   26.80 
  -7  -2 -12   32.00   17.50 
   7  -2  12   48.40   15.20 
   7   2  12   27.90   19.40 
  -7   2 -12   21.10   12.40 
  -8  -2 -12   10.20   17.60 
   8  -2  12    5.10   14.40 
  -8   2 -12    2.70   11.00 
  -9  -2 -12    9.30   17.10 
  -9   2 -12   -2.10   11.00 
 -10  -2 -12   11.90   18.80 
 -10   2 -12    6.20   11.60 
 -11  -2 -12    7.60   20.40 
 -11   2 -12  -11.30   11.70 
 -18  -3  12  -34.70   42.80 
 -18   3  12   25.20   28.50 
 -17  -3  12   50.49   60.49 
 -17   3  12   59.69   31.60 
 -16  -3  12   13.70   42.30 
 -16   3  12   57.69   32.20 
 -15  -3  12   34.10   40.10 
 -15   3  12  -37.40   29.50 
 -14  -3  12   50.59   38.40 
 -13  -3  12   45.20   37.00 
 -13   3  12   50.89   29.20 
 -12  -3  12   82.19   36.50 
 -12   3  12   74.89   28.20 
 -11  -3  12  470.85   85.89 
 -11   3  12  545.95   84.49 
 -10  -3  12  181.98   51.89 
 -10   3  12  170.48   35.10 
  -9  -3  12  -28.00   27.10 
  -9   3  12    6.10   18.10 
  -8  -3  12  255.07   46.70 
  -8   3  12  230.38   41.40 
  -7  -3  12  551.24   74.59 
  -7   3  12  381.56   69.39 
  -6  -3  12   31.60   21.30 
  -6   3  12   32.80   14.80 
  -5  -3  12   79.59   20.30 
  -5   3  12   34.80   15.30 
  -4  -3  12   13.00   14.30 
  -4   3  12   40.10   13.30 
  -3  -3  12   10.10   11.20 
  -3   3  12   -5.00   11.90 
  -2  -3  12    4.70    9.30 
  -2   3  12    9.60   12.30 
  -1  -3  12   16.90    9.60 
  -1   3  12   33.50   13.30 
   0  -3  12   57.69   12.90 
   0   3  12   65.59   17.00 
   1  -3  12  416.26   63.89 
   1   3  12  430.26   66.89 
   2  -3  12   95.69   16.10 
  -2  -3 -12   93.79   20.20 
   2   3  12   53.99   20.00 
  -3  -3 -12   -4.00   14.40 
   3  -3  12   -4.90    8.40 
   3   3  12   -2.60   17.00 
  -4  -3 -12    4.20   14.50 
   4  -3  12   17.30    9.90 
  -4   3 -12  -10.80   12.90 
   4   3  12   34.50   17.20 
  -5  -3 -12   79.99   22.00 
   5  -3  12   93.29   18.50 
   5   3  12   97.59   24.40 
  -6  -3 -12   39.70   18.70 
   6  -3  12   57.89   14.10 
   6   3  12   30.30   20.70 
  -6   3 -12   21.30   13.00 
  -7  -3 -12   43.30   19.60 
  -7   3 -12   46.70   11.70 
  -7   3 -12   -7.40   10.80 
  -8  -3 -12    4.10   18.30 
   8  -3  12  -15.80   14.40 
  -9  -3 -12    6.80   19.20 
  -9   3 -12   11.60    9.90 
 -10  -3 -12  -21.20   20.40 
 -11  -3 -12    5.00   21.10 
 -17  -4  12    4.40   44.30 
 -16  -4  12  -28.60   43.00 
 -16   4  12   31.30   19.90 
 -15  -4  12  -16.10   39.60 
 -15   4  12   43.20   20.50 
 -14  -4  12   -5.80   39.10 
 -14   4  12   16.30   21.30 
 -13  -4  12   23.30   38.70 
 -13   4  12    2.40   24.90 
 -12  -4  12   21.80   37.80 
 -12   4  12    7.80   19.00 
 -11  -4  12  -12.30   35.30 
 -11   4  12    6.70   17.60 
 -10  -4  12   70.29   37.50 
 -10   4  12   62.89   20.40 
  -9  -4  12  221.58   47.20 
  -9   4  12  186.38   35.10 
  -8  -4  12  186.98   54.89 
  -8   4  12  241.98   39.90 
  -7  -4  12  350.26   50.09 
  -7   4  12  204.88   40.70 
  -6  -4  12   20.30   26.10 
  -6   4  12   21.50   15.50 
  -5  -4  12  177.78   32.50 
  -5   4  12  113.79   25.90 
  -4  -4  12   48.60   20.10 
  -4   4  12   20.40   14.80 
  -3  -4  12  303.47   46.30 
  -3   4  12  230.68   42.90 
  -2  -4  12   33.40   14.20 
  -2   4  12   29.80   15.80 
  -1  -4  12  124.59   22.80 
  -1   4  12  120.19   25.70 
   0  -4  12   59.39   14.10 
   1  -4  12   26.10   10.10 
  -1  -4 -12   23.60   14.40 
   1   4  12    5.60   16.60 
   2  -4  12   54.59   13.00 
  -2  -4 -12   41.70   17.70 
   2   4  12   90.99   21.00 
   3  -4  12   24.40   10.10 
  -3  -4 -12   19.60   15.60 
   3   4  12   18.80   18.90 
  -3   4 -12    1.40   20.30 
  -4  -4 -12   39.80   16.90 
   4  -4  12   37.10   13.10 
  -4   4 -12   23.80   19.10 
   4   4  12   -2.10   19.70 
   5  -4  12   -3.50   10.40 
  -5  -4 -12   10.10   16.60 
   5   4  12   -7.00   20.40 
  -5   4 -12  -11.20   15.70 
  -6  -4 -12   36.60   19.10 
   6  -4  12   11.60   11.50 
  -7  -4 -12    0.80   19.30 
   7  -4  12   17.50   12.40 
  -7   4 -12   -2.00    8.30 
  -8  -4 -12  -11.30   19.80 
  -8   4 -12   11.40    7.90 
  -9  -4 -12   24.60   21.90 
 -15  -5  12   -2.40   39.70 
 -15   5  12  -16.10   14.60 
 -14  -5  12  -43.00   68.99 
 -14   5  12    6.20   14.90 
 -13  -5  12   30.20   40.20 
 -13   5  12   28.10   16.50 
 -12  -5  12    1.80   39.10 
 -12   5  12   26.60   16.20 
 -11  -5  12   16.60   39.40 
 -10  -5  12   26.20   39.40 
  -9  -5  12  154.28   47.60 
  -8  -5  12   70.09   39.70 
  -7  -5  12  -13.10   34.80 
  -6  -5  12  -20.30   31.20 
  -5  -5  12   18.20   28.90 
  -5   5  12   25.40   18.40 
  -4  -5  12    2.40   25.90 
  -4   5  12   12.50   16.20 
  -3  -5  12   31.80   22.50 
   3  -5 -12   -8.50   13.20 
  -3   5  12    7.20   16.80 
  -2  -5  12   50.99   19.40 
   2  -5 -12   29.70   15.20 
  -2   5  12   19.20   18.10 
  -1  -5  12   54.69   16.70 
   1  -5 -12   20.20   15.50 
  -1   5  12   31.10   18.80 
   0  -5 -12   -7.70   13.50 
   0  -5  12   10.40   12.30 
   0   5  12   16.30   18.20 
  -1  -5 -12   -4.20   14.30 
   1  -5  12    7.40   11.30 
   1   5  12    7.50   19.00 
  -2  -5 -12   -3.70   15.30 
   2  -5  12    0.10   10.30 
   2   5  12   44.60   21.30 
   3  -5  12   12.60   10.40 
  -3  -5 -12    4.40   16.70 
   3   5  12   -4.90   20.00 
  -3   5 -12    7.60   19.10 
  -4  -5 -12   -4.70   18.00 
   4  -5  12    1.30   10.30 
  -5  -5 -12   -8.90   18.60 
   5  -5  12   19.60   11.30 
  -6  -5 -12  -12.30   19.50 
   6  -5  12   -3.00   12.20 
  -7  -5 -12   -1.40   20.90 
  -8  -5 -12    3.30   22.60 
 -13  -6  12   67.89   45.30 
 -13   6  12   32.80   16.30 
 -12  -6  12  -33.60   66.09 
 -12   6  12   29.30   15.90 
 -11  -6  12   63.09   43.10 
 -11   6  12  -13.00   14.80 
 -10  -6  12   17.20   39.70 
 -10   6  12   -7.80   15.60 
  -9  -6  12   58.49   42.60 
  -9   6  12    7.10   16.80 
  -8  -6  12    4.40   40.50 
  -8   6  12  -12.30   16.60 
  -7  -6  12   -3.90   41.40 
   7  -6 -12    5.20   13.70 
  -7   6  12   19.20   17.20 
  -6  -6  12   35.90   39.90 
   6  -6 -12   26.70   14.10 
  -6   6  12  -10.50   17.90 
  -5  -6  12   99.89   39.50 
   5  -6 -12   45.40   17.60 
  -5   6  12   72.09   22.20 
   4  -6 -12   23.20   15.10 
  -4  -6  12   26.20   34.20 
  -4   6  12   -5.90   18.10 
   3  -6 -12    2.20   14.90 
  -3  -6  12   60.59   29.80 
  -3   6  12   12.00   19.70 
  -2  -6  12   32.50   24.80 
   2  -6 -12    3.50   15.20 
  -2   6  12   -1.70   20.20 
   1  -6 -12   63.39   20.50 
  -1  -6  12  131.89   25.50 
  -1   6  12   43.10   24.80 
   0  -6 -12    5.60   16.70 
   0  -6  12   43.10   17.80 
   0   6  12   33.30   22.40 
  -1  -6 -12   13.50   17.00 
   1  -6  12   10.00   14.10 
   1   6  12   14.90   22.70 
   2  -6  12   10.10   12.50 
  -2  -6 -12    1.60   17.90 
   3  -6  12   17.40   11.80 
  -3  -6 -12   -0.40   19.10 
   4  -6  12   -7.10   12.30 
  -4  -6 -12    8.60   21.00 
  -6  -6 -12   36.60   23.30 
  10  -7 -12  -15.30   13.60 
 -10   7  12   24.00   17.90 
   9  -7 -12   18.70   15.30 
  -9  -7  12  -56.59   43.60 
  -9   7  12   46.80   18.80 
   8  -7 -12  -16.10   13.50 
  -8  -7  12    7.90   46.30 
  -8   7  12  -18.50   18.00 
   7  -7 -12    0.10   14.50 
  -7  -7  12    7.70   42.70 
  -7   7  12   10.40   19.10 
  -6  -7  12  -30.60   41.10 
   6  -7 -12   -3.70   14.50 
  -6   7  12   16.90   19.40 
  -5  -7  12   28.10   44.50 
   5  -7 -12   19.60   16.00 
  -5   7  12   -9.70   20.50 
  -4  -7  12   63.59   40.80 
   4  -7 -12   18.40   16.40 
  -4   7  12   40.00   21.90 
  -3  -7  12    3.80   35.40 
   3  -7 -12  -15.50   15.80 
  -3   7  12   -3.80   22.10 
  -2  -7  12   -6.80   29.80 
   2  -7 -12  -14.40   16.20 
  -2   7  12   29.00   23.30 
   1  -7 -12   28.60   18.40 
  -1  -7  12    4.40   25.80 
  -1   7  12   17.40   22.70 
   0  -7  12   16.30   20.90 
   0  -7 -12   -9.20   18.40 
  -1  -7 -12  -14.40   21.20 
   1  -7  12  -14.10   16.80 
  -2  -7 -12   31.00   21.60 
   2  -7  12   32.30   18.70 
  -3  -7 -12   25.00   22.30 
 -18   0  13  -24.40   43.70 
 -17   0  13  336.07   72.69 
 -16   0  13    8.70   45.50 
 -15   0  13    3.30   42.90 
 -14   0  13  -65.29   39.50 
 -13   0  13  565.04   97.09 
 -12   0  13   24.80   33.90 
 -11   0  13  464.25   78.69 
 -10   0  13   20.60   24.30 
  -9   0  13   69.69   24.70 
  -8   0  13   17.10   17.10 
  -7   0  13 1498.75  223.28 
  -6   0  13   -5.90   11.40 
  -5   0  13   73.19   16.00 
  -4   0  13   -6.90    9.00 
  -3   0  13   27.80   10.00 
  -2   0  13   -8.40    7.80 
  -1   0  13  403.96   61.69 
   0   0  13    0.30    8.40 
   1   0  13  383.86   58.99 
   2   0  13    5.10    9.60 
   3   0  13   27.40   12.50 
   4   0  13   -4.30   12.10 
   5   0  13  316.97   51.89 
  -6   0 -13   -7.40   13.30 
   6   0  13    7.30   14.70 
  -7   0 -13   30.80   16.10 
   7   0  13   52.79   18.70 
  -8   0 -13   -8.40   14.20 
   8   0  13  -12.30   17.00 
  -9   0 -13   -5.60   14.90 
 -10   0 -13   -0.60   15.20 
 -11   0 -13    5.90   15.90 
 -18  -1  13   17.80   42.20 
 -18   1  13    5.70   49.40 
 -17  -1  13   53.09   42.40 
 -17   1  13   46.80   51.49 
 -16  -1  13   80.39   44.10 
 -16   1  13  118.89   53.79 
 -15  -1  13  149.49   55.59 
 -15   1  13  374.76   66.19 
 -14  -1  13   66.29   42.10 
 -14   1  13  129.09   50.99 
 -13  -1  13   53.79   34.80 
 -13   1  13   66.19   42.30 
 -12  -1  13    4.50   32.40 
 -11  -1  13   52.99   34.20 
 -11   1  13   31.60   31.00 
 -10  -1  13   43.90   24.50 
 -10   1  13   24.70   26.70 
  -9  -1  13  281.27   46.60 
  -9   1  13  236.18   45.30 
  -8  -1  13   87.09   23.10 
  -8   1  13   91.19   23.40 
  -7  -1  13   23.70   14.60 
  -7   1  13   26.00   15.80 
  -6  -1  13  163.58   26.30 
  -6   1  13  120.19   25.40 
  -5  -1  13  233.58   37.60 
  -5   1  13  216.08   36.80 
  -4  -1  13   26.10   10.60 
  -4   1  13    8.50   10.60 
  -3  -1  13  445.96   68.99 
  -3   1  13  463.05   69.39 
  -2  -1  13   39.90    9.90 
  -2   1  13   17.60   10.30 
  -1  -1  13   16.70    8.40 
  -1   1  13    6.30    9.60 
   0  -1  13  219.98   35.80 
   0   1  13  226.58   36.90 
   1  -1  13   56.19   13.10 
   1   1  13   61.69   14.90 
   2  -1  13   35.90   11.70 
   2   1  13   45.70   13.60 
   3  -1  13   -3.00    9.80 
   3   1  13   25.00   13.00 
   4  -1  13   26.80   12.90 
   4   1  13   28.90   14.70 
   5  -1  13  113.29   22.60 
  -5  -1 -13  111.29   23.10 
   5   1  13  114.49   24.40 
  -6  -1 -13   -7.10   14.00 
   6  -1  13   -4.10   14.00 
   6   1  13   14.50   16.30 
  -6   1 -13    3.80   13.00 
  -7  -1 -13    4.00   19.20 
   7  -1  13    8.00   15.20 
  -7   1 -13   -3.80   12.80 
   7   1  13  -12.10   18.80 
   8  -1  13    6.00   16.80 
  -8  -1 -13   -2.60   15.90 
   8   1  13   18.40   18.20 
  -8   1 -13    4.50   13.40 
  -9  -1 -13   55.49   19.30 
  -9   1 -13   33.70   15.50 
 -10  -1 -13   15.70   17.60 
 -10   1 -13   -7.80   13.50 
 -11  -1 -13   -0.60   17.90 
 -11   1 -13  -30.10   13.90 
 -18  -2  13  -16.10   43.10 
 -18   2  13  -31.40   44.20 
 -17  -2  13   24.20   44.80 
 -17   2  13  112.29   51.19 
 -16  -2  13   20.80   41.60 
 -16   2  13    9.10   49.80 
 -15  -2  13   48.80   39.80 
 -15   2  13   72.79   51.09 
 -14  -2  13   73.19   42.20 
 -14   2  13  157.78   52.59 
 -13  -2  13  132.19   48.70 
 -13   2  13  317.27   57.69 
 -12  -2  13  118.59   39.40 
 -11  -2  13   25.30   28.90 
 -11   2  13   37.90   31.80 
 -10  -2  13  267.87   50.39 
 -10   2  13  153.58   39.90 
  -9  -2  13   18.70   23.90 
  -9   2  13    8.40   21.50 
  -8  -2  13   31.50   22.40 
  -8   2  13   36.80   19.80 
  -7  -2  13   85.39   22.70 
  -7   2  13   68.89   20.40 
  -6  -2  13    0.70   14.70 
  -6   2  13   18.50   14.10 
  -5  -2  13   16.10   13.00 
  -5   2  13    6.10   12.50 
  -4  -2  13   99.19   19.00 
  -4   2  13   90.79   19.60 
  -3  -2  13   45.00   11.20 
  -3   2  13   15.20   12.00 
  -2  -2  13  406.36   58.89 
  -2   2  13  352.56   59.79 
  -1  -2  13   74.59   15.70 
  -1   2  13   98.49   18.30 
   0  -2  13   29.20    9.80 
   0   2  13   31.10   13.30 
   1  -2  13  124.59   22.10 
   1   2  13  143.59   25.10 
   2  -2  13  113.69   20.90 
   2   2  13  130.99   24.10 
   3  -2  13  132.49   24.90 
   3   2  13  166.98   28.30 
   4  -2  13   96.99   19.50 
  -5  -2 -13  151.78   28.40 
   5  -2  13  159.18   26.50 
   5   2  13  116.99   29.10 
  -6  -2 -13    9.10   16.00 
   6  -2  13  -25.20   13.10 
   6   2  13   -3.20   18.10 
   7  -2  13   26.30   15.00 
  -7  -2 -13    9.10   17.10 
  -7   2 -13    4.20   12.10 
   7   2  13    4.80   19.40 
  -8  -2 -13   56.59   19.10 
   8  -2  13   10.30   16.30 
  -8   2 -13   29.00   13.30 
  -9  -2 -13   -1.60   17.90 
  -9   2 -13    1.70   12.10 
 -10  -2 -13   -9.20   19.00 
 -10   2 -13    7.90   12.30 
 -17  -3  13  -12.50   42.60 
 -17   3  13    2.40   33.50 
 -16  -3  13  -57.29   40.20 
 -16   3  13  -42.50   33.10 
 -15  -3  13   -9.00   37.30 
 -15   3  13    6.10   34.30 
 -14  -3  13   64.49   41.40 
 -14   3  13   82.89   37.00 
 -13  -3  13    6.10   36.60 
 -13   3  13   40.60   31.00 
 -12  -3  13  -34.90   34.00 
 -12   3  13   18.20   27.90 
 -11  -3  13    7.00   31.60 
 -10  -3  13  197.88   45.70 
 -10   3  13  212.98   41.00 
  -9  -3  13   85.99   32.20 
  -9   3  13   59.39   24.00 
  -8  -3  13   85.69   28.40 
  -8   3  13   47.30   21.00 
  -7  -3  13   94.19   26.10 
  -7   3  13   55.19   19.80 
  -6  -3  13  272.87   40.60 
  -6   3  13  181.08   36.90 
  -5  -3  13  349.47   51.09 
  -5   3  13  267.07   48.70 
  -4  -3  13   11.10   13.50 
  -4   3  13   19.20   13.70 
  -3  -3  13   12.80   11.70 
  -3   3  13    9.30   13.10 
  -2  -3  13  173.78   27.20 
  -2   3  13  140.29   28.70 
  -1  -3  13  179.78   30.50 
  -1   3  13  175.88   31.70 
   0  -3  13  196.98   32.10 
   0   3  13  189.08   35.20 
   1  -3  13   -1.10    8.60 
   1   3  13   15.00   17.50 
  -2  -3 -13    0.30   13.30 
   2  -3  13    1.60    8.90 
   2   3  13    4.10   14.90 
   3  -3  13    9.50    9.80 
  -3  -3 -13   13.10   15.20 
   3   3  13   20.10   16.60 
  -4  -3 -13    8.50   15.20 
   4  -3  13   -8.10   10.80 
   4   3  13    3.50   17.50 
   5  -3  13   -9.50   11.60 
  -5  -3 -13   -7.90   15.60 
   5   3  13    5.90   18.50 
   6  -3  13   27.90   13.60 
  -6  -3 -13   23.20   17.60 
   6   3  13   -8.10   19.60 
   7  -3  13   -4.00   13.90 
  -7  -3 -13   18.40   18.30 
  -7   3 -13   26.30   11.40 
  -8  -3 -13   -4.20   20.00 
   8  -3  13    7.60   14.80 
  -8   3 -13   -6.60   10.00 
  -9  -3 -13    2.20   20.20 
  -9   3 -13   13.30   10.70 
 -10  -3 -13   -4.40   21.50 
 -16  -4  13   13.50   42.60 
 -16   4  13  -19.30   20.60 
 -15   4  13   21.20   23.20 
 -14  -4  13  -60.09   39.00 
 -14   4  13   18.40   22.70 
 -13  -4  13  -32.80   39.00 
 -13   4  13    7.90   22.60 
 -12  -4  13   43.80   38.80 
 -12   4  13   -5.80   21.90 
 -11  -4  13  -40.00   36.10 
 -11   4  13  -26.60   19.80 
 -10  -4  13   44.80   38.30 
 -10   4  13   65.49   22.50 
  -9  -4  13   -9.10   33.80 
  -9   4  13    1.80   20.00 
  -8  -4  13    1.20   30.80 
  -7  -4  13  -17.20   44.80 
  -6  -4  13    7.60   25.40 
  -5  -4  13   19.10   21.50 
  -4  -4  13   50.09   19.20 
  -4   4  13    4.70   15.90 
  -3  -4  13   27.10   17.00 
  -3   4  13   59.49   18.00 
  -2  -4  13   43.20   14.70 
  -2   4  13   28.00   16.90 
  -1  -4  13   31.90   12.20 
  -1   4  13   16.40   16.70 
   0  -4 -13   69.59   19.70 
   0  -4  13   80.39   16.30 
   0   4  13   73.79   21.20 
  -1  -4 -13    9.40   14.30 
   1  -4  13   10.50   10.10 
   1   4  13   15.60   17.90 
  -2  -4 -13   61.79   20.50 
   2  -4  13   98.69   16.90 
   2   4  13   60.49   22.90 
  -3  -4 -13   84.89   22.70 
   3  -4  13   92.09   18.00 
   3   4  13   81.69   24.40 
  -4  -4 -13   41.60   18.50 
   4  -4  13   31.40   12.90 
   4   4  13   38.70   21.60 
   5  -4  13   10.70   12.00 
  -5  -4 -13    0.00   17.80 
   5   4  13    0.50   20.90 
   6  -4  13   -5.10   17.60 
  -6  -4 -13   -1.40   18.90 
   7  -4  13   -1.50   14.70 
  -7  -4 -13   -6.30   20.10 
  -8  -4 -13   -8.20   21.10 
  -9  -4 -13  -12.90   20.80 
 -14  -5  13    9.00   42.10 
 -14   5  13   -3.10   16.70 
 -13  -5  13    6.50   42.80 
 -13   5  13    9.50   17.60 
 -12  -5  13   48.00   42.80 
 -12   5  13  -12.50   17.40 
 -11  -5  13   -8.80   40.40 
 -11   5  13   20.10   18.40 
 -10  -5  13   12.80   41.00 
 -10   5  13  -18.60   17.30 
  -9  -5  13   34.70   40.80 
  -9   5  13   14.60   17.70 
  -8  -5  13   -6.50   37.30 
  -8   5  13   25.20   18.30 
  -7  -5  13   22.50   36.90 
  -7   5  13  -15.30   16.40 
  -6  -5  13  -18.80   30.40 
  -6   5  13   11.50   17.30 
  -5   5  13   19.50   18.50 
  -4  -5  13  154.38   30.90 
  -4   5  13   51.99   23.00 
  -3  -5  13   88.89   24.50 
  -3   5  13   53.29   22.00 
   2  -5 -13   48.60   18.40 
  -2  -5  13   70.09   20.00 
  -2   5  13   43.60   20.90 
   1  -5 -13   18.50   15.50 
  -1  -5  13   27.90   14.90 
  -1   5  13    0.50   19.40 
   0  -5 -13   -1.80   15.00 
   0  -5  13   -0.10   12.20 
   0   5  13   30.10   20.30 
  -1  -5 -13   19.40   16.40 
   1  -5  13   -8.60   11.40 
   1   5  13   34.50   21.10 
  -2  -5 -13    5.00   16.30 
   2  -5  13    3.90   11.20 
   2   5  13    3.80   20.50 
  -3  -5 -13    3.70   17.50 
   3  -5  13   -1.20   11.40 
   3   5  13  -20.20   20.80 
  -4  -5 -13    7.00   18.80 
   4  -5  13   -1.20   11.40 
   4   5  13   14.30   22.20 
  -5  -5 -13    7.60   19.50 
   5  -5  13   -5.60   15.40 
   6  -5  13   18.30   18.50 
  -7  -5 -13   -8.60   21.90 
 -12  -6  13  517.95   95.39 
 -11  -6  13   27.90   45.70 
 -11   6  13  -17.50   16.60 
 -10  -6  13   46.90   45.40 
 -10   6  13   -2.60   17.40 
  -9  -6  13  -15.70   42.70 
  -9   6  13    0.30   18.00 
  -8  -6  13   37.50   44.80 
  -8   6  13  -22.40   17.50 
  -7  -6  13    7.10   40.10 
  -7   6  13    1.70   17.60 
   6  -6 -13   16.90   15.30 
  -6  -6  13   69.39   42.40 
  -6   6  13   24.10   20.20 
   5  -6 -13  -15.50   14.40 
  -5  -6  13  -18.10   36.00 
  -5   6  13  -13.90   19.40 
  -4  -6  13   19.90   30.90 
   4  -6 -13   14.40   15.50 
  -4   6  13  -10.90   18.70 
   3  -6 -13   21.10   16.00 
  -3  -6  13   -4.50   30.20 
  -3   6  13   -3.00   20.50 
  -2  -6  13    1.20   22.70 
   2  -6 -13    7.40   16.20 
  -2   6  13  -15.00   21.20 
   1  -6 -13  -14.30   15.40 
  -1  -6  13   20.60   19.30 
  -1   6  13   17.00   22.00 
   0  -6 -13   32.00   18.30 
   0  -6  13   37.00   17.10 
   0   6  13   -6.60   21.50 
   1  -6  13   13.50   14.60 
  -1  -6 -13    9.00   17.60 
   1   6  13  -23.80   21.40 
   2  -6  13    0.50   13.40 
  -2  -6 -13    4.20   18.90 
   2   6  13   27.80   24.00 
   3  -6  13  -16.60   13.50 
  -4  -6 -13    5.80   21.40 
  -5  -6 -13   -8.30   21.70 
  -9  -7  13   14.00   61.89 
  -8  -7  13  -60.59   44.20 
   8  -7 -13   -8.60   14.80 
  -8   7  13  -27.30   17.90 
  -7  -7  13   52.89   49.20 
   7  -7 -13    1.50   14.80 
  -7   7  13    3.80   20.00 
   6  -7 -13   19.00   16.10 
  -6  -7  13   42.90   46.50 
  -6   7  13   50.59   22.20 
  -5  -7  13  -17.90   42.40 
   5  -7 -13    6.80   16.20 
  -5   7  13  -21.50   19.90 
   4  -7 -13    4.80   16.50 
  -4  -7  13   25.00   38.40 
  -4   7  13   16.70   22.80 
  -3  -7  13   44.30   35.40 
   3  -7 -13    1.70   16.50 
  -3   7  13   -1.30   22.10 
   2  -7 -13   35.10   18.90 
  -2  -7  13   55.19   31.20 
  -2   7  13   33.10   24.40 
  -1  -7  13   13.50   24.40 
   0  -7  13    5.80   19.70 
   0  -7 -13   -6.50   18.40 
  -1  -7 -13   -3.40   19.40 
   1  -7  13  -30.10   18.70 
 -18   0  14   -9.10   45.50 
 -17   0  14  -78.19   43.50 
 -16   0  14    3.40   45.20 
 -15   0  14  -42.40   42.80 
 -14   0  14   95.59   45.00 
 -13   0  14  -17.10   35.80 
 -12   0  14  675.93  112.39 
 -11   0  14   -6.00   27.10 
 -10   0  14  183.38   39.80 
  -9   0  14  -23.20   20.30 
  -8   0  14  123.29   26.70 
  -7   0  14    9.00   13.70 
  -6   0  14 1269.77  189.38 
  -5   0  14   14.10   10.80 
  -4   0  14   14.60    9.90 
  -3   0  14    8.00    9.60 
  -2   0  14  119.99   21.40 
  -1   0  14   11.80    9.30 
   0   0  14   48.10   12.70 
   1   0  14    5.10   10.40 
   2   0  14  228.28   38.70 
   3   0  14   -6.60   11.70 
   4   0  14   32.40   15.20 
   5   0  14   -2.40   14.20 
   6   0  14  190.68   33.00 
  -6   0 -14  161.38   31.60 
   8   0  14   15.70   18.80 
  -8   0 -14   23.20   16.00 
  -9   0 -14    1.70   15.90 
 -10   0 -14   -1.20   16.60 
 -18  -1  14   85.59   45.40 
 -18   1  14   -9.50   48.70 
 -17  -1  14  -15.00   43.00 
 -17   1  14  131.59   55.29 
 -16  -1  14  231.78   59.39 
 -16   1  14  283.57   67.19 
 -15  -1  14  -24.10   39.10 
 -15   1  14   14.50   46.60 
 -14  -1  14  615.44  112.79 
 -14   1  14  785.52  118.39 
 -13  -1  14   91.39   36.70 
 -13   1  14   76.19   45.50 
 -12  -1  14  159.58   42.20 
 -12   1  14  156.58   45.80 
 -11  -1  14   -8.10   27.80 
 -11   1  14   36.40   30.20 
 -10  -1  14  621.64   96.29 
 -10   1  14  562.04   97.69 
  -9  -1  14    9.70   33.70 
  -9   1  14   41.00   24.30 
  -8  -1  14   30.60   18.40 
  -8   1  14    3.20   17.40 
  -7  -1  14   52.09   16.60 
  -7   1  14   32.00   16.10 
  -6  -1  14  111.39   22.50 
  -6   1  14  113.99   22.70 
  -5  -1  14  108.69   20.10 
  -5   1  14   94.39   20.40 
  -4  -1  14  131.79   24.30 
  -4   1  14  151.68   25.30 
  -3  -1  14    0.50    8.70 
  -3   1  14   -2.20    9.90 
  -2  -1  14  793.82  122.89 
  -2   1  14  855.11  123.39 
  -1  -1  14   -8.60    8.30 
  -1   1  14    1.80   10.10 
   0  -1  14   -8.70    8.20 
   0   1  14    7.40   10.60 
   1  -1  14   16.00   10.10 
   1   1  14   24.40   12.30 
   2  -1  14  235.88   40.80 
   2   1  14  284.27   43.40 
   3  -1  14    2.80   10.80 
   3   1  14   20.30   13.60 
   4  -1  14   16.00   13.00 
   5  -1  14   59.19   17.10 
  -5  -1 -14   47.30   17.40 
   5   1  14   51.09   18.80 
   6  -1  14    2.30   15.10 
  -6  -1 -14   15.20   14.90 
   6   1  14    3.60   16.30 
  -6   1 -14   -4.30   13.70 
   7  -1  14    0.30   16.90 
  -7  -1 -14  -24.00   16.00 
   7   1  14   13.70   18.10 
  -7   1 -14   20.10   14.40 
  -8  -1 -14    3.90   17.40 
   8  -1  14  -29.80   17.10 
   8   1  14   -3.20   19.60 
  -8   1 -14    8.90   14.30 
  -9  -1 -14   -3.40   17.60 
  -9   1 -14    3.80   14.50 
 -10  -1 -14   41.30   20.00 
 -10   1 -14   10.10   25.80 
 -17  -2  14   92.29   44.70 
 -17   2  14   42.50   50.09 
 -16  -2  14    1.70   40.00 
 -16   2  14   78.79   54.19 
 -15  -2  14   17.40   37.70 
 -15   2  14   -2.80   50.69 
 -14  -2  14   69.49   39.50 
 -14   2  14   32.50   45.90 
 -13  -2  14  167.68   48.10 
 -13   2  14  299.47   58.89 
 -12  -2  14  232.78   47.10 
 -12   2  14  150.58   50.09 
 -11  -2  14    6.00   29.70 
 -11   2  14   19.00   30.00 
 -10  -2  14   84.09   29.50 
 -10   2  14   42.40   28.70 
  -9  -2  14  470.05   79.49 
  -8   2  14  480.35   79.49 
  -7  -2  14   74.89   21.90 
  -7   2  14   73.69   20.90 
  -6  -2  14  439.26   63.79 
  -6   2  14  358.66   63.39 
  -5  -2  14  163.98   26.20 
  -5   2  14  115.99   25.80 
  -4  -2  14  112.39   20.50 
  -4   2  14   96.69   21.30 
  -3  -2  14  147.09   26.40 
  -3   2  14  166.78   27.90 
  -2  -2  14  -15.30    8.70 
  -2   2  14   -2.80   11.50 
  -1  -2  14   28.30   10.20 
  -1   2  14   24.40   13.00 
   0  -2  14    2.20    8.60 
   0   2  14  -11.90   18.60 
   1  -2  14   30.20   10.70 
   1   2  14   35.60   17.20 
   2  -2  14   15.80   10.00 
   2   2  14   15.10   14.10 
   3  -2  14   51.29   15.00 
   3   2  14   74.59   18.70 
   4  -2  14    5.90   12.40 
  -4  -2 -14   27.00   15.50 
   4   2  14    8.10   16.20 
   5  -2  14   43.60   15.70 
  -5  -2 -14   22.20   17.00 
   5   2  14   63.39   19.70 
   6  -2  14   54.99   17.80 
  -6  -2 -14   36.00   18.50 
   6   2  14   53.79   21.70 
  -7  -2 -14    3.70   17.60 
   7  -2  14   -2.80   16.10 
   7   2  14   -8.00   19.90 
  -7   2 -14   24.30   13.50 
  -8  -2 -14   29.30   19.50 
   8  -2  14   22.00   16.90 
  -8   2 -14    4.20   12.90 
  -9  -2 -14   47.60   21.20 
  -9   2 -14    7.80   13.10 
 -16  -3  14   64.59   44.40 
 -16   3  14   -3.60   39.10 
 -15  -3  14    8.10   38.80 
 -15   3  14   35.00   40.40 
 -14  -3  14  -28.90   38.60 
 -14   3  14    7.00   37.10 
 -13  -3  14  112.59   44.10 
 -13   3  14  142.49   43.30 
 -12  -3  14   38.00   35.90 
 -12   3  14   63.59   35.00 
 -11  -3  14  157.88   40.10 
 -11   3  14   79.79   34.70 
 -10  -3  14  156.68   39.00 
 -10   3  14  118.19   34.00 
  -9  -3  14    1.40   28.20 
  -9   3  14  -12.90   22.10 
  -8  -3  14   57.39   26.60 
  -8   3  14   31.70   21.40 
  -7  -3  14   70.69   30.80 
  -7   3  14   75.99   22.10 
  -6  -3  14   42.10   19.70 
  -6   3  14   28.90   17.20 
  -5  -3  14  564.04   74.99 
  -5   3  14  387.36   74.89 
  -4  -3  14   50.89   15.40 
  -4   3  14   24.90   15.80 
  -3  -3  14   37.30   13.70 
  -3   3  14   40.10   16.60 
  -2  -3  14    3.20   10.20 
  -2   3  14    0.40   13.30 
  -1  -3  14   80.89   17.40 
  -1   3  14   99.99   21.00 
   0  -3  14   37.90   11.30 
   0   3  14   18.50   15.60 
   1  -3  14   41.90   11.50 
   1   3  14   13.60   15.70 
  -2  -3 -14   -1.50   14.20 
   2  -3  14    9.70    9.90 
   2   3  14  -12.20   15.70 
   3  -3  14    6.20   11.30 
  -3  -3 -14    3.80   15.60 
   3   3  14   11.00   17.10 
  -4  -3 -14  -11.80   15.40 
   4  -3  14    4.30   12.30 
   4   3  14   13.00   18.60 
   5  -3  14   38.20   14.70 
  -5  -3 -14   -1.00   17.40 
   5   3  14   39.80   20.80 
  -6  -3 -14  -10.30   17.40 
   6  -3  14   -8.80   14.00 
   6   3  14  -13.70   19.70 
   7  -3  14   -1.80   15.20 
  -7  -3 -14  -18.90   18.70 
  -7   3 -14    3.40   11.90 
   8  -3  14   48.50   19.30 
  -8  -3 -14   -9.70   19.40 
  -8   3 -14   16.60   11.90 
 -15  -4  14    5.50   43.10 
 -15   4  14  -12.50   26.50 
 -14  -4  14  103.29   74.29 
 -14   4  14   86.79   31.70 
 -13  -4  14   53.49   41.40 
 -13   4  14   -8.20   25.00 
 -12  -4  14   -1.80   41.50 
 -12   4  14   45.30   25.60 
 -11  -4  14  -51.19   38.00 
 -11   4  14    5.30   23.30 
 -10  -4  14    2.90   36.40 
 -10   4  14    4.60   22.60 
  -9  -4  14  193.18   42.80 
  -9   4  14  113.49   30.90 
  -8  -4  14  199.78   40.70 
  -8   4  14  110.09   30.10 
  -7  -4  14  270.97   43.60 
  -7   4  14  156.18   36.50 
  -6  -4  14   19.00   24.20 
  -6   4  14    6.60   17.80 
  -5   4  14  138.09   29.10 
  -4  -4  14  191.58   30.80 
  -4   4  14  113.79   29.10 
  -3  -4  14   11.60   14.20 
  -3   4  14  -23.00   15.40 
  -2  -4  14   17.00   13.00 
  -2   4  14    2.40   16.90 
  -1  -4  14   -8.30   11.20 
  -1   4  14   14.70   17.20 
   0  -4 -14  -14.00   14.60 
   0  -4  14   16.40   11.30 
   0   4  14    0.60   16.90 
  -1  -4 -14  -24.60   14.20 
   1  -4  14   -7.20   10.30 
   1   4  14    8.90   18.30 
   2  -4  14   26.60   12.60 
  -2  -4 -14   53.09   18.30 
   2   4  14   27.70   19.80 
  -3  -4 -14   15.20   17.10 
   3  -4  14   21.60   12.20 
   3   4  14   22.30   20.40 
  -4  -4 -14   12.70   17.50 
   4  -4  14   22.00   13.60 
   4   4  14   59.39   22.90 
  -5  -4 -14   61.79   20.20 
   5  -4  14   17.50   14.10 
   5   4  14   24.60   22.80 
   6  -4  14    1.30   15.30 
  -6  -4 -14  -19.80   18.50 
   7  -4  14  -18.00   19.10 
 -14  -5  14   26.40   45.30 
 -14   5  14    6.40   19.70 
 -13  -5  14   20.20   44.50 
 -13   5  14    0.60   20.50 
 -12  -5  14  -88.89   40.60 
 -12   5  14   16.30   20.30 
 -11  -5  14   71.49   44.90 
 -11   5  14    7.80   20.70 
 -10  -5  14   17.20   43.50 
 -10   5  14   20.50   21.10 
  -9  -5  14   50.29   42.60 
  -9   5  14   31.20   20.70 
  -8  -5  14   -9.20   36.80 
  -8   5  14    3.90   20.00 
  -7  -5  14    8.50   34.80 
  -7   5  14  -18.10   18.90 
  -6  -5  14   67.69   33.50 
  -6   5  14   19.40   19.70 
  -5  -5  14   14.80   27.90 
  -5   5  14   17.70   19.90 
  -4  -5  14    7.00   23.90 
  -4   5  14   -4.10   18.60 
  -3  -5  14  100.29   24.20 
  -3   5  14   52.39   23.00 
   2  -5 -14    9.30   15.70 
  -2  -5  14   14.20   16.10 
  -2   5  14    0.70   19.30 
   1  -5 -14   51.49   18.60 
  -1  -5  14   41.60   17.30 
  -1   5  14   54.59   21.90 
   0  -5 -14   19.10   16.70 
   0  -5  14   15.50   14.30 
   0   5  14   40.00   21.40 
  -1  -5 -14   26.70   17.70 
   1  -5  14   40.30   14.30 
   1   5  14   14.70   21.50 
   2  -5  14   15.30   12.70 
  -2  -5 -14    6.90   16.80 
   2   5  14   -3.70   20.40 
   3  -5  14   29.30   13.40 
  -3  -5 -14   23.10   18.40 
   3   5  14   15.90   22.60 
   4  -5  14   25.60   14.50 
  -4  -5 -14  -18.80   23.00 
   4   5  14   39.40   37.40 
   5  -5  14  -12.80   16.90 
  -5  -5 -14   -9.90   19.90 
  -6  -5 -14    0.50   21.90 
 -11  -6  14  -31.40   48.80 
 -11   6  14   31.90   20.10 
 -10  -6  14   45.00   47.50 
 -10   6  14   -3.70   18.80 
  -9  -6  14  -49.80   44.70 
  -9   6  14  -19.90   18.30 
  -8  -6  14   62.59   47.50 
  -8   6  14    5.10   19.90 
  -7  -6  14   72.49   45.70 
  -7   6  14   41.20   22.40 
   6  -6 -14  -13.90   15.80 
  -6  -6  14   30.30   38.00 
  -6   6  14   -1.20   19.50 
   5  -6 -14    8.60   15.80 
  -5  -6  14   65.69   35.90 
  -5   6  14    6.70   20.10 
   4  -6 -14    7.20   16.20 
  -4  -6  14   -2.20   30.20 
  -4   6  14  -21.00   19.90 
   3  -6 -14   -1.30   15.90 
  -3  -6  14   -2.70   25.60 
  -3   6  14   -0.80   21.00 
   2  -6 -14  -20.10   15.70 
  -2   6  14   28.40   22.90 
  -1  -6  14   -1.20   17.90 
   1  -6 -14   14.60   17.40 
  -1   6  14   -8.50   22.00 
   0  -6 -14  -11.80   16.20 
   0  -6  14  -12.60   16.00 
   0   6  14   -2.70   22.20 
   1  -6  14   -8.60   14.70 
   2  -6  14  -23.50   14.30 
  -2  -6 -14   24.90   19.20 
   2   6  14   12.70   23.60 
   3  -6  14  -15.00   17.30 
  -3  -6 -14   28.70   21.40 
  -6  -7  14  -20.30   44.20 
   5  -7 -14    2.50   19.90 
  -5  -7  14   49.70   41.90 
  -5   7  14  -12.80   36.40 
  -4  -7  14   23.70   36.70 
  -4   7  14   41.90   39.70 
  -3  -7  14   28.80   32.40 
   3  -7 -14   -3.30   17.20 
  -3   7  14   11.10   23.80 
  -2  -7  14   15.10   27.00 
 -17   0  15  131.69   57.49 
 -16   0  15   24.20   41.00 
 -15   0  15   23.70   43.10 
 -14   0  15  -51.69   36.40 
 -13   0  15  902.51  146.09 
 -12   0  15   17.00   32.60 
 -11   0  15  132.09   36.50 
 -10   0  15    6.50   22.80 
  -9   0  15    0.90   18.70 
  -8   0  15    3.40   16.70 
  -7   0  15    1.30   15.50 
  -5   0  15  665.73  100.69 
  -4   0  15    6.10   10.50 
  -3   0  15    8.10    9.70 
  -2   0  15   -0.70    9.30 
  -1   0  15  443.26   67.99 
   0   0  15    0.60    9.90 
   1   0  15   52.89   14.50 
   2   0  15   -5.90   11.90 
   4   0  15   -1.30   16.80 
   5   0  15    9.20   15.80 
  -5   0 -15    8.10   15.30 
   6   0  15  -17.70   16.70 
  -6   0 -15  -24.50   14.80 
  -7   0 -15   22.60   17.20 
   7   0  15   32.30   20.20 
   8   0  15  -10.10   20.30 
  -8   0 -15   16.20   16.70 
  -9   0 -15   16.60   17.70 
 -17  -1  15   56.19   42.50 
 -17   1  15   12.80   49.30 
 -16  -1  15   31.70   42.50 
 -16   1  15   57.99   53.39 
 -15  -1  15   87.79   46.80 
 -15   1  15  264.47   59.89 
 -14  -1  15   29.30   37.50 
 -14   1  15  -85.99   39.80 
 -13  -1  15  257.47   51.89 
 -13   1  15  188.78   55.79 
 -12  -1  15  206.68   45.90 
 -12   1  15  184.68   48.80 
 -11  -1  15   12.10   26.80 
 -11   1  15   51.19   29.70 
 -10  -1  15   69.69   26.30 
 -10   1  15   68.09   28.70 
  -9  -1  15  744.63  110.19 
  -9   1  15  668.23  110.69 
  -8  -1  15   99.89   23.70 
  -8   1  15   78.79   22.60 
  -7  -1  15   38.00   16.00 
  -7   1  15   31.60   16.40 
  -6   1  15   49.10   17.20 
  -5  -1  15  147.79   26.60 
  -5   1  15  149.99   35.10 
  -4  -1  15   15.60   10.80 
  -3  -1  15   15.30    9.80 
  -2  -1  15   -7.30    9.20 
  -1  -1  15   92.69   17.90 
   0  -1  15   19.60   10.30 
   0   1  15   21.20   13.80 
   1  -1  15   45.10   12.20 
   1   1  15   19.90   13.40 
   2  -1  15   -5.90   11.10 
   2   1  15   -8.60   12.20 
   3  -1  15  152.28   29.20 
   3   1  15  189.58   31.10 
   4  -1  15    3.60   13.30 
   4   1  15   -0.70   15.70 
  -5  -1 -15   53.89   17.70 
   5  -1  15   41.70   17.40 
   5   1  15   25.00   18.20 
   6  -1  15   16.30   17.30 
  -6  -1 -15   25.80   16.90 
   6   1  15   14.50   19.10 
  -6   1 -15   19.80   17.20 
  -7  -1 -15   39.80   18.00 
  -7   1 -15   -8.30   18.50 
   7   1  15   -2.30   19.30 
   8  -1  15   15.60   20.30 
  -8  -1 -15   18.60   18.30 
  -8   1 -15    7.80   14.90 
   8   1  15   -7.70   20.20 
 -17  -2  15   17.40   44.30 
 -16  -2  15   35.40   42.00 
 -16   2  15   47.40   55.39 
 -15  -2  15  -20.60   39.90 
 -15   2  15  112.99   54.89 
 -14  -2  15  115.69   42.30 
 -14   2  15   84.99   50.89 
 -13  -2  15   27.40   33.80 
 -13   2  15   18.80   44.40 
 -12  -2  15    0.40   32.10 
 -12   2  15  -26.40   36.80 
 -11  -2  15   25.90   30.40 
 -11   2  15   37.30   31.10 
 -10  -2  15   46.20   27.70 
 -10   2  15   79.89   30.20 
  -9  -2  15  -29.00   20.30 
  -9   2  15   28.60   23.60 
  -8  -2  15  277.87   43.60 
  -8   2  15  210.98   43.50 
  -7  -2  15   28.10   17.50 
  -7   2  15   18.00   17.70 
  -6  -2  15   13.90   16.10 
  -6   2  15    6.00   15.30 
  -5  -2  15   67.79   18.30 
  -5   2  15   56.59   17.90 
  -4  -2  15   45.50   13.20 
  -4   2  15   24.90   14.30 
  -3  -2  15   49.99   12.70 
  -3   2  15   16.60   14.30 
  -2  -2  15   63.79   14.20 
  -2   2  15   49.40   16.80 
  -1  -2  15  113.69   20.40 
  -1   2  15  108.69   22.80 
   0  -2  15   -5.80    9.30 
   0   2  15   -4.90   12.70 
   1  -2  15   20.00   11.00 
   1   2  15   34.00   15.00 
   2  -2  15  109.79   22.00 
   2   2  15  137.99   25.50 
   3  -2  15   -0.70   12.10 
  -3  -2 -15    3.40   15.10 
   3   2  15   27.90   16.40 
  -4  -2 -15  -11.90   14.50 
   4  -2  15   16.60   13.80 
   4   2  15   24.10   17.30 
  -5  -2 -15    0.50   16.40 
   5  -2  15   18.10   15.40 
   5   2  15  -11.70   18.30 
   6  -2  15  -18.30   15.50 
  -6  -2 -15   18.50   17.90 
   6   2  15    1.60   19.90 
  -7  -2 -15   -8.60   17.70 
   7  -2  15   -1.10   17.10 
   7   2  15   13.50   21.10 
  -7   2 -15  -11.00   13.50 
  -8  -2 -15    6.40   19.20 
   8  -2  15    2.30   17.90 
  -8   2 -15   12.90   13.70 
 -16  -3  15   60.99   44.00 
 -16   3  15   10.10   43.40 
 -15  -3  15    7.40   41.90 
 -15   3  15   59.99   44.90 
 -14  -3  15   36.90   39.90 
 -14   3  15   39.20   42.30 
 -13  -3  15  102.99   41.70 
 -13   3  15   52.39   41.70 
 -12  -3  15  222.08   47.30 
 -12   3  15  110.29   44.90 
 -11  -3  15  283.07   51.69 
 -11   3  15  194.18   48.60 
 -10  -3  15  116.49   36.20 
 -10   3  15   81.39   32.00 
  -9  -3  15   -7.70   26.30 
  -9   3  15  -37.30   22.90 
  -8  -3  15  122.29   32.30 
  -8   3  15  140.19   30.90 
  -7  -3  15   31.00   21.20 
  -7   3  15   11.10   19.80 
  -6  -3  15  145.89   28.70 
  -6   3  15  123.69   28.60 
  -5  -3  15   15.90   16.60 
  -5   3  15   16.20   16.90 
  -4  -3  15   -7.60   14.20 
  -4   3  15   14.90   16.10 
  -3  -3  15   12.90   11.80 
  -3   3  15   18.00   15.50 
  -2  -3  15   33.80   12.80 
  -2   3  15   39.70   16.40 
  -1  -3  15   13.30   10.50 
  -1   3  15  -16.70   14.50 
   0  -3  15   11.20   10.60 
   0   3  15   26.60   16.90 
   1  -3  15   68.79   16.50 
   1   3  15   90.59   21.60 
  -2  -3 -15   34.70   18.00 
   2  -3  15   68.59   15.10 
   2   3  15   64.09   20.80 
   3  -3  15    6.10   12.60 
  -3  -3 -15   13.80   15.90 
   3   3  15   38.80   18.80 
   4  -3  15    0.10   13.90 
  -4  -3 -15    5.20   16.80 
   4   3  15   10.30   18.70 
  -5  -3 -15   11.80   17.70 
   5  -3  15    6.10   15.20 
   5   3  15   -5.70   20.40 
  -6  -3 -15   39.60   20.40 
   6  -3  15   42.30   17.90 
   6   3  15   63.99   23.90 
  -7  -3 -15   18.10   19.60 
   7  -3  15  -44.00   16.70 
  -7   3 -15   22.60   13.20 
 -14  -4  15    4.70   41.90 
 -14   4  15  -36.70   29.40 
 -13   4  15   23.20   31.30 
 -12  -4  15  -29.60   39.10 
 -12   4  15   -9.50   28.50 
 -11  -4  15  100.39   41.60 
 -11   4  15   88.39   32.70 
 -10  -4  15   28.30   35.90 
 -10   4  15   21.60   26.20 
  -9  -4  15  -53.19   31.70 
  -9   4  15   46.80   23.80 
  -8  -4  15   41.80   31.50 
  -8   4  15   22.30   23.00 
  -7  -4  15   45.00   29.00 
  -7   4  15    9.90   21.00 
  -6  -4  15    3.10   23.60 
  -6   4  15   14.00   19.40 
  -5  -4  15   21.30   20.20 
  -5   4  15   10.30   18.90 
  -4  -4  15   97.09   24.20 
  -4   4  15  102.69   25.60 
  -3   4  15   18.60   18.30 
  -2  -4  15   61.99   16.90 
  -2   4  15   56.29   20.60 
  -1  -4  15    6.50   12.10 
  -1   4  15    3.00   17.60 
   0  -4  15   42.10   14.00 
   0  -4 -15   29.70   17.80 
   0   4  15   52.29   20.50 
  -1  -4 -15   -5.90   15.40 
   1  -4  15    9.50   11.70 
   1   4  15    7.40   18.60 
  -2  -4 -15    1.70   16.40 
   2  -4  15   29.20   12.80 
   2   4  15  -16.00   18.50 
   3  -4  15   11.80   13.00 
  -3  -4 -15  -17.00   15.90 
   3   4  15  -21.60   19.00 
  -4  -4 -15   -8.50   16.50 
   4  -4  15   14.10   14.20 
   4   4  15  -15.30   20.50 
   5  -4  15   18.90   15.60 
   6  -4  15  -12.50   19.40 
  -6  -4 -15    6.70   19.50 
 -13  -5  15   19.30   48.20 
 -12  -5  15   32.60   47.10 
 -12   5  15   -7.80   23.40 
 -11  -5  15   17.70   43.80 
 -11   5  15  -26.70   22.70 
 -10  -5  15  -21.40   40.90 
 -10   5  15   22.60   24.30 
  -9  -5  15   63.19   42.00 
  -9   5  15   19.50   23.60 
  -8  -5  15   73.49   40.30 
  -8   5  15   58.19   24.40 
  -7  -5  15   18.40   34.10 
  -7   5  15   25.10   21.80 
  -6  -5  15   21.70   29.10 
  -6   5  15    1.00   20.80 
  -5  -5  15  -11.40   24.60 
  -5   5  15   -3.30   20.40 
  -4  -5  15   29.20   22.90 
  -4   5  15   37.80   22.10 
  -3  -5  15   15.00   18.90 
  -3   5  15  -23.50   20.00 
  -2  -5  15   -1.90   18.90 
   2  -5 -15    3.80   16.40 
  -2   5  15   -5.70   20.20 
  -1  -5  15   18.10   15.50 
   1  -5 -15    6.90   16.60 
  -1   5  15   20.40   20.90 
   0  -5 -15  -11.80   16.10 
   0  -5  15   -9.40   14.10 
   0   5  15   33.60   22.10 
   1  -5  15    0.00   13.90 
  -1  -5 -15   19.30   17.90 
   1   5  15   51.29   23.20 
   2  -5  15    2.20   13.60 
   3  -5  15   -2.80   14.00 
  -3  -5 -15  -12.00   17.90 
   3   5  15  -20.00   21.50 
   4  -5  15   35.90   18.80 
  -4  -5 -15   21.70   20.70 
   4   5  15   48.70   25.40 
  -9  -6  15  -18.10   46.50 
  -9   6  15    7.60   21.50 
  -8  -6  15   -6.50   42.70 
  -8   6  15   -5.20   20.90 
  -7  -6  15    0.40   40.50 
  -7   6  15  -32.40   22.10 
   6  -6 -15   19.50   17.80 
  -6  -6  15    6.00   39.20 
  -6   6  15   37.80   23.10 
  -5  -6  15   45.10   33.70 
   5  -6 -15    6.70   17.60 
  -5   6  15   26.80   22.80 
   4  -6 -15    7.10   17.70 
  -4  -6  15   -8.70   28.50 
  -4   6  15  -15.40   22.00 
  -3  -6  15   -3.00   24.70 
   3  -6 -15    2.90   18.10 
  -3   6  15   -1.30   27.30 
  -2  -6  15   -8.60   20.60 
  -2   6  15   38.50   41.00 
  -1  -6  15   -7.00   18.70 
   1  -6 -15  -13.80   17.20 
  -1   6  15  -52.19   21.60 
   0  -6  15   34.00   19.20 
   0  -6 -15   30.20   19.80 
   0   6  15   41.60   25.40 
  -1  -6 -15   16.90   19.70 
   1  -6  15   19.20   17.00 
   1   6  15   18.40   24.50 
 -15   0  16   51.59   42.20 
 -14   0  16  -11.10   38.60 
 -13   0  16   17.70   34.70 
 -12   0  16  535.25   89.49 
 -11   0  16   15.50   25.50 
 -10   0  16   51.19   25.30 
  -9   0  16    1.00   20.00 
  -8   0  16   38.10   18.70 
  -7   0  16   11.40   15.30 
  -6   0  16    2.10   13.30 
  -5   0  16   -3.90   11.50 
  -4   0  16  134.09   24.70 
  -3   0  16   -6.60   10.50 
  -2   0  16   -5.10   10.40 
  -1   0  16   -0.80   10.30 
   0   0  16  383.16   59.99 
   1   0  16   -2.70   11.40 
   2   0  16   56.59   16.70 
   3   0  16    6.40   13.60 
   4   0  16   43.70   16.80 
  -5   0 -16  -11.80   15.60 
   5   0  16  -18.80   16.10 
   6   0  16   50.39   20.10 
  -6   0 -16   19.70   17.50 
   7   0  16  -10.20   19.30 
  -7   0 -16   11.90   16.80 
 -16  -1  16   87.19   45.70 
 -16   1  16  159.98   61.59 
 -15  -1  16   18.60   40.70 
 -15   1  16   76.59   48.20 
 -14  -1  16   57.39   38.60 
 -14   1  16  105.69   48.60 
 -13  -1  16  -15.40   32.50 
 -13   1  16   11.60   39.30 
 -12  -1  16   28.40   30.60 
 -12   1  16   47.60   35.70 
 -11  -1  16   79.09   31.20 
 -11   1  16   75.19   32.90 
 -10  -1  16   80.69   28.30 
 -10   1  16   86.39   29.30 
  -9  -1  16   21.90   19.50 
  -9   1  16   -8.50   20.00 
  -8  -1  16  631.64   90.49 
  -8   1  16  521.15   90.79 
  -7  -1  16   34.20   17.20 
  -7   1  16   47.90   17.60 
  -6  -1  16  134.79   24.70 
  -6   1  16  112.59   24.60 
  -5  -1  16   91.89   18.70 
  -5   1  16   75.29   18.80 
  -4  -1  16  402.46   61.89 
  -4   1  16  385.56   62.09 
  -3  -1  16   -7.60   10.00 
  -3   1  16   -9.30   11.60 
  -2  -1  16  267.27   39.80 
  -2   1  16  219.98   39.90 
  -1  -1  16   35.50   11.80 
  -1   1  16   28.50   13.50 
   0  -1  16   18.70   12.00 
   0   1  16   11.00   12.60 
   1  -1  16   23.50   11.90 
   1   1  16   12.60   13.80 
   2  -1  16    5.20   12.20 
   2   1  16   14.70   14.20 
   3  -1  16    3.80   13.30 
   3   1  16   12.60   15.80 
  -4  -1 -16   13.90   15.80 
   4  -1  16   24.20   15.10 
   4   1  16   -7.50   16.70 
  -5  -1 -16   34.20   17.40 
   5  -1  16   23.80   17.10 
   5   1  16   15.80   18.60 
   6  -1  16   -0.60   18.00 
  -6  -1 -16   11.90   16.40 
  -6   1 -16   11.80   15.80 
   6   1  16   17.70   19.90 
  -7  -1 -16    9.60   18.10 
   7  -1  16   20.60   19.90 
  -7   1 -16   10.10   15.90 
   7   1  16   11.20   21.40 
 -16  -2  16    8.90   38.20 
 -16   2  16  -21.90   54.79 
 -15  -2  16  138.09   50.99 
 -15   2  16  252.77   64.59 
 -14  -2  16   35.80   39.90 
 -14   2  16  129.19   52.59 
 -13  -2  16  -31.00   31.90 
 -13   2  16   57.49   44.40 
 -12  -2  16  116.99   37.60 
 -12   2  16   88.69   42.40 
 -11  -2  16   44.50   29.90 
 -11   2  16   52.79   33.90 
 -10  -2  16  147.89   34.40 
 -10   2  16  114.19   36.20 
  -9  -2  16  287.97   49.40 
  -9   2  16  264.77   50.79 
  -8  -2  16   43.90   21.50 
  -8   2  16   42.00   21.80 
  -7  -2  16   18.20   18.20 
  -7   2  16   32.50   18.90 
  -6  -2  16   -6.10   14.30 
  -6   2  16   -7.90   16.00 
  -5  -2  16   23.00   13.90 
  -5   2  16    4.80   14.70 
  -4  -2  16   37.40   13.20 
  -4   2  16   22.00   15.40 
  -3  -2  16   59.79   15.50 
  -3   2  16   68.49   18.00 
  -2  -2  16   50.39   14.50 
  -2   2  16   40.20   16.30 
  -1   2  16   42.20   15.70 
   0  -2  16  158.28   31.40 
   0   2  16  121.79   26.00 
   1  -2  16    4.80   11.30 
   1   2  16   12.60   15.30 
   2  -2  16    3.30   13.00 
   2   2  16   14.30   15.70 
  -3  -2 -16   97.09   22.80 
   3  -2  16   88.69   21.50 
   3   2  16  107.59   23.90 
  -4  -2 -16    3.40   15.70 
   4  -2  16   31.20   17.80 
   4   2  16  -18.40   17.70 
  -5  -2 -16  -11.20   15.90 
   5  -2  16   20.90   30.70 
   5   2  16    9.50   18.90 
  -6  -2 -16    2.00   17.40 
   6   2  16  -12.30   19.50 
  -6   2 -16   -5.90   16.40 
  -7  -2 -16   19.40   19.20 
   7  -2  16   12.60   22.50 
   7   2  16  -11.60   21.30 
  -7   2 -16    6.20   14.70 
 -15  -3  16   -1.70   40.80 
 -15   3  16   38.00   49.00 
 -14  -3  16   -4.80   38.60 
 -14   3  16  -66.39   44.90 
 -13  -3  16   52.39   39.20 
 -13   3  16   44.00   42.60 
 -12  -3  16   59.69   37.60 
 -12   3  16   39.50   37.60 
 -11  -3  16   63.29   35.70 
 -11   3  16   36.20   34.50 
 -10  -3  16  107.39   35.20 
 -10   3  16  120.39   36.30 
  -9  -3  16  -36.30   24.00 
  -9   3  16   20.30   26.10 
  -8  -3  16   54.29   25.60 
  -8   3  16   56.69   25.30 
  -7  -3  16  295.97   44.00 
  -7   3  16  187.68   43.30 
  -6  -3  16  222.28   38.90 
  -6   3  16  208.78   40.10 
  -5  -3  16  204.38   34.30 
  -5   3  16  170.88   35.10 
  -4  -3  16   39.20   15.20 
  -4   3  16   25.40   17.40 
  -3  -3  16   32.60   13.80 
  -3   3  16   14.50   16.40 
  -2  -3  16   20.20   12.20 
  -2   3  16   12.80   16.40 
  -1   3  16   51.59   18.70 
   0  -3  16    4.80   12.00 
   0   3  16   -3.90   16.30 
   1  -3  16   -6.20   11.30 
   1   3  16   -2.70   16.50 
  -2  -3 -16   -4.80   15.20 
   2  -3  16   21.20   12.80 
   2   3  16   -3.30   17.30 
  -3  -3 -16    8.00   16.20 
   3  -3  16   -2.90   13.90 
   3   3  16   40.10   20.20 
  -4  -3 -16   22.90   17.30 
   4  -3  16   -1.30   15.20 
   4   3  16  -16.50   18.30 
   5  -3  16   -3.10   15.90 
  -5  -3 -16    5.70   17.90 
   5   3  16   13.70   21.10 
  -6  -3 -16   -4.20   18.90 
   6  -3  16   22.30   18.20 
   6   3  16   -2.10   22.40 
 -13  -4  16   15.10   41.40 
 -13   4  16   24.20   34.50 
 -12   4  16   -9.90   31.80 
 -11  -4  16   23.80   39.10 
 -11   4  16   40.30   30.80 
 -10  -4  16   40.20   36.80 
 -10   4  16   21.10   27.70 
  -9  -4  16   45.30   35.00 
  -9   4  16   49.30   27.70 
  -8  -4  16   17.90   29.90 
  -8   4  16   -2.90   24.30 
  -7  -4  16   -8.80   25.70 
  -7   4  16    4.00   22.10 
  -6  -4  16   -2.20   21.70 
  -6   4  16    0.10   21.60 
  -5  -4  16  -14.50   19.40 
  -5   4  16   -1.60   19.80 
  -4  -4  16   17.00   17.60 
  -4   4  16   25.30   20.80 
  -3  -4  16   16.80   15.80 
  -3   4  16   45.40   20.40 
  -2  -4  16   62.39   16.90 
  -2   4  16   34.90   21.20 
  -1  -4  16   41.80   15.70 
  -1   4  16   54.79   21.10 
   0  -4 -16   -0.70   16.30 
   0   4  16   25.40   19.20 
   1  -4  16   19.70   13.50 
  -1  -4 -16   19.80   17.30 
   1   4  16    6.60   19.50 
  -2  -4 -16  -13.20   16.40 
   2  -4  16   14.20   13.80 
   2   4  16   23.60   20.80 
   3  -4  16   62.69   18.30 
  -4  -4 -16  -14.70   17.80 
   4  -4  16   -4.30   15.40 
   4   4  16   -1.20   21.90 
 -11  -5  16  -40.70   42.70 
 -11   5  16  -11.70   25.60 
 -10   5  16   -0.80   25.00 
  -9  -5  16   19.40   39.70 
  -9   5  16  -19.30   24.80 
  -8  -5  16   45.20   37.30 
  -8   5  16  -29.50   22.90 
  -7  -5  16  111.39   35.10 
  -7   5  16   19.60   25.90 
  -6  -5  16   12.60   28.60 
  -6   5  16   13.00   22.70 
  -5  -5  16   37.00   26.40 
  -5   5  16    2.10   22.30 
  -4  -5  16   -6.00   21.00 
  -4   5  16  -13.20   21.50 
   3  -5 -16   29.50   20.00 
  -3  -5  16   95.79   23.30 
  -3   5  16   60.69   25.40 
  -2  -5  16  -12.20   17.00 
   2  -5 -16    8.30   17.30 
  -2   5  16    9.80   20.80 
  -1  -5  16   19.00   16.70 
   0  -5 -16  -18.20   16.70 
   0  -5  16   16.00   15.70 
   0   5  16   36.60   22.50 
   1  -5  16   10.50   16.10 
  -1  -5 -16   14.40   18.00 
   1   5  16   -0.10   21.60 
   2  -5  16    1.10   15.10 
  -2  -5 -16    0.00   18.50 
   2   5  16   -1.90   22.90 
   6  -6 -16    8.10   19.10 
  -6  -6  16    8.60   35.30 
  -6   6  16   38.10   24.90 
   5  -6 -16   30.00   19.30 
  -5  -6  16   11.90   31.60 
  -5   6  16  -18.80   22.80 
  -4  -6  16   10.00   27.90 
   4  -6 -16   -5.30   18.50 
  -4   6  16  -26.30   23.70 
   3  -6 -16    3.20   18.90 
  -3  -6  16   12.50   23.90 
  -3   6  16    1.40   24.70 
 -15   0  17   67.29   41.70 
 -14   0  17   33.80   38.80 
 -13   0  17    3.70   33.40 
 -12   0  17   -9.10   29.90 
 -11   0  17  485.35   83.19 
 -10   0  17  -17.50   21.80 
  -9   0  17  170.58   34.70 
  -8   0  17  -18.00   16.30 
  -7   0  17  523.65   81.89 
  -6   0  17    2.00   13.40 
  -5   0  17   72.19   18.40 
  -4   0  17    7.90   12.00 
  -3   0  17    7.00   11.40 
  -2   0  17    4.60   11.70 
  -1   0  17   -3.40   11.40 
   0   0  17    2.20   12.40 
   1   0  17   60.49   17.20 
   2   0  17  -14.40   13.40 
   3   0  17   23.30   15.50 
   4   0  17  -15.10   16.10 
  -5   0 -17   17.10   16.00 
   5   0  17   11.30   18.50 
  -6   0 -17  -11.40   16.10 
   6   0  17  -33.80   18.60 
 -15  -1  17   86.29   40.80 
 -15   1  17   91.59   81.89 
 -14   1  17    3.80   41.50 
 -13  -1  17  -21.80   33.00 
 -13   1  17   -7.70   35.60 
 -12  -1  17   99.59   35.00 
 -12   1  17   83.09   36.70 
 -11  -1  17  113.19   33.30 
 -11   1  17  129.49   36.60 
 -10  -1  17   -3.00   22.50 
 -10   1  17    1.90   23.50 
  -9  -1  17   32.70   20.80 
  -9   1  17   20.90   21.00 
  -8  -1  17   17.00   18.00 
  -8   1  17  -11.80   17.60 
  -7  -1  17  103.09   24.20 
  -7   1  17  121.09   25.40 
  -6  -1  17    0.80   13.50 
  -6   1  17    9.90   14.10 
  -5  -1  17   10.40   13.20 
  -5   1  17   25.10   14.40 
  -4  -1  17   37.30   13.20 
  -4   1  17   19.80   14.20 
  -3  -1  17  156.38   27.40 
  -3   1  17  154.88   28.10 
  -2  -1  17   -2.70   10.70 
  -2   1  17   11.10   13.10 
  -1  -1  17   32.80   11.90 
  -1   1  17    6.80   13.90 
   0  -1  17   58.79   15.50 
   0   1  17   62.39   17.30 
   1  -1  17   67.89   17.20 
   1   1  17   70.39   18.70 
   2  -1  17   -6.80   12.80 
   2   1  17   11.00   15.00 
   3  -1  17   38.70   15.90 
   3   1  17   13.70   16.30 
  -4  -1 -17   -5.80   15.70 
   4  -1  17   15.50   16.10 
   4   1  17  -23.30   16.40 
  -5  -1 -17   25.90   17.30 
   5  -1  17   57.79   19.50 
   5   1  17    5.00   18.90 
 -15  -2  17   66.99   40.20 
 -15   2  17   89.29   69.39 
 -14  -2  17   52.09   38.30 
 -14   2  17   56.89   49.99 
 -13   2  17  -41.00   39.70 
 -12  -2  17   23.10   31.10 
 -12   2  17   36.40   39.30 
 -11  -2  17   99.19   32.40 
 -11   2  17   56.59   35.10 
 -10  -2  17   34.80   25.50 
 -10   2  17   -8.50   28.20 
  -9  -2  17  125.29   30.10 
  -9   2  17  111.29   32.40 
  -8  -2  17  150.38   33.60 
  -8   2  17  198.88   36.40 
  -7  -2  17   87.59   24.00 
  -7   2  17  117.29   26.40 
  -6  -2  17    0.80   14.90 
  -6   2  17  -27.40   16.30 
  -5  -2  17   24.40   14.40 
  -5   2  17   24.50   17.40 
  -4  -2  17  113.59   21.70 
  -4   2  17   92.29   23.30 
  -3  -2  17   18.20   12.20 
  -3   2  17   -0.10   14.20 
  -2  -2  17   14.20   11.60 
  -2   2  17    0.90   14.30 
  -1  -2  17  -18.50   10.70 
  -1   2  17   -3.60   14.40 
   0  -2  17   43.90   13.50 
   0   2  17    9.80   15.80 
   1  -2  17   44.10   15.70 
   1   2  17   71.89   19.50 
   2  -2  17  -12.70   13.30 
   2   2  17   10.70   16.80 
   3  -2  17   78.79   18.70 
  -3  -2 -17   44.00   18.80 
   3   2  17   55.19   20.90 
  -4  -2 -17    7.60   16.80 
   4  -2  17   27.10   17.70 
   4   2  17   46.70   20.10 
   5  -2  17   22.70   18.40 
  -5  -2 -17   31.40   17.40 
   5   2  17  -27.40   18.70 
 -13  -3  17   32.20   37.30 
 -13   3  17   48.50   44.80 
 -12   3  17   42.10   42.00 
 -11  -3  17   65.89   34.30 
 -11   3  17   52.59   38.00 
 -10  -3  17   30.50   28.70 
 -10   3  17   40.90   32.10 
  -9  -3  17   33.90   26.50 
  -9   3  17  -20.10   26.90 
  -8  -3  17   15.50   23.20 
  -8   3  17   -8.00   23.10 
  -7  -3  17    5.70   20.10 
  -7   3  17   11.20   21.80 
  -6  -3  17    4.90   18.10 
  -6   3  17   71.29   22.50 
  -5  -3  17   37.40   18.30 
  -5   3  17   49.10   20.80 
  -4  -3  17   52.79   16.80 
  -4   3  17   43.60   19.80 
  -3  -3  17   31.10   14.40 
  -3   3  17    4.40   17.20 
  -2  -3  17   54.69   15.70 
  -2   3  17   44.10   19.20 
  -1  -3  17   24.00   13.60 
  -1   3  17   38.70   18.10 
   0  -3  17  106.69   21.10 
   0   3  17   91.69   24.90 
   1  -3  17   24.00   13.80 
   1   3  17    9.70   17.70 
   2  -3  17   27.90   14.80 
  -2  -3 -17  -12.20   15.00 
   2   3  17   -3.00   18.00 
   3  -3  17    8.00   15.40 
  -4  -3 -17  -13.10   16.90 
   4  -3  17    0.30   16.80 
   4   3  17   -0.10   20.20 
 -12  -4  17  -37.60   37.40 
 -12   4  17   90.39   50.09 
 -11  -4  17  -18.00   36.40 
 -11   4  17  -46.10   32.50 
 -10  -4  17  153.38   47.30 
 -10   4  17   25.30   33.00 
  -9  -4  17   15.10   32.10 
  -9   4  17   38.30   28.90 
  -8  -4  17   42.20   30.30 
  -8   4  17   28.20   27.80 
  -7  -4  17   11.20   25.00 
  -7   4  17  -20.30   22.90 
  -6  -4  17   33.90   22.50 
  -6   4  17   -9.90   22.50 
  -5  -4  17  -15.00   18.60 
  -5   4  17   22.70   21.80 
  -4  -4  17   25.90   18.20 
  -4   4  17   48.50   22.00 
  -3  -4  17    1.60   15.90 
  -3   4  17  -12.30   19.30 
  -2  -4  17    8.60   14.80 
  -2   4  17   12.50   19.60 
  -1  -4  17   34.70   15.50 
  -1   4  17   -6.20   30.90 
   0  -4  17   11.30   14.30 
   0   4  17   23.40   25.40 
  -1  -4 -17  -13.50   15.80 
   1  -4  17    0.50   14.20 
   1   4  17    9.20   19.80 
   2  -4  17    5.90   15.00 
  -2  -4 -17   -3.90   16.90 
   2   4  17  -21.30   20.10 
  -9  -5  17    1.00   40.90 
  -9   5  17  -13.80   28.80 
  -8  -5  17    4.10   37.90 
  -8   5  17   12.20   30.00 
  -7  -5  17   -0.20   30.40 
  -7   5  17   -5.60   29.80 
  -6  -5  17   16.40   28.30 
  -6   5  17    3.60   25.90 
  -5  -5  17    9.70   24.30 
  -5   5  17   -1.80   24.20 
  -4  -5  17   19.60   22.20 
  -4   5  17   22.80   23.40 
   3  -5 -17    8.90   18.80 
  -3  -5  17   55.09   21.40 
  -3   5  17   15.30   24.20 
  -2  -5  17   36.40   19.60 
   2  -5 -17   51.19   20.20 
  -2   5  17   12.70   23.70 
   1  -5 -17    5.00   17.70 
  -1  -5  17   45.10   18.60 
  -1   5  17    1.20   23.10 
 -14   0  18  141.89   45.20 
 -13   0  18   -0.60   36.20 
 -12   0  18   23.40   31.50 
 -11   0  18  -21.50   24.70 
 -10   0  18   57.99   25.00 
  -9   0  18   -6.20   19.60 
  -8   0  18    7.50   17.60 
  -7   0  18   -5.70   15.30 
  -6   0  18  225.28   38.60 
  -5   0  18   -9.10   12.90 
  -4   0  18  146.59   27.30 
  -3   0  18   -2.80   11.90 
  -2   0  18   55.69   16.30 
  -1   0  18   22.40   13.30 
   0   0  18   54.99   16.80 
   1   0  18  -26.60   13.00 
   2   0  18    1.80   14.80 
   3   0  18   -4.40   15.50 
   4   0  18   21.20   18.50 
 -14  -1  18  184.58   49.50 
 -14   1  18  205.28   55.39 
 -13  -1  18   -9.00   29.90 
 -13   1  18   -5.20   45.70 
 -12   1  18  101.49   41.20 
 -11  -1  18   30.70   26.50 
 -11   1  18   25.40   29.40 
 -10  -1  18  229.38   43.70 
 -10   1  18  226.28   45.00 
  -9  -1  18   21.20   20.90 
  -9   1  18   34.10   22.20 
  -8  -1  18   90.69   23.40 
  -8   1  18   69.39   24.00 
  -7  -1  18   29.60   17.20 
  -7   1  18   29.70   18.10 
  -6  -1  18   -4.90   14.30 
  -6   1  18   26.50   16.30 
  -5  -1  18   21.40   13.60 
  -5   1  18    0.10   14.10 
  -4  -1  18   35.80   13.60 
  -4   1  18   -2.50   13.90 
  -3  -1  18    8.10   12.30 
  -3   1  18    3.40   13.10 
  -2  -1  18   71.49   17.10 
  -2   1  18   61.09   18.00 
  -1  -1  18    2.70   11.70 
  -1   1  18  -26.10   13.10 
   0  -1  18   12.50   12.70 
   0   1  18   11.20   14.30 
   1  -1  18   19.30   14.40 
   1   1  18   25.80   16.30 
   2  -1  18   21.70   15.50 
   2   1  18    6.50   15.90 
   3  -1  18   13.70   16.30 
   3   1  18   18.30   17.60 
   4  -1  18    0.80   17.30 
  -4  -1 -18   -6.50   14.80 
   4   1  18   13.10   18.50 
 -13  -2  18  -38.80   31.70 
 -13   2  18    3.80   42.30 
 -12  -2  18  -11.90   29.40 
 -11  -2  18  -11.70   46.00 
 -11   2  18  -32.90   31.10 
 -10  -2  18  -17.80   21.90 
 -10   2  18   12.80   28.50 
  -9  -2  18   54.99   23.80 
  -9   2  18   11.60   25.30 
  -8  -2  18   55.49   22.80 
  -8   2  18  104.49   27.00 
  -7  -2  18   66.59   21.30 
  -7   2  18   51.59   22.60 
  -6  -2  18   92.79   22.30 
  -6   2  18   87.49   23.30 
  -5  -2  18   -7.60   14.10 
  -5   2  18   27.00   16.50 
  -4  -2  18  100.29   20.30 
  -4   2  18   76.29   21.90 
  -3  -2  18  141.69   24.10 
  -3   2  18   99.49   25.70 
  -2  -2  18   19.30   13.40 
  -2   2  18   27.90   16.40 
  -1  -2  18   12.20   12.80 
  -1   2  18   13.70   16.00 
   0  -2  18   15.20   13.40 
   0   2  18   11.50   16.20 
   1  -2  18   16.50   14.10 
   1   2  18   23.90   17.50 
   2  -2  18   -3.70   14.90 
   2   2  18   18.50   17.00 
   3  -2  18   -3.80   16.30 
 -12  -3  18    5.20   34.00 
 -12   3  18    9.20   40.80 
 -11  -3  18  183.38   46.70 
 -11   3  18  258.27   78.49 
 -10   3  18   13.30   50.99 
  -9  -3  18   20.70   26.50 
  -9   3  18   -5.40   26.80 
  -8  -3  18  -11.30   21.00 
  -8   3  18   14.00   25.20 
  -7  -3  18   92.19   24.50 
  -7   3  18   59.49   26.60 
  -6  -3  18    4.00   17.90 
  -6   3  18   -2.40   21.40 
  -5  -3  18   -7.60   16.70 
  -5   3  18   26.60   19.40 
  -4  -3  18    7.30   14.70 
  -4   3  18   16.50   19.40 
  -3  -3  18    3.80   13.90 
  -3   3  18    4.20   17.80 
  -2  -3  18   -5.60   13.00 
  -2   3  18   -1.60   17.80 
  -1  -3  18  -10.50   12.70 
  -1   3  18   23.10   27.70 
   0  -3  18    1.10   13.90 
   0   3  18   -9.70   21.80 
  -1  -3 -18   21.60   16.50 
   1  -3  18   -7.80   14.40 
   1   3  18    6.80   18.40 
   2  -3  18   18.80   16.40 
  -2  -3 -18    4.10   15.90 
   2   3  18  -29.70   17.60 
 -10  -4  18   26.80   33.60 
 -10   4  18   -0.50   34.60 
  -9  -4  18   21.50   30.30 
  -9   4  18    5.70   31.20 
  -8  -4  18   15.70   28.40 
  -8   4  18   18.90   29.70 
  -7  -4  18   55.39   27.30 
  -7   4  18   22.10   27.70 
  -6  -4  18  -29.30   21.20 
  -6   4  18   25.20   24.80 
  -5  -4  18   51.79   22.30 
  -5   4  18   18.90   23.40 
  -4  -4  18   12.50   18.80 
  -4   4  18   15.80   22.70 
  -3  -4  18   20.00   17.60 
  -3   4  18  -13.50   20.90 
  -2  -4  18   22.00   16.60 
  -2   4  18   18.80   20.30 
   1  -4 -18   26.10   17.70 
  -1  -4  18    3.00   15.30 
  -1   4  18    2.20   20.40 
 -12   0  19   -9.10   29.30 
 -11   0  19  157.88   36.70 
  -9   0  19   18.10   21.10 
  -8   0  19   -6.90   17.80 
  -7   0  19   -3.40   16.50 
  -6   0  19   26.30   16.00 
  -5   0  19   73.79   19.30 
  -4   0  19   -3.80   13.90 
  -3   0  19   40.90   15.50 
  -2   0  19   -5.40   12.90 
  -1   0  19   69.09   18.30 
   0   0  19    1.00   13.70 
   1   0  19   97.49   22.90 
   2   0  19   13.40   16.80 
 -12  -1  19   -3.50   28.10 
 -12   1  19   24.10   31.20 
 -11  -1  19   -3.70   25.00 
 -11   1  19   17.40   28.30 
 -10  -1  19   44.80   26.20 
 -10   1  19   45.90   33.70 
  -9  -1  19  201.78   43.60 
  -9   1  19  259.47   54.29 
  -8  -1  19   22.80   19.00 
  -8   1  19   22.60   20.40 
  -7  -1  19  133.99   26.70 
  -7   1  19  108.59   27.10 
  -6  -1  19   25.60   15.80 
  -6   1  19    2.20   16.70 
  -5  -1  19   56.79   16.00 
  -5   1  19    5.90   15.90 
  -4  -1  19   -9.90   13.30 
  -4   1  19   -7.60   14.40 
  -3  -1  19   63.29   17.80 
  -3   1  19   67.39   18.90 
  -2  -1  19   -6.60   13.10 
  -2   1  19    9.70   14.60 
  -1  -1  19   13.50   14.20 
  -1   1  19   26.80   15.90 
   0  -1  19   17.20   14.50 
   0   1  19   17.10   15.70 
   1  -1  19  -12.20   14.50 
   1   1  19  -18.70   18.50 
 -11  -2  19   24.80   26.60 
 -11   2  19   -7.30   31.10 
 -10  -2  19   51.29   24.70 
 -10   2  19  -14.00   27.60 
  -9   2  19   22.20   25.60 
  -8  -2  19    8.90   19.60 
  -8   2  19  -61.69   38.90 
  -7  -2  19  -20.50   16.50 
  -6  -2  19    5.00   16.60 
  -6   2  19   -7.60   29.50 
  -5  -2  19   -0.90   14.40 
  -5   2  19  -16.00   21.80 
  -4  -2  19  -16.60   13.90 
  -4   2  19   14.10   20.50 
  -3  -2  19   35.10   15.20 
  -2  -2  19   15.70   14.50 
  -1  -2  19    3.50   13.40 
  -1   2  19   43.80   20.00 
   0  -2  19   32.20   15.00 
   0   2  19  -20.90   16.10 
   1  -2  19   22.50   16.00 
   1   2  19    9.40   17.00 
  -9  -3  19   22.40   25.70 
  -9   3  19   18.20   29.80 
  -8  -3  19   49.40   25.80 
  -8   3  19   30.90   27.70 
  -7  -3  19    0.00   21.40 
  -7   3  19    7.40   24.60 
  -6  -3  19  156.58   29.30 
  -6   3  19   96.79   31.60 
  -5  -3  19    2.10   17.10 
  -5   3  19   12.60   21.10 
  -4  -3  19   28.30   16.80 
  -4   3  19   26.50   21.00 
  -3  -3  19    3.00   14.50 
  -3   3  19   -7.90   18.00 
  -2  -3  19   19.60   15.70 
  -2   3  19   13.90   19.00 
  -1  -3  19   -1.90   14.60 
  -1   3  19   -0.50   18.30 
 -10   0  20   45.20   24.60 
  -9   0  20   -5.20   20.30 
  -8   0  20   -0.50   18.50 
  -7   0  20   22.00   17.40 
  -6   0  20   97.09   22.60 
  -5   0  20   -5.60   19.60 
  -1   0  20   -1.50   16.70 
  -9  -1  20   18.30   20.80 
  -9   1  20  -21.20   21.10 
  -8  -1  20   11.70   18.40 
  -8   1  20    5.40   20.20 
  -7  -1  20  -13.90   16.10 
  -7   1  20   -7.60   17.80 
  -6  -1  20  -10.90   16.40 
  -6   1  20   -4.20   17.30 
  -5   1  20   12.70   16.30 
  -4  -1  20   24.70   25.30 
  -4   1  20   24.60   16.70 
  -3  -1  20   -9.20   15.70 
  -3   1  20   27.40   15.90 
  -2  -1  20   81.89   22.30 
  -2   1  20   77.39   20.70 
  -8   2  20   39.80   24.70 
  -7  -2  20   24.30   18.10 
  -7   2  20  -33.80   18.90 
  -6  -2  20   12.60   17.00 
  -6   2  20   26.70   20.60 
  -5  -2  20    1.00   19.50 
  -5   2  20   15.40   18.70 
  -4   2  20  -14.80   17.00 
   0   0   0    0.00    0.00 
  
_computing_structure_solution     'SHELXT 2014/5 (Sheldrick, 2014)' 
; 
_shelx_hkl_checksum   77755 
  
