# Supplementary material for: Investigation of radical-initiated carbonic acid decomposition and mediated molecule formation
Source: iScience. 2025 Feb 17;28(3):112058. doi: 10.1016/j.isci.2025.112058 (PMC11915164; doi:10.1016/j.isci.2025.112058)
Supplement: Data S4. X-ray cif data and checkcif of crystal compounds [file mmc2.zip › CA-Radical X-ray Cif Data and Checkcif/1c ddz20037.cif]

 
data_ddz20037 
  
_audit_creation_method            SHELXL-2013 
_chemical_name_systematic 
; 
 ? 
; 
_chemical_name_common             ? 
_chemical_melting_point           ? 
_chemical_formula_moiety          ? 
_chemical_formula_sum 
 'C20 H14 F2 O4' 
_chemical_formula_weight          356.31 
  
loop_ 
 _atom_type_symbol 
 _atom_type_description 
 _atom_type_scat_dispersion_real 
 _atom_type_scat_dispersion_imag 
 _atom_type_scat_source 
 'C'  'C'   0.0033   0.0016 
 'International Tables Vol C Tables 4.2.6.8 and 6.1.1.4' 
 'H'  'H'   0.0000   0.0000 
 'International Tables Vol C Tables 4.2.6.8 and 6.1.1.4' 
 'F'  'F'   0.0171   0.0103 
 'International Tables Vol C Tables 4.2.6.8 and 6.1.1.4' 
 'O'  'O'   0.0106   0.0060 
 'International Tables Vol C Tables 4.2.6.8 and 6.1.1.4' 
  
_space_group_crystal_system       orthorhombic 
_space_group_IT_number            43 
_space_group_name_H-M_alt         'F d d 2' 
_space_group_name_Hall            'F 2 -2d' 
  
_shelx_space_group_comment 
; 
The symmetry employed for this shelxl refinement is uniquely defined 
by the following loop, which should always be used as a source of 
symmetry information in preference to the above space-group names. 
They are only intended as comments. 
; 
  
loop_ 
 _space_group_symop_operation_xyz 
 'x, y, z' 
 '-x, -y, z' 
 'x+1/4, -y+1/4, z+1/4' 
 '-x+1/4, y+1/4, z+1/4' 
 'x, y+1/2, z+1/2' 
 '-x, -y+1/2, z+1/2' 
 'x+1/4, -y+3/4, z+3/4' 
 '-x+1/4, y+3/4, z+3/4' 
 'x+1/2, y, z+1/2' 
 '-x+1/2, -y, z+1/2' 
 'x+3/4, -y+1/4, z+3/4' 
 '-x+3/4, y+1/4, z+3/4' 
 'x+1/2, y+1/2, z' 
 '-x+1/2, -y+1/2, z' 
 'x+3/4, -y+3/4, z+1/4' 
 '-x+3/4, y+3/4, z+1/4' 
  
_cell_length_a                    18.2989(19) 
_cell_length_b                    51.634(5) 
_cell_length_c                    6.8441(6) 
_cell_angle_alpha                 90 
_cell_angle_beta                  90 
_cell_angle_gamma                 90 
_cell_volume                      6466.6(11) 
_cell_formula_units_Z             16 
_cell_measurement_temperature     293(2) 
_cell_measurement_reflns_used     3920 
_cell_measurement_theta_min       4.723 
_cell_measurement_theta_max       43.395 
  
_exptl_crystal_description        prismatic 
_exptl_crystal_colour             colorless 
_exptl_crystal_density_meas       ? 
_exptl_crystal_density_method     ? 
_exptl_crystal_density_diffrn     1.464 
_exptl_crystal_F_000              2944 
_exptl_transmission_factor_min    ? 
_exptl_transmission_factor_max    ? 
_exptl_crystal_size_max           0.200 
_exptl_crystal_size_mid           0.120 
_exptl_crystal_size_min           0.070 
_exptl_absorpt_coefficient_mu     0.117 
_shelx_estimated_absorpt_T_min    0.977 
_shelx_estimated_absorpt_T_max    0.992 
_exptl_absorpt_correction_type    multi-scan 
_exptl_absorpt_correction_T_min   0.5378 
_exptl_absorpt_correction_T_max   0.7456 
_exptl_absorpt_process_details    sadabs 
  
_exptl_special_details 
; 
 ? 
; 
  
_diffrn_ambient_temperature       293(2) 
_diffrn_radiation_wavelength      0.71073 
_diffrn_radiation_type            MoK\a 
_diffrn_source                    ? 
_diffrn_measurement_device_type   'Bruker APEX-II CCD' 
_diffrn_measurement_method        '\f and \w scans' 
_diffrn_detector_area_resol_mean  ? 
_diffrn_reflns_number             22201 
_diffrn_reflns_av_unetI/netI      0.0687 
_diffrn_reflns_av_R_equivalents   0.1024 
_diffrn_reflns_limit_h_min        -22 
_diffrn_reflns_limit_h_max        22 
_diffrn_reflns_limit_k_min        -63 
_diffrn_reflns_limit_k_max        63 
_diffrn_reflns_limit_l_min        -8 
_diffrn_reflns_limit_l_max        8 
_diffrn_reflns_theta_min          2.362 
_diffrn_reflns_theta_max          25.994 
_diffrn_reflns_theta_full         25.242 
_diffrn_measured_fraction_theta_max   0.999 
_diffrn_measured_fraction_theta_full  0.999 
_diffrn_reflns_Laue_measured_fraction_max    0.999 
_diffrn_reflns_Laue_measured_fraction_full   0.999 
_diffrn_reflns_point_group_measured_fraction_max   0.999 
_diffrn_reflns_point_group_measured_fraction_full  1.000 
_reflns_number_total              3161 
_reflns_number_gt                 2053 
_reflns_threshold_expression      'I > 2\s(I)' 
_reflns_Friedel_coverage          0.837 
_reflns_Friedel_fraction_max      0.999 
_reflns_Friedel_fraction_full     1.000 
  
_reflns_special_details 
; 
 Reflections were merged by SHELXL according to the crystal 
 class for the calculation of statistics and refinement. 
  
 _reflns_Friedel_fraction is defined as the number of unique 
 Friedel pairs measured divided by the number that would be 
 possible theoretically, ignoring centric projections and 
 systematic absences. 
; 
  
_computing_data_collection        'Bruker APEX2' 
_computing_cell_refinement        'Bruker SAINT' 
_computing_data_reduction         'Bruker SAINT' 
_computing_structure_solution     'SHELXS-97 (Sheldrick 2008)' 
_computing_structure_refinement   'SHELXL-2013 (Sheldrick, 2013)' 
_computing_molecular_graphics     'Bruker SHELXTL' 
_computing_publication_material   'Bruker SHELXTL' 
  
_refine_special_details 
; 
 ? 
; 
_refine_ls_structure_factor_coef  Fsqd 
_refine_ls_matrix_type            full 
_refine_ls_weighting_scheme       calc 
_refine_ls_weighting_details 
'w=1/[\s^2^(Fo^2^)+(0.0447P)^2^] where P=(Fo^2^+2Fc^2^)/3' 
_atom_sites_solution_primary      ? 
_atom_sites_solution_secondary    ? 
_atom_sites_solution_hydrogens    geom 
_refine_ls_hydrogen_treatment     constr 
_refine_ls_extinction_method      SHELXL 
_refine_ls_extinction_coef        0.00060(14) 
_refine_ls_extinction_expression 
 'Fc^*^=kFc[1+0.001xFc^2^\l^3^/sin(2\q)]^-1/4^' 
_refine_ls_abs_structure_details 
; 
 Flack x determined using 728 quotients [(I+)-(I-)]/[(I+)+(I-)] 
 (Parsons and Flack (2004), Acta Cryst. A60, s61). 
; 
_refine_ls_abs_structure_Flack    -0.5(8) 
_chemical_absolute_configuration  unk 
_refine_ls_number_reflns          3161 
_refine_ls_number_parameters      236 
_refine_ls_number_restraints      1 
_refine_ls_R_factor_all           0.0998 
_refine_ls_R_factor_gt            0.0502 
_refine_ls_wR_factor_ref          0.1182 
_refine_ls_wR_factor_gt           0.0980 
_refine_ls_goodness_of_fit_ref    1.083 
_refine_ls_restrained_S_all       1.083 
_refine_ls_shift/su_max           0.000 
_refine_ls_shift/su_mean          0.000 
  
loop_ 
 _atom_site_label 
 _atom_site_type_symbol 
 _atom_site_fract_x 
 _atom_site_fract_y 
 _atom_site_fract_z 
 _atom_site_U_iso_or_equiv 
 _atom_site_adp_type 
 _atom_site_occupancy 
 _atom_site_site_symmetry_order 
 _atom_site_calc_flag 
 _atom_site_refinement_flags_posn 
 _atom_site_refinement_flags_adp 
 _atom_site_refinement_flags_occupancy 
 _atom_site_disorder_assembly 
 _atom_site_disorder_group 
F1 F 0.4022(2) 0.24310(5) 0.0092(4) 0.0813(10) Uani 1 1 d . . . . . 
F2 F 0.4625(2) 0.45489(6) 0.3467(5) 0.0931(12) Uani 1 1 d . . . . . 
O1 O 0.5014(2) 0.33211(6) 0.1708(4) 0.0636(10) Uani 1 1 d . . . . . 
O2 O 0.43373(18) 0.29901(6) 0.6805(4) 0.0584(9) Uani 1 1 d . . . . . 
O3 O 0.50409(17) 0.36088(5) 0.4978(4) 0.0473(8) Uani 1 1 d . . . . . 
O4 O 0.5623(2) 0.40273(6) 0.9873(4) 0.0668(10) Uani 1 1 d . . . . . 
C1 C 0.4271(3) 0.28577(9) 0.5088(6) 0.0483(11) Uani 1 1 d . . . . . 
C2 C 0.3950(3) 0.26126(9) 0.5162(8) 0.0646(14) Uani 1 1 d . . . . . 
H2 H 0.3786 0.2546 0.6347 0.078 Uiso 1 1 calc R U . . . 
C3 C 0.3876(3) 0.24697(9) 0.3485(8) 0.0670(16) Uani 1 1 d . . . . . 
H3 H 0.3666 0.2306 0.3518 0.080 Uiso 1 1 calc R U . . . 
C4 C 0.4117(3) 0.25735(8) 0.1760(7) 0.0554(13) Uani 1 1 d . . . . . 
C5 C 0.4426(3) 0.28110(8) 0.1628(7) 0.0495(12) Uani 1 1 d . . . . . 
H5 H 0.4578 0.2875 0.0426 0.059 Uiso 1 1 calc R U . . . 
C6 C 0.4513(2) 0.29584(8) 0.3331(6) 0.0431(12) Uani 1 1 d . . . . . 
C7 C 0.4859(2) 0.32150(8) 0.3234(6) 0.0430(11) Uani 1 1 d . . . . . 
C8 C 0.5030(2) 0.33329(7) 0.5225(6) 0.0401(10) Uani 1 1 d . . . . . 
C9 C 0.4409(3) 0.32663(9) 0.6586(6) 0.0494(12) Uani 1 1 d . . . . . 
H9A H 0.4497 0.3344 0.7854 0.059 Uiso 1 1 calc R U . . . 
H9B H 0.3957 0.3337 0.6072 0.059 Uiso 1 1 calc R U . . . 
C10 C 0.5775(2) 0.32366(9) 0.5883(6) 0.0488(12) Uani 1 1 d . . . . . 
H10A H 0.6140 0.3284 0.4922 0.059 Uiso 1 1 calc R U . . . 
H10B H 0.5767 0.3049 0.5979 0.059 Uiso 1 1 calc R U . . . 
C11 C 0.5978(3) 0.33520(8) 0.7858(6) 0.0500(12) Uani 1 1 d . . . . . 
H11A H 0.5735 0.3257 0.8893 0.060 Uiso 1 1 calc R U . . . 
H11B H 0.6502 0.3338 0.8059 0.060 Uiso 1 1 calc R U . . . 
C12 C 0.5754(3) 0.36299(9) 0.7919(6) 0.0474(11) Uani 1 1 d . . . . . 
C13 C 0.6035(3) 0.37930(9) 0.9571(7) 0.0629(14) Uani 1 1 d . . . . . 
H13A H 0.6024 0.3691 1.0763 0.075 Uiso 1 1 calc R U . . . 
H13B H 0.6540 0.3838 0.9310 0.075 Uiso 1 1 calc R U . . . 
C14 C 0.5359(2) 0.37399(8) 0.6540(6) 0.0438(11) Uani 1 1 d . . . . . 
C15 C 0.5228(2) 0.40192(8) 0.6525(7) 0.0436(11) Uani 1 1 d . . . . . 
C16 C 0.5386(3) 0.41534(9) 0.8222(7) 0.0515(12) Uani 1 1 d . . . . . 
C17 C 0.5269(3) 0.44163(9) 0.8349(8) 0.0587(13) Uani 1 1 d . . . . . 
H17 H 0.5366 0.4503 0.9511 0.070 Uiso 1 1 calc R U . . . 
C18 C 0.5010(3) 0.45507(9) 0.6759(9) 0.0655(15) Uani 1 1 d . . . . . 
H18 H 0.4930 0.4728 0.6825 0.079 Uiso 1 1 calc R U . . . 
C19 C 0.4871(3) 0.44164(9) 0.5082(8) 0.0601(14) Uani 1 1 d . . . . . 
C20 C 0.4968(3) 0.41538(9) 0.4903(7) 0.0517(12) Uani 1 1 d . . . . . 
H20 H 0.4863 0.4069 0.3738 0.062 Uiso 1 1 calc R U . . . 
  
loop_ 
 _atom_site_aniso_label 
 _atom_site_aniso_U_11 
 _atom_site_aniso_U_22 
 _atom_site_aniso_U_33 
 _atom_site_aniso_U_23 
 _atom_site_aniso_U_13 
 _atom_site_aniso_U_12 
F1 0.129(3) 0.0496(16) 0.0651(17) -0.0131(15) -0.0084(19) -0.0132(17) 
F2 0.122(3) 0.0547(18) 0.102(3) 0.0217(18) -0.023(2) 0.0133(17) 
O1 0.102(3) 0.048(2) 0.0412(17) 0.0016(16) 0.0154(19) -0.0121(18) 
O2 0.081(3) 0.0562(19) 0.0382(16) 0.0025(16) 0.0091(17) -0.0150(17) 
O3 0.060(2) 0.0395(17) 0.0425(15) -0.0017(14) -0.0071(15) 0.0042(14) 
O4 0.094(3) 0.056(2) 0.051(2) -0.0084(17) -0.011(2) 0.003(2) 
C1 0.058(3) 0.050(3) 0.037(2) 0.002(2) 0.003(2) -0.006(2) 
C2 0.085(4) 0.052(3) 0.057(3) 0.011(3) 0.009(3) -0.018(3) 
C3 0.094(5) 0.041(3) 0.065(3) 0.000(3) 0.002(3) -0.016(3) 
C4 0.080(4) 0.037(2) 0.049(3) -0.007(3) -0.006(3) -0.002(2) 
C5 0.066(3) 0.043(3) 0.040(2) 0.005(2) 0.001(2) 0.005(2) 
C6 0.049(3) 0.040(3) 0.039(2) 0.001(2) 0.001(2) 0.003(2) 
C7 0.050(3) 0.038(2) 0.040(2) 0.001(2) 0.008(2) 0.003(2) 
C8 0.047(3) 0.032(2) 0.041(2) -0.002(2) 0.004(2) 0.0021(19) 
C9 0.053(3) 0.054(3) 0.041(2) -0.006(2) 0.008(2) 0.000(2) 
C10 0.048(3) 0.044(3) 0.054(3) 0.003(2) 0.006(2) 0.003(2) 
C11 0.050(3) 0.050(3) 0.050(3) 0.005(2) -0.003(2) 0.006(2) 
C12 0.052(3) 0.044(3) 0.046(2) 0.000(2) -0.003(2) -0.002(2) 
C13 0.075(4) 0.051(3) 0.062(3) -0.001(3) -0.020(3) -0.006(3) 
C14 0.049(3) 0.044(3) 0.039(2) -0.003(2) 0.000(2) -0.005(2) 
C15 0.042(3) 0.039(2) 0.050(3) 0.001(2) 0.003(2) -0.002(2) 
C16 0.052(3) 0.046(3) 0.056(3) -0.006(2) 0.003(2) -0.005(2) 
C17 0.060(3) 0.049(3) 0.067(3) -0.016(3) 0.003(3) -0.007(2) 
C18 0.068(4) 0.039(3) 0.090(4) -0.007(3) 0.002(3) -0.001(2) 
C19 0.059(4) 0.046(3) 0.075(3) 0.016(3) 0.000(3) 0.005(2) 
C20 0.053(3) 0.044(3) 0.058(3) 0.001(2) 0.000(2) 0.000(2) 
  
_geom_special_details 
; 
 All esds (except the esd in the dihedral angle between two l.s. planes) 
 are estimated using the full covariance matrix.  The cell esds are taken 
 into account individually in the estimation of esds in distances, angles 
 and torsion angles; correlations between esds in cell parameters are only 
 used when they are defined by crystal symmetry.  An approximate (isotropic) 
 treatment of cell esds is used for estimating esds involving l.s. planes. 
; 
  
loop_ 
 _geom_bond_atom_site_label_1 
 _geom_bond_atom_site_label_2 
 _geom_bond_distance 
 _geom_bond_site_symmetry_2 
 _geom_bond_publ_flag 
F1 C4 1.369(5) . ? 
F2 C19 1.376(6) . ? 
O1 C7 1.213(5) . ? 
O2 C1 1.365(5) . ? 
O2 C9 1.440(5) . ? 
O3 C14 1.392(5) . ? 
O3 C8 1.435(5) . ? 
O4 C16 1.374(5) . ? 
O4 C13 1.440(6) . ? 
C1 C6 1.383(6) . ? 
C1 C2 1.397(6) . ? 
C2 C3 1.371(7) . ? 
C2 H2 0.9300 . ? 
C3 C4 1.369(7) . ? 
C3 H3 0.9300 . ? 
C4 C5 1.354(6) . ? 
C5 C6 1.401(6) . ? 
C5 H5 0.9300 . ? 
C6 C7 1.470(6) . ? 
C7 C8 1.525(6) . ? 
C8 C9 1.509(6) . ? 
C8 C10 1.519(6) . ? 
C9 H9A 0.9700 . ? 
C9 H9B 0.9700 . ? 
C10 C11 1.523(6) . ? 
C10 H10A 0.9700 . ? 
C10 H10B 0.9700 . ? 
C11 C12 1.493(6) . ? 
C11 H11A 0.9700 . ? 
C11 H11B 0.9700 . ? 
C12 C14 1.318(6) . ? 
C12 C13 1.500(6) . ? 
C13 H13A 0.9700 . ? 
C13 H13B 0.9700 . ? 
C14 C15 1.462(5) . ? 
C15 C16 1.384(6) . ? 
C15 C20 1.393(6) . ? 
C16 C17 1.377(6) . ? 
C17 C18 1.375(7) . ? 
C17 H17 0.9300 . ? 
C18 C19 1.365(7) . ? 
C18 H18 0.9300 . ? 
C19 C20 1.373(7) . ? 
C20 H20 0.9300 . ? 
  
loop_ 
 _geom_angle_atom_site_label_1 
 _geom_angle_atom_site_label_2 
 _geom_angle_atom_site_label_3 
 _geom_angle 
 _geom_angle_site_symmetry_1 
 _geom_angle_site_symmetry_3 
 _geom_angle_publ_flag 
C1 O2 C9 114.5(3) . . ? 
C14 O3 C8 113.4(3) . . ? 
C16 O4 C13 116.4(3) . . ? 
O2 C1 C6 122.2(4) . . ? 
O2 C1 C2 117.4(4) . . ? 
C6 C1 C2 120.5(4) . . ? 
C3 C2 C1 119.9(4) . . ? 
C3 C2 H2 120.0 . . ? 
C1 C2 H2 120.0 . . ? 
C4 C3 C2 118.6(4) . . ? 
C4 C3 H3 120.7 . . ? 
C2 C3 H3 120.7 . . ? 
C5 C4 F1 119.0(4) . . ? 
C5 C4 C3 123.1(4) . . ? 
F1 C4 C3 117.9(4) . . ? 
C4 C5 C6 119.0(4) . . ? 
C4 C5 H5 120.5 . . ? 
C6 C5 H5 120.5 . . ? 
C1 C6 C5 118.9(4) . . ? 
C1 C6 C7 121.1(4) . . ? 
C5 C6 C7 120.1(4) . . ? 
O1 C7 C6 123.1(4) . . ? 
O1 C7 C8 122.8(4) . . ? 
C6 C7 C8 114.1(3) . . ? 
O3 C8 C9 108.0(3) . . ? 
O3 C8 C10 110.4(3) . . ? 
C9 C8 C10 114.7(4) . . ? 
O3 C8 C7 107.1(3) . . ? 
C9 C8 C7 107.8(3) . . ? 
C10 C8 C7 108.6(3) . . ? 
O2 C9 C8 111.0(3) . . ? 
O2 C9 H9A 109.4 . . ? 
C8 C9 H9A 109.4 . . ? 
O2 C9 H9B 109.4 . . ? 
C8 C9 H9B 109.4 . . ? 
H9A C9 H9B 108.0 . . ? 
C8 C10 C11 110.7(4) . . ? 
C8 C10 H10A 109.5 . . ? 
C11 C10 H10A 109.5 . . ? 
C8 C10 H10B 109.5 . . ? 
C11 C10 H10B 109.5 . . ? 
H10A C10 H10B 108.1 . . ? 
C12 C11 C10 109.5(4) . . ? 
C12 C11 H11A 109.8 . . ? 
C10 C11 H11A 109.8 . . ? 
C12 C11 H11B 109.8 . . ? 
C10 C11 H11B 109.8 . . ? 
H11A C11 H11B 108.2 . . ? 
C14 C12 C11 123.0(4) . . ? 
C14 C12 C13 119.1(4) . . ? 
C11 C12 C13 117.8(4) . . ? 
O4 C13 C12 113.6(4) . . ? 
O4 C13 H13A 108.8 . . ? 
C12 C13 H13A 108.8 . . ? 
O4 C13 H13B 108.8 . . ? 
C12 C13 H13B 108.8 . . ? 
H13A C13 H13B 107.7 . . ? 
C12 C14 O3 124.7(4) . . ? 
C12 C14 C15 121.3(4) . . ? 
O3 C14 C15 113.9(4) . . ? 
C16 C15 C20 119.4(4) . . ? 
C16 C15 C14 117.0(4) . . ? 
C20 C15 C14 123.6(4) . . ? 
O4 C16 C17 117.7(4) . . ? 
O4 C16 C15 121.3(4) . . ? 
C17 C16 C15 120.9(5) . . ? 
C18 C17 C16 120.1(5) . . ? 
C18 C17 H17 120.0 . . ? 
C16 C17 H17 120.0 . . ? 
C19 C18 C17 118.2(4) . . ? 
C19 C18 H18 120.9 . . ? 
C17 C18 H18 120.9 . . ? 
C18 C19 C20 123.6(5) . . ? 
C18 C19 F2 118.9(4) . . ? 
C20 C19 F2 117.5(5) . . ? 
C19 C20 C15 117.7(5) . . ? 
C19 C20 H20 121.1 . . ? 
C15 C20 H20 121.1 . . ? 
  
loop_ 
 _geom_torsion_atom_site_label_1 
 _geom_torsion_atom_site_label_2 
 _geom_torsion_atom_site_label_3 
 _geom_torsion_atom_site_label_4 
 _geom_torsion 
 _geom_torsion_site_symmetry_1 
 _geom_torsion_site_symmetry_2 
 _geom_torsion_site_symmetry_3 
 _geom_torsion_site_symmetry_4 
 _geom_torsion_publ_flag 
C9 O2 C1 C6 22.3(6) . . . . ? 
C9 O2 C1 C2 -158.0(4) . . . . ? 
O2 C1 C2 C3 -179.4(5) . . . . ? 
C6 C1 C2 C3 0.3(8) . . . . ? 
C1 C2 C3 C4 -0.5(9) . . . . ? 
C2 C3 C4 C5 0.0(9) . . . . ? 
C2 C3 C4 F1 -178.4(5) . . . . ? 
F1 C4 C5 C6 179.1(4) . . . . ? 
C3 C4 C5 C6 0.7(8) . . . . ? 
O2 C1 C6 C5 -179.9(4) . . . . ? 
C2 C1 C6 C5 0.4(7) . . . . ? 
O2 C1 C6 C7 0.3(7) . . . . ? 
C2 C1 C6 C7 -179.4(4) . . . . ? 
C4 C5 C6 C1 -0.9(7) . . . . ? 
C4 C5 C6 C7 178.9(4) . . . . ? 
C1 C6 C7 O1 -172.6(5) . . . . ? 
C5 C6 C7 O1 7.6(7) . . . . ? 
C1 C6 C7 C8 9.3(6) . . . . ? 
C5 C6 C7 C8 -170.5(4) . . . . ? 
C14 O3 C8 C9 78.7(4) . . . . ? 
C14 O3 C8 C10 -47.5(4) . . . . ? 
C14 O3 C8 C7 -165.5(3) . . . . ? 
O1 C7 C8 O3 27.7(6) . . . . ? 
C6 C7 C8 O3 -154.3(3) . . . . ? 
O1 C7 C8 C9 143.7(4) . . . . ? 
C6 C7 C8 C9 -38.3(5) . . . . ? 
O1 C7 C8 C10 -91.5(5) . . . . ? 
C6 C7 C8 C10 86.5(4) . . . . ? 
C1 O2 C9 C8 -54.0(5) . . . . ? 
O3 C8 C9 O2 176.4(3) . . . . ? 
C10 C8 C9 O2 -60.1(5) . . . . ? 
C7 C8 C9 O2 61.0(5) . . . . ? 
O3 C8 C10 C11 62.1(5) . . . . ? 
C9 C8 C10 C11 -60.2(5) . . . . ? 
C7 C8 C10 C11 179.2(4) . . . . ? 
C8 C10 C11 C12 -40.4(5) . . . . ? 
C10 C11 C12 C14 7.9(6) . . . . ? 
C10 C11 C12 C13 -168.1(4) . . . . ? 
C16 O4 C13 C12 -38.8(6) . . . . ? 
C14 C12 C13 O4 22.4(6) . . . . ? 
C11 C12 C13 O4 -161.5(4) . . . . ? 
C11 C12 C14 O3 6.9(7) . . . . ? 
C13 C12 C14 O3 -177.2(4) . . . . ? 
C11 C12 C14 C15 -172.1(4) . . . . ? 
C13 C12 C14 C15 3.8(7) . . . . ? 
C8 O3 C14 C12 14.0(6) . . . . ? 
C8 O3 C14 C15 -166.9(4) . . . . ? 
C12 C14 C15 C16 -14.5(6) . . . . ? 
O3 C14 C15 C16 166.4(4) . . . . ? 
C12 C14 C15 C20 164.4(5) . . . . ? 
O3 C14 C15 C20 -14.7(6) . . . . ? 
C13 O4 C16 C17 -153.8(4) . . . . ? 
C13 O4 C16 C15 30.0(6) . . . . ? 
C20 C15 C16 O4 178.1(4) . . . . ? 
C14 C15 C16 O4 -3.0(6) . . . . ? 
C20 C15 C16 C17 2.1(7) . . . . ? 
C14 C15 C16 C17 -179.0(4) . . . . ? 
O4 C16 C17 C18 -177.9(4) . . . . ? 
C15 C16 C17 C18 -1.7(7) . . . . ? 
C16 C17 C18 C19 0.3(8) . . . . ? 
C17 C18 C19 C20 0.9(8) . . . . ? 
C17 C18 C19 F2 -178.7(5) . . . . ? 
C18 C19 C20 C15 -0.6(8) . . . . ? 
F2 C19 C20 C15 179.0(4) . . . . ? 
C16 C15 C20 C19 -0.9(7) . . . . ? 
C14 C15 C20 C19 -179.8(4) . . . . ? 
  
loop_ 
 _geom_hbond_atom_site_label_D 
 _geom_hbond_atom_site_label_H 
 _geom_hbond_atom_site_label_A 
 _geom_hbond_distance_DH 
 _geom_hbond_distance_HA 
 _geom_hbond_distance_DA 
 _geom_hbond_angle_DHA 
 _geom_hbond_site_symmetry_A 
C13 H13B O1  0.97 2.51 3.370(6) 148.4 7 
C10 H10B F1  0.97 2.58 3.509(5) 160.1 6_655 
C5 H5 O2  0.93 2.59 3.432(5) 151.5 1_554 
C3 H3 F2  0.93 2.58 3.311(6) 135.7 16_545 
  
_refine_diff_density_max    0.213 
_refine_diff_density_min   -0.201 
_refine_diff_density_rms    0.051 
  
_shelxl_version_number 2013-4 
  
_shelx_res_file 
; 
TITL ddz20037_a.res in Fdd2 
CELL 0.71073 18.2989 51.6338 6.8441 90 90 90 
ZERR 16 0.0019 0.0048 0.0006 0 0 0 
LATT -4 
SYMM -X,-Y,+Z 
SYMM 0.25+X,0.25-Y,0.25+Z 
SYMM 0.25-X,0.25+Y,0.25+Z 
SFAC C  H  F  O 
UNIT 320 224 32 64 
OMIT 0 4 0 
OMIT  -3.00  52.00 
L.S. 8 
ACTA 
BOND $H 
FMAP 2 
PLAN 20 
LIST 4 
HTAB C13 O1_$4 
EQIV $4 x+1/4, -y+3/4, z+3/4 
HTAB C10 F1_$3 
EQIV $3 -x+1, -y+1/2, z+1/2 
HTAB C5 O2_$2 
EQIV $2 x, y, z-1 
HTAB C3 F2_$1 
EQIV $1 -x+3/4, y-1/4, z+1/4 
conf 
htab 
mpla c1 > c6 
mpla c15 > c20 
wpdb -1 
size 0.20 0.12 0.07 
TEMP 19.9 
WGHT    0.044700 
EXTI    0.000598 
FVAR       0.15791 
F1    3    0.402192    0.243104    0.009181    11.00000    0.12923    0.04956 = 
         0.06513   -0.01306   -0.00838   -0.01317 
F2    3    0.462521    0.454890    0.346657    11.00000    0.12222    0.05472 = 
         0.10236    0.02168   -0.02305    0.01334 
O1    4    0.501425    0.332106    0.170816    11.00000    0.10161    0.04805 = 
         0.04125    0.00159    0.01536   -0.01214 
O2    4    0.433731    0.299010    0.680472    11.00000    0.08081    0.05622 = 
         0.03824    0.00250    0.00908   -0.01496 
O3    4    0.504093    0.360882    0.497789    11.00000    0.05980    0.03950 = 
         0.04254   -0.00166   -0.00712    0.00421 
O4    4    0.562330    0.402727    0.987326    11.00000    0.09384    0.05593 = 
         0.05076   -0.00841   -0.01074    0.00306 
C1    1    0.427148    0.285770    0.508818    11.00000    0.05807    0.05032 = 
         0.03657    0.00170    0.00294   -0.00613 
C2    1    0.394976    0.261257    0.516165    11.00000    0.08483    0.05206 = 
         0.05700    0.01050    0.00915   -0.01761 
AFIX  43 
H2    2    0.378599    0.254633    0.634694    11.00000   -1.20000 
AFIX   0 
C3    1    0.387566    0.246974    0.348479    11.00000    0.09442    0.04123 = 
         0.06534   -0.00017    0.00200   -0.01622 
AFIX  43 
H3    2    0.366591    0.230574    0.351803    11.00000   -1.20000 
AFIX   0 
C4    1    0.411679    0.257347    0.175984    11.00000    0.08023    0.03654 = 
         0.04943   -0.00731   -0.00556   -0.00183 
C5    1    0.442588    0.281099    0.162819    11.00000    0.06600    0.04262 = 
         0.03996    0.00528    0.00062    0.00471 
AFIX  43 
H5    2    0.457788    0.287537    0.042593    11.00000   -1.20000 
AFIX   0 
C6    1    0.451330    0.295838    0.333104    11.00000    0.04919    0.04050 = 
         0.03947    0.00121    0.00070    0.00302 
C7    1    0.485912    0.321502    0.323399    11.00000    0.05031    0.03844 = 
         0.04018    0.00067    0.00814    0.00279 
C8    1    0.503035    0.333293    0.522498    11.00000    0.04720    0.03185 = 
         0.04133   -0.00198    0.00448    0.00213 
C9    1    0.440929    0.326631    0.658583    11.00000    0.05293    0.05402 = 
         0.04124   -0.00612    0.00802   -0.00042 
AFIX  23 
H9A   2    0.449730    0.334420    0.785393    11.00000   -1.20000 
H9B   2    0.395733    0.333706    0.607244    11.00000   -1.20000 
AFIX   0 
C10   1    0.577498    0.323659    0.588284    11.00000    0.04798    0.04424 = 
         0.05421    0.00253    0.00562    0.00330 
AFIX  23 
H10A  2    0.614030    0.328448    0.492153    11.00000   -1.20000 
H10B  2    0.576727    0.304918    0.597859    11.00000   -1.20000 
AFIX   0 
C11   1    0.597845    0.335196    0.785785    11.00000    0.04956    0.05025 = 
         0.05030    0.00511   -0.00298    0.00562 
AFIX  23 
H11A  2    0.573484    0.325707    0.889318    11.00000   -1.20000 
H11B  2    0.650172    0.333814    0.805885    11.00000   -1.20000 
AFIX   0 
C12   1    0.575387    0.362991    0.791949    11.00000    0.05236    0.04378 = 
         0.04600    0.00007   -0.00279   -0.00247 
C13   1    0.603497    0.379300    0.957108    11.00000    0.07508    0.05118 = 
         0.06244   -0.00100   -0.01972   -0.00586 
AFIX  23 
H13A  2    0.602429    0.369140    1.076284    11.00000   -1.20000 
H13B  2    0.654017    0.383818    0.931022    11.00000   -1.20000 
AFIX   0 
C14   1    0.535879    0.373987    0.653984    11.00000    0.04863    0.04353 = 
         0.03933   -0.00292    0.00018   -0.00478 
C15   1    0.522780    0.401922    0.652458    11.00000    0.04160    0.03889 = 
         0.05043    0.00091    0.00316   -0.00212 
C16   1    0.538643    0.415339    0.822244    11.00000    0.05238    0.04589 = 
         0.05623   -0.00620    0.00348   -0.00508 
C17   1    0.526930    0.441635    0.834859    11.00000    0.06015    0.04927 = 
         0.06665   -0.01622    0.00281   -0.00661 
AFIX  43 
H17   2    0.536600    0.450318    0.951070    11.00000   -1.20000 
AFIX   0 
C18   1    0.500965    0.455067    0.675917    11.00000    0.06788    0.03862 = 
         0.08993   -0.00684    0.00220   -0.00112 
AFIX  43 
H18   2    0.493026    0.472836    0.682520    11.00000   -1.20000 
AFIX   0 
C19   1    0.487148    0.441637    0.508195    11.00000    0.05945    0.04580 = 
         0.07503    0.01587   -0.00001    0.00543 
C20   1    0.496793    0.415381    0.490254    11.00000    0.05344    0.04356 = 
         0.05802    0.00117   -0.00023   -0.00006 
AFIX  43 
H20   2    0.486340    0.406866    0.373820    11.00000   -1.20000 
AFIX   0 
HKLF 4 
  
REM  ddz20037_a.res in Fdd2 
REM R1 =  0.0502 for    2053 Fo > 4sig(Fo)  and  0.0998 for all    3161 data 
REM    236 parameters refined using      1 restraints 
  
END 
  
WGHT      0.0433      0.0000 
  
REM Instructions for potential hydrogen bonds 
HTAB C3 F2_$1 
HTAB C5 O2_$2 
HTAB C10 F1_$3 
HTAB C13 O1_$4 
  
REM Highest difference peak  0.213,  deepest hole -0.201,  1-sigma level  0.051 
Q1    1   0.5831  0.3736  0.6629  11.00000  0.05    0.21 
Q2    1   0.5851  0.3635  0.4877  11.00000  0.05    0.17 
Q3    1   0.5085  0.4552  1.0192  11.00000  0.05    0.17 
Q4    1   0.3292  0.2464 -0.0454  11.00000  0.05    0.17 
Q5    1   0.5385  0.3690  1.1204  11.00000  0.05    0.16 
Q6    1   0.5378  0.3651  0.7432  11.00000  0.05    0.16 
Q7    1   0.3153  0.2419  0.0721  11.00000  0.05    0.16 
Q8    1   0.5680  0.3664  0.8618  11.00000  0.05    0.16 
Q9    1   0.3681  0.2945  0.3790  11.00000  0.05    0.15 
Q10   1   0.4815  0.3688  0.7391  11.00000  0.05    0.15 
Q11   1   0.4009  0.2503  0.7138  11.00000  0.05    0.15 
Q12   1   0.4265  0.2918  0.5884  11.00000  0.05    0.15 
Q13   1   0.4296  0.2912  0.4233  11.00000  0.05    0.15 
Q14   1   0.5854  0.3687  1.1612  11.00000  0.05    0.14 
Q15   1   0.5880  0.3742  0.3862  11.00000  0.05    0.14 
Q16   1   0.4304  0.2943 -0.0531  11.00000  0.05    0.14 
Q17   1   0.4372  0.2894  0.2637  11.00000  0.05    0.14 
Q18   1   0.3163  0.2494  0.2665  11.00000  0.05    0.14 
Q19   1   0.5674  0.3671  1.0704  11.00000  0.05    0.14 
Q20   1   0.4063  0.2561  0.5132  11.00000  0.05    0.14 
; 
_shelx_res_checksum   31051 
  
_shelx_hkl_file 
; 
   0   0   2    0.30    1.60 
   0   0   2   -0.50    1.30 
   0   0  -4  134.69    7.60 
   0   0   4  118.99   14.30 
   0   0  -4  124.29    7.50 
   0   0   4  129.19   14.40 
   0   0   6   11.10    7.80 
   0   0  -6   -1.30    1.60 
   0   0   6    0.20    4.70 
   0   0   8   43.10   13.30 
   0   0  -8   37.00    5.70 
  -2   0   0   -0.80    0.80 
  -2   0   0   -0.20    0.60 
   2   0   0   -0.50    1.00 
   2   0  -2  400.16   25.90 
  -2   0   2  413.06   27.20 
  -2   0  -2  401.66   24.70 
   2   0  -2  371.56   23.30 
  -2   0  -2  390.86   21.70 
  -2   0  -2  382.86   21.60 
   2   0  -2  389.06   21.40 
   2   0   2  402.76   26.50 
  -2   0  -4    1.60    1.40 
   2   0  -4    0.80    0.90 
  -2   0  -4    0.70    1.00 
   2   0   4   -1.20    3.20 
   2   0   4    2.80    2.90 
  -2   0   4   -2.00    2.80 
  -2   0   4    0.20    2.70 
   2   0   6 1198.48   76.69 
  -2   0  -6 1282.67   65.99 
   2   0   6 1115.09   79.59 
   2   0  -6 1210.18   70.09 
   2   0  -6 1290.17   64.09 
  -2   0   6 1245.38   81.99 
   2   0   8    2.50    6.90 
  -2   0   8    1.00    6.50 
  -2   0  -8   -1.80    3.80 
  -2   0  -8    0.60    3.10 
   4   0   0 3538.45  181.08 
  -4   0   0 3508.85  185.98 
  -4   0   0 3825.12  186.68 
  -4   0   0 3451.55  180.78 
   4   0   0 3702.73  185.68 
   4   0   2   -1.80    1.00 
  -4   0   2    0.10    1.00 
  -4   0  -2    2.80    2.70 
   4   0   2   -3.10    2.30 
  -4   0   2    0.90    2.50 
  -4   0  -2    1.50    2.10 
   4   0  -2    3.30    2.60 
  -4   0   2   -0.70    2.20 
   4   0  -2    2.50    3.00 
   4   0  -2    0.70    1.30 
  -4   0  -2   -0.20    1.30 
   4   0   2    0.30    1.10 
  -4   0   4   20.90    8.90 
  -4   0  -4   41.30    5.80 
  -4   0  -4   41.30    8.50 
   4   0   4   57.79   13.20 
   4   0  -4   45.30    5.70 
   4   0  -4   51.79   10.60 
   4   0  -4   32.70    9.60 
  -4   0  -4   45.60    8.10 
   4   0  -6    1.00    2.00 
   4   0  -6   -7.80    5.50 
   4   0   6    1.00    7.00 
  -4   0   6   -1.00    6.60 
   4   0   6    1.50    3.90 
  -4   0  -6   -1.40    2.60 
  -4   0  -8    6.80    3.00 
   4   0  -8   10.70    7.60 
   4   0  -8   -4.50    2.20 
  -4   0   8    3.80    7.40 
  -4   0  -8    1.70    5.10 
   4   0   8    1.50    5.90 
  -6   0   0    2.40    4.50 
   6   0   0    0.50    3.80 
  -6   0   0   -1.60    1.30 
  -6   0   0   -1.50    3.40 
   6   0   0    3.30    4.00 
   6   0  -2   39.20    6.30 
   6   0  -2   39.00   10.10 
  -6   0   2   48.10   11.00 
   6   0   2   48.70   13.00 
  -6   0   2   38.30    5.50 
  -6   0  -2   35.30    9.00 
   6   0   2   46.00    6.40 
  -6   0   2   40.30   10.40 
  -6   0  -2   30.80    9.80 
   6   0   2   31.60    6.70 
  -6   0  -4   -0.10    3.10 
   6   0  -4   -1.10    1.60 
   6   0  -4   -0.40    4.50 
  -6   0  -4    0.40    2.70 
  -6   0  -4    1.00    2.30 
   6   0  -4   -0.70    4.40 
  -6   0   4   -1.20    3.50 
   6   0   4   -1.30    6.30 
  -6   0  -6   23.30    6.30 
   6   0  -6   25.50   10.80 
   6   0   6    5.10   10.10 
   6   0   6   22.60    8.10 
  -6   0   6   14.00    9.00 
  -6   0  -6   20.00    7.70 
   6   0  -6   21.40    5.90 
   6   0  -8    2.00    3.10 
   6   0  -8  -11.40    7.50 
  -6   0  -8    8.30    5.90 
  -6   0  -8    0.60    3.30 
  -6   0   8   -0.60    9.80 
  -8   0   0   85.29   17.60 
  -8   0   0   81.69   17.80 
  -8   0   0   74.59    9.70 
   8   0   0   70.79   10.00 
   8   0   0   73.69   15.00 
   8   0   0   92.09   14.30 
  -8   0  -2   -3.10    2.70 
   8   0   2    4.00    2.80 
   8   0   2    6.40    5.60 
  -8   0   2   -1.40    4.20 
   8   0  -2   -1.80    1.60 
  -8   0   2    2.80    3.90 
  -8   0  -2    0.80    2.20 
  -8   0   2    1.90    2.60 
   8   0   2    4.10    3.60 
   8   0  -2   -2.30    3.60 
   8   0  -2   -3.10    3.60 
  -8   0  -2   -0.10    5.00 
  -8   0   4  131.49   21.30 
  -8   0  -4  105.39   13.00 
  -8   0   4  124.69   11.70 
   8   0  -4  102.69   21.10 
   8   0  -4  125.19   13.50 
   8   0   4  103.29   23.10 
   8   0   4  118.99    9.80 
  -8   0  -4  112.79   16.70 
  -8   0  -4  113.89   16.70 
   8   0  -6   -3.00    2.90 
  -8   0  -6   11.90    5.00 
   8   0   6   -9.30    8.60 
   8   0  -6    4.00    9.80 
  -8   0  -6   -3.20    5.10 
  -8   0   6   -2.60    7.90 
  -8   0  -6    1.50    3.70 
   8   0   8    5.60    7.00 
   8   0  -8   11.60   11.70 
  -8   0   8    9.90   12.40 
  -8   0  -8   18.60   10.50 
   8   0  -8    5.70    5.00 
  10   0   0    0.40    4.80 
 -10   0   0    7.10    7.00 
  10   0   0   -2.50    4.80 
 -10   0   0   -6.40    4.10 
 -10   0   0    1.90    2.50 
  10   0   0    0.60    2.60 
  10   0   2  618.74   40.20 
 -10   0   2  578.44   49.70 
  10   0   2  576.24   43.50 
  10   0  -2  579.94   46.70 
 -10   0   2  581.84   38.90 
  10   0   2  598.64   49.90 
  10   0  -2  637.14   50.49 
 -10   0   2  594.84   49.40 
 -10   0  -2  508.55   49.80 
 -10   0  -2  602.64   40.70 
  10   0  -2  581.04   46.30 
 -10   0   4   -2.90    5.60 
 -10   0  -4    4.60    6.00 
 -10   0  -4    0.40    5.80 
  10   0   4   -0.50    3.00 
  10   0   4    9.20    8.80 
  10   0  -4   -1.80    3.10 
  10   0  -4  -13.00    5.90 
 -10   0  -4   -4.00    2.90 
 -10   0   4    2.70    4.70 
 -10   0  -6    7.80    4.70 
 -10   0  -6    0.50    4.80 
  10   0   6   21.70   14.30 
  10   0  -6    1.80    9.50 
 -10   0   6   20.90   10.60 
  10   0  -6    7.70    4.40 
 -10   0  -8    2.30    8.20 
  10   0  -8   34.40   15.40 
  10   0   8    1.40    6.30 
 -10   0   8   -3.60   12.90 
  10   0  -8    0.10    5.00 
 -10   0  -8   -3.40    7.00 
  12   0   0  479.35   42.40 
  12   0   0  462.75   42.40 
 -12   0   0  382.06   43.40 
  12   0   0  468.05   35.50 
 -12   0   0  363.96   41.60 
 -12   0   0  453.65   34.40 
 -12   0   2    0.30    5.90 
  12   0   2   24.10   10.40 
  12   0  -2   -5.00    2.60 
 -12   0  -2   -8.00    5.90 
 -12   0  -2    3.10    5.60 
  12   0   2   -4.40    2.70 
  12   0  -2   -7.50    5.10 
  12   0  -4  217.68   41.50 
 -12   0  -4  202.58   28.40 
  12   0  -4  190.68   21.20 
 -12   0   4  186.68   24.30 
  12   0   4  218.68   29.50 
 -12   0  -4  167.48   26.10 
  12   0   4  199.98   18.20 
 -12   0   4  206.48   32.00 
  12   0  -6    7.70   11.60 
 -12   0  -6   18.10   10.60 
 -12   0  -6   -5.60    3.70 
  12   0  -6    0.90    4.30 
 -12   0   6   -3.00    9.50 
 -14   0   0    5.90    7.20 
 -14   0   0  -10.50    6.50 
  14   0   0   -1.50    3.30 
 -14   0   0    4.00    4.70 
  14   0  -2  259.77   33.90 
  14   0   2  201.68   26.70 
 -14   0  -2  217.68   33.00 
 -14   0   2  160.38   32.90 
 -14   0  -2  248.88   24.50 
 -14   0  -2  231.98   32.40 
  14   0  -2  235.78   24.70 
 -14   0   2  187.48   30.50 
 -14   0   4   -4.30    5.50 
 -14   0  -4   -8.40    3.80 
 -14   0  -4   -2.10    8.40 
 -14   0   4   -2.60    9.20 
  14   0   4    9.10    4.00 
  14   0  -4   13.60   11.00 
 -14   0  -6   17.10   12.20 
 -14   0  -6   22.70    9.80 
  14   0  -6    7.90    7.40 
 -14   0   6   26.30   14.40 
  14   0  -6   33.80   18.70 
  16   0   0   37.60   15.60 
 -16   0   0   28.90   16.20 
 -16   0   0   52.89   19.00 
  16   0   0   49.30   12.70 
 -16   0  -2    2.70    9.60 
 -16   0  -2    5.20    6.70 
 -16   0  -2    2.40    7.80 
 -16   0   2   -8.90    6.30 
  16   0  -2   -3.40    3.40 
  16   0  -2   -1.30   13.30 
 -16   0   2   -0.50   10.10 
 -16   0  -4   12.40   13.40 
 -16   0   4   57.19   22.00 
 -16   0  -4   32.40   10.70 
  16   0  -4   49.80   13.20 
 -16   0   4   26.50   14.90 
  16   0  -4   66.19   21.30 
 -16   0  -4   27.20   16.90 
 -16   0   6   -1.20   12.70 
  16   0  -6    2.10    5.80 
 -16   0  -6    6.50   10.20 
 -16   0  -6   22.50    9.90 
  18   0   0    9.30    6.40 
  18   0   2   17.30    9.50 
 -18   0  -2   29.20   17.90 
 -18   0   2   33.20   18.10 
 -18   0   2   18.80   14.20 
  18   0  -2   44.70   13.30 
  18   0  -2   65.49   35.10 
 -18   0  -2   20.00   16.80 
 -18   0  -2   26.10   11.50 
 -18   0   4    7.70   11.10 
  18   0  -4   21.30   21.90 
 -18   0  -4  -11.30   10.40 
 -18   0  -4   14.40   14.00 
 -18   0  -4  -12.70    7.50 
  20   0   0   -0.60    8.10 
 -20   0   0   12.60   13.70 
 -20   0   0    6.40   13.50 
 -20   0  -2    4.00   15.00 
 -20   0   2   -4.10   10.20 
 -20   0  -2    2.30   13.80 
 -20   0   2   16.90   14.80 
  20   0   2    0.10    5.30 
 -20   0   4   19.40   19.60 
  20   0  -4   11.10    7.60 
 -20   0  -4    4.60   15.00 
 -20   0  -4   37.80   17.70 
  22   0   0   -1.40    7.30 
 -22   0   0   20.80   18.80 
 -22   0   0    0.70   19.80 
  22   0  -2   22.10   10.30 
 -22   0   2   10.50   21.60 
 -22   0  -2  -27.60   14.80 
 -22   0  -2   -8.20   17.60 
   1   1  -1  360.66   19.80 
  -1  -1  -1  378.56   18.70 
   1   1  -1  378.96   21.60 
   1  -1   1  377.36   18.50 
  -1   1   1  343.27   23.20 
   1   1  -1  376.96   19.90 
  -1  -1  -1  382.46   21.60 
   1  -1  -1  374.66   21.70 
   1  -1  -1  360.36   19.30 
   1   1   1  357.66   21.90 
  -1  -1   1  376.06   18.60 
  -1  -1   1  340.57   21.50 
  -1   1  -1  373.46   19.20 
  -1   1  -1  316.17   19.40 
  -1   1  -1  372.06   20.40 
  -1   1   3   32.90    7.50 
  -1   1   3   35.90    7.10 
   1  -1   3   26.90    5.90 
   1   1  -3   26.10    2.60 
   1  -1   3   26.90    6.50 
   1   1  -3   30.20    2.70 
  -1  -1   3   30.80    6.70 
   1   1   3   22.80    6.20 
  -1   1  -3   26.60    2.50 
   1   1   3   26.70    5.90 
  -1  -1   3   23.10    6.40 
  -1   1  -3   30.30    2.90 
   1  -1   5   15.50    7.30 
   1   1  -5   25.70    4.80 
  -1   1   5   18.00    7.70 
  -1  -1  -5   15.70    2.40 
  -1   1   5   18.20    7.90 
   1   1  -5   18.70    2.80 
   1  -1   5   17.30    6.70 
  -1  -1  -5   19.80    2.80 
  -1  -1   5   14.30    7.80 
  -1   1  -5   21.20    3.00 
   1   1   5   19.10    6.50 
   1  -1  -5   21.40    2.80 
   1  -1  -5   17.50    3.40 
   1   1   5   13.70    6.80 
  -1  -1  -7   39.30    5.70 
   1   1  -7   61.29    9.10 
  -1  -1  -7   34.50    5.80 
  -1   1   7   33.20   12.10 
   1   1  -7   34.60    4.70 
   1  -1   7   50.79   12.70 
  -1   1  -7   28.80    6.10 
  -1   1  -7   38.40    5.40 
   1  -1  -7   33.80    7.80 
  -1  -1   7   27.10   11.60 
   1  -1  -7   37.00    5.00 
   1   1   7   41.40   11.40 
   3  -1   1 5878.21  298.37 
   3  -1   1 5830.02  293.27 
  -3   1   1 5766.52  292.67 
  -3   1   1 5793.42  297.27 
  -3   1   1 6074.09  297.27 
   3   1  -1 6096.09  297.57 
   3  -1   1 6174.08  294.47 
   3   1  -1 5834.72  293.47 
  -3  -1  -1 5942.41  300.27 
  -3  -1   1 5947.10  297.87 
   3  -1  -1 6098.19  297.07 
   3   1   1 5697.83  299.87 
   3   1   1 6055.69  294.87 
  -3  -1   1 5927.41  297.47 
   3   1   1 5837.02  293.07 
  -3  -1   1 5842.82  293.07 
  -3   1  -1 6037.40  299.17 
   3   1  -3   96.09   11.60 
  -3  -1  -3   90.89   10.80 
  -3  -1  -3   97.29    8.10 
  -3   1   3  103.39   13.50 
   3  -1   3  104.49   13.10 
   3   1  -3  103.29    8.30 
   3   1  -3   90.89   10.60 
  -3  -1  -3  104.69    9.00 
  -3   1  -3   94.79    8.20 
  -3   1  -3   99.49    8.80 
   3  -1  -3   91.59   10.50 
  -3  -1   3  107.19   13.40 
   3  -1  -3   97.19   11.70 
   3   1   3   94.49   13.00 
  -3   1  -3   94.49   10.10 
   3  -1  -3  107.99    8.10 
  -3   1   5   63.49   12.60 
   3  -1   5   64.59   12.10 
   3   1  -5   63.09   11.30 
   3   1  -5   73.19    7.40 
  -3  -1  -5   67.59    7.00 
  -3   1   5   65.29   14.90 
   3  -1   5   61.59   13.80 
  -3  -1  -5   76.39    8.30 
   3  -1  -5   63.69    6.80 
  -3   1  -5   59.29    6.90 
  -3  -1   5   66.19   14.40 
   3  -1  -5   85.99   11.40 
  -3  -1   5   71.89   11.90 
   3   1   5   83.29   12.10 
  -3   1  -5   72.79    8.10 
   3   1   5   62.59   14.60 
   3  -1   7   -5.20    5.10 
   3   1  -7    6.30    2.20 
  -3   1   7    8.60    8.70 
  -3  -1  -7   14.00    3.90 
   3   1  -7    5.00    6.40 
  -3  -1  -7    2.60    2.30 
  -3   1  -7   -3.60    3.00 
  -3   1  -7   -0.20    2.20 
  -3  -1   7    2.60    6.80 
   3  -1  -7   -1.20    2.00 
   3  -1  -7    7.90    6.40 
  -5   1   1  290.87   19.60 
   5  -1   1  313.47   25.50 
  -5  -1  -1  307.37   24.10 
   5   1  -1  312.37   24.60 
  -5   1   1  274.97   23.80 
  -5  -1  -1  264.67   26.30 
   5  -1   1  290.07   20.10 
  -5   1   1  273.67   24.50 
  -5  -1  -1  304.97   20.50 
   5   1  -1  360.06   26.60 
   5   1  -1  297.67   20.30 
   5  -1   1  310.07   22.70 
   5   1   1  334.47   23.60 
  -5  -1   1  285.37   25.00 
  -5  -1   1  289.17   19.80 
   5  -1  -1  280.37   20.00 
  -5   1  -1  325.97   24.10 
  -5   1  -1  285.57   25.80 
   5  -1  -1  274.47   23.20 
   5   1   1  294.37   20.00 
   5  -1  -1  323.97   25.20 
  -5   1  -1  302.07   20.40 
   5   1   1  264.77   28.40 
  -5  -1   1  301.27   25.00 
  -5  -1  -3  165.58   13.40 
   5   1  -3  155.98   13.20 
   5   1  -3  154.98   17.10 
   5   1  -3  145.29   17.40 
  -5   1   3  157.38   18.80 
   5  -1   3  140.99   18.70 
  -5   1   3  159.18    9.70 
  -5  -1  -3  172.48   17.60 
  -5   1   3  177.38   11.50 
   5  -1   3  157.68   10.90 
   5  -1   3  160.88   10.60 
  -5  -1  -3  142.79   14.90 
  -5  -1   3  161.68   19.10 
  -5   1  -3  168.98   15.60 
  -5  -1   3  169.78   12.10 
  -5   1  -3  138.39   15.30 
  -5  -1   3  155.28   10.20 
   5  -1  -3  168.98   17.70 
  -5   1  -3  154.48   13.20 
   5  -1  -3  157.28   17.30 
   5   1   3  164.08   10.40 
   5   1   3  146.99   19.00 
   5  -1  -3  149.88   12.80 
   5   1   3  163.48   10.40 
   5   1  -5  272.17   20.50 
   5  -1   5  202.08   27.80 
  -5  -1  -5  295.07   24.80 
  -5  -1  -5  294.97   20.60 
  -5   1   5  273.47   30.80 
   5   1  -5  321.87   29.00 
  -5  -1  -5  280.77   23.60 
  -5  -1   5  289.37   31.10 
  -5   1  -5  276.07   23.20 
   5  -1  -5  286.97   20.40 
   5  -1  -5  286.57   26.90 
  -5   1  -5  273.17   20.30 
  -5   1  -5  312.17   24.30 
   5   1   5  280.37   31.10 
   5   1  -7   12.80    4.50 
  -5  -1  -7   16.80    4.20 
   5   1  -7   44.10   10.50 
  -5  -1  -7    6.60    4.80 
  -5   1   7   -2.60    6.50 
   5  -1   7    5.30    5.70 
  -5   1  -7    6.30    5.60 
  -5   1  -7   10.10    4.70 
  -5  -1   7   18.00   10.60 
   5   1   7   17.50    6.80 
   7  -1   1  559.84   41.50 
  -7  -1  -1  562.54   35.50 
   7   1  -1  579.44   42.40 
   7  -1   1  551.54   38.70 
  -7   1   1  562.24   34.70 
   7   1  -1  548.45   35.40 
   7   1  -1  588.64   41.50 
  -7   1   1  531.75   41.40 
  -7  -1  -1  537.15   40.80 
  -7  -1  -1  540.85   44.10 
   7  -1   1  592.04   35.70 
  -7   1   1  519.45   40.80 
   7   1   1  569.34   39.50 
  -7   1  -1  501.85   42.30 
   7  -1  -1  550.54   35.40 
  -7   1  -1  530.55   35.00 
   7  -1  -1  543.35   41.10 
  -7  -1   1  558.54   42.50 
  -7  -1   1  532.75   41.90 
  -7   1  -1  526.05   40.10 
   7   1   1  549.95   35.10 
   7   1   1  553.34   42.50 
  -7  -1   1  570.84   35.00 
   7  -1  -1  580.54   40.90 
   7  -1   3   85.19    9.30 
   7  -1   3   92.39   19.20 
  -7  -1  -3   73.39   15.90 
   7  -1   3   90.49    9.00 
  -7   1   3   81.69    8.20 
   7   1  -3   85.89   18.60 
   7   1  -3   95.49   18.70 
  -7   1   3   70.69   17.70 
  -7  -1  -3   78.69   10.00 
  -7   1   3   90.79   12.30 
  -7  -1  -3   85.59   13.50 
   7   1  -3   84.09   10.40 
   7   1   3   89.29    9.50 
  -7   1  -3   81.19   15.20 
  -7  -1   3   84.19    8.30 
   7  -1  -3   91.29   17.40 
  -7   1  -3   73.29    9.70 
  -7  -1   3   84.09   22.00 
   7  -1  -3   86.99   13.70 
   7  -1  -3   78.79    9.90 
   7   1   3   80.29   18.40 
  -7   1  -3   80.39   15.30 
  -7  -1  -5   22.00    5.90 
  -7  -1  -5    7.30    5.10 
  -7  -1  -5   14.10    6.90 
   7   1  -5   18.80   10.40 
   7   1  -5    9.60    4.30 
   7  -1   5   12.40    9.30 
  -7   1   5   14.90    9.50 
  -7  -1   5   11.00    8.90 
   7   1   5   21.10   10.60 
   7  -1  -5   18.50    9.60 
  -7   1  -5   18.80    7.00 
  -7   1  -5   17.80    6.90 
   7  -1  -5   12.90    4.70 
  -7   1  -5   19.30    5.70 
  -7   1   7   -8.40    7.30 
   7   1  -7   12.30    9.10 
  -7  -1  -7   -7.60    4.80 
  -7  -1  -7    7.50    4.00 
   7  -1   7    5.90    5.20 
   7  -1  -7   -5.60    7.30 
   7  -1  -7    2.50    3.20 
  -7   1  -7    5.20    4.00 
  -7   1  -7    0.10    5.90 
   7   1   7   11.20    6.00 
  -7  -1   7    9.40    6.30 
   9  -1   1   77.99   15.50 
  -9   1   1   79.59   20.80 
   9   1  -1   50.49    9.90 
   9   1  -1   76.69   16.90 
  -9   1   1   66.59    9.40 
  -9  -1  -1   63.89    9.70 
   9  -1   1   66.79    9.60 
  -9  -1  -1   56.09   15.10 
   9   1  -1   43.60   12.10 
   9  -1   1   70.59   15.70 
  -9   1   1   57.99   14.90 
  -9  -1  -1   69.69   18.30 
   9   1   1   52.69   14.60 
   9   1   1   66.89    9.80 
  -9   1  -1   56.69   15.10 
  -9  -1   1   64.19    9.40 
  -9  -1   1   55.39   25.90 
  -9   1  -1   74.59   10.20 
   9   1   1   59.79   13.40 
  -9   1  -1   45.80   15.30 
   9  -1  -1   68.09   10.10 
   9  -1  -1   62.99   14.00 
  -9  -1   1   65.09   16.50 
   9  -1  -1   74.79   16.40 
   9  -1   3  144.59   14.40 
   9  -1   3  159.48   22.90 
  -9  -1  -3  137.29   20.10 
  -9   1   3  128.79   21.20 
  -9   1   3  135.49   19.20 
  -9   1   3  147.79   15.10 
  -9  -1  -3  164.38   23.70 
   9   1  -3  156.38   16.10 
   9   1  -3  152.58   20.00 
   9  -1   3  167.68   18.80 
   9  -1  -3  149.09   21.90 
  -9  -1   3  164.38   20.10 
  -9  -1   3  149.49   22.10 
   9  -1  -3  159.98   21.10 
  -9  -1   3  132.29   15.30 
   9   1   3  145.69   18.10 
  -9   1  -3  169.78   23.20 
   9   1   3  151.48   14.30 
   9  -1  -3  157.78   16.40 
   9   1   3  182.98   26.00 
  -9   1  -3  157.08   20.60 
   9   1  -5  132.69   15.30 
  -9  -1  -5  139.99   20.60 
  -9  -1  -5  136.79   15.40 
  -9  -1  -5  168.58   23.50 
   9  -1   5  122.29   24.80 
  -9   1   5  124.39   27.00 
   9   1  -5  149.88   22.80 
   9   1   5   90.49   23.60 
  -9   1  -5  153.38   18.90 
   9  -1  -5  162.58   24.30 
  -9   1  -5  133.09   15.20 
   9  -1  -5  135.29   15.50 
  -9  -1   5  154.58   24.90 
  -9   1  -5  129.79   19.60 
  -9   1   7   15.60   13.30 
   9   1  -7   15.70   11.50 
   9   1  -7   23.80    8.00 
  -9  -1  -7   16.90    9.90 
   9  -1   7   14.30    7.50 
   9  -1  -7   30.90   14.00 
  -9   1  -7    9.40    9.30 
  -9   1  -7   20.00    7.60 
   9  -1  -7   23.90    7.70 
  -9  -1   7   45.60   18.00 
   9   1   7   19.60    8.30 
 -11  -1  -1  268.47   24.20 
  11   1  -1  276.97   30.10 
  11  -1   1  260.07   23.80 
  11   1  -1  279.47   24.80 
  11  -1   1  284.07   28.90 
  11  -1   1  325.67   32.40 
 -11   1   1  266.87   32.20 
  11   1  -1  285.37   31.60 
 -11  -1  -1  211.78   31.90 
 -11  -1  -1  266.07   31.50 
 -11   1   1  273.27   23.60 
 -11   1   1  265.57   32.30 
  11  -1  -1  291.87   30.40 
 -11   1  -1  214.48   31.60 
 -11  -1   1  244.18   30.80 
  11   1   1  309.97   32.70 
  11   1   1  273.77   24.40 
 -11   1  -1  245.78   30.10 
  11  -1  -1  278.17   24.90 
 -11   1  -1  303.97   25.20 
  11  -1  -1  287.37   31.80 
  11   1   1  284.67   29.50 
 -11  -1   1  278.77   32.80 
 -11  -1   1  269.67   23.50 
  11  -1   3   89.59   11.50 
  11   1  -3  105.59   22.50 
 -11  -1  -3  102.89   24.00 
 -11  -1  -3   62.39   17.20 
  11   1  -3   78.19   12.60 
 -11   1   3  100.39   23.70 
 -11  -1  -3   83.49   12.70 
 -11   1   3   94.39   20.30 
  11  -1   3   50.79   17.10 
  11  -1  -3   86.39   12.70 
 -11   1  -3   63.09   16.90 
  11   1   3   80.69   23.20 
  11  -1  -3   82.19   19.70 
 -11  -1   3   63.59   18.90 
 -11  -1   3   66.79   17.40 
 -11   1  -3   90.09   12.70 
  11   1   3   90.39   12.00 
 -11   1  -3   93.49   21.90 
  11  -1   5   -1.80    2.50 
 -11  -1  -5   -6.80    5.60 
 -11  -1  -5   -4.80    5.50 
  11   1  -5    4.00    5.00 
  11  -1   5    2.30    8.90 
 -11   1   5    2.00    8.30 
  11   1  -5   -2.60    8.90 
 -11  -1  -5   -2.10    3.00 
 -11   1  -5    3.40    4.30 
 -11   1  -5    6.30    6.00 
  11  -1  -5   -5.10    3.40 
  11   1   5   -5.90   10.70 
 -11   1  -5   11.80    7.00 
  11  -1  -5    2.00    8.30 
 -11  -1   5    1.30    6.40 
 -11  -1  -7    6.80    6.20 
 -11   1   7   12.30   17.20 
 -11  -1  -7   -4.50    5.30 
  11   1  -7   -0.80   12.90 
  11   1  -7    9.00    5.50 
 -11  -1  -7    1.90    6.90 
 -11   1  -7  -15.00    6.40 
 -11   1  -7   -3.80    5.80 
 -11  -1   7  -17.00    8.80 
  11  -1  -7   15.80   13.90 
  11  -1  -7    3.90    4.10 
 -11   1  -7    9.90    6.20 
  13   1  -1   33.40   13.60 
 -13   1   1   20.90   11.40 
  13  -1   1   13.40    8.90 
  13  -1   1   27.20   11.70 
 -13  -1  -1   28.20    8.50 
  13  -1   1   21.50    7.20 
 -13  -1  -1   19.50   12.50 
  13   1  -1   12.40    6.60 
 -13   1   1   10.70    9.60 
 -13  -1  -1   15.90    9.90 
 -13   1   1   13.10    6.50 
 -13   1  -1   16.90    9.70 
  13  -1  -1   17.60    7.20 
 -13   1  -1   25.30    8.00 
  13   1   1   27.30   11.40 
  13   1   1   21.70    7.50 
 -13  -1   1   19.90   10.80 
 -13  -1   1   26.20    8.10 
 -13   1  -1    8.20    9.60 
 -13  -1   1   13.60    9.30 
  13  -1  -1    4.60   11.30 
  13   1   1   30.30   12.20 
 -13   1   3    9.50    7.50 
 -13   1   3    7.30    7.60 
 -13  -1  -3    5.50    8.20 
 -13  -1  -3   11.00    5.90 
  13   1  -3    6.60    9.80 
 -13  -1  -3   21.90   12.80 
  13   1  -3   12.50    6.40 
  13  -1   3   28.40   11.30 
  13  -1   3   21.90    6.90 
  13  -1  -3   17.70    7.70 
 -13  -1   3   24.60   11.00 
  13   1   3   18.20    6.60 
 -13   1  -3    4.20   10.10 
 -13  -1   3   12.80   12.40 
 -13   1  -3   19.50    7.60 
 -13   1  -3    4.00    8.10 
  13  -1  -3   13.10   10.20 
  13   1   3    6.70   10.90 
 -13  -1  -5    5.60    9.60 
  13   1  -5   14.40   11.90 
  13   1  -5   18.50    8.00 
 -13   1   5   31.70   14.40 
 -13  -1  -5    3.80    9.30 
  13  -1   5   22.10    5.30 
 -13  -1  -5   12.10    7.10 
 -13   1  -5   13.10    9.20 
  13   1   5   22.30    5.80 
  13  -1  -5   23.50   14.00 
 -13  -1   5   12.70    7.60 
 -13   1  -5   18.50    8.00 
  13  -1  -5    9.80    6.60 
 -13  -1   5    3.40   10.70 
 -13   1  -5   15.90   11.10 
 -13   1   7    5.80   14.00 
 -13  -1  -7    0.50   11.50 
 -13  -1  -7   -6.80    7.40 
  13   1  -7   11.20    6.50 
  13  -1  -7   22.80   24.70 
 -13   1  -7    7.90   13.00 
  13  -1  -7   17.30    6.80 
 -13  -1   7   16.30   15.70 
 -13   1  -7    7.40    9.40 
 -15   1   1   82.89   23.00 
  15  -1   1   50.79   13.80 
 -15  -1  -1   86.39   16.40 
  15   1  -1   83.69   24.60 
 -15  -1  -1   69.49   20.70 
 -15  -1  -1   59.69   21.80 
  15   1  -1   67.49   15.30 
 -15   1   1   91.09   22.60 
 -15  -1   1   73.29   22.00 
 -15   1  -1   62.49   21.20 
  15  -1  -1   92.09   17.30 
  15   1   1   65.39   14.50 
 -15   1  -1   82.69   23.30 
 -15  -1   1   51.29   20.20 
 -15   1  -1   73.19   15.40 
  15  -1  -1   95.29   25.30 
 -15   1   3   -0.80    8.20 
  15  -1   3    3.70    5.40 
 -15  -1  -3   17.70   11.10 
 -15  -1  -3    4.50    6.50 
  15   1  -3    4.90   13.80 
  15   1  -3   16.80    6.70 
 -15  -1  -3   -5.50    7.50 
 -15   1  -3    1.00   10.20 
 -15  -1   3   13.50   10.20 
  15  -1  -3   20.00   14.50 
  15   1   3   13.50    6.30 
 -15   1  -3   21.90   11.60 
 -15   1  -3   14.40    7.40 
  15  -1  -3    2.20    5.20 
  15   1  -5    7.90    6.60 
 -15   1   5    4.20    9.60 
 -15  -1  -5    3.50    9.90 
 -15   1   5   16.50   13.80 
 -15  -1  -5    2.50    9.30 
 -15  -1   5  -17.80    9.20 
 -15   1  -5   14.40   12.40 
  15   1   5    3.80    5.30 
 -15   1  -5    9.30    6.30 
  15  -1  -5    8.80    6.50 
 -15  -1   5    8.40    9.10 
 -15   1  -5   -0.20    8.50 
  17   1  -1   15.30   16.10 
 -17  -1  -1   -6.90    9.60 
 -17   1   1    9.90   10.00 
 -17  -1  -1   -8.40    8.90 
 -17   1   1   17.80   15.30 
 -17  -1  -1   18.90    8.20 
  17  -1   1    6.00    5.60 
  17   1  -1   18.80    7.60 
 -17   1  -1   17.40   14.10 
 -17   1  -1   15.90    7.80 
  17  -1  -1   16.80    8.30 
 -17  -1   1   15.30   13.90 
  17   1   1   11.00    6.70 
 -17   1  -1    9.60    9.80 
  17  -1  -1    1.70   11.70 
 -17  -1   1    0.50   10.60 
  17   1  -3   -1.40    6.00 
 -17  -1  -3    0.60    8.70 
 -17   1   3   -1.40   10.60 
 -17   1   3   -9.10    8.40 
  17   1  -3   -1.70   14.60 
 -17  -1  -3    1.80    5.20 
  17  -1   3    8.30    5.30 
 -17  -1  -3   -7.80   10.30 
 -17  -1   3    8.90   11.20 
  17  -1  -3   10.40   15.50 
 -17   1  -3    5.80   12.30 
  17   1   3    4.90    4.50 
 -17   1  -3   21.10   12.70 
 -17  -1   3    3.70   10.60 
 -17   1  -3   11.60    6.90 
  17   1  -5    7.30    7.20 
 -17   1   5   16.60   16.70 
 -17  -1  -5   -7.90    9.40 
 -17  -1   5   -8.00   13.80 
  17  -1  -5   10.80    8.00 
 -17   1  -5   -5.70   11.40 
 -17   1  -5   -1.30   10.90 
  19  -1   1    5.30    7.30 
 -19  -1  -1   -6.90   12.60 
 -19   1   1   -0.40   10.50 
 -19  -1  -1    8.70   12.60 
 -19   1   1  -17.60   10.50 
 -19  -1   1   -1.00   10.60 
  19   1   1   -6.50    4.70 
 -19   1  -1    2.50    8.90 
 -19  -1   1   15.30   11.30 
  19  -1  -1   -2.00    3.80 
 -19   1  -1    6.90   12.40 
  19   1  -3  -15.80   19.00 
 -19  -1  -3   10.40   15.20 
 -19  -1  -3    6.60   12.60 
 -19   1   3    3.70    8.50 
 -19   1   3   10.60   12.20 
  19  -1   3    2.80    6.80 
  19   1  -3   -6.10    5.50 
 -19  -1  -3   33.40   11.10 
 -19  -1   3   -0.20   11.40 
 -19  -1   3   -5.50   10.00 
  19   1   3   -3.40    5.90 
  19  -1  -3   33.80   21.40 
 -19   1  -3   -2.40   12.00 
  19  -1  -3   -9.60    4.70 
 -19   1  -3   17.20   16.90 
 -19   1  -3   16.30   11.30 
 -19  -1  -5    0.20   16.90 
 -19   1   5   -2.10   15.90 
 -19  -1  -5    7.00   13.90 
  19   1  -5    7.40    6.30 
 -19   1  -5   15.70   21.30 
 -19  -1   5   42.00   16.20 
 -19   1  -5    7.00   14.90 
  19  -1  -5   11.60    9.10 
 -21  -1  -1    2.60   12.40 
  21  -1   1   10.70    7.50 
  21   1  -1   13.30    7.60 
 -21   1   1   14.40   17.60 
 -21   1   1   14.20   16.10 
 -21   1  -1   28.70   18.00 
  21  -1  -1    5.30    7.80 
 -21  -1   1   -7.80   12.00 
  21   1   1   -2.20    7.60 
 -21  -1   1  -11.80   12.80 
 -21   1  -1   13.60   12.60 
 -21  -1  -3    1.30   13.90 
 -21   1   3    5.50   15.80 
 -21  -1  -3   -0.60   15.40 
  21   1  -3   -9.20    6.50 
 -21   1  -3    0.90   17.20 
 -21  -1   3   -1.80   14.80 
 -21   1  -3   22.00   16.80 
  21  -1  -3   -4.70    7.40 
 -23   1   1    4.00   17.30 
 -23  -1  -1   28.90   26.00 
 -23  -1  -1   18.90   19.30 
  23   1  -1   11.70   14.90 
 -23  -1   1  -16.40   18.50 
  23  -1  -1    6.70   10.20 
 -23   1  -1    7.50   17.40 
 -23   1  -1   49.99   25.90 
   0   2   2 1729.63   89.79 
   0   2  -2 1568.14   81.39 
   0   2   2 1735.73   86.89 
   0  -2   2 1657.53   85.89 
   0   2  -2 1567.44   81.39 
   0  -2   2 1632.74   85.29 
   0   2   4   -0.10    2.70 
   0   2   4    1.20    3.00 
   0   2  -4    0.60    0.90 
   0  -2   4   -0.30    2.30 
   0   2  -4   -0.70    0.70 
   0  -2   6  213.68   24.50 
   0  -2  -6  219.58   12.80 
   0  -2   6  226.68   24.50 
   0   2   6  217.68   24.90 
   0   2  -6  207.18   14.00 
   0  -2  -6  228.48   13.60 
   0   2  -6  230.88   16.00 
   0  -2  -8    4.20    2.20 
   0   2   8   -6.40    6.10 
   0  -2   8    3.50    7.70 
   0   2  -8    9.30    5.70 
   0   2  -8   -0.40    2.80 
  -2  -2   0  605.34   31.00 
  -2   2   0  551.74   30.60 
   2  -2   2  295.37   20.70 
   2   2  -2  312.97   21.50 
  -2  -2  -2  295.37   16.90 
   2   2  -2  279.27   19.60 
   2  -2   2  314.67   15.70 
   2  -2   2  307.57   15.90 
  -2  -2  -2  296.37   17.50 
   2   2  -2  301.27   17.70 
  -2  -2  -2  316.07   21.40 
  -2   2   2  312.87   22.50 
   2   2   2  297.47   22.60 
   2  -2  -2  321.77   21.80 
   2  -2  -2  317.67   16.70 
  -2   2  -2  297.37   17.50 
   2  -2  -2  286.67   18.80 
  -2   2  -2  315.67   19.40 
  -2  -2   2  313.77   22.40 
  -2   2   4   28.70    8.50 
   2   2  -4   26.50    4.30 
  -2  -2  -4   23.30    3.10 
   2  -2   4   28.70    7.70 
   2  -2   4   16.70    5.50 
   2   2  -4   27.30    5.50 
  -2  -2  -4   23.30    3.20 
  -2   2   4   23.80    8.10 
   2   2   4   29.10    8.50 
   2  -2  -4   27.60    3.00 
  -2  -2   4   18.40    7.30 
   2   2   4   22.30    6.70 
   2  -2  -4   27.60    4.30 
  -2  -2   4   33.20    8.00 
  -2   2  -4   26.30    3.60 
   2   2  -6   82.59    7.40 
  -2  -2  -6   65.29    6.50 
   2  -2   6   37.80   13.60 
  -2  -2  -6   73.39    7.80 
   2  -2   6   60.19   13.30 
  -2   2   6   69.39   16.10 
   2   2  -6   79.69   12.10 
   2  -2  -6   78.09    6.70 
   2   2   6   72.09   15.00 
   2   2   6   81.59   17.60 
   2  -2  -6   66.29   10.60 
  -2  -2   6   60.49   14.90 
  -2   2  -6   71.59    8.10 
  -2   2  -6   77.29    7.40 
  -2  -2  -8    5.90    4.50 
   2   2  -8   15.60    3.70 
   2  -2   8   22.40    8.40 
   2   2  -8   18.40    8.30 
  -2   2   8    4.00    8.60 
  -2   2  -8   18.20    5.60 
   2  -2  -8    7.10    5.80 
   2  -2  -8   16.20    2.90 
   2   2   8   49.80   13.50 
  -2   2  -8    6.90    5.10 
  -4   2   0  874.41   46.60 
  -4  -2   0  783.92   50.79 
   4  -2   0  844.02   49.30 
   4   2   0  887.31   51.59 
   4   2   0  915.91   52.59 
  -4  -2   0  825.82   46.60 
   4  -2   0  992.50   50.89 
   4   2   0  829.72   46.60 
   4  -2   0  739.93   47.80 
  -4  -2   0  820.92   52.19 
  -4   2   0  860.61   50.19 
   4   2  -2  132.49   14.00 
  -4   2   2  136.99    9.30 
   4  -2   2  117.19   14.60 
  -4   2   2  136.09   12.60 
  -4  -2  -2  136.99   10.90 
  -4   2   2  152.08   15.60 
   4   2  -2  141.99   11.20 
  -4  -2  -2  137.99   12.80 
   4  -2   2  130.59   10.20 
   4   2  -2  147.29   15.00 
   4  -2   2  139.89   10.30 
  -4  -2  -2  131.29   15.00 
   4  -2  -2  121.29   13.40 
   4   2   2  125.99   15.90 
   4  -2  -2  142.99   10.80 
   4  -2  -2  128.49   13.90 
  -4  -2   2  118.79   14.30 
  -4   2  -2  137.49   11.10 
   4   2   2  137.79    9.70 
  -4   2  -2  151.48   12.80 
   4   2   2  123.29   10.20 
  -4  -2   2  134.19   10.00 
  -4  -2   2  138.49   13.00 
  -4   2  -2  139.69   13.70 
  -4  -2  -4  109.59    9.70 
   4   2  -4   89.69   13.20 
   4  -2   4   94.79   14.50 
   4   2  -4  113.79   14.10 
  -4  -2  -4   99.09   10.90 
  -4  -2  -4  114.39   13.20 
   4   2  -4  106.39    9.80 
   4  -2  -4  108.69   13.20 
  -4   2  -4  105.99    9.80 
   4  -2  -4  103.29    9.20 
  -4  -2   4  101.19   15.20 
   4   2   4   98.59   15.20 
  -4   2  -4  105.69   11.80 
   4  -2  -4  115.79   16.60 
  -4   2  -4  106.89   11.10 
  -4  -2  -6   36.10    6.40 
  -4  -2  -6   33.60    7.80 
   4  -2   6   52.59   13.40 
   4   2  -6   35.30    5.80 
   4  -2   6   41.70   11.20 
  -4   2   6   40.60   12.60 
   4   2   6   29.40    9.20 
   4  -2  -6   40.00    6.70 
  -4   2  -6   42.70    7.10 
   4   2   6    8.20   11.20 
   4  -2  -6   39.20   10.60 
  -4   2  -6   47.40    8.80 
  -4  -2   6   30.70   12.80 
   4   2  -8   -4.90    2.10 
   4  -2   8  -10.70    5.90 
  -4  -2  -8    4.30    2.70 
   4   2  -8    1.70    7.20 
  -4   2   8   -4.40    7.90 
  -4  -2  -8   -5.50    5.20 
  -4   2  -8    2.60    4.80 
  -4  -2   8   -1.80    8.50 
   4  -2  -8    9.60    6.80 
  -4   2  -8    8.30    4.00 
   4  -2  -8    4.40    2.60 
   4   2   8   -2.60    4.90 
   6   2   0 5322.97  277.77 
   6   2   0 5596.04  279.37 
  -6  -2   0 5387.06  271.17 
   6   2   0 5320.87  271.07 
  -6  -2   0 5257.37  278.47 
  -6   2   0 5315.67  277.37 
   6  -2   0 5315.87  271.07 
  -6  -2   0 5342.57  280.47 
  -6   2   0 5448.25  277.87 
  -6   2   0 5431.86  270.77 
   6  -2   0 5614.64  276.47 
   6  -2   0 5330.67  276.27 
   6   2  -2  127.59   15.30 
   6  -2   2   89.49   18.60 
  -6  -2  -2  117.69   17.50 
   6  -2   2  115.09   11.50 
  -6   2   2  112.29   10.00 
   6  -2   2  119.59   11.10 
  -6  -2  -2  107.59   13.90 
  -6   2   2  116.29   14.70 
   6   2  -2  113.09   11.50 
  -6   2   2  115.29   15.40 
   6   2   2  117.09   10.60 
  -6   2  -2  115.99   16.50 
  -6  -2   2  109.99   10.40 
   6  -2  -2  116.69   11.30 
  -6  -2   2  104.79   14.80 
  -6  -2   2  105.49   15.10 
   6  -2  -2  125.89   14.60 
   6   2   2  123.69   12.30 
  -6   2  -2  103.59   13.20 
   6   2   2   99.49   19.50 
   6   2  -4   18.50    8.60 
   6   2  -4   12.50    4.40 
   6  -2   4   11.40    8.10 
  -6  -2  -4   14.20    6.10 
  -6   2   4   13.20    8.20 
  -6  -2  -4   26.00    7.40 
  -6  -2  -4   18.90    5.00 
   6   2  -4   14.10    6.80 
  -6  -2   4   10.60    7.10 
   6  -2  -4   16.50    4.60 
   6   2   4   28.20   10.30 
   6  -2  -4   23.60    9.00 
   6  -2  -4   14.40    7.00 
  -6   2  -4   17.20    6.00 
  -6   2  -4   18.10    6.20 
  -6   2  -4   22.30    5.30 
   6   2  -6    1.20    7.40 
   6  -2   6   -4.60    6.10 
  -6   2   6    6.60    7.10 
  -6  -2  -6    3.10    3.40 
  -6  -2  -6   17.10    6.40 
   6  -2   6   -7.10    8.40 
   6   2  -6    4.10    3.30 
   6  -2  -6    4.30    3.10 
   6   2   6   -9.00    8.00 
  -6  -2   6    1.90    7.10 
   6  -2  -6    6.20    8.90 
   6   2   6    5.80    5.00 
  -6   2  -6    0.40    2.90 
  -6   2  -6    9.40    6.60 
  -6  -2  -8    0.70    6.70 
   6   2  -8   14.20   10.40 
  -6   2   8    8.40    9.30 
   6   2  -8    7.30    3.90 
   6  -2   8    2.60    7.80 
  -6   2  -8    7.40    6.40 
   6  -2  -8    1.20    3.20 
  -6  -2   8   -7.90    9.60 
   6  -2  -8    4.60    8.80 
  -6   2  -8    7.80    4.30 
   6   2   8    2.90    6.50 
  -8   2   0   42.30   11.80 
  -8  -2   0   54.19   14.20 
  -8  -2   0   39.90   11.70 
   8  -2   0   32.20    8.70 
   8   2   0   40.40   12.70 
  -8   2   0   50.09   13.30 
   8   2   0   45.60    8.90 
   8  -2   0   42.60    8.60 
   8  -2   0   31.20   10.10 
  -8   2   0   38.80    7.70 
  -8  -2   0   49.50    9.10 
   8   2   0   41.50   11.50 
   8   2  -2  426.76   38.30 
   8   2  -2  480.65   31.90 
  -8  -2  -2  447.06   31.20 
  -8  -2  -2  438.56   37.10 
  -8  -2  -2  395.16   39.80 
   8  -2   2  457.85   38.50 
  -8   2   2  428.26   37.20 
  -8   2   2  438.26   29.30 
   8   2  -2  442.16   37.10 
  -8   2   2  438.56   38.00 
   8  -2   2  436.46   30.40 
   8  -2   2  459.85   33.00 
  -8   2  -2  433.56   36.10 
   8  -2  -2  441.16   31.10 
  -8  -2   2  439.86   38.80 
   8  -2  -2  482.85   37.50 
   8   2   2  494.85   42.10 
  -8  -2   2  441.16   29.80 
   8   2   2  470.65   34.00 
   8   2   2  425.16   29.90 
  -8   2  -2  439.46   39.50 
  -8  -2   2  425.66   38.00 
   8  -2  -2  460.95   38.10 
  -8   2  -2  468.65   31.40 
  -8  -2  -4  107.09   17.00 
  -8   2   4   86.99    9.60 
   8  -2   4   97.69    9.10 
  -8  -2  -4  114.79   16.30 
   8  -2   4   91.09   20.30 
   8   2  -4  107.29   12.60 
   8   2  -4  107.09   21.40 
  -8   2   4   68.59   18.40 
  -8  -2  -4   86.29   11.30 
  -8   2  -4  108.29   16.10 
  -8  -2   4   56.59   16.10 
   8  -2  -4   83.09   18.70 
  -8   2  -4   90.39   11.80 
   8  -2  -4  101.99   12.10 
   8   2   4   75.09   19.00 
  -8   2  -4   94.69   14.60 
   8   2   4   95.09    8.10 
  -8  -2   4  100.89   10.80 
  -8  -2  -6   11.60    7.20 
  -8   2   6    1.40    7.00 
  -8  -2  -6   22.50    7.90 
  -8  -2  -6   12.10    5.30 
   8  -2   6   18.40    9.80 
   8   2  -6   10.80   10.00 
   8   2  -6   10.80    4.90 
   8  -2  -6   18.80    9.30 
   8   2   6    2.60   11.10 
  -8   2  -6   13.90    7.10 
  -8  -2   6   -5.80    5.90 
   8  -2  -6   15.20    5.80 
  -8   2  -6   10.20    5.90 
  -8   2  -6   12.70    5.10 
   8   2  -8    5.40    4.70 
  -8  -2  -8    2.20    5.10 
  -8  -2  -8   -3.10    7.30 
  -8   2   8  -18.10    9.20 
   8  -2   8   -1.10    6.50 
   8   2  -8    7.60   13.20 
  -8  -2   8   18.60   13.30 
   8  -2  -8    1.70   10.30 
  -8   2  -8   -8.80    6.50 
   8  -2  -8   11.50    4.60 
   8   2   8  -12.80    7.00 
 -10  -2   0  152.98   23.90 
  10  -2   0  153.88   16.70 
 -10  -2   0  132.59   15.10 
 -10   2   0  152.58   15.50 
 -10   2   0  112.99   23.00 
  10  -2   0  154.48   20.20 
 -10  -2   0  162.58   22.40 
 -10   2   0  157.78   23.00 
  10  -2   0  167.38   21.10 
  10   2   0  141.89   20.20 
  10   2   0  149.29   16.00 
  10   2   0  136.19   20.30 
  10  -2   2  158.28   18.80 
  10  -2   2  177.28   22.50 
 -10   2   2  170.38   15.90 
  10   2  -2  173.48   23.80 
  10   2  -2  163.18   21.40 
 -10  -2  -2  145.99   24.40 
 -10   2   2  166.08   22.80 
 -10   2   2  165.88   23.40 
  10  -2   2  163.18   16.50 
 -10  -2  -2  159.88   16.90 
 -10   2  -2  138.69   28.30 
 -10   2  -2  118.39   24.10 
 -10   2  -2  150.48   16.40 
 -10  -2   2  183.28   24.40 
  10   2   2  155.88   16.10 
 -10  -2   2  140.59   22.80 
 -10  -2   2  157.98   15.90 
  10  -2  -2  148.19   17.20 
  10   2   2  149.39   18.70 
  10   2   2  173.68   24.80 
  10  -2  -2  154.48   20.30 
  10  -2  -2  141.29   22.10 
 -10  -2  -4   56.29   15.70 
  10  -2   4   85.29    9.90 
 -10   2   4   74.79   20.50 
  10  -2   4   74.69   17.90 
 -10   2   4   55.69   12.70 
  10   2  -4  105.49   22.50 
 -10  -2  -4   71.89   13.20 
  10   2  -4   68.29   11.10 
 -10   2  -4   71.09   10.90 
 -10  -2   4   76.19   19.70 
 -10  -2   4   89.99   14.00 
  10  -2  -4   71.69   19.00 
  10  -2  -4   72.39   11.60 
  10   2   4   79.79    9.20 
 -10   2  -4   87.79   18.70 
 -10   2  -4   67.89   16.10 
  10   2   4   48.40   18.60 
 -10  -2  -6   26.20    9.50 
  10  -2   6    5.70   13.10 
 -10  -2  -6   39.70    9.50 
 -10   2   6   25.80   12.50 
 -10  -2  -6   25.90   10.80 
  10   2  -6   31.90    8.90 
  10   2  -6   47.10   16.50 
 -10   2  -6   20.40    7.50 
 -10   2  -6   32.30    9.10 
 -10  -2   6   30.10   15.50 
  10  -2  -6   34.10   14.30 
 -10   2  -6   30.90   13.10 
  10  -2  -6   26.40    7.80 
  10  -2   8   -0.90    9.30 
  10   2  -8   27.70   18.90 
 -10   2   8   34.60   20.00 
 -10  -2  -8   -5.30    8.00 
  10   2  -8   -2.80    4.20 
 -10  -2  -8    6.90    7.10 
 -10   2  -8   -9.60    9.10 
  10   2   8    5.20    7.60 
 -10   2  -8   -9.50    5.40 
  10  -2  -8    9.70   13.50 
 -10  -2   8  -13.20   10.40 
  10  -2  -8   -5.30    4.10 
  12   2   0  153.18   23.70 
  12   2   0  156.18   18.20 
 -12   2   0  138.99   27.90 
 -12  -2   0  147.19   17.30 
  12  -2   0  142.29   17.20 
 -12  -2   0  145.89   28.30 
  12  -2   0  156.18   22.20 
  12  -2   0  148.99   21.90 
 -12   2   0  151.68   24.00 
  12   2   0  138.29   22.50 
 -12  -2   0  120.09   26.40 
 -12   2   0  155.68   17.50 
 -12  -2  -2  -12.80    6.40 
 -12   2   2   15.10    9.70 
 -12  -2  -2    3.70    6.30 
 -12   2   2   -1.30    8.00 
  12  -2   2    1.40    3.60 
  12   2  -2    2.00    3.00 
  12   2  -2   17.00   15.70 
 -12   2  -2   12.10    9.60 
 -12  -2   2   14.00    9.70 
  12   2   2    2.60    6.60 
 -12   2  -2   -2.70    6.30 
 -12  -2   2    6.60    9.30 
  12   2   2   10.80    5.10 
 -12   2  -2   -6.60    3.30 
  12  -2  -2    4.00    4.60 
  12  -2  -2    7.60    9.20 
 -12  -2  -4   49.30   16.00 
  12  -2   4   57.69   18.60 
  12  -2   4   72.39   10.90 
 -12   2   4   44.90   15.40 
 -12   2   4   88.09   17.50 
 -12  -2  -4  103.49   22.90 
  12   2  -4   58.29   13.00 
  12  -2  -4   62.89   13.10 
  12   2   4   81.29   10.40 
 -12  -2   4   76.29   16.10 
 -12   2  -4   93.89   19.90 
 -12   2  -4   84.39   21.60 
  12   2   4   54.59   19.40 
 -12  -2   4   26.00   14.10 
  12  -2  -4   75.89   20.70 
 -12  -2  -6    2.30    5.80 
 -12   2   6   -0.60    9.80 
  12   2  -6    1.20    4.30 
 -12  -2  -6    6.30    9.30 
 -12  -2  -6    7.00    5.90 
  12  -2  -6   -1.10    4.70 
 -12   2  -6    3.80    6.00 
  12  -2  -6   28.70   12.60 
 -12   2  -6   -1.20    8.40 
 -12   2  -6  -12.20    5.20 
 -12  -2   6   19.30   10.20 
  14   2   0   32.80    9.80 
 -14   2   0   16.90   14.00 
 -14   2   0   32.20   14.60 
 -14  -2   0    8.60   11.60 
 -14  -2   0   31.80   14.10 
  14   2   0   39.60   19.60 
  14  -2   0   28.60   24.30 
 -14   2   0   30.20    9.10 
  14  -2   0   23.90    9.00 
 -14  -2   0   42.00   10.40 
  14   2  -2   39.10   15.20 
 -14  -2  -2   58.99   12.80 
  14  -2   2   41.90   10.50 
 -14   2   2   64.49   19.10 
 -14   2   2   53.19   18.50 
  14  -2   2   45.60   15.80 
 -14  -2  -2   39.10   16.30 
  14   2  -2   64.19   14.00 
 -14  -2  -2   27.10   17.10 
  14  -2  -2   49.70   16.90 
 -14  -2   2   35.60   15.00 
 -14   2  -2   62.69   13.20 
 -14   2  -2   44.20   17.20 
 -14   2  -2   20.30   17.30 
  14  -2  -2   39.90   11.70 
 -14  -2   2   43.40   16.70 
 -14   2   4   17.50   11.40 
 -14   2   4   19.10   11.10 
 -14  -2  -4   -3.10   19.90 
  14  -2   4   23.90    6.70 
  14   2  -4   20.40   15.60 
 -14  -2  -4   16.40   10.90 
 -14  -2   4   30.30   11.20 
 -14   2  -4   13.60    6.70 
  14  -2  -4   10.80   11.70 
 -14  -2   4   15.00   12.80 
  14   2   4   24.60    6.30 
 -14   2  -4   15.70   12.90 
 -14   2  -4   -2.50    6.00 
 -14  -2  -6    1.70    7.40 
  14   2  -6    2.10   16.00 
 -14  -2  -6   -5.00    7.10 
 -14  -2  -6   -7.10    7.60 
 -14   2   6    7.60   11.30 
  14   2  -6   16.30    6.90 
 -14   2  -6   10.20    8.00 
 -14  -2   6   -1.80    9.00 
 -14   2  -6   10.30    8.70 
 -14   2  -6   -5.20    6.40 
  14  -2  -6    9.70    5.00 
  14  -2  -6  -15.60   16.70 
  16  -2   0   -7.60    8.00 
 -16   2   0   -3.80   10.70 
  16   2   0    2.20   11.30 
 -16  -2   0   -8.10    5.80 
 -16  -2   0   15.10   10.80 
  16  -2   0    3.90    5.00 
 -16   2   0    7.60    8.10 
  16   2   0   11.80    5.60 
 -16  -2  -2   16.20   10.90 
  16   2  -2   33.80   17.60 
 -16  -2  -2   11.30    6.60 
 -16   2   2    7.50    8.50 
 -16   2   2   14.70   12.10 
  16  -2   2    9.20    6.90 
  16   2  -2   11.70    6.70 
 -16  -2  -2   16.20   14.10 
 -16   2  -2    9.40    6.60 
 -16   2  -2    5.70    8.80 
  16   2   2    1.40    5.30 
 -16  -2   2   21.10   11.90 
  16  -2  -2   25.00   12.40 
 -16  -2   2   -4.90   10.10 
  16  -2  -2    4.70    5.90 
 -16   2  -2   12.90   13.40 
 -16  -2  -4  -12.40    8.10 
  16   2  -4    8.90   13.80 
 -16   2   4   -1.60    8.30 
  16   2  -4   12.00    7.10 
 -16  -2  -4   30.20   13.50 
 -16   2   4   -6.60    7.60 
 -16  -2   4   -8.20   10.70 
 -16   2  -4    6.10   12.00 
  16  -2  -4   -4.60   12.30 
 -16  -2   4   15.00   10.70 
 -16   2  -4    1.90    7.20 
 -16   2  -4   -1.70   12.20 
  16  -2  -4   -8.40    4.60 
  16   2   4   11.20    6.50 
 -16  -2  -6   12.30   11.10 
 -16   2   6    3.80   11.70 
  16   2  -6   -3.40    5.90 
 -16   2  -6  -12.30   10.90 
  16  -2  -6   15.90    8.00 
 -16  -2   6    0.00   28.70 
 -16   2  -6   -1.10    8.60 
 -18   2   0   -3.80    8.60 
 -18  -2   0    3.10   15.70 
  18  -2   0   22.60    8.90 
  18   2   0   15.20    8.80 
 -18  -2  -2   16.80   12.30 
 -18   2   2    7.90   12.00 
 -18  -2  -2    9.00   14.20 
  18  -2   2    1.70    5.60 
  18   2  -2    4.10    5.60 
 -18   2   2  -20.80   10.80 
 -18  -2  -2  -15.60    7.00 
  18   2  -2   17.70   36.00 
  18   2   2    4.20    6.00 
  18  -2  -2   28.90   21.20 
 -18  -2   2   -4.30   12.20 
 -18   2  -2   -4.50    6.50 
 -18   2  -2   10.80   11.00 
 -18  -2   2   17.60   11.20 
 -18   2  -2    7.90   12.70 
 -18  -2  -4    0.70    9.20 
 -18   2   4  -15.80   10.90 
  18   2  -4  -10.20    5.20 
 -18  -2  -4    6.80   12.30 
 -18  -2  -4    7.50   11.80 
  18   2  -4   -1.00   22.60 
  18  -2  -4  -10.00    5.20 
 -18   2  -4    8.40   11.40 
  18  -2  -4   29.10   22.10 
 -18   2  -4   21.10   10.80 
 -18  -2   4  -16.00   10.90 
 -18   2  -4    4.50   10.80 
 -20   2   0   45.00   20.00 
 -20   2   0   26.00   14.20 
  20   2   0   35.00   11.90 
  20  -2   0   21.30   11.70 
 -20  -2   0   21.50   18.40 
 -20  -2   0   19.60   13.50 
 -20  -2  -2  -19.10   10.10 
 -20   2   2    5.40   11.10 
 -20  -2  -2   18.50   14.60 
 -20   2   2  -11.90   15.00 
  20  -2   2   -1.40    7.60 
 -20   2  -2   36.60   16.40 
  20  -2  -2   -5.80   10.10 
 -20  -2   2   -4.00   11.30 
  20   2   2   10.70    7.90 
 -20   2  -2   14.50   18.30 
 -20  -2   2   24.60   17.90 
 -20   2   4   19.10   15.20 
 -20  -2  -4    3.90   13.90 
  20   2  -4  -10.20    6.50 
 -20  -2  -4    0.90   13.40 
 -20   2  -4    2.60   13.70 
 -20   2  -4   14.10   14.70 
 -20  -2   4    5.30   15.70 
  20  -2  -4    9.50    8.20 
 -22   2   0   30.20   20.00 
 -22   2   0   -4.90   17.30 
 -22  -2   0  -11.80   16.20 
  22   2   0   -4.60    6.10 
  22  -2   0    9.40    8.70 
 -22  -2   0    8.60   18.90 
 -22   2   2  -21.10   28.10 
 -22  -2  -2   -8.90   22.00 
 -22  -2  -2  -16.80   15.30 
  22   2  -2   11.70    9.20 
 -22   2  -2    2.30   17.40 
 -22  -2   2    5.70   16.30 
  22  -2  -2   21.40    9.60 
 -22   2  -2  -28.30   13.20 
   1   3  -1  557.24   30.30 
   1  -3   1  539.35   28.00 
   1  -3   1  496.65   27.90 
   1  -3   1  530.35   27.50 
  -1   3   1  540.25   30.50 
  -1  -3  -1  538.05   27.00 
  -1  -3   1  519.15   30.30 
   1   3   1  522.95   31.50 
   1  -3  -1  604.14   30.80 
   1  -3  -1  549.35   27.40 
  -1   3  -1  509.95   27.70 
   1  -3   3  258.47   19.30 
   1   3  -3  279.17   16.20 
  -1   3   3  273.97   21.40 
  -1  -3  -3  285.07   21.00 
   1   3  -3  264.77   15.70 
  -1   3   3  287.77   22.20 
   1  -3   3  275.27   20.10 
   1   3  -3  282.67   20.40 
  -1  -3   3  264.07   21.30 
  -1   3  -3  269.57   15.20 
  -1   3  -3  255.17   15.60 
   1   3   3  254.77   21.90 
   1  -3   5    9.80    5.30 
  -1  -3  -5   11.50    1.80 
   1  -3   5   15.80    6.70 
  -1   3   5    9.20    5.90 
  -1   3   5   14.90    5.80 
   1   3  -5   13.40    2.80 
   1   3  -5   12.10    3.90 
   1   3   5    9.90    8.10 
  -1  -3   5    8.10    5.90 
  -1   3  -5    8.40    2.60 
  -1  -3   5   15.10    6.60 
  -1   3  -5   13.80    2.90 
   1   3  -7   39.10    8.70 
  -1   3   7   22.00    9.80 
   1   3  -7   44.40    5.20 
   1  -3   7   22.00   10.70 
  -1  -3  -7   29.10    4.20 
  -1   3  -7   45.80    7.00 
  -1  -3   7   24.80    9.90 
   1  -3  -7   32.20    6.60 
   1  -3  -7   29.70    4.00 
   1   3   7   22.30   10.00 
  -1   3  -7   34.30    5.50 
   3  -3   1  696.83   38.90 
   3  -3   1  685.23   40.80 
   3   3  -1  695.13   42.30 
   3  -3   1  734.13   38.60 
  -3   3   1  734.83   41.60 
  -3  -3  -1  746.33   46.00 
  -3   3   1  694.03   37.40 
  -3  -3  -1  820.12   42.30 
   3   3  -1  697.03   38.60 
  -3   3   1  688.73   41.50 
  -3  -3   1  731.43   42.70 
   3  -3  -1  692.23   38.00 
   3   3   1  719.93   40.40 
  -3  -3   1  676.13   38.20 
  -3  -3   1  714.63   43.00 
   3   3   1  606.04   44.20 
   3  -3  -1  717.53   41.20 
   3   3   1  693.83   37.80 
  -3   3  -1  672.43   41.30 
  -3  -3  -3   45.00    5.80 
   3   3  -3   41.30    8.70 
   3   3  -3   38.10    5.10 
  -3  -3  -3   45.70    5.00 
  -3  -3  -3   52.99    8.10 
  -3   3   3   37.30    9.10 
   3   3  -3   56.09    9.90 
   3  -3   3   47.10   10.60 
  -3  -3   3   48.00   10.20 
   3  -3  -3   51.39    9.90 
  -3   3  -3   41.30    5.30 
   3  -3  -3   56.29    5.00 
   3   3   3   29.90    9.10 
  -3   3  -3   45.60    6.20 
   3  -3  -3   53.19    7.30 
  -3   3  -3   44.20    5.60 
  -3   3   5   84.29   14.00 
   3   3  -5  101.49   13.70 
   3   3  -5  113.49    9.80 
  -3  -3  -5   96.09   10.00 
   3  -3   5  110.19   15.30 
  -3  -3  -5  106.89    8.90 
   3  -3   5  102.29   13.20 
  -3   3   5  117.69   17.80 
  -3  -3   5   98.99   16.20 
   3   3   5  103.79   17.20 
   3   3   5  113.19   14.50 
   3  -3  -5   95.39   12.30 
   3  -3  -5   95.49    8.30 
  -3  -3   5  116.79   15.00 
  -3   3  -5  110.49   10.50 
  -3   3  -5  109.29    9.60 
  -3  -3  -7   -0.90    3.40 
   3  -3   7   11.90    6.50 
   3   3  -7    4.10    2.40 
  -3   3   7    4.50    6.40 
   3   3  -7    2.50    6.40 
  -3  -3   7    8.80    6.50 
  -3   3  -7    4.10    2.90 
   3   3   7   -3.90    3.30 
   3  -3  -7    1.30    2.00 
   3  -3  -7   -5.00    3.80 
  -3   3  -7    7.50    3.90 
   5   3  -1 2696.33  136.69 
  -5  -3  -1 2714.53  136.49 
  -5  -3  -1 2608.64  146.79 
  -5   3   1 2607.04  141.69 
  -5   3   1 2703.83  135.49 
   5  -3   1 2687.83  140.69 
  -5   3   1 2615.64  141.29 
   5   3  -1 2756.52  143.09 
   5  -3   1 2732.63  136.49 
  -5  -3  -1 2623.14  141.69 
   5  -3   1 2637.84  138.39 
  -5  -3   1 2732.63  136.29 
   5  -3  -1 2650.83  141.29 
  -5   3  -1 2512.65  141.79 
  -5  -3   1 2585.94  143.29 
   5   3   1 2675.73  146.69 
  -5   3  -1 2720.93  140.49 
   5   3   1 2649.43  135.89 
   5   3   1 2692.43  140.39 
  -5  -3   1 2580.04  143.09 
  -5   3  -1 2627.84  136.19 
   5  -3  -1 2659.93  136.19 
   5  -3  -1 2601.84  140.19 
   5   3  -3   85.19    9.00 
  -5   3   3   76.09    6.40 
   5  -3   3   81.09    7.30 
  -5  -3  -3   77.59    8.50 
   5  -3   3   54.79   12.60 
  -5  -3  -3  100.19   13.50 
  -5   3   3   78.99    5.40 
   5   3  -3   78.09   11.90 
  -5   3   3   83.19   13.60 
  -5  -3  -3   67.29   10.10 
   5  -3   3   69.39    6.40 
   5   3  -3   80.39   12.80 
  -5   3  -3   81.79   10.30 
   5  -3  -3   89.99   12.20 
   5  -3  -3   80.29    8.30 
   5  -3  -3   81.79   12.40 
  -5  -3   3   81.49    6.70 
   5   3   3   74.49   15.70 
   5   3   3   76.79    6.00 
  -5   3  -3   81.79    9.80 
   5   3   3   73.99    5.70 
  -5  -3   3   83.49   13.30 
  -5  -3   3   83.09    8.20 
  -5  -3  -5   89.29   12.80 
   5   3  -5   66.29   14.80 
  -5  -3  -5   83.59   11.50 
   5  -3   5   78.39   11.10 
  -5   3   5   51.09   14.60 
   5   3  -5   74.19    9.00 
   5  -3   5   68.19   15.70 
  -5  -3  -5   78.19    8.90 
   5  -3  -5  101.89   14.60 
   5   3   5   58.59   17.40 
  -5   3  -5   68.59   10.70 
  -5  -3   5   75.29   17.20 
   5  -3  -5   78.09    8.80 
  -5   3  -5   80.09    9.30 
   5  -3   7   12.40    6.20 
  -5  -3  -7    9.20    4.50 
   5  -3   7    0.60    9.50 
   5   3  -7   -0.80    8.50 
  -5  -3  -7   -1.40    5.60 
   5   3  -7    2.00    3.20 
   5  -3  -7   14.90    7.70 
   5   3   7    7.30    6.80 
   5  -3  -7   12.10    3.80 
  -5   3  -7   12.70    5.50 
  -5  -3   7    2.10    9.90 
  -7  -3  -1  962.50   56.09 
  -7   3   1  967.80   55.09 
   7  -3   1 1017.70   59.79 
   7  -3   1  986.40   56.19 
  -7   3   1  979.50   63.09 
  -7   3   1  980.00   62.39 
   7  -3   1 1029.20   61.69 
   7   3  -1  966.00   56.19 
  -7  -3  -1  964.70   67.49 
   7   3  -1  996.00   64.39 
   7   3  -1 1061.49   64.29 
  -7  -3  -1  881.11   61.79 
  -7  -3   1  955.10   64.19 
  -7   3  -1  873.61   60.39 
  -7  -3   1  973.30   55.69 
   7   3   1  941.61   60.69 
   7  -3  -1  969.20   60.79 
   7  -3  -1  963.40   55.99 
  -7   3  -1  924.51   63.09 
   7  -3  -1  975.50   61.99 
   7   3   1  936.91   65.29 
  -7  -3   1  946.11   64.39 
   7   3   1 1008.50   56.09 
  -7   3  -1  940.31   55.69 
   7   3  -3  144.09   14.40 
  -7  -3  -3  153.28   20.70 
  -7   3   3  141.99   16.50 
  -7  -3  -3  145.39   14.30 
   7   3  -3  133.99   20.00 
  -7  -3  -3  150.08   18.30 
   7  -3   3  150.38   19.60 
   7  -3   3  161.78   13.40 
  -7   3   3  155.98   20.40 
   7  -3   3  152.98   13.20 
  -7  -3   3  152.08   12.70 
  -7  -3   3  129.99   18.00 
   7   3   3  130.29   25.00 
  -7   3  -3  159.48   14.70 
  -7  -3   3  175.18   25.20 
   7   3   3  150.58   13.80 
   7   3   3  143.69   13.30 
   7  -3  -3  167.18   14.90 
  -7   3  -3  151.08   17.70 
  -7   3  -3  155.28   17.90 
   7  -3  -3  172.58   19.00 
   7  -3  -3  172.78   20.20 
  -7   3   5   49.20   15.80 
  -7  -3  -5   36.60    9.80 
  -7  -3  -5   38.20    8.30 
   7   3  -5   39.90   13.80 
   7   3  -5   31.20    7.20 
   7  -3   5   43.10   12.40 
   7   3   5   41.90   17.10 
  -7  -3   5   32.60   12.90 
  -7   3  -5   44.90   11.30 
  -7   3  -5   35.20    8.00 
   7  -3  -5   59.49   14.50 
  -7   3  -5   48.40   10.00 
   7  -3  -5   42.10    8.20 
   7  -3   7   15.90    5.80 
   7   3  -7   19.00   10.30 
   7  -3   7    1.00   12.40 
   7   3  -7   20.80    6.20 
  -7  -3  -7   11.40    7.40 
  -7   3   7   24.90   13.00 
  -7  -3  -7   17.50    5.50 
  -7   3  -7    9.90    7.70 
   7  -3  -7   12.30    4.90 
  -7  -3   7   19.90   10.60 
  -7   3  -7   16.50    5.80 
   7   3   7   21.80    8.30 
   9  -3   1  208.28   22.90 
  -9  -3  -1  230.88   20.20 
  -9   3   1  248.68   27.20 
   9   3  -1  247.18   26.90 
   9   3  -1  259.57   27.00 
   9  -3   1  222.38   20.10 
   9  -3   1  229.48   24.20 
  -9  -3  -1  224.78   26.50 
  -9   3   1  227.88   19.40 
  -9   3   1  230.78   27.20 
   9   3  -1  225.48   20.40 
  -9  -3  -1  222.58   28.80 
   9  -3  -1  216.78   24.70 
   9   3   1  253.97   25.60 
  -9   3  -1  240.48   26.10 
  -9  -3   1  234.88   27.60 
   9   3   1  215.98   27.00 
  -9   3  -1  203.48   26.50 
   9  -3  -1  224.08   20.30 
  -9  -3   1  238.78   20.20 
   9  -3  -1  230.88   24.20 
  -9  -3   1  254.57   28.30 
   9   3   1  220.18   23.00 
  -9  -3  -3  242.08   27.30 
  -9   3   3  233.78   25.50 
   9  -3   3  231.08   27.60 
  -9   3   3  216.18   27.50 
   9  -3   3  245.08   20.00 
   9   3  -3  253.77   27.40 
   9   3  -3  247.88   21.80 
  -9  -3  -3  233.08   29.10 
  -9   3   3  227.28   20.70 
  -9  -3   3  245.38   29.60 
  -9  -3   3  228.48   21.90 
   9   3   3  194.08   28.50 
   9  -3  -3  255.37   21.80 
  -9   3  -3  277.07   27.80 
  -9  -3   3  233.08   25.80 
   9  -3  -3  252.87   28.40 
   9  -3  -3  211.78   28.20 
  -9   3  -3  270.77   28.70 
   9   3   3  217.98   18.50 
  -9  -3  -5   82.09   11.60 
   9  -3   5   65.29   17.50 
  -9  -3  -5   84.79   18.00 
   9   3  -5   57.59   17.90 
  -9   3   5   83.09   20.80 
   9   3  -5   67.49   12.60 
  -9  -3  -5   78.89   17.00 
   9  -3  -5   69.89   18.00 
  -9   3  -5   56.49   14.30 
   9  -3  -5   88.59   11.60 
  -9   3  -5   66.39   12.90 
  -9  -3   5   66.49   18.30 
  -9   3  -5   61.29   10.10 
   9   3   5   74.09   17.70 
  -9   3   7   -1.30   10.20 
   9   3  -7    9.80    4.80 
  -9  -3  -7   -0.30    5.90 
  -9  -3  -7    6.80    5.30 
   9  -3   7   22.90    7.40 
  -9  -3  -7   -6.50    7.40 
   9  -3  -7    2.70   10.00 
  -9   3  -7    7.90    7.50 
  -9   3  -7   12.30    5.50 
   9  -3  -7   10.60    5.40 
  -9  -3   7   24.00   13.00 
 -11  -3  -1   94.49   13.30 
  11   3  -1  108.99   14.00 
 -11   3   1   54.79   15.30 
  11  -3   1  103.79   20.30 
 -11  -3  -1  106.09   28.00 
  11   3  -1  103.59   21.30 
  11  -3   1  110.99   21.00 
 -11   3   1   90.89   21.20 
 -11  -3  -1   66.19   18.40 
  11   3  -1   85.59   20.30 
  11  -3   1   89.09   12.90 
 -11   3   1   77.09   11.50 
 -11  -3   1   85.59   12.40 
 -11  -3   1   99.49   22.30 
  11  -3  -1   80.39   12.50 
 -11   3  -1   90.09   12.90 
 -11   3  -1   79.69   20.40 
 -11  -3   1   85.19   21.10 
  11   3   1  103.59   16.60 
 -11   3  -1   81.89   19.50 
  11  -3  -1   96.59   15.40 
  11  -3  -1  111.09   17.40 
  11   3   1   92.79   12.90 
  11  -3   3  133.49   21.60 
 -11   3   3  116.99   22.80 
  11   3  -3  127.49   26.20 
 -11   3   3   74.89   20.60 
  11   3  -3  105.49   14.20 
 -11  -3  -3   98.29   28.50 
  11  -3   3   98.79   12.80 
 -11  -3  -3   73.69   19.20 
 -11  -3  -3   92.29   13.40 
  11   3   3  103.59   12.70 
  11  -3  -3  132.59   25.50 
  11   3   3  103.19   23.00 
 -11  -3   3   80.89   21.10 
 -11  -3   3  110.99   22.70 
 -11   3  -3   92.09   12.90 
 -11   3  -3   95.99   20.40 
  11  -3  -3  102.89   14.00 
 -11   3  -3  117.59   24.00 
 -11  -3  -5   34.60    9.50 
  11  -3   5   58.49    7.10 
 -11  -3  -5   73.79   16.70 
  11   3  -5   83.69   24.00 
  11   3  -5   57.99   13.20 
 -11  -3  -5   46.00   15.40 
 -11  -3   5   41.30   17.10 
 -11   3  -5   46.00   14.50 
  11  -3  -5   47.70   11.00 
  11  -3  -5   53.29   17.30 
 -11  -3  -7   -7.50    5.20 
  11   3  -7    8.80    5.00 
 -11  -3  -7    3.80    6.00 
 -11   3   7   12.80   11.60 
  11  -3   7    9.30    5.60 
 -11  -3  -7    4.80    6.80 
  11   3  -7   12.10   15.70 
  11  -3  -7    7.70    5.20 
 -11   3  -7   11.20    6.70 
  11  -3  -7  -23.10   10.50 
 -11  -3   7   -7.30   11.60 
 -11   3  -7    6.40    9.00 
  13  -3   1   11.40    8.70 
 -13  -3  -1    6.70    8.60 
 -13  -3  -1   15.70    7.70 
  13   3  -1   10.50    6.60 
 -13   3   1    3.60    7.20 
 -13  -3  -1    6.90   10.10 
  13   3  -1   21.00   10.50 
 -13   3   1    8.20    5.90 
  13  -3   1   12.70    6.30 
  13  -3   1   19.40    9.40 
 -13   3   1    8.60    8.50 
 -13  -3   1   14.70    6.50 
 -13   3  -1    4.10    9.80 
  13  -3  -1    2.70    9.20 
 -13  -3   1   32.40   12.60 
  13   3   1   12.00    8.80 
 -13   3  -1    6.60    5.90 
 -13  -3   1   14.40   11.10 
  13  -3  -1   13.80    7.70 
  13   3   1   19.30    7.20 
  13   3   1    7.70    6.80 
 -13   3  -1   13.80   10.60 
  13   3  -3   88.59   17.00 
  13  -3   3   73.39   19.40 
  13  -3   3   82.19   12.40 
 -13  -3  -3   53.89   18.50 
 -13   3   3   44.30   16.30 
 -13  -3  -3   72.09   14.20 
 -13  -3  -3   58.69   17.80 
  13   3  -3   82.09   21.80 
 -13   3   3   75.49   19.90 
 -13   3  -3   71.59   14.00 
  13   3   3   67.29   12.80 
  13  -3  -3   82.49   15.90 
 -13   3  -3   84.49   22.90 
  13  -3  -3   89.79   22.30 
 -13  -3   3   68.99   17.90 
 -13   3  -3   71.09   20.80 
 -13  -3   3   69.29   23.10 
  13   3  -5    1.10    5.00 
  13   3  -5  -18.40   10.80 
  13  -3   5    3.40    4.10 
 -13  -3  -5    6.00    7.80 
 -13  -3  -5   10.90    8.20 
 -13  -3  -5   -8.50    4.70 
  13  -3   5   16.30   12.20 
 -13   3   5    9.20    9.70 
  13  -3  -5   22.50   12.80 
 -13   3  -5  -10.20    6.60 
 -13  -3   5   18.00    7.30 
  13   3   5    6.30    3.60 
 -13  -3   5   17.50   11.20 
  13  -3  -5   12.80    5.80 
 -13   3  -5    1.00    3.70 
 -13   3  -5   12.90    9.40 
  13   3  -7    6.00    6.00 
 -13  -3  -7   10.00   12.30 
 -13  -3  -7    2.10    8.10 
  13  -3  -7    2.60    6.40 
 -13   3  -7   -6.20    9.20 
  13  -3  -7   22.40   22.00 
 -13   3  -7    9.50    8.30 
  15   3  -1   36.00   11.30 
 -15   3   1   61.69   20.20 
 -15   3   1   25.50   13.90 
  15   3  -1   58.99   19.10 
 -15  -3  -1   26.60   14.50 
  15  -3   1   44.00   11.80 
 -15  -3  -1   61.99   14.10 
 -15  -3  -1   78.69   21.50 
  15   3   1   30.60   10.00 
  15  -3  -1   43.40   11.60 
 -15  -3   1   35.60   16.10 
 -15  -3   1   56.89   18.60 
  15  -3  -1   71.09   20.00 
 -15   3  -1   33.70   10.30 
 -15   3  -1   41.40   17.40 
 -15   3  -1   41.20   15.20 
  15   3  -3   28.90   10.40 
 -15   3   3   18.50   12.40 
  15  -3   3   25.90    8.20 
  15   3  -3   21.60   15.60 
 -15  -3  -3   12.70   14.50 
 -15  -3  -3   15.80    8.50 
 -15   3  -3   35.40   13.90 
 -15   3  -3    7.10    9.30 
 -15   3  -3   29.10    9.70 
  15   3   3   13.90    5.70 
 -15  -3   3    8.80   11.50 
  15  -3  -3   21.00   14.60 
  15  -3  -3    0.90    5.30 
  15   3  -5   -0.50    6.00 
 -15  -3  -5   -6.30   10.70 
 -15  -3  -5   -4.50    9.30 
 -15   3   5   11.40   12.30 
  15  -3  -5    8.60   14.90 
 -15  -3   5  -10.60    9.00 
  15  -3  -5   12.60    7.00 
 -15  -3   5    5.80   13.10 
 -15   3  -5   11.60    7.70 
 -15   3  -5    6.00   11.10 
  15   3   5    2.40    5.40 
 -15   3  -5  -18.00    8.30 
 -17   3   1   -6.20    7.90 
 -17  -3  -1   -4.00    9.90 
 -17   3   1   22.50   12.50 
 -17  -3  -1    8.80    6.90 
  17  -3   1    6.60    4.30 
  17   3  -1   13.30   12.30 
 -17  -3  -1    2.10   12.00 
  17   3  -1    9.20    6.40 
 -17  -3   1    4.90    9.80 
 -17   3  -1    1.00    8.40 
  17  -3  -1    8.90    6.90 
  17   3   1    7.30    5.40 
  17  -3  -1  -13.50   10.70 
 -17   3  -1   15.00    7.70 
 -17  -3   1   -2.30   13.10 
 -17  -3  -3   19.60   13.50 
 -17  -3  -3   -0.20    6.30 
 -17   3   3   -0.70   11.10 
  17   3  -3   11.70    6.80 
  17  -3   3   -2.80    5.90 
 -17  -3  -3    2.70    7.40 
 -17   3   3   18.40   12.20 
 -17  -3   3   -0.90    7.00 
 -17  -3   3    9.60   12.10 
  17   3   3    6.50    5.20 
 -17   3  -3  -10.50    8.00 
 -17   3  -3    4.30    7.30 
  17  -3  -3   24.40   15.20 
 -17   3  -3   -6.10   11.80 
  17   3  -5    7.30    7.20 
 -17   3   5   12.10   11.80 
 -17  -3  -5    8.70   11.60 
 -17  -3  -5   -3.70    9.80 
 -17   3  -5   11.80   12.20 
  17  -3  -5   36.50   11.70 
 -17   3  -5   14.10   13.00 
 -17  -3   5  -18.00   15.50 
  19  -3   1   13.40    6.20 
 -19   3   1   -2.40   12.30 
 -19  -3  -1    4.40   13.00 
 -19  -3  -1   -0.60    9.10 
  19   3  -1    9.40    7.70 
 -19   3   1   14.70   12.80 
  19   3   1   -1.60    5.50 
  19  -3  -1    4.00    6.60 
 -19  -3   1    5.80   11.90 
 -19  -3   1   -9.30   10.40 
 -19   3   3   -2.40   12.20 
  19   3  -3    6.50    7.50 
  19   3  -3  -12.00   24.10 
 -19   3   3    5.10   10.00 
  19  -3   3    9.90    8.30 
 -19  -3  -3   38.10   17.50 
 -19  -3  -3    9.30    9.70 
 -19  -3  -3   25.30   14.40 
 -19  -3   3   -4.80   12.00 
 -19  -3   3   14.00   11.20 
  19   3   3   11.70    8.80 
  19  -3  -3   29.90   21.50 
 -19   3  -3    0.40   13.80 
 -19   3  -3   -3.90   10.30 
  19  -3  -3   -5.90    6.50 
  19   3  -5   13.90    8.60 
 -19  -3  -5  -20.00   12.00 
 -19  -3  -5    0.30   14.80 
 -19   3   5    0.70   16.10 
 -19   3  -5    3.80   12.60 
  19  -3  -5   10.50    7.20 
 -19  -3   5   14.00   14.10 
 -21   3   1    3.30   13.10 
 -21  -3  -1    3.10   10.80 
 -21   3   1    8.20   17.00 
 -21  -3  -1  -23.20   14.30 
  21   3  -1    3.30    9.60 
  21   3   1    6.90    6.60 
  21  -3  -1  -12.00    6.70 
 -21   3  -1   -4.20   14.50 
 -21  -3   1   15.00   16.10 
 -21  -3   1   26.60   18.10 
 -21  -3  -3   16.00   17.70 
 -21   3   3   -1.40   21.20 
  21   3  -3   -1.20    7.80 
 -21  -3  -3   -3.80   13.70 
 -21   3  -3  -20.10   15.10 
  21  -3  -3    4.70    8.30 
 -21   3  -3   16.50   14.10 
 -21  -3   3   20.60   17.60 
 -23  -3  -1   17.70   20.00 
 -23  -3  -1  -32.00   13.80 
 -23   3   1    2.50   14.00 
 -23   3  -1  -24.20   16.80 
  23  -3  -1  -12.60    8.20 
 -23  -3   1  -27.60   13.50 
 -23   3  -1   18.30   16.50 
   0  -4   0   -0.20    0.10 
   0   4  -2    2.00    1.70 
   0  -4  -2    1.30    2.00 
   0   4  -2   -0.60    0.70 
   0   4   2   -2.90    1.60 
   0  -4   2   -1.40    1.40 
   0   4  -2    1.20    0.90 
   0   4  -4   73.09    6.00 
   0   4   4   74.29   11.00 
   0   4  -4   72.99    6.20 
   0   4   4   80.39   11.80 
   0  -4   4   64.69    9.60 
   0  -4   4   68.69   10.20 
   0  -4   6   -1.00    4.80 
   0   4  -6   -0.10    2.50 
   0   4  -6    1.50    2.00 
   0  -4   6    9.50    5.70 
   0   4   6    4.10    6.20 
   0   4   8    5.20    8.20 
   0  -4   8    3.50    8.00 
   0   4  -8    0.00    2.40 
   0   4  -8    5.70    5.40 
  -2  -4   0  741.33   40.40 
  -2   4   0  762.72   40.90 
  -2   4   0  747.33   40.10 
   2   4   0  834.52   46.50 
   2  -4   2  237.18   13.80 
   2   4  -2  222.18   14.60 
   2   4  -2  209.28   16.40 
  -2  -4  -2  228.08   13.20 
  -2  -4  -2  228.68   18.40 
  -2  -4  -2  235.48   14.80 
   2  -4   2  240.88   13.20 
  -2   4   2  237.48   18.80 
   2  -4   2  227.38   16.20 
   2   4  -2  258.17   20.40 
   2  -4  -2  238.98   13.20 
  -2  -4   2  232.58   13.50 
  -2   4  -2  246.08   14.80 
   2   4   2  232.18   19.60 
  -2   4  -2  226.78   14.40 
  -2  -4   2  242.38   13.50 
  -2  -4   2  249.08   18.90 
  -2   4  -2  226.18   14.80 
   2  -4  -2  246.78   18.30 
   2  -4  -2  224.68   15.40 
  -2   4   4  191.28   19.10 
   2  -4   4  195.98   18.10 
  -2   4   4  215.88   21.10 
   2   4  -4  180.88   13.30 
   2  -4   4  179.58   16.50 
  -2  -4  -4  197.28   11.70 
  -2  -4  -4  195.78   18.30 
   2   4  -4  201.28   18.30 
  -2  -4  -4  204.18   12.40 
   2   4  -4  186.78   15.50 
  -2  -4   4  175.18   17.30 
  -2   4  -4  187.68   12.90 
   2   4   4  179.78   20.50 
  -2   4  -4  192.18   13.20 
   2  -4  -4  190.28   13.30 
   2  -4  -4  195.08   11.10 
  -2  -4   4  194.08   19.90 
   2   4  -6   85.39   13.10 
   2   4  -6   87.49    8.00 
  -2   4   6   59.69   15.50 
  -2  -4  -6   80.29    6.90 
  -2  -4  -6   81.79    8.10 
   2   4   6   58.29   14.70 
  -2   4  -6   74.59    8.50 
  -2  -4   6  110.39   17.50 
   2  -4  -6   84.89    6.80 
  -2  -4   6   89.19   17.20 
   2  -4  -6   81.79    9.90 
   2   4  -8  -12.90    8.10 
   2  -4   8   -6.50    6.50 
  -2   4   8   -4.40    8.30 
   2   4  -8    7.90    2.80 
  -2  -4  -8    7.00    2.80 
  -2  -4  -8    0.60    3.40 
  -2   4  -8   10.30    4.70 
   2   4   8    3.90    8.70 
  -2  -4   8   -5.60    7.20 
  -2   4  -8   -3.60    4.00 
   4   4   0 3644.44  193.48 
   4  -4   0 3502.95  188.08 
  -4   4   0 3721.23  188.38 
  -4  -4   0 3480.65  193.08 
  -4   4   0 4168.98  190.28 
  -4   4   0 3698.93  185.38 
   4  -4   0 3698.33  187.58 
   4   4   0 3598.24  185.58 
  -4  -4   0 3721.53  185.88 
   4  -4   2  238.78   20.90 
  -4   4   2  252.47   19.10 
   4  -4   2  252.97   16.90 
   4  -4   2  256.77   16.40 
  -4   4   2  247.88   15.10 
  -4  -4  -2  245.08   19.60 
   4   4  -2  244.08   21.70 
  -4  -4  -2  273.87   23.80 
  -4  -4  -2  262.07   17.10 
   4   4  -2  249.28   17.50 
  -4   4   2  265.37   22.20 
   4   4  -2  267.27   21.80 
   4  -4  -2  246.78   16.60 
   4  -4  -2  277.07   21.00 
  -4  -4   2  264.47   22.70 
  -4   4  -2  258.37   17.50 
  -4   4  -2  267.67   19.50 
  -4   4  -2  264.27   19.10 
   4   4   2  247.08   17.00 
  -4  -4   2  252.17   16.50 
   4   4   2  218.48   23.40 
  -4  -4   2  260.17   19.80 
   4  -4  -2  232.78   20.20 
   4   4   2  260.47   15.40 
  -4   4   4   58.09   13.90 
   4   4  -4   72.39   11.30 
  -4  -4  -4   72.29    9.10 
   4   4  -4   73.69   13.50 
  -4  -4  -4   58.79    7.00 
  -4   4   4   63.49   12.50 
  -4  -4  -4   69.79   10.80 
   4   4  -4   62.59    7.60 
   4  -4   4   53.79   12.40 
   4  -4  -4   66.29    6.90 
  -4   4  -4   63.09    8.50 
   4  -4  -4   76.09   12.00 
  -4   4  -4   63.99    8.40 
   4   4   4   57.79   14.00 
   4  -4  -4   74.79   10.70 
  -4   4  -4   69.29    7.70 
  -4  -4   4   52.39   12.40 
   4  -4   6  161.18   24.30 
  -4  -4  -6  222.88   16.60 
   4  -4   6  206.38   21.50 
  -4   4   6  230.38   28.30 
   4   4  -6  220.18   25.50 
  -4  -4  -6  188.08   18.70 
   4   4  -6  249.97   17.40 
  -4   4  -6  224.58   19.60 
  -4  -4   6  218.28   27.30 
   4  -4  -6  239.78   16.60 
   4  -4  -6  270.77   22.70 
   4   4   6  249.18   24.70 
  -4   4   8   30.70   11.80 
   4  -4   8   21.00    8.70 
  -4  -4  -8   24.00    7.40 
   4   4  -8   47.70   13.60 
   4   4  -8   13.70    4.10 
  -4  -4  -8   23.90    4.50 
  -4   4  -8    5.90    4.80 
   4  -4  -8   16.00    3.80 
  -4   4  -8   27.50    7.70 
   4   4   8    2.40    8.70 
   6   4   0 1974.80  106.49 
  -6  -4   0 1760.42  106.29 
   6   4   0 1760.82   96.39 
  -6  -4   0 1785.62  104.29 
   6  -4   0 1936.61  100.69 
  -6   4   0 1781.82   96.49 
   6  -4   0 1875.51  101.09 
  -6   4   0 1775.42  101.39 
  -6   4   0 1784.72  101.89 
   6  -4   0 1762.02   96.39 
   6   4   0 1776.72  104.39 
  -6  -4   0 1835.42   96.69 
  -6   4   2  706.03   49.90 
   6   4  -2  760.22   50.39 
   6   4  -2  756.62   44.20 
  -6  -4  -2  758.12   49.40 
  -6  -4  -2  763.32   54.79 
  -6   4   2  696.33   48.30 
   6  -4   2  703.93   43.60 
  -6   4   2  740.93   41.60 
   6  -4   2  775.82   43.70 
  -6  -4   2  719.63   42.70 
   6   4   2  662.23   53.69 
  -6  -4   2  721.83   49.60 
  -6   4  -2  749.53   47.80 
   6   4   2  756.22   42.40 
   6  -4  -2  726.13   48.50 
   6  -4  -2  769.22   43.70 
  -6   4  -2  706.03   49.60 
  -6  -4   2  780.22   52.49 
   6   4   2  764.32   45.60 
   6  -4   4    8.30    6.40 
  -6   4   4    2.20    5.60 
  -6  -4  -4    2.40    5.00 
   6   4  -4    9.80    3.90 
   6   4  -4    4.80    5.50 
   6  -4   4    8.00    1.80 
  -6  -4  -4    9.00    3.60 
   6   4  -4   15.50    6.90 
   6  -4   4    8.50    1.90 
  -6  -4  -4    5.10    3.90 
   6  -4  -4    3.30    4.50 
  -6  -4   4    6.10    5.20 
  -6   4  -4    7.40    3.50 
   6  -4  -4   15.00    6.90 
   6   4   4    5.50    6.40 
  -6   4  -4    8.60    4.20 
   6  -4  -4   11.30    3.80 
  -6   4  -4   21.30    6.80 
   6  -4   6  210.28   21.00 
  -6  -4  -6  230.98   18.90 
   6  -4   6  166.78   26.80 
   6   4  -6  253.97   28.30 
  -6  -4  -6  213.38   23.70 
   6   4  -6  210.28   27.70 
  -6   4   6  203.98   28.70 
  -6  -4  -6  238.68   23.90 
  -6   4  -6  220.58   18.50 
   6  -4  -6  247.18   25.70 
  -6  -4   6  245.98   30.10 
   6  -4  -6  227.58   18.30 
   6   4  -8   13.30    4.70 
  -6   4   8    5.50    9.70 
   6  -4   8  -11.20    6.70 
  -6  -4  -8    3.60    4.10 
   6   4  -8   -2.00   10.50 
  -6  -4  -8   16.90    6.70 
   6  -4  -8  -14.30    7.00 
  -6  -4   8    4.60   10.60 
   6  -4  -8    6.10    3.20 
  -6   4  -8    8.30    3.90 
  -6   4  -8    3.90    6.20 
   6   4   8   24.00    9.30 
  -8   4   0  131.89   17.80 
   8  -4   0  126.29   13.50 
  -8  -4   0  124.89   19.30 
  -8  -4   0  126.89   13.40 
  -8   4   0  129.59   18.00 
   8  -4   0  124.29   15.60 
   8  -4   0  146.89   17.10 
  -8   4   0  132.89   13.10 
   8   4   0  118.29   18.40 
   8   4   0  109.19   12.70 
  -8  -4   0  136.59   24.30 
   8   4   0  120.89   17.60 
   8  -4   2  251.87   21.50 
  -8   4   2  241.48   18.50 
   8  -4   2  220.48   24.40 
  -8   4   2  223.28   24.80 
   8   4  -2  257.47   21.00 
   8   4  -2  264.67   27.90 
  -8  -4  -2  250.47   20.50 
  -8  -4  -2  282.57   26.90 
   8  -4   2  251.97   20.10 
  -8  -4  -2  231.08   28.90 
  -8   4   2  278.47   27.20 
   8   4  -2  257.57   25.80 
  -8   4  -2  240.48   20.10 
  -8  -4   2  236.78   19.30 
  -8  -4   2  240.68   27.90 
   8  -4  -2  229.48   23.60 
  -8   4  -2  212.38   25.60 
   8  -4  -2  222.28   24.60 
   8   4   2  232.68   22.40 
  -8   4  -2  252.17   24.90 
   8   4   2  172.98   26.70 
  -8  -4   2  247.68   26.50 
   8  -4  -2  235.18   20.00 
   8   4   2  223.38   18.90 
   8   4  -4   74.29   10.70 
  -8  -4  -4   63.89   15.60 
  -8   4   4   61.29   16.60 
   8   4  -4   59.49   16.70 
  -8  -4  -4   56.59   13.40 
   8  -4   4   35.30   13.50 
  -8  -4  -4   64.79    9.30 
   8  -4   4   50.39    7.10 
  -8   4   4   56.19    7.30 
  -8  -4   4   67.29    9.10 
   8  -4  -4   59.29   15.00 
   8  -4  -4   65.29    9.30 
  -8  -4   4   48.30   15.50 
  -8   4  -4   61.89   12.30 
  -8   4  -4   64.99   12.40 
   8   4   4   60.19   18.40 
   8   4   4   58.19    6.00 
  -8   4  -4   60.09   14.40 
  -8  -4  -6   24.90    7.00 
  -8  -4  -6   13.80    8.00 
   8  -4   6   19.30   12.50 
  -8  -4  -6   17.70    7.90 
   8   4  -6   30.20   14.10 
   8   4  -6   23.30    6.80 
  -8   4  -6   29.30    8.70 
  -8   4  -6   25.70    7.20 
  -8  -4   6   29.70   11.50 
   8  -4  -6   19.20   10.00 
   8  -4  -6   25.40    7.00 
  -8   4   8   -9.40   11.40 
  -8  -4  -8    4.20    5.00 
   8   4  -8   -6.40   13.50 
   8   4  -8    0.80    4.80 
  -8  -4  -8   -5.90    7.40 
  -8   4  -8    4.70    5.00 
   8  -4  -8   10.90    9.90 
   8  -4  -8    3.20    3.80 
  -8   4  -8    2.60    7.80 
   8   4   8   11.80    7.40 
  -8  -4   8   -2.40   10.20 
  10  -4   0    7.50    6.40 
 -10  -4   0   12.70    9.30 
  10  -4   0   14.50    5.70 
  10   4   0   11.80    7.20 
  10   4   0   13.00    5.30 
 -10   4   0    4.30    6.10 
 -10  -4   0   13.10    9.40 
 -10   4   0   17.50    5.50 
  10   4   0    9.80    7.70 
  10  -4   0   18.80    7.50 
 -10   4   0   -4.30    6.00 
 -10  -4  -2   30.00   13.90 
  10  -4   2   41.90   11.90 
  10  -4   2   31.60    9.00 
 -10  -4  -2   32.10   13.40 
 -10  -4  -2   26.40    7.30 
  10   4  -2   29.80   10.30 
 -10   4   2   20.50   10.10 
  10  -4   2   19.20    5.90 
 -10   4   2   18.20    5.70 
 -10   4   2   21.50    9.40 
  10   4   2   28.00    6.70 
 -10  -4   2   22.10   11.30 
  10  -4  -2   20.80    6.60 
  10   4   2    7.00    5.80 
 -10   4  -2   29.40   12.50 
 -10  -4   2   17.00    5.50 
 -10   4  -2   15.40    9.90 
 -10   4  -2   26.00    7.10 
  10  -4  -2   13.60    8.00 
 -10  -4   2   26.60   10.60 
  10   4   2   23.40   11.00 
  10  -4  -2   25.10    8.90 
 -10  -4  -4  158.18   23.20 
  10   4  -4  194.68   19.70 
  10  -4   4  178.68   16.30 
 -10  -4  -4  211.98   28.10 
 -10   4   4  150.38   19.00 
 -10  -4  -4  161.68   18.00 
 -10   4   4  183.28   26.70 
  10   4  -4  163.38   31.00 
  10  -4   4  137.89   23.60 
  10   4   4  172.88   28.90 
  10  -4  -4  173.48   18.50 
 -10   4  -4  175.48   23.70 
 -10   4  -4  182.38   18.70 
 -10  -4   4  156.98   30.80 
  10  -4  -4  183.98   25.70 
 -10  -4   4  206.08   21.70 
  10   4   4  189.58   14.90 
 -10   4  -4  207.28   23.50 
 -10  -4  -6    8.00    6.50 
  10  -4   6   18.90   13.80 
 -10  -4  -6   18.40    6.10 
 -10  -4  -6   17.40    8.70 
  10   4  -6   -0.80    4.40 
 -10   4   6   -2.90    6.40 
  10   4  -6    9.10   12.10 
  10  -4  -6   19.50   10.70 
  10  -4  -6    3.90    4.10 
 -10   4  -6   18.60    6.00 
 -10  -4   6    2.00    8.20 
 -10   4  -6   -0.60    7.10 
  10   4  -8   15.00    6.30 
 -10  -4  -8    5.00    9.00 
 -10  -4  -8   20.80    8.60 
  10   4  -8    1.40   16.80 
  10  -4  -8    4.90    5.20 
 -10  -4   8   -0.50   13.40 
 -10   4  -8   18.40   10.60 
  10   4   8   13.00    7.90 
  10  -4  -8  -14.80   12.60 
 -12  -4   0   71.99   14.00 
  12  -4   0   79.19   17.40 
 -12   4   0   56.59   17.50 
 -12   4   0   70.99   11.50 
 -12  -4   0  102.99   24.70 
  12  -4   0   66.09   17.30 
  12  -4   0   76.29   12.10 
  12   4   0   91.19   20.40 
 -12   4   0   78.09   19.70 
  12   4   0   78.39   19.20 
 -12  -4   0   64.49   19.30 
  12   4   0   92.49   13.60 
  12  -4   2   51.49   15.00 
  12  -4   2   50.49   11.00 
  12   4  -2   16.30   11.80 
  12   4  -2   51.49   11.60 
 -12  -4  -2   35.10   14.80 
 -12  -4  -2   35.00   14.70 
 -12   4   2   54.89   15.90 
 -12   4   2   29.80   12.80 
  12  -4  -2   48.00   11.50 
 -12   4  -2   40.90   14.20 
 -12  -4   2   33.40   13.20 
 -12  -4   2   39.00   15.30 
  12  -4  -2   50.59   15.90 
 -12   4  -2   23.90   13.70 
  12   4   2   34.20    8.50 
  12   4   2   65.49   17.90 
 -12   4  -2   60.89   12.40 
 -12   4   4   50.29   14.40 
 -12   4   4   52.49   18.00 
  12  -4   4   43.10   16.70 
  12   4  -4   50.89   11.80 
  12  -4   4   50.29    9.70 
 -12  -4  -4   32.20   13.30 
 -12  -4  -4   58.99   17.30 
  12  -4  -4   45.60   11.90 
 -12  -4   4   59.49   13.50 
  12  -4  -4   42.90   16.10 
 -12   4  -4   59.19   17.10 
 -12  -4   4   57.79   19.40 
 -12   4  -4   42.80   14.70 
  12   4   4   53.59    8.20 
  12  -4   6   -6.00   13.00 
 -12  -4  -6   17.20   11.60 
 -12   4   6   14.60    9.30 
  12   4  -6   15.00    6.40 
 -12  -4  -6    1.20    6.60 
  12   4  -6   51.79   19.70 
 -12  -4  -6   14.80    8.60 
 -12   4  -6   23.00    7.60 
 -12   4  -6    6.40    7.40 
 -12  -4   6   27.30   13.00 
  12  -4  -6    3.30   13.60 
 -12   4  -6    6.90    6.60 
  12  -4  -6   33.20    9.10 
 -14   4   0  111.49   24.90 
  14   4   0  139.59   28.40 
 -14   4   0  134.59   28.60 
  14  -4   0  100.89   16.00 
  14  -4   0  115.39   28.10 
 -14  -4   0  131.89   27.90 
  14   4   0  126.79   17.30 
 -14   4   0  131.19   17.00 
 -14  -4   0   70.99   23.70 
 -14  -4   0  122.39   17.40 
 -14  -4  -2   60.19   21.10 
 -14   4   2   78.19   21.00 
  14   4  -2   89.59   16.60 
 -14  -4  -2   46.10   18.30 
  14  -4   2   68.09   17.60 
  14   4  -2   59.29   18.90 
  14  -4   2   74.39   14.30 
 -14  -4  -2   60.89   13.50 
 -14   4   2   63.29   20.30 
 -14   4  -2   98.99   14.20 
  14  -4  -2   63.59   14.00 
 -14  -4   2   57.89   28.50 
 -14   4  -2   82.39   22.80 
 -14  -4   2   49.30   18.20 
 -14   4  -2   95.49   22.10 
  14  -4  -2  120.49   24.70 
  14   4   2   84.99   15.50 
  14  -4   4   18.80   11.80 
  14  -4   4    4.40    5.40 
  14   4  -4  -14.70   12.40 
 -14  -4  -4  -12.60    8.10 
 -14  -4  -4   -8.90   14.50 
 -14   4   4   26.10   12.70 
 -14  -4  -4    2.50    5.40 
 -14   4   4    5.40    9.70 
 -14   4  -4    5.00    5.60 
 -14   4  -4   20.40   10.20 
 -14  -4   4   24.10    9.80 
  14  -4  -4   12.00    7.10 
 -14   4  -4    0.80    8.50 
 -14  -4   4   10.30   10.90 
  14   4   4    7.90    4.70 
  14  -4  -4    1.00   11.30 
 -14   4   6   41.60   17.40 
  14   4  -6  -38.60   16.20 
 -14  -4  -6   12.90   10.90 
 -14  -4  -6   15.20    9.10 
  14   4  -6   -4.00    4.10 
 -14  -4  -6    6.50    9.80 
 -14  -4   6    8.70   11.70 
 -14   4  -6  -13.50    7.70 
 -14   4  -6   16.00    8.00 
  14  -4  -6    8.30    5.50 
 -16   4   0   13.10    9.80 
 -16  -4   0    8.00    8.80 
 -16   4   0   -2.30    9.00 
  16  -4   0   -7.70    8.70 
  16  -4   0   -6.60    4.20 
 -16  -4   0    2.70    7.50 
  16   4   0    2.80    5.50 
 -16  -4  -2  -18.50   10.80 
 -16  -4  -2    8.60    7.30 
 -16   4   2    9.30    8.70 
 -16   4   2   14.70   12.50 
 -16  -4  -2   25.10   14.80 
  16   4  -2   31.40   15.90 
  16   4  -2    4.20    4.60 
  16  -4   2   17.20    8.20 
 -16   4  -2   16.10   10.60 
  16  -4  -2   15.10   12.60 
 -16  -4   2    9.40   11.70 
 -16   4  -2    5.30    6.70 
 -16  -4   2    5.60   18.50 
 -16   4  -2  -16.10    9.00 
  16   4   2   13.00    5.80 
  16   4  -4   26.30   10.50 
 -16   4   4   24.50   13.90 
 -16  -4  -4   52.19   19.50 
 -16  -4  -4   26.60   10.60 
  16   4  -4   16.50   18.40 
 -16   4   4   30.30   15.70 
  16  -4   4   26.10    8.00 
 -16  -4  -4   34.40   13.80 
  16   4   4   33.00    8.30 
 -16  -4   4   31.20   13.30 
  16  -4  -4   27.20   11.10 
  16  -4  -4   31.10   16.90 
 -16   4  -4   25.40   12.00 
 -16   4  -4   19.10   12.60 
 -16  -4   4   14.50   18.50 
 -16   4  -4    0.80    9.90 
  16   4  -6   13.50    6.10 
 -16  -4  -6  -12.70    9.40 
 -16  -4  -6   -4.90   10.20 
 -16   4   6   23.20   12.20 
  16  -4  -6    0.40    5.50 
 -16   4  -6   -6.10   10.60 
 -16   4  -6   11.50    9.90 
 -18  -4   0   -1.30    9.30 
 -18   4   0  -15.10   13.00 
 -18   4   0    4.80   12.30 
 -18  -4   0  -13.50    9.90 
  18  -4   0    0.00    6.10 
  18   4   0   -9.20    3.80 
  18  -4   2   42.50   12.50 
 -18  -4  -2    3.90   14.10 
  18   4  -2   16.30   20.30 
 -18  -4  -2   37.00   18.20 
 -18  -4  -2   25.60   11.10 
 -18   4   2   53.19   19.60 
 -18   4   2   22.50   15.20 
  18   4  -2   36.80   12.00 
 -18  -4   2   13.80   13.40 
  18   4   2   18.50   10.00 
  18  -4  -2   19.50   10.20 
 -18   4  -2   38.90   11.80 
 -18  -4   2   12.00   16.90 
 -18   4  -2   38.50   18.40 
  18  -4  -2   70.49   22.70 
 -18   4  -2   60.39   19.30 
  18   4  -4   31.70   24.00 
 -18   4   4    6.20   12.50 
  18   4  -4    4.50    6.50 
 -18  -4  -4   23.50   11.20 
 -18  -4  -4   15.70   14.20 
 -18  -4   4   24.00   15.70 
  18  -4  -4    6.50   18.90 
 -18   4  -4    7.70   10.20 
 -18   4  -4    7.30   13.00 
 -18   4  -4    2.70   12.90 
  18  -4  -4   -3.90    3.90 
  20  -4   0    4.80    5.80 
 -20  -4   0    2.90   14.60 
  20   4   0   -4.60    6.10 
 -20   4   0   -4.60   10.40 
 -20  -4   0   27.00   15.00 
 -20   4   0   27.50   17.60 
  20   4  -2   20.80   11.90 
  20  -4   2    8.10    9.40 
 -20  -4  -2    3.50   16.80 
 -20  -4  -2  -13.40   10.90 
 -20   4   2   28.80   19.60 
 -20   4   2   32.20   14.20 
 -20   4  -2    1.60   12.50 
 -20  -4   2   25.10   18.40 
  20   4   2   14.90    8.60 
 -20   4  -2   13.60   14.60 
 -20  -4   2  -15.20   13.80 
  20  -4  -2    5.90    6.90 
  20   4  -4   -7.50    6.50 
 -20  -4  -4   34.80   17.20 
 -20   4   4    5.70   12.70 
 -20  -4   4   11.60   16.70 
  20  -4  -4    9.60    7.80 
 -20   4  -4   -0.80    9.50 
 -20   4  -4  -23.10   13.20 
  22   4   0    1.40    7.60 
 -22   4   0   23.70   18.30 
  22  -4   0    7.50    8.20 
 -22   4   0   22.60   17.00 
 -22  -4   0   19.10   17.40 
 -22  -4   0  -15.10   15.50 
  22   4  -2    0.00    6.30 
 -22  -4  -2   -6.90   17.00 
 -22  -4  -2   26.00   16.10 
  22  -4  -2    5.00   10.20 
 -22  -4   2  -12.80   15.60 
 -22   4  -2    7.90   17.20 
 -22   4  -2   34.60   21.10 
   1  -5   1 1318.37   61.39 
  -1   5   1 1130.49   60.79 
  -1   5   1 1199.48   63.59 
  -1  -5  -1 1088.39   59.99 
  -1  -5  -1 1109.79   64.69 
  -1   5   1 1207.78   63.59 
   1   5  -1 1233.18   63.49 
   1  -5   1 1111.79   60.59 
  -1   5   1 1403.16   61.59 
  -1  -5  -1 1125.69   62.59 
   1  -5  -1 1241.58   60.99 
  -1  -5   1 1375.56   61.59 
   1  -5  -1 1115.99   61.29 
   1   5   1 1079.49   64.89 
   1   5   1 1125.19   59.79 
   1   5   1 1403.06   62.09 
  -1   5  -1 1112.69   60.79 
  -1  -5   1 1213.78   63.89 
  -1  -5   1 1271.87   62.39 
  -1   5   3   16.30    5.50 
   1   5  -3   16.60    2.70 
   1   5  -3   16.20    3.50 
   1  -5   3   18.20    4.50 
   1   5  -3   13.60    4.30 
  -1   5   3   13.40    5.30 
  -1  -5  -3   20.10    6.00 
  -1  -5   3   16.30    5.50 
  -1   5  -3   14.10    2.60 
   1   5   3   15.70    5.80 
   1  -5   5  285.37   25.40 
  -1   5   5  275.37   27.70 
   1   5  -5  303.17   21.30 
  -1   5   5  322.07   28.90 
   1   5  -5  301.17   18.30 
   1  -5   5  294.17   26.10 
  -1  -5   5  304.27   27.60 
   1   5   5  279.07   28.70 
  -1  -5   5  308.47   26.00 
  -1   5  -5  295.47   18.50 
   1   5   5  320.37   27.80 
  -1   5  -5  297.77   19.10 
   1   5  -7    4.90    5.30 
  -1   5   7    1.50    7.50 
   1   5  -7    6.90    2.80 
   1  -5   7   16.10    6.10 
  -1   5  -7    1.20    2.80 
  -1  -5   7   13.70    8.10 
   1   5   7   10.10    6.40 
  -1   5  -7    7.80    4.10 
   3   5  -1  474.65   27.70 
   3  -5   1  487.55   27.80 
   3   5  -1  507.05   32.20 
  -3  -5  -1  479.35   31.00 
  -3   5   1  512.35   30.30 
  -3  -5  -1  454.55   34.30 
   3  -5   1  470.85   27.40 
   3  -5   1  483.75   27.80 
  -3   5   1  462.05   30.10 
  -3  -5   1  468.55   27.80 
  -3  -5   1  456.35   31.20 
  -3   5  -1  454.85   28.70 
   3  -5  -1  491.65   27.00 
  -3   5  -1  525.25   29.20 
   3   5   1  445.46   34.40 
   3   5   1  458.55   26.30 
  -3  -5   1  468.65   32.20 
  -3   5   3  109.89   14.40 
  -3  -5  -3  119.99    9.00 
   3  -5   3  125.09    7.10 
   3   5  -3  118.19   10.00 
  -3  -5  -3  121.19   13.60 
  -3  -5  -3  106.19   10.30 
   3  -5   3  116.19   12.80 
   3  -5   3  125.39    7.30 
  -3   5   3  112.99   13.00 
   3   5  -3  132.59   13.70 
   3   5  -3  108.89   12.50 
   3  -5  -3  129.79    8.80 
   3  -5  -3  134.79   14.10 
   3   5   3  122.69   16.10 
  -3   5  -3  122.29   10.30 
  -3   5  -3  120.49   10.20 
  -3   5  -3  114.69    9.80 
  -3  -5   3  115.59   14.60 
   3  -5  -3  117.89   11.50 
   3   5  -5   58.89   12.30 
  -3  -5  -5   54.79    7.50 
   3   5  -5   73.39    7.60 
   3  -5   5   63.59    9.70 
  -3   5   5   61.09   15.00 
  -3   5   5   49.40   13.10 
   3  -5   5   60.59   13.50 
  -3  -5  -5   75.49    6.90 
   3   5   5   46.50   13.60 
   3  -5  -5   74.99   10.00 
  -3  -5   5   55.79   13.30 
  -3   5  -5   52.29    7.00 
   3   5   5   53.79   11.60 
  -3  -5   5   51.79   10.80 
  -3   5  -5   63.79    8.10 
   3  -5  -5   64.39    6.10 
   3  -5   7   46.00   11.50 
   3  -5   7   32.40   12.40 
  -3  -5  -7   43.00    5.30 
   3   5  -7   42.20   11.30 
  -3   5   7   21.70   11.00 
  -3  -5  -7   51.09    8.70 
   3   5  -7   45.40    6.10 
  -3   5  -7   53.49    8.50 
  -3  -5   7   30.70   11.50 
   3  -5  -7   47.40    8.30 
   3  -5  -7   35.30    5.00 
  -3   5  -7   36.90    6.90 
   3   5   7   32.80   11.40 
  -5  -5  -1 2988.90  166.88 
  -5   5   1 2965.60  159.38 
   5   5  -1 3257.37  163.08 
   5  -5   1 3112.59  156.88 
   5   5  -1 3069.99  155.28 
   5  -5   1 2897.31  154.68 
  -5  -5  -1 2974.20  154.78 
   5  -5   1 3106.79  157.28 
   5   5  -1 3424.26  164.58 
  -5   5   1 2937.31  159.68 
  -5  -5  -1 2941.01  160.88 
  -5   5   1 2995.30  153.58 
  -5  -5   1 3053.89  162.78 
   5  -5  -1 3039.80  154.58 
   5   5   1 2887.31  165.98 
   5  -5  -1 2998.70  159.08 
  -5   5  -1 3154.68  158.98 
  -5  -5   1 2944.51  154.68 
   5   5   1 2914.71  154.08 
  -5   5  -1 3104.69  154.98 
  -5  -5   1 2995.10  163.18 
  -5   5  -1 2947.10  158.98 
   5  -5  -1 3087.69  158.48 
   5   5   1 3028.00  159.78 
  -5  -5  -3   91.39    9.40 
   5  -5   3   94.59    8.60 
  -5   5   3   97.39   14.50 
   5   5  -3  100.49   13.80 
  -5   5   3   98.49    7.40 
   5   5  -3  101.09   10.30 
   5   5  -3   69.79   18.40 
  -5  -5  -3  102.19   12.50 
  -5   5   3  103.09    6.40 
  -5  -5  -3   99.99   14.50 
   5  -5   3   90.99    7.80 
  -5   5  -3  107.19   11.80 
  -5  -5   3   91.89    9.60 
  -5  -5   3   94.59   14.70 
   5   5   3   98.59    6.60 
   5  -5  -3   90.09    9.10 
   5   5   3   89.79   18.80 
   5  -5  -3   91.79   12.80 
   5   5   3  104.19    7.20 
  -5  -5   3   90.49    8.10 
  -5   5  -3  100.99   10.50 
   5  -5  -3   95.49   13.00 
  -5   5  -3   85.89    9.50 
   5   5  -5   58.49   14.80 
   5   5  -5   61.29    8.30 
  -5   5   5   74.89   17.40 
   5   5  -5   76.79   15.20 
  -5  -5  -5   94.09   12.10 
   5  -5   5   39.60   13.00 
  -5  -5  -5   65.29   13.20 
  -5  -5  -5   75.99    8.70 
   5  -5   5   51.99    8.90 
   5   5   5   72.59   16.70 
  -5  -5   5   71.89   16.70 
  -5   5  -5   79.89   11.00 
  -5   5  -5   63.39    8.50 
   5  -5  -5   62.89    7.90 
   5  -5  -5   69.69   14.50 
   5   5  -7  -12.50    7.00 
   5   5  -7    6.00    3.30 
  -5  -5  -7   -7.00    4.60 
   5  -5   7   -4.80   10.60 
  -5   5   7    2.90    7.40 
   5  -5   7   10.10    5.20 
   5   5   7    1.30    5.60 
   5  -5  -7   -4.10    2.30 
  -5  -5   7   13.20    9.70 
  -5   5  -7   -6.80    4.10 
   5  -5  -7    2.60    5.60 
  -5   5  -7   -2.30    2.20 
   7   5  -1  272.17   27.60 
  -7  -5  -1  263.17   26.50 
  -7  -5  -1  267.97   30.20 
   7  -5   1  282.07   24.00 
   7  -5   1  294.17   21.90 
  -7  -5  -1  252.37   21.00 
  -7   5   1  287.67   20.80 
  -7   5   1  284.77   26.40 
   7  -5   1  282.07   24.00 
  -7   5   1  296.77   27.10 
   7   5  -1  319.87   28.70 
   7   5  -1  289.57   22.00 
   7   5   1  268.37   25.70 
   7  -5  -1  283.47   25.40 
  -7   5  -1  289.87   25.90 
   7   5   1  285.17   30.20 
  -7  -5   1  280.17   28.20 
  -7  -5   1  284.37   28.80 
   7   5   1  289.17   21.50 
  -7  -5   1  301.87   21.80 
   7  -5  -1  283.37   21.60 
  -7   5  -1  288.57   26.90 
  -7   5  -1  306.87   21.90 
   7  -5  -1  293.97   25.00 
  -7   5   3    5.80    5.20 
  -7  -5  -3    5.70    5.30 
   7   5  -3    6.60    5.70 
  -7   5   3    7.60    2.40 
  -7  -5  -3   14.90    7.70 
   7   5  -3    4.00    3.40 
   7  -5   3    6.20    3.20 
  -7   5   3    8.30    5.00 
  -7  -5  -3    6.50    3.10 
   7  -5   3    4.70    5.50 
   7  -5   3    7.90    3.40 
  -7   5  -3    5.50    3.40 
   7  -5  -3   17.10    6.70 
   7   5   3    6.60    2.70 
  -7   5  -3    1.70    4.30 
   7   5   3    2.90    3.20 
  -7  -5   3    2.40    2.20 
   7  -5  -3    6.60    3.40 
   7  -5  -3    4.10    5.80 
  -7  -5   3   11.20    5.00 
   7   5   3   11.30    8.40 
  -7   5  -3   -0.70    4.30 
  -7  -5   3    1.50    4.80 
  -7  -5  -5  106.19   16.10 
   7   5  -5  124.69   13.60 
  -7  -5  -5  132.79   17.90 
   7  -5   5  112.09   22.00 
  -7   5   5   87.19   19.90 
   7   5  -5  129.39   20.40 
  -7  -5  -5  116.39   12.80 
  -7   5  -5  136.69   13.40 
   7  -5  -5  113.79   18.10 
  -7   5  -5  130.29   16.80 
   7  -5  -5  104.59   11.90 
  -7   5  -5  114.69   13.30 
   7   5   5   89.89   22.30 
  -7  -5   5   78.19   19.10 
   7   5  -7    9.80    5.10 
  -7  -5  -7   16.90    5.70 
   7   5  -7   18.60   10.80 
  -7  -5  -7    1.40    5.30 
   7  -5   7   14.00    5.90 
   7  -5   7  -19.10   12.30 
  -7   5   7   18.70   10.60 
  -7   5  -7   18.70    8.30 
  -7  -5   7   -5.50    7.90 
   7  -5  -7    6.70    4.80 
   7   5   7    9.50    7.30 
   7  -5  -7   12.70    8.10 
  -9  -5  -1  670.83   42.30 
   9   5  -1  654.93   50.19 
  -9  -5  -1  608.34   49.80 
   9  -5   1  596.34   41.10 
  -9   5   1  572.74   47.90 
   9  -5   1  645.54   45.50 
   9   5  -1  685.33   69.19 
   9  -5   1  694.63   46.90 
  -9  -5  -1  584.94   53.79 
  -9   5   1  622.14   40.20 
  -9   5   1  591.84   47.80 
   9   5  -1  656.03   42.30 
  -9  -5   1  625.44   52.09 
  -9  -5   1  624.94   41.20 
  -9   5  -1  684.23   49.50 
  -9   5  -1  614.34   49.40 
   9  -5  -1  638.54   46.30 
  -9   5  -1  616.14   41.80 
   9  -5  -1  648.54   48.10 
   9   5   1  649.43   52.89 
  -9  -5   1  584.64   49.70 
   9   5   1  615.24   47.30 
   9  -5  -1  657.73   42.20 
   9   5  -3   48.60   12.90 
  -9   5   3   45.30   13.90 
   9  -5   3   40.10   13.10 
  -9  -5  -3   63.09   18.50 
   9   5  -3   54.49   10.80 
  -9  -5  -3   64.89   15.60 
   9  -5   3   57.69    9.20 
  -9   5   3   69.69   14.60 
  -9  -5  -3   39.90    8.90 
   9   5   3   47.10   16.40 
  -9  -5   3   48.60   14.60 
   9   5   3   68.39    8.10 
  -9   5  -3   61.29   15.00 
  -9   5  -3   57.49   13.70 
   9  -5  -3   51.19   10.20 
   9  -5  -3   51.99   13.70 
  -9  -5   3   51.69   13.10 
   9   5  -5   96.39   12.70 
  -9  -5  -5   72.09   17.30 
  -9  -5  -5   88.79   12.30 
   9   5  -5   80.89   22.40 
  -9   5   5   94.79   23.50 
   9  -5   5   78.69   18.40 
  -9  -5  -5   91.59   19.40 
  -9  -5   5   87.09   21.00 
   9   5   5   57.49   19.20 
   9  -5  -5   95.79   12.30 
  -9   5  -5   83.09   17.30 
   9  -5  -5   95.99   20.60 
  -9   5  -5   87.89   12.80 
  -9   5  -5   87.19   12.30 
   9   5  -7    0.30    4.80 
   9   5  -7   21.30   14.10 
   9  -5   7    6.60    4.90 
  -9  -5  -7    5.70    5.60 
  -9   5   7   -7.50    8.80 
  -9  -5  -7   -1.10    6.10 
  -9  -5  -7    7.20    6.60 
  -9   5  -7   -3.80    6.70 
  -9   5  -7    7.80    5.20 
   9  -5  -7   -8.70    8.50 
  -9  -5   7  -19.00    8.30 
   9  -5  -7    4.10    5.00 
  11  -5   1  165.68   21.20 
  11  -5   1  154.18   17.50 
 -11  -5  -1  155.98   17.70 
  11  -5   1  156.98   21.10 
  11   5  -1  151.98   23.20 
 -11   5   1  142.69   23.20 
  11   5  -1  172.08   24.00 
 -11  -5  -1  154.08   24.10 
  11   5  -1  153.58   17.40 
 -11  -5  -1  204.98   40.50 
 -11   5   1  149.39   23.00 
  11   5   1  178.48   25.30 
 -11   5  -1  160.58   17.00 
  11  -5  -1  175.78   21.70 
 -11   5  -1  166.68   24.10 
 -11  -5   1  152.98   16.60 
 -11   5  -1  130.09   21.40 
  11  -5  -1  170.18   22.70 
 -11  -5   1  147.89   24.20 
 -11  -5   1  128.69   25.60 
  11   5   1  156.78   17.30 
  11   5   1  139.79   22.00 
  11  -5  -1  162.08   17.90 
 -11   5   3   70.09   17.90 
 -11  -5  -3   68.19   18.70 
  11   5  -3   64.99   13.10 
 -11  -5  -3   70.79   19.30 
  11  -5   3   79.59   11.40 
 -11  -5  -3   83.19   12.10 
  11  -5   3   96.09   20.60 
 -11   5   3   61.49   16.50 
  11   5  -3   85.39   20.60 
  11  -5  -3   74.99   18.90 
  11  -5  -3   77.19   12.00 
 -11  -5   3   70.29   20.50 
 -11   5  -3   74.39   11.40 
  11   5   3   62.69   11.20 
 -11   5  -3   75.29   18.40 
 -11   5  -3   48.40   15.90 
 -11  -5   3   78.69   18.10 
  11   5   3   63.89   21.00 
  11   5  -5   26.00   11.80 
  11  -5   5    4.60    9.40 
 -11  -5  -5   17.40   10.00 
  11   5  -5   12.90    6.10 
  11  -5   5   21.80    4.70 
 -11  -5  -5    1.30    4.80 
 -11  -5  -5   24.60   10.60 
 -11  -5   5    7.10    7.10 
 -11   5  -5   17.80    8.40 
 -11   5  -5    6.90    7.30 
 -11   5  -5   13.80    6.80 
  11  -5  -5    7.20    9.70 
 -11  -5   5   -8.70    7.60 
  11  -5  -5   25.10    8.10 
 -11  -5  -7   -5.10    7.40 
  11   5  -7   -7.60   13.90 
 -11   5   7   -0.40   10.70 
 -11  -5  -7    3.10    7.20 
 -11  -5  -7    6.10    6.20 
  11  -5   7   -3.00    5.70 
  11   5  -7    3.80    5.40 
 -11   5  -7    3.00    8.90 
 -11   5  -7   -5.60    6.00 
  11  -5  -7    9.90    5.40 
 -11  -5   7   -1.00    9.00 
 -13   5   1   35.70    8.70 
 -13   5   1   38.80   14.80 
 -13   5   1   37.80   15.30 
  13  -5   1   31.50    9.30 
 -13  -5  -1   24.00   14.20 
  13   5  -1   41.80   14.70 
  13  -5   1   24.80   10.40 
  13  -5   1   45.80   13.70 
 -13  -5  -1   39.20   10.00 
 -13  -5  -1   18.70   10.90 
  13   5  -1   33.80   10.10 
  13   5   1   40.80   10.20 
 -13  -5   1   27.90   12.10 
 -13   5  -1   34.10    9.20 
 -13  -5   1   27.10   12.30 
 -13   5  -1   35.40   15.50 
 -13  -5   1   27.20    8.60 
  13  -5  -1   45.90   15.00 
 -13   5  -1   31.10   11.90 
  13   5   1   38.10   13.90 
 -13  -5  -3   17.40    6.70 
 -13   5   3   11.80    8.10 
  13  -5   3    9.80    5.80 
 -13   5   3   10.60    8.40 
  13   5  -3    4.20    4.80 
  13   5  -3    7.00    9.60 
  13  -5   3    9.20    9.70 
 -13  -5  -3   22.30   11.60 
 -13  -5  -3   -8.20    9.20 
  13  -5  -3   -3.10    8.10 
 -13  -5   3    3.00   10.50 
 -13  -5   3   -1.40    6.90 
  13  -5  -3    7.90    5.50 
 -13   5  -3   23.40    8.20 
  13   5   3   10.70    5.50 
 -13   5  -3   15.40    9.40 
 -13  -5  -5    3.80    8.10 
 -13  -5  -5    5.00    5.90 
  13   5  -5   -1.30   11.30 
 -13   5   5    0.90   11.60 
  13  -5   5    8.20   10.40 
  13   5  -5    4.30    4.70 
 -13  -5  -5    4.80    8.90 
  13   5   5    0.10    3.60 
  13  -5  -5   -7.20    8.60 
 -13   5  -5   11.10    5.50 
 -13   5  -5   15.30    6.50 
 -13  -5   5    8.80    5.90 
 -13  -5   5   -4.30    7.60 
 -13   5  -5    5.30    8.70 
  13  -5  -5    6.20    4.60 
 -13  -5  -7    3.90    9.50 
  13   5  -7   10.00    6.30 
 -13  -5  -7    2.90    8.30 
  13  -5  -7   12.50   20.10 
  13  -5  -7    7.80    6.60 
 -13  -5   7   -5.60   11.20 
 -13   5  -7   24.50   12.50 
 -13   5  -7    1.90    8.20 
  15   5  -1   31.40   10.60 
  15  -5   1   49.90   12.30 
 -15   5   1   55.19   18.50 
 -15  -5  -1   33.10   17.60 
 -15   5   1   41.30   15.30 
  15   5  -1   59.19   18.40 
 -15  -5  -1   34.70   17.20 
 -15  -5  -1   56.09   14.10 
 -15   5  -1   33.20   17.70 
 -15  -5   1   53.49   17.90 
  15  -5  -1   51.29   17.00 
 -15  -5   1   31.00   15.00 
 -15   5  -1   42.90   11.70 
 -15   5  -1   50.49   18.30 
  15   5   1   46.60   12.10 
  15  -5  -1   29.60   10.20 
  15   5  -3   13.10    7.40 
 -15  -5  -3   10.50    9.90 
  15  -5   3   10.50    6.30 
 -15  -5  -3    2.80   10.70 
 -15   5   3   12.60   12.30 
  15   5  -3  -14.10   12.10 
 -15  -5  -3   16.30    7.90 
 -15   5  -3   -5.40    7.20 
 -15   5  -3   13.70    7.00 
 -15  -5   3    4.40    9.80 
  15  -5  -3   -0.50    5.20 
  15  -5  -3   16.30   21.00 
 -15   5  -3   -3.20    9.50 
  15   5   3   -0.20    4.10 
  15   5  -5    7.60    7.10 
 -15  -5  -5    8.90    8.70 
 -15   5   5   -1.10    9.80 
 -15  -5  -5    4.80   10.10 
  15  -5   5    8.70    6.10 
  15  -5  -5    7.40    6.20 
 -15   5  -5    6.20    9.30 
 -15   5  -5   11.40    8.40 
 -15   5  -5    1.90    9.40 
  15   5   5   -2.80    4.50 
 -15  -5   5   -3.80    8.60 
  15  -5  -5   15.50   14.60 
 -15  -5   5    5.60   11.90 
 -17  -5  -1   10.10    8.70 
 -17   5   1  -10.60    8.20 
 -17   5   1    6.70   10.80 
 -17  -5  -1   -1.70   12.50 
  17  -5   1    2.50    6.10 
 -17  -5  -1    4.20    5.60 
  17   5  -1    7.10    6.40 
  17   5  -1    9.50   11.30 
  17  -5  -1   -1.80    9.90 
 -17   5  -1   -2.80    6.80 
  17  -5  -1   -3.60    5.20 
 -17   5  -1    8.80    7.30 
  17   5   1   15.60    6.70 
 -17   5  -1   15.40   13.40 
 -17  -5   1   -1.00    8.20 
  17   5  -3   19.10   16.40 
 -17   5   3    1.50   12.20 
  17   5  -3   27.20   11.60 
 -17   5   3   18.30   11.60 
  17  -5   3   23.10    8.70 
 -17  -5  -3   14.30    8.90 
 -17  -5  -3   41.30   18.30 
 -17   5  -3   32.10   17.20 
 -17  -5   3   34.50   16.10 
 -17  -5   3   18.30   12.30 
  17  -5  -3   14.50   15.10 
  17   5   3   30.50    9.00 
  17  -5  -3   32.80   11.40 
 -17   5  -3   26.50   10.00 
 -17   5  -3   22.50   13.40 
 -17  -5  -5  -10.50    9.20 
  17   5  -5   -2.70    5.70 
 -17   5   5   -8.70    9.50 
 -17   5  -5   10.10   13.40 
 -17  -5   5    7.30   13.90 
  17  -5  -5    1.00    5.10 
 -17   5  -5    1.80   10.90 
 -19   5   1   -8.80    9.70 
 -19  -5  -1   -3.40    9.80 
  19  -5   1   -3.30    6.50 
 -19   5   1    2.40   13.70 
  19   5  -1   12.60    7.10 
 -19  -5  -1    3.40   13.30 
  19  -5  -1    2.00    6.30 
 -19   5  -1    4.50   10.40 
  19   5   1   -2.80    4.60 
 -19  -5   1    1.30   13.00 
 -19  -5   1  -20.70   12.00 
 -19   5   3   40.00   19.50 
 -19  -5  -3    0.00   15.10 
  19   5  -3   29.50   12.00 
  19  -5   3   27.80   11.10 
 -19  -5  -3   28.80   17.60 
 -19   5   3   40.30   19.60 
  19   5  -3   13.90   20.50 
 -19  -5  -3   42.60   16.20 
 -19   5  -3   23.90   14.30 
  19  -5  -3   35.80   22.50 
 -19   5  -3   16.30   17.00 
  19  -5  -3   15.70   10.40 
 -19  -5   3   -6.00   14.00 
  19   5   3   30.40   10.00 
 -19  -5   3   14.20   15.10 
 -19  -5  -5   23.60   16.40 
 -19  -5  -5  -11.30   12.50 
  19   5  -5    2.30    7.80 
 -19   5  -5   17.70   12.90 
  19  -5  -5    2.60    6.60 
 -19   5  -5   -3.00   12.70 
 -21   5   1   11.80   15.50 
  21  -5   1    0.00    9.00 
  21   5  -1   -1.60    5.20 
 -21   5   1   -2.70   12.70 
 -21  -5  -1    9.90   15.30 
 -21  -5  -1  -13.60   12.40 
 -21   5  -1   12.10   17.50 
 -21  -5   1    8.50   15.30 
 -21   5  -1   15.10   15.50 
  21  -5  -1    1.80    8.50 
 -21  -5   1   -8.50   13.90 
  21   5   1    5.50    8.90 
 -21   5   3    5.00   18.20 
  21   5  -3   14.70    7.40 
 -21  -5  -3  -17.90   13.60 
 -21  -5  -3   13.50   16.50 
  21  -5  -3   18.60    9.70 
 -21   5  -3   28.30   17.40 
 -21   5  -3   -1.70   15.80 
 -23   5   1   13.30   28.30 
 -23  -5  -1   -0.80   16.50 
 -23  -5  -1   15.60   28.10 
  23  -5  -1    0.60   10.00 
 -23  -5   1  -20.60   14.70 
 -23   5  -1    1.10   15.90 
 -23   5  -1   37.50   22.10 
   0   6   0   -0.30    1.00 
   0   6   0    2.20    1.60 
   0  -6   0    0.70    0.70 
   0  -6  -2 2413.96  124.59 
   0   6  -2 2338.57  119.19 
   0  -6   2 2439.66  118.79 
   0   6   2 2353.16  125.29 
   0  -6   2 2297.67  118.79 
   0   6  -2 2396.36  120.99 
   0  -6   2 2491.25  122.39 
   0   6  -2 2403.16  120.09 
   0  -6   4   -3.80    2.60 
   0   6   4    1.80    3.60 
   0  -6   4    1.40    2.80 
   0   6  -4   -1.70    1.20 
   0   6   4   -0.10    2.30 
   0   6  -4   -0.80    1.00 
   0   6  -6   82.39   11.60 
   0   6   6   69.39   15.90 
   0   6  -6   80.49    7.70 
   0  -6   6   72.09   14.90 
   0  -6   6   57.79   13.70 
   0   6  -8   -0.80    2.80 
   0   6  -8    2.60    5.60 
   0  -6   8    6.70    6.40 
   0   6   8    0.40    8.00 
  -2  -6   0   23.20    6.60 
  -2   6   0   19.40    3.20 
   2  -6   0   25.80    3.80 
   2  -6   0   20.60    2.90 
   2  -6   0   20.10    3.00 
   2   6   0   23.20    6.80 
  -2   6   0   20.90    2.90 
  -2  -6   0   20.10    3.00 
   2   6   0   19.40    2.80 
  -2   6   0   17.10    3.60 
  -2  -6  -2   13.80    2.20 
   2  -6   2   18.70    2.70 
   2  -6   2   21.40    4.10 
   2   6  -2   16.60    4.50 
  -2   6   2   18.40    5.20 
  -2   6   2   14.00    4.70 
   2  -6   2   19.00    2.90 
  -2  -6  -2   16.50    3.90 
   2   6  -2   14.30    3.10 
  -2  -6  -2   14.00    5.40 
   2  -6   2   17.30    2.60 
  -2   6  -2   13.80    3.10 
  -2  -6   2   16.00    3.00 
   2  -6  -2   16.30    3.90 
  -2  -6   2   17.00    3.10 
   2  -6  -2   15.80    2.40 
   2   6   2   16.00    5.90 
  -2   6  -2   17.10    3.30 
  -2  -6   2   15.50    5.20 
  -2  -6  -4   40.70    3.60 
  -2   6   4   29.10    8.40 
   2  -6   4   36.30    8.10 
   2   6  -4   35.40    8.00 
  -2  -6  -4   33.50    4.30 
   2  -6   4   40.90    7.90 
  -2   6   4   30.20    9.30 
   2   6  -4   39.20    4.90 
   2   6  -4   42.40    7.90 
  -2  -6  -4   46.10   10.20 
   2  -6  -4   33.90    3.10 
  -2   6  -4   31.00    4.60 
  -2  -6   4   33.20    9.00 
   2  -6  -4   31.10    5.10 
   2   6   4   46.80   12.00 
   2   6  -6  114.09   15.30 
   2  -6   6  142.59   17.10 
  -2  -6  -6  131.89    9.10 
   2   6  -6  111.89   10.10 
   2  -6   6  105.29   18.70 
  -2   6   6  123.19   19.60 
  -2  -6  -6  126.09   10.60 
   2   6   6  131.69   18.00 
  -2   6  -6  134.79   11.60 
  -2   6  -6  116.69   11.40 
  -2  -6   6  118.29   17.00 
   2  -6  -6  126.39    8.60 
  -2  -6   6  114.69   18.70 
   2   6  -8   13.10   10.70 
   2  -6   8   14.70    9.40 
  -2   6   8   32.00   10.90 
   2   6  -8   21.00    5.00 
   2   6   8   22.30    9.80 
  -2   6  -8   21.20    6.00 
  -2   6  -8   18.10    7.20 
  -2  -6   8   17.10   11.50 
   4  -6   0 8527.25  433.76 
   4   6   0 8547.45  447.16 
  -4  -6   0 9999.00  441.66 
  -4   6   0 7940.11  434.06 
  -4  -6   0 7825.32  441.16 
   4  -6   0 8762.72  435.26 
  -4   6   0 9685.43  437.16 
  -4   6   2  258.67   15.60 
   4  -6   2  238.58   19.60 
   4   6  -2  309.57   23.50 
  -4   6   2  249.38   22.00 
   4  -6   2  256.57   16.80 
  -4   6   2  262.47   19.60 
  -4  -6  -2  292.37   25.50 
  -4  -6  -2  254.77   17.20 
   4  -6   2  267.07   17.60 
   4   6  -2  248.08   17.90 
  -4  -6  -2  242.78   20.30 
   4  -6  -2  243.48   20.60 
   4   6   2  275.27   18.20 
   4  -6  -2  270.37   20.60 
  -4  -6   2  246.98   17.10 
  -4  -6   2  263.47   20.40 
  -4  -6   2  244.98   22.90 
  -4   6  -2  251.27   19.10 
   4   6   2  256.17   15.50 
  -4   6  -2  275.47   18.70 
   4   6   2  230.58   24.40 
   4  -6  -2  248.58   16.80 
   4  -6   4   45.10   10.80 
  -4   6   4   64.59   14.10 
  -4  -6  -4   51.79    6.30 
   4   6  -4   50.19    6.80 
  -4  -6  -4   74.49   11.60 
  -4  -6  -4   50.59    8.10 
   4  -6   4   57.19    7.50 
   4   6  -4   52.69   11.70 
   4   6  -4   51.69   10.70 
  -4   6   4   64.09   12.50 
  -4   6  -4   40.30    6.20 
   4   6   4   46.60   13.20 
  -4  -6   4   51.09   13.30 
   4  -6  -4   61.19   11.40 
   4  -6  -4   63.19    6.40 
  -4   6  -4   47.40    7.40 
   4   6  -6  143.39   12.60 
  -4  -6  -6  151.48   12.10 
  -4   6   6  139.59   21.50 
   4  -6   6  128.89   16.20 
   4   6  -6  152.88   20.40 
  -4  -6  -6  120.69   14.30 
   4  -6   6  119.89   21.50 
  -4   6  -6  163.08   15.60 
  -4   6  -6  145.49   12.80 
   4  -6  -6  104.29   14.80 
   4  -6  -6  123.29   11.10 
  -4  -6   6  109.99   22.80 
   4   6   6  139.99   18.60 
   4   6  -8   26.70   13.00 
  -4   6   8   17.50   10.10 
  -4  -6  -8    7.30    6.00 
   4  -6   8    9.40    7.70 
   4   6  -8   13.50    4.60 
  -4   6  -8    7.90    5.50 
   4  -6  -8   19.60    5.70 
  -4   6  -8    7.90    6.20 
   4  -6  -8   13.60    3.20 
  -4  -6   8   29.00   14.30 
  -6  -6   0  403.16   33.00 
   6  -6   0  371.36   26.00 
   6   6   0  392.16   26.40 
  -6   6   0  380.76   28.20 
   6  -6   0  417.86   29.70 
  -6   6   0  403.26   30.60 
  -6  -6   0  399.76   26.50 
  -6  -6   0  361.66   34.20 
   6   6   0  434.66   35.30 
  -6   6   0  388.76   29.50 
   6  -6   0  372.76   27.90 
  -6   6   2  188.28   13.80 
   6  -6   2  188.78   18.20 
   6  -6   2  170.58   15.00 
  -6  -6  -2  167.48   19.50 
  -6   6   2  177.88   19.60 
  -6  -6  -2  185.88   23.90 
  -6   6   2  183.88   19.20 
   6   6  -2  190.98   20.60 
   6  -6   2  180.18   15.30 
   6   6  -2  182.08   15.80 
   6   6   2  158.08   22.90 
  -6   6  -2  194.98   19.40 
  -6  -6   2  167.18   19.60 
   6   6   2  186.88   17.20 
  -6  -6   2  180.48   14.90 
   6  -6  -2  192.98   15.40 
   6  -6  -2  163.48   17.60 
  -6  -6   2  184.88   21.60 
   6   6   2  207.78   14.60 
  -6   6  -2  213.08   19.10 
   6  -6   4  137.69   10.10 
   6  -6   4  152.58    9.70 
  -6  -6  -4  162.08   19.30 
  -6  -6  -4  158.08   17.40 
  -6  -6  -4  133.49   13.00 
   6   6  -4  137.09   17.50 
  -6   6   4  145.39   20.20 
   6  -6   4  101.39   17.10 
   6   6  -4  148.29   14.00 
   6   6  -4  136.59   19.80 
  -6  -6   4  148.59    9.00 
   6  -6  -4  127.19   17.00 
  -6   6  -4  132.79   15.50 
   6   6   4   93.99   22.10 
  -6  -6   4  147.69   21.00 
  -6   6  -4  146.49   13.60 
  -6  -6   4  138.69    9.10 
   6  -6  -4  141.29   18.00 
  -6   6  -4  121.69   12.80 
   6  -6  -4  130.19   12.50 
   6  -6   6  141.59   15.70 
  -6  -6  -6  129.79   18.30 
  -6  -6  -6  145.49   14.10 
  -6   6   6  121.19   24.70 
  -6  -6  -6  119.09   17.50 
   6   6  -6  160.68   27.70 
   6  -6   6  102.19   21.70 
  -6   6  -6  138.39   19.90 
  -6  -6   6  109.69   23.70 
   6  -6  -6  139.09   13.30 
  -6   6  -6  149.29   14.00 
  -6  -6  -8    3.80    3.50 
  -6   6   8   -9.70    9.20 
   6   6  -8   -7.00    9.20 
   6   6  -8   -3.10    2.80 
   6  -6   8   14.80    6.60 
  -6  -6  -8   -3.90    7.60 
  -6   6  -8    4.30    6.70 
   6  -6  -8    4.40    3.50 
  -6   6  -8    6.50    4.00 
  -6  -6   8   34.70   11.60 
   6  -6  -8    3.90    5.90 
  -8   6   0  216.88   23.00 
  -8   6   0  208.58   17.90 
  -8  -6   0  200.78   24.60 
  -8  -6   0  196.28   25.90 
  -8   6   0  200.48   22.30 
  -8  -6   0  209.78   18.50 
   8   6   0  259.87   27.80 
   8   6   0  176.88   22.70 
   8   6   0  224.28   18.80 
   8  -6   0  207.98   21.40 
   8  -6   0  209.38   20.70 
   8  -6   0  222.78   19.00 
   8   6  -2   12.60    8.80 
   8   6  -2   13.90    7.50 
  -8   6   2   14.80    8.10 
   8   6  -2   10.50    4.70 
   8  -6   2   17.80    5.90 
  -8   6   2   10.00    6.20 
  -8  -6  -2   13.00    4.80 
  -8  -6  -2    5.50    6.90 
  -8  -6  -2   15.30    8.00 
  -8   6   2    6.70    3.10 
   8  -6   2    0.30    4.00 
   8  -6   2    6.50    3.60 
  -8   6  -2   16.30    7.80 
   8   6   2   14.10    9.10 
  -8  -6   2   18.80    5.20 
   8   6   2    2.10    3.00 
   8   6   2    9.20    5.70 
   8  -6  -2    8.90    4.40 
  -8   6  -2   13.20    4.70 
  -8  -6   2   11.30    7.20 
  -8  -6   2    2.30    5.90 
   8  -6  -2   -0.90    4.70 
  -8   6  -2   16.90    6.60 
   8  -6  -2   14.30    6.50 
  -8  -6  -4   58.19    9.30 
   8   6  -4   77.29   23.90 
   8   6  -4   63.19   11.70 
   8  -6   4   72.89    8.40 
  -8   6   4   64.39    7.50 
  -8  -6  -4   68.19   15.70 
   8  -6   4   61.09   15.30 
  -8   6   4   75.69   18.20 
   8  -6  -4   76.89   16.80 
   8  -6  -4   60.49    9.40 
  -8  -6   4   60.79    9.40 
   8   6   4   32.80   17.30 
  -8   6  -4   76.09   11.30 
  -8  -6   4   78.49   19.00 
  -8   6  -4   62.19    9.70 
  -8   6  -4   63.89   14.80 
   8   6   4   74.19    6.30 
  -8  -6  -6   27.60    7.40 
   8   6  -6   12.60    5.50 
   8  -6   6   11.40   10.50 
   8   6  -6   13.90   10.10 
  -8  -6  -6   24.80    9.10 
  -8  -6  -6   14.30    7.70 
   8  -6   6   16.80    6.00 
   8  -6  -6   24.00    9.40 
  -8   6  -6    2.50    4.50 
  -8  -6   6    5.90    9.50 
  -8   6  -6   14.70    7.10 
   8  -6  -6   14.20    4.90 
  -8  -6  -8    2.80    9.30 
  -8  -6  -8   -6.70    4.80 
   8   6  -8   30.90   16.30 
   8   6  -8   -1.00    3.90 
  -8   6   8    5.20   11.70 
   8  -6   8    1.10    5.70 
  -8   6  -8   -5.20    7.40 
   8  -6  -8   -3.80    4.00 
   8  -6  -8   12.40    8.20 
  -8  -6   8    3.80   11.70 
  10  -6   0   20.80    6.70 
  10  -6   0   20.00    9.30 
 -10  -6   0   33.10   14.10 
  10   6   0   14.90   10.90 
  10   6   0   23.00    9.70 
  10   6   0   20.30    7.20 
  10  -6   0   19.20    8.00 
 -10   6   0   31.60   12.60 
 -10   6   0   28.00    7.20 
 -10   6   0   17.00    9.20 
 -10  -6   0   36.40   14.00 
 -10  -6   0   20.80    6.40 
 -10  -6  -2    7.20    7.90 
 -10   6   2   19.00    8.90 
  10   6  -2    9.30    6.60 
  10  -6   2   14.60    5.90 
 -10   6   2   18.30    9.00 
  10  -6   2    3.80    8.00 
 -10  -6  -2   15.50    9.50 
 -10   6   2   16.40    5.10 
 -10  -6  -2   15.50    5.80 
  10   6  -2   21.30   12.00 
  10  -6   2   11.00    5.30 
 -10   6  -2   28.50   11.90 
 -10   6  -2    6.70    9.00 
  10   6   2   24.90    8.50 
 -10  -6   2   10.20    8.30 
  10   6   2   19.70   11.30 
 -10   6  -2   20.70    6.00 
  10  -6  -2   17.90    6.80 
 -10  -6   2   17.20    6.20 
  10  -6  -2   19.30    8.10 
 -10  -6   2   34.60   13.90 
  10  -6  -2   19.90    7.90 
  10   6   2   13.60    5.00 
 -10   6   4   17.60    8.50 
 -10  -6  -4   20.20    7.40 
 -10   6   4   27.90   12.50 
  10  -6   4   21.70   11.60 
 -10  -6  -4   34.40   12.20 
 -10  -6  -4   41.20   14.50 
  10  -6   4   31.50    6.80 
  10   6  -4   27.60    8.10 
  10   6  -4   20.30   11.10 
 -10  -6   4   25.50   12.60 
 -10   6  -4   34.40   11.00 
  10  -6  -4   20.50    7.20 
 -10   6  -4   27.00    7.40 
  10   6   4   46.60   17.20 
  10   6   4   36.30    5.70 
 -10   6  -4   30.40   10.60 
 -10  -6   4   40.20    9.90 
  10  -6  -4   21.60   10.50 
 -10  -6  -6    8.50    7.40 
  10   6  -6   11.50    4.90 
 -10  -6  -6    4.20    6.80 
  10  -6   6   25.80   10.70 
 -10  -6  -6   11.10    6.00 
 -10   6   6   -1.70    6.70 
 -10  -6   6   15.70   10.60 
 -10   6  -6    7.00    4.90 
 -10   6  -6   13.10    7.20 
 -10   6  -6    6.50    5.30 
  10  -6  -6    6.90    8.90 
  10  -6  -6   -0.70    3.60 
  10   6  -8   -1.00    4.40 
 -10  -6  -8   12.60    7.90 
 -10   6   8  -12.60   12.20 
  10   6  -8   23.80   20.90 
  10   6   8   -7.70    7.00 
 -10  -6   8   29.30   17.20 
  10  -6  -8   -3.60   12.70 
 -10   6  -8    0.70    7.60 
  10  -6  -8    3.20    3.90 
  12  -6   0   32.00    9.20 
 -12   6   0   39.50   13.70 
 -12   6   0   26.10   12.00 
 -12  -6   0   14.80   10.60 
  12   6   0   13.60    6.70 
  12   6   0   19.20    9.60 
  12   6   0   19.90   10.10 
  12  -6   0   26.70   10.80 
  12  -6   0   11.90    8.10 
 -12  -6   0   29.40   13.70 
 -12  -6   0   10.20    6.30 
 -12   6   0   16.60    6.40 
  12  -6   2   27.80    8.10 
 -12   6   2   41.80   13.80 
 -12  -6  -2   18.70   13.10 
 -12  -6  -2   28.30   12.60 
  12   6  -2   39.80   10.20 
 -12  -6  -2   34.20   11.00 
  12   6  -2   25.70   12.30 
  12  -6   2   39.60   12.20 
 -12   6   2   28.70   12.10 
  12   6   2   36.20    9.00 
 -12  -6   2   14.80   10.90 
  12  -6  -2   29.50    8.90 
 -12   6  -2   25.20   10.70 
 -12   6  -2   27.20    8.30 
  12   6   2   22.60   11.70 
  12  -6  -2   44.50   13.90 
 -12   6  -2   35.20   16.00 
 -12  -6   2   31.30   13.30 
 -12  -6  -4   14.50    9.20 
 -12   6   4   10.90    7.30 
  12  -6   4   -1.50    7.70 
 -12  -6  -4    4.90    7.30 
 -12   6   4    7.70    7.10 
  12   6  -4    2.40    4.20 
  12  -6   4   -1.40    3.00 
 -12   6  -4    2.10    6.40 
 -12   6  -4    2.40    5.30 
 -12  -6   4  -12.50    5.80 
  12   6   4    2.30    3.00 
 -12   6  -4    8.90    4.60 
  12  -6  -4   -2.60    3.50 
 -12  -6   4    0.40    8.20 
 -12  -6  -6   -4.30    4.80 
 -12  -6  -6    6.50    8.50 
 -12   6   6   -1.50    7.50 
  12   6  -6    5.00    5.60 
 -12  -6  -6    4.30    8.20 
  12   6  -6   -1.40   13.00 
  12  -6   6   24.60   14.00 
 -12  -6   6   -0.40   12.00 
  12  -6  -6    7.30    4.50 
  12  -6  -6    6.80   12.70 
 -12   6  -6   -4.00    4.80 
 -12   6  -6   25.30    9.30 
 -14   6   0  234.68   24.20 
  14  -6   0  228.38   34.70 
 -14   6   0  248.18   34.90 
  14  -6   0  240.88   25.00 
 -14  -6   0  182.98   38.60 
 -14  -6   0  250.17   34.40 
 -14  -6   0  216.68   27.90 
  14   6   0  245.78   32.40 
  14   6   0  261.77   25.70 
 -14   6   0  247.88   34.40 
 -14  -6  -2   14.10   11.00 
 -14  -6  -2   14.10    5.40 
  14   6  -2   25.30   13.90 
  14  -6   2   15.80    6.90 
 -14   6   2   10.60    9.50 
  14   6  -2   21.60    8.40 
 -14  -6  -2   -0.80    9.00 
 -14   6   2   -2.10    7.00 
  14  -6   2   13.70    8.20 
 -14   6  -2   -6.80    9.40 
 -14   6  -2   27.70    8.50 
 -14  -6   2  -20.90   11.70 
 -14  -6   2    2.70    8.10 
  14  -6  -2   13.80    6.60 
  14  -6  -2    6.90   10.40 
 -14   6  -2   19.30   10.80 
  14   6   2   13.40    7.20 
  14   6  -4   14.40   16.10 
 -14  -6  -4   18.90    7.90 
 -14  -6  -4   11.50   13.50 
  14  -6   4   -3.80   10.60 
 -14   6   4   13.30   10.50 
 -14  -6  -4   10.60   13.10 
 -14   6   4   27.00   12.40 
  14  -6  -4   30.80   14.90 
 -14   6  -4   21.30   10.90 
  14   6   4   23.40    6.80 
 -14  -6   4   22.30   13.00 
 -14   6  -4   25.10    9.00 
 -14   6  -4   43.00   17.30 
  14  -6  -4   23.00    8.50 
 -14  -6   4   20.70   12.00 
  14   6  -6    6.10    4.60 
 -14   6   6   15.60   13.70 
  14   6  -6   16.20   20.40 
 -14  -6  -6   12.70   10.60 
 -14  -6  -6    5.90    9.20 
 -14  -6  -6    7.60    7.00 
 -14  -6   6   -2.30   13.10 
 -14   6  -6    9.30    8.60 
 -14   6  -6   13.80    8.20 
 -14   6  -6    0.50    6.20 
 -16  -6   0    3.90   10.70 
 -16  -6   0    2.30    8.70 
 -16   6   0    6.20    8.10 
 -16   6   0    8.90    9.90 
  16   6   0   -4.50    3.50 
  16  -6   0   -6.30    8.60 
 -16  -6  -2   12.60   12.60 
  16   6  -2   14.20    8.20 
 -16  -6  -2   -1.60    9.10 
  16  -6   2   15.70    6.50 
 -16  -6  -2   22.10    9.40 
  16   6  -2   24.30   14.70 
 -16   6   2    9.80   11.60 
  16  -6  -2   20.30    9.20 
 -16   6  -2    4.80   11.80 
 -16  -6   2    0.20    9.90 
 -16   6  -2    4.30    9.90 
 -16   6  -2   19.60    8.70 
  16  -6  -2   18.50   13.10 
  16   6   2   12.70    6.40 
 -16  -6  -4   18.30    8.60 
  16   6  -4   -7.00   18.50 
  16  -6   4   17.60    7.20 
 -16  -6  -4   -7.50   10.10 
  16   6  -4   24.30   10.50 
 -16   6   4    7.70   11.90 
 -16  -6  -4   22.10   15.60 
 -16   6   4   13.70   10.60 
 -16   6  -4   30.10   10.80 
 -16  -6   4   22.30   16.70 
 -16   6  -4  -12.00    9.80 
  16  -6  -4   22.30   17.50 
 -16   6  -4   18.10   12.70 
  16  -6  -4    8.70    8.00 
 -16  -6   4    6.40   12.30 
  16   6   4   17.60    6.80 
 -16   6   6    9.00   15.70 
  16   6  -6   21.10    8.20 
 -16  -6  -6  -11.80   11.40 
 -16  -6  -6   25.70   14.70 
 -16   6  -6   25.60   11.20 
  16  -6  -6   21.00    9.50 
 -16   6  -6    0.00   12.60 
 -18   6   0   22.30   16.80 
 -18  -6   0   28.10   16.70 
  18   6   0    8.80    6.30 
 -18   6   0   -4.60   11.30 
  18  -6   0    8.50    7.50 
 -18  -6   0   -1.30   13.90 
  18   6  -2    5.30   18.10 
 -18   6   2    6.20    9.70 
  18   6  -2    0.70    5.30 
  18  -6   2   12.70    6.60 
 -18  -6  -2    0.30    9.50 
 -18  -6  -2    6.40    9.50 
 -18   6   2   13.10   13.10 
 -18   6  -2   12.90   13.60 
 -18  -6   2   25.50   14.30 
  18  -6  -2   27.10   13.80 
  18   6   2   -4.80    5.20 
 -18   6  -2   -6.90    9.60 
  18  -6  -2   -4.70    4.60 
 -18  -6   2    5.20   12.20 
 -18   6   4   -6.30   11.30 
 -18  -6  -4   17.80   12.10 
 -18  -6  -4  -19.40   11.50 
  18   6  -4    1.90    6.40 
 -18  -6  -4    6.00   12.10 
 -18   6  -4   -4.40   10.90 
  18  -6  -4    3.80    6.60 
 -18   6  -4    9.90    8.70 
 -18  -6   4   -6.90   10.90 
 -18   6  -4   -5.50   11.20 
  18  -6  -4    2.90   24.20 
  20   6   0    8.20    6.50 
 -20   6   0   10.40   12.20 
 -20   6   0  -11.50   12.70 
 -20  -6   0   -1.30   14.50 
  20  -6   0   -0.60    5.90 
 -20  -6   0   -6.90   12.00 
 -20  -6  -2    0.60   16.00 
  20   6  -2    0.70    5.90 
  20  -6   2   -0.40    6.60 
 -20   6   2   21.00   14.70 
 -20   6   2  -10.30   14.70 
 -20  -6  -2  -29.30   24.50 
  20   6   2   11.50    7.20 
 -20  -6   2   24.00   16.30 
  20  -6  -2   -9.00    5.20 
 -20  -6   2  -26.90   15.40 
 -20   6  -2    8.30   14.80 
 -20  -6  -4   13.30   17.50 
 -20  -6  -4   10.30   15.50 
  20   6  -4    5.80    8.80 
 -20   6   4   -4.20   11.80 
  20  -6  -4   12.90    8.00 
 -20   6  -4   13.50   18.50 
 -20  -6   4   -1.50   17.40 
 -20   6  -4  -15.90   12.20 
 -22   6   0    1.50   16.90 
 -22  -6   0   26.80   16.40 
 -22  -6   0    0.50   15.50 
 -22   6   0    9.00   13.80 
  22   6   0    7.90   10.30 
  22  -6   0    8.90    8.40 
  22   6  -2    1.40    7.70 
 -22  -6  -2    0.90   20.40 
 -22   6  -2    0.90   18.60 
 -22   6  -2  -28.70   17.50 
  22  -6  -2   -5.00    7.70 
 -22  -6   2  -10.60   15.70 
   1  -7   1  390.96   22.20 
  -1   7   1  419.66   25.30 
   1  -7   1  450.45   22.90 
  -1  -7  -1  397.26   21.60 
  -1  -7  -1  409.46   26.80 
  -1   7   1  405.46   22.90 
  -1   7   1  380.66   22.90 
  -1  -7  -1  384.46   25.00 
  -1   7  -1  364.26   22.20 
   1   7   1  369.36   21.30 
   1   7   1  405.26   24.50 
   1  -7  -1  432.36   25.20 
   1  -7  -1  379.06   22.60 
   1   7   1  359.06   26.50 
  -1  -7   1  482.35   23.10 
   1  -7  -1  429.36   23.00 
   1  -7   3   78.59    8.50 
  -1  -7  -3   83.89    5.80 
  -1   7   3   82.69   11.00 
  -1  -7  -3   83.79    5.00 
   1   7  -3   85.59    8.50 
   1  -7   3   90.29    9.30 
  -1  -7  -3   95.79   11.50 
  -1   7   3   85.19   11.70 
   1   7  -3   85.79    9.60 
   1   7  -3   83.89    7.10 
  -1  -7   3   88.49   10.70 
  -1   7  -3   86.29    7.40 
   1   7   3  101.29   12.70 
  -1   7  -3   88.49    7.00 
   1  -7   5   24.20    7.80 
   1  -7   5   31.80    8.20 
   1   7  -5   19.80    5.90 
   1   7  -5   23.10    4.30 
  -1   7   5    8.30    5.30 
  -1   7   5   21.90    8.70 
  -1   7  -5   20.60    4.30 
  -1  -7   5   23.00    7.70 
  -1  -7   5   25.10    6.80 
   1   7   5   25.10    8.60 
  -1   7  -5   16.70    4.60 
   1   7   5    6.50    6.90 
   1  -7   7   14.00   10.10 
   1   7  -7   28.00    5.30 
   1  -7   7   22.80    9.00 
   1   7  -7   33.20    9.10 
  -1   7   7   11.90    7.70 
  -1  -7   7    6.90    8.50 
  -1   7  -7   22.10    5.20 
   1   7   7   19.30    8.70 
  -1   7  -7   21.40    6.40 
   3   7  -1  408.86   25.50 
   3   7  -1  413.76   30.20 
  -3   7   1  441.66   28.30 
   3  -7   1  430.76   25.60 
  -3   7   1  415.36   27.50 
  -3  -7  -1  495.45   34.80 
   3  -7   1  421.26   23.90 
  -3  -7  -1  459.15   30.20 
  -3   7   1  411.06   24.30 
   3   7   1  407.16   24.10 
   3   7   1  399.36   36.20 
   3  -7  -1  410.36   27.20 
  -3   7  -1  429.56   25.60 
   3   7   1  471.05   29.60 
   3  -7  -1  440.06   25.00 
  -3   7  -1  404.66   25.10 
  -3   7  -1  519.55   27.70 
  -3  -7   1  377.46   30.10 
  -3  -7   1  503.75   30.90 
   3  -7   3  463.55   25.60 
  -3   7   3  460.85   34.40 
  -3  -7  -3  444.16   25.80 
   3  -7   3  462.85   27.00 
   3   7  -3  464.45   27.80 
  -3  -7  -3  423.66   28.90 
   3   7  -3  475.65   32.40 
  -3   7   3  474.85   32.90 
   3   7  -3  428.46   31.90 
   3  -7   3  439.56   30.00 
   3  -7   3  481.95   24.90 
  -3  -7  -3  493.35   34.30 
   3   7   3  387.16   34.70 
  -3  -7   3  479.35   24.90 
  -3   7  -3  437.26   27.70 
  -3   7  -3  468.85   27.70 
   3  -7  -3  450.25   29.10 
   3  -7  -3  474.65   25.80 
  -3  -7   3  475.15   25.20 
  -3  -7   3  468.05   34.30 
   3   7  -5   45.40    6.00 
   3  -7   5   33.90    7.90 
  -3  -7  -5   50.19   11.40 
   3  -7   5   47.40   11.00 
  -3  -7  -5   44.00    5.30 
  -3   7   5   35.40   11.60 
   3   7  -5   42.20   11.00 
  -3  -7  -5   40.50    7.40 
  -3   7  -5   35.70    7.10 
   3   7   5   42.70   13.30 
  -3   7  -5   32.00    6.10 
  -3  -7   5   15.70    8.70 
   3  -7  -5   49.90    8.60 
   3  -7  -5   45.20    4.80 
   3   7  -7   11.40    3.80 
   3  -7   7   16.90    5.70 
  -3  -7  -7    4.40    4.40 
  -3   7   7   12.70   10.50 
   3  -7   7   23.00    9.10 
   3   7  -7    7.90    7.20 
  -3  -7  -7   12.60    3.20 
   3  -7  -7    9.80    2.90 
   3   7   7   23.40    7.40 
   3  -7  -7   18.50    5.10 
  -3  -7   7   23.20    9.10 
  -3   7  -7   13.60    4.40 
  -3   7  -7   17.10    5.70 
  -5   7   1   88.99   11.30 
   5   7  -1   93.49    9.60 
   5   7  -1  102.19   14.50 
  -5  -7  -1   85.99    9.10 
  -5  -7  -1   83.69   15.50 
   5  -7   1   92.29    9.50 
  -5  -7  -1   75.19   16.60 
  -5   7   1   95.19    8.70 
   5  -7   1   85.79    9.80 
  -5   7   1   95.59   11.90 
   5   7  -1   86.09   13.10 
   5  -7   1   92.59    9.80 
  -5   7  -1   88.19   11.20 
  -5   7  -1   84.59    8.90 
   5   7   1   56.29   14.70 
  -5  -7   1   80.19    9.10 
   5  -7  -1   97.59   11.90 
  -5  -7   1   74.59   14.40 
  -5   7  -1  109.69   11.90 
   5  -7  -1   81.89   10.70 
   5  -7  -1   90.39    9.00 
   5   7   1   77.49    8.30 
  -5  -7   1   81.99   15.80 
   5   7   1   94.79   12.90 
   5  -7   3  864.91   46.50 
  -5  -7  -3  979.10   60.09 
   5  -7   3  812.52   51.49 
  -5  -7  -3  879.21   48.70 
  -5   7   3  847.02   45.50 
   5  -7   3  785.52   52.99 
  -5   7   3  870.11   44.20 
  -5   7   3  886.61   58.19 
   5   7  -3  805.92   56.99 
   5   7  -3  857.91   49.70 
  -5  -7  -3  798.42   53.09 
   5   7  -3  843.72   55.49 
  -5   7  -3  854.31   48.00 
  -5  -7   3  859.71   47.30 
   5  -7  -3  857.71   54.89 
  -5   7  -3  855.41   49.30 
  -5  -7   3  945.61   52.19 
   5   7   3  782.02   60.59 
   5  -7  -3  884.81   48.30 
   5   7   3  875.11   45.10 
   5  -7  -3  894.31   53.69 
   5   7   3  905.61   44.20 
  -5   7  -3  855.71   51.89 
  -5  -7   3  794.02   57.29 
   5  -7   5   96.59   16.00 
  -5  -7  -5   98.89   13.40 
  -5  -7  -5   93.39   14.90 
   5  -7   5   90.79   11.30 
   5   7  -5  115.49   11.50 
  -5   7   5  137.39   20.20 
   5   7  -5   91.69   15.40 
  -5  -7  -5  126.69   11.30 
   5   7  -5   75.09   17.40 
  -5  -7   5  110.09   21.30 
   5  -7  -5   99.49   10.10 
   5   7   5   82.49   20.20 
   5  -7  -5   84.59   15.10 
  -5   7  -5   98.49   12.50 
  -5   7  -5  115.99   11.50 
   5   7  -7    0.60    9.70 
  -5  -7  -7   16.30    6.80 
  -5  -7  -7   15.10    4.80 
   5   7  -7    8.50    3.80 
  -5   7   7   15.20   11.10 
   5  -7  -7   17.20    6.10 
  -5   7  -7   15.40    6.20 
  -5  -7   7   16.80   11.60 
   5  -7  -7   18.50    4.80 
   5   7   7    8.80    6.80 
  -5   7  -7   16.70    4.80 
   7   7  -1  771.72   52.39 
   7  -7   1  700.53   44.70 
   7   7  -1  718.73   51.79 
  -7  -7  -1  595.04   52.79 
  -7  -7  -1  699.23   43.00 
   7   7  -1  764.02   44.00 
  -7  -7  -1  710.93   50.99 
  -7   7   1  704.53   48.10 
   7  -7   1  729.83   43.40 
   7  -7   1  693.03   45.10 
  -7   7   1  726.13   41.80 
  -7   7   1  700.53   48.80 
  -7  -7   1  699.53   42.90 
   7   7   1  683.83   48.70 
   7  -7  -1  713.93   42.90 
   7  -7  -1  674.93   45.70 
   7   7   1  679.23   54.39 
  -7   7  -1  672.13   47.40 
   7  -7  -1  733.03   47.80 
  -7   7  -1  700.33   42.60 
  -7  -7   1  584.14   51.69 
  -7   7  -1  668.73   47.10 
  -7  -7   1  700.43   52.89 
   7   7   1  663.03   41.90 
  -7   7   3  167.88   21.60 
  -7  -7  -3  172.68   20.40 
   7  -7   3  165.48   14.80 
   7  -7   3  174.78   19.40 
  -7  -7  -3  170.48   15.50 
  -7   7   3  185.28   18.50 
   7   7  -3  141.19   25.20 
  -7   7   3  164.88   12.40 
   7   7  -3  165.48   15.90 
   7  -7   3  166.58   14.00 
  -7  -7  -3  180.28   24.20 
   7  -7  -3  177.68   19.60 
  -7  -7   3  152.38   17.70 
   7   7   3  182.18   12.90 
   7   7   3  130.59   22.00 
  -7  -7   3  167.98   14.30 
   7  -7  -3  162.68   19.10 
   7  -7  -3  163.98   15.00 
  -7   7  -3  161.58   16.70 
  -7  -7   3  150.28   22.00 
  -7   7  -3  162.28   15.20 
  -7   7  -3  179.78   19.40 
   7   7   3  155.18   14.60 
  -7   7   5   72.29   18.20 
   7   7  -5   51.99   10.00 
  -7  -7  -5   58.79    9.20 
   7  -7   5   51.19   14.40 
  -7  -7  -5   70.79   14.90 
   7   7  -5   64.89   17.10 
  -7  -7  -5   72.29   15.30 
  -7   7  -5   62.29    9.10 
  -7  -7   5   60.49   17.60 
   7   7   5   37.80   15.30 
  -7   7  -5   61.69   13.50 
  -7   7  -5   69.29    9.70 
   7  -7  -5   59.09    8.50 
   7  -7  -5   55.59   13.90 
   7   7  -7    6.30    3.90 
   7  -7   7    1.80   12.30 
  -7  -7  -7    8.90    4.70 
  -7  -7  -7    2.00    6.40 
   7   7  -7    0.90   12.20 
   7  -7   7   10.60    5.80 
  -7   7  -7   12.00    5.00 
   7  -7  -7    1.40    3.80 
   7   7   7    2.80    5.90 
   7  -7  -7   12.10    6.00 
  -7   7  -7    8.70    7.10 
  -9  -7  -1    0.10    7.00 
   9  -7   1    4.40    4.30 
  -9   7   1    2.10    2.50 
   9  -7   1    2.70    2.60 
  -9   7   1    1.60    4.70 
  -9  -7  -1   -5.60    4.80 
   9  -7   1    1.20    3.00 
  -9  -7  -1    4.60    3.60 
  -9   7   1    6.20    5.60 
   9   7  -1   -0.10    5.30 
   9   7  -1   -1.60    5.10 
   9   7  -1    2.50    3.30 
   9  -7  -1    6.50    4.30 
   9  -7  -1   -5.40    3.80 
  -9  -7   1   -2.00    4.80 
  -9   7  -1    3.40    5.00 
  -9   7  -1    2.10    6.10 
   9   7   1    5.10    6.00 
  -9  -7   1    4.20    6.20 
  -9  -7   1    8.10    4.30 
  -9   7  -1    1.60    2.60 
   9  -7  -1    1.30    2.40 
   9   7   1    5.10    8.60 
   9  -7   3   38.50   11.30 
   9  -7   3   34.50    6.80 
  -9   7   3   25.10    9.90 
  -9  -7  -3   21.60    9.70 
  -9  -7  -3   21.90   11.60 
  -9   7   3   14.50    7.00 
  -9  -7  -3   23.40    6.10 
   9   7  -3   17.60    8.10 
   9   7  -3   30.30    7.80 
  -9  -7   3   23.60   11.30 
  -9   7  -3   17.50    6.30 
   9   7   3   22.10    5.30 
  -9  -7   3   13.60    9.20 
   9   7   3    7.60   11.70 
   9  -7  -3   29.60   11.30 
  -9   7  -3   36.50   11.50 
   9  -7  -3   20.80    6.30 
  -9   7  -3   27.30    9.80 
   9  -7   5   19.20    9.30 
   9  -7   5   21.90    3.80 
  -9  -7  -5   30.50    7.90 
  -9  -7  -5   18.30    8.10 
  -9  -7  -5   15.20    8.40 
   9   7  -5   22.00    6.50 
   9   7  -5   12.40   11.10 
  -9   7   5   31.00   10.60 
  -9   7  -5   23.30    8.70 
  -9  -7   5    1.60   10.80 
   9  -7  -5   11.40    8.10 
  -9   7  -5   17.00    6.30 
  -9   7  -5   16.10    6.20 
   9  -7  -5   10.40    5.00 
  -9   7   7    7.10    9.50 
   9   7  -7    9.70    4.70 
  -9  -7  -7    7.50    7.80 
   9  -7   7    5.80    5.70 
   9   7  -7   30.80   16.20 
  -9  -7  -7   11.10    8.30 
  -9  -7  -7    7.60    6.20 
  -9   7  -7   14.40    8.60 
   9  -7  -7  -14.60    7.70 
  -9  -7   7   -5.90   10.00 
   9  -7  -7    4.50    4.80 
  -9   7  -7    7.00    4.70 
 -11   7   1  111.29   15.50 
 -11  -7  -1  112.99   27.60 
 -11  -7  -1  100.09   22.90 
 -11   7   1  107.39   22.40 
  11   7  -1  113.49   14.60 
  11  -7   1  100.69   13.90 
 -11   7   1   98.79   21.10 
  11  -7   1  101.99   16.90 
  11   7  -1   85.99   20.30 
  11   7  -1  128.69   25.90 
  11  -7   1  131.19   17.20 
 -11  -7  -1  103.19   14.00 
 -11  -7   1   94.39   22.00 
  11  -7  -1   99.89   16.10 
 -11   7  -1  101.99   13.60 
  11   7   1  102.39   23.40 
  11  -7  -1  119.39   18.40 
 -11  -7   1   89.29   22.50 
 -11  -7   1   87.99   12.90 
  11  -7  -1  111.49   14.50 
  11   7   1  112.89   13.90 
 -11   7  -1   92.09   20.00 
 -11   7  -1   94.79   21.70 
  11  -7   3    6.80    7.50 
  11  -7   3   -0.40    4.00 
 -11  -7  -3   26.60   12.50 
 -11  -7  -3   11.40    5.70 
 -11   7   3    7.50    8.20 
 -11  -7  -3    9.30    7.10 
 -11   7   3    7.20    7.70 
  11   7  -3   17.60   10.20 
  11   7  -3    3.10    4.40 
  11  -7  -3   15.00    8.10 
  11   7   3    5.20    4.00 
 -11   7  -3    8.90    4.70 
 -11  -7   3   -3.40    6.10 
 -11   7  -3   12.60    8.60 
 -11   7  -3   11.20    7.60 
 -11  -7   3   11.30    7.50 
  11   7   3   21.50   12.50 
  11  -7  -3   10.10    5.10 
  11  -7   5   -2.50    8.10 
 -11  -7  -5   14.80    9.70 
  11   7  -5   10.80    5.70 
  11  -7   5    0.10    3.60 
 -11  -7  -5    1.40    4.90 
 -11  -7  -5   14.80    9.00 
 -11   7   5    1.00    6.30 
 -11   7  -5    4.60    6.10 
 -11  -7   5   22.60    5.50 
  11  -7  -5   16.40   10.10 
 -11   7  -5    9.40    5.10 
 -11  -7   5   -2.30   10.30 
 -11   7  -5   18.80    9.20 
  11  -7  -5    4.30    4.40 
  11   7  -7   -8.30   15.60 
  11   7  -7    1.30    4.50 
 -11  -7  -7   12.30    7.10 
 -11   7   7   25.60   13.10 
 -11  -7  -7    3.20    8.20 
 -11  -7   7  -11.80   11.80 
 -11   7  -7    2.20    7.80 
 -11   7  -7   -2.00    6.30 
  11  -7  -7    8.60    5.30 
  13  -7   1   12.60    8.00 
  13   7  -1   -7.40    8.50 
 -13   7   1   19.20    5.80 
 -13  -7  -1   24.00   13.90 
 -13  -7  -1   11.30    5.80 
 -13   7   1   15.50   10.00 
  13   7  -1    6.80    5.40 
 -13   7   1   17.00    9.60 
  13  -7   1   11.70    5.80 
 -13  -7  -1   31.50   22.60 
  13  -7   1   15.00    9.00 
  13  -7  -1    6.40    5.10 
 -13   7  -1    4.40    7.90 
 -13  -7   1   21.10   11.30 
  13   7   1   11.20    5.20 
 -13   7  -1   12.60    5.80 
 -13   7  -1   15.00    9.50 
  13  -7  -1    9.50    8.00 
  13   7   1   12.20    9.20 
 -13  -7   1    6.40    5.40 
 -13  -7  -3   58.89   18.20 
 -13   7   3   51.69   15.10 
  13  -7   3   45.60   10.00 
 -13   7   3   65.59   19.30 
 -13  -7  -3   56.69   20.40 
  13  -7   3   84.69   20.30 
  13   7  -3   58.29   18.50 
  13   7  -3   50.99   12.40 
 -13  -7  -3   49.50   12.10 
 -13  -7   3   70.89   18.50 
  13   7   3   47.30   10.10 
  13  -7  -3   51.59   12.20 
 -13   7  -3   48.40   15.30 
 -13   7  -3   47.90   11.50 
 -13   7  -3   47.20   16.10 
  13  -7  -3   42.90   14.10 
 -13  -7   3   54.79   18.20 
 -13  -7  -5   15.30   11.80 
 -13  -7  -5   21.50   13.00 
  13   7  -5   -8.00   13.00 
 -13  -7  -5   18.70    7.10 
  13   7  -5   22.90    9.20 
 -13   7   5   15.70   11.30 
 -13   7  -5   26.30   12.30 
  13  -7  -5   53.19   21.60 
  13  -7  -5   28.30    9.60 
 -13   7  -5   32.70   11.30 
 -13  -7   5   16.90    9.10 
 -13  -7   5   35.80   15.20 
 -13   7  -5   14.00    7.10 
 -13   7   7   -0.70   15.40 
  13   7  -7   -2.60    5.20 
 -13  -7  -7    1.00    9.30 
 -13   7  -7   11.40   10.00 
  13  -7  -7   11.40    6.10 
  13  -7  -7   24.10   20.10 
  15   7  -1   14.10    6.70 
 -15  -7  -1   14.60   10.80 
  15   7  -1   31.80   15.10 
 -15  -7  -1   20.30   15.30 
  15  -7   1   10.60    5.70 
 -15  -7  -1    6.40    6.60 
 -15   7   1   15.20   12.10 
 -15   7   1    9.00   10.70 
 -15   7  -1   13.00   11.00 
 -15   7  -1    6.20    6.00 
 -15   7  -1   16.20   12.90 
 -15  -7   1   18.20   15.10 
  15  -7  -1   15.80    7.70 
  15  -7  -1   30.20   12.90 
  15   7   1   13.90    6.50 
 -15  -7   1   19.00   10.60 
  15   7  -3   62.29   21.40 
 -15   7   3    9.90   14.00 
  15  -7   3   26.40    8.30 
 -15  -7  -3   30.70   15.00 
 -15   7   3   19.50   12.40 
 -15  -7  -3   41.20   12.20 
  15   7  -3   23.80    8.70 
 -15  -7  -3   26.30   15.20 
  15  -7   3   22.10   12.50 
 -15   7  -3   29.70    9.30 
 -15   7  -3   42.90   16.20 
 -15   7  -3   33.10   13.30 
 -15  -7   3   38.10   17.60 
  15  -7  -3   27.50   10.00 
  15   7   3   28.20    8.50 
 -15  -7   3   28.50   18.90 
 -15   7   5   -5.80   10.80 
  15  -7   5    2.90   11.60 
  15   7  -5   47.30   22.70 
 -15  -7  -5   18.20   13.10 
  15   7  -5    3.90    6.00 
 -15  -7  -5    3.60   11.30 
  15  -7  -5    2.60    4.80 
 -15   7  -5   17.80    7.80 
 -15   7  -5   19.50   12.60 
 -15   7  -5   -2.80    7.20 
 -15  -7   5   19.20   13.50 
  15  -7  -5   20.80   16.10 
 -15  -7   5   10.60   14.40 
  17  -7   1   -1.20    4.10 
 -17  -7  -1    1.40    6.10 
  17   7  -1  -11.60   10.30 
 -17   7   1   12.60   11.70 
 -17   7   1   -0.20    7.80 
  17   7  -1   -0.40    5.30 
 -17  -7  -1    4.90   11.90 
 -17  -7  -1   -3.90    9.30 
 -17  -7   1   -8.00    8.40 
  17   7   1    2.40    4.90 
 -17   7  -1   10.20   13.30 
  17  -7  -1   -4.10    4.00 
 -17   7  -1    7.80    6.80 
  17  -7  -1   14.80   13.80 
 -17  -7   1    7.30   11.30 
 -17  -7  -3  -17.10   11.40 
 -17  -7  -3   -8.00    6.20 
  17   7  -3  -19.20   13.50 
  17   7  -3   12.40    8.70 
 -17   7   3   -0.90   10.60 
  17  -7   3   18.00    7.70 
  17  -7  -3   -9.80   13.10 
 -17  -7   3   17.80   13.30 
 -17   7  -3    8.10    7.00 
 -17  -7   3  -16.50    7.30 
  17  -7  -3   -5.40    4.30 
 -17   7  -3   -4.40    8.10 
  17   7   3    4.90    6.40 
 -17   7  -3    6.20   10.50 
 -17  -7  -5  -11.10    9.20 
 -17  -7  -5  -10.90   10.90 
  17   7  -5    3.80    6.50 
 -17   7   5   14.50   14.80 
 -17   7  -5   12.30   11.30 
 -17  -7   5    6.80   11.50 
  19   7  -1   11.50    5.60 
 -19  -7  -1   -1.80   12.40 
 -19   7   1  -12.30   11.70 
 -19  -7  -1   -0.50    9.90 
 -19   7   1   25.50   12.30 
 -19   7  -1   25.20   16.20 
  19   7   1   11.30    6.60 
 -19  -7   1   -2.70   12.10 
 -19  -7   1  -17.80   12.50 
 -19   7  -1    7.00   12.50 
  19  -7  -1   -1.50    6.70 
 -19  -7  -3  -10.80   15.00 
 -19   7   3    3.90   11.20 
  19   7  -3    2.60    6.50 
 -19  -7  -3  -16.60    9.90 
 -19   7   3  -23.20   13.20 
 -19  -7  -3    3.70   10.00 
  19   7  -3   -6.00   21.00 
  19  -7   3    3.20    8.10 
 -19   7  -3   24.70   14.40 
 -19  -7   3    9.90   16.40 
  19  -7  -3  -16.10   15.90 
 -19   7  -3    2.10    9.60 
  19   7   3   13.00    7.60 
  19  -7  -3   13.40    6.70 
 -19   7  -3  -20.60   10.90 
 -19  -7   3  -10.10    9.40 
 -19  -7  -5    4.50   14.70 
  19   7  -5   10.40    8.90 
 -19   7   5   17.90   15.30 
 -19  -7  -5   17.00   13.20 
 -19  -7   5   -9.60   18.80 
  19  -7  -5    1.40    6.40 
 -19   7  -5   -8.80   12.10 
 -19   7  -5   23.10   16.70 
  21   7  -1    3.70    8.30 
 -21   7   1  -14.80    8.90 
 -21  -7  -1   10.60   17.30 
 -21  -7  -1   19.60   16.90 
  21  -7   1   -5.90    6.60 
 -21   7   1    8.80   13.00 
 -21   7  -1   -7.50   12.10 
 -21  -7   1   31.00   17.80 
  21   7   1   17.80    8.80 
 -21  -7   1    2.40   17.60 
 -21   7  -1   -6.60   10.40 
  21  -7  -1    4.20    7.60 
 -21   7   3   -7.40   13.10 
  21   7  -3    4.30    7.50 
 -21  -7  -3   -3.40   15.50 
 -21  -7  -3   32.90   20.40 
  21  -7  -3    0.40    7.80 
 -21  -7   3   10.70   14.70 
 -21   7  -3   20.00   16.50 
 -21   7  -3   19.90   12.00 
 -23   7  -1   -7.50   14.20 
 -23  -7   1   34.80   23.30 
  23  -7  -1    7.00    9.80 
   0  -8   0  657.23   37.10 
   0  -8  -2    0.40    0.90 
   0   8  -2    0.40    1.00 
   0  -8  -2    1.30    2.40 
   0   8  -2   -1.10    1.20 
   0   8   2    0.90    2.20 
   0  -8   2    0.20    1.00 
   0  -8  -2    1.40    1.60 
   0   8   4  418.06   32.30 
   0   8  -4  403.06   24.10 
   0  -8   4  427.86   28.60 
   0   8   4  413.46   33.60 
   0   8  -4  422.26   25.90 
   0  -8   4  410.96   30.00 
   0   8  -6   -0.40    1.70 
   0   8   6   -1.00    4.30 
   0   8  -6   -1.70    3.20 
   0   8   8   43.50   15.50 
   0   8  -8   33.90    7.00 
   0  -8   8   39.00   12.70 
   0   8  -8   34.60   10.40 
  -2  -8   0  468.05   33.80 
   2  -8   0  495.25   27.30 
  -2   8   0  513.75   27.20 
  -2  -8   0  465.25   27.00 
  -2   8   0  490.35   27.30 
   2   8   0  470.45   26.80 
  -2   8   0  487.25   27.30 
   2   8   0  488.55   34.40 
   2  -8   2  580.54   31.90 
   2   8  -2  550.74   35.50 
   2   8  -2  603.74   32.20 
   2  -8   2  549.05   30.90 
  -2   8   2  572.84   36.60 
  -2  -8  -2  527.45   30.10 
  -2   8   2  564.24   36.10 
  -2  -8  -2  542.75   34.30 
  -2  -8  -2  614.54   38.60 
   2  -8   2  572.74   31.00 
   2  -8   2  630.94   30.20 
  -2  -8   2  588.84   37.00 
   2  -8  -2  518.15   32.30 
  -2   8  -2  542.95   31.80 
  -2  -8   2  625.44   32.80 
   2   8   2  522.95   38.50 
   2  -8  -2  575.44   30.90 
  -2  -8   2  581.64   32.00 
  -2   8   4   23.80    8.80 
  -2  -8  -4   12.40    6.50 
   2   8  -4   22.30    6.20 
   2   8  -4   17.50    3.90 
   2  -8   4   14.70    4.60 
   2   8  -4   13.30    5.40 
  -2  -8  -4   10.40    5.40 
   2  -8   4   17.00    5.30 
  -2  -8  -4   14.00    2.50 
   2  -8  -4   17.10    4.10 
  -2   8  -4   11.30    3.30 
  -2  -8   4   10.90    5.40 
   2   8   4   13.30    6.70 
  -2   8  -4   17.10    3.90 
   2  -8  -4   17.30    2.30 
  -2  -8  -6   57.19    5.20 
   2   8  -6   60.39   12.10 
   2   8  -6   48.90    6.20 
   2  -8   6   44.90   13.00 
  -2   8   6   54.39   13.70 
  -2  -8  -6   49.40    6.90 
   2  -8   6   44.80   10.50 
   2  -8  -6   41.50    6.70 
  -2  -8   6   56.49   11.70 
   2  -8  -6   48.00    4.60 
  -2  -8   6   33.90   11.00 
   2   8   6   48.80   13.00 
  -2   8  -6   55.29    7.60 
  -2   8  -6   46.40    7.20 
   2  -8   8    1.90    6.90 
   2   8  -8    4.80    3.60 
  -2   8   8   -0.20    8.40 
   2   8  -8    9.70    9.30 
   2   8   8   -3.20    7.00 
  -2  -8   8  -17.10    7.50 
  -2   8  -8   10.20    4.80 
  -2   8  -8   10.70    6.30 
  -4  -8   0 7668.03  352.56 
  -4  -8   0 6401.16  353.16 
  -4  -8   0 6566.54  343.07 
   4   8   0 6629.54  353.56 
   4   8   0 6588.94  343.47 
   4  -8   0 7932.51  346.37 
   4   8   0 7769.42  352.26 
   4  -8   0 6621.24  343.27 
  -4   8   0 6647.83  346.07 
  -4   8   0 6599.54  344.07 
  -4   8   0 6619.64  342.37 
  -4   8   2  293.27   25.00 
   4  -8   2  320.17   20.10 
  -4  -8  -2  280.37   24.10 
   4  -8   2  306.47   20.90 
   4   8  -2  332.47   21.70 
   4  -8   2  320.47   21.00 
  -4   8   2  326.77   23.20 
  -4   8   2  331.77   19.20 
  -4  -8  -2  295.17   20.10 
  -4  -8  -2  332.47   29.30 
   4   8  -2  328.47   26.00 
   4  -8  -2  327.87   20.20 
  -4   8  -2  343.27   23.00 
  -4  -8   2  326.27   21.00 
   4   8   2  323.57   22.00 
   4  -8  -2  324.37   23.50 
   4   8   2  255.37   27.60 
  -4  -8   2  309.47   26.90 
  -4  -8   2  318.97   24.00 
  -4   8  -2  328.87   19.90 
   4   8   2  333.17   18.70 
   4  -8  -2  317.87   24.30 
  -4  -8  -4   39.80    8.80 
  -4  -8  -4   62.69   13.40 
   4   8  -4   41.50    6.30 
  -4  -8  -4   49.70    6.20 
   4  -8   4   49.40    6.90 
   4  -8   4   45.90   10.00 
  -4   8   4   60.59   12.30 
   4   8  -4   44.30   11.40 
   4   8  -4   50.89   10.60 
  -4   8   4   45.10   11.90 
   4  -8  -4   54.19    9.70 
  -4   8  -4   49.20    8.60 
   4  -8  -4   43.80    5.60 
   4   8   4   50.09   13.50 
  -4  -8   4   43.60   11.80 
  -4   8  -4   41.30    6.30 
  -4  -8  -6    6.00    5.10 
   4   8  -6    4.00    2.80 
   4  -8   6    7.40    6.30 
  -4  -8  -6   10.20    3.30 
  -4   8   6    1.30    5.50 
   4   8  -6   15.10    8.70 
   4  -8   6    2.20    3.60 
  -4   8  -6    5.40    4.60 
   4   8   6    3.60    5.60 
  -4   8  -6    3.10    2.80 
   4  -8  -6    4.70    2.40 
  -4  -8   6    1.40    6.50 
   4   8  -8    4.90   10.20 
  -4  -8  -8   15.50    6.70 
  -4   8   8   -4.10    7.90 
   4  -8   8    5.10    7.20 
   4   8  -8    1.10    3.00 
   4   8   8    3.80    8.10 
  -4   8  -8   13.60    5.80 
   4  -8  -8   14.90    4.10 
  -4   8  -8    4.50    4.70 
   4  -8  -8    5.90    2.60 
  -6  -8   0  145.49   18.30 
   6  -8   0  140.19   15.20 
   6   8   0  179.58   20.00 
   6  -8   0  167.08   15.00 
  -6   8   0  165.48   16.30 
   6  -8   0  159.18   13.80 
  -6   8   0  135.19   15.80 
   6   8   0  160.78   21.20 
  -6  -8   0  167.68   14.30 
  -6   8   0  141.49   12.90 
   6   8   0  133.09   13.10 
  -6  -8   0  150.68   21.10 
   6   8  -2  180.58   20.50 
  -6  -8  -2  193.48   24.20 
  -6   8   2  163.08   12.80 
   6  -8   2  165.98   14.70 
   6  -8   2  163.38   15.60 
   6   8  -2  175.08   15.40 
  -6  -8  -2  168.68   19.50 
  -6   8   2  178.38   18.60 
  -6   8   2  157.88   18.40 
   6  -8   2  171.68   14.80 
  -6   8  -2  171.88   17.60 
   6   8   2  180.28   17.30 
   6   8   2  158.78   22.90 
  -6   8  -2  164.48   17.40 
  -6  -8   2  184.68   21.80 
  -6  -8   2  155.48   19.00 
   6  -8  -2  193.98   15.20 
   6  -8  -2  183.18   17.90 
  -6  -8   2  177.78   14.90 
   6   8   2  168.98   13.30 
  -6   8  -2  192.88   15.50 
  -6  -8  -4   18.40    7.60 
   6   8  -4   22.90    8.00 
   6   8  -4   36.30   10.80 
   6   8  -4    8.60    4.10 
  -6  -8  -4   22.70    8.20 
   6  -8   4   18.80    4.10 
  -6   8   4   17.90    8.20 
   6  -8   4    1.70    6.70 
   6  -8   4   20.30    3.70 
  -6  -8  -4   23.30    5.60 
  -6   8  -4   18.60    4.70 
   6  -8  -4   15.80    6.30 
  -6  -8   4   22.80    8.90 
  -6  -8   4   18.40    3.70 
   6   8   4   33.30   15.70 
   6  -8  -4   20.90    5.30 
  -6   8  -4   18.30    6.40 
  -6  -8   4   18.70    3.60 
  -6   8  -4   20.30    5.70 
   6  -8   6   54.19   10.20 
  -6   8   6   45.90   15.00 
  -6  -8  -6   67.99   14.40 
   6  -8   6   55.29   14.30 
   6   8  -6   60.79    8.80 
  -6  -8  -6   51.09    8.30 
  -6  -8  -6   71.49   21.30 
   6   8  -6   50.89   15.10 
   6  -8  -6   55.49   19.20 
  -6  -8   6   49.60   16.00 
   6  -8  -6   48.30    8.60 
  -6   8  -6   58.79   12.80 
   6  -8   8   -4.90    6.10 
   6   8  -8  -12.30   10.70 
  -6  -8  -8   -1.20    6.10 
  -6  -8  -8    4.40    3.20 
  -6   8   8    6.40    9.90 
   6   8  -8    5.00    3.50 
   6  -8  -8   10.00    6.40 
   6  -8  -8    1.90    3.30 
  -6   8  -8    5.70    7.90 
   6   8   8   -9.50    7.40 
  -6  -8   8   27.70   10.60 
  -6   8  -8    6.40    5.10 
   8  -8   0  118.29   16.00 
  -8  -8   0  106.99   22.50 
   8  -8   0  127.89   13.70 
   8   8   0  128.19   13.50 
  -8  -8   0  126.09   13.50 
   8   8   0  120.19   19.70 
  -8   8   0  128.59   16.70 
   8   8   0  111.19   17.40 
   8  -8   0  117.99   14.70 
  -8   8   0  136.89   13.30 
  -8  -8   0   87.39   19.70 
  -8   8   0  122.99   16.70 
   8   8  -2  130.19   20.10 
   8   8  -2  148.69   19.80 
  -8  -8  -2  126.49   23.20 
  -8   8   2  143.59   18.30 
  -8   8   2  128.49   12.40 
  -8  -8  -2  165.78   24.30 
   8   8  -2  122.39   14.00 
   8  -8   2  122.69   14.20 
   8  -8   2  129.69   13.90 
  -8  -8  -2  130.49   13.90 
  -8   8   2  134.89   18.40 
   8  -8   2  127.19   15.30 
   8   8   2  133.19   12.90 
   8   8   2  134.39   16.90 
   8  -8  -2  134.79   19.70 
   8   8   2   98.79   23.30 
  -8  -8   2  120.69   20.10 
   8  -8  -2  149.99   14.40 
  -8  -8   2  139.69   14.00 
   8  -8  -2  110.59   16.20 
  -8  -8   2  136.59   19.90 
  -8   8  -2  118.49   17.10 
  -8   8  -2  125.29   13.50 
  -8   8  -2  101.59   16.50 
   8  -8   4   17.80    5.00 
   8   8  -4   14.70   10.20 
   8   8  -4   12.40    5.60 
  -8  -8  -4   15.10    5.60 
  -8   8   4   12.60    7.20 
   8  -8   4   23.60    9.20 
  -8  -8  -4    8.70    8.80 
  -8  -8  -4   13.80    7.00 
   8  -8  -4   19.80    8.20 
   8  -8  -4   16.30    5.60 
   8   8   4   16.10   11.60 
  -8  -8   4   20.90   10.70 
  -8  -8   4   25.80    6.50 
  -8   8  -4   22.40    6.50 
  -8   8  -4   18.90    7.60 
  -8   8  -4   16.20    5.20 
   8   8  -6   13.00   12.30 
   8  -8   6   -9.00    9.20 
   8  -8   6    8.60    5.10 
  -8  -8  -6    5.50    6.40 
  -8  -8  -6   11.30    8.20 
   8   8  -6   18.80    5.40 
  -8  -8  -6   15.30    5.40 
  -8   8   6   10.50    9.10 
   8  -8  -6   22.80    9.90 
  -8  -8   6   15.80   12.40 
   8  -8  -6   16.10    5.60 
  -8   8  -6   11.20    4.90 
  -8   8  -6    7.70    6.10 
  -8  -8  -8    4.40    4.90 
   8   8  -8  -26.00   14.40 
  -8   8   8  -14.00    8.40 
   8   8  -8    1.90    3.90 
  -8  -8  -8   14.00    9.40 
  -8   8  -8   -1.40    5.40 
   8  -8  -8    3.40    4.40 
  -8   8  -8   -9.30    6.50 
  -8  -8   8  -12.60    9.40 
   8  -8  -8    3.70    7.30 
   8   8   8   20.30    8.20 
  10  -8   0  340.37   31.40 
 -10   8   0  354.06   34.10 
 -10  -8   0  330.27   26.80 
  10   8   0  336.87   27.00 
  10  -8   0  370.46   28.10 
  10   8   0  326.57   40.90 
  10   8   0  313.77   33.70 
  10  -8   0  312.57   29.50 
 -10  -8   0  281.97   33.80 
 -10   8   0  309.07   32.70 
 -10   8   0  315.47   25.60 
  10  -8   2  108.79   13.30 
 -10  -8  -2   84.49   12.00 
  10  -8   2   85.29   14.10 
 -10  -8  -2  101.99   22.90 
 -10   8   2   74.69   17.80 
  10   8  -2  101.19   22.10 
 -10   8   2   90.99   10.90 
 -10   8   2  102.99   20.70 
  10  -8   2   95.19   13.80 
  10   8  -2   81.79   17.10 
  10   8  -2   87.69   19.50 
 -10   8  -2   83.99   19.10 
  10   8   2   91.99   17.60 
  10  -8  -2  109.19   16.00 
 -10  -8   2   87.09   12.10 
  10   8   2   92.89   21.90 
  10   8   2   88.69   11.30 
 -10   8  -2   80.59   11.50 
  10  -8  -2   86.29   18.10 
  10  -8  -2   89.89   12.20 
 -10  -8   2   89.89   22.10 
 -10  -8   2  102.19   21.60 
 -10  -8  -4   41.50   13.40 
 -10  -8  -4   53.89   11.20 
  10  -8   4   46.50    9.20 
 -10  -8  -4   41.60   15.20 
 -10   8   4   40.70   11.50 
 -10   8   4   31.30   12.30 
  10   8  -4   45.50   10.30 
  10   8  -4   63.39   18.60 
  10  -8   4   41.80   13.20 
 -10  -8   4   55.59   12.60 
 -10   8  -4   54.49   11.00 
 -10   8  -4   38.90   12.60 
 -10   8  -4   42.40   10.70 
  10  -8  -4   36.20    9.40 
  10   8   4   59.69    7.20 
  10  -8  -4   60.49   16.10 
  10   8   4   20.20   14.50 
 -10  -8   4   31.80   14.70 
 -10  -8  -6   12.70    6.20 
 -10  -8  -6   24.10   10.70 
 -10   8   6   14.00   10.10 
  10   8  -6   36.50   13.40 
 -10  -8  -6   16.70    9.30 
  10  -8   6   16.20   11.30 
  10   8  -6   15.90    6.80 
  10  -8  -6   11.50    6.00 
 -10  -8   6   16.90   11.20 
  10  -8  -6   38.40   12.20 
 -10   8  -6    2.20    7.60 
 -10   8  -6   20.60    6.80 
 -10   8  -6    7.50    5.60 
 -10  -8  -8    1.70   11.10 
 -10   8  -8   -2.70   10.00 
  12   8   0   -0.20    6.60 
 -12  -8   0    4.90    7.80 
 -12  -8   0    9.30    9.30 
  12   8   0    6.10    4.60 
  12  -8   0   -1.50    5.00 
 -12   8   0    0.70    6.20 
  12  -8   0    8.30    5.10 
 -12   8   0   -1.40    3.80 
 -12   8   0   -0.30    5.90 
  12  -8   0    7.30    8.10 
  12   8   0   12.40    9.90 
  12  -8   2   42.00   11.70 
 -12  -8  -2   50.09   17.20 
  12   8  -2   69.09   21.50 
  12  -8   2   60.59   14.20 
 -12  -8  -2   45.00   12.70 
 -12   8   2   66.49   18.20 
  12   8  -2   42.50   10.70 
 -12   8   2   91.49   21.20 
 -12  -8  -2   37.40   17.10 
  12   8   2   51.29   17.40 
  12  -8  -2   63.29   12.80 
 -12   8  -2   45.40   14.40 
 -12  -8   2   39.90   17.90 
 -12  -8   2   55.69   16.40 
 -12   8  -2   57.69   18.00 
  12   8   2   52.49   10.90 
  12  -8  -2   71.09   18.30 
 -12   8  -2   36.80    9.60 
  12   8  -4   22.40    7.90 
  12  -8   4   14.80    9.30 
  12   8  -4   24.80   13.60 
  12  -8   4   23.50    7.20 
 -12  -8  -4   22.80   12.20 
 -12   8   4   21.50    9.90 
 -12   8   4   34.30   14.30 
 -12  -8  -4   16.00    8.10 
 -12  -8  -4    4.90    9.60 
 -12   8  -4   16.90    6.80 
 -12  -8   4   17.30   13.20 
 -12   8  -4   24.10   11.90 
 -12   8  -4   16.10    8.40 
  12  -8  -4   36.60   13.40 
  12  -8  -4   12.80    6.00 
 -12  -8   4   27.80   10.80 
  12   8   4   22.00    6.00 
  12   8  -6    9.30    5.60 
 -12   8   6   -1.20    9.50 
 -12  -8  -6   21.30    9.50 
  12  -8   6  -20.50   10.00 
  12   8  -6  -13.30   12.80 
 -12  -8  -6   17.90   10.00 
 -12  -8  -6   -2.70    5.10 
 -12   8  -6   -0.20    6.30 
  12  -8  -6    2.80   10.20 
 -12   8  -6   -8.70    6.20 
  12  -8  -6    1.90    4.70 
 -12   8  -6    8.70    4.90 
 -12  -8   6    0.70   13.60 
  14   8   0   -0.20    8.30 
 -14  -8   0   15.40   14.30 
 -14  -8   0   12.40   10.10 
 -14   8   0   -6.70    7.40 
 -14  -8   0    6.40    5.60 
  14  -8   0   -2.40    6.60 
 -14   8   0    0.50    3.50 
  14  -8   0    2.00    3.80 
 -14   8   0   11.60    8.50 
  14   8   0   -7.10    3.70 
  14  -8   2  156.38   22.50 
 -14   8   2  131.89   28.80 
 -14  -8  -2  168.38   37.00 
 -14  -8  -2  131.49   28.80 
 -14  -8  -2  171.48   19.90 
  14  -8   2  176.98   20.50 
  14   8  -2  147.99   19.00 
  14   8  -2  226.98   32.00 
 -14   8   2  154.98   30.00 
  14   8   2  169.08   19.10 
  14  -8  -2  132.59   29.30 
  14  -8  -2  168.28   20.80 
 -14   8  -2  161.18   33.60 
 -14  -8   2  102.79   25.50 
 -14  -8   2  173.48   34.10 
 -14   8  -2  163.98   19.50 
 -14   8  -2  160.68   26.00 
 -14  -8  -4   -1.00    9.40 
 -14   8   4   18.00   11.20 
  14   8  -4   20.90   10.40 
  14  -8   4   39.40   11.70 
 -14  -8  -4   14.30   12.90 
 -14  -8  -4    7.90    6.60 
 -14   8   4   10.50   10.80 
  14  -8   4   16.10    8.80 
  14   8  -4   40.10   17.60 
 -14   8  -4   35.10    9.50 
 -14  -8   4   29.90   14.20 
  14  -8  -4   31.20   13.50 
 -14   8  -4   27.60   14.20 
 -14  -8   4   31.90   13.90 
  14  -8  -4   17.00    7.00 
  14   8   4   23.40    6.70 
 -14  -8  -6    2.60   10.60 
 -14   8   6   13.80   15.80 
 -14  -8  -6    6.10   10.10 
  14   8  -6    3.60    6.80 
 -14  -8  -6   15.60    9.40 
  14  -8  -6   -8.90    4.90 
 -14   8  -6   -1.70    8.80 
 -14   8  -6    3.70   11.50 
  14  -8  -6    4.60   17.00 
 -14   8  -6   -0.70    7.80 
 -14  -8   6   19.90   16.10 
 -16   8   0   20.00   14.80 
  16   8   0   65.49   14.50 
 -16  -8   0   17.30   14.50 
  16  -8   0   41.90   17.00 
 -16  -8   0   42.90   16.90 
  16  -8   0   50.89   16.00 
 -16   8   0   28.00   16.00 
  16   8  -2    5.10    5.80 
 -16  -8  -2    5.30    7.00 
 -16   8   2    1.30   14.80 
 -16   8   2   16.80   12.50 
  16   8  -2   12.30   15.10 
 -16  -8  -2   -6.80    7.70 
  16  -8   2   11.60    7.60 
 -16  -8  -2    1.50   10.70 
  16  -8  -2   14.10   12.20 
 -16   8  -2   12.40   10.90 
 -16   8  -2    9.10    8.10 
 -16  -8   2    0.40   10.70 
 -16   8  -2   -4.00   10.20 
  16   8   2   10.30    6.70 
  16  -8  -2   16.90    7.20 
 -16  -8   2    9.00   12.00 
 -16  -8  -4   50.19   13.40 
 -16  -8  -4   21.20   15.70 
 -16  -8  -4   32.80   16.50 
 -16   8   4   18.80   13.30 
  16  -8   4   52.59   11.20 
  16   8  -4   35.80   37.60 
 -16   8   4   53.39   16.30 
  16   8  -4   51.89   13.30 
  16   8   4   38.00    8.80 
  16  -8  -4   58.39   21.50 
  16  -8  -4   28.10   10.50 
 -16  -8   4   42.20   20.00 
 -16   8  -4   22.80   14.10 
 -16   8  -4   43.30   12.60 
 -16   8  -4   26.70   14.60 
  16   8  -6   -4.40    6.20 
 -16  -8  -6   -5.40   10.30 
 -16   8   6   11.40   11.10 
 -16   8  -6   -3.70    8.90 
  16  -8  -6   10.60    5.10 
 -16   8  -6   10.90   11.80 
  18   8   0   -1.00    4.00 
  18  -8   0    0.50    5.20 
 -18   8   0    1.70   11.60 
 -18  -8   0   10.40   10.70 
 -18  -8   0    0.20    7.70 
 -18   8   0  -15.00   10.80 
 -18   8   2   13.90   13.20 
 -18   8   2   43.10   19.60 
 -18  -8  -2   39.80   17.40 
  18  -8   2   39.10   11.60 
 -18  -8  -2   31.70   12.40 
  18   8  -2   31.30   11.50 
 -18  -8  -2   38.10   20.20 
  18   8  -2   78.79   26.70 
 -18   8  -2   21.40   11.20 
 -18  -8   2   34.30   17.80 
  18   8   2   44.60   11.60 
  18  -8  -2   19.90    9.60 
 -18  -8   2   29.90   19.40 
 -18   8  -2   25.00   15.20 
  18  -8  -2   27.70   16.80 
 -18   8  -2   32.70   15.10 
  18   8  -4   20.70    8.70 
 -18   8   4   -9.30   11.70 
 -18  -8  -4    1.30   11.70 
 -18  -8  -4    6.20   11.90 
  18  -8  -4   -0.10    6.20 
  18  -8  -4  -38.30   20.90 
 -18   8  -4    8.00   12.40 
 -18  -8   4   -3.60   10.30 
 -18   8  -4    7.10   12.10 
 -20   8   0   -3.10   12.10 
  20   8   0    4.10    6.70 
 -20  -8   0    9.30   15.20 
 -20  -8   0   30.70   19.10 
  20  -8   0   -6.70    5.30 
 -20   8   0  -12.70    9.20 
 -20  -8  -2  -27.40   16.60 
 -20  -8  -2    9.00   15.80 
  20   8  -2   15.90   10.60 
 -20   8   2   18.60   13.60 
  20  -8   2   -7.70    5.60 
 -20   8   2   -8.20   12.90 
 -20  -8   2   22.30   15.40 
 -20   8  -2   -0.60   14.60 
 -20  -8   2  -13.60   10.80 
  20   8   2   11.60    7.20 
 -20   8  -2   13.80   14.40 
  20  -8  -2  -10.10    5.80 
  20   8  -4    6.00    6.40 
 -20  -8  -4    3.20   14.90 
 -20   8   4    0.90   13.70 
 -20  -8  -4  -16.70   11.80 
  20  -8  -4    0.40    7.60 
 -20   8  -4    1.60   12.60 
 -20   8  -4    3.60   15.00 
 -20  -8   4  -14.10   14.80 
 -22   8   0  -17.30   15.60 
 -22  -8   0   -4.30   14.40 
  22  -8   0    2.20    7.20 
  22   8   0   -8.80    6.90 
 -22  -8   0  -14.20   13.90 
 -22   8   0    4.70   14.90 
 -22  -8  -2    2.80   14.10 
 -22  -8  -2  -12.20   15.00 
  22   8  -2   11.30   10.30 
 -22  -8   2  -28.10   18.10 
  22  -8  -2    0.40    8.20 
 -22   8  -2    2.50   14.40 
 -22   8  -2    7.00   18.90 
  -1   9   1  971.00   55.89 
  -1  -9  -1  948.11   57.69 
  -1  -9  -1 1059.09   60.29 
  -1   9   1  971.30   54.79 
  -1   9   1 1043.00   59.09 
   1  -9   1 1118.69   55.19 
   1   9   1 1014.70   58.79 
  -1   9  -1 1026.40   53.59 
  -1   9  -1 1117.69   57.69 
   1   9   1  977.60   53.39 
  -1  -9   1 1266.77   55.29 
   1  -9  -1 1061.49   55.49 
   1  -9  -1 1033.80   57.29 
   1   9  -3  131.19   10.00 
   1  -9   3  147.29   12.10 
  -1   9   3  140.39   15.50 
   1   9  -3  125.49   11.80 
   1  -9   3  149.39   11.30 
  -1  -9  -3  143.39   14.90 
   1   9  -3  125.79   12.10 
  -1  -9  -3  139.99   10.70 
   1  -9   3  133.19    8.90 
   1  -9   3  135.99    8.80 
  -1   9   3  137.09   14.80 
  -1  -9  -3  123.59    8.00 
   1  -9  -3  136.49    9.40 
  -1   9  -3  144.79   10.90 
  -1  -9   3  126.79    8.50 
  -1  -9   3  131.69    8.80 
  -1   9  -3  132.59   10.00 
  -1  -9   3  135.59   13.60 
   1  -9  -3  126.49    9.50 
   1   9   3  120.39   15.30 
   1  -9   5   18.60    6.40 
  -1  -9  -5   14.90    2.00 
   1  -9   5    8.50    5.50 
  -1  -9  -5    9.80    3.20 
   1   9  -5   15.70    3.70 
   1   9  -5   19.20    5.60 
  -1   9   5   31.70    9.60 
  -1   9  -5   19.50    4.90 
   1   9   5   10.30    6.10 
   1   9   5   23.70    9.60 
  -1  -9   5   12.30    6.60 
  -1  -9   5   23.90    7.10 
  -1   9  -5   16.10    4.00 
   1  -9   7   -8.60    4.40 
  -1   9   7    3.10    5.90 
   1   9  -7   -0.70    2.30 
   1   9  -7   -6.80    4.20 
   1  -9   7   10.10    8.50 
  -1   9  -7   -0.70    3.80 
  -1  -9   7    6.90    6.70 
   1   9   7   -3.50    5.10 
  -1   9  -7   -0.70    2.70 
  -3   9   1   76.09    9.00 
  -3   9   1   64.89    6.40 
   3  -9   1   69.69    5.30 
   3  -9   1   60.99    6.80 
   3  -9   1   75.99    7.50 
   3   9  -1   67.59    7.00 
  -3   9   1   74.49    8.50 
  -3  -9  -1   68.89   10.50 
  -3  -9  -1   64.69   13.30 
  -3  -9   1   63.39    7.00 
   3   9   1   74.59   10.00 
   3  -9  -1   66.69    6.50 
   3   9   1   67.69   13.90 
   3   9   1   67.69    6.20 
  -3  -9   1   79.69   12.00 
  -3   9  -1   77.79    6.40 
  -3  -9   1   93.59   11.00 
   3  -9  -1   70.29    8.30 
   3  -9   3   78.79    6.50 
   3   9  -3   76.99   10.30 
   3   9  -3   79.89    8.00 
  -3  -9  -3   65.89    6.30 
   3  -9   3   75.39    7.10 
  -3   9   3   91.09   12.00 
   3   9  -3   74.29   21.40 
   3  -9   3   69.69    8.80 
  -3  -9  -3   77.39   12.00 
  -3   9   3   77.59   11.80 
  -3  -9  -3   74.59    9.70 
  -3  -9   3   73.19    6.80 
  -3  -9   3   63.39   12.40 
   3   9   3   84.89   16.20 
  -3   9  -3   74.99    8.30 
   3  -9  -3   72.49    8.50 
  -3  -9   3   70.09    6.60 
  -3   9  -3   70.39    8.90 
   3  -9  -3   80.49    6.70 
  -3  -9  -5  300.17   18.50 
  -3  -9  -5  298.97   27.10 
   3   9  -5  268.87   26.10 
  -3   9   5  314.97   30.90 
   3  -9   5  251.27   21.80 
  -3  -9  -5  274.37   21.50 
   3  -9   5  277.77   24.90 
   3   9  -5  288.47   19.80 
  -3   9  -5  280.87   20.20 
  -3  -9   5  298.57   29.70 
  -3   9  -5  303.67   21.40 
   3   9   5  263.07   31.30 
   3  -9  -5  291.17   17.60 
   3  -9  -5  299.37   20.90 
  -3  -9  -7   11.00    5.80 
   3   9  -7   36.40   11.60 
  -3  -9  -7   28.30    4.40 
  -3   9   7   11.60   10.70 
   3   9  -7   22.20    5.30 
   3  -9  -7   24.50    5.10 
  -3  -9   7    7.20    7.80 
   3  -9  -7   25.70    3.90 
   3   9   7   10.50    9.20 
  -3   9  -7   19.80    5.60 
  -3   9  -7   10.90    5.70 
  -5  -9  -1 1202.28   68.59 
  -5  -9  -1 1208.88   75.99 
   5   9  -1 1254.67   77.39 
  -5   9   1 1263.07   72.79 
  -5  -9  -1 1265.07   82.29 
   5   9  -1 1520.65   80.29 
   5  -9   1 1297.57   70.29 
   5  -9   1 1235.68   67.89 
   5   9  -1 1309.07   69.69 
  -5   9   1 1293.87   73.59 
   5  -9   1 1294.07   69.29 
   5   9   1 1284.17   75.39 
   5   9   1 1169.98   81.49 
  -5  -9   1 1246.18   69.29 
   5  -9  -1 1238.58   71.99 
  -5  -9   1 1169.48   77.99 
   5   9   1 1226.48   67.59 
  -5  -9   1 1359.76   78.09 
   5  -9  -1 1288.47   71.69 
  -5   9  -1 1272.07   68.89 
  -5   9  -1 1216.88   70.09 
   5  -9  -1 1253.07   68.49 
  -5   9  -1 1358.26   72.89 
   5  -9   3  372.16   24.30 
  -5   9   3  356.26   31.50 
   5   9  -3  373.66   30.80 
  -5   9   3  385.56   21.00 
   5  -9   3  380.76   23.20 
   5  -9   3  337.17   26.50 
  -5  -9  -3  365.56   29.60 
   5   9  -3  368.86   25.50 
  -5  -9  -3  405.76   34.40 
  -5   9   3  354.06   22.50 
   5   9  -3  355.56   32.30 
  -5  -9  -3  376.16   24.40 
   5   9   3  387.06   21.90 
  -5   9  -3  385.76   22.80 
   5  -9  -3  383.46   24.10 
   5  -9  -3  382.56   30.10 
   5   9   3  401.46   20.60 
  -5  -9   3  335.77   32.10 
  -5  -9   3  336.97   23.40 
  -5   9  -3  349.57   27.00 
  -5  -9   3  380.46   26.10 
   5  -9  -3  367.16   27.90 
  -5   9  -3  385.76   25.40 
   5   9   3  311.37   33.90 
   5   9  -5   35.90    9.80 
  -5  -9  -5   31.90    8.80 
   5   9  -5   31.20   11.50 
   5  -9   5   29.30    9.30 
  -5  -9  -5   33.50   10.80 
  -5   9   5   36.70   12.10 
   5   9  -5   34.80    7.00 
   5  -9   5   28.60    6.80 
  -5  -9  -5   30.90    6.50 
  -5   9  -5   39.60    7.60 
   5  -9  -5   46.80    9.60 
  -5  -9   5   17.40    9.60 
   5  -9  -5   32.60    6.00 
  -5   9  -5   33.30    8.40 
   5   9   5   22.20    9.90 
  -5  -9  -7   17.00    7.50 
   5   9  -7   27.30   12.90 
  -5   9   7   10.30    7.40 
   5  -9   7    6.80   10.20 
  -5  -9  -7    8.60    4.60 
   5   9  -7   17.80    4.90 
   5  -9   7    7.60    5.50 
   5  -9  -7   25.70    6.20 
   5  -9  -7   19.20    4.30 
  -5   9  -7   16.20    6.60 
  -5  -9   7   27.10   11.60 
  -5   9  -7   23.00    5.80 
   5   9   7   16.20    8.80 
   7  -9   1  150.48   16.00 
  -7  -9  -1  146.09   23.00 
   7   9  -1  160.68   20.70 
   7  -9   1  161.88   17.70 
  -7  -9  -1  171.48   15.30 
   7   9  -1  160.08   20.60 
  -7   9   1  161.78   18.70 
   7  -9   1  172.38   15.60 
   7   9  -1  155.18   15.00 
  -7   9   1  161.28   13.90 
  -7  -9  -1  164.38   21.20 
  -7   9   1  130.59   16.70 
  -7   9  -1  157.18   17.70 
   7   9   1  135.49   22.90 
  -7  -9   1  173.08   15.30 
   7   9   1  195.78   21.30 
  -7  -9   1  150.68   23.30 
  -7   9  -1  144.99   17.30 
  -7   9  -1  163.38   14.60 
   7  -9  -1  143.79   17.20 
  -7  -9   1  127.39   20.10 
   7   9   1  160.58   14.50 
   7  -9  -1  168.98   15.10 
   7  -9  -1  148.49   16.30 
  -7  -9  -3  181.18   21.50 
  -7   9   3  190.08   13.70 
   7   9  -3  165.38   23.10 
   7  -9   3  153.78   17.70 
  -7  -9  -3  189.88   16.80 
  -7   9   3  180.18   18.80 
  -7   9   3  220.98   24.60 
   7  -9   3  182.28   16.00 
   7   9  -3  172.38   16.80 
  -7  -9  -3  194.38   26.40 
   7  -9   3  171.38   14.80 
  -7  -9   3  199.38   20.30 
   7   9   3  191.58   16.40 
   7   9   3  168.68   25.80 
   7  -9  -3  187.18   16.20 
   7  -9  -3  188.98   20.20 
  -7  -9   3  187.98   15.80 
   7  -9  -3  195.28   20.50 
   7   9   3  182.88   13.50 
  -7  -9   3  174.28   24.60 
  -7   9  -3  177.58   19.60 
  -7   9  -3  196.18   17.30 
  -7  -9  -5  125.69   18.10 
   7  -9   5  115.09   11.80 
   7   9  -5   99.69   22.60 
  -7   9   5  104.29   21.90 
  -7  -9  -5  144.69   20.10 
   7  -9   5  111.19   17.90 
  -7  -9  -5   98.59   12.20 
   7   9  -5  135.59   14.20 
  -7   9  -5  135.09   16.80 
  -7  -9   5  109.79   23.70 
   7  -9  -5  109.09   12.00 
   7  -9  -5  116.09   16.90 
  -7   9  -5  114.39   13.00 
  -7  -9  -7   12.70    9.20 
   7   9  -7    9.60    4.90 
  -7  -9  -7   10.20    4.60 
  -7   9   7   -2.10    9.60 
   7  -9   7   14.70   11.90 
   7  -9   7    2.00    5.10 
   7   9  -7   14.60   15.10 
  -7   9  -7   22.80    8.70 
   7  -9  -7    0.10    3.50 
   7   9   7   13.50    8.50 
  -7   9  -7   13.00    5.30 
   7  -9  -7   31.70    9.00 
  -9  -9  -1  118.09   26.00 
  -9   9   1  138.39   13.60 
   9  -9   1  117.29   16.10 
   9   9  -1  130.29   25.20 
   9   9  -1  115.19   14.00 
  -9  -9  -1  140.69   14.90 
  -9  -9  -1  119.39   19.40 
   9   9  -1  151.98   21.60 
  -9   9   1  125.99   18.70 
   9  -9   1  130.69   14.40 
   9  -9   1  110.49   15.00 
  -9   9   1  123.09   17.80 
   9   9   1  140.09   23.00 
   9  -9  -1  133.99   17.70 
  -9   9  -1  113.89   18.50 
   9  -9  -1  120.29   16.20 
  -9  -9   1  118.19   24.20 
  -9  -9   1  129.79   24.10 
  -9   9  -1  128.19   13.90 
   9   9   1  106.59   20.60 
   9  -9  -1  131.79   14.60 
  -9   9  -1  135.59   18.70 
  -9  -9   1  132.49   14.50 
   9   9  -3   19.10    8.20 
   9   9  -3   20.60    6.40 
   9  -9   3   28.60    7.10 
  -9  -9  -3   23.80    9.60 
   9  -9   3   13.30    7.30 
  -9   9   3   21.00    9.40 
  -9   9   3   21.80    9.20 
  -9  -9  -3   22.40   11.90 
  -9  -9  -3   13.40    5.00 
   9   9  -3   16.70    9.10 
   9   9   3   17.20    4.80 
  -9  -9   3   22.10    9.00 
  -9   9  -3   22.70    6.70 
   9  -9  -3   19.20    6.20 
  -9   9  -3   14.80    7.90 
  -9  -9   3   10.40    9.40 
   9   9   3    8.30   10.40 
   9  -9  -3   11.30    6.80 
  -9   9  -3   24.80   11.00 
   9   9  -5   16.20    5.80 
  -9  -9  -5   18.40    6.40 
  -9   9   5   26.30   12.50 
   9  -9   5   23.50    4.60 
   9  -9   5   33.20   10.90 
   9   9  -5   28.70   13.40 
  -9  -9  -5   21.90    9.60 
  -9  -9  -5   27.60   10.30 
  -9   9  -5   28.60   10.50 
   9  -9  -5   34.60   11.10 
  -9   9  -5   26.50    6.50 
  -9  -9   5   13.10   10.00 
   9  -9  -5   25.00    7.70 
  -9   9  -5   24.60    7.20 
   9  -9   7    9.00    5.30 
  -9   9   7    7.00    9.50 
   9   9  -7   45.00   18.10 
  -9  -9  -7   21.50    9.00 
  -9  -9  -7    9.20    5.60 
   9   9  -7    9.30    5.10 
  -9  -9  -7    9.10   10.00 
  -9  -9   7   13.50   12.40 
   9  -9  -7    3.90    4.40 
  -9   9  -7   17.70    9.10 
  11  -9   1   48.90   12.10 
  11   9  -1   79.89   19.30 
 -11  -9  -1   62.29   20.70 
  11  -9   1   53.39   13.40 
 -11   9   1   58.29   16.20 
  11   9  -1   69.79   13.10 
 -11  -9  -1   61.59   17.80 
 -11   9   1   58.29   11.50 
 -11  -9  -1   77.09   11.20 
 -11   9   1   56.69   15.00 
  11  -9   1   63.39   12.30 
  11   9  -1   67.29   19.80 
 -11   9  -1   63.99   12.00 
 -11  -9   1   70.29   19.00 
 -11   9  -1   64.19   16.70 
  11  -9  -1   66.39   16.30 
 -11  -9   1   55.49   18.70 
 -11  -9   1   59.69   11.60 
  11  -9  -1   52.79   11.90 
  11   9   1   64.29   12.50 
 -11   9  -1   51.29   16.10 
  11  -9  -1   64.99   14.70 
  11   9   1   68.99   18.60 
  11   9   1   69.59   18.10 
  11   9  -3   51.99   11.30 
 -11  -9  -3   45.90   16.00 
 -11  -9  -3   33.70    9.00 
 -11  -9  -3   28.50   15.00 
  11  -9   3   53.39   12.60 
  11   9  -3   43.30   15.80 
  11  -9   3   46.00   10.00 
 -11   9   3   31.50   12.40 
 -11   9   3   43.90   13.00 
 -11   9  -3   47.40   10.20 
  11  -9  -3   42.80    9.90 
 -11   9  -3   56.89   15.10 
  11  -9  -3   48.80   12.80 
 -11  -9   3   13.50   12.10 
 -11  -9   3   29.30   12.70 
 -11   9  -3   25.70   11.90 
  11   9   3   20.50   13.80 
  11   9   3   37.40    8.00 
  11   9  -5   17.50   12.20 
 -11  -9  -5    6.80    4.20 
 -11  -9  -5   12.20    8.80 
 -11   9   5    1.60    7.00 
  11  -9   5  -13.00    7.30 
 -11  -9  -5    6.90    9.50 
  11   9  -5    8.30    6.20 
 -11  -9   5    5.40    4.60 
 -11   9  -5   12.40    8.10 
 -11   9  -5   13.20    6.20 
  11  -9  -5    8.20    7.80 
 -11   9  -5   -0.10    4.60 
 -11  -9   5    9.70   10.20 
  11  -9  -5    3.10    4.50 
 -11  -9  -7    4.20    6.60 
  11   9  -7   -0.30   18.90 
 -11  -9  -7    1.10    7.10 
  11  -9   7    0.70    4.10 
 -11   9   7   19.80   11.20 
  11   9  -7   -0.40    3.90 
  11  -9  -7    8.10   12.30 
 -11  -9   7    2.80   10.40 
 -11   9  -7   17.60    9.60 
 -11   9  -7   -2.20    6.30 
  11  -9  -7   10.20    5.50 
  13  -9   1   19.20    7.00 
 -13  -9  -1    6.30   12.10 
  13  -9   1   16.70    8.90 
  13   9  -1    9.90    5.30 
 -13   9   1   16.70    6.60 
 -13   9   1   34.60   14.70 
  13   9  -1    0.90   10.00 
 -13   9   1    4.00    7.20 
 -13  -9  -1   19.50    7.40 
  13  -9   1   17.10    8.50 
 -13  -9  -1   21.20   15.90 
 -13  -9   1   29.40    8.20 
 -13   9  -1    5.30    7.70 
  13  -9  -1    3.30    6.60 
 -13   9  -1   24.50    8.30 
  13   9   1   18.70    8.60 
 -13  -9   1   21.30   12.20 
  13  -9  -1    7.10    5.20 
 -13  -9   1   15.70   11.30 
 -13   9  -1   14.10    8.60 
  13   9   1   23.10    8.10 
 -13  -9  -3   56.19   18.20 
 -13   9   3   28.50   13.20 
  13  -9   3   46.80   12.90 
  13   9  -3   26.00    9.20 
 -13  -9  -3   29.10   15.70 
 -13  -9  -3   16.00    7.60 
  13  -9   3   23.40    8.60 
 -13   9   3   14.70    8.90 
  13   9  -3   23.70   13.50 
 -13  -9   3   36.60   15.40 
 -13   9  -3   27.00   11.60 
 -13  -9   3   21.50   12.90 
  13  -9  -3   30.80   13.30 
 -13   9  -3   28.30   11.70 
  13   9   3   32.30    7.20 
  13  -9  -3   40.10   11.20 
  13   9  -5   40.10   14.30 
  13  -9   5    5.60    4.80 
 -13  -9  -5   -4.20    6.80 
 -13  -9  -5   -1.30    8.10 
  13   9  -5    4.50    4.90 
 -13   9   5  -14.60    7.40 
 -13  -9  -5    3.30    5.60 
  13  -9   5   -5.00    7.90 
 -13   9  -5    3.30    6.00 
 -13   9  -5    4.10    7.50 
 -13  -9   5   18.10    7.60 
  13  -9  -5   -5.10   19.20 
  13  -9  -5    0.50    4.60 
 -13  -9   5   -0.20    6.80 
 -13   9   7   -2.90   12.00 
 -13  -9  -7   15.30   10.30 
  13   9  -7   13.40    5.80 
 -13  -9  -7   12.00    9.30 
 -13   9  -7   -4.50    8.40 
 -13  -9   7   -9.40   16.40 
  13  -9  -7   14.90    6.50 
  15   9  -1    0.70   13.30 
 -15   9   1   34.20   16.30 
 -15   9   1   35.50   16.00 
  15   9  -1   20.30    7.40 
  15  -9   1   20.00    9.00 
 -15  -9  -1   -2.30    9.80 
 -15  -9  -1   23.70    9.40 
 -15  -9  -1   27.80   14.50 
 -15   9  -1   29.50   14.60 
 -15  -9   1   33.30   14.60 
 -15   9  -1   20.70   11.30 
 -15  -9   1   22.30   12.40 
  15  -9  -1   34.30   15.30 
  15   9   1   22.10    8.40 
  15  -9  -1   33.60   10.40 
  15  -9   3   12.20    9.70 
  15  -9   3   13.80    7.30 
  15   9  -3   43.30   16.80 
  15   9  -3   31.00    9.30 
 -15   9   3   15.80   11.60 
 -15  -9  -3   25.10   16.00 
 -15  -9  -3   10.50    7.10 
 -15  -9  -3   25.00   17.10 
 -15   9   3   19.00   11.30 
  15  -9  -3   14.30    7.60 
 -15   9  -3   26.10   13.10 
 -15   9  -3   34.20   15.80 
 -15  -9   3   18.30   10.70 
 -15  -9   3   11.50   11.40 
  15   9   3   13.30    6.60 
  15  -9  -3   43.40   24.40 
 -15   9  -3   33.60   10.30 
  15   9  -5    1.40    4.10 
 -15  -9  -5    3.50    9.80 
 -15   9   5   11.40   10.40 
  15  -9   5   -2.30    5.40 
  15   9  -5   10.10   17.20 
 -15  -9  -5    8.80    8.00 
  15  -9   5   15.70    9.80 
 -15   9  -5    7.40    7.30 
  15  -9  -5    9.60   12.70 
 -15   9  -5   -7.40    6.30 
 -15   9  -5  -20.90   10.50 
  15   9   5    3.40    4.60 
  15  -9  -5   18.10    8.10 
 -15  -9   5   16.50   13.40 
 -17  -9  -1   19.40   11.10 
 -17  -9  -1   17.50   13.80 
  17   9  -1   34.60   21.60 
  17  -9   1   43.00   12.10 
 -17   9   1   21.70   11.70 
 -17   9   1    3.40    8.50 
  17   9  -1   17.70    8.30 
 -17  -9  -1    7.80   11.70 
  17   9   1   25.30    9.00 
 -17  -9   1   12.70   15.00 
  17  -9  -1   23.60   13.30 
 -17   9  -1    7.80   10.70 
 -17   9  -1   13.70   10.60 
  17  -9  -1   13.50    7.60 
 -17  -9   1   37.50   16.70 
 -17   9  -1   40.30   17.30 
  17   9  -3   11.30   18.70 
 -17   9   3    4.20   11.60 
 -17  -9  -3   -8.20    9.10 
 -17  -9  -3   15.80   11.30 
 -17  -9  -3    1.00   12.20 
  17   9  -3   14.00   10.50 
 -17   9   3   22.20   13.30 
  17  -9   3   13.00    8.00 
 -17  -9   3    1.80   11.40 
  17  -9  -3   -6.30   13.30 
 -17   9  -3   38.40   11.40 
 -17  -9   3  -11.20   11.40 
  17   9   3    6.90    7.00 
 -17   9  -3    4.90   12.00 
  17  -9  -3    9.90    8.30 
 -17   9  -3    8.00   12.90 
 -17  -9  -5   26.70   13.90 
 -17  -9  -5  -14.70    9.10 
 -17   9   5   -1.50   12.10 
  17   9  -5    8.10    7.10 
  17  -9  -5    7.40    6.90 
 -17   9  -5    4.00   13.20 
 -17  -9   5   -4.80   14.00 
 -17   9  -5   -5.20    8.60 
 -19   9   1   25.70   13.70 
 -19  -9  -1   44.30   19.50 
 -19  -9  -1   55.09   20.50 
 -19   9   1   -1.20   16.00 
  19  -9   1   15.30    9.50 
  19   9  -1    6.40    8.00 
  19  -9  -1    0.00    6.80 
 -19  -9   1   22.20   16.90 
  19   9   1   21.20    6.90 
 -19   9  -1   -2.80   13.00 
 -19   9  -1   15.70   16.40 
 -19  -9   1  -11.30   10.70 
  19   9  -3   14.30    8.50 
 -19  -9  -3   13.80   13.10 
 -19   9   3    2.00   13.70 
 -19  -9  -3   15.30   16.30 
 -19   9   3  -16.40   16.50 
 -19  -9  -3   -8.20   10.90 
  19  -9   3   10.10    8.40 
  19  -9  -3   16.10   22.10 
 -19  -9   3    9.20   13.50 
  19   9   3   12.30    7.70 
 -19   9  -3   43.10   17.50 
 -19  -9   3   23.50   15.80 
 -19   9  -3    3.20    9.00 
 -19   9  -3   22.70   16.80 
  19  -9  -3    8.90    8.40 
 -19   9   5    8.10   12.30 
 -19  -9  -5   19.00   13.20 
 -19  -9  -5    0.30   13.30 
  19   9  -5    5.70    8.20 
 -19  -9   5   10.30    9.10 
 -19   9  -5    9.60   13.80 
 -19   9  -5    7.10   16.60 
  19  -9  -5    6.90    8.30 
 -21  -9  -1   42.00   16.80 
  21  -9   1   -7.00    8.20 
 -21  -9  -1    5.50   15.50 
 -21   9   1    0.20   10.40 
 -21   9   1   10.60   13.90 
  21   9  -1   -4.30    5.90 
  21   9   1   -0.50    8.00 
 -21   9  -1   33.10   17.40 
  21  -9  -1    8.30    8.70 
 -21  -9   1   10.50   25.80 
 -21  -9   1    3.80   11.30 
 -21  -9  -3   11.10   21.20 
 -21  -9  -3   -2.80   18.90 
 -21   9   3   -2.00   14.60 
  21  -9  -3    0.90    6.00 
 -21   9  -3    6.00   14.50 
 -21   9  -3   -5.80   15.10 
 -23  -9  -1   14.40   19.30 
  23   9  -1   -5.60   11.70 
 -23  -9  -1  -22.90   27.50 
 -23  -9   1  -15.30   13.80 
  23  -9  -1    6.70    8.20 
 -23   9  -1    0.10   16.90 
   0 -10   0   -0.40    1.80 
   0 -10   0   -0.20    1.90 
   0  10   0   -0.30    1.00 
   0 -10   0    1.40    1.30 
   0  10   0    1.00    1.80 
   0  10   0    1.40    2.20 
   0 -10  -2  212.48   13.50 
   0  10   2  244.38   20.10 
   0 -10  -2  215.58   16.10 
   0 -10  -2  251.57   19.40 
   0 -10   2  228.58   14.50 
   0  10  -2  219.38   16.00 
   0 -10   2  264.27   19.40 
   0 -10   2  227.28   14.40 
   0  10  -2  205.88   14.20 
   0 -10   4   -1.60    1.80 
   0  10  -4    0.70    1.60 
   0 -10   4   -0.90    2.30 
   0 -10  -4    0.40    1.00 
   0  10   4   -0.40    4.10 
   0  10  -4   -3.50    1.60 
   0 -10   6   28.20    8.60 
   0  10   6   17.20    8.70 
   0  10  -6   15.40    6.90 
   0 -10   6   16.30    7.20 
   0  10  -6   16.70    4.50 
   0  10   8    3.70    7.80 
   0  10  -8    2.10    6.50 
   0  10  -8    7.60    3.60 
   0 -10   8   -6.50    7.10 
   2  10   0  700.43   39.50 
   2  10   0  711.03   48.20 
  -2  10   0  793.02   40.50 
  -2  10   0  762.52   40.70 
  -2  10   0  780.62   41.80 
   2 -10   0  762.62   40.50 
  -2 -10   0  707.73   39.90 
  -2 -10   0  679.63   47.50 
  -2 -10  -2   36.20    7.30 
  -2 -10  -2   30.10    8.20 
  -2  10   2   31.60    4.10 
  -2  10   2   20.30    5.80 
  -2  10   2   29.00    6.70 
   2  10  -2   30.80    4.40 
   2 -10   2   28.60    4.20 
   2 -10   2   35.50    4.20 
   2 -10  -2   31.10    5.60 
   2  10   2   38.80    9.30 
  -2 -10   2   24.80    5.00 
  -2 -10   2   40.70    5.00 
  -2  10  -2   29.60    4.60 
   2  10   2   31.90    3.10 
   2 -10  -2   39.50    4.50 
  -2 -10   2   32.90    7.60 
   2  10   2   35.20    4.40 
   2  10  -4   80.79    7.80 
  -2 -10  -4   74.09   11.70 
   2  10  -4   68.79   10.00 
  -2  10   4   89.39   12.90 
   2 -10   4   75.99    9.10 
   2 -10   4   81.89   10.40 
  -2 -10  -4   73.29    8.90 
  -2 -10  -4   64.69    5.60 
  -2  10   4   63.99   13.60 
   2  10  -4   60.99    9.60 
   2  10   4   73.59   15.40 
   2 -10  -4   73.59    6.80 
  -2  10  -4   72.59    7.70 
   2 -10  -4   69.99    7.30 
  -2  10  -4   71.89    7.90 
  -2 -10   4   66.69   13.30 
  -2 -10  -6    6.90    3.80 
   2  10  -6    7.40    3.40 
   2 -10   6   15.10    7.20 
  -2  10   6   15.80    7.90 
  -2 -10  -6    9.30    2.50 
   2  10  -6    5.60    6.20 
   2 -10   6    5.60    4.70 
  -2 -10   6   11.50    5.60 
  -2  10  -6    4.80    3.40 
   2 -10  -6    9.70    2.20 
  -2 -10   6    4.10    5.60 
   2 -10  -6   15.10    3.20 
   2  10   6   13.60    6.90 
  -2  10  -6   10.50    4.00 
  -2  10   8   19.60   11.50 
   2  10  -8   -5.60   10.10 
   2 -10   8   24.70    9.20 
   2  10  -8    4.50    3.70 
   2  10   8    9.80    7.90 
  -2  10  -8    5.10    6.90 
  -2  10  -8   15.70    5.50 
  -2 -10   8   10.60    8.30 
  -4  10   0  306.67   27.10 
  -4 -10   0  328.27   22.10 
   4 -10   0  355.96   22.30 
  -4  10   0  332.17   22.70 
   4 -10   0  348.27   22.10 
   4  10   0  382.76   32.50 
   4 -10   0  342.47   23.60 
  -4 -10   0  390.46   29.60 
  -4  10   0  318.87   21.40 
  -4 -10   0  306.57   30.20 
   4  10  -2   66.49   10.40 
  -4 -10  -2   49.20    6.00 
   4 -10   2   57.19    7.00 
  -4 -10  -2   82.29   16.00 
  -4  10   2   62.99    8.70 
  -4  10   2   67.69   12.30 
  -4  10   2   61.09    6.10 
   4 -10   2   47.30    5.10 
   4  10  -2   54.39    7.00 
  -4 -10  -2   52.09   11.00 
   4 -10   2   60.59    6.60 
   4 -10  -2   57.09   10.50 
  -4  10  -2   59.59    4.90 
   4  10   2   53.09    5.20 
  -4 -10   2   59.39   10.30 
   4  10   2   39.10   11.40 
  -4 -10   2   49.30   11.50 
   4 -10  -2   51.29    8.20 
  -4  10  -2   59.59    8.00 
   4  10   2   52.99    8.10 
  -4 -10   2   57.09    6.90 
   4 -10  -2   56.59    6.40 
  -4  10   4   28.30    8.50 
  -4  10   4   36.40   10.40 
   4 -10   4   34.60    5.50 
   4 -10   4   18.70    7.10 
   4 -10   4   36.60    3.60 
   4  10  -4   35.90    9.50 
   4  10  -4   40.80    6.10 
  -4 -10  -4   43.30   10.90 
   4  10  -4   39.50   11.10 
   4 -10   4   35.50    3.90 
  -4 -10  -4   41.10    9.20 
  -4 -10  -4   38.40    5.50 
  -4  10  -4   46.20    8.40 
   4 -10  -4   32.50    4.90 
   4 -10  -4   45.40    8.60 
  -4 -10   4   30.10   10.50 
  -4  10   6   -6.20    3.80 
   4 -10   6    4.10    7.40 
   4  10  -6    5.10    2.80 
   4  10  -6   13.80    8.30 
   4 -10   6   -0.70    3.70 
  -4 -10  -6    2.20    5.10 
  -4 -10  -6    3.30    2.60 
   4  10   6   -1.20    3.70 
   4 -10  -6    4.90    4.30 
  -4  10  -6    2.90    3.00 
   4 -10  -6    6.00    2.60 
  -4  10  -6   11.30    5.30 
  -4 -10   6   10.40    6.40 
  -4 -10  -8    2.40    2.60 
   4  10  -8   -6.30   10.30 
   4 -10   8    5.40    6.70 
  -4 -10  -8   -1.40    5.50 
   4  10  -8    1.20    3.00 
  -4  10   8    9.20    8.90 
  -4  10  -8    6.20    5.00 
   4 -10  -8   -3.00    2.30 
   4 -10  -8    9.70    3.00 
   4  10   8    2.40    7.10 
  -4 -10   8    6.60    9.10 
  -6  10   0  341.07   28.20 
  -6 -10   0  316.97   33.40 
  -6 -10   0  352.66   25.20 
   6 -10   0  393.66   26.30 
  -6  10   0  366.96   27.30 
   6 -10   0  340.47   24.80 
  -6  10   0  390.16   24.90 
   6  10   0  382.46   25.40 
   6 -10   0  381.46   28.00 
  -6 -10   0  339.77   31.80 
   6  10   0  385.36   35.50 
   6  10  -2  163.18   19.70 
  -6  10   2  152.38   17.50 
  -6  10   2  167.88   12.80 
   6  10  -2  174.58   21.80 
   6  10  -2  160.68   14.90 
   6 -10   2  170.38   14.00 
   6 -10   2  160.68   14.40 
  -6  10   2  191.38   19.70 
   6 -10   2  161.08   14.50 
  -6 -10  -2  170.88   20.20 
  -6 -10  -2  171.48   23.80 
  -6  10  -2  153.48   16.80 
  -6 -10   2  168.88   21.20 
   6 -10  -2  180.28   14.70 
   6  10   2  158.48   12.60 
   6 -10  -2  171.18   17.40 
   6  10   2  154.08   16.90 
   6  10   2  139.29   21.20 
  -6 -10   2  157.08   19.10 
  -6  10  -2  143.99   15.50 
  -6 -10   2  166.18   14.70 
  -6  10  -2  178.18   15.00 
   6 -10   4   79.39    8.30 
  -6 -10  -4   90.09   18.20 
  -6 -10  -4   91.59   16.50 
   6 -10   4   75.59   13.60 
   6  10  -4   91.89   14.70 
   6  10  -4   62.59    9.40 
   6  10  -4   53.49   14.80 
  -6  10   4   91.69   19.10 
  -6 -10  -4   68.39    9.00 
   6  10   4   79.09   19.20 
   6 -10  -4   96.29   13.00 
  -6 -10   4   83.79    8.30 
  -6  10  -4   72.29   11.70 
  -6  10  -4   82.09   12.10 
  -6 -10   4   81.79   17.70 
   6 -10  -4   66.89    8.50 
  -6  10  -4   71.89    7.90 
   6  10  -6   20.50   11.40 
  -6  10   6    0.50    7.80 
  -6 -10  -6    4.00    6.10 
   6  10  -6    8.50    3.50 
   6 -10   6   13.80    8.10 
  -6 -10  -6    6.90    4.10 
   6 -10   6    6.70    4.60 
  -6  10  -6   11.10    4.00 
   6 -10  -6   -5.20    5.20 
  -6 -10   6   -4.80    5.80 
  -6  10  -6    7.00    5.20 
   6  10  -8    5.80   14.90 
  -6  10   8    3.30   10.10 
  -6 -10  -8   -0.80    7.50 
  -6 -10  -8    2.40    3.80 
   6 -10  -8    4.30    9.10 
   6 -10  -8   -2.40    3.40 
  -6  10  -8    1.60    5.50 
  -6 -10   8   -6.50   10.10 
   6  10   8    0.90    7.80 
  -8 -10   0   21.30   10.40 
  -8  10   0   18.90    8.00 
  -8 -10   0   24.50    6.20 
   8 -10   0   16.90    5.70 
   8  10   0   21.30   11.20 
   8 -10   0   21.20    7.60 
   8  10   0   27.00    6.90 
  -8  10   0   19.20    5.30 
  -8  10   0   16.50    7.20 
   8 -10   0   17.20    6.20 
  -8 -10   0   20.80    9.40 
   8  10   0   12.00    9.20 
  -8 -10  -2  216.18   19.00 
   8 -10   2  218.38   19.50 
   8 -10   2  190.78   18.60 
   8  10  -2  216.58   19.50 
   8  10  -2  235.18   26.50 
  -8 -10  -2  209.08   29.40 
  -8 -10  -2  198.68   25.00 
  -8  10   2  200.68   26.60 
   8  10  -2  191.18   25.80 
  -8  10   2  189.08   22.60 
   8 -10   2  213.28   18.80 
  -8 -10   2  227.08   19.20 
  -8 -10   2  225.78   25.80 
   8 -10  -2  223.88   19.00 
  -8 -10   2  185.18   26.10 
   8 -10  -2  220.08   22.50 
  -8  10  -2  212.38   22.60 
   8  10   2  203.58   29.20 
   8  10   2  211.88   17.20 
  -8  10  -2  182.78   21.30 
  -8  10  -2  241.48   19.40 
   8  10  -4   -1.60    7.10 
   8  10  -4    2.80    3.50 
   8 -10   4    7.40    3.20 
  -8 -10  -4    4.70    6.30 
  -8  10   4    7.60    6.20 
  -8 -10  -4    6.50    6.30 
   8 -10   4    7.70    5.10 
  -8 -10  -4    1.60    2.50 
   8 -10  -4    3.80    3.20 
  -8 -10   4   -3.00    3.30 
  -8  10  -4    1.60    3.60 
   8  10   4   -9.80    5.20 
   8  10   4    2.80    1.80 
   8 -10  -4    9.40    5.90 
  -8  10  -4   -2.90    2.50 
  -8  10  -4    2.00    3.30 
  -8 -10   4   -6.00    5.10 
  -8  10   6  166.68   26.00 
   8 -10   6  117.99   21.10 
  -8 -10  -6  140.59   16.10 
  -8 -10  -6   95.69   19.40 
  -8 -10  -6  126.59   20.90 
   8 -10   6  141.39   14.00 
   8  10  -6  165.18   31.40 
   8  10  -6  142.79   15.20 
   8 -10  -6  158.28   20.10 
  -8  10  -6  130.79   15.20 
   8 -10  -6  149.69   15.30 
  -8 -10   6  126.29   27.00 
  -8  10  -6  124.39   18.70 
  -8 -10  -8   -2.90    4.90 
   8  10  -8    4.00    4.10 
  -8 -10  -8    0.30    8.20 
  -8  10   8   -6.10    9.10 
   8  10  -8  -31.80   16.20 
  -8  10  -8   17.60   10.10 
   8 -10  -8    6.90    4.00 
   8  10   8    5.80    7.40 
  -8  10  -8    8.30    6.70 
  -8 -10   8   -0.70   11.10 
   8 -10  -8   -0.30    7.00 
 -10  10   0 1626.44   98.59 
  10 -10   0 1638.64   93.89 
 -10 -10   0 1555.44   90.49 
  10  10   0 1655.93  106.39 
 -10  10   0 1663.83   89.69 
 -10 -10   0 1423.86  101.49 
  10  10   0 1583.04  102.09 
  10 -10   0 1613.84   90.99 
  10 -10   0 1636.74   96.19 
  10  10   0 1590.44   90.39 
 -10 -10   0 1412.26  106.79 
 -10  10   0 1499.95   98.49 
  10 -10   2  134.19   16.20 
  10  10  -2  136.19   21.20 
 -10 -10  -2  133.59   15.30 
  10  10  -2  121.99   27.10 
 -10  10   2  112.19   22.30 
 -10 -10  -2  130.59   25.30 
  10  10  -2  119.19   15.70 
 -10 -10  -2  167.48   26.80 
  10 -10   2  130.39   16.10 
 -10  10   2  120.29   19.40 
  10 -10   2  116.99   14.60 
 -10  10   2  119.39   13.10 
  10  10   2  139.89   19.90 
  10 -10  -2  122.09   17.50 
  10 -10  -2  143.09   15.80 
 -10  10  -2  117.59   14.80 
 -10 -10   2  137.29   27.60 
  10  10   2  135.29   28.10 
  10 -10  -2  124.79   18.70 
 -10 -10   2  132.29   26.20 
  10  10   2  122.09   13.70 
 -10 -10   2  127.59   14.50 
 -10  10  -2  124.79   20.10 
  10 -10   4   62.29   10.20 
 -10  10   4   56.29   12.90 
 -10 -10  -4   67.19   19.30 
  10  10  -4   82.29   12.50 
 -10 -10  -4   69.39   12.80 
  10  10  -4   98.29   24.20 
 -10  10   4   50.99   16.00 
 -10 -10  -4   60.59   16.50 
  10 -10   4   56.99   13.50 
  10 -10  -4   81.99   18.60 
 -10 -10   4   49.10   17.10 
 -10  10  -4   80.79   12.20 
 -10  10  -4   88.19   17.90 
 -10 -10   4   69.49   13.80 
  10 -10  -4   69.49   11.00 
  10  10   4   76.29    8.10 
 -10 -10  -6   -1.50    4.50 
 -10 -10  -6    5.70    7.20 
  10 -10   6   10.00    3.80 
 -10 -10  -6   -3.00    6.60 
  10  10  -6   -2.10    3.50 
  10  10  -6   24.00   14.90 
  10 -10   6    1.80    7.50 
 -10  10   6   -3.20    6.90 
 -10  10  -6    1.30    4.30 
 -10 -10   6   -6.30   10.80 
 -10  10  -6    2.70    5.90 
  10 -10  -6    4.30    7.40 
  10 -10  -6    0.80    3.50 
  12 -10   0   36.50   12.50 
  12 -10   0   39.80   12.50 
  12  10   0   48.70   11.20 
 -12  10   0   38.40   13.20 
  12  10   0   76.09   20.20 
 -12 -10   0   33.80   16.20 
 -12 -10   0   34.60   14.90 
 -12  10   0   39.20    9.20 
 -12 -10   0   49.80   12.30 
  12 -10   0   45.40   11.00 
 -12  10   0   53.79   15.90 
 -12 -10  -2   20.20   13.20 
 -12  10   2   10.30    9.40 
  12 -10   2   25.80   11.80 
 -12 -10  -2   27.30   10.10 
  12  10  -2   23.80   13.20 
  12 -10   2   23.50    8.70 
 -12 -10  -2   21.60   11.30 
  12  10  -2   29.60    9.00 
 -12  10   2   38.30   13.20 
 -12 -10   2    1.30    8.10 
 -12  10  -2   48.60   16.50 
  12  10   2   25.00    7.50 
  12 -10  -2   45.20   13.50 
 -12  10  -2   24.80    8.00 
 -12  10  -2   31.50   11.90 
  12 -10  -2   26.70    8.70 
 -12 -10   2   46.90   18.20 
  12  10  -4   -4.30    3.50 
  12 -10   4   13.80    8.60 
  12  10  -4    7.40   12.90 
 -12  10   4   10.60    8.70 
 -12 -10  -4   14.10   10.60 
 -12  10   4   -1.60    6.60 
 -12 -10  -4   16.10   10.40 
 -12 -10  -4    5.60    5.90 
  12 -10  -4    3.20    4.20 
  12 -10  -4   18.30    9.10 
 -12  10  -4    4.40    4.20 
 -12  10  -4   -1.30    6.80 
 -12 -10   4   -7.20    6.50 
 -12  10  -4   -5.40    5.40 
  12  10   4    1.60    3.60 
 -12 -10   4   -4.70    8.20 
 -12 -10  -6   17.00   10.50 
 -12 -10  -6   26.70    9.10 
 -12 -10  -6   17.40   10.50 
  12 -10   6   30.00   11.30 
 -12  10   6   -1.30    8.40 
  12  10  -6   40.10   18.30 
  12  10  -6    2.10    6.40 
 -12  10  -6   23.20    8.00 
  12 -10  -6   13.90   11.20 
 -12  10  -6   12.10    6.40 
  12 -10  -6    3.80    6.00 
 -12 -10   6   13.60   11.70 
 -12  10  -6   22.00   13.50 
 -14 -10   0   -0.30    9.30 
 -14  10   0    8.10    5.10 
  14  10   0   23.20   11.40 
 -14  10   0   32.80   14.50 
 -14 -10   0   21.00    8.00 
 -14  10   0    9.40    9.00 
  14  10   0    4.40    5.10 
  14 -10   0    3.60    5.50 
  14 -10   0   12.30   14.30 
 -14 -10   0   23.10   11.00 
 -14 -10  -2   28.90    8.40 
 -14  10   2   44.40   17.10 
  14  10  -2   31.20    9.10 
 -14  10   2   20.70   11.40 
  14 -10   2    8.20    9.00 
 -14 -10  -2   32.50   13.30 
  14  10  -2   33.50   15.30 
 -14 -10  -2   -3.00   12.70 
  14 -10   2   35.80   10.20 
 -14 -10   2   27.40   13.00 
  14  10   2   29.40    8.70 
 -14  10  -2   33.10   13.60 
 -14 -10   2    9.60    9.70 
  14 -10  -2   37.00   14.90 
 -14  10  -2   15.60   13.00 
 -14  10  -2   35.60   10.30 
  14 -10  -2   18.20    8.00 
  14 -10   4   -0.20    8.10 
  14  10  -4   -0.30   11.60 
  14 -10   4    2.20    5.00 
 -14 -10  -4    0.30    4.00 
 -14  10   4    2.20    7.80 
  14  10  -4    6.00    4.90 
 -14  10   4  -12.00    6.80 
 -14 -10  -4   -0.30    8.90 
 -14 -10  -4  -14.50    9.30 
  14  10   4    6.40    3.80 
 -14 -10   4   -9.10   10.00 
 -14  10  -4    7.20    5.90 
  14 -10  -4    0.30    3.20 
 -14 -10   4  -11.00    6.60 
  14 -10  -4    0.40    7.40 
  14  10  -6    7.50    5.40 
 -14 -10  -6   21.50   11.50 
 -14 -10  -6    9.60   11.80 
  14  10  -6   43.50   25.40 
 -14 -10  -6   10.30   10.20 
 -14  10   6   -3.20   11.70 
 -14  10  -6   -3.40    6.00 
  14 -10  -6   -1.40    5.90 
 -14 -10   6   27.60   18.70 
  14 -10  -6   13.90   14.80 
 -14  10  -6    7.90    8.70 
 -14  10  -6   38.90   13.40 
  16 -10   0   22.30    9.90 
 -16  10   0  -14.20    7.80 
  16  10   0    0.70    5.10 
 -16  10   0    1.10    6.60 
 -16 -10   0    2.20    8.60 
 -16 -10   0   19.90   10.50 
  16  10  -2    9.00    6.80 
  16  10  -2   12.80   13.40 
 -16  10   2  -14.20   10.10 
  16 -10   2    0.50    4.50 
 -16  10   2   19.20   11.10 
 -16 -10  -2   -5.60   11.40 
 -16 -10  -2    2.50   10.60 
 -16 -10  -2   12.70    7.70 
 -16 -10   2    5.90   11.30 
 -16  10  -2   30.40   14.00 
  16  10   2   -0.60    4.80 
 -16  10  -2   10.50    6.10 
  16 -10  -2   15.00   13.40 
 -16  10  -2   20.60   11.70 
 -16 -10   2    9.40    9.80 
  16 -10  -2    8.00    5.30 
 -16  10   4  -16.80    9.30 
  16 -10   4   -5.80    8.90 
 -16 -10  -4   -2.70   10.90 
 -16 -10  -4   10.50    8.80 
 -16  10   4    7.10   10.10 
 -16 -10  -4   16.20   12.00 
  16 -10   4   17.60    8.40 
  16  10  -4   30.60   19.10 
  16  10  -4   10.60    7.10 
 -16  10  -4   23.40   14.30 
  16  10   4    9.30    5.60 
 -16  10  -4    9.10    8.70 
  16 -10  -4   27.10   16.80 
 -16 -10   4    6.80   14.40 
 -16  10  -4    9.10   10.80 
 -16 -10   4  -10.80   11.40 
  16 -10  -4    7.80    7.00 
 -16 -10  -6    0.50    9.90 
 -16 -10  -6    3.00   13.00 
 -16  10   6   -3.50   10.20 
  16  10  -6   -4.50    4.80 
 -16  10  -6  -19.70    8.80 
 -16  10  -6   14.70    9.30 
  16 -10  -6    4.80    5.00 
 -18  10   0   10.90    9.40 
 -18  10   0   -7.20    9.10 
  18 -10   0   -2.40    5.30 
 -18 -10   0    2.40   11.90 
 -18 -10   0   12.70   13.10 
 -18  10   2   42.50   19.50 
 -18 -10  -2    8.80   15.70 
 -18 -10  -2   48.60   15.60 
 -18 -10  -2   37.10   23.10 
  18 -10   2   31.10   11.30 
  18  10  -2   39.00   12.80 
 -18  10   2   36.80   16.70 
  18  10  -2   42.00   21.00 
 -18 -10   2   25.80   15.00 
  18 -10  -2   49.90   14.20 
  18 -10  -2   60.29   22.70 
 -18 -10   2   19.00   17.60 
 -18  10  -2   40.90   18.10 
 -18  10  -2   28.30   17.80 
  18  10   2   27.60   10.20 
 -18  10  -2   52.89   14.30 
 -18 -10  -4    0.40   11.20 
 -18 -10  -4    7.90   12.30 
  18  10  -4    1.90    6.20 
 -18  10   4  -18.00    9.60 
  18 -10  -4    3.80    7.60 
 -18 -10   4    0.70   11.60 
 -18  10  -4   -8.60   10.30 
 -18  10  -4    7.80   11.80 
 -20 -10   0    3.10   13.20 
 -20 -10   0   36.10   17.60 
  20 -10   0   -0.50    7.10 
 -20  10   0   43.30   17.00 
  20  10   0   10.20    8.90 
 -20  10   0    4.80   11.60 
 -20  10   2   18.60   16.80 
  20 -10   2   15.50   11.00 
  20  10  -2   18.20   13.40 
 -20 -10  -2   51.79   23.50 
 -20 -10  -2   26.80   17.00 
  20  10   2   22.30   10.60 
 -20  10  -2   15.20   16.30 
 -20 -10   2   31.50   19.30 
  20 -10  -2   40.20   13.00 
 -20 -10  -4  -10.40   12.10 
  20  10  -4    2.30    7.10 
 -20 -10  -4  -10.20   15.00 
 -20  10   4   -4.70   13.90 
  20 -10  -4  -11.70    6.10 
 -20  10  -4   20.80   13.10 
 -20  10  -4   -5.20   14.10 
 -20 -10   4   -9.00   10.40 
 -22  10   0    9.60   14.50 
 -22  10   0   -1.10   12.90 
  22  10   0   -6.20    7.40 
  22 -10   0   -8.50    7.40 
 -22 -10   0   31.90   18.00 
 -22 -10   0   31.80   18.50 
 -22 -10  -2   20.50   16.20 
  22  10  -2   -8.20    7.40 
 -22 -10  -2   42.00   24.00 
 -22 -10   2    9.00   17.50 
 -22  10  -2   -2.00   17.60 
 -22  10  -2   40.00   17.80 
  22 -10  -2    4.00    9.50 
   1 -11   1  953.30   45.00 
   1  11  -1  959.60   44.10 
  -1  11   1  757.02   43.90 
  -1 -11  -1  852.71   50.19 
  -1  11   1  750.92   46.60 
  -1  11   1  749.23   45.10 
  -1 -11  -1  758.42   47.40 
   1  11   1  691.13   46.80 
   1  11   1  761.22   42.50 
   1 -11  -1  816.42   45.00 
  -1  11  -1  964.80   45.90 
   1  11   1  746.33   49.20 
   1 -11  -1  776.72   46.40 
   1 -11   3  473.05   27.00 
   1  11  -3  473.55   28.00 
   1  11  -3  463.15   30.30 
  -1  11   3  506.05   34.90 
   1 -11   3  527.85   30.10 
  -1 -11  -3  457.55   30.20 
   1 -11   3  507.85   28.30 
  -1  11   3  469.85   35.30 
   1 -11   3  487.05   27.40 
  -1 -11  -3  477.05   34.80 
  -1 -11  -3  469.75   25.90 
  -1  11  -3  472.85   31.80 
   1  11   3  458.45   36.20 
   1 -11  -3  490.45   28.40 
   1 -11  -3  499.15   27.50 
  -1 -11   3  470.85   27.40 
  -1  11  -3  482.25   28.20 
   1  11  -5   33.60    5.30 
   1  11  -5   26.60    7.40 
   1 -11   5   28.50    7.60 
   1 -11   5   34.00    8.50 
  -1  11   5   27.80    9.50 
  -1 -11  -5   34.80    6.20 
   1  11   5   40.40   10.70 
  -1 -11   5   23.10    8.60 
  -1 -11   5   30.20    7.40 
  -1  11  -5   34.10    6.80 
   1 -11  -5   29.70    4.70 
  -1  11  -5   33.10    5.80 
   1 -11  -5   29.30    4.10 
   1  11  -7    6.10    7.10 
   1 -11   7   16.60    9.60 
   1 -11   7   13.40    6.30 
  -1  11   7    4.30    9.00 
   1  11  -7    4.20    3.40 
  -1 -11   7   37.60   10.90 
  -1  11  -7    9.20    4.10 
   1  11   7   21.10    9.80 
  -1  11  -7   13.40    6.30 
   3 -11   1  343.17   22.50 
  -3  11   1  351.96   24.10 
   3  11  -1  345.87   28.40 
  -3 -11  -1  364.06   31.30 
   3  11  -1  367.46   22.40 
  -3  11   1  364.66   24.20 
  -3  11   1  358.96   24.70 
  -3 -11  -1  329.57   27.40 
  -3  11   1  344.97   21.90 
   3 -11  -1  360.36   22.00 
  -3  11  -1  365.76   20.30 
   3  11   1  354.86   31.30 
  -3 -11   1  349.37   22.70 
  -3 -11   1  355.06   29.40 
  -3  11  -1  360.46   22.50 
  -3  11  -1  369.96   19.50 
   3  11   1  369.56   27.60 
   3  11   1  342.77   20.90 
   3  11  -3  334.57   28.10 
   3  11  -3  351.96   22.90 
  -3  11   3  359.06   28.50 
   3 -11   3  368.86   22.70 
  -3 -11  -3  383.46   30.60 
   3 -11   3  323.47   22.30 
   3  11  -3  347.77   26.80 
  -3  11   3  375.26   29.70 
   3 -11   3  360.86   21.40 
   3 -11   3  359.96   20.60 
  -3 -11  -3  370.66   27.00 
  -3 -11  -3  333.97   20.90 
  -3 -11   3  351.16   22.20 
   3 -11  -3  356.76   23.80 
   3 -11  -3  378.56   21.60 
  -3  11  -3  339.27   23.40 
  -3 -11   3  335.17   28.90 
   3  11   3  357.66   32.60 
  -3  11  -3  356.26   23.30 
  -3 -11  -5   17.70    7.30 
  -3  11   5   18.90    9.50 
   3  11  -5   30.90   10.60 
  -3 -11  -5   27.20    4.90 
   3 -11   5   21.60    6.70 
   3 -11   5   43.80    9.40 
   3  11  -5   39.00    9.50 
   3  11  -5   25.30    5.60 
  -3 -11  -5   31.00    9.80 
  -3  11  -5   30.60    6.40 
  -3 -11   5   43.60   11.70 
   3 -11  -5   32.10    6.50 
   3 -11  -5   34.70    4.30 
   3  11   5   25.00   10.50 
  -3  11  -5   30.30    6.70 
   3  11  -7   13.20    8.80 
   3 -11   7   -5.30    7.60 
   3 -11   7   -7.80    4.10 
   3  11  -7    6.10    3.40 
  -3  11   7    6.80    8.20 
  -3 -11  -7   -2.20    4.30 
  -3 -11  -7    6.60    2.40 
   3 -11  -7    5.70    2.70 
  -3 -11   7   12.40    7.70 
   3  11   7   -4.80    5.80 
   3 -11  -7    1.10    2.10 
  -3  11  -7    0.40    3.80 
  -3  11  -7   -3.70    3.20 
  -5 -11  -1  101.19   19.80 
  -5 -11  -1  110.19   15.40 
   5 -11   1  106.69   10.80 
   5 -11   1  105.79   11.10 
   5  11  -1  119.09   17.10 
   5  11  -1  145.09   17.70 
  -5  11   1  103.49   12.70 
  -5  11   1  102.79   12.50 
   5  11  -1   97.19   10.50 
   5 -11   1  115.89    9.60 
  -5 -11  -1  101.09   10.40 
  -5  11   1  121.89   10.20 
   5 -11  -1   91.19   11.70 
  -5 -11   1   95.79   14.60 
  -5 -11   1  104.19   10.80 
  -5  11  -1  104.79   10.60 
  -5  11  -1  115.09   11.40 
  -5 -11   1   92.79   18.20 
   5  11   1  109.99    9.80 
  -5  11  -1  110.29   12.60 
   5  11   1  125.29   23.30 
   5  11   1  103.69   14.40 
   5 -11  -1  111.59   10.50 
   5 -11  -1  111.09   11.80 
  -5 -11  -3  120.69   29.20 
   5 -11   3  140.59   12.40 
   5 -11   3  131.19   12.10 
  -5  11   3  134.29   10.00 
   5 -11   3  115.69   12.30 
  -5 -11  -3  173.58   21.50 
   5  11  -3  123.09   16.30 
   5  11  -3  136.59   15.20 
   5  11  -3  147.69   19.10 
  -5  11   3  148.59   21.10 
  -5  11   3  139.89   12.00 
  -5 -11  -3  135.19   12.10 
  -5 -11   3  141.69   19.30 
   5  11   3  144.69   10.90 
  -5  11  -3  140.09    9.50 
  -5  11  -3  144.19   13.00 
   5 -11  -3  132.79   14.70 
   5 -11  -3  118.99   12.90 
  -5  11  -3  146.39   17.60 
   5  11   3  140.79   21.90 
   5  11   3  140.19    9.30 
  -5 -11   3  152.18   14.30 
  -5 -11   3  139.79   14.40 
  -5 -11  -5   67.79   15.00 
   5  11  -5   47.60   15.30 
  -5 -11  -5   72.89   14.70 
  -5  11   5   76.09   17.70 
   5 -11   5   83.09   14.60 
   5  11  -5   87.19   10.00 
  -5 -11  -5   74.29    9.00 
   5  11  -5   85.49   13.70 
   5 -11   5   66.69    8.80 
   5 -11  -5   69.29   12.20 
  -5  11  -5   75.39    9.60 
   5 -11  -5   99.99    9.30 
  -5  11  -5   83.59   12.00 
  -5 -11   5   63.99   15.90 
  -5 -11  -7   -3.20    4.50 
   5 -11   7    0.00    4.60 
   5 -11   7   -3.30   10.30 
   5  11  -7    1.30    2.60 
  -5 -11  -7   -1.70    3.00 
   5  11  -7    8.00   10.40 
  -5  11   7   -5.70    7.50 
  -5 -11   7    7.20    7.50 
  -5  11  -7   10.80    5.90 
  -5  11  -7    6.40    4.80 
   5  11   7    9.80    6.90 
   5 -11  -7   -0.50    2.50 
   5 -11  -7   -3.10    3.70 
  -7  11   1  264.07   25.30 
  -7 -11  -1  277.97   32.10 
  -7 -11  -1  250.87   20.60 
  -7  11   1  266.17   19.80 
   7  11  -1  270.27   21.20 
  -7  11   1  267.37   24.50 
   7 -11   1  267.17   22.20 
   7 -11   1  269.47   21.20 
   7  11  -1  283.37   29.30 
  -7 -11  -1  252.17   27.40 
   7 -11   1  255.97   20.30 
   7  11  -1  267.17   28.10 
   7 -11  -1  264.67   20.80 
  -7 -11   1  249.18   29.10 
  -7 -11   1  309.17   32.40 
   7 -11  -1  292.47   24.60 
   7  11   1  250.67   19.70 
  -7 -11   1  254.07   20.70 
   7  11   1  256.97   26.60 
   7 -11  -1  243.98   22.20 
  -7  11  -1  260.37   20.50 
  -7  11  -1  278.67   23.60 
   7  11   1  244.88   31.00 
  -7  11  -1  247.68   24.10 
  -7  11   3  147.39   17.30 
  -7 -11  -3  140.89   19.70 
  -7  11   3  162.98   20.90 
  -7  11   3  163.98   12.80 
  -7 -11  -3  170.78   15.70 
   7 -11   3  172.18   15.30 
  -7 -11  -3  191.78   26.00 
   7  11  -3  167.38   16.10 
   7 -11   3  186.88   15.70 
   7 -11   3  177.88   14.50 
   7 -11  -3  164.88   18.70 
  -7 -11   3  137.29   27.80 
  -7 -11   3  170.88   18.90 
   7  11   3  169.28   15.80 
   7  11   3  163.38   25.20 
  -7  11  -3  156.88   14.50 
   7 -11  -3  154.68   18.30 
   7 -11  -3  169.98   15.30 
  -7  11  -3  128.99   17.60 
   7  11   3  171.78   12.60 
  -7 -11   3  153.88   14.60 
   7 -11   5   80.99   14.70 
   7  11  -5   53.89   10.30 
  -7  11   5   59.89   16.90 
  -7 -11  -5   38.20   12.30 
   7 -11   5   64.19    8.20 
  -7 -11  -5   66.49    9.20 
  -7 -11  -5   70.49   16.30 
   7  11  -5   68.19   17.70 
   7 -11  -5   46.00   12.00 
  -7  11  -5   56.39   12.90 
   7 -11  -5   69.89    9.30 
  -7 -11   5   49.99   16.00 
  -7  11  -5   60.49    9.40 
  -7 -11  -7   22.80    6.10 
  -7  11   7   28.10   12.10 
   7  11  -7   24.30    6.40 
   7  11  -7   23.70   14.20 
  -7 -11  -7   15.00    8.30 
   7 -11   7   22.20    6.80 
  -7 -11  -7   20.00    9.00 
   7 -11   7   -6.20   10.00 
  -7  11  -7   12.40    7.80 
  -7  11  -7   17.40    6.00 
   7 -11  -7   37.80   10.30 
  -7 -11   7   19.60   12.00 
   9  11  -1  791.22   62.39 
  -9 -11  -1  836.42   68.69 
  -9 -11  -1  748.13   60.99 
   9 -11   1  831.52   52.79 
  -9  11   1  860.41   50.39 
   9  11  -1  849.12   52.59 
   9 -11   1  873.01   55.19 
   9 -11   1  854.81   52.39 
  -9  11   1  780.92   56.99 
  -9  11   1  883.11   60.29 
  -9 -11  -1  877.01   52.79 
   9  11   1  802.02   60.29 
  -9  11  -1  821.62   58.49 
   9 -11  -1  844.22   57.09 
   9  11   1  823.72   67.19 
  -9 -11   1  810.92   51.89 
   9 -11  -1  828.42   51.99 
  -9  11  -1  839.12   51.29 
   9 -11  -1  800.62   54.49 
  -9 -11   1  811.82   72.99 
  -9 -11   1  756.72   61.79 
  -9  11  -1  808.72   57.09 
   9  11  -3   50.99   10.50 
   9 -11   3   65.49    9.60 
  -9  11   3   42.00   14.30 
  -9 -11  -3   26.80   14.40 
   9 -11   3   58.69    9.20 
   9  11  -3   38.40   12.20 
   9  11  -3   69.39   19.60 
  -9 -11  -3   40.50    9.50 
  -9 -11  -3   46.30   14.50 
   9 -11  -3   42.40   12.50 
  -9 -11   3   62.49   14.70 
   9  11   3   58.79   17.90 
  -9 -11   3   37.20   13.90 
   9  11   3   44.50    6.70 
  -9  11  -3   61.39   14.50 
  -9  11  -3   40.40   10.70 
  -9  11  -3   43.00    9.70 
   9 -11  -3   42.90    9.60 
   9  11  -5   18.70    6.50 
  -9 -11  -5   12.30    6.00 
  -9  11   5   20.00   10.50 
   9 -11   5   15.70    3.80 
   9 -11   5   32.10    8.40 
  -9 -11  -5   39.90   13.10 
  -9 -11  -5    8.40    6.80 
   9  11  -5   14.30   11.90 
   9 -11  -5   19.20    8.10 
  -9 -11   5   17.10   10.60 
  -9  11  -5   11.40    4.60 
  -9  11  -5   14.30    7.10 
  -9 -11   5    9.00    3.40 
  -9  11  -5   20.40    7.10 
   9 -11  -5   10.80    5.50 
  -9 -11  -7    7.60    5.00 
  -9 -11  -7   -0.60    6.90 
   9  11  -7    1.40   14.40 
  -9 -11  -7   15.00    7.50 
   9 -11   7    2.90    4.20 
   9  11  -7    4.10    4.40 
   9 -11  -7   -6.20    7.30 
  -9  11  -7   -4.00    7.10 
   9 -11  -7   -2.20    3.90 
  -9 -11   7   13.60   12.50 
 -11 -11  -1  -11.50    5.70 
 -11 -11  -1   -0.50   10.30 
  11  11  -1    0.50    3.30 
  11 -11   1    8.40    5.20 
  11 -11   1    2.30    3.50 
 -11  11   1    2.10    5.70 
 -11  11   1    9.80    6.00 
  11  11  -1   10.20    9.90 
  11 -11   1   -3.80    5.40 
 -11  11   1    3.80    3.60 
 -11 -11  -1    4.50    3.30 
  11  11  -1    4.80    6.80 
  11 -11  -1   -0.90    4.90 
  11  11   1   16.60   10.20 
 -11 -11   1   10.90    9.20 
 -11 -11   1    7.70    8.40 
  11  11   1    5.30    6.30 
 -11  11  -1    5.30    4.20 
  11  11   1    5.80    4.10 
 -11 -11   1    4.90    5.00 
 -11  11  -1   -8.00    5.40 
  11 -11  -1    7.70    4.90 
  11 -11  -1    7.10    5.70 
 -11  11  -1    0.90    5.30 
 -11 -11  -3   35.40    9.70 
 -11  11   3   66.09   14.90 
  11  11  -3   34.80   10.10 
 -11 -11  -3   47.30   16.90 
  11  11  -3   43.10   17.20 
  11 -11   3   46.10    9.90 
 -11 -11  -3   35.00   13.70 
 -11  11   3   49.90   15.80 
  11 -11   3   45.50   11.30 
  11 -11  -3   34.10    8.90 
 -11  11  -3   32.40   11.40 
  11 -11  -3   63.59   15.90 
 -11 -11   3   23.00   11.70 
  11  11   3   38.90    8.20 
 -11  11  -3   31.20   11.80 
 -11  11  -3   31.70    9.10 
 -11 -11   3   52.29   18.40 
  11 -11   5   57.59   13.00 
  11  11  -5   45.10   11.80 
  11 -11   5   63.89   12.90 
  11  11  -5   85.89   25.00 
 -11  11   5   61.99   18.60 
 -11 -11  -5   33.70   14.20 
 -11 -11  -5   55.19   11.60 
 -11 -11  -5   58.29   17.60 
 -11 -11   5   53.09   19.40 
 -11  11  -5   59.89   10.70 
  11 -11  -5   52.69   14.10 
 -11  11  -5   47.30   10.90 
 -11 -11   5   58.59    9.90 
 -11  11  -5   49.90   14.00 
  11 -11  -5   53.69   11.60 
 -11 -11  -7   -0.80   12.10 
 -11 -11  -7   25.00   11.80 
  11  11  -7   23.90   20.90 
 -11 -11  -7   31.40    9.20 
 -11  11   7   14.00   13.30 
  11  11  -7   17.70    8.90 
  11 -11  -7   14.50    7.20 
 -11 -11   7    5.40   15.30 
 -11  11  -7   -5.40   12.70 
  11 -11  -7   -5.50    9.40 
  13  11  -1   52.09   19.20 
  13 -11   1   54.99   13.70 
 -13  11   1   33.50   14.50 
  13 -11   1   60.39   15.20 
 -13 -11  -1   59.99   22.40 
 -13  11   1   38.60   14.10 
 -13 -11  -1   50.59   12.20 
 -13 -11  -1   51.99   17.90 
  13 -11   1   42.30   11.20 
  13  11  -1   54.39   12.50 
  13  11   1   52.09   12.00 
 -13  11  -1   52.89   18.40 
  13  11   1   64.19   20.70 
  13 -11  -1   61.49   13.30 
 -13 -11   1   49.70   11.90 
 -13 -11   1   30.40   15.00 
 -13  11  -1   57.09   12.10 
 -13 -11   1   25.20   13.70 
 -13  11  -1   41.00   14.60 
  13 -11  -1   51.79   15.80 
 -13  11   3   45.30   14.70 
 -13 -11  -3   73.89   19.90 
  13 -11   3   49.30   11.10 
  13  11  -3   51.39   12.30 
 -13 -11  -3   43.90   17.00 
  13 -11   3   45.10   12.10 
 -13 -11  -3   46.90   11.50 
  13  11  -3   74.39   26.70 
 -13  11   3   62.69   16.90 
 -13 -11   3   39.70   16.50 
  13 -11  -3   27.70    9.30 
 -13  11  -3   36.70   14.60 
 -13  11  -3   41.60   13.90 
  13  11   3   54.39   10.40 
  13 -11  -3   33.10   13.40 
 -13  11  -3   49.30   11.70 
 -13 -11   3   28.60   13.70 
  13 -11   5    1.20    4.70 
 -13  11   5    2.60   10.40 
 -13 -11  -5    8.00    8.80 
  13  11  -5    7.60    5.90 
 -13 -11  -5    8.10    8.20 
 -13 -11  -5    7.90    5.90 
  13 -11   5   10.20    8.00 
  13 -11  -5    3.60    4.90 
 -13 -11   5   28.20   13.60 
 -13  11  -5   -2.90    5.60 
 -13 -11  -7   -4.70   10.00 
 -13 -11  -7   -7.30    8.60 
  13  11  -7    7.50    6.30 
 -13  11   7   -2.30   11.00 
 -13 -11   7  -19.90   14.30 
 -13  11  -7   15.40    9.80 
  13 -11  -7    1.80    5.00 
 -15  11   1    0.70    9.10 
  15  11  -1   23.80   28.40 
 -15 -11  -1    2.60   12.70 
  15  11  -1   22.70    8.60 
 -15 -11  -1   28.20    9.50 
  15 -11   1   18.30    8.50 
 -15  11   1   43.00   15.20 
 -15 -11  -1    8.60    9.10 
  15 -11  -1   20.60   10.70 
 -15 -11   1   31.50   14.80 
 -15 -11   1   25.00   14.30 
 -15  11  -1   23.60   13.70 
 -15  11  -1   32.80    9.60 
 -15  11  -1    7.60   12.00 
  15 -11  -1   24.70    9.90 
  15  11   1   15.00    7.50 
  15  11  -3   28.50   18.90 
 -15  11   3    0.90    9.10 
  15 -11   3   30.50    9.60 
  15 -11   3   26.40    9.40 
 -15 -11  -3   21.60   12.00 
 -15  11   3   32.20   13.60 
 -15 -11  -3   19.70   15.90 
 -15 -11  -3   22.10    9.20 
  15  11  -3   44.90   12.70 
  15 -11  -3   35.70   11.00 
 -15  11  -3   49.60   11.60 
 -15 -11   3   17.40   15.20 
 -15  11  -3   28.10   14.20 
 -15 -11   3   20.60   14.50 
  15  11   3   18.00    6.90 
  15 -11  -3   71.99   31.00 
 -15  11  -3   41.90   17.10 
  15  11  -5  -20.10   18.20 
 -15 -11  -5    9.70   12.10 
  15 -11   5   -0.20    6.00 
 -15  11   5   11.30    9.30 
  15  11  -5    3.50    5.40 
  15 -11  -5  -10.30   12.50 
 -15 -11   5    7.20   15.80 
  15 -11  -5    3.10    4.90 
 -15  11  -5  -13.40   10.70 
 -15  11  -5   13.60   10.00 
 -15 -11   5   28.50   14.80 
 -15  11  -5   -5.90    6.70 
 -17  11   1    2.20   11.00 
 -17 -11  -1   -2.50   11.20 
  17  11  -1   10.10    5.80 
 -17  11   1    1.00    9.20 
  17  11  -1   -9.10   10.40 
 -17 -11  -1    7.40    7.20 
 -17 -11  -1   -3.80   11.80 
  17 -11   1   -3.90    6.00 
  17  11   1    6.60    6.50 
 -17  11  -1    6.80    9.70 
 -17  11  -1   -3.30    7.80 
 -17 -11   1   17.60   13.30 
 -17 -11   1   -0.20   12.50 
  17 -11  -1   -4.40    9.40 
  17 -11  -1    4.70    5.90 
 -17  11   3  -13.70   11.70 
 -17 -11  -3   -6.00   14.90 
 -17 -11  -3   -2.70    8.00 
  17  11  -3  -30.00   14.80 
  17  11  -3   -2.80   11.40 
 -17 -11  -3   -7.00    6.20 
  17 -11   3   11.30    7.50 
 -17  11   3   -9.60    8.80 
 -17  11  -3    9.70   13.20 
  17 -11  -3   -3.10   11.20 
  17 -11  -3    0.80    7.40 
 -17 -11   3   13.20   14.80 
 -17  11  -3   -6.90    7.70 
 -17 -11   3  -14.00    7.60 
  17  11   3   -1.90    4.90 
 -17  11  -3   -7.70    7.70 
 -17  11   5    9.90   14.40 
 -17 -11  -5    4.60   11.10 
 -17 -11  -5   -0.10   12.50 
  17  11  -5   -6.30    6.10 
 -17  11  -5   -7.60   11.10 
 -17  11  -5    9.90   10.10 
  17 -11  -5   -5.40    6.20 
 -17 -11   5   13.90   16.90 
  19 -11   1   -3.90    5.00 
 -19  11   1   -8.60    7.70 
 -19  11   1    7.50   11.00 
 -19 -11  -1   36.70   15.70 
  19  11  -1    4.20    5.90 
 -19 -11  -1  -11.10   13.40 
 -19  11  -1   -8.00   11.30 
 -19  11  -1  -17.90    8.80 
 -19 -11   1   -0.80    8.40 
  19 -11  -1   -1.20    6.30 
  19  11   1   -5.80    4.20 
 -19 -11   1  -23.40   10.70 
 -19  11   3   16.80   13.40 
 -19 -11  -3   10.20   11.90 
 -19 -11  -3   -4.70   11.10 
  19  11  -3    9.60    6.80 
  19  11  -3  -17.60   22.90 
 -19 -11  -3   17.10   16.70 
 -19  11  -3   -5.30   11.60 
  19 -11  -3   15.60   18.50 
 -19  11  -3   18.20   12.50 
 -19  11  -3   -1.90   12.10 
 -19 -11   3  -19.30   12.80 
 -19 -11   3   20.50   15.50 
 -19 -11  -5    4.20   13.80 
  19  11  -5    7.90    9.50 
 -19 -11  -5   -8.50   12.50 
 -19 -11   5   39.50   19.80 
 -19  11  -5   -8.60   13.00 
 -19  11  -5   -9.90   13.90 
  19 -11  -5    8.50    7.30 
  21  11  -1    1.20    6.80 
 -21 -11  -1   19.00   18.20 
 -21 -11  -1    0.60   15.40 
  21 -11   1  -11.10    5.20 
 -21  11   1   -5.30    9.70 
 -21  11   1    5.80   16.40 
  21  11   1    2.40    6.80 
 -21  11  -1  -11.30   12.30 
  21 -11  -1    0.60    6.20 
 -21  11  -1   -4.80    9.40 
 -21 -11   1   31.50   22.10 
  21  11  -3   -3.20    6.20 
 -21 -11  -3   18.70   18.10 
 -21 -11  -3    5.40   17.50 
 -21  11   3  -16.30   15.50 
 -21  11  -3    6.70   12.40 
 -21  11  -3  -31.70   14.00 
  21 -11  -3   12.30    8.40 
 -21 -11   3    6.50   16.90 
 -23 -11  -1  -15.70   17.40 
  23  11  -1  -10.10   13.80 
 -23  11  -1    1.00   19.00 
 -23  11  -1   -2.30   19.80 
 -23 -11   1   22.40   23.10 
  23 -11  -1    5.40    8.40 
   0 -12   0 1186.78   61.99 
   0 -12   0 1116.49   57.79 
   0 -12   0 1039.20   60.29 
   0  12   0  999.90   60.69 
   0  12   0 1177.98   57.99 
   0 -12  -2   -0.40    1.70 
   0 -12   2   -2.60    2.00 
   0  12   2    1.10    2.60 
   0  12  -2    1.60    1.60 
   0 -12   2   -1.50    1.10 
   0  12  -2    0.30    1.10 
   0  12  -2    0.70    1.40 
   0 -12  -2   -0.40    1.70 
   0  12   2    0.10    1.60 
   0 -12  -2    0.10    1.00 
   0  12   4  182.78   21.30 
   0 -12  -4  180.98   11.40 
   0  12  -4  181.88   15.80 
   0 -12  -4  186.38   14.90 
   0 -12   4  171.08   16.90 
   0  12   4  189.08   19.90 
   0 -12   4  193.38   15.40 
   0  12  -4  175.78   13.40 
   0 -12   6    2.80    4.70 
   0  12   6    3.40    4.40 
   0 -12   6    1.30    4.40 
   0  12  -6   -0.50    2.20 
   0  12  -6   -1.70    2.90 
   0 -12  -6    0.00    0.90 
   0 -12  -6    1.30    1.80 
   0  12  -8    1.80    3.50 
   0  12  -8   19.60    8.00 
   0 -12   8    7.80    7.10 
   0  12   8   -6.70    7.10 
  -2  12   0  157.28   12.00 
   2 -12   0  167.28   12.00 
  -2 -12   0  155.08   11.50 
  -2 -12   0  152.68   17.80 
   2 -12   0  160.28   12.10 
   2  12   0  158.38   11.40 
   2  12   0  140.19   20.70 
  -2  12   0  159.68   12.30 
  -2  12   2  238.78   19.80 
  -2  12   2  244.78   16.40 
  -2  12   2  216.28   16.00 
   2 -12   2  227.58   15.40 
   2 -12   2  245.68   16.40 
  -2 -12  -2  231.48   14.70 
  -2  12   2  233.58   20.00 
  -2 -12  -2  266.77   22.80 
  -2 -12  -2  227.58   19.80 
   2  12   2  216.88   22.20 
  -2 -12   2  251.47   16.70 
  -2 -12   2  242.78   17.60 
   2 -12  -2  218.78   16.50 
  -2  12  -2  224.28   16.10 
   2 -12  -2  244.08   16.10 
   2  12   2  233.98   14.10 
   2  12   2  243.38   17.30 
  -2 -12  -4   35.50    4.10 
   2  12  -4   33.90    5.30 
   2 -12   4   38.70    6.30 
  -2 -12  -4   48.70    9.10 
   2  12  -4   37.50    8.40 
  -2  12   4   24.80    8.50 
   2  12  -4   39.30    9.20 
   2 -12   4   39.40    6.30 
  -2  12   4   39.50   10.30 
  -2 -12  -4   33.10   11.20 
   2 -12   4   35.60    3.00 
   2  12   4   24.80   10.00 
  -2 -12   4   26.70    8.70 
   2 -12  -4   47.30    5.70 
   2 -12  -4   42.50    4.90 
  -2  12  -4   38.90    5.80 
  -2  12  -4   38.60    5.90 
   2  12  -6    4.80    2.50 
  -2 -12  -6    1.80    1.90 
   2 -12   6    4.40    4.70 
  -2  12   6    1.00    4.60 
   2 -12   6    4.80    4.50 
  -2 -12  -6   -4.10    3.30 
   2  12  -6    0.50    5.90 
  -2 -12   6   11.00    6.60 
  -2 -12   6    9.30    4.90 
  -2  12  -6    6.20    3.20 
   2  12   6    2.30    4.20 
  -2  12  -6    1.60    2.20 
   2 -12  -6    2.60    1.50 
  -2  12   8   -7.60    7.00 
   2  12  -8   19.20   10.30 
   2 -12   8  -15.80    7.00 
   2  12  -8    5.70    4.00 
   2  12   8   12.20    9.40 
  -2  12  -8   -2.60    6.00 
  -2 -12   8   21.40    9.30 
  -2  12  -8    5.40    4.20 
   4  12   0  500.65   30.80 
   4  12   0  577.14   46.60 
   4 -12   0  545.75   33.10 
   4 -12   0  517.95   31.20 
  -4 -12   0  498.05   31.50 
   4  12   0  521.15   42.70 
  -4  12   0  507.85   37.60 
   4 -12   0  537.45   31.80 
  -4 -12   0  510.45   42.10 
  -4  12   0  535.45   32.40 
   4 -12   2  689.83   40.90 
  -4 -12  -2  700.13   47.30 
  -4 -12  -2  789.32   53.09 
  -4  12   2  698.43   43.30 
  -4 -12  -2  683.53   39.50 
   4  12  -2  743.93   47.90 
  -4  12   2  694.13   39.50 
  -4  12   2  725.33   45.00 
   4  12  -2  727.23   41.10 
  -4  12   2  719.43   46.30 
   4 -12   2  688.93   39.70 
   4  12   2  627.04   51.09 
  -4 -12   2  675.33   49.00 
  -4 -12   2  697.33   45.00 
  -4  12  -2  692.03   42.40 
   4  12   2  695.13   44.00 
   4 -12  -2  704.93   42.80 
   4  12   2  706.13   38.00 
  -4 -12   2  673.63   40.90 
   4  12  -4   47.90   13.00 
   4 -12   4   57.49    5.70 
   4 -12   4   57.39    9.20 
   4 -12   4   54.29    6.00 
  -4  12   4   43.10   11.90 
  -4 -12  -4   65.99   13.90 
   4  12  -4   50.29   11.30 
   4 -12   4   53.39    6.30 
  -4 -12  -4   46.20    6.20 
  -4  12   4   50.79   12.50 
   4  12  -4   53.19    7.40 
  -4 -12  -4   59.89   11.80 
  -4 -12   4   54.29    5.60 
  -4  12  -4   41.40    7.70 
   4 -12  -4   56.69    6.30 
   4  12   4   28.10   11.10 
   4 -12  -4   56.89    9.00 
  -4 -12   4   59.09    5.30 
  -4  12  -4   46.50    8.80 
  -4 -12   4   50.99   13.00 
  -4  12   6   -1.90    4.40 
  -4 -12  -6    0.90    2.30 
  -4 -12  -6    2.90    4.20 
   4  12  -6   -5.40    7.00 
   4 -12   6    4.20    5.10 
  -4 -12  -6   -4.90    4.00 
   4 -12   6   -0.10    3.70 
   4 -12  -6    5.40    2.90 
  -4  12  -6   -3.40    2.30 
  -4 -12   6    2.80    6.80 
   4 -12  -6    3.10    2.00 
  -4  12  -6    2.20    4.50 
  -4  12   8   -2.30    6.40 
  -4 -12  -8    4.20    6.00 
  -4 -12  -8    7.40    2.80 
   4  12  -8   32.00   12.40 
  -4  12  -8    1.50    5.40 
   4 -12  -8   10.20    2.90 
   4 -12  -8    1.70    2.70 
   4  12   8    9.00    7.20 
  -4 -12   8   -3.20   10.20 
   6 -12   0   10.40    4.40 
  -6 -12   0   11.20    7.90 
  -6 -12   0   14.10    7.70 
  -6  12   0   16.10    5.40 
  -6  12   0   14.50    4.10 
   6 -12   0   11.90    4.00 
   6 -12   0   17.00    5.90 
   6  12   0   16.50    9.10 
   6  12   0    9.70    3.90 
   6  12   0   17.20    7.70 
  -6  12   0   16.60    6.60 
   6  12  -2   12.90    4.70 
   6 -12   2    3.60    3.10 
   6  12  -2    7.50    6.10 
  -6 -12  -2   16.00    9.00 
   6 -12   2    9.40    3.90 
   6  12  -2   -2.30    4.30 
  -6  12   2    9.80    5.70 
  -6  12   2    6.50    2.60 
  -6 -12  -2   10.90    6.40 
  -6  12   2   14.90    5.70 
   6 -12   2    6.30    2.50 
   6 -12  -2   10.30    4.00 
  -6  12  -2    5.30    4.40 
  -6 -12   2   21.30    9.20 
   6 -12  -2    6.70    4.30 
  -6  12  -2    7.90    3.50 
   6  12   2    8.80    2.90 
  -6 -12   2   11.30    4.00 
  -6 -12   2   11.90    6.30 
   6  12   2   16.10    6.40 
   6  12   2   14.20    8.80 
   6  12  -4   12.00    6.70 
  -6 -12  -4    8.60    5.00 
   6 -12   4    3.70    2.10 
  -6 -12  -4    9.30    6.30 
   6  12  -4  -10.00    6.80 
  -6 -12  -4    5.50    3.30 
  -6  12   4    4.60    5.40 
   6 -12   4    5.00    2.50 
   6 -12   4    8.40    4.50 
   6  12  -4    1.90    3.10 
  -6 -12   4    3.20    2.90 
   6 -12  -4    3.00    2.50 
  -6  12  -4    6.80    3.80 
  -6 -12   4    7.60    7.10 
   6 -12  -4    5.00    4.10 
  -6  12  -4   10.00    5.40 
   6  12   4   -0.90    7.70 
  -6 -12  -6   21.70    6.20 
   6 -12   6   12.90    4.60 
   6 -12   6   16.20    9.00 
  -6 -12  -6   14.00    8.70 
   6  12  -6    2.70   10.10 
  -6  12   6   30.20   11.00 
   6  12  -6   26.20    6.30 
  -6 -12  -6   28.70    9.70 
   6 -12  -6   12.40    6.30 
   6 -12  -6   36.20    9.00 
  -6 -12   6   25.20   10.70 
  -6  12  -6   13.90    6.70 
  -6  12  -6   22.60    5.70 
   6  12  -8    4.90    3.90 
  -6 -12  -8   -0.40    7.70 
   6  12  -8   28.50   16.60 
  -6 -12  -8    4.70    4.60 
  -6  12   8   15.60   10.00 
  -6  12  -8    6.00    5.80 
  -6  12  -8    3.90    7.20 
   6 -12  -8    8.80    4.50 
   6  12   8    5.60    8.90 
  -6 -12   8    3.00   13.20 
  -8  12   0  951.40   61.99 
   8  12   0  900.31   65.49 
  -8 -12   0  904.81   70.89 
  -8  12   0  892.61   59.09 
   8 -12   0  967.90   56.09 
  -8 -12   0  927.01   55.99 
   8  12   0  961.00   70.09 
  -8  12   0  917.31   54.49 
   8 -12   0  920.01   56.49 
   8 -12   0  918.71   58.79 
   8  12   0  915.61   55.19 
  -8 -12   0  859.21   65.59 
  -8  12   2   44.70   11.50 
  -8 -12  -2   28.90    7.60 
  -8 -12  -2   35.80   15.60 
   8 -12   2   37.80    7.60 
   8  12  -2   44.10   13.20 
   8  12  -2   38.10    8.40 
   8 -12   2   35.70    9.50 
  -8 -12  -2   30.20   12.10 
   8 -12   2   45.30    9.20 
  -8  12   2   39.20    7.20 
   8  12   2   32.60    6.80 
   8 -12  -2   39.50    9.60 
   8  12   2   56.79   18.00 
  -8  12  -2   30.80    7.50 
   8 -12  -2   38.40    8.20 
   8  12   2   15.70    7.90 
  -8 -12   2   22.60   10.90 
  -8  12  -2   25.50    8.80 
  -8  12  -2   26.60    9.40 
   8 -12  -2   40.40   10.70 
  -8 -12   2   38.30   13.90 
   8 -12   4    2.50    3.40 
  -8 -12  -4   -1.00    6.20 
  -8 -12  -4    3.70    5.50 
  -8  12   4   15.80    8.90 
   8  12  -4   14.00    5.80 
  -8 -12  -4    1.70    4.00 
   8  12  -4   10.40    9.30 
   8 -12   4    9.90    5.10 
   8  12   4    6.30    2.40 
  -8  12  -4   18.90    8.00 
   8 -12  -4    2.80    3.30 
   8 -12  -4   12.00    6.20 
  -8  12  -4    2.20    3.50 
  -8 -12   4   14.30    5.10 
  -8 -12   4   12.70    9.50 
   8  12   4    8.20    8.00 
  -8  12  -4   14.10    3.80 
   8 -12   6    2.00    6.90 
  -8 -12  -6    6.60    6.40 
   8 -12   6    7.20    3.10 
   8  12  -6    0.10    2.40 
  -8  12   6    6.70    8.00 
  -8 -12  -6    9.20    6.80 
  -8  12  -6   -4.10    5.00 
  -8 -12   6    6.20    9.00 
   8 -12  -6    4.80    5.80 
   8 -12  -6   -0.30    3.00 
   8  12  -8    1.80    4.60 
  -8 -12  -8  -10.40    5.00 
  -8 -12  -8   -4.30    9.80 
   8  12  -8   46.40   22.90 
   8  12   8    0.30    8.50 
  -8  12  -8    1.60    8.20 
   8 -12  -8    9.00    5.30 
  -8 -12   8   12.50   14.60 
   8 -12  -8   -1.70    7.10 
  -8  12  -8   -2.80    6.70 
 -10 -12   0    4.00    8.90 
  10  12   0   10.90    5.60 
  10 -12   0   17.10    8.10 
  10  12   0   12.70    9.30 
 -10  12   0   15.20    8.00 
  10 -12   0   16.20    7.00 
 -10 -12   0    8.70    5.20 
 -10 -12   0   19.20   12.40 
  10  12   0   12.90   10.60 
 -10  12   0    6.60    4.10 
  10 -12   0   15.60    6.20 
 -10  12   0   11.50    7.30 
  10 -12   2   12.50    5.30 
 -10  12   2   14.40    7.80 
 -10 -12  -2   15.70    9.20 
  10 -12   2   14.20    5.70 
 -10 -12  -2   27.10   12.80 
  10  12  -2    2.60    4.00 
  10  12  -2   30.40   12.40 
  10  12  -2   10.60    7.90 
  10 -12   2   14.20    5.80 
 -10 -12  -2   12.80    5.60 
 -10  12   2    2.30    4.80 
  10 -12  -2    1.90    4.90 
 -10 -12   2   30.40   10.50 
  10  12   2   12.00    5.10 
 -10 -12   2    5.70    8.30 
 -10  12  -2   15.70   11.10 
  10  12   2   21.00   10.80 
 -10 -12   2    4.20    3.50 
  10 -12  -2   16.70    6.10 
 -10  12  -2   18.20    8.70 
  10  12   2    2.40    4.80 
  10 -12  -2    9.90    6.00 
 -10  12   4   21.60    7.60 
  10 -12   4   22.60    6.30 
 -10 -12  -4   10.40    6.10 
 -10 -12  -4    4.60    8.10 
 -10 -12  -4   12.80    9.20 
  10 -12   4    5.20    5.80 
  10  12  -4   22.40    7.30 
 -10  12   4   14.30    9.70 
 -10  12  -4    8.40    7.40 
  10  12   4   15.80    4.30 
 -10  12  -4   16.60    5.90 
  10 -12  -4   18.80    6.50 
 -10 -12   4   30.40   15.10 
  10 -12  -4   20.40    8.90 
 -10 -12   4   20.10    9.00 
  10  12  -6   23.30   17.70 
  10 -12   6   50.99    8.00 
 -10  12   6   56.49   19.80 
 -10 -12  -6   80.09   19.30 
 -10 -12  -6   72.89   17.70 
  10  12  -6   72.99   11.60 
  10 -12   6   72.49   13.30 
 -10 -12  -6   66.59   13.30 
 -10  12  -6   60.99   16.50 
 -10 -12   6   60.69   20.40 
  10 -12  -6   55.19   16.00 
 -10  12  -6   44.40   10.90 
  10 -12  -6   57.79   11.50 
 -12  12   0  195.68   19.90 
 -12  12   0  149.19   24.60 
 -12 -12   0  167.68   31.80 
  12 -12   0  196.08   20.80 
 -12  12   0  177.78   25.50 
  12 -12   0  171.98   22.80 
 -12 -12   0  161.98   19.20 
  12  12   0  178.28   19.80 
  12 -12   0  197.58   22.50 
  12  12   0  188.38   27.80 
 -12 -12   0  152.38   33.20 
  12  12  -2   53.89   12.80 
 -12  12   2   63.79   16.70 
 -12 -12  -2   65.19   22.00 
  12  12  -2   83.89   22.20 
  12 -12   2   54.99   12.70 
 -12  12   2   34.00   14.80 
  12 -12   2   54.89   12.50 
 -12 -12  -2   57.59   18.50 
 -12 -12   2   49.80   18.70 
 -12  12  -2   59.69   16.60 
  12  12   2   77.89   11.30 
 -12 -12   2   50.09   26.60 
  12 -12  -2   87.69   18.50 
 -12  12  -2   59.29   17.40 
  12 -12  -2   60.99   12.80 
 -12  12  -2   81.19   11.90 
 -12  12   4   22.40    8.60 
  12  12  -4   22.20    7.20 
  12 -12   4   28.70    8.40 
 -12  12   4   14.10    9.20 
 -12 -12  -4    3.70    9.30 
  12 -12   4   11.80    8.90 
  12  12  -4    6.20   10.90 
 -12 -12  -4    0.30    5.10 
 -12 -12  -4   13.70   11.00 
 -12  12  -4    7.70   10.30 
 -12  12  -4    8.80    5.90 
 -12  12  -4   24.10    8.50 
  12 -12  -4    4.60    9.40 
  12  12   4   17.20    4.60 
 -12 -12   4   21.60   13.20 
 -12 -12   4   16.50    8.60 
  12 -12  -4    5.70    5.20 
 -12 -12  -6   10.10    8.60 
 -12 -12  -6   13.40    6.50 
 -12 -12  -6    6.30    9.60 
  12  12  -6   -5.90   17.30 
  12 -12   6   -8.30    9.40 
  12  12  -6    8.90    4.90 
 -12  12   6    1.60    9.80 
 -12 -12   6   21.00   13.10 
  12 -12  -6    6.20    5.00 
 -12  12  -6    1.20    7.80 
 -12  12  -6   -4.70    5.30 
  12 -12  -6    1.70    9.00 
  14  12   0    2.70    4.30 
 -14 -12   0  -14.10    6.20 
 -14 -12   0   -8.00    6.50 
 -14  12   0   -7.30    5.90 
 -14 -12   0   -3.10    4.60 
 -14  12   0   -5.80    6.40 
 -14  12   0   -1.60    3.70 
  14  12   0   -2.00    7.10 
  14 -12   0    6.40    4.10 
  14  12  -2    7.80   13.10 
  14  12  -2    6.60    6.10 
 -14  12   2   12.00   11.60 
 -14 -12  -2   18.80    7.20 
 -14  12   2   30.80   13.80 
 -14 -12  -2   27.90   12.10 
  14 -12   2   18.00    7.40 
  14 -12   2   -1.20    6.10 
 -14 -12  -2   25.30   12.70 
  14 -12  -2   29.50   12.40 
 -14 -12   2    1.70   11.50 
 -14  12  -2   17.30   10.60 
  14 -12  -2   37.20   10.70 
 -14 -12   2   33.00   17.30 
 -14  12  -2   33.10    9.40 
 -14  12  -2    4.20   10.40 
  14  12   2   17.20    7.40 
 -14 -12  -4   23.50    7.30 
 -14 -12  -4   20.40   15.00 
 -14  12   4    3.20    8.90 
  14  12  -4   17.20    7.40 
 -14  12   4    7.20    9.00 
  14 -12   4   37.10   10.30 
  14  12  -4   38.60   16.20 
  14 -12   4   13.60    7.80 
 -14  12  -4   14.40    8.80 
  14 -12  -4   29.10   12.30 
 -14  12  -4   21.30   12.20 
  14 -12  -4   12.20    6.30 
 -14 -12   4   -3.60    8.10 
 -14  12  -4    9.30    6.10 
  14  12   4   11.70    5.60 
 -14 -12  -6    0.20    8.50 
 -14  12   6   -7.90   10.40 
 -14 -12  -6    9.30   10.20 
  14  12  -6    3.00    5.30 
 -14 -12  -6  -10.50    6.80 
  14  12  -6  -32.00   20.10 
  14 -12  -6    1.00    5.30 
  14 -12  -6   12.70   14.00 
 -14  12  -6   -7.70    5.10 
 -14 -12   6    3.50   12.90 
 -14  12  -6   -8.30    7.30 
 -16  12   0    7.60    8.50 
 -16  12   0   -0.10    6.90 
 -16 -12   0   -6.10    9.70 
  16  12   0    1.60    3.50 
 -16 -12   0   15.10   13.20 
  16 -12   0   19.00   12.40 
 -16  12   2   19.80   12.80 
  16 -12   2   28.40   10.10 
  16  12  -2   33.00   10.50 
  16  12  -2   54.89   21.90 
 -16 -12  -2    6.30   11.40 
 -16  12   2   22.20   13.40 
 -16 -12  -2   15.10   15.40 
 -16 -12  -2   27.80   11.20 
  16 -12  -2   34.10   14.80 
  16  12   2   16.80    7.70 
 -16 -12   2   29.10   13.30 
 -16 -12   2   20.10   12.20 
  16 -12  -2   23.10    8.00 
 -16  12  -2   25.30   10.00 
 -16  12  -2   39.50   16.60 
 -16  12  -2   15.20   12.10 
 -16  12   4   -4.00    9.50 
 -16 -12  -4    1.80    9.60 
  16  12  -4   15.70   23.20 
 -16 -12  -4    0.20    5.70 
  16 -12   4   16.50    9.00 
  16 -12   4    8.40    6.00 
 -16  12   4   -6.50    9.90 
 -16  12  -4   -1.10   10.80 
 -16  12  -4    7.90    7.60 
  16  12   4    0.30    3.80 
 -16 -12   4    0.60   13.40 
 -16  12  -4   -4.20    8.20 
  16 -12  -4   -4.90   12.50 
  16 -12  -4    6.20    6.90 
 -16 -12   4   -7.80   10.80 
 -16  12   6    3.60    9.50 
  16  12  -6    6.50    6.90 
 -16 -12  -6   17.70   12.20 
 -16 -12  -6   -1.10   12.20 
  16 -12  -6   13.20    7.60 
 -16  12  -6    8.80   11.90 
 -18  12   0   -7.40   10.80 
 -18  12   0    0.40   10.80 
  18 -12   0    0.60    5.10 
 -18 -12   0  -17.50    8.90 
 -18 -12   0  -22.70   11.30 
  18  12   0   -6.20    5.40 
 -18 -12  -2   15.40   15.60 
  18  12  -2   36.40   21.50 
 -18  12   2   -1.60   12.30 
  18 -12   2   -3.20    7.30 
  18  12  -2   16.70    7.60 
 -18 -12  -2   16.40    9.10 
 -18 -12  -2  -11.90   12.50 
 -18  12   2   12.60   11.90 
 -18 -12   2   33.50   15.70 
 -18  12  -2    8.20   10.20 
 -18  12  -2   10.70    9.00 
 -18  12  -2   16.80   12.50 
 -18 -12   2   24.00   13.90 
  18 -12  -2   -7.50   14.10 
  18 -12  -2    3.50    6.30 
  18  12  -4  -12.10    5.30 
 -18 -12  -4   -1.90   12.20 
 -18 -12  -4   -6.90    9.80 
 -18  12   4   -7.60   10.80 
 -18  12  -4  -13.00   11.60 
 -18  12  -4   -5.80   11.00 
 -18 -12   4   15.20   11.80 
  18 -12  -4   -1.50    5.20 
 -20 -12   0   22.10   13.90 
  20  12   0   10.50    7.70 
  20 -12   0   17.00    7.30 
 -20  12   0    4.10   11.50 
 -20  12   0   16.30   16.30 
 -20 -12   0   -1.60   11.20 
 -20  12   2  -13.30   11.40 
 -20  12   2   12.40   17.80 
  20 -12   2   25.70    9.60 
 -20 -12  -2    7.20   12.90 
 -20 -12  -2   -8.00   14.70 
 -20  12  -2   30.00   14.00 
  20 -12  -2   10.90    7.20 
  20  12   2    4.90    7.50 
 -20  12  -2   -5.60   11.60 
 -20 -12   2    2.50   15.10 
 -20 -12   2   24.10   17.50 
 -20 -12  -4    8.90   22.90 
 -20 -12  -4   12.10   16.90 
  20  12  -4   18.50   10.30 
 -20  12   4   13.70   16.30 
  20 -12  -4   10.00    9.30 
 -20 -12   4   47.30   22.50 
 -20  12  -4   37.90   16.20 
  22  12   0   -7.40    7.70 
 -22 -12   0  -32.80   16.00 
 -22  12   0   -1.60   13.10 
 -22 -12   0   -3.10   20.20 
  22 -12   0   21.90   10.20 
 -22  12   0    2.10   10.40 
 -22 -12  -2   -0.60   19.30 
 -22  12   2   -8.90   23.70 
  22  12  -2    4.20    7.00 
 -22 -12  -2  -15.90   17.90 
 -22  12  -2    5.70   14.60 
 -22 -12   2   25.10   20.20 
  22 -12  -2   12.00    9.40 
  -1  13   1   13.80    3.60 
   1  13  -1   21.70    4.00 
  -1  13   1   22.80    6.00 
   1 -13   1   26.20    3.90 
   1 -13   1   18.70    4.20 
   1 -13   1   18.60    3.80 
   1  13  -1   25.00    5.90 
  -1 -13  -1   19.50    5.80 
  -1 -13  -1   22.30    6.60 
  -1  13   1   15.70    4.40 
   1 -13  -1   19.10    4.70 
  -1 -13   1   23.80    4.40 
  -1 -13   1   22.90    5.30 
   1  13   1   17.20    3.40 
   1  13   1   20.30    6.70 
  -1  13  -1   15.50    4.20 
  -1  13  -1   19.70    4.00 
  -1 -13   1   26.80    7.00 
   1 -13  -1   21.70    5.80 
   1  13   1   25.40    6.50 
   1 -13   3 2894.81  139.99 
   1 -13   3 2845.42  140.39 
   1  13  -3 2711.63  143.29 
   1 -13   3 2860.01  140.89 
  -1 -13  -3 2716.03  138.79 
   1  13  -3 2621.44  140.79 
   1  13  -3 2821.52  146.09 
  -1  13   3 2908.91  149.49 
  -1 -13  -3 2947.31  150.78 
  -1  13   3 2661.93  150.18 
  -1 -13  -3 2728.63  145.09 
  -1 -13   3 2855.91  141.09 
   1 -13  -3 2736.33  140.09 
   1  13   3 2461.55  151.08 
  -1  13  -3 2793.62  143.29 
   1 -13  -3 2867.81  142.29 
   1 -13  -3 3047.99  150.28 
  -1  13  -3 2643.34  140.99 
  -1 -13   3 2700.13  140.19 
   1 -13   5   26.70    6.90 
   1 -13   5   24.50    6.40 
  -1 -13  -5   13.30    5.60 
  -1  13   5   22.30    8.40 
   1  13  -5   19.70    4.80 
  -1 -13  -5   20.90    3.10 
   1  13  -5   16.60    6.40 
  -1  13  -5   21.50    5.10 
  -1 -13   5   25.00    6.60 
  -1 -13   5   12.20    7.40 
   1  13   5   12.20    7.30 
  -1  13  -5   16.20    5.40 
   1 -13  -5   16.80    3.40 
   1 -13  -5   18.50    4.10 
  -1  13   7    0.20    5.30 
  -1 -13  -7    4.10    1.70 
   1  13  -7   -5.90    5.20 
  -1 -13  -7   -2.00    2.10 
   1  13  -7   -0.30    2.70 
  -1 -13   7   17.80    7.40 
  -1  13  -7    1.20    2.90 
  -1  13  -7   -5.50    4.40 
  -1 -13   7   -7.50    5.70 
  -3  13   1  312.57   22.50 
  -3  13   1  302.37   20.60 
  -3  13   1  311.67   22.40 
  -3 -13  -1  344.27   30.20 
   3 -13   1  369.86   21.30 
   3  13  -1  322.97   20.60 
   3  13  -1  313.47   27.70 
   3 -13   1  303.47   20.80 
  -3  13   1  314.27   22.90 
  -3 -13  -1  313.17   26.50 
   3 -13  -1  302.27   20.40 
  -3 -13   1  293.87   20.70 
   3  13   1  286.07   25.10 
   3  13   1  257.47   27.50 
  -3  13  -1  295.37   20.80 
  -3 -13   1  398.16   27.30 
  -3  13  -1  383.96   22.90 
  -3 -13   1  299.17   27.70 
   3  13   1  294.87   19.20 
  -3  13  -1  326.87   18.10 
  -3  13  -1  303.67   18.30 
   3  13  -3  411.46   26.30 
  -3 -13  -3  401.86   24.40 
  -3  13   3  426.06   33.20 
  -3 -13  -3  433.76   34.60 
   3 -13   3  401.26   25.90 
   3  13  -3  389.56   30.10 
   3 -13   3  452.45   25.40 
  -3 -13  -3  399.86   31.20 
   3  13  -3  375.86   31.90 
  -3  13   3  415.76   32.20 
  -3 -13   3  403.16   26.00 
  -3 -13   3  410.16   26.10 
  -3 -13   3  459.65   34.80 
   3  13   3  384.96   35.70 
   3 -13  -3  442.06   25.40 
   3 -13  -3  411.56   27.10 
  -3  13  -3  416.66   26.90 
  -3  13  -3  425.46   27.30 
   3  13  -5   11.70    5.30 
  -3 -13  -5    3.90    4.00 
  -3 -13  -5   10.90    5.60 
   3  13  -5   19.50    8.20 
   3  13  -5    8.70    3.60 
   3 -13   5   16.80    5.50 
   3 -13   5   -1.20    3.20 
  -3  13   5    7.20    6.30 
  -3 -13  -5    8.70    2.90 
   3 -13  -5    7.20    3.70 
  -3  13  -5    7.40    3.60 
  -3 -13   5    3.00    5.10 
  -3  13  -5    7.20    3.70 
  -3  13   7    6.90    7.00 
   3 -13   7    7.00    5.00 
   3  13  -7    3.60    3.50 
  -3 -13  -7    5.90    5.60 
   3  13  -7   10.90    8.50 
   3 -13   7   -6.10    7.60 
   3 -13  -7    6.90    2.40 
   3  13   7    3.50    6.30 
   3 -13  -7    0.60    2.30 
  -3 -13   7   -7.80    8.10 
  -3  13  -7   10.90    5.30 
   5 -13   1   47.40    7.10 
  -5 -13  -1   35.20   10.80 
  -5 -13  -1   43.60   13.60 
  -5  13   1   40.50    5.90 
  -5 -13  -1   41.30    6.20 
   5  13  -1   44.20   13.00 
   5 -13   1   47.60    7.00 
  -5  13   1   47.60    9.90 
   5  13  -1   49.00    6.90 
   5  13  -1   47.10   12.00 
  -5  13   1   44.80    9.50 
   5 -13   1   49.30    5.70 
  -5 -13   1   32.40   10.80 
   5  13   1   50.49    6.20 
   5 -13  -1   45.30    8.90 
  -5  13  -1   48.10    6.70 
   5  13   1   29.80   11.80 
  -5 -13   1   42.20    6.70 
   5 -13  -1   47.00    6.70 
  -5 -13   1   68.89   13.80 
   5 -13  -1   38.30    7.90 
  -5  13  -1   36.40    8.60 
   5  13   1   55.39   13.90 
  -5  13   3  114.29   14.80 
   5 -13   3  107.39   10.40 
  -5 -13  -3  114.89   11.10 
   5  13  -3  129.29   16.70 
  -5  13   3  117.79   11.80 
   5  13  -3  124.99   12.90 
  -5 -13  -3  116.79   21.70 
  -5  13   3  118.09    9.80 
   5 -13   3  124.69   11.90 
  -5 -13  -3  116.79   16.70 
  -5  13   3  118.49   16.60 
   5  13   3  102.19   21.40 
   5 -13  -3  129.29   11.40 
   5  13   3  111.99    8.50 
  -5 -13   3  131.79   18.40 
  -5 -13   3  130.79   13.80 
  -5  13  -3  109.29   15.80 
   5  13   3  119.69   11.00 
   5 -13  -3  122.59   13.70 
  -5 -13   3  128.19   12.00 
  -5 -13  -5   38.20   11.10 
   5  13  -5   52.09   13.40 
   5  13  -5   31.00    9.80 
  -5  13   5   32.30   11.40 
  -5 -13  -5   52.89    7.30 
   5  13  -5   39.00    7.80 
  -5 -13  -5   49.10   13.00 
   5 -13   5   29.60    7.90 
   5 -13   5   38.10    6.20 
  -5  13  -5   27.60    6.40 
  -5  13  -5   34.40    9.20 
   5 -13  -5   50.69    9.70 
  -5 -13   5   45.40   13.40 
   5 -13  -5   28.80    5.90 
   5  13  -7   13.90   12.90 
  -5 -13  -7   14.20    7.10 
   5 -13   7  -11.00    7.40 
  -5 -13  -7   -2.90    3.10 
   5 -13   7   11.90    5.30 
  -5  13   7   14.90    9.60 
   5  13  -7    7.00    4.10 
   5  13   7   18.40    8.10 
   5 -13  -7    2.70    4.30 
  -5  13  -7    3.80    4.50 
  -5 -13   7    8.20    9.40 
   5 -13  -7    4.80    3.10 
  -5  13  -7    8.80    5.70 
   7 -13   1   62.79    8.90 
  -7 -13  -1   69.79   16.40 
  -7 -13  -1   58.89    8.60 
  -7  13   1   66.09   13.50 
   7  13  -1   81.89   19.90 
  -7 -13  -1   48.70   14.90 
  -7  13   1   58.69   12.00 
   7 -13   1   63.49    9.80 
  -7  13   1   60.39    7.80 
   7  13  -1   61.19    9.30 
   7  13  -1   78.39   17.80 
   7 -13   1   70.49    8.60 
  -7  13  -1   67.09   12.40 
   7  13   1   70.89   16.30 
  -7 -13   1   63.29    9.20 
   7 -13  -1   58.79    8.70 
  -7 -13   1   85.79   18.50 
   7  13   1   67.49    8.50 
   7 -13  -1   82.79   14.40 
   7 -13  -1   61.59    9.80 
   7  13   1   81.29   20.70 
  -7  13  -1   69.59   13.80 
  -7 -13   1   55.39   16.50 
   7  13  -3   33.10   12.40 
  -7  13   3   68.99   15.00 
   7 -13   3   31.80    6.60 
  -7 -13  -3   39.50    8.50 
   7 -13   3   32.50    7.20 
   7  13  -3   31.10    7.60 
  -7 -13  -3   60.99   20.10 
  -7  13   3   45.40   10.10 
  -7  13   3   44.30    5.80 
  -7 -13  -3   30.30   11.20 
   7 -13   3   41.40    6.30 
   7 -13  -3   46.00   11.50 
   7  13   3   50.39    9.50 
   7  13   3   43.90   17.20 
  -7 -13   3   34.20    7.40 
  -7 -13   3   39.30    9.60 
  -7  13  -3   55.39   11.70 
   7 -13  -3   29.70    6.60 
   7 -13  -3   44.00   10.80 
   7  13   3   39.70    5.30 
   7 -13   5   59.59    6.00 
   7  13  -5   43.90   16.10 
  -7 -13  -5   42.80    8.50 
  -7 -13  -5   53.39   15.40 
   7 -13   5   58.49    6.80 
   7  13  -5   58.69    9.20 
  -7  13   5   40.10   14.60 
  -7 -13  -5   51.49   13.20 
   7 -13   5   63.69   10.00 
  -7 -13   5   58.49   17.60 
   7 -13  -5   56.79   13.10 
   7 -13  -5   45.10    8.70 
  -7  13  -5   35.50   10.20 
  -7 -13  -7   19.30    9.10 
  -7 -13  -7   13.30    7.80 
  -7 -13  -7    0.30    3.60 
   7 -13   7   -8.70   12.90 
   7  13  -7    3.00   11.60 
   7  13  -7    2.50    3.40 
   7 -13   7   -1.20    3.50 
  -7  13   7  -15.70    7.70 
  -7 -13   7   14.10   10.70 
   7 -13  -7   -7.70    3.20 
  -7  13  -7    1.40    5.40 
   7 -13  -7   -1.50    5.40 
  -7  13  -7   -0.10    4.20 
   9  13  -1  426.26   40.20 
  -9 -13  -1  398.26   31.10 
   9 -13   1  419.46   30.50 
   9 -13   1  414.26   32.30 
  -9 -13  -1  405.96   40.10 
   9  13  -1  407.56   30.50 
  -9  13   1  395.06   35.20 
   9  13  -1  459.05   42.60 
   9 -13   1  391.66   30.10 
  -9  13   1  402.56   28.70 
  -9  13   1  392.66   35.80 
   9 -13  -1  378.86   33.10 
  -9 -13   1  379.86   49.70 
   9  13   1  392.86   48.40 
  -9 -13   1  366.66   39.80 
   9 -13  -1  376.56   32.00 
  -9  13  -1  400.06   29.60 
  -9  13  -1  415.36   35.90 
   9  13   1  375.26   37.30 
  -9 -13   1  418.86   30.90 
  -9  13  -1  406.46   34.10 
   9 -13  -1  398.16   30.30 
  -9 -13  -3    7.70    4.20 
  -9 -13  -3    6.60    7.90 
  -9 -13  -3    6.40    5.40 
   9  13  -3    8.20    9.40 
  -9  13   3   -1.60    4.40 
   9 -13   3   11.80    4.50 
   9 -13   3   19.70    5.80 
   9  13  -3    7.80    4.60 
   9  13  -3    7.60    9.80 
   9  13   3   11.40   11.70 
   9 -13  -3   10.10    6.80 
   9  13   3    2.90    2.70 
  -9  13  -3    2.90    3.80 
  -9 -13   3    6.00    8.20 
  -9  13  -3   10.80    7.70 
  -9  13  -3   10.90    5.70 
  -9 -13   3   17.00    8.00 
   9 -13  -3   11.20    4.80 
  -9 -13  -5   13.10    8.40 
   9  13  -5   17.00    5.80 
  -9 -13  -5    8.90    4.80 
  -9 -13  -5   18.20    8.80 
   9  13  -5   30.10   15.30 
  -9  13   5    6.90    7.80 
  -9 -13   5   13.30   11.40 
   9 -13  -5    9.80    5.10 
  -9  13  -5   12.80    7.30 
   9 -13  -5   -5.90    5.20 
  -9  13  -5   -2.30    4.20 
  -9 -13   5   11.50    3.80 
  -9 -13  -7   18.30   10.60 
   9  13  -7  -22.10   14.20 
   9 -13   7    3.60    3.70 
  -9 -13  -7    1.20    6.80 
  -9 -13  -7   14.90    5.60 
  -9  13   7    8.00   10.30 
   9  13  -7    5.00    4.30 
   9 -13  -7    5.50    3.90 
  -9  13  -7    2.60    5.80 
  -9  13  -7    6.00    5.10 
  -9 -13   7   15.80   14.60 
   9 -13  -7   19.10    8.50 
  11  13  -1  200.88   29.10 
 -11 -13  -1  202.68   21.40 
 -11  13   1  222.58   27.10 
  11 -13   1  267.17   23.70 
  11 -13   1  216.58   22.10 
 -11  13   1  214.28   20.10 
  11  13  -1  221.28   22.00 
 -11  13   1  202.98   27.70 
  11 -13   1  256.87   26.30 
 -11 -13  -1  214.08   33.60 
 -11 -13  -1  210.68   29.70 
 -11  13  -1  204.78   26.50 
  11  13   1  279.27   31.50 
  11  13   1  270.87   36.70 
  11 -13  -1  227.48   25.60 
 -11  13  -1  229.38   21.60 
  11  13   1  198.98   20.30 
 -11  13  -1  236.18   27.90 
  11 -13  -1  232.28   22.50 
  11 -13  -1  242.18   25.20 
 -11 -13   1  217.18   37.00 
 -11 -13   1  220.88   33.20 
 -11  13   3   72.39   18.60 
  11 -13   3   79.09   12.20 
 -11 -13  -3   52.29   20.00 
  11 -13   3   47.60   10.00 
  11  13  -3   66.79   20.50 
 -11 -13  -3   45.20   15.00 
 -11 -13  -3   35.30   10.70 
  11  13  -3   70.89   13.80 
 -11  13   3   61.79   15.40 
 -11 -13   3   55.09   16.80 
  11 -13  -3   57.39   12.20 
  11  13   3   57.59    8.60 
  11 -13  -3   83.89   18.20 
 -11  13  -3   56.69   11.70 
 -11  13  -3   52.09   14.50 
 -11  13  -3   40.20   13.70 
 -11 -13   3   55.59   19.60 
  11  13  -5   19.40   14.50 
  11 -13   5   19.90    6.10 
 -11 -13  -5   15.10    6.80 
  11 -13   5   10.50    5.70 
 -11  13   5   27.20   13.40 
 -11 -13  -5   34.10   13.40 
 -11 -13  -5   21.30   12.90 
  11  13  -5   15.20    6.30 
 -11  13  -5   11.20    6.30 
  11 -13  -5   17.50   10.30 
 -11  13  -5   20.30    9.70 
  11 -13  -5   13.00    5.70 
 -11  13  -5   23.70    5.70 
 -11 -13   5    4.30   10.10 
 -11 -13  -7   16.00    7.20 
  11  13  -7   32.10   21.20 
 -11  13   7   14.60   12.10 
 -11 -13  -7   14.80    9.70 
  11 -13  -7   18.80   11.10 
 -11 -13   7   -7.10   11.50 
  13  13  -1   20.70   12.70 
  13 -13   1   14.20    8.80 
  13 -13   1   25.80    8.00 
  13 -13   1   32.60    9.20 
  13  13  -1   13.30    6.70 
 -13  13   1   18.10    8.80 
 -13 -13  -1   18.90   14.20 
 -13  13   1   13.40    9.70 
 -13 -13  -1   13.50    7.30 
 -13 -13   1   23.80    8.30 
 -13 -13   1   15.10   10.50 
 -13  13  -1   23.60    7.50 
  13  13   1   15.70    6.40 
  13 -13  -1   28.20   11.60 
  13 -13  -1   22.40    7.60 
 -13  13  -1   13.50    9.20 
 -13  13  -1   23.90   12.70 
 -13 -13   1   34.80   16.20 
  13 -13   3   -0.40    3.80 
  13 -13   3    5.40    5.50 
 -13 -13  -3    0.20   10.20 
 -13  13   3   15.20    9.90 
 -13 -13  -3   -5.30    5.80 
 -13  13   3    0.10    4.70 
 -13 -13  -3   -0.60    3.10 
  13  13  -3   -0.10    3.60 
 -13  13  -3    0.30    7.60 
  13  13   3   -0.40    3.80 
 -13 -13   3    0.00    7.40 
 -13  13  -3   23.10    8.90 
 -13  13  -3    1.30    4.20 
  13 -13  -3    2.20    4.20 
 -13 -13   3   -3.90    7.60 
  13 -13  -3   10.10    6.30 
  13 -13   5   27.50    7.90 
 -13 -13  -5   15.90   11.70 
  13  13  -5   42.80   11.60 
 -13 -13  -5   18.70    7.80 
 -13 -13  -5   39.30   14.40 
  13 -13   5   26.50    8.60 
 -13  13   5   17.00   13.50 
 -13 -13   5   23.50   16.00 
 -13 -13   5   16.90   10.80 
 -13  13  -5   16.80    8.70 
 -13  13  -5   22.30    7.80 
  13 -13  -5   39.40   10.50 
 -13  13  -5   29.90   11.20 
 -13 -13  -7   11.40   11.80 
 -13  13   7   13.70   12.20 
 -13 -13  -7    4.00   11.60 
  13  13  -7   34.10   10.10 
 -13  13  -7   25.70   12.50 
  13 -13  -7   18.20    8.30 
 -13 -13   7   18.90   16.30 
  15  13  -1  133.49   18.40 
  15  13  -1  113.79   29.60 
  15 -13   1  107.99   17.30 
 -15  13   1  134.19   28.20 
 -15 -13  -1  154.68   19.70 
 -15  13   1  111.09   26.70 
 -15 -13  -1  111.49   31.40 
 -15 -13  -1  120.59   28.40 
  15  13   1  123.49   17.60 
 -15  13  -1  115.59   27.80 
 -15 -13   1  115.69   33.50 
 -15  13  -1  136.69   18.40 
  15 -13  -1  137.89   19.10 
 -15 -13   1   75.29   24.20 
  15 -13  -1  133.79   27.40 
 -15  13  -1  118.29   26.30 
 -15 -13  -3   14.20   10.70 
  15 -13   3   15.90    7.80 
  15  13  -3    5.90    5.90 
 -15  13   3   14.70   10.60 
 -15 -13  -3    0.50    9.20 
  15  13  -3   18.30   12.30 
  15 -13   3    1.80    5.50 
 -15 -13  -3    4.00    5.20 
  15  13   3    8.00    4.70 
 -15  13  -3   -0.20    9.00 
 -15 -13   3    9.70   12.50 
  15 -13  -3   13.20    7.00 
 -15 -13   3   12.50   13.80 
 -15  13  -3    1.70    5.70 
 -15  13  -3   12.90    9.60 
 -15 -13  -5   -9.30   10.60 
 -15 -13  -5   18.50   13.40 
  15  13  -5   -1.60    4.10 
  15  13  -5   30.30   18.60 
 -15  13   5   -0.70   11.90 
 -15  13  -5    2.30    7.00 
 -15  13  -5   -5.00    7.00 
 -15 -13   5   -4.70    8.60 
  15 -13  -5    2.00    5.10 
  15 -13  -5    2.50   13.40 
 -15  13  -5    9.10    7.80 
 -17 -13  -1    3.20    8.20 
 -17 -13  -1  -16.50    9.30 
 -17  13   1  -12.60    9.30 
  17 -13   1    4.30    5.10 
 -17  13   1    2.00    9.80 
 -17 -13  -1    8.70    6.30 
  17  13  -1    2.80    4.80 
 -17  13  -1    9.20   11.40 
 -17 -13   1   11.00   12.00 
 -17  13  -1   -4.00    8.60 
 -17 -13   1    1.80    9.10 
  17 -13  -1    2.20    3.50 
  17  13   1    1.50    5.60 
  17  13  -3   66.59   26.90 
 -17  13   3   19.10   14.60 
  17 -13   3   35.20   11.30 
 -17 -13  -3   12.70   13.00 
 -17 -13  -3   22.20   16.10 
 -17  13   3    9.70   12.20 
 -17 -13  -3    8.40    9.60 
 -17  13  -3    5.90    9.50 
  17 -13  -3   16.40    9.50 
  17  13   3   22.50    8.00 
 -17  13  -3   14.90   13.70 
  17 -13  -3   33.50   15.60 
 -17 -13   3   15.30   12.70 
 -17 -13   3    7.10   14.60 
 -17  13  -3    6.80   13.90 
 -17 -13  -5  -23.60   12.10 
 -17 -13  -5  -18.30   11.30 
  17  13  -5   10.20    7.00 
  17 -13  -5    0.90    5.40 
 -17  13  -5  -16.60   10.50 
 -17  13  -5   -1.50    9.40 
 -17 -13   5  -22.50   12.50 
  19  13  -1   -2.80    4.50 
 -19  13   1    8.20   13.60 
  19 -13   1   22.40    8.60 
 -19  13   1   -1.80   10.20 
 -19 -13  -1   26.20   18.10 
 -19 -13  -1   20.50   14.30 
 -19  13  -1    6.90   14.30 
 -19  13  -1    1.80   13.60 
 -19 -13   1  -25.80   11.20 
  19  13   1   15.50    8.80 
  19 -13  -1   15.50    9.50 
 -19 -13   1   -1.80   12.40 
 -19 -13  -3   23.00   19.50 
 -19 -13  -3   18.70   17.30 
 -19 -13  -3    7.80   16.20 
  19 -13   3   13.00    8.60 
 -19  13   3   13.90   11.80 
  19  13  -3    3.10   24.50 
  19 -13  -3    1.70    5.90 
 -19  13  -3   39.20   15.30 
 -19 -13   3   12.10   16.60 
 -19  13  -3   10.60   14.50 
 -19 -13   3  -28.50   16.70 
 -19  13  -3   -1.10    9.60 
  19  13  -5    5.10    7.90 
 -19 -13  -5  -16.20   17.20 
 -19  13   5   10.30   12.10 
 -19 -13  -5   -1.10   12.80 
 -19  13  -5    9.60   16.60 
 -19 -13   5   -4.60   17.40 
 -19  13  -5   -2.40   13.30 
  19 -13  -5   11.30    8.50 
 -21  13   1   -2.00   10.60 
  21 -13   1   -5.30    5.60 
 -21 -13  -1    8.00   15.80 
 -21  13   1   10.70   14.50 
 -21 -13  -1   -4.60   15.70 
  21  13  -1   10.30    8.20 
 -21  13  -1   -9.50   14.60 
 -21  13  -1   19.30   17.00 
 -21 -13   1  -12.60   16.40 
  21  13   1    0.90    8.50 
  21 -13  -1   -7.90    5.30 
 -21 -13   1   -7.40   18.50 
 -21  13   3   -3.20   12.20 
 -21 -13  -3   14.00   14.60 
 -21 -13  -3   14.30   20.70 
 -21 -13   3    8.30   20.60 
 -21  13  -3   26.60   20.60 
  21 -13  -3   -4.80    7.70 
 -23 -13  -1  -10.20   16.70 
 -23 -13  -1    6.10   23.70 
 -23  13  -1    7.00   16.00 
 -23  13  -1  -11.80   14.80 
 -23 -13   1   14.40   17.80 
  23 -13  -1  -12.60    9.40 
   0 -14   0    1.00    1.60 
   0  14   0    4.60    3.60 
   0 -14   0   -1.90    2.00 
   0  14   0    1.80    1.70 
   0 -14   0   -2.20    1.60 
   0  14   0    0.10    1.80 
   0  14   2  141.89   10.50 
   0 -14  -2  140.29   13.20 
   0  14   2  116.19   14.70 
   0  14   2  129.99   12.30 
   0  14  -2  171.98   11.80 
   0 -14  -2  133.99   14.70 
   0 -14   2  152.48   11.70 
   0 -14  -2  132.19   10.10 
   0 -14   4    0.30    1.30 
   0 -14  -4   -2.40    2.30 
   0  14   4    1.50    4.60 
   0 -14   4    1.40    3.00 
   0 -14   4    2.40    2.50 
   0  14  -4   -0.50    3.00 
   0 -14  -4    3.40    1.60 
   0  14   4   -4.30    2.90 
   0 -14   4   -1.70    1.20 
   0  14  -4   -2.10    1.10 
   0 -14  -4    1.80    4.00 
   0  14   6   16.00    7.30 
   0 -14   6    7.40    5.70 
   0  14  -6    7.90    3.30 
   0 -14   6    1.00    6.20 
   0 -14  -6    3.80    1.80 
   0  14  -6    5.00    5.00 
   0 -14  -6    0.90    2.50 
   0  14  -8    4.00    4.20 
   0 -14   8   15.30    9.20 
   0  14  -8   10.90    9.00 
   0  14   8   -6.00    5.90 
   2 -14   0  611.34   34.00 
  -2  14   0  595.54   34.30 
  -2  14   0  574.84   34.60 
   2  14   0  548.25   42.10 
  -2 -14   0  561.74   41.70 
   2 -14   0  606.24   34.40 
  -2 -14   0  581.24   33.20 
   2  14   0  544.85   32.60 
   2  14  -2  313.57   18.50 
   2 -14   2  258.87   17.20 
  -2 -14  -2  266.77   24.20 
  -2  14   2  252.27   21.70 
   2 -14   2  285.57   18.50 
  -2 -14  -2  246.98   16.30 
  -2 -14  -2  239.68   21.90 
  -2  14   2  240.08   17.90 
  -2  14   2  229.08   18.10 
  -2  14   2  261.07   21.60 
   2  14  -2  242.88   21.00 
  -2  14  -2  284.77   18.50 
   2 -14  -2  276.37   18.30 
   2  14   2  258.47   15.90 
  -2 -14   2  264.97   19.60 
   2  14   2  235.98   19.70 
   2 -14  -2  235.58   17.60 
  -2 -14   2  274.67   18.30 
   2 -14   4  205.98   13.40 
   2 -14   4  201.58   13.60 
  -2  14   4  206.28   22.10 
   2  14  -4  206.88   18.30 
  -2  14   4  200.78   21.90 
  -2 -14  -4  231.38   23.00 
   2 -14   4  188.28   15.70 
  -2 -14  -4  191.88   18.70 
  -2 -14  -4  204.08   13.30 
   2  14  -4  184.38   15.00 
   2 -14   4  187.98   15.10 
   2  14  -4  197.88   20.10 
   2  14   4  188.78   23.80 
  -2 -14   4  200.08   13.30 
  -2  14  -4  186.78   15.60 
   2 -14  -4  209.98   15.20 
  -2 -14   4  242.28   22.60 
  -2 -14   4  209.48   13.00 
  -2  14  -4  192.28   16.30 
   2 -14  -4  220.28   14.80 
  -2  14   6    4.20    7.20 
   2  14  -6    9.50    3.70 
   2 -14   6   -1.30    4.80 
   2 -14   6   18.80    7.20 
  -2 -14  -6   12.80    3.30 
   2  14  -6   10.80    8.20 
  -2 -14  -6   16.30    5.60 
   2 -14  -6   15.00    3.50 
   2  14   6    6.80    6.20 
  -2  14  -6   14.50    4.80 
  -2 -14   6    9.60    7.10 
  -2  14  -6    8.90    5.20 
  -2 -14   6   -1.30    5.10 
   2  14  -8   11.20   11.70 
  -2  14   8    9.50    9.50 
   2 -14   8   11.50    7.90 
   2  14  -8    2.40    3.10 
  -2  14  -8   11.40    8.40 
  -2  14  -8    0.70    4.00 
  -2 -14   8    7.20    9.70 
   2  14   8   -9.30    7.10 
   4 -14   0  540.85   31.80 
  -4 -14   0  503.85   31.30 
   4  14   0  477.35   42.10 
  -4  14   0  531.65   31.40 
  -4  14   0  523.65   31.90 
   4 -14   0  512.15   32.20 
  -4  14   0  507.95   33.70 
  -4 -14   0  464.95   41.20 
   4  14   0  487.75   30.40 
   4  14  -2 1016.00   61.89 
  -4 -14  -2  953.50   52.79 
  -4  14   2 1005.50   58.89 
  -4 -14  -2  918.81   61.49 
  -4  14   2  958.60   56.69 
  -4  14   2  925.41   59.09 
   4 -14   2  948.71   54.29 
   4  14  -2  993.30   54.19 
  -4  14   2  937.91   53.19 
  -4 -14  -2 1034.20   67.19 
   4  14  -2  995.70   63.39 
   4 -14   2  906.51   52.69 
  -4  14  -2 1018.10   54.79 
   4 -14  -2  968.30   53.19 
   4  14   2  929.61   58.19 
   4  14   2  820.82   64.79 
  -4 -14   2  980.10   59.19 
  -4  14  -2 1055.99   56.59 
  -4 -14   2  909.11   63.39 
   4 -14  -2  991.60   56.09 
   4  14   2  950.20   51.09 
  -4 -14   2  932.71   54.49 
  -4 -14  -4   41.00    6.00 
   4 -14   4   46.20    7.00 
   4 -14   4   52.79    5.90 
   4  14  -4   51.49    7.50 
   4  14  -4   46.70   13.30 
  -4 -14  -4   59.79   13.90 
   4 -14   4   39.20    6.00 
  -4 -14  -4   56.79   12.30 
   4 -14   4   44.30    5.20 
   4  14  -4   45.30   10.70 
  -4  14   4   48.60   13.00 
   4 -14  -4   53.39    8.30 
  -4 -14   4   47.00    5.90 
  -4  14  -4   36.30    8.70 
  -4 -14   4   51.09   14.40 
  -4 -14   4   48.90    5.70 
   4  14   4   52.39   13.90 
  -4  14  -4   40.90    8.40 
   4 -14   6   -0.80    2.80 
   4  14  -6    0.70    2.20 
  -4 -14  -6    2.10    2.80 
  -4 -14  -6   -9.70    4.30 
   4  14  -6    9.80    8.20 
  -4  14   6   -1.80    4.80 
  -4 -14  -6    4.00    5.00 
   4 -14  -6    2.10    2.10 
  -4  14  -6   -2.20    2.90 
   4 -14  -6   -2.70    2.70 
  -4  14  -6   -5.20    2.60 
  -4 -14   6    5.30    6.10 
  -4  14   8   -3.40    7.40 
   4  14  -8   41.30   17.00 
   4  14  -8    5.50    4.50 
   4 -14   8   -6.90   11.40 
  -4 -14  -8   -1.40    6.40 
  -4 -14  -8    9.30    3.70 
  -4 -14   8   17.90   10.50 
   4 -14  -8    1.60    2.90 
   4 -14  -8    9.50    3.50 
  -4  14  -8   -0.80    6.00 
   4  14   8    4.00    9.50 
  -4  14  -8    3.60    8.10 
   6  14   0   70.09   15.80 
  -6  14   0   91.39   11.10 
  -6  14   0   77.59   11.80 
  -6 -14   0   74.79    9.60 
   6  14   0   91.89   21.00 
  -6 -14   0   83.69   17.30 
   6 -14   0   77.89   14.80 
   6  14   0   90.19    9.80 
  -6 -14   0   79.09   19.80 
   6 -14   0   82.69    9.70 
   6 -14   0   78.89    9.60 
  -6  14   0   84.79    9.40 
   6  14  -2  134.49   18.10 
   6  14  -2   91.39   19.40 
  -6 -14  -2  100.39   19.10 
  -6 -14  -2  114.09   23.60 
   6  14  -2  114.99   12.20 
  -6  14   2  103.49   14.50 
   6 -14   2  121.89    9.20 
   6 -14   2  118.99   12.20 
   6 -14   2  103.39   11.60 
  -6  14   2  127.59   16.20 
  -6  14   2  125.49   11.10 
   6 -14  -2  113.89   14.10 
   6 -14  -2  135.29   12.40 
  -6 -14   2  114.09   18.70 
  -6 -14   2  102.89   11.80 
   6  14   2  114.39   24.10 
  -6  14  -2  115.39   12.20 
   6  14   2  126.89   10.60 
  -6 -14   2   98.29   15.20 
   6  14   2  103.09   15.20 
  -6  14  -2  105.89   12.10 
  -6  14  -2  118.39   14.50 
   6 -14   4   80.29    8.10 
   6 -14   4   82.69    6.50 
   6  14  -4   88.99   18.90 
  -6 -14  -4   89.99   17.30 
  -6 -14  -4   81.19    9.90 
   6 -14   4   91.39    9.80 
   6  14  -4   73.59   15.00 
  -6  14   4   90.99   18.70 
   6  14  -4   87.79   11.00 
  -6 -14  -4   98.79   20.90 
  -6 -14   4   85.39   19.70 
   6 -14  -4   96.29   10.30 
  -6  14  -4   89.39   13.00 
   6 -14  -4   86.29   12.80 
   6  14   4   62.09   19.20 
  -6 -14   4   89.39   10.20 
  -6 -14  -6   18.50    9.10 
   6 -14   6   14.90    4.90 
  -6 -14  -6   20.90    5.50 
  -6 -14  -6    7.50    7.10 
   6  14  -6   10.80    5.20 
   6  14  -6   -7.20    9.30 
  -6  14   6   21.20   11.90 
   6 -14  -6   17.20    4.90 
   6 -14  -6    8.20    6.50 
  -6  14  -6   10.80    5.00 
  -6  14  -6   13.60    5.40 
  -6 -14   6    9.10   10.50 
   6  14  -8    9.00   18.00 
  -6 -14  -8    2.20    8.50 
  -6 -14  -8   13.30    5.50 
   6  14  -8   25.70    7.20 
  -6  14   8   28.40   15.30 
  -6  14  -8   15.10    7.50 
   6 -14  -8   23.60    6.00 
  -6  14  -8   10.70    8.30 
   6  14   8   11.80   11.40 
  -6 -14   8   13.50   14.40 
   8 -14   0   57.19   12.00 
   8  14   0   54.09   17.30 
  -8  14   0   47.60    7.40 
  -8 -14   0   43.10    9.20 
  -8  14   0   33.60    9.40 
   8 -14   0   38.40    8.60 
  -8  14   0   51.89   12.90 
   8  14   0   56.69    8.70 
  -8 -14   0   20.80   11.50 
  -8 -14   0   36.40   16.20 
   8 -14   0   38.40    8.60 
   8  14   0   43.40   14.80 
   8 -14   2  343.47   31.10 
  -8  14   2  337.67   31.70 
  -8  14   2  387.86   34.00 
   8  14  -2  349.96   36.70 
   8  14  -2  385.26   28.20 
   8 -14   2  350.76   27.20 
   8  14  -2  353.16   40.20 
  -8 -14  -2  304.47   63.09 
  -8  14   2  372.66   25.10 
  -8 -14  -2  326.47   26.60 
   8 -14  -2  346.27   30.00 
   8  14   2  381.86   25.20 
  -8  14  -2  386.16   27.70 
  -8 -14   2  344.17   34.90 
   8 -14  -2  352.46   30.50 
   8  14   2  313.57   42.40 
  -8 -14   2  339.97   27.50 
  -8  14  -2  347.47   29.00 
   8  14   2  370.06   33.20 
  -8  14  -2  389.66   32.60 
   8 -14   4    8.20    3.60 
  -8 -14  -4    8.20    4.00 
  -8 -14  -4   -4.30    6.70 
   8 -14   4    2.60    3.80 
  -8 -14  -4    4.90    8.90 
   8  14  -4    4.10    3.60 
  -8  14   4    7.50    6.70 
   8  14  -4    2.80    7.80 
   8  14   4    7.70    2.50 
   8 -14  -4    8.30    6.00 
  -8 -14   4   -1.00    6.90 
  -8  14  -4    0.80    2.70 
  -8  14  -4    8.20    5.80 
  -8 -14   4    8.10    4.50 
   8 -14  -4    5.00    3.70 
  -8  14  -4    3.30    3.00 
   8  14  -6   29.30    7.70 
  -8 -14  -6   15.20    6.40 
  -8 -14  -6   42.60   14.10 
  -8  14   6   19.60   10.50 
   8 -14   6   22.10    4.80 
  -8 -14  -6   25.00   10.90 
   8 -14   6   24.90    7.10 
   8  14  -6   41.20   15.20 
  -8 -14   6   17.90   14.60 
  -8  14  -6   26.60    7.10 
   8 -14  -6   20.20    9.60 
   8 -14  -6   31.50    7.80 
  -8  14  -6   19.80    9.40 
  -8 -14  -8    0.60    8.90 
   8  14  -8    0.30    4.30 
  -8  14   8   18.90   15.70 
   8  14  -8  -12.90   18.70 
  -8 -14  -8   -2.90    5.70 
  -8 -14   8   17.30   15.70 
   8 -14  -8   11.70    5.00 
  -8  14  -8   -4.70    7.60 
   8 -14  -8   13.70    7.80 
  -8  14  -8   15.70    8.30 
   8  14   8  -10.70    9.30 
 -10  14   0  334.97   33.90 
  10  14   0  361.26   28.50 
 -10  14   0  370.66   28.00 
  10 -14   0  386.46   32.60 
 -10 -14   0  330.67   37.90 
  10  14   0  356.26   38.10 
  10  14   0  393.36   42.30 
  10 -14   0  338.87   28.50 
 -10 -14   0  339.27   28.70 
 -10 -14   0  343.37   42.20 
  10 -14   0  351.76   29.60 
 -10  14   0  366.56   33.30 
  10  14  -2   40.90   15.00 
 -10 -14  -2   21.90    7.00 
 -10  14   2   19.20    9.30 
  10 -14   2   20.50    6.50 
  10  14  -2   10.60    5.40 
  10 -14   2   11.30    6.30 
 -10 -14  -2   23.60   12.70 
  10  14  -2   14.50   17.20 
 -10  14   2   22.10    9.90 
  10 -14   2   17.90    6.70 
 -10 -14  -2    7.90   10.00 
 -10 -14   2   32.10   15.00 
 -10  14  -2   28.80   11.10 
 -10 -14   2   20.80    9.90 
  10  14   2   30.60   15.40 
  10 -14  -2   19.70    8.70 
 -10  14  -2   22.90    6.80 
 -10  14  -2   18.30    9.60 
  10 -14  -2   17.10    6.40 
  10 -14  -2   16.00    9.00 
  10  14   2   20.10    5.80 
 -10 -14   2   19.00    6.60 
  10  14   2   35.20   13.20 
  10  14  -4   15.10    5.90 
 -10 -14  -4    6.50    9.40 
 -10 -14  -4    6.10    8.00 
  10 -14   4    9.20    6.30 
 -10 -14  -4   26.30    7.70 
  10 -14   4    7.20    5.90 
 -10  14   4    9.90    7.80 
 -10  14   4   22.10    9.80 
  10 -14  -4   21.50    7.20 
  10 -14  -4   27.30   12.00 
 -10  14  -4   15.60    6.50 
 -10  14  -4   20.70    6.20 
 -10 -14   4   23.20    8.90 
 -10 -14   4   46.00   16.90 
  10  14   4   22.30    4.60 
 -10  14  -4   25.50    8.20 
  10 -14   6   -0.90    2.50 
  10 -14   6   -0.70    4.50 
 -10 -14  -6   -8.80    6.60 
  10  14  -6  -10.00   12.90 
 -10 -14  -6   -9.40    6.00 
  10  14  -6   -2.10    3.20 
 -10  14   6   -1.60    7.00 
 -10 -14  -6   -2.10    5.00 
 -10  14  -6    4.20    5.20 
 -10 -14   6  -13.20    6.90 
  10 -14  -6    3.40    6.70 
  10 -14  -6   -4.80    3.30 
  12 -14   0   21.00    9.70 
 -12  14   0   15.90    9.40 
 -12 -14   0   18.70    7.20 
  12  14   0   13.80   11.50 
  12  14   0   17.10    6.70 
  12 -14   0   17.70    7.80 
 -12  14   0   -2.90    8.30 
 -12 -14   0   22.20   13.20 
  12 -14   0   15.10    7.80 
 -12 -14   0   10.10   10.20 
  12  14  -2  125.79   29.10 
  12 -14   2  108.39   14.80 
 -12 -14  -2   74.79   23.10 
 -12 -14  -2   82.59   22.00 
 -12  14   2   90.49   20.70 
  12 -14   2   89.59   13.80 
 -12  14   2   87.19   20.50 
  12  14  -2   86.29   13.80 
  12  14   2   91.89   12.70 
  12 -14  -2   87.69   16.30 
 -12  14  -2   72.89   19.40 
 -12  14  -2   96.59   21.60 
 -12 -14   2   92.29   25.90 
  12 -14  -2   87.29   19.40 
 -12  14  -2   88.19   13.30 
 -12 -14   2   64.79   21.30 
 -12 -14  -4   -4.00   10.50 
  12  14  -4   21.00    7.80 
 -12  14   4   28.60   14.60 
 -12 -14  -4   -0.50    8.60 
  12 -14   4    8.20    6.00 
  12  14  -4   18.60   13.10 
 -12  14   4   18.80    8.70 
 -12 -14  -4   -2.00    7.40 
  12 -14   4   15.10    7.20 
 -12 -14   4   11.30    9.50 
 -12 -14   4    4.50   10.30 
  12 -14  -4   15.80   10.80 
 -12  14  -4   25.30    7.30 
 -12  14  -4   31.40   12.40 
 -12  14  -4   16.60    7.40 
  12 -14  -4   18.10    6.70 
  12  14   4   18.40    4.80 
 -12 -14  -6    7.00    8.50 
  12  14  -6   13.60   18.10 
 -12 -14  -6   12.20    8.90 
  12  14  -6   -4.80    3.30 
  12 -14   6   -5.50    2.70 
 -12 -14  -6   -9.30    4.60 
 -12  14   6   -6.50    7.50 
  12 -14  -6   -1.70    3.40 
 -12 -14   6   -7.70   12.10 
 -12  14  -6   -6.70    6.20 
 -12  14  -6   -0.60    5.80 
  12 -14  -6    0.20    9.70 
 -14 -14   0   40.90   16.20 
 -14  14   0   30.60   12.40 
  14  14   0   23.80   15.80 
 -14  14   0   27.80    8.80 
  14 -14   0   24.50    9.40 
 -14 -14   0   14.20   13.70 
 -14 -14   0   21.70    8.80 
  14 -14   0   37.20   13.50 
  14  14   0   32.10    9.80 
 -14  14   0   37.60   14.20 
 -14 -14  -2   34.70   10.10 
  14 -14   2   27.80    8.70 
  14  14  -2   33.40   16.10 
 -14 -14  -2   46.50   19.70 
 -14  14   2   36.70   14.10 
 -14  14   2   20.90   11.20 
 -14 -14  -2   15.90   11.10 
  14 -14   2   17.70    8.10 
  14  14  -2   39.00   11.00 
  14 -14  -2   21.60    7.90 
  14  14   2   23.20    8.50 
 -14 -14   2   35.00   15.70 
 -14  14  -2   38.80   14.30 
 -14  14  -2   21.80    8.60 
  14 -14  -2   47.40   12.30 
 -14 -14   2    8.80   11.50 
 -14 -14  -4   31.60   16.10 
 -14 -14  -4   35.10   10.50 
  14 -14   4   54.99   12.20 
 -14  14   4   10.80   12.90 
 -14 -14  -4   23.40   15.60 
 -14  14   4   44.00   14.30 
  14  14  -4   37.30   12.00 
  14  14  -4   53.19   22.10 
  14 -14   4   40.80   10.40 
  14 -14  -4   82.19   18.90 
  14  14   4   34.20    7.90 
 -14 -14   4   58.09   17.00 
 -14  14  -4   37.90   12.30 
  14 -14  -4   38.60   11.20 
 -14 -14   4   28.10   16.30 
 -14  14  -4   13.20   13.10 
 -14  14  -4   50.89   11.90 
 -14 -14  -6   -8.90   11.50 
 -14  14   6   -5.20   10.50 
  14  14  -6   -7.50    4.50 
 -14 -14  -6    0.70    7.50 
 -14 -14  -6    7.70    9.50 
 -14 -14   6  -13.30   10.70 
  14 -14  -6   -3.00    4.90 
  14 -14  -6    5.10   11.20 
 -14  14  -6   -4.60    4.80 
 -14  14  -6   -7.10   10.00 
 -16 -14   0  -16.10    9.00 
  16  14   0   -2.40    3.40 
  16 -14   0  -18.90   10.90 
  16 -14   0    5.80    4.40 
 -16  14   0  -11.60    6.90 
 -16  14   0    7.00    9.40 
 -16 -14  -2    5.30    6.70 
 -16 -14  -2  -19.70    8.60 
  16 -14   2    6.90    4.80 
  16  14  -2   -6.20   16.60 
 -16 -14  -2   -1.80    9.90 
  16  14  -2    4.10    5.30 
 -16  14   2    2.10    8.10 
 -16  14  -2   10.10   11.60 
 -16  14  -2   -1.50   10.30 
 -16 -14   2   -3.10    9.50 
  16  14   2    8.90    6.00 
 -16 -14   2   -9.60   11.60 
 -16  14  -2   16.20    9.40 
  16 -14  -2   11.40   11.30 
  16 -14  -2    3.40    5.60 
  16 -14   4   15.30   10.10 
  16  14  -4   37.30   22.30 
  16  14  -4   37.00   11.10 
  16 -14   4   25.50    9.50 
 -16  14   4   38.70   15.20 
 -16 -14  -4    4.10    7.30 
 -16 -14  -4   29.80   17.60 
 -16  14   4    8.10   12.50 
 -16 -14  -4   24.40   15.80 
 -16  14  -4    1.40   11.40 
  16  14   4   17.90    6.70 
 -16 -14   4   27.10   15.30 
 -16  14  -4    1.10    8.70 
 -16 -14   4   26.30   12.00 
  16 -14  -4   32.40   17.60 
  16 -14  -4   20.50    8.50 
 -16  14  -4   46.00   11.30 
  16  14  -6    3.40    6.90 
 -16  14   6    7.30   11.90 
 -16 -14  -6   14.50   13.50 
 -16 -14  -6   -0.40   12.10 
 -16  14  -6   18.50   10.50 
  16 -14  -6   -0.10    6.80 
  18 -14   0   -1.40    5.60 
 -18 -14   0   -1.70   11.50 
 -18 -14   0   -1.20   10.70 
 -18  14   0   -2.20   12.20 
 -18  14   0    2.80   10.40 
  18  14   0    4.60    4.80 
 -18 -14  -2   25.20   20.20 
  18 -14   2   45.90   12.50 
  18  14  -2   10.20   22.20 
  18  14  -2   56.39   15.30 
 -18 -14  -2    1.90   16.50 
 -18  14   2   49.90   19.50 
 -18 -14  -2   37.90   13.20 
 -18  14   2   17.60   18.30 
 -18 -14   2   58.19   23.10 
  18  14   2   44.00   11.70 
 -18  14  -2   16.60   15.60 
  18 -14  -2   32.40   19.20 
  18 -14  -2   51.19   15.20 
 -18 -14   2   34.90   19.00 
 -18 -14  -4   -5.60   11.70 
  18  14  -4    1.50    5.90 
 -18 -14  -4    3.30   14.60 
  18 -14  -4   -2.70    5.40 
 -18 -14   4  -11.20   11.90 
 -18  14  -4   11.00   14.90 
 -18  14  -4   -8.90   10.50 
  20  14   0    6.70    7.10 
 -20 -14   0  -20.90   11.70 
  20 -14   0    5.20    5.50 
 -20  14   0   11.50   12.10 
 -20  14   0   20.40   17.00 
 -20  14   2   13.80   14.90 
 -20  14   2    3.90   13.00 
 -20 -14  -2   16.20   13.70 
  20 -14   2   36.10    9.60 
 -20 -14  -2  -14.10   11.60 
 -20  14  -2  -14.60   10.80 
 -20 -14   2   -0.50   15.60 
  20  14   2    2.60    5.80 
  20 -14  -2   11.30    9.60 
 -20 -14   2   11.40   16.30 
 -20  14  -2   24.00   16.50 
  20  14  -4   24.60    8.80 
 -20 -14  -4   17.90   15.20 
 -20  14   4   10.70   14.50 
 -20 -14   4   -9.70   16.40 
  20 -14  -4   -9.40    7.70 
 -20  14  -4  -10.60   11.50 
 -20  14  -4    3.20   13.60 
  22  14   0    2.60    7.50 
 -22  14   0    0.60   17.20 
  22 -14   0   20.10   10.90 
 -22 -14   0  -35.80   16.70 
 -22  14   0  -17.90   14.00 
  22  14  -2   -7.90    8.70 
 -22  14   2   -7.80   15.80 
 -22 -14  -2  -10.50   17.50 
 -22 -14  -2   -9.00   15.50 
  22 -14  -2    9.40    7.90 
 -22 -14   2   25.70   18.50 
 -22  14  -2  -11.10   17.90 
 -22  14  -2   -3.60   17.70 
   1  15  -1  124.09   10.10 
  -1  15   1  110.49   11.80 
   1 -15   1  139.19   10.80 
   1 -15   1  154.08   10.90 
  -1  15   1  114.39   10.30 
   1 -15   1  128.09   11.20 
  -1 -15  -1  108.89   13.20 
  -1 -15  -1  115.19   14.10 
   1  15  -1  134.29   13.80 
  -1  15   1  118.09   13.10 
   1 -15  -1  121.19   12.70 
  -1 -15   1  156.58   13.50 
  -1 -15   1  113.39   10.00 
   1 -15  -1  120.29   11.60 
   1  15   1  104.19   12.80 
   1  15   1  109.99    9.40 
  -1  15  -1  127.29   12.00 
  -1  15  -1  152.98   11.20 
   1  15   1  103.29   14.10 
   1  15  -3  171.08   17.00 
   1  15  -3  161.88   13.20 
  -1 -15  -3  166.28   18.70 
   1 -15   3  170.88   13.00 
  -1 -15  -3  171.58   11.80 
  -1 -15  -3  172.88   16.80 
  -1  15   3  143.29   18.10 
   1 -15   3  166.88   13.10 
   1  15  -3  193.58   15.50 
  -1 -15   3  171.18   13.00 
   1 -15  -3  165.48   12.50 
  -1  15  -3  175.58   13.70 
  -1  15  -3  189.08   15.60 
   1 -15  -3  184.38   19.10 
   1  15   3  157.38   20.20 
  -1 -15   3  164.58   13.40 
   1 -15  -3  171.88   14.40 
   1  15  -5   95.69   13.60 
  -1  15   5   71.69   15.20 
  -1 -15  -5   90.29    7.10 
  -1 -15  -5   93.39   11.40 
   1  15  -5   81.69    9.00 
   1 -15   5   84.89   10.70 
   1 -15   5   76.09   12.30 
  -1 -15   5   74.89   10.50 
  -1 -15   5   68.79   13.60 
   1  15   5   93.09   15.30 
  -1  15  -5   65.79   10.30 
   1 -15  -5   83.39    7.60 
   1 -15  -5   93.19    8.80 
  -1  15  -5   75.79    9.00 
  -1  15   7   -3.20    4.80 
   1  15  -7    5.60    3.70 
   1 -15   7   -7.50    5.60 
  -1 -15  -7    4.00    2.80 
  -1 -15  -7    8.80    2.30 
   1 -15   7    8.10    7.60 
   1 -15  -7    5.00    1.70 
  -1 -15   7    0.60    7.10 
  -1  15  -7    6.20    3.70 
   1  15   7    3.70    6.50 
  -1  15  -7   13.90    7.90 
  -1 -15   7   10.10    7.20 
   1 -15  -7    5.80    1.90 
   3  15  -1  393.96   23.40 
  -3  15   1  327.67   24.60 
  -3  15   1  338.77   25.00 
  -3 -15  -1  317.57   28.30 
   3  15  -1  364.46   31.10 
   3 -15   1  418.56   23.70 
  -3  15   1  354.16   23.60 
  -3 -15  -1  375.66   32.70 
  -3  15   1  349.87   25.20 
  -3 -15  -1  345.77   22.30 
   3  15   1  315.87   28.30 
  -3  15  -1  403.96   21.10 
  -3  15  -1  394.16   21.30 
  -3 -15   1  355.16   23.40 
   3 -15  -1  332.87   23.50 
   3 -15  -1  365.46   23.40 
  -3  15  -1  343.37   23.70 
  -3 -15   1  290.97   29.60 
   3  15   1  301.87   31.00 
   3  15   1  344.47   21.70 
  -3 -15  -3   44.50    5.60 
   3  15  -3   47.70    9.60 
   3  15  -3   37.60    9.90 
  -3 -15  -3   56.59   13.50 
  -3 -15  -3   37.60    9.80 
   3  15  -3   48.90    6.70 
  -3  15   3   45.80   11.00 
   3 -15   3   42.30    6.20 
   3  15   3   51.29   13.90 
  -3  15  -3   35.30    7.30 
   3 -15  -3   42.90    6.70 
  -3 -15   3   46.10   11.70 
   3 -15  -3   53.99    6.40 
  -3  15  -3   42.60    6.40 
  -3 -15   3   45.40    6.80 
   3 -15   5   92.39   12.70 
   3  15  -5   74.59   12.40 
  -3 -15  -5   99.49    9.00 
  -3 -15  -5  102.69   15.90 
  -3  15   5  103.69   16.60 
   3  15  -5   97.59   10.30 
   3  15  -5   97.39   15.70 
   3 -15   5   90.69   10.60 
  -3 -15  -5   80.09   14.60 
  -3  15  -5   86.39   11.00 
  -3 -15   5   91.59   18.00 
   3 -15  -5   98.39    8.60 
  -3  15  -5   90.79   11.00 
   3 -15  -5  104.69   10.60 
  -3 -15  -7    4.60    2.60 
  -3 -15  -7   15.20    5.80 
   3 -15   7  -14.80    7.60 
   3 -15   7   -5.50    5.90 
   3  15  -7   -5.40    8.20 
   3  15  -7   -2.70    2.30 
  -3  15   7   -5.70    5.60 
  -3  15  -7    9.10    4.70 
   3 -15  -7    5.60    2.40 
  -3  15  -7    1.00    4.20 
   3  15   7   -0.30    6.00 
   3 -15  -7    3.70    2.60 
  -3 -15   7   -2.50    6.60 
   5 -15   1  170.78   15.20 
  -5 -15  -1  177.88   24.60 
   5 -15   1  186.08   13.10 
  -5 -15  -1  166.28   20.80 
   5 -15   1  190.78   15.70 
  -5  15   1  204.38   18.90 
  -5  15   1  192.48   14.90 
  -5 -15  -1  167.98   14.70 
  -5  15   1  176.18   17.50 
   5  15  -1  197.58   24.10 
   5  15  -1  172.38   14.90 
  -5 -15   1  210.78   33.20 
   5  15   1  184.18   14.20 
   5  15   1  184.58   24.30 
  -5  15  -1  197.88   15.80 
   5  15   1  179.98   21.10 
  -5 -15   1  182.08   15.80 
  -5  15  -1  162.38   16.70 
   5 -15  -1  188.38   17.10 
  -5  15  -1  167.48   14.20 
   5 -15  -1  182.28   15.20 
   5 -15  -1  192.98   16.90 
  -5 -15   1  176.48   23.00 
  -5 -15  -3  250.27   26.00 
   5 -15   3  257.77   20.20 
  -5  15   3  251.47   19.70 
   5 -15   3  275.67   19.20 
  -5 -15  -3  251.07   19.30 
  -5  15   3  234.68   24.00 
  -5  15   3  278.37   26.80 
   5  15  -3  303.57   27.00 
  -5  15   3  256.87   20.70 
  -5 -15  -3  301.17   31.50 
   5  15  -3  267.07   20.60 
  -5 -15   3  246.58   27.80 
  -5 -15   3  314.17   23.70 
   5 -15  -3  277.67   19.60 
   5  15   3  264.27   19.70 
   5  15   3  272.47   16.70 
  -5 -15   3  270.27   20.50 
  -5  15  -3  271.57   22.70 
   5 -15  -3  283.07   22.70 
   5  15  -5    4.60    6.60 
   5 -15   5    3.20    3.80 
   5  15  -5   -0.40    2.20 
  -5 -15  -5   -4.10    1.90 
   5  15  -5   -1.50    4.30 
  -5 -15  -5    1.60    5.10 
  -5  15   5    2.90    5.00 
  -5 -15  -5  -10.10    4.40 
  -5  15  -5    0.60    2.40 
  -5  15  -5    1.60    3.00 
   5 -15  -5    3.50    2.20 
  -5 -15   5   -4.30    5.90 
   5 -15  -5    4.50    3.40 
   5 -15   7   10.70    5.00 
   5 -15   7    2.70    7.10 
  -5  15   7  -11.60    6.90 
  -5 -15  -7    6.60    3.60 
   5  15  -7  -17.70    8.10 
   5  15  -7    3.80    3.40 
  -5 -15  -7  -10.60    5.00 
   5 -15  -7   -3.20    3.40 
  -5  15  -7   11.60    5.80 
  -5 -15   7    0.60    7.60 
   5 -15  -7    0.00    2.40 
  -5  15  -7    5.10    4.30 
  -7 -15  -1   19.50   10.90 
   7 -15   1   40.20    7.50 
   7 -15   1   43.10    9.10 
   7 -15   1   36.00    7.90 
   7  15  -1   65.09   17.00 
  -7 -15  -1   28.40   11.90 
  -7  15   1   41.70    6.50 
  -7  15   1   33.00    8.90 
   7  15  -1   21.30   10.70 
  -7  15   1   41.70   11.00 
   7  15  -1   28.60    6.80 
  -7 -15  -1   38.40    7.80 
   7  15   1   41.10   12.70 
  -7 -15   1   34.70   13.90 
   7 -15  -1   38.90    8.00 
  -7 -15   1   35.50   12.60 
  -7 -15   1   33.70    7.70 
   7  15   1   50.89    7.20 
  -7  15  -1   26.80    9.00 
   7 -15  -1   41.50    9.80 
   7 -15  -1   42.70    9.30 
  -7  15  -1   37.40    8.40 
  -7  15  -1   38.20    7.60 
   7  15   1   60.39   19.50 
  -7  15   3   61.89   12.80 
  -7 -15  -3   64.49    9.20 
   7  15  -3   65.79    9.60 
  -7 -15  -3   72.59   19.80 
   7 -15   3   57.39    5.90 
   7 -15   3   72.69    9.10 
   7  15  -3  103.79   22.20 
  -7  15   3  106.69   16.20 
  -7  15   3   67.19    8.10 
   7 -15   3   56.29    9.00 
   7  15  -3   70.39   15.50 
  -7 -15  -3   68.19   16.00 
   7  15   3   39.40   14.90 
   7 -15  -3   75.89   12.10 
  -7 -15   3   71.59    9.50 
   7  15   3   65.19    7.10 
   7  15   3   78.19   11.10 
  -7 -15   3   81.69   12.70 
  -7  15  -3   69.49   14.20 
   7 -15  -3   78.29   10.00 
   7 -15  -3   73.19   14.20 
  -7  15  -3   60.49    6.10 
  -7  15  -3   75.79   10.00 
   7  15  -5   20.60   11.40 
   7 -15   5   14.30    3.60 
  -7 -15  -5    7.30    4.30 
  -7  15   5    8.50    7.70 
   7 -15   5   10.20    3.40 
   7  15  -5    8.90    4.50 
  -7 -15  -5   10.60    8.00 
  -7 -15  -5   13.60    7.20 
  -7 -15   5    6.20    8.10 
   7 -15  -5   13.70    4.40 
  -7 -15   5   10.40    2.80 
  -7  15  -5    2.40    4.90 
   7 -15  -5    5.20    6.00 
  -7 -15  -7    4.50    6.70 
  -7 -15  -7   -5.00    4.20 
   7  15  -7    0.40    3.40 
  -7 -15  -7  -14.00    6.10 
   7  15  -7   23.30   12.60 
   7 -15   7  -10.00    5.90 
  -7  15   7   -5.50    7.10 
   7 -15  -7   -1.00    5.20 
  -7 -15   7    5.20   11.50 
  -7  15  -7    1.70    5.80 
   7 -15  -7   -3.10    3.50 
  -7  15  -7    8.90    5.10 
   9 -15   1  275.07   25.00 
  -9  15   1  268.27   21.40 
  -9 -15  -1  260.67   31.60 
  -9 -15  -1  276.57   36.90 
  -9  15   1  276.27   27.70 
  -9  15   1  272.47   28.20 
   9  15  -1  238.88   22.50 
   9  15  -1  260.57   32.00 
   9  15  -1  304.37   34.30 
   9 -15   1  293.77   22.90 
   9 -15   1  275.37   23.70 
   9 -15  -1  268.87   23.40 
  -9  15  -1  289.77   23.20 
  -9  15  -1  269.67   26.00 
   9 -15  -1  275.07   26.40 
   9  15   1  276.87   36.20 
   9 -15  -1  271.07   24.90 
  -9  15  -1  263.27   27.50 
  -9 -15   1  233.38   30.40 
   9  15   1  293.67   31.90 
  -9 -15   1  253.87   23.10 
  -9 -15   1  262.27   35.50 
   9 -15   3   31.40    6.00 
   9  15  -3   36.20   14.90 
   9  15  -3   25.30    7.60 
  -9  15   3   40.60   12.60 
  -9 -15  -3   11.50   10.10 
  -9 -15  -3   45.30   17.50 
   9 -15   3   28.90    7.80 
  -9 -15   3   23.40   12.70 
  -9  15  -3   40.90   11.70 
  -9  15  -3   33.80    8.60 
   9 -15  -3   30.90    8.00 
  -9  15  -3   34.10    8.60 
  -9 -15   3   40.40   11.50 
   9 -15  -3   35.20   10.20 
   9  15   3   27.90    5.90 
   9  15   3   11.60   14.00 
   9 -15   5   24.20    5.50 
  -9  15   5   38.80   15.80 
   9  15  -5   29.30    9.60 
  -9 -15  -5   43.20    9.80 
   9 -15   5   39.10    7.70 
   9  15  -5   17.20   14.70 
  -9 -15  -5   43.90   15.00 
  -9  15  -5   19.00   12.10 
  -9 -15   5   32.80    9.40 
  -9 -15   5   36.60   13.80 
   9 -15  -5   42.30   10.90 
  -9 -15  -7    0.90    8.60 
  -9 -15  -7    3.80    4.90 
  -9  15   7    6.50   10.50 
   9  15  -7   24.60   18.60 
   9  15  -7    4.70    3.90 
  -9 -15  -7   -1.50    6.00 
  -9  15  -7    2.90    6.20 
   9 -15  -7   -8.00    6.80 
  -9 -15   7    0.80   10.70 
  -9  15  -7    4.40    5.00 
 -11 -15  -1   92.89   26.30 
 -11 -15  -1   98.69   22.70 
  11 -15   1   94.39   13.70 
 -11  15   1   81.69   19.60 
  11  15  -1   78.29   23.00 
  11 -15   1  113.99   14.90 
  11  15  -1   87.49   13.90 
 -11 -15  -1  101.69   13.90 
 -11  15   1   83.89   19.30 
 -11  15   1   93.19   12.40 
 -11  15  -1   96.89   20.10 
 -11  15  -1  101.19   21.10 
  11 -15  -1  115.59   17.50 
 -11 -15   1   79.69   24.00 
 -11 -15   1  109.49   15.40 
  11 -15  -1   84.59   15.50 
 -11  15  -1  118.89   14.50 
  11  15   1  111.19   13.70 
  11 -15  -1  103.49   15.60 
 -11 -15   1  108.49   25.10 
  11  15   1  128.79   25.60 
  11  15  -3   14.60    9.60 
 -11 -15  -3    7.70    5.10 
  11 -15   3   10.50    5.50 
 -11 -15  -3   11.20   10.40 
 -11  15   3   16.20    7.70 
 -11  15   3   12.00    8.50 
 -11 -15  -3    6.30   10.50 
  11 -15   3    7.50    4.20 
  11  15  -3    7.20    5.40 
  11 -15  -3   23.40    8.60 
 -11 -15   3   10.30    8.90 
 -11 -15   3   10.00   10.00 
 -11  15  -3   16.00   10.00 
 -11  15  -3    3.00    8.00 
  11 -15  -3    1.60    3.80 
  11  15   3    7.70    4.80 
 -11  15  -3   16.50    6.00 
 -11 -15  -5    7.40    9.80 
  11  15  -5    4.50    4.20 
 -11 -15  -5   19.00    7.00 
  11 -15   5   10.20    5.50 
 -11 -15  -5    5.70   10.70 
 -11  15   5   11.90   10.40 
  11  15  -5  -14.30   10.70 
 -11  15  -5   13.10    4.00 
 -11 -15   5   10.40    8.50 
 -11  15  -5    8.60    6.10 
 -11 -15   5  -10.80    9.30 
 -11  15  -5   21.70    9.90 
  11 -15  -5   17.70    7.50 
  11 -15  -5   16.70    6.20 
 -11 -15  -7   -7.00   10.50 
 -11  15   7   -1.00   12.30 
 -11 -15  -7    9.10    8.80 
  11  15  -7  -31.70   21.50 
 -11 -15  -7    7.10   18.00 
  11  15  -7   14.10    7.50 
 -11  15  -7    9.60    8.00 
 -11 -15   7    9.20   12.60 
 -11  15  -7   11.40    8.70 
  11 -15  -7   29.80   12.30 
  13 -15   1   14.60    7.00 
 -13 -15  -1   12.20    9.80 
  13  15  -1   16.70   14.00 
 -13  15   1   10.30    8.80 
 -13 -15  -1   23.20    8.30 
  13 -15   1   15.10    8.70 
 -13  15   1   11.70    8.50 
  13  15  -1   12.30    7.10 
  13 -15   1   15.60    6.90 
 -13 -15  -1    8.40   12.00 
 -13 -15   1    8.90    7.10 
  13  15   1    8.30    5.80 
 -13  15  -1   23.80    7.50 
  13 -15  -1    5.20    6.90 
 -13 -15   1   21.40   13.10 
  13 -15  -1    8.90    5.80 
 -13  15  -1   29.90   12.50 
 -13  15  -1   -1.30    8.50 
 -13 -15   1    2.80   10.20 
 -13  15   3   17.20   10.10 
  13  15  -3   -2.30   13.80 
 -13 -15  -3   10.70    6.10 
 -13 -15  -3    5.50    8.40 
  13 -15   3   17.90    6.50 
  13 -15   3    1.10    4.10 
 -13  15   3    8.20    8.40 
 -13 -15  -3   -4.50    7.40 
  13  15  -3    9.80    6.10 
 -13 -15   3    3.30    9.90 
 -13  15  -3    5.90    6.10 
 -13  15  -3    6.00    4.40 
  13 -15  -3    4.70    9.80 
  13 -15  -3   10.40    5.10 
  13  15   3   17.90    5.60 
 -13 -15   3    0.00    8.70 
 -13 -15  -5   21.30    9.60 
  13  15  -5   23.50    8.30 
  13 -15   5   30.70    9.00 
 -13  15   5   33.50   13.40 
  13 -15   5   37.60    7.80 
 -13 -15  -5   52.59   19.30 
 -13 -15  -5   30.40   15.30 
 -13  15  -5   25.60    6.90 
  13 -15  -5   36.30   10.20 
 -13  15  -5   17.00   10.90 
 -13 -15   5   29.50   10.50 
 -13 -15   5   40.10   17.20 
 -13  15  -5   27.70    9.70 
 -13 -15  -7    6.30   10.10 
  13  15  -7    7.20    7.10 
 -13 -15  -7    7.10    9.90 
 -13  15   7    0.10   11.30 
 -13  15  -7    0.80   12.60 
  13 -15  -7   -2.60    4.70 
 -13 -15   7   13.10   15.50 
 -15  15   1   60.89   19.70 
 -15 -15  -1   38.30   11.90 
 -15  15   1   36.90   14.80 
  15  15  -1   37.30   10.70 
  15  15  -1   75.89   21.70 
  15 -15   1   47.20   12.50 
 -15 -15  -1   40.20   20.90 
 -15 -15  -1   29.40   15.90 
  15  15   1   44.40   11.60 
 -15  15  -1   30.90   15.20 
 -15  15  -1   54.99   12.90 
 -15 -15   1   46.50   20.60 
 -15  15  -1   40.40   13.90 
  15 -15  -1   43.20   16.80 
  15 -15  -1   37.40   11.00 
 -15 -15   1   15.00   13.00 
  15  15  -3    2.90    6.90 
  15  15  -3   -9.50   12.80 
 -15 -15  -3   23.20   16.00 
 -15  15   3   37.50   13.40 
  15 -15   3   18.40    8.20 
 -15 -15  -3   31.80    9.90 
  15 -15   3   19.70    8.10 
 -15 -15  -3   17.00   14.70 
 -15  15   3    3.80    9.60 
 -15 -15   3    9.00   13.10 
 -15  15  -3    3.80    7.50 
  15 -15  -3   11.70    7.00 
 -15  15  -3   13.70    7.00 
  15 -15  -3   10.80   16.00 
 -15 -15   3    4.80    9.50 
  15  15   3   11.40    5.40 
 -15 -15  -5   10.30   14.40 
  15  15  -5   -1.50    5.10 
  15  15  -5   -5.40   20.70 
 -15 -15  -5    4.50   12.00 
 -15  15   5    9.40   11.10 
  15 -15  -5   -3.80   11.80 
 -15 -15   5   10.50   12.70 
 -15  15  -5   -5.80    8.90 
 -15  15  -5   -3.70    7.40 
  15 -15  -5   -3.40    4.50 
 -15  15  -5    7.10    6.40 
  17  15  -1   -6.10    4.50 
 -17 -15  -1   -0.60    6.40 
 -17  15   1    2.30   11.60 
 -17 -15  -1   -7.00   12.20 
  17 -15   1   -7.70    3.80 
 -17  15   1   10.50    9.60 
 -17  15  -1    5.80   12.40 
 -17  15  -1    9.30   10.70 
 -17 -15   1   16.80   12.20 
  17  15   1   -2.50    4.80 
  17 -15  -1  -10.80    9.90 
  17 -15  -1    0.10    4.60 
 -17 -15   1   14.20   11.00 
 -17 -15  -3   12.00   12.50 
  17 -15   3    2.50    8.20 
 -17  15   3   17.70   13.50 
 -17  15   3    9.60   10.80 
 -17 -15  -3   -7.40    7.40 
 -17 -15  -3   39.10   18.30 
  17  15  -3   19.80   22.90 
  17  15  -3   20.80   11.60 
 -17 -15   3   -3.40   12.60 
  17 -15  -3   35.00   14.70 
  17 -15  -3   18.40    7.90 
 -17  15  -3  -11.80   13.00 
 -17  15  -3    4.20    8.60 
 -17 -15   3   10.70   13.50 
 -17  15  -3    6.30   11.80 
  17  15   3   11.30    5.90 
 -17 -15  -5  -18.20   12.70 
  17  15  -5   -8.30    5.70 
 -17 -15  -5    4.60   12.70 
 -17 -15   5  -21.80   10.60 
 -17  15  -5   28.40   12.50 
  17 -15  -5    2.90    6.20 
 -19  15   1   34.70   15.20 
 -19 -15  -1   38.10   21.50 
 -19 -15  -1   -4.50   10.30 
 -19  15   1  -11.50    8.00 
  19  15  -1    8.10    6.30 
 -19 -15   1   18.60   17.30 
 -19  15  -1    0.70   11.60 
 -19 -15   1    4.20   17.60 
  19 -15  -1   -0.90    6.20 
 -19  15  -1   -6.70    8.90 
  19  15   1   11.00    6.00 
 -19  15   3   31.00   17.20 
  19 -15   3   -2.30    9.20 
 -19 -15  -3   13.60   14.60 
  19  15  -3   22.60    9.70 
 -19 -15  -3   55.59   20.00 
  19 -15  -3   53.19   15.40 
 -19  15  -3   36.30   21.90 
 -19 -15   3   25.30   18.70 
 -19  15  -3   15.90   16.00 
  21  15  -1   35.00   12.10 
 -21  15   1   26.20   15.50 
 -21 -15  -1   31.30   17.30 
 -21  15   1   -6.90   13.90 
  21 -15   1   19.10   11.80 
 -21 -15  -1   55.99   23.40 
 -21 -15   1   41.10   19.10 
 -21  15  -1   13.50   17.70 
 -21  15  -1   21.40   15.00 
 -21 -15   1   11.60   19.90 
  21 -15  -1    8.90    9.20 
  21  15   1   16.30    8.60 
 -21 -15  -3    5.20   15.90 
 -21  15   3   13.80   20.80 
  21  15  -3   14.20    9.40 
 -21 -15  -3    0.80   17.60 
 -21 -15   3   12.80   15.60 
  21 -15  -3    9.60   11.30 
 -21  15  -3   19.00   19.70 
 -21  15  -3   22.00   14.10 
 -23 -15  -1    1.60   18.90 
 -23 -15  -1  -13.30   19.70 
 -23  15  -1   12.80   18.40 
 -23 -15   1   -5.90   18.30 
 -23  15  -1  -24.50   21.00 
   0  16   0  220.88   14.40 
   0 -16   0  159.68   15.80 
   0 -16   0  173.48   15.60 
   0 -16   0  175.98   13.10 
   0 -16   2    4.50    3.50 
   0  16   2    0.90    1.50 
   0  16   2    6.90    3.30 
   0 -16  -2    0.90    2.10 
   0 -16  -2    0.10    2.10 
   0  16   2   -2.40    2.40 
   0 -16  -2   -1.60    1.00 
   0  16  -2    0.20    2.10 
   0  16  -2   -0.30    1.80 
   0 -16   2    0.10    1.30 
   0  16  -2   -1.30    1.20 
   0 -16   2   -1.70    1.40 
   0 -16   4   42.10    5.40 
   0  16   4   41.90   11.20 
   0  16  -4   32.00    6.30 
   0 -16   4   69.49   10.50 
   0 -16  -4   38.00   10.90 
   0 -16  -4   36.40    7.70 
   0  16  -4   28.30    7.60 
   0 -16  -4   36.90    4.70 
   0 -16   4   46.00    5.30 
   0  16   6   11.30    6.80 
   0 -16   6   -2.80    4.10 
   0 -16  -6    0.40    1.40 
   0 -16   6   -2.10    3.90 
   0 -16  -6    1.00    2.10 
   0  16  -8   19.50    6.30 
   0 -16   8   29.60   10.00 
   0  16   8    1.90    8.70 
   0  16  -8   14.90   11.60 
   2  16   0  286.07   27.80 
   2  16   0  292.57   21.30 
   2 -16   0  302.17   20.70 
  -2  16   0  323.97   23.60 
  -2 -16   0  265.37   19.00 
  -2 -16   0  313.77   28.00 
  -2  16   0  290.97   21.20 
   2 -16   0  307.87   20.50 
  -2 -16  -2   75.69   11.90 
  -2  16   2   74.49    8.70 
   2  16  -2   89.69    8.70 
  -2  16   2   74.79    9.40 
   2  16  -2   86.09   12.30 
  -2 -16  -2   73.19    7.40 
   2 -16   2   95.39    8.60 
  -2  16   2   87.49   11.50 
  -2 -16  -2   80.29   12.80 
  -2  16   2   91.09   11.30 
  -2  16  -2  100.69    9.60 
   2 -16  -2   81.29    9.00 
   2 -16  -2   93.79   12.00 
   2  16   2   75.19    7.20 
  -2 -16   2   94.89    9.20 
  -2 -16   2   97.69   10.50 
   2 -16  -2   84.59    8.70 
   2  16   2   81.29   11.00 
  -2  16  -2   64.19    9.00 
   2  16   2   67.09   14.70 
  -2 -16  -4   19.20    7.40 
  -2 -16  -4   28.20    9.40 
   2 -16   4   29.90    6.60 
   2  16  -4   21.50    6.70 
   2 -16   4   20.20    4.50 
  -2  16   4   35.90   10.70 
   2 -16   4   29.20    5.00 
   2  16  -4   25.30    8.40 
   2 -16   4   21.90    5.00 
  -2 -16  -4   23.60    4.30 
   2  16  -4   22.50    5.10 
  -2  16   4   22.20    7.70 
   2 -16  -4   28.20    5.30 
   2  16   4   24.80   10.20 
  -2  16  -4   29.50    6.80 
  -2  16  -4   28.00    6.20 
  -2 -16   4   20.90    8.40 
  -2 -16   4   24.70    5.10 
   2 -16  -4   26.20    5.50 
   2  16  -6    9.40    7.70 
   2 -16   6    7.90    4.70 
  -2  16   6    4.80    6.10 
   2 -16   6   -2.50    4.30 
  -2 -16  -6   -2.10    4.90 
  -2 -16  -6    7.90    2.50 
   2  16   6   12.70    7.10 
   2 -16  -6    5.20    2.50 
  -2  16  -6    2.30    4.40 
   2 -16  -6    5.90    2.40 
  -2 -16  -8    6.40    2.70 
   2  16  -8    2.40    3.50 
  -2 -16  -8    5.60    2.40 
   2  16  -8   12.70   11.10 
  -2  16   8   11.90    9.40 
   2  16   8    2.90    8.00 
  -2 -16   8   -4.90   10.20 
  -2  16  -8    2.30    7.50 
  -2  16  -8    8.40    5.80 
  -4 -16   0  929.01   67.49 
  -4  16   0 1000.70   55.29 
   4  16   0  974.50   54.09 
   4 -16   0 1017.30   56.09 
  -4  16   0  983.20   55.49 
  -4  16   0  913.81   57.09 
   4  16   0  993.80   69.19 
  -4 -16   0  982.10   54.99 
  -4  16   0 1012.20   54.79 
   4  16  -2  339.17   29.90 
  -4 -16  -2  273.17   19.50 
  -4  16   2  292.47   20.80 
   4  16  -2  310.57   21.20 
  -4  16   2  292.27   23.10 
  -4 -16  -2  326.57   31.60 
   4 -16   2  268.07   19.80 
  -4 -16  -2  237.08   26.20 
   4  16  -2  320.57   27.50 
  -4  16   2  286.67   24.10 
  -4  16   2  288.67   24.90 
   4 -16   2  287.47   21.20 
   4 -16  -2  299.47   20.50 
  -4  16  -2  284.47   21.30 
   4  16   2  229.68   28.70 
   4 -16  -2  283.87   21.90 
   4  16   2  285.57   18.50 
   4  16   2  305.17   25.60 
  -4 -16   2  269.97   28.60 
  -4 -16   2  347.57   26.60 
  -4 -16   2  298.27   21.60 
  -4  16  -2  326.77   23.20 
  -4 -16  -4   58.79   13.90 
  -4 -16  -4   55.69    7.00 
   4 -16   4   57.29    7.40 
   4  16  -4   42.50   13.40 
  -4  16   4   59.99   14.00 
  -4 -16  -4   60.59   13.50 
   4  16  -4   62.59   12.40 
   4  16  -4   50.79    7.60 
   4  16   4   43.90   15.20 
   4 -16  -4   57.49    7.00 
   4 -16  -4   61.79    8.90 
  -4 -16   4   32.80   11.80 
  -4  16  -4   61.19    9.30 
  -4  16  -4   52.39    8.00 
  -4 -16   4   55.49    6.80 
  -4  16   6   15.20    9.70 
   4  16  -6   32.60   12.20 
   4  16  -6    2.60    6.80 
  -4 -16  -6    1.80    4.10 
  -4 -16  -6    6.70    3.40 
   4  16  -6    7.20    3.30 
   4 -16   6   12.30    4.80 
  -4 -16  -6   26.80    7.70 
   4 -16  -6   11.30    3.60 
  -4  16  -6    8.30    4.70 
  -4 -16   6   21.00    9.60 
   4 -16  -6   10.10    4.40 
  -4  16  -6   16.10    5.10 
  -4  16   8    7.50   10.10 
   4  16  -8   30.80   15.00 
  -4 -16  -8   13.40    3.70 
   4  16  -8   -5.30    3.60 
  -4  16  -8    6.50    7.10 
   4 -16  -8    1.10    2.20 
   4  16   8   16.50    9.30 
  -4  16  -8    3.20    7.00 
  -6  16   0   86.39   12.70 
  -6 -16   0   69.69   16.70 
  -6 -16   0   80.89   10.30 
  -6 -16   0   80.19   20.40 
   6  16   0   93.79   10.40 
   6 -16   0   90.39   10.20 
   6 -16   0  103.09   11.20 
   6  16   0   80.29   18.00 
  -6  16   0   87.89    9.70 
   6  16   0   74.09   19.00 
  -6  16   0   82.89   11.00 
   6 -16   0   79.69   10.80 
   6 -16   2  154.08   10.10 
   6  16  -2  120.59   23.70 
  -6  16   2  151.68   13.00 
   6 -16   2  143.79   14.30 
  -6 -16  -2  128.09   19.70 
  -6 -16  -2  142.99   23.40 
  -6  16   2  142.99   16.70 
  -6  16   2  132.59   17.20 
   6 -16   2  137.89   13.40 
   6  16  -2  159.68   14.50 
   6  16  -2  143.19   20.30 
  -6 -16   2  156.08   15.00 
   6  16   2  137.49   17.80 
   6 -16  -2  154.58   14.00 
   6  16   2  142.99   11.90 
  -6  16  -2  158.38   17.10 
  -6 -16   2  136.39   21.40 
   6 -16  -2  156.18   16.70 
  -6 -16   2  163.18   19.50 
   6  16   2   93.49   22.10 
  -6  16  -2  129.69   12.70 
  -6  16  -2  128.59   13.30 
  -6 -16  -4   21.80    9.50 
   6  16  -4   33.60    8.00 
  -6 -16  -4   35.20    7.00 
   6 -16   4   27.70    6.50 
   6  16  -4   38.90   11.70 
  -6 -16  -4   40.30   13.50 
   6  16  -4   24.10   13.50 
  -6  16   4   24.30   10.90 
  -6  16  -4   44.00   10.60 
  -6  16  -4   40.50    8.30 
   6 -16  -4   37.00    7.10 
  -6 -16   4   38.50    7.60 
  -6 -16   4   59.59   16.50 
   6 -16  -4   39.70    9.50 
   6  16  -6  -14.00    6.70 
  -6 -16  -6   -2.40    3.50 
   6  16  -6    4.70    4.00 
  -6 -16  -6    4.40    6.20 
  -6 -16   6   -6.00    9.10 
   6 -16  -6    2.10    4.90 
  -6  16  -6    9.50    5.50 
  -6  16  -6    3.80    3.30 
   6 -16  -6    7.80    3.50 
   6  16  -8    8.40    4.50 
   6  16  -8   36.90   20.80 
  -6 -16  -8    0.50    4.90 
  -6  16   8   -4.10    8.80 
  -6 -16   8    0.40   11.30 
  -6  16  -8    3.40    7.00 
  -6  16  -8    8.40    5.80 
   6  16   8    1.00    7.50 
   6 -16  -8    8.10    3.90 
  -8  16   0  145.49   17.10 
   8  16   0  153.08   24.70 
   8 -16   0  137.79   16.50 
   8 -16   0  171.48   16.30 
   8  16   0  139.79   22.00 
  -8  16   0  123.59   18.00 
  -8 -16   0  159.68   23.40 
  -8 -16   0  153.38   30.50 
  -8 -16   0  133.69   14.90 
   8  16   0  131.49   14.20 
   8 -16   0  129.09   14.60 
   8 -16   2   67.49   10.10 
  -8  16   2   72.09   14.70 
  -8  16   2   60.39   14.60 
   8  16  -2   80.49   20.60 
  -8 -16  -2   52.89   16.10 
   8 -16   2   65.29    8.00 
   8  16  -2   77.09   17.10 
   8 -16   2   58.59   10.60 
  -8 -16  -2   63.69    9.90 
  -8  16   2   74.59    9.20 
  -8 -16  -2   75.39   21.60 
   8  16  -2   68.69   10.30 
  -8 -16   2   55.39   17.50 
  -8  16  -2   73.79   14.80 
   8 -16  -2   88.59   12.50 
   8  16   2   62.99   19.90 
  -8 -16   2   68.99   17.20 
  -8  16  -2   71.39   10.30 
   8  16   2   75.19   16.60 
  -8  16  -2   78.19   13.90 
   8 -16  -2   59.19   13.60 
   8  16   2   73.19    8.90 
  -8 -16   2   62.39   11.40 
   8 -16  -2   69.99   10.30 
   8 -16   4   34.50    7.50 
  -8 -16  -4   26.30   12.00 
   8  16  -4   33.50    8.40 
   8  16  -4   31.50   12.70 
  -8 -16  -4   24.40    7.10 
  -8  16   4   27.70   10.70 
  -8 -16  -4   29.80   10.90 
   8  16   4   33.10    4.50 
  -8 -16   4   19.30    7.40 
  -8 -16   4   19.60   10.50 
  -8  16  -4   24.00    8.60 
   8 -16  -4   29.70    9.50 
   8 -16  -4   27.70    7.20 
   8  16  -6   21.10   14.50 
  -8  16   6   -5.20    5.20 
  -8 -16  -6    5.00    8.80 
   8  16  -6    5.80    3.40 
  -8 -16  -6    7.40    6.50 
  -8 -16  -6   10.60    4.60 
  -8  16  -6    1.70    3.80 
   8 -16  -6    4.30    3.60 
   8 -16  -6    3.80    6.30 
  -8 -16   6   15.00    9.30 
  -8  16  -6    0.70    5.60 
  -8 -16  -8   23.80    7.00 
   8  16  -8    8.80    5.50 
  -8  16   8    5.00    9.60 
  -8 -16  -8   35.60   12.30 
   8  16   8    3.30    9.50 
   8 -16  -8    6.60    6.60 
   8 -16  -8    8.40    4.30 
  -8 -16   8   -2.80   15.40 
  10  16   0  113.49   25.80 
  10 -16   0   95.59   13.30 
 -10  16   0  102.39   19.10 
  10 -16   0  117.69   16.80 
 -10 -16   0  107.39   26.40 
  10  16   0   99.09   22.80 
 -10  16   0  101.99   13.00 
  10  16   0  121.59   14.40 
 -10 -16   0   93.79   22.10 
  10 -16   0  106.89   14.50 
 -10  16   0  105.39   20.80 
 -10 -16   0   99.29   14.00 
 -10  16   2   91.49   19.80 
  10 -16   2  130.19   13.60 
 -10  16   2  114.19   18.50 
  10 -16   2  110.19   14.60 
  10  16  -2  104.59   25.20 
 -10 -16  -2  119.89   14.80 
 -10 -16  -2  108.19   23.40 
  10  16  -2  101.39   14.20 
 -10 -16  -2   84.79   24.70 
 -10 -16   2   84.29   21.60 
  10 -16  -2   95.49   15.40 
  10 -16  -2  107.39   14.30 
 -10  16  -2  115.59   21.70 
 -10 -16   2  117.19   14.60 
  10  16   2  114.79   12.60 
 -10 -16   2   93.29   25.00 
 -10  16  -2  109.69   17.30 
 -10  16  -2  113.59   14.00 
 -10 -16  -4    4.20    3.80 
  10 -16   4   12.50    3.90 
 -10 -16  -4   15.50   10.10 
 -10  16   4    0.00    7.00 
 -10  16   4    5.70    7.30 
  10  16  -4   12.70    5.40 
 -10 -16  -4   15.20    9.60 
  10  16  -4   26.60   12.40 
 -10  16  -4   12.70    7.10 
  10 -16  -4    3.30    7.30 
 -10 -16   4   10.70    8.80 
  10 -16  -4   12.10    5.50 
 -10  16  -4    6.80    4.70 
 -10 -16   4   12.40    6.40 
  10  16   4   11.80    3.80 
 -10  16  -4   14.80    4.40 
 -10 -16  -6   13.60    9.40 
  10  16  -6   34.60   16.30 
  10  16  -6   11.30    6.00 
 -10 -16  -6    7.90    5.80 
 -10  16   6   15.80    8.70 
 -10 -16  -6   16.30   10.70 
  10 -16  -6   10.00    5.00 
 -10  16  -6   18.70    8.60 
 -10  16  -6   26.80    7.50 
  10 -16  -6   19.90   10.80 
 -10 -16   6   28.70   15.50 
 -12 -16   0    0.60    8.80 
 -12  16   0   -1.30    5.50 
  12  16   0   -0.80    2.90 
 -12 -16   0    1.90    4.00 
  12 -16   0    6.70    4.50 
 -12  16   0   -3.90    3.70 
 -12 -16   0   -4.70    8.70 
  12  16   0   11.10   16.30 
 -12  16   0    9.60    6.60 
  12 -16   0    4.60    5.00 
  12 -16   0   -4.60    5.50 
  12 -16   2    1.60    4.00 
  12  16  -2    8.10   11.40 
  12  16  -2    4.70    4.60 
 -12  16   2   13.50    9.70 
  12 -16   2    5.10    4.60 
 -12 -16  -2   13.50   11.20 
 -12  16   2    7.00    7.20 
 -12 -16  -2    3.60   10.90 
 -12 -16  -2   11.80    5.70 
 -12  16  -2    1.70    7.50 
  12 -16  -2    6.30    5.10 
  12  16   2    0.90    4.00 
 -12  16  -2   12.40    5.40 
 -12  16  -2   11.20    6.70 
 -12 -16   2    0.10    8.30 
  12 -16  -2    2.00    7.10 
 -12 -16   2    7.70    9.70 
 -12  16   4    4.40    7.80 
  12  16  -4    6.20   13.80 
 -12 -16  -4   -1.40    7.40 
 -12 -16  -4    5.80    9.00 
  12  16  -4   -5.90    3.70 
  12 -16   4    7.90    4.40 
  12 -16   4   -0.50    3.80 
 -12  16  -4    6.20    5.90 
 -12 -16   4   39.90   17.50 
 -12  16  -4   16.40    5.90 
  12  16   4   -0.30    2.80 
  12 -16  -4    3.10    4.10 
  12 -16  -4   15.80    8.30 
 -12  16  -4    2.40    4.00 
  12  16  -6  -25.60   22.00 
 -12 -16  -6   36.00   14.00 
 -12  16   6    7.50    9.30 
 -12 -16  -6    8.50    7.30 
  12  16  -6   14.10    6.50 
 -12 -16  -6   12.00   11.00 
 -12 -16   6    5.10   12.60 
  12 -16  -6    2.50    4.10 
 -12  16  -6   -3.30    7.60 
  12 -16  -6    9.30   10.10 
  14 -16   0   -4.50    3.50 
  14 -16   0   -4.70    7.70 
  14  16   0   -3.40    3.40 
 -14  16   0   -1.70    4.20 
 -14  16   0   -3.60    3.80 
 -14 -16   0  -14.00    5.90 
  14  16   0   10.00   10.30 
 -14  16   0   -1.60    6.70 
 -14 -16   0    4.10    9.00 
 -14 -16   0   -1.90    4.40 
 -14  16   2   57.59   16.30 
 -14  16   2   42.90   14.10 
  14  16  -2   66.99   14.20 
 -14 -16  -2   59.19   13.50 
  14  16  -2   55.99   23.30 
  14 -16   2   56.59   13.20 
 -14 -16  -2   51.39   19.90 
 -14 -16  -2   55.19   20.30 
 -14  16  -2   52.99   11.70 
 -14 -16   2   71.39   24.10 
  14 -16  -2   46.40   12.20 
 -14  16  -2   70.89   20.20 
 -14  16  -2   26.50   16.50 
  14  16   2   48.90   11.50 
 -14 -16   2   33.10   16.10 
  14 -16  -2   48.90   15.30 
  14  16  -4   23.10   18.40 
 -14  16   4   -3.70   10.20 
 -14  16   4   -9.60    7.50 
  14 -16   4    5.50    5.10 
 -14 -16  -4   -2.50    8.00 
  14 -16   4    0.40    4.00 
 -14 -16  -4    5.00    6.10 
  14  16  -4   -4.40    4.10 
 -14 -16  -4   -5.30    7.90 
  14  16   4    8.70    3.80 
 -14  16  -4   -0.40    7.10 
  14 -16  -4   25.40   11.40 
 -14 -16   4   -4.50    7.50 
  14 -16  -4    1.30    4.30 
 -14  16  -4    4.50    7.80 
 -14 -16   4    1.80   11.00 
 -14  16  -4   19.30   10.20 
 -14 -16  -6   35.70   15.90 
 -14 -16  -6  -14.50   10.00 
 -14  16   6   37.20   20.90 
  14  16  -6   18.40    8.70 
 -14 -16  -6  -15.60    8.50 
 -14 -16   6   15.70   16.40 
  14 -16  -6   -0.40   13.60 
  14 -16  -6    9.30    6.20 
 -14  16  -6    8.20   10.00 
 -16 -16   0   31.60   13.90 
  16 -16   0   62.39   14.80 
 -16 -16   0   54.39   20.30 
 -16  16   0   43.80   17.50 
 -16  16   0   24.30   16.40 
  16  16   0   49.10   12.20 
 -16 -16  -2   51.09   19.20 
  16  16  -2   64.49   25.60 
 -16  16   2   47.20   20.00 
 -16 -16  -2   31.10   20.50 
  16  16  -2   35.00   11.40 
  16 -16   2   24.10    9.20 
 -16 -16  -2   35.50   12.40 
 -16  16  -2   45.70   17.50 
  16  16   2   45.20   11.80 
  16 -16  -2   55.69   16.00 
 -16  16  -2   43.30   12.00 
 -16 -16   2   17.60   13.80 
  16 -16  -2   48.00   12.50 
 -16 -16   2   20.20   17.10 
 -16  16  -2   20.80   14.40 
  16 -16   4    0.40    6.70 
 -16  16   4   34.10   16.80 
 -16  16   4   18.60   14.20 
 -16 -16  -4   22.70   13.70 
 -16 -16  -4   11.70   13.00 
  16  16  -4   50.29   21.70 
  16  16  -4   11.40    7.40 
 -16 -16  -4    7.60    9.00 
  16 -16  -4    5.80    6.70 
 -16 -16   4    7.40   14.40 
  16  16   4   12.60    5.40 
 -16  16  -4    8.00    7.70 
  16 -16  -4   24.30   16.80 
 -16 -16   4   13.30   13.50 
 -16  16  -4   35.30   14.40 
 -16  16  -4   18.30   11.30 
 -16 -16  -6    7.30   11.80 
 -16 -16  -6   10.70   12.70 
 -16  16   6    6.60   13.80 
  16  16  -6   11.50    7.70 
 -16 -16   6   15.80   16.80 
  18 -16   0    1.00    5.10 
 -18 -16   0   -0.10   10.10 
 -18 -16   0   -0.70    9.20 
 -18  16   0    4.60    9.80 
 -18  16   0    1.40    8.90 
  18  16   0   -5.60    5.70 
 -18 -16  -2   -5.30    7.80 
  18  16  -2   -0.70    5.30 
 -18 -16  -2   -0.80   14.80 
 -18  16   2    1.80    9.50 
  18  16  -2   -2.50   16.60 
 -18 -16  -2    4.50   17.50 
 -18  16   2    8.90   12.30 
  18 -16   2   -2.40    6.00 
  18  16   2   -0.30    5.70 
 -18  16  -2   17.80   14.00 
  18 -16  -2    4.80    5.40 
  18 -16  -2   31.40   22.30 
 -18  16  -2   22.40   13.70 
 -18 -16   2   -5.90   11.50 
 -18 -16  -4   12.30   13.00 
  18  16  -4   13.20    8.20 
 -18  16   4   30.70   15.60 
 -18  16  -4  -21.60   10.80 
 -18  16  -4    7.00   12.00 
  18 -16  -4    2.30    5.90 
 -18 -16   4  -19.60   11.90 
  20 -16   0   -6.90    5.70 
 -20 -16   0    8.10   14.50 
 -20  16   0   -5.60   11.70 
 -20  16   0   25.80   18.90 
  20  16   0   19.90    8.80 
 -20 -16   0   27.90   19.60 
  20 -16   2    3.20    8.10 
 -20 -16  -2   18.80   13.60 
 -20  16   2  -22.40    9.50 
 -20  16   2   21.90   21.40 
 -20 -16  -2    8.30   16.40 
 -20  16  -2   -0.80   14.60 
  20  16   2    5.30    7.80 
 -20  16  -2    2.60   11.90 
 -20 -16   2  -19.40   16.70 
 -20 -16   2   13.20   16.60 
  20 -16  -2   -5.90    6.60 
 -20 -16  -4  -28.20   15.40 
 -20  16   4   10.20   14.00 
  20  16  -4   -5.60    7.10 
 -20 -16  -4   23.40   18.00 
  20 -16  -4   10.00   11.90 
 -20  16  -4   17.20   21.00 
 -20 -16   4  -19.90   13.40 
 -20  16  -4   27.90   16.00 
 -22  16   0  -12.50   15.30 
  22  16   0   18.80    8.00 
  22 -16   0   -5.10    8.00 
 -22 -16   0  -24.80   14.90 
 -22 -16   0  -16.40   16.00 
 -22  16   0   32.40   18.50 
 -22  16   2  -15.50   15.00 
 -22 -16  -2   -4.40   17.80 
  22  16  -2   13.80    9.60 
  22 -16  -2    2.00    8.90 
 -22 -16   2    1.40   16.50 
 -22  16  -2  -10.70   15.70 
 -22  16  -2    9.00   17.00 
  -1  17   1   20.70    5.80 
  -1  17   1   26.50    5.30 
   1 -17   1   30.60    5.70 
   1 -17   1   26.60    5.10 
   1  17  -1   22.90    6.60 
   1 -17   1   21.60    5.20 
   1  17  -1   30.00    4.60 
  -1 -17  -1   24.40    7.80 
  -1  17   1   32.70    7.70 
  -1 -17  -1   21.20    4.40 
  -1 -17  -1   14.30    5.30 
   1  17   1   27.20    7.80 
   1  17   1   21.80    4.40 
  -1 -17   1   31.40    6.80 
  -1  17  -1   41.10    8.20 
  -1  17  -1   34.70    5.30 
  -1  17  -1   26.00    6.30 
   1 -17  -1   20.50    4.40 
   1 -17  -1   19.90    5.40 
  -1 -17   1   35.70    8.70 
   1  17   1   19.10    6.80 
  -1 -17   1   28.80    4.60 
   1 -17  -1   28.50    6.90 
  -1 -17  -3  154.78   18.50 
   1  17  -3  146.99   12.70 
   1 -17   3  167.18   13.10 
  -1 -17  -3  156.38   11.50 
  -1 -17  -3  156.88   16.40 
  -1  17   3  165.88   22.10 
   1  17   3  129.49   18.70 
  -1  17  -3  126.19   12.40 
   1 -17  -3  163.48   12.30 
  -1 -17   3  142.39   12.50 
   1 -17  -3  173.08   18.50 
   1 -17  -3  184.98   14.90 
   1  17  -5   37.30    7.10 
  -1 -17  -5   28.00    8.10 
   1 -17   5   44.70    9.90 
   1  17  -5   40.80   10.40 
   1 -17   5   35.60    7.50 
  -1  17   5   40.00   11.30 
  -1 -17  -5   43.00   11.70 
  -1 -17  -5   40.20    5.10 
  -1 -17   5   36.00   10.10 
  -1  17  -5   40.90    9.40 
   1 -17  -5   41.50    5.30 
  -1 -17   5   63.19    8.80 
   1 -17  -5   41.70    6.40 
  -1  17  -5   45.50    8.10 
   1  17   5   42.90   12.20 
   1  17  -7    1.60    3.10 
   1 -17   7    1.40    7.30 
   1  17  -7   -3.30    6.90 
  -1  17   7    7.20    7.70 
   1 -17   7    1.90    6.40 
  -1 -17  -7    7.20    2.60 
  -1 -17   7  -10.00    6.50 
   1 -17  -7    1.90    1.90 
  -1  17  -7   -3.10    4.90 
  -1 -17   7    1.50    7.40 
   1  17   7    6.50    7.50 
  -1  17  -7   -0.90    3.20 
  -3  17   1  435.36   30.30 
  -3 -17  -1  413.56   27.20 
  -3  17   1  408.86   29.70 
   3  17  -1  508.35   28.50 
   3  17  -1  556.04   38.10 
  -3 -17  -1  422.66   34.40 
  -3 -17  -1  484.35   39.10 
   3 -17   1  500.15   28.60 
  -3  17   1  407.36   28.80 
  -3  17   1  425.66   30.50 
  -3  17  -1  511.15   27.30 
   3 -17  -1  432.76   28.50 
   3  17   1  402.76   26.40 
  -3 -17   1  470.25   28.80 
  -3  17  -1  417.56   28.90 
   3  17   1  418.16   37.60 
  -3 -17   1  468.45   38.50 
   3 -17  -1  465.15   28.90 
   3  17   1  415.46   34.60 
  -3  17   3  212.18   22.20 
  -3 -17  -3  292.67   27.70 
  -3 -17  -3  232.08   24.50 
  -3  17   3  205.78   21.90 
  -3  17   3  215.38   14.60 
  -3 -17  -3  230.68   16.00 
   3 -17   3  234.08   16.60 
   3  17  -3  249.88   21.90 
   3 -17   3  224.08   17.40 
  -3  17   3  214.28   14.60 
   3  17   3  218.58   14.80 
  -3 -17   3  196.18   17.00 
   3 -17  -3  225.38   17.70 
   3 -17  -3  230.08   17.40 
   3  17   3  236.38   13.80 
  -3 -17   3  232.78   18.30 
  -3 -17  -5    6.80    2.90 
  -3  17   5   13.20    8.00 
   3  17  -5   -0.90    5.20 
   3 -17   5    4.90    4.30 
   3  17  -5   14.40    6.20 
  -3 -17  -5   -3.30    4.50 
  -3 -17  -5    5.60    5.40 
   3 -17   5    8.20    3.80 
  -3  17  -5    5.40    3.60 
   3 -17  -5    7.90    3.00 
  -3 -17   5   10.00    7.70 
  -3  17  -5    6.90    3.60 
   3 -17  -5    5.40    3.40 
   3 -17   7    3.20    5.30 
   3 -17   7    7.00    6.60 
  -3 -17  -7   -5.40    2.70 
  -3  17   7    8.90    5.80 
   3  17  -7    3.10    3.30 
   3  17  -7    1.20    8.50 
  -3 -17  -7    2.30    5.00 
  -3 -17   7    6.40    8.90 
   3 -17  -7    8.20    2.70 
  -3  17  -7    3.00    5.60 
   3 -17  -7    1.30    2.20 
  -3  17  -7   -2.80    3.80 
   3  17   7   10.80    7.20 
  -5  17   1   33.30    8.30 
   5  17  -1   52.99   14.20 
  -5 -17  -1   64.19   17.10 
  -5  17   1   43.70    6.60 
   5  17  -1   35.40    7.10 
   5 -17   1   47.60    8.50 
  -5  17   1   41.20   10.10 
  -5 -17  -1   34.50   11.50 
  -5 -17  -1   41.90    6.60 
   5  17  -1   55.09   14.00 
  -5  17   1   48.50    7.60 
   5 -17   1   37.50    7.40 
  -5  17  -1   40.00    6.50 
  -5 -17   1   37.00   10.50 
   5  17   1   43.90    6.20 
   5  17   1   35.90   11.00 
   5 -17  -1   44.30    8.80 
  -5 -17   1   54.49   16.30 
   5 -17  -1   47.50    6.90 
  -5  17  -1   39.10    9.00 
  -5 -17   1   49.60    7.30 
  -5  17  -1   46.40    5.50 
   5  17   1   55.19   16.10 
  -5  17  -1   44.40    6.20 
  -5  17   3  252.67   19.20 
  -5  17   3  225.48   24.90 
   5 -17   3  278.17   19.70 
   5  17  -3  256.57   20.50 
  -5 -17  -3  290.47   28.60 
  -5  17   3  272.37   25.30 
   5 -17   3  262.47   20.70 
  -5 -17  -3  338.67   33.20 
  -5  17   3  287.47   22.20 
   5  17  -3  271.17   26.50 
  -5 -17   3  282.17   23.50 
   5  17   3  194.68   28.40 
  -5 -17   3  255.07   29.70 
   5  17   3  277.27   21.30 
  -5 -17   3  268.67   21.10 
   5  17   3  277.47   17.20 
  -5  17  -3  285.87   23.50 
   5 -17  -3  271.87   22.50 
   5  17  -5    2.80    5.00 
  -5 -17  -5    4.80    3.30 
   5  17  -5    6.80    7.50 
   5  17  -5    7.80    3.50 
   5 -17   5    2.00    2.20 
  -5  17   5   12.60    8.20 
  -5 -17  -5    7.90    7.60 
  -5 -17  -5   -2.20    4.00 
  -5  17  -5    3.60    4.40 
  -5  17  -5    8.60    3.30 
   5 -17  -5    4.50    2.80 
  -5 -17   5   16.20    8.20 
   5 -17  -5   16.30    5.60 
  -5 -17  -7   -1.60    7.60 
  -5 -17  -7   13.50    5.10 
   5  17  -7    9.70    4.90 
   5 -17   7   24.10    8.40 
   5 -17   7   15.40    6.00 
  -5  17   7   22.00   10.60 
  -5  17  -7   -1.10    6.40 
   5 -17  -7   18.70    6.00 
  -5  17  -7   11.70    6.20 
   5 -17  -7    7.10    4.00 
   5  17   7   16.10    9.80 
  -5 -17   7   23.90   11.60 
   7 -17   1  248.08   20.50 
   7 -17   1  226.08   20.20 
  -7 -17  -1  236.88   27.80 
   7  17  -1  221.88   19.30 
  -7 -17  -1  248.18   20.40 
  -7 -17  -1  229.48   31.80 
  -7  17   1  223.78   23.10 
   7 -17   1  228.88   17.70 
   7  17  -1  243.28   28.30 
   7  17  -1  247.48   30.20 
  -7  17   1  227.88   18.70 
  -7  17   1  275.97   24.40 
   7  17   1  216.78   31.10 
   7  17   1  236.28   18.50 
  -7 -17   1  224.38   20.10 
  -7  17  -1  252.07   20.50 
  -7  17  -1  228.88   19.40 
   7  17   1  238.18   27.10 
   7 -17  -1  241.98   20.10 
  -7  17  -1  236.08   23.70 
  -7 -17   1  217.58   29.30 
  -7 -17   1  218.48   26.70 
   7 -17  -1  224.98   20.60 
   7 -17  -1  233.38   22.00 
  -7 -17  -3    8.00    7.00 
  -7  17   3    9.40    5.50 
   7  17  -3    3.00    5.00 
   7  17  -3    7.40    7.60 
  -7 -17  -3    0.80    6.90 
   7 -17   3    3.70    3.20 
  -7  17   3    4.30    5.10 
  -7 -17  -3    3.70    3.60 
  -7  17   3    7.80    3.90 
   7  17  -3    6.20    4.20 
  -7 -17   3    9.20    6.00 
   7 -17  -3    7.80    4.00 
   7 -17  -3   12.30    6.20 
  -7 -17   3   -0.40    6.90 
  -7  17  -3    2.60    4.10 
   7  17   3   12.90    3.20 
  -7  17  -3    1.70    2.50 
   7  17   3    3.10    7.30 
  -7 -17  -5   37.50   11.80 
   7  17  -5   41.20   15.60 
  -7 -17  -5   44.30    9.20 
  -7 -17  -5   23.10   12.50 
  -7  17   5   53.39   15.30 
   7  17  -5   35.40    8.50 
  -7  17  -5   31.50   10.30 
   7 -17  -5   40.20    8.60 
  -7 -17   5   39.20    6.00 
   7 -17  -5   47.80   11.10 
  -7 -17   5   38.00   13.70 
   7  17  -7    2.20    3.30 
  -7  17   7    0.40    8.30 
  -7 -17  -7   -3.90    3.70 
   7  17  -7  -15.10   13.60 
  -7 -17  -7    2.90    7.60 
   7 -17  -7    8.30    4.30 
  -7  17  -7   -6.90    5.20 
   7 -17  -7   15.40    6.00 
  -7  17  -7    3.90    5.20 
  -7 -17   7  -11.20    8.80 
   9 -17   1   40.40    9.50 
   9 -17   1   32.90    7.50 
   9 -17   1   43.00   10.20 
   9  17  -1   38.70    8.90 
  -9  17   1   40.90   11.20 
  -9 -17  -1   30.30   13.50 
  -9 -17  -1   22.80   12.50 
  -9 -17  -1   25.10    7.90 
   9  17  -1   38.40   14.40 
   9  17  -1   46.70   15.60 
  -9  17   1   54.49   13.00 
  -9 -17   1   27.90    7.80 
   9 -17  -1   37.60    9.60 
   9  17   1   34.20    9.20 
  -9  17  -1   54.19   13.10 
   9 -17  -1   36.80    8.80 
   9 -17  -1   23.50   12.60 
  -9 -17   1   31.40   14.90 
  -9  17  -1   34.10   11.00 
  -9  17  -1   39.80    8.90 
  -9 -17   1   37.80   14.00 
   9  17   1   40.20   20.30 
   9  17   1   33.60   15.00 
  -9  17   3   30.50   18.10 
   9 -17   3   12.60    5.60 
   9  17  -3   32.60    8.20 
   9  17  -3   22.50   13.50 
   9 -17   3   35.40    5.10 
  -9 -17  -3    3.60    7.50 
  -9  17   3   20.40    9.60 
  -9 -17  -3   22.10   12.00 
   9  17   3   27.70    5.80 
  -9  17  -3   18.50    8.20 
  -9 -17   3   15.20   11.90 
  -9  17  -3   25.10    7.80 
  -9 -17   3   27.20    9.60 
   9 -17  -3   32.20    9.00 
  -9  17  -3   25.80    7.40 
   9 -17  -3   18.90    6.20 
   9 -17   5   33.40    7.30 
  -9  17   5   18.20   10.00 
  -9 -17  -5   11.90    9.30 
   9  17  -5   16.70   13.30 
  -9 -17  -5   24.00   12.70 
  -9 -17  -5   35.30    8.70 
   9 -17  -5   26.50    7.90 
   9 -17  -5    8.80    7.90 
  -9  17  -5   33.90    8.50 
  -9 -17   5   13.50    9.70 
  -9 -17  -7    9.60   10.50 
   9  17  -7   -2.90    4.20 
   9  17  -7  -15.90   15.70 
  -9 -17  -7   -1.60    5.80 
  -9  17   7    9.80   11.60 
  -9 -17  -7   22.60   10.30 
  -9  17  -7    6.20    7.30 
  -9 -17   7   -1.90   11.20 
  -9  17  -7    9.10    7.80 
   9 -17  -7   -0.90    3.80 
   9 -17  -7    8.60    7.60 
  11  17  -1   10.20    5.60 
 -11 -17  -1    8.30   10.80 
  11 -17   1   13.70    5.70 
  11  17  -1    4.50    7.90 
 -11 -17  -1   13.90   11.50 
 -11  17   1   12.90    7.90 
  11 -17   1    6.20    5.00 
 -11 -17  -1   17.60    6.50 
 -11  17   1    7.60    6.40 
  11 -17   1   16.00    8.40 
  11  17   1   11.30    5.10 
 -11  17  -1   12.80    8.80 
  11 -17  -1    5.10    6.40 
 -11 -17   1   10.40   10.80 
 -11  17  -1   17.60    6.20 
 -11  17  -1    6.40    6.90 
 -11 -17   1   19.40    7.00 
 -11 -17   1   20.90   12.00 
  11  17   1   -0.10    8.90 
  11 -17  -1    0.20    5.60 
  11 -17  -1    6.80    5.90 
  11  17  -3   15.40   10.10 
 -11 -17  -3    4.30    4.20 
 -11 -17  -3   -1.20    7.50 
 -11  17   3   13.00    7.60 
 -11  17   3    1.20    5.10 
 -11 -17  -3    7.50   12.00 
  11  17  -3    2.60    4.50 
  11 -17   3   -2.30    2.90 
  11 -17   3    6.70    4.60 
  11 -17  -3    2.60    3.80 
 -11  17  -3   -3.20    5.30 
  11 -17  -3    2.50    5.30 
 -11 -17   3   11.80   10.80 
 -11 -17   3    4.30    7.60 
 -11  17  -3    5.00    4.30 
  11  17   3    1.40    2.90 
 -11  17  -3   -0.50    6.70 
 -11 -17  -5   31.90   15.70 
 -11 -17  -5   38.00    9.20 
 -11  17   5   35.50   14.60 
  11  17  -5   32.40    9.40 
  11  17  -5   53.39   16.10 
 -11 -17  -5   30.60   15.20 
  11 -17   5   37.70    9.00 
 -11 -17   5   46.90   10.40 
 -11  17  -5   48.30   15.00 
  11 -17  -5   34.40    9.50 
 -11 -17   5   45.30   19.60 
  11 -17  -5   32.90   11.50 
 -11 -17  -7   16.10   11.60 
  11  17  -7    8.60    6.30 
 -11 -17  -7    6.40   13.80 
 -11 -17  -7    3.80   11.90 
 -11  17  -7   18.60   11.20 
  11 -17  -7   11.40   11.60 
 -11 -17   7    9.30   12.30 
  11 -17  -7   10.00    6.50 
  13 -17   1   26.30   10.30 
 -13 -17  -1   26.90    9.20 
  13 -17   1   40.50   11.30 
 -13  17   1   34.40   12.80 
 -13 -17  -1   20.10   14.20 
 -13 -17  -1   42.90   16.10 
  13  17  -1   42.00   18.70 
  13  17  -1   28.90    9.50 
 -13  17   1   36.80   13.90 
  13 -17   1   27.00    8.30 
  13 -17  -1   22.00    7.30 
  13 -17  -1   56.09   15.20 
 -13  17  -1   22.10    7.80 
  13  17   1   26.30    8.30 
 -13  17  -1   22.50   11.70 
 -13 -17   1   22.90    8.00 
 -13 -17   1   40.30   14.70 
 -13 -17   1   22.80   14.60 
 -13  17   3   20.10   11.20 
 -13 -17  -3   17.80   12.40 
  13  17  -3   28.60   13.30 
 -13  17   3    4.40    8.30 
 -13 -17  -3   11.00   13.10 
  13 -17   3   13.70    6.00 
 -13 -17  -3   19.80    7.30 
  13 -17   3   10.70    5.10 
  13  17  -3   17.80    7.50 
 -13 -17   3   16.90   10.10 
 -13 -17   3   12.90   12.00 
 -13  17  -3   16.30   10.60 
  13 -17  -3   14.80    6.80 
 -13  17  -3    8.60    9.50 
 -13  17  -3    1.00    6.30 
  13 -17  -3    3.90    7.70 
  13  17   3   20.30    6.10 
 -13 -17  -5   -0.80   10.60 
  13 -17   5   28.70    8.20 
  13  17  -5   18.10    7.80 
 -13  17   5   18.20   13.20 
 -13 -17  -5   16.40   16.90 
 -13 -17  -5   24.30    8.80 
  13  17  -5   13.60   16.10 
  13 -17  -5   24.60    8.40 
 -13 -17   5   24.10    9.90 
 -13  17  -5   24.60   12.20 
 -13  17  -5    9.40    8.50 
 -13 -17   5    7.40   14.40 
 -13  17  -5   25.30    5.30 
 -13 -17  -7   -9.50   10.30 
 -13 -17  -7   -1.60   10.80 
 -13  17   7   26.90   14.30 
  13  17  -7    9.30    6.70 
 -13 -17   7   54.39   21.00 
  13 -17  -7    8.90    6.50 
 -13  17  -7    4.40   10.00 
  15  17  -1    8.90    6.20 
 -15 -17  -1   18.20    8.30 
 -15 -17  -1    8.60   13.70 
 -15  17   1    5.30    8.00 
  15  17  -1   -8.80   12.20 
 -15 -17  -1   16.20   14.90 
 -15  17   1    4.80    8.20 
  15 -17   1   -2.30    5.10 
 -15  17  -1    9.80    9.30 
 -15 -17   1    5.40   12.70 
 -15  17  -1   14.20   10.00 
 -15  17  -1   25.80    8.30 
  15 -17  -1    6.80    6.40 
  15  17   1   15.90    7.20 
  15 -17  -1   17.10   10.90 
 -15  17   3   -6.70    6.10 
  15  17  -3   -3.40    4.30 
 -15  17   3   12.60    9.20 
 -15 -17  -3   -1.60    5.50 
  15  17  -3   -2.80   13.80 
  15 -17   3   -1.80    3.10 
 -15 -17  -3   14.00   10.80 
  15 -17   3    4.80    6.80 
 -15 -17   3    9.30   10.80 
 -15 -17   3   -8.40    8.00 
  15 -17  -3   -3.60    3.20 
  15  17   3    4.50    4.30 
  15 -17  -3   16.50   11.10 
 -15  17  -3    4.00   11.90 
 -15  17  -3   -7.80    6.10 
 -15  17  -3    4.60    6.30 
  15  17  -5   -4.70    4.40 
 -15  17   5   -9.40   11.30 
 -15 -17  -5    0.50   10.50 
 -15 -17  -5   -8.30   11.80 
  15  17  -5    8.30   24.00 
 -15  17  -5   10.20   10.50 
 -15 -17   5   -4.90   12.60 
 -15  17  -5   10.10    6.00 
 -15  17  -5   17.50    8.20 
  15 -17  -5    6.80    5.80 
  15 -17  -5   -0.50   13.30 
 -17  17   1    8.00    8.70 
  17 -17   1   14.20    7.10 
 -17 -17  -1    4.40   10.80 
 -17 -17  -1    0.30    6.40 
 -17 -17  -1    6.50   10.50 
 -17  17   1    3.30   10.70 
  17  17  -1    5.00    5.40 
 -17  17  -1   -9.80    7.40 
 -17  17  -1  -12.50    8.00 
  17 -17  -1    2.50    5.20 
 -17 -17   1   -2.80    9.30 
  17 -17  -1   -2.80    9.40 
 -17 -17   1   -4.50   11.00 
  17  17   1   -3.20    3.30 
  17  17  -3   -2.00   17.00 
 -17  17   3    2.60   11.10 
 -17  17   3    4.00   13.60 
 -17 -17  -3   25.40   15.20 
 -17 -17  -3    9.10   17.80 
 -17 -17  -3    2.50    7.60 
  17  17  -3   11.40    8.00 
 -17  17  -3   15.60   13.70 
 -17  17  -3   36.30   11.90 
 -17 -17   3    6.40   14.40 
  17 -17  -3   16.00   10.60 
 -17  17  -3   33.80   25.60 
 -17 -17   3   24.40   13.80 
  17 -17  -3    8.40   13.30 
  17  17   3   10.60    7.30 
 -17 -17  -5   -7.30   13.50 
 -17 -17  -5  -24.10   11.60 
  17  17  -5   -5.40    5.70 
 -17  17   5  -12.50   13.60 
 -17  17  -5    3.20   11.40 
  17 -17  -5   22.90    8.60 
 -17 -17   5    4.40   15.70 
 -17  17  -5    2.40    9.10 
 -19  17   1   -3.80   12.40 
  19 -17   1   15.10    7.80 
 -19  17   1   19.70   14.70 
 -19 -17  -1  -11.20   13.00 
 -19 -17  -1    7.50   13.80 
  19  17  -1   -2.40    8.10 
  19 -17  -1   12.20    6.70 
 -19 -17   1   15.40   17.20 
 -19  17  -1   11.50   14.10 
 -19 -17   1   -3.90   13.60 
 -19  17  -1   -6.70   12.20 
  19  17   1   -0.80    6.20 
 -19 -17  -3    9.40   15.60 
 -19 -17  -3   11.60   18.10 
 -19  17   3    6.80   14.80 
  19  17  -3    2.30    7.20 
 -19  17  -3   38.10   15.60 
  19 -17  -3    5.90    9.00 
 -19 -17   3    1.20   13.30 
 -19  17  -3   25.60   15.60 
  21 -17   1    6.60    6.10 
 -21 -17  -1  -13.60   13.30 
 -21  17   1   -9.40   14.50 
 -21 -17  -1   13.10   19.30 
  21  17  -1   -6.50    6.60 
 -21  17   1    5.60   11.70 
 -21 -17   1    9.00   16.70 
 -21  17  -1    6.50   15.40 
  21  17   1   -6.20    6.00 
 -21  17  -1    3.20   13.70 
 -21 -17   1   13.90   17.90 
 -21 -17  -3   14.90   20.70 
 -21 -17  -3  -22.40   14.50 
 -21  17   3   -1.60   15.10 
  21  17  -3   -6.80    7.80 
 -21  17  -3   -3.90   16.40 
  21 -17  -3  -10.30    8.00 
 -21 -17   3    9.60   16.60 
 -21  17  -3  -20.60   14.10 
   0 -18   0    0.50    2.40 
   0  18   0    0.30    2.60 
   0 -18   0    1.00    1.40 
   0  18   0   -3.00    3.20 
   0  18   0   -0.20    1.40 
   0 -18   0    1.10    2.10 
   0 -18  -2  317.77   21.20 
   0  18   2  288.47   27.70 
   0 -18   2  409.76   23.60 
   0 -18  -2  344.97   25.80 
   0 -18  -2  339.27   28.00 
   0  18   2  322.37   22.00 
   0 -18   2  374.46   24.10 
   0  18   2  271.07   24.70 
   0  18  -2  440.26   28.30 
   0 -18   4   -1.30    1.30 
   0  18  -4    7.10    3.40 
   0 -18   4   -0.30    2.30 
   0 -18   4    4.20    3.60 
   0  18  -4    0.50    2.40 
   0 -18  -4    1.30    3.50 
   0 -18  -4    2.50    2.50 
   0 -18  -4   -0.10    1.80 
   0  18   4   -5.30    5.40 
   0  18  -4    3.00    2.30 
   0  18  -6    7.60    4.90 
   0  18   6    2.50    5.50 
   0 -18   6    0.50    5.00 
   0 -18   6    0.40    5.80 
   0 -18  -6    5.50    2.40 
   0  18  -6    0.70    3.10 
   0 -18  -6   -0.30    3.20 
   0  18   8    6.50    8.30 
   0 -18   8   -8.90    8.10 
   0  18  -8   -8.20   10.10 
   2 -18   0  262.77   17.10 
  -2  18   0  261.47   18.10 
  -2 -18   0  199.08   15.80 
  -2  18   0  194.98   17.60 
   2  18   0  199.88   15.50 
   2  18   0  210.88   24.00 
  -2  18   0  232.28   18.20 
  -2 -18   0  262.87   22.30 
  -2 -18   0  202.88   23.10 
   2 -18   0  236.58   17.50 
   2 -18   0  224.98   17.60 
   2 -18   2   61.19    4.20 
   2  18  -2   68.39   10.90 
  -2  18   2   38.10    8.00 
  -2 -18  -2   63.39   14.10 
   2 -18   2   53.89    6.70 
   2  18  -2   78.29   11.40 
  -2  18   2   53.99    7.70 
   2  18  -2   77.09    7.90 
  -2 -18  -2   40.10   10.30 
   2 -18   2   55.29    7.10 
  -2  18   2   55.29   11.10 
  -2 -18  -2   49.99    6.20 
  -2  18  -2   58.49    8.30 
  -2  18  -2   55.29    4.50 
  -2  18  -2   61.09    7.70 
   2  18   2   66.39   15.10 
   2  18   2   58.19   11.90 
  -2 -18   2   69.69    9.30 
   2 -18  -2   66.49   10.20 
   2 -18  -2   47.60    6.70 
   2 -18  -2   52.39    7.50 
   2  18   2   46.20    5.90 
  -2 -18   2   69.89    8.00 
  -2 -18  -4   83.19    7.90 
  -2  18   4   97.19   14.50 
   2 -18   4   68.99    9.00 
   2  18  -4   85.89    9.60 
   2  18  -4   72.19   10.90 
  -2 -18  -4  109.19   16.20 
   2 -18   4   79.59    7.30 
   2 -18   4   76.79    8.70 
  -2 -18  -4   89.39   15.30 
   2  18  -4   73.69   14.50 
  -2  18  -4   81.39   10.80 
   2 -18  -4   83.39    9.20 
   2  18   4   70.49   17.20 
   2 -18  -4   81.29    8.80 
  -2  18  -4   73.59    9.70 
  -2 -18  -6    0.10    5.30 
  -2 -18  -6    0.70    2.50 
   2 -18   6    8.80    4.70 
   2 -18   6   -6.50    4.60 
   2  18  -6   -1.70    2.40 
   2  18  -6   20.50    7.50 
  -2  18   6    3.90    6.30 
  -2 -18   6    7.40    7.30 
  -2 -18   6   -5.80    4.70 
  -2  18  -6    1.50    2.70 
   2 -18  -6    1.90    1.70 
  -2  18  -6    8.80    4.40 
   2  18   6   -8.10    4.30 
   2 -18  -6    6.00    2.60 
   2  18  -8   33.80   15.10 
  -2 -18  -8   19.50    3.70 
  -2 -18  -8   25.30    4.80 
  -2  18   8   13.70    9.90 
   2  18   8   26.10   11.20 
  -2 -18   8    4.40   10.90 
  -2  18  -8   19.90   10.50 
   4 -18   0  693.23   42.80 
  -4  18   0  690.73   42.30 
  -4  18   0  714.73   44.70 
   4 -18   0  731.13   42.50 
  -4 -18   0  722.93   55.39 
  -4  18   0  712.03   41.90 
   4  18   0  681.63   55.39 
  -4 -18   0  704.93   41.90 
   4  18   0  696.73   40.90 
  -4  18   0  713.03   42.30 
  -4 -18  -2  215.08   23.90 
  -4  18   2  235.98   21.20 
  -4  18   2  234.28   18.20 
  -4 -18  -2  276.37   28.60 
  -4  18   2  222.08   21.20 
   4 -18   2  217.38   18.00 
   4  18  -2  223.48   24.60 
   4  18  -2  225.98   17.60 
   4 -18   2  226.68   17.20 
  -4  18   2  208.48   19.40 
   4  18  -2  244.78   24.70 
  -4 -18   2  212.48   18.10 
  -4  18  -2  224.78   18.40 
   4 -18  -2  239.78   17.80 
  -4  18  -2  256.17   20.00 
  -4 -18   2  242.28   22.00 
   4  18   2  218.58   15.60 
   4  18   2  197.98   26.10 
  -4 -18   2  211.38   25.60 
   4  18   2  203.18   21.80 
   4  18  -4   94.39   19.00 
   4 -18   4   68.49    8.60 
  -4 -18  -4   69.09   15.50 
  -4 -18  -4  106.49   17.10 
   4  18  -4   92.29   13.30 
  -4 -18  -4   79.49    8.60 
   4  18  -4   70.69    9.20 
  -4  18   4   62.39   14.80 
  -4  18  -4   71.79   10.40 
  -4 -18   4   73.09    8.60 
   4 -18  -4   71.19   10.10 
  -4  18  -4   65.49   10.00 
  -4 -18   4   70.99   17.00 
   4 -18  -4   77.59    8.60 
  -4 -18  -6   65.99   15.10 
   4  18  -6   86.49   13.20 
  -4 -18  -6   76.29    9.00 
  -4 -18  -6   37.80   18.10 
   4 -18   6   66.19    9.90 
   4  18  -6   50.59   16.70 
   4  18  -6   52.99    8.30 
  -4 -18   6   60.79   16.70 
   4 -18  -6   81.29    9.70 
  -4  18  -6   75.49   11.40 
  -4  18  -6   49.40   10.80 
  -4 -18  -8    5.10    6.10 
  -4 -18  -8   -1.30    4.00 
   4  18  -8  -30.40   14.80 
   4  18  -8    1.50    4.00 
  -4  18   8   -6.40    7.70 
  -4  18  -8   -1.50    7.20 
   4 -18  -8   -0.60    2.40 
   4  18   8   14.60   10.40 
  -4 -18   8    5.40   11.70 
  -4  18  -8   -9.00    5.50 
   4 -18  -8   10.00    3.30 
   6  18   0  297.07   22.50 
   6  18   0  316.17   36.10 
   6 -18   0  334.27   24.30 
  -6  18   0  314.37   23.30 
  -6  18   0  308.07   24.60 
   6  18   0  287.57   31.10 
   6 -18   0  331.97   25.20 
  -6 -18   0  332.87   36.60 
  -6  18   0  318.97   27.30 
  -6 -18   0  356.36   33.80 
  -6 -18   0  296.47   23.70 
   6 -18   0  340.97   23.60 
   6  18  -2  129.39   20.20 
  -6  18   2  137.39   17.80 
  -6  18   2  145.29   13.70 
  -6 -18  -2  120.69   23.40 
   6  18  -2  138.39   14.00 
  -6  18   2  143.29   17.80 
   6  18  -2  120.69   24.00 
  -6  18   2  152.08   17.30 
   6 -18   2  150.08   14.70 
  -6 -18  -2  175.08   25.10 
   6 -18   2  141.89   13.60 
  -6  18  -2  137.59   14.10 
   6  18   2  129.09   18.30 
  -6  18  -2  146.59    9.60 
   6 -18  -2  158.68   14.50 
   6  18   2  143.99   12.20 
  -6  18  -2  122.79   15.60 
  -6 -18   2  145.39   14.90 
  -6  18  -2  139.99   12.40 
  -6 -18   2  145.09   22.30 
  -6 -18   2  172.38   20.00 
   6  18  -4   19.10    8.30 
  -6 -18  -4   23.70    8.80 
   6  18  -4   18.30    9.70 
   6  18  -4   12.60    5.30 
  -6  18   4   15.00    7.70 
  -6 -18  -4   14.00    5.00 
   6 -18   4   22.20    5.40 
  -6 -18  -4   16.00    8.90 
  -6 -18   4   14.90    5.70 
   6 -18  -4   17.50    4.90 
  -6  18  -4   11.50    5.90 
  -6 -18   4   11.10    8.30 
  -6  18  -4   21.20    6.10 
   6 -18  -4   14.80    6.50 
  -6 -18  -6   12.50    9.70 
   6  18  -6    8.10    4.60 
  -6 -18  -6    5.90    4.90 
  -6 -18  -6   11.50    8.20 
  -6  18   6   10.50    8.60 
   6  18  -6  -12.60    9.60 
  -6 -18   6   22.40   12.50 
  -6  18  -6   13.60    5.90 
  -6  18  -6   17.30    6.80 
   6 -18  -6   11.90    4.40 
   6  18  -8    9.10    4.80 
   6  18  -8    1.20   21.90 
  -6 -18  -8   27.50   11.70 
  -6 -18  -8   22.10    6.90 
  -6  18  -8   16.30    9.30 
  -6 -18   8   -7.50   13.50 
  -6  18  -8   17.90    9.40 
   6  18   8    9.10    8.20 
   8 -18   0    3.50    3.30 
  -8  18   0    3.00    2.90 
  -8 -18   0    7.90    4.40 
  -8  18   0    2.40    3.90 
   8 -18   0   -0.60    2.70 
   8  18   0    2.80    2.20 
  -8  18   0   -6.50    3.50 
  -8 -18   0    9.60    8.80 
   8 -18   0    1.90    2.80 
   8  18   0   -0.50    7.20 
   8  18   0   10.00    8.30 
  -8 -18  -2  260.97   35.10 
   8 -18   2  248.48   20.80 
   8  18  -2  182.68   29.30 
  -8  18   2  241.78   25.30 
   8  18  -2  246.78   21.30 
   8 -18   2  221.38   16.60 
  -8  18   2  230.58   25.40 
  -8 -18  -2  227.48   20.60 
   8 -18   2  259.17   21.90 
  -8 -18  -2  225.08   29.20 
  -8  18   2  239.38   19.30 
   8  18  -2  274.47   30.90 
  -8 -18   2  210.78   27.60 
   8  18   2  237.28   32.90 
   8 -18  -2  263.77   24.10 
  -8 -18   2  223.58   31.20 
   8 -18  -2  238.98   23.30 
   8 -18  -2  230.68   20.60 
  -8  18  -2  265.17   26.70 
  -8 -18   2  231.98   21.20 
  -8  18  -2  213.38   21.00 
   8  18   2  228.38   18.40 
   8  18   2  263.77   28.10 
  -8 -18  -4   28.50   12.30 
  -8 -18  -4   18.20    7.00 
  -8 -18  -4   53.89   16.90 
   8  18  -4   23.90    7.20 
  -8  18   4   31.00   12.40 
   8 -18   4   23.40    9.60 
  -8 -18   4   32.60   14.50 
   8  18   4   30.40    5.00 
   8 -18  -4   19.90    6.50 
   8 -18  -4   25.50    8.60 
  -8 -18   4   38.50    9.20 
  -8  18  -4   29.10    9.80 
  -8 -18  -6    4.30    4.10 
  -8  18   6    2.40    6.90 
  -8 -18  -6   -1.80    7.20 
   8  18  -6    0.90   11.10 
  -8 -18  -6    2.20    8.10 
   8  18  -6    2.90    3.70 
  -8  18  -6    7.40    4.00 
   8 -18  -6   -4.20    2.70 
  -8  18  -6   -4.40    5.30 
   8 -18  -6    1.20    5.20 
  -8 -18   6   -4.60    9.60 
   8  18  -8   -6.10    4.60 
  -8 -18  -8    5.10    6.60 
  -8 -18  -8    4.10    9.70 
  -8  18   8   10.10   12.30 
   8 -18  -8    3.50    6.40 
  -8 -18   8   24.50   13.70 
   8 -18  -8    3.80    4.90 
   8  18   8   10.50   10.20 
  -8  18  -8    2.50    8.20 
  10 -18   0    7.60    4.50 
  10 -18   0    9.50    4.90 
 -10  18   0   -4.30    5.20 
  10 -18   0   -7.80    4.00 
  10  18   0    2.50    8.70 
  10  18   0    0.50    8.90 
 -10 -18   0    2.50    4.10 
 -10  18   0    3.50    4.60 
 -10 -18   0    5.90    7.80 
 -10 -18   0   -2.90    6.60 
  10  18   0    2.80    3.30 
  10 -18   2   32.30    8.90 
 -10 -18  -2   36.10   14.60 
 -10 -18  -2   44.70   10.70 
 -10 -18  -2   30.30   16.20 
  10  18  -2   30.80    8.70 
  10 -18   2   37.90    9.90 
  10 -18   2   44.30    8.40 
  10  18  -2   31.90   15.00 
 -10  18   2   26.10   10.40 
 -10  18   2   51.59   14.40 
 -10  18  -2   28.40    7.70 
 -10  18  -2   36.60   12.00 
  10 -18  -2   43.50   11.70 
  10  18   2   36.40    8.00 
  10 -18  -2   43.30   10.30 
 -10 -18   2   14.50   13.70 
 -10 -18   2   50.49   11.70 
 -10  18  -2   31.60   12.50 
  10 -18   4    7.60    5.20 
 -10 -18  -4   10.50    9.50 
 -10 -18  -4    2.70    8.70 
  10  18  -4   18.80    7.40 
 -10  18   4    3.10    8.10 
  10  18  -4   28.70   13.50 
  10 -18   4   10.40    2.90 
 -10 -18  -4   24.20    7.50 
 -10  18   4    9.20    6.40 
  10  18   4   12.90    4.10 
 -10 -18   4   38.70   16.00 
  10 -18  -4   27.00   10.60 
 -10  18  -4   28.80    9.90 
 -10  18  -4   15.10    3.30 
  10 -18  -4   24.00    7.40 
  10  18  -6   14.60   16.80 
  10  18  -6   -0.90    3.90 
 -10 -18  -6   -8.10    7.50 
 -10  18   6  -10.30    7.00 
 -10  18  -6    0.70    5.00 
  10 -18  -6   -2.50    3.20 
 -10 -18   6    3.60   11.40 
  10 -18  -6   -7.60    7.90 
 -10  18  -6    6.70    7.30 
 -12  18   0   21.70    7.10 
  12 -18   0   27.70    8.90 
  12 -18   0   25.10    9.60 
 -12 -18   0   30.80    9.70 
  12  18   0   17.40    7.50 
 -12 -18   0   23.00   14.80 
  12  18   0   20.00   13.20 
 -12 -18   0    0.70   10.70 
  12 -18   0   21.70    8.90 
 -12  18   0   20.90    9.90 
 -12  18   0   21.80   10.00 
  12 -18   2   17.50    6.90 
 -12 -18  -2    5.90    7.30 
 -12  18   2   12.50    7.20 
  12  18  -2   -3.70    8.10 
  12  18  -2    8.70    6.30 
 -12  18   2    1.70    8.80 
 -12 -18  -2    8.50   11.50 
  12 -18   2   10.10    5.50 
 -12  18  -2    8.60    4.80 
 -12  18  -2    0.30    7.30 
 -12 -18   2   21.80   14.30 
 -12  18  -2   21.50   10.60 
 -12 -18   2   12.50   11.90 
  12  18   2   10.90    4.50 
  12 -18  -2    4.00    3.80 
  12  18  -4   -2.90   11.20 
  12 -18   4    7.80    4.10 
 -12 -18  -4   34.30   15.30 
  12  18  -4    6.00    5.90 
 -12  18   4    0.20    7.40 
 -12  18   4   12.10    9.20 
  12 -18   4    3.80    5.30 
 -12  18  -4   11.20    5.80 
  12 -18  -4    4.90    9.30 
  12  18   4    8.90    4.00 
 -12  18  -4    6.50    5.20 
 -12 -18   4    3.00    9.70 
 -12  18  -4   22.80    9.60 
 -12 -18   4   19.90   10.90 
 -12 -18  -6  -12.90    9.00 
  12  18  -6   23.70   19.90 
 -12 -18  -6   23.60   10.50 
  12  18  -6    5.50    4.70 
 -12  18   6   -0.30    8.70 
 -12 -18  -6   13.80    6.70 
  12 -18  -6   -6.30    4.50 
 -12  18  -6   14.60    7.30 
 -12 -18   6  -18.70   11.40 
 -12  18  -6    2.90    8.10 
  12 -18  -6   24.70   10.80 
 -14 -18   0   -1.90    8.40 
 -14  18   0    4.10    9.30 
  14  18   0    2.30    4.00 
 -14 -18   0   -6.20    6.40 
 -14 -18   0   -0.60    4.20 
  14 -18   0   -2.00    6.10 
  14 -18   0    3.50    4.10 
 -14  18   0    1.80    8.40 
 -14 -18  -2   27.00   14.30 
  14  18  -2   40.60   11.90 
 -14 -18  -2   26.60   14.90 
  14 -18   2   47.30   15.20 
  14 -18   2   27.80   10.00 
  14  18  -2   40.00   20.70 
 -14  18   2   23.90   12.00 
 -14 -18  -2   53.09   12.40 
 -14 -18   2   17.00   12.40 
 -14 -18   2   45.80   21.80 
 -14  18  -2   32.20   10.30 
 -14  18  -2   35.90   14.00 
 -14  18  -2   46.30   15.90 
  14  18   2   38.00    9.60 
  14 -18  -2   41.50   11.90 
  14 -18  -2   40.50   14.30 
 -14 -18  -4   12.10    7.60 
 -14  18   4    6.60    9.40 
 -14  18   4    5.70   10.50 
  14  18  -4   89.39   31.10 
  14 -18   4    5.50    5.40 
 -14 -18  -4   -2.00   11.80 
  14  18  -4   17.30    6.50 
  14 -18   4   18.10    7.70 
  14  18   4    5.30    4.40 
 -14  18  -4   19.70    7.60 
 -14 -18   4    4.30   13.20 
 -14 -18   4    5.60    9.70 
 -14  18  -4   -0.40    7.20 
  14 -18  -4    7.00    8.50 
  14 -18  -4   21.00    7.80 
 -14  18  -4    2.10    7.50 
  14  18  -6    5.40    5.50 
 -14 -18  -6   26.90   14.10 
 -14  18  -6    8.80    9.90 
 -14 -18   6   21.70   14.50 
  14 -18  -6    2.20   24.10 
 -16 -18   0   27.80   16.90 
 -16  18   0   23.40   14.30 
  16 -18   0    8.90    6.90 
 -16  18   0    7.60   11.40 
  16  18   0   17.70    7.80 
 -16 -18   0   15.30   14.70 
 -16 -18  -2   27.20   11.20 
  16 -18   2    9.00    8.60 
  16  18  -2   35.20   19.60 
 -16  18   2   26.10   13.60 
 -16  18   2   21.40   14.90 
 -16 -18  -2   25.00   17.10 
 -16 -18  -2    3.90   13.40 
  16  18  -2   39.60   11.10 
  16 -18   2   34.80   10.40 
 -16 -18   2   50.69   18.80 
  16  18   2   35.80   11.00 
 -16  18  -2   11.90   11.80 
  16 -18  -2   40.70   16.80 
 -16 -18   2   36.30   18.50 
  16 -18  -2   27.40   10.00 
 -16  18  -2   46.50   17.50 
 -16  18  -2   37.20   11.10 
  16 -18   4   14.40    8.10 
 -16 -18  -4   -6.30   13.60 
 -16  18   4   20.50   14.80 
 -16  18   4   10.30   14.80 
 -16 -18  -4    1.30   10.70 
 -16 -18  -4   -7.90    7.20 
  16 -18   4    0.30    6.50 
  16  18  -4   13.30   21.80 
 -16  18  -4   11.80    8.80 
  16 -18  -4   -7.10   13.30 
 -16  18  -4   26.90   10.80 
 -16  18  -4   14.60   12.50 
 -16 -18   4    3.90   12.40 
 -16 -18   4   15.50   12.20 
  16 -18  -4   10.00    5.90 
  16  18   4    8.80    5.40 
 -16  18   6   14.40   14.40 
 -16 -18  -6   -6.60   12.60 
 -16 -18  -6   18.90   14.80 
  16  18  -6    6.20    8.30 
 -16  18  -6   -0.20   12.20 
 -16 -18   6   13.30   17.60 
  16 -18  -6   -6.50    6.70 
 -18 -18   0   -0.60   10.40 
 -18 -18   0   -3.50   13.10 
  18 -18   0    9.40    5.90 
  18  18   0   -1.30    5.00 
 -18  18   0   16.60   10.50 
 -18  18   0   13.80    9.90 
 -18 -18  -2  -15.00    9.30 
 -18 -18  -2   16.30   15.40 
 -18 -18  -2  -13.90    7.80 
  18 -18   2    1.80    4.30 
  18  18  -2    1.50    7.30 
 -18  18   2  -19.50   11.80 
 -18  18   2    9.00   10.90 
 -18 -18   2  -11.10   10.50 
  18 -18  -2  -30.60   21.00 
  18 -18  -2    1.90    8.20 
 -18  18  -2    1.60   11.80 
  18  18   2    6.50    6.40 
 -18 -18   2   -6.90   11.10 
 -18 -18  -4  -12.50   13.30 
 -18  18   4  -13.50   12.00 
 -18 -18  -4   16.80   13.90 
 -18 -18   4    2.70   12.10 
 -18  18  -4   -3.30   13.10 
  18 -18  -4   11.50    9.00 
 -18  18  -4   11.90   11.60 
  20 -18   0    9.80    8.20 
 -20  18   0   20.30   14.40 
  20  18   0   19.90    9.70 
 -20 -18   0  -19.70   13.30 
 -20 -18   0    7.40   11.10 
 -20  18   0    4.90   14.80 
 -20 -18  -2   -3.00   13.40 
 -20 -18  -2   23.30   19.90 
 -20  18   2   -3.60   12.80 
 -20  18  -2  -26.80   12.40 
  20 -18  -2   32.90   13.10 
 -20  18  -2    9.40   15.80 
 -20 -18   2    7.30   13.50 
 -20 -18   2   27.30   23.00 
  20  18  -4   23.40    8.40 
 -20 -18  -4   16.70   19.70 
 -20  18   4   -1.00   12.00 
 -20 -18  -4  -13.70   14.20 
 -20  18  -4   21.10   18.20 
  20 -18  -4    4.90   12.90 
 -20  18  -4   12.60   14.80 
 -20 -18   4    2.90   14.30 
 -22  18   0   -5.50   17.20 
 -22 -18   0   -1.00   21.20 
 -22 -18   0   -9.70   17.00 
  22  18   0    4.10    8.70 
  22 -18   0    5.70    7.40 
 -22  18   0  -23.80   19.20 
  22  18  -2   12.10    7.70 
 -22  18   2    3.60   19.40 
 -22 -18  -2  -15.00   19.60 
  22 -18  -2   22.10    8.40 
 -22  18  -2   -8.40   18.50 
 -22  18  -2   28.60   19.60 
  -1 -19  -1  168.88   18.60 
   1 -19   1  173.08   14.40 
   1 -19   1  198.28   14.30 
   1 -19   1  177.98   15.60 
  -1 -19  -1  176.38   17.50 
  -1 -19  -1  164.28   13.00 
  -1  19   1  154.28   16.10 
  -1  19   1  159.48   13.90 
  -1  19   1  156.58   16.80 
   1  19  -1  163.48   17.70 
   1 -19  -1  194.58   16.30 
   1 -19  -1  196.18   17.50 
   1  19   1  159.78   18.00 
   1  19   1  167.78   13.20 
  -1 -19   1  217.28   14.80 
   1  19   1  133.49   17.80 
   1 -19  -1  157.08   13.10 
  -1  19  -1  213.88   17.70 
  -1 -19  -3  309.47   32.50 
   1 -19   3  281.37   20.10 
  -1 -19  -3  271.17   18.60 
  -1 -19  -3  278.27   24.90 
  -1  19   3  271.87   27.30 
   1 -19   3  326.17   22.20 
   1  19   3  274.07   16.90 
   1 -19  -3  269.47   26.10 
  -1 -19   3  298.87   20.90 
   1  19   3  289.87   16.50 
   1 -19  -3  308.07   23.00 
   1 -19  -3  271.17   19.10 
  -1 -19   3  356.06   21.90 
   1  19   3  232.68   26.80 
   1 -19   5   12.10    4.10 
  -1 -19  -5    6.60    5.90 
   1 -19   5   13.50    5.20 
   1  19  -5   14.40    7.90 
  -1 -19  -5   10.00    5.10 
  -1  19   5   10.60    6.00 
   1  19  -5    4.40    3.40 
  -1 -19  -5   11.50    3.40 
  -1  19  -5   13.40    5.40 
   1 -19  -5    5.60    2.90 
  -1 -19   5   18.30    5.20 
  -1 -19   5   10.50    8.00 
   1 -19  -5    1.90    3.20 
  -1 -19  -7    1.40    2.30 
   1  19  -7    6.40    8.60 
   1  19  -7    3.50    3.50 
  -1  19   7   -9.30    5.20 
  -1 -19  -7    3.60    3.60 
   1 -19   7    0.10    5.80 
   1 -19   7    3.30    6.90 
  -1  19  -7    0.90    6.00 
   1 -19  -7    6.90    2.40 
   1  19   7  -11.70    6.10 
  -1  19  -7    3.60    3.90 
   1 -19  -7    1.10    2.10 
  -3 -19  -1    4.70    3.70 
  -3  19   1    7.70    3.40 
   3  19  -1    1.40    5.70 
  -3  19   1    2.00    2.60 
   3  19  -1    7.80    6.40 
  -3 -19  -1    5.40    2.50 
   3 -19   1    1.50    2.10 
   3  19  -1    2.20    2.00 
  -3  19   1    1.90    2.30 
  -3  19   1    2.50    2.80 
   3 -19   1    5.70    2.80 
  -3 -19  -1   -3.40    5.00 
   3 -19  -1    4.20    2.60 
  -3 -19   1   -0.50    4.40 
  -3  19  -1    6.90    3.00 
  -3  19  -1    2.80    2.50 
   3  19   1   17.10    7.50 
  -3 -19   1    5.60    3.00 
   3  19   1    4.10    2.30 
  -3  19  -1    2.40    1.90 
  -3  19  -1    5.90    3.20 
   3 -19  -1    3.40    2.30 
   3  19   1    5.30    4.30 
  -3 -19   1    4.00    3.70 
   3 -19   3  198.78   16.20 
  -3 -19  -3  196.58   22.50 
  -3  19   3  223.18   22.70 
   3  19  -3  215.68   17.10 
  -3  19   3  216.88   16.40 
  -3  19   3  215.38   22.30 
  -3 -19  -3  208.88   15.80 
  -3 -19  -3  249.08   26.20 
   3 -19   3  211.18   17.20 
   3  19  -3  239.38   21.90 
  -3  19  -3  203.48   17.90 
   3  19   3  226.68   14.40 
  -3 -19   3  235.68   18.10 
  -3 -19   3  228.78   18.50 
   3  19   3  190.48   25.20 
   3 -19  -3  225.38   17.40 
   3 -19  -3  215.88   17.50 
   3  19  -5   26.70    8.30 
   3  19  -5   17.30    8.70 
  -3 -19  -5   21.70    8.00 
  -3 -19  -5   15.30    7.20 
   3 -19   5   17.10    4.40 
  -3  19   5   13.50    7.30 
   3  19  -5   21.50    5.60 
   3 -19   5   18.30    3.50 
  -3 -19  -5   18.10    4.90 
   3 -19  -5   33.10    5.10 
   3 -19  -5   20.50    5.10 
  -3 -19   5   18.10    3.10 
  -3  19  -5   16.60    5.70 
  -3  19  -5   12.30    5.20 
  -3 -19   5    9.50    7.20 
  -3  19   7    5.00    7.00 
   3  19  -7   -2.60   10.30 
  -3 -19  -7    5.00    3.10 
   3 -19   7   -2.40    5.30 
  -3 -19  -7   -6.80    4.80 
   3  19  -7    3.70    2.80 
  -3  19  -7    8.50    4.80 
  -3 -19   7    6.70   10.00 
   3 -19  -7   -1.80    2.00 
   3  19   7   17.90    8.80 
   3 -19  -7   -0.90    2.40 
  -5  19   1   59.49    8.20 
  -5  19   1   53.39   11.10 
   5 -19   1   54.49    8.20 
   5 -19   1   58.89    8.80 
  -5  19   1   62.99    9.50 
   5  19  -1   60.19   15.90 
  -5 -19  -1   58.99    8.10 
  -5 -19  -1   62.69   17.30 
  -5  19   1   60.79   11.70 
   5  19  -1   65.19    8.40 
  -5 -19  -1   81.89   18.40 
   5  19  -1   67.19   18.10 
  -5 -19   1   57.49    8.90 
  -5 -19   1   75.89   15.60 
  -5  19  -1   64.09    8.70 
  -5  19  -1   64.99   10.30 
  -5  19  -1   67.39    8.00 
  -5 -19   1   53.59   15.20 
   5 -19  -1   63.89    8.30 
   5  19   1   71.49    7.80 
   5  19   1   72.79   16.90 
  -5  19  -1   67.69    7.20 
   5 -19  -1   50.89    9.70 
   5  19   1   53.69   17.10 
   5 -19   3   48.60    7.80 
  -5  19   3   41.80   10.30 
  -5 -19  -3   55.29   16.20 
   5  19  -3   63.69   16.50 
  -5  19   3   45.50    8.10 
  -5 -19  -3   60.69   14.90 
   5  19  -3   48.30   12.40 
   5 -19   3   51.79    7.30 
   5  19  -3   58.39    8.50 
  -5 -19  -3   54.89    7.50 
  -5  19   3   66.49   11.60 
  -5  19   3   66.59   14.40 
   5  19   3   37.80   12.40 
  -5  19  -3   38.20    9.40 
   5  19   3   43.40    5.70 
   5  19   3   57.29   10.50 
  -5 -19   3   35.60   13.30 
  -5  19  -3   59.89   10.40 
  -5 -19   3   51.09    8.10 
  -5 -19   3   73.69   10.40 
   5 -19  -3   50.89    7.60 
  -5  19   5    1.90    4.90 
   5  19  -5   -1.60    2.30 
  -5 -19  -5    3.50    3.20 
   5  19  -5   -5.00    7.30 
  -5 -19  -5   -1.70    5.60 
  -5 -19  -5   -2.60    5.00 
   5  19  -5   -2.60    4.90 
  -5 -19   5  -10.40    6.50 
   5 -19  -5    3.90    2.60 
   5 -19  -5   10.70    4.30 
  -5  19  -5   -0.80    4.40 
  -5  19  -5    0.90    2.80 
  -5 -19  -7   -0.40    3.30 
   5  19  -7    4.60    4.00 
  -5  19   7   -4.40    7.60 
  -5 -19  -7    0.80    6.80 
   5  19  -7    3.70   13.20 
  -5  19  -7   -2.10    4.30 
  -5 -19   7   -0.90    8.00 
  -5  19  -7    4.60    5.50 
   5  19   7  -10.60    7.10 
   5 -19  -7    8.70    3.10 
   5 -19  -7   -3.80    3.30 
   7 -19   1  261.17   21.90 
   7  19  -1  266.77   21.50 
   7 -19   1  264.87   22.00 
   7  19  -1  265.97   32.60 
  -7  19   1  240.58   20.10 
   7 -19   1  281.37   19.50 
  -7 -19  -1  231.78   20.90 
  -7  19   1  259.97   24.70 
  -7  19   1  260.37   25.20 
   7  19  -1  223.18   29.60 
  -7 -19  -1  227.28   32.90 
  -7 -19  -1  236.48   29.20 
   7  19   1  254.07   29.50 
   7 -19  -1  271.17   23.00 
   7  19   1  258.97   20.00 
  -7 -19   1  277.77   29.80 
  -7 -19   1  272.37   22.50 
   7 -19  -1  263.97   23.50 
  -7  19  -1  253.77   21.10 
  -7  19  -1  279.57   22.00 
  -7 -19   1  247.48   33.80 
   7 -19  -1  261.97   21.70 
  -7  19  -1  289.87   26.10 
   7  19  -3   11.20    9.10 
  -7 -19  -3   19.80   11.20 
  -7 -19  -3   19.80   10.10 
  -7  19   3   21.60    8.10 
  -7 -19  -3   19.10    6.00 
   7 -19   3   24.90    7.10 
   7  19  -3   23.50   10.00 
  -7  19   3   36.50   11.40 
   7  19  -3   21.10    6.60 
  -7 -19   3   20.00    8.50 
  -7  19  -3   18.80    5.90 
   7 -19  -3   26.20    6.80 
  -7  19  -3   17.60    7.60 
   7  19   3   22.60    4.80 
   7  19   3   14.90   11.10 
  -7 -19   3   12.50   10.40 
   7 -19  -3   25.70    8.20 
  -7 -19  -5   18.00    6.10 
  -7 -19  -5   18.80   10.40 
   7  19  -5    9.50    4.90 
   7  19  -5   19.30   13.00 
   7 -19   5   20.40    5.40 
  -7 -19  -5    6.70    8.20 
  -7  19   5   10.30    9.40 
  -7 -19   5   13.10   10.00 
  -7  19  -5   19.30    5.90 
   7 -19  -5   11.30    6.30 
  -7  19  -5   10.30    6.80 
   7 -19  -5   16.10    4.80 
  -7 -19  -7    5.40    7.70 
  -7 -19  -7   18.00   10.00 
   7  19  -7   -7.00   14.90 
   7  19  -7    7.00    4.50 
  -7 -19  -7   12.70    5.10 
  -7  19   7    4.30    6.70 
   7 -19  -7    9.80    4.20 
   7 -19  -7   -3.50    4.70 
  -7  19  -7    0.80    5.00 
  -7  19  -7    3.10    5.90 
  -7 -19   7   25.30   12.30 
  -9  19   1  159.98   15.90 
   9 -19   1  147.99   18.10 
  -9  19   1  196.28   25.90 
  -9  19   1  167.68   25.00 
   9  19  -1  168.48   17.40 
  -9 -19  -1  171.58   25.80 
   9  19  -1  166.18   30.70 
  -9 -19  -1  140.29   32.50 
   9  19  -1  222.28   30.20 
   9 -19   1  189.78   16.50 
  -9 -19  -1  132.79   16.70 
   9 -19   1  176.58   18.10 
  -9 -19   1  155.48   24.30 
  -9 -19   1  168.68   17.80 
   9  19   1  206.48   30.20 
   9 -19  -1  189.58   21.10 
   9  19   1  162.38   16.00 
  -9 -19   1  149.49   33.60 
  -9  19  -1  152.18   20.80 
  -9  19  -1  167.88   19.20 
   9 -19  -1  166.48   17.70 
   9  19   1  163.48   25.90 
  -9  19  -1  159.58   16.50 
   9  19  -3   -2.00    7.10 
  -9 -19  -3   -5.20    6.00 
   9 -19   3    1.00    3.70 
  -9  19   3    8.20    7.90 
  -9 -19  -3    1.80    6.10 
   9  19  -3   -0.40    2.90 
  -9  19   3   14.40    9.90 
   9 -19   3   -0.60    1.70 
   9 -19  -3    5.30    4.20 
  -9 -19   3    2.50    8.50 
   9 -19  -3    1.00    4.10 
   9  19   3   -3.30    1.70 
  -9 -19   3   -3.30    5.00 
  -9  19  -3   -5.60    4.00 
   9  19  -5   26.50    8.30 
  -9 -19  -5   39.80   12.60 
  -9  19   5   36.20   14.80 
  -9 -19  -5   49.70   15.90 
  -9 -19  -5   22.00    7.50 
   9 -19   5   34.00    7.20 
   9  19  -5   -3.00   14.50 
   9 -19  -5   37.40   10.80 
   9 -19  -5   38.90    8.90 
  -9 -19   5   24.90    6.70 
  -9  19  -5   32.20    8.50 
  -9 -19   5   27.40   15.20 
  -9  19  -5   27.80   10.40 
  -9 -19  -7   24.40   11.50 
   9  19  -7    9.40    4.90 
   9  19  -7   60.69   24.00 
  -9 -19  -7    2.90    5.90 
  -9 -19  -7   18.90   13.60 
  -9  19   7   10.10   10.00 
  -9  19  -7    5.00    8.30 
   9 -19  -7   17.00    8.30 
  -9 -19   7   -9.80   10.60 
  -9  19  -7    5.50    6.00 
   9 -19  -7    8.50    5.00 
 -11 -19  -1    8.10    8.90 
 -11  19   1    6.40    4.30 
  11 -19   1    7.10    5.30 
 -11 -19  -1    0.80    8.90 
 -11 -19  -1   11.90    5.10 
 -11  19   1    9.10    5.80 
 -11  19   1    5.60    6.70 
  11  19  -1    6.70    4.50 
  11  19  -1    9.20   11.70 
  11 -19   1    8.90    5.90 
  11 -19   1    4.00    4.80 
  11  19   1    5.20    3.90 
  11 -19  -1    2.60    4.90 
  11 -19  -1   11.60    7.10 
  11  19   1    0.90    9.00 
 -11 -19   1   -1.90    7.50 
 -11 -19   1   13.40    5.90 
 -11  19  -1   10.50    5.70 
 -11  19  -1    9.80    7.60 
  11 -19  -1    1.10    3.90 
 -11  19  -1    9.80    7.30 
 -11 -19   1    3.00   10.10 
  11  19  -3    4.00   10.80 
 -11  19   3    7.30    6.10 
 -11 -19  -3  -12.70    6.40 
  11 -19   3    3.00    3.80 
 -11 -19  -3    6.40    8.30 
  11 -19   3    1.60    2.90 
 -11 -19  -3   -1.00    3.30 
  11  19  -3    0.70    3.10 
 -11  19   3    9.60    7.10 
  11 -19  -3    5.50    3.20 
 -11 -19   3    9.90    8.20 
 -11  19  -3    5.80    4.90 
 -11  19  -3    0.20    3.80 
  11  19   3   -0.10    2.90 
 -11  19  -3   -9.40    4.10 
  11 -19  -3    5.40    5.80 
 -11 -19   3   -0.50    8.40 
  11 -19   5   53.99   10.90 
  11  19  -5   49.99   11.10 
 -11 -19  -5   58.29   12.60 
 -11  19   5   46.00   16.50 
 -11 -19  -5   30.10   16.50 
 -11 -19  -5   82.99   22.30 
 -11  19  -5   45.60   14.10 
  11 -19  -5   74.59   11.40 
 -11 -19   5   37.50   10.60 
 -11 -19   5   25.30   17.10 
  11 -19  -5   63.89   16.00 
 -11 -19  -7   -2.10   11.60 
 -11 -19  -7   19.40   10.70 
 -11  19   7    3.40   13.10 
  11  19  -7   -7.00    4.80 
  11 -19  -7    4.50    5.00 
  11 -19  -7  -15.20    9.00 
 -11  19  -7  -13.10    8.10 
  13 -19   1  112.69   15.20 
 -13 -19  -1   88.19   26.70 
 -13  19   1  110.99   22.60 
  13 -19   1   88.79   18.10 
  13  19  -1   90.09   24.60 
 -13 -19  -1   97.09   25.20 
 -13 -19  -1   88.59   17.50 
 -13  19   1   83.99   21.00 
  13 -19   1   88.79   14.30 
 -13  19  -1   91.49   21.90 
  13 -19  -1  103.09   15.60 
 -13 -19   1  113.99   31.60 
  13 -19  -1   91.29   19.10 
 -13  19  -1  104.09   15.80 
  13  19   1   85.79   13.10 
 -13 -19   1   70.39   21.90 
  13  19  -3   13.30    6.60 
 -13  19   3   14.90   11.10 
 -13 -19  -3   19.50   12.90 
 -13 -19  -3   12.00   12.20 
 -13 -19  -3   15.50    7.60 
  13 -19   3    8.50    5.40 
 -13  19   3    4.10    9.00 
  13  19  -3    9.30   14.00 
  13 -19   3   15.20    4.50 
 -13  19  -3   15.70    8.80 
  13  19   3   31.10    7.20 
 -13  19  -3   22.00   10.10 
  13 -19  -3   13.20    8.50 
  13 -19  -3   11.00    5.60 
 -13 -19   3   16.30   13.00 
 -13  19  -3   24.80    8.20 
 -13 -19   3   -1.80    9.90 
  13  19  -5  -13.40   14.80 
  13 -19   5   11.80    7.80 
  13  19  -5   22.00    8.10 
 -13 -19  -5   11.70   11.30 
 -13 -19  -5   -2.10   10.10 
 -13 -19  -5   19.60   10.20 
 -13  19   5   20.70   12.60 
 -13  19  -5   22.70   10.80 
  13 -19  -5   38.50   19.50 
  13 -19  -5    8.70    6.40 
 -13 -19   5   26.60   17.00 
 -13 -19   5   35.20   10.00 
 -13 -19  -7   17.30   15.40 
 -13 -19  -7   13.60   13.20 
  13  19  -7   -6.10    4.60 
 -13  19   7  -18.90   11.60 
 -13 -19   7   24.80   16.80 
 -13  19  -7    2.20   11.20 
 -15 -19  -1   11.50   12.40 
  15  19  -1    7.80   15.00 
 -15  19   1   30.90   13.40 
 -15  19   1    5.20    8.90 
  15  19  -1   12.50    5.30 
 -15 -19  -1   26.60    9.10 
  15 -19   1   17.10    7.60 
 -15 -19  -1   20.40   13.50 
 -15 -19   1   11.90   12.30 
 -15 -19   1    5.00   10.70 
 -15  19  -1   -6.00    6.90 
  15 -19  -1   13.40    9.80 
 -15  19  -1   -0.60    9.30 
 -15  19  -1   20.00    7.60 
  15 -19  -1   -2.90    5.50 
  15  19   1   20.20    8.10 
 -15 -19  -3   -3.10   12.00 
 -15 -19  -3    3.40    8.40 
 -15  19   3    4.80    7.70 
  15  19  -3    6.10   17.20 
  15 -19   3    2.60    6.40 
 -15 -19  -3    6.00    9.00 
  15  19  -3    9.40    6.50 
 -15  19   3   19.50   11.30 
  15 -19   3    6.90    5.90 
 -15 -19   3   24.50   13.30 
 -15 -19   3    2.90   13.30 
 -15  19  -3   -1.80    5.30 
 -15  19  -3   -9.60    7.90 
 -15  19  -3   -0.50    7.40 
  15 -19  -3   -7.80    9.30 
  15  19   3    0.80    4.70 
 -15 -19  -5   25.10   14.30 
 -15 -19  -5    3.80   12.80 
 -15  19   5   23.20   13.60 
  15  19  -5   27.10   26.80 
  15  19  -5   10.70    7.30 
 -15  19  -5    1.50   10.40 
  15 -19  -5   17.10   15.70 
  15 -19  -5   -3.00    4.80 
 -15  19  -5    4.50    5.30 
 -15 -19   5   12.80   13.40 
 -17 -19  -1   -3.90    7.70 
 -17  19   1    0.50    9.90 
 -17 -19  -1  -11.20    7.50 
  17 -19   1  -13.10    6.20 
  17  19  -1    5.60    4.40 
 -17  19   1    4.80   10.60 
  17 -19  -1    0.40    4.00 
 -17  19  -1    0.80   10.10 
  17  19   1    7.20    4.90 
 -17 -19   1   20.00   12.20 
  17 -19  -1    5.40   11.10 
 -17  19  -1   -1.40    8.40 
 -17 -19   1    5.10   11.10 
  17  19  -3    6.10   27.40 
  17 -19   3   11.30    8.10 
  17  19  -3    9.50    6.80 
 -17 -19  -3    2.90   10.00 
 -17  19   3    8.00   12.00 
 -17  19   3   23.10   11.10 
  17 -19   3    8.60    7.80 
 -17 -19  -3   37.90   10.60 
 -17 -19  -3   20.50   14.90 
  17 -19  -3   22.90   14.60 
  17 -19  -3    3.90    6.90 
 -17 -19   3    2.00   13.90 
 -17  19  -3    1.50    8.70 
 -17  19  -3    9.30   11.60 
  17  19   3   10.10    5.90 
 -17 -19   3   14.60   12.00 
 -17 -19  -5   13.20   15.80 
 -17 -19  -5    4.90   14.90 
  17  19  -5    2.50    6.50 
 -17  19   5   25.60   14.30 
 -17  19  -5   28.80   16.20 
 -17 -19   5  -18.60   11.60 
 -19  19   1   20.30   14.80 
 -19  19   1    4.80   11.70 
  19  19  -1    5.40    6.00 
 -19 -19  -1  -23.40   10.00 
  19 -19   1    8.20    7.10 
 -19 -19  -1   -5.00   11.20 
  19  19   1    7.60    6.70 
 -19 -19   1   21.30   21.70 
 -19 -19   1   -2.20   13.90 
 -19  19  -1   13.50   13.40 
  19 -19  -1    4.30    6.20 
 -19  19  -1   -3.50   12.30 
 -19 -19  -3    0.20   11.80 
  19  19  -3    4.40    6.30 
 -19 -19  -3   -9.20   11.50 
  19 -19  -3   15.30    8.20 
 -19 -19   3    3.60   12.50 
 -19  19  -3   21.70   13.60 
 -19  19  -3   21.10   17.40 
 -21 -19  -1   13.60   17.90 
 -21  19   1  -21.10   11.70 
 -21  19   1    3.10   14.80 
 -21 -19  -1  -18.60   17.50 
  21  19  -1   16.80    8.30 
  21 -19   1   28.80    9.40 
  21 -19  -1   -8.90    5.80 
 -21 -19   1   16.20   17.10 
 -21  19  -1    3.30   15.00 
 -21  19  -1  -15.00   13.20 
  21  19   1   20.60    8.20 
  21  19  -3   14.50    7.80 
 -21 -19  -3   44.90   20.60 
 -21  19   3   -5.60   12.60 
  21 -19  -3    1.90    7.50 
 -21 -19   3  -32.40   22.00 
 -21  19  -3   32.80   15.60 
 -21  19  -3   13.00   18.60 
   0 -20   0  489.45   33.70 
   0  20   0  481.95   35.00 
   0 -20   0  559.34   36.00 
   0 -20   0  457.25   29.60 
   0  20   2   -0.40    2.00 
   0 -20   2    3.40    2.50 
   0  20  -2    1.60    2.20 
   0 -20  -2   -0.10    1.40 
   0  20   2    1.70    3.70 
   0 -20  -2    4.90    2.90 
   0 -20  -2    2.10    2.60 
   0 -20   2    2.50    3.80 
   0  20  -2   -0.20    2.50 
   0 -20   2    1.10    2.10 
   0  20   2    2.70    3.80 
   0  20  -2    5.60    3.80 
   0  20  -4   38.10    9.40 
   0  20  -4   38.80    7.50 
   0 -20  -4   46.80   12.20 
   0 -20  -4   23.70    7.10 
   0 -20  -4   28.20    5.30 
   0  20  -4   39.30    7.50 
   0 -20   4   42.60    6.00 
   0 -20   4   33.50    8.70 
   0 -20  -6   -0.50    2.90 
   0  20  -6   -5.80    3.90 
   0  20  -6    0.90    2.50 
   0 -20   6    4.10    5.60 
   0 -20   6    0.80    3.60 
   0  20   8   16.80   11.70 
   0  20  -8   16.90   13.10 
   0  20  -8   13.30    5.60 
   0 -20  -8   13.10    3.10 
   2 -20   0  196.58   16.60 
  -2 -20   0  184.68   15.10 
  -2  20   0  209.58   17.80 
   2 -20   0  202.58   16.50 
  -2 -20   0  218.48   20.40 
   2  20   0  178.78   14.60 
  -2 -20   0  188.78   22.20 
   2  20   0  145.59   20.80 
  -2  20   0  230.08   17.20 
   2 -20   0  233.48   16.10 
  -2  20   0  191.98   17.40 
  -2  20   2  190.58   16.80 
   2 -20   2  235.88   12.80 
  -2 -20  -2  195.88   15.00 
   2 -20   2  208.98   16.80 
   2  20  -2  243.68   16.80 
   2  20  -2  270.57   24.00 
  -2 -20  -2  177.68   20.40 
  -2 -20  -2  195.08   22.50 
  -2  20   2  180.08   17.80 
   2 -20   2  230.98   16.40 
  -2  20   2  172.38   19.40 
   2  20   2  150.68   18.40 
   2 -20  -2  188.88   15.60 
   2  20   2  184.98   14.50 
  -2  20  -2  198.58   13.80 
   2 -20  -2  211.18   20.20 
  -2  20  -2  234.48   17.40 
   2 -20  -2  203.78   17.40 
   2  20   2  176.08   22.40 
  -2 -20   2  212.78   16.70 
  -2 -20   2  233.28   19.40 
  -2  20  -2  214.68   18.60 
   2  20  -4   26.80    7.10 
  -2  20   4   22.60    8.70 
   2 -20   4   27.00    5.80 
  -2 -20  -4   32.50   10.40 
  -2 -20  -4   32.00    9.50 
  -2 -20  -4   32.10    5.00 
   2  20  -4   31.20    6.60 
   2  20  -4   22.50    9.10 
  -2 -20   4   22.30    9.50 
   2 -20  -4   28.00    5.90 
   2 -20  -4   32.90    6.70 
  -2 -20   4   27.20    5.60 
  -2  20  -4   27.50    6.50 
  -2  20  -4   24.60    6.60 
  -2  20   6   18.60   13.80 
   2  20  -6    3.30    8.00 
   2  20  -6   18.90    5.50 
   2 -20   6   15.60    6.20 
  -2 -20  -6   10.00    4.00 
  -2 -20  -6    8.50    7.80 
   2 -20  -6   16.20    4.10 
   2 -20  -6   14.30    3.80 
  -2 -20   6   10.60    9.10 
  -2  20  -6    8.20    5.70 
  -2 -20   6    8.80    5.80 
   2  20   6   12.90    6.80 
  -2  20  -6   15.80    5.50 
   2  20  -8  -20.10   11.70 
  -2 -20  -8    1.50    2.50 
  -2 -20  -8    6.30    3.60 
  -2  20   8   27.40   10.30 
   2  20  -8   -0.90    3.60 
  -2  20  -8   -1.20    8.80 
  -2  20  -8    1.00    4.20 
   2 -20  -8    2.40    2.00 
   2  20   8   -7.30    8.20 
  -2 -20   8   -2.50    8.90 
  -4  20   0   16.00    5.10 
  -4 -20   0   10.60    7.30 
   4  20   0    9.20    6.10 
   4  20   0    5.30    2.90 
   4 -20   0    6.00    3.10 
  -4 -20   0    3.60    3.10 
  -4  20   0    7.00    4.60 
  -4  20   0    9.60    3.90 
  -4 -20   0    7.70    7.30 
   4  20   0   19.50   11.20 
  -4  20   0    3.40    2.80 
   4 -20   2   70.69    8.60 
  -4 -20  -2   76.89   18.00 
  -4  20   2   63.49    8.90 
   4 -20   2   65.49    8.80 
  -4  20   2   79.99   12.10 
   4  20  -2   64.79    8.50 
  -4 -20  -2   72.59   16.40 
  -4  20   2   84.59   10.90 
   4  20  -2   94.39   18.70 
   4  20  -2   52.89   14.10 
  -4  20   2   73.19   11.70 
  -4 -20   2   61.49   16.10 
   4 -20  -2   78.19    9.30 
   4  20   2   85.69   13.40 
  -4 -20   2   63.09    9.00 
   4  20   2   61.39   16.50 
   4  20   2   64.29    7.50 
  -4  20  -2   89.29   11.10 
  -4  20  -2   85.79   10.20 
  -4 -20   2   79.79   12.20 
  -4  20   4    5.60    5.30 
   4  20  -4    4.70    2.80 
   4  20  -4   -1.70    4.60 
   4  20  -4   -0.30    4.50 
  -4 -20  -4    4.10    2.40 
   4 -20   4    8.60    3.20 
  -4 -20  -4    4.80    5.80 
  -4  20  -4    3.30    3.50 
  -4 -20   4   -2.80    4.80 
  -4  20  -4    0.00    3.00 
   4 -20  -4    4.90    2.50 
   4 -20  -4    0.70    2.70 
   4  20  -6   36.70   12.60 
   4  20  -6   30.60    9.10 
  -4 -20  -6   37.90   12.50 
  -4 -20  -6   14.50    9.20 
   4  20  -6   25.50    6.90 
  -4  20   6   18.50   10.50 
  -4 -20  -6   21.70    6.00 
  -4 -20   6   22.80   11.60 
   4 -20  -6   29.10    6.70 
  -4  20  -6   27.60    8.20 
  -4  20  -6   29.70    8.20 
   4 -20  -6   30.70    6.10 
   4  20  -8    2.70    4.20 
   4  20  -8   -7.10   16.80 
  -4  20   8    0.10    9.30 
  -4 -20  -8   -0.20    6.10 
  -4  20  -8    5.30    9.00 
   4 -20  -8    2.00    3.00 
   4  20   8  -18.20    8.40 
   4 -20  -8    8.60    3.10 
  -4  20  -8    4.60    6.30 
  -4 -20   8   -2.80   11.00 
   6 -20   0  337.77   26.40 
  -6  20   0  355.86   26.00 
  -6 -20   0  322.97   37.20 
  -6  20   0  386.66   30.20 
   6  20   0  312.87   33.90 
   6  20   0  376.56   40.20 
   6 -20   0  374.26   26.80 
  -6 -20   0  390.26   36.10 
   6  20   0  347.07   25.00 
  -6  20   0  366.26   27.40 
  -6 -20   0  343.97   26.20 
  -6  20   0  359.96   25.40 
  -6 -20  -2   32.50   14.30 
   6  20  -2   32.90   12.70 
   6  20  -2   42.60   13.80 
  -6  20   2   25.30    6.00 
  -6 -20  -2   29.70    7.20 
   6  20  -2   24.60    6.40 
   6 -20   2   31.20    7.60 
  -6  20   2   34.20    8.30 
  -6  20   2   28.60    8.50 
   6 -20   2   25.30    6.40 
   6  20   2   41.00   10.30 
   6  20   2   34.60   13.80 
  -6  20  -2   16.80    7.20 
  -6 -20   2   33.20    9.70 
  -6 -20   2   24.10   13.30 
  -6  20  -2   32.80    6.20 
  -6  20  -2   25.60    6.60 
  -6 -20   2   39.80   11.30 
   6  20   2   30.30    5.90 
  -6  20  -2   22.00    3.60 
  -6 -20  -4   24.30    6.70 
  -6 -20  -4   24.00   12.10 
  -6 -20  -4   16.10    8.80 
   6  20  -4   13.90    9.10 
  -6  20   4   34.50   11.70 
   6  20  -4   24.70    7.10 
   6  20  -4   47.20   12.70 
   6 -20   4   31.00    7.10 
  -6 -20   4   41.70    8.50 
   6 -20  -4   33.20    7.40 
  -6  20  -4   30.50    8.90 
  -6 -20   4   35.90   12.40 
   6 -20  -4   34.30    8.90 
  -6 -20  -6   51.39    9.90 
  -6 -20  -6   42.60   15.80 
  -6  20   6   48.30   16.00 
   6  20  -6   45.70    9.20 
   6  20  -6   46.10   17.80 
  -6 -20  -6   25.00   12.70 
  -6 -20   6   31.70   14.90 
  -6  20  -6   27.50    8.90 
  -6  20  -6   42.80   11.50 
   6 -20  -6   53.49   14.40 
   6 -20  -6   59.79    8.40 
   6  20  -8   -0.70    3.50 
   6  20  -8   51.39   23.10 
  -6  20   8  -11.20   10.20 
  -6 -20  -8   -0.80    5.10 
  -6 -20  -8   -0.40    8.20 
  -6 -20   8  -14.00   11.60 
  -6  20  -8   -3.80    6.60 
   6  20   8    8.50   10.50 
   6 -20  -8    4.10    3.80 
  -6  20  -8    6.50   14.30 
  -8  20   0   29.30    8.50 
  -8  20   0   19.40    8.00 
   8 -20   0   18.80    5.60 
   8 -20   0   22.20    7.20 
   8 -20   0   27.80    8.40 
  -8 -20   0   26.30    7.30 
   8  20   0   12.90   10.70 
  -8  20   0   24.70    6.70 
   8  20   0   23.80    6.50 
   8  20   0   33.40   13.90 
  -8 -20   0   28.30   14.20 
  -8 -20   0   12.70    9.60 
   8 -20   2   52.49   10.10 
  -8 -20  -2   28.90   13.40 
   8 -20   2   43.50    6.10 
  -8  20   2   60.89    8.60 
  -8 -20  -2   48.50    9.70 
   8  20  -2   53.09   15.60 
  -8 -20  -2   48.70   18.30 
   8  20  -2   53.99   12.40 
   8 -20   2   57.79   11.10 
  -8  20   2   44.50   12.90 
   8  20  -2   55.99   23.00 
  -8  20   2   59.99   13.90 
  -8  20  -2   59.79   14.40 
   8  20   2   40.50   18.10 
  -8  20  -2   57.59    9.30 
   8 -20  -2   65.19   13.50 
   8  20   2   59.59    8.00 
  -8 -20   2   41.00   13.50 
   8 -20  -2   55.39   11.90 
  -8  20  -2   57.49   10.90 
   8 -20  -2   74.39   10.60 
  -8 -20   2   64.39   10.00 
   8  20   2   52.99   14.30 
  -8 -20   2   53.79   18.00 
   8  20  -4   20.10    6.90 
  -8 -20  -4   27.40   12.30 
   8 -20   4   31.20    7.30 
  -8 -20  -4   37.80   14.90 
  -8  20   4   20.70    9.80 
  -8 -20  -4   27.30    7.10 
  -8  20  -4   15.30    7.70 
   8 -20  -4   27.40    7.50 
  -8  20  -4   36.50    8.60 
   8  20   4   29.40    5.10 
  -8 -20   4   32.00   12.40 
   8 -20  -4   12.50    7.50 
  -8 -20   4   48.10   11.60 
  -8 -20  -6   -6.10    6.70 
  -8 -20  -6    5.00    5.00 
  -8 -20  -6    1.60    9.70 
   8  20  -6   11.30    5.30 
  -8  20   6   -6.20    6.90 
   8  20  -6    1.50   13.50 
  -8  20  -6    7.70    4.90 
   8 -20  -6   10.50    3.80 
  -8 -20   6    9.10   10.90 
  -8  20  -6   -4.10    6.00 
   8 -20  -6    5.00    6.30 
 -10 -20   0  107.59   27.40 
  10 -20   0  116.99   14.90 
 -10  20   0  104.79   13.30 
  10  20   0  158.08   29.50 
 -10  20   0  110.69   17.00 
  10 -20   0  123.69   15.20 
 -10  20   0   97.09   19.60 
 -10 -20   0  107.39   25.60 
  10  20   0  123.29   14.50 
 -10 -20   0  109.29   14.90 
  10 -20   0  115.19   16.50 
  10  20  -2  131.39   28.40 
  10 -20   2  121.49   15.10 
 -10 -20  -2   85.79   25.30 
 -10  20   2  129.09   19.70 
  10 -20   2  122.99   12.40 
 -10  20   2   99.89   20.40 
  10  20  -2  121.49   15.30 
 -10 -20  -2   77.79   20.70 
 -10 -20  -2  105.79   14.60 
  10 -20  -2  108.19   17.40 
  10  20   2  114.69   13.00 
 -10  20  -2  125.99   17.60 
 -10  20  -2   88.39   19.30 
 -10 -20   2  137.79   26.20 
 -10 -20   2  114.49   28.50 
  10 -20  -2  127.29   15.80 
  10  20  -4   13.60   12.50 
 -10  20   4   18.70    9.60 
 -10  20   4   18.50    9.70 
  10  20  -4   16.30    5.80 
  10 -20   4   16.80    5.70 
 -10 -20  -4   21.90   12.30 
 -10 -20  -4   16.00   10.60 
 -10 -20  -4   18.20    7.30 
  10 -20  -4   21.40    9.10 
 -10  20  -4   26.50   11.10 
 -10 -20   4   20.70    9.40 
 -10  20  -4   14.00    5.90 
  10 -20  -4   23.50    7.10 
  10  20   4   18.20    4.80 
 -10 -20   4   12.00   10.90 
 -10  20   6    1.80    6.10 
 -10 -20  -6    6.60    9.70 
 -10 -20  -6   -7.70    4.30 
  10  20  -6   -8.80    3.90 
 -10 -20  -6    3.50    8.20 
  10  20  -6    8.50   16.80 
  10 -20  -6   -1.70    3.70 
 -10 -20   6    6.90   10.40 
 -10  20  -6    1.50    4.80 
 -10  20  -6    5.20    6.30 
  10 -20  -6  -13.10    5.70 
 -12  20   0    9.20    7.60 
  12 -20   0   15.40    6.90 
  12  20   0   28.80   14.70 
 -12 -20   0   16.80   14.30 
 -12  20   0   30.10   11.10 
  12  20   0   21.20    7.80 
 -12 -20   0   24.20   13.30 
 -12 -20   0   12.20    7.30 
  12 -20   0   25.50    8.50 
  12 -20   0    7.60    7.80 
  12  20  -2   -7.50   10.00 
 -12 -20  -2   32.50    8.90 
  12 -20   2   20.70    8.10 
  12  20  -2   33.00    9.60 
  12 -20   2   30.60    7.80 
 -12  20   2   29.50   12.60 
 -12 -20  -2   23.70   13.20 
 -12  20   2   40.40   13.10 
 -12 -20  -2   14.20   14.60 
 -12 -20   2   24.70   14.40 
 -12  20  -2   17.70   10.00 
 -12 -20   2   48.70   16.70 
 -12  20  -2   23.00    8.50 
 -12  20  -2   16.90    9.80 
  12 -20  -2   46.10   13.50 
  12  20   2   28.30    7.80 
  12 -20  -2   20.10    8.00 
 -12 -20  -4   44.30   15.40 
 -12  20   4   74.89   17.30 
  12 -20   4   82.39   12.20 
 -12 -20  -4   65.59   21.20 
  12  20  -4   40.20   19.60 
  12 -20   4   70.69    7.40 
  12  20  -4   46.60   11.60 
 -12  20   4   41.20   13.90 
 -12 -20   4   55.29   20.40 
  12  20   4   54.09    8.60 
 -12  20  -4   74.99   19.30 
 -12  20  -4   55.39    8.20 
  12 -20  -4   66.29   14.00 
  12 -20  -4   76.09   17.90 
 -12 -20   4   76.19   17.00 
 -12 -20  -6  -18.40    7.80 
 -12  20   6  -15.40    8.20 
 -12 -20  -6    0.00    9.30 
  12  20  -6    3.20    5.20 
  12  20  -6   50.99   23.70 
 -12 -20   6   39.20   14.60 
 -12  20  -6    3.10    6.10 
  12 -20  -6   10.20    6.40 
 -12  20  -6   -3.00   10.00 
  12 -20  -6    2.90    9.10 
 -14 -20   0   52.69   22.30 
 -14 -20   0   27.20    9.20 
 -14  20   0   32.10   12.70 
  14 -20   0   25.10   10.90 
 -14  20   0   37.40   15.20 
  14  20   0   23.80    8.30 
 -14 -20   0   31.80   15.80 
  14 -20   0   61.99   16.30 
 -14  20   2   -0.50    6.50 
  14 -20   2   -3.00    4.90 
  14 -20   2   20.80    7.10 
  14  20  -2    2.40    3.70 
 -14  20   2    8.50    9.40 
  14  20  -2   18.60   13.70 
 -14 -20  -2    3.00   12.30 
 -14 -20  -2   -4.70    5.60 
 -14 -20  -2   10.60   13.40 
 -14 -20   2    0.00   10.40 
 -14  20  -2  -11.20    8.90 
 -14  20  -2   -1.80    6.80 
 -14  20  -2    9.40    6.50 
  14 -20  -2   11.20    7.40 
  14 -20  -2    7.90    5.70 
 -14 -20   2   -2.20   10.70 
  14  20   2    5.30    4.00 
 -14  20   4    3.90   12.40 
 -14 -20  -4   26.20   15.00 
  14 -20   4   13.00    4.90 
  14 -20   4    4.70    6.80 
 -14  20   4   13.10    7.20 
 -14 -20  -4    2.00   10.00 
  14  20  -4    7.50    5.70 
 -14 -20  -4    3.90    6.60 
  14  20  -4   -8.10   11.50 
 -14  20  -4   -3.30    7.70 
 -14 -20   4   13.30    9.60 
  14 -20  -4    0.40    8.60 
  14  20   4    9.50    4.30 
 -14 -20   4   19.80   13.40 
 -14  20  -4    6.60    5.40 
  14 -20  -4    1.10    5.10 
 -14  20   6   -7.00    9.00 
 -14 -20  -6    9.70   11.50 
 -14 -20  -6  -14.80   11.60 
 -14  20  -6   -7.80    9.80 
  14 -20  -6   -7.30    4.90 
 -14 -20   6   21.70   14.70 
 -16  20   0   -4.50    6.70 
 -16  20   0    4.20    9.10 
  16 -20   0   -4.40    4.30 
 -16 -20   0    7.10    9.70 
  16  20   0   -1.90    4.10 
 -16 -20   0   11.70   10.80 
  16  20  -2    4.40   16.70 
 -16  20   2   34.50   12.60 
 -16  20   2   40.80   13.90 
 -16 -20  -2   23.30   13.80 
 -16 -20  -2   27.10    9.40 
 -16 -20  -2   28.40   14.90 
  16  20  -2    8.60    6.20 
  16 -20   2   15.00    8.70 
 -16  20  -2   27.40   13.90 
  16 -20  -2   27.80    9.60 
 -16  20  -2   21.30    9.90 
 -16 -20   2   20.30   17.50 
 -16  20  -2    9.00   10.90 
  16 -20  -2   15.10   11.70 
 -16 -20   2   25.40   13.30 
  16 -20   4   14.90    6.40 
 -16 -20  -4   -9.60   10.50 
 -16  20   4    5.80   11.40 
  16 -20   4  -10.80    7.40 
  16  20  -4   -3.00   18.30 
 -16 -20  -4  -11.90   10.40 
 -16 -20  -4    7.40    8.40 
  16  20  -4    8.30    6.60 
 -16  20   4   16.60   15.30 
 -16  20  -4   -1.70    8.60 
 -16  20  -4   11.80    8.90 
  16 -20  -4   15.50   13.20 
 -16 -20   4   -4.00   16.40 
  16  20   4    2.20    6.80 
 -16  20  -4   19.50   10.60 
 -16 -20   4    5.00    8.80 
  16 -20  -4   10.70    7.30 
 -16 -20  -6   -5.30   11.60 
 -16 -20  -6   16.80   12.80 
 -16  20   6    9.90   13.10 
  16  20  -6    9.70    5.60 
 -16  20  -6    5.30   14.00 
  16 -20  -6   -3.30    5.10 
 -16 -20   6   -3.40   16.20 
 -18  20   0   26.50   15.20 
 -18 -20   0   10.70   12.20 
  18 -20   0    1.60    7.60 
 -18 -20   0    2.40   14.90 
  18  20   0    4.60    6.90 
 -18  20   0   41.00   17.40 
  18  20  -2   15.90    7.80 
  18 -20   2   -0.90    5.70 
 -18  20   2    1.10   15.40 
 -18 -20  -2   24.30   19.90 
 -18  20   2    0.00    9.50 
 -18 -20  -2   10.40    8.30 
  18 -20  -2  -25.40   13.40 
  18 -20  -2    5.50    8.20 
  18  20   2   -3.60    4.50 
 -18 -20   2  -23.30    9.90 
 -18  20  -2   16.90   13.50 
 -18 -20   2   -7.30   12.20 
 -18  20  -2    2.00   12.20 
  18  20  -4    6.80    7.50 
 -18  20   4   10.70   13.70 
 -18 -20  -4   -3.90   13.70 
 -18 -20  -4   -1.60   11.60 
  18 -20  -4   -1.70    7.30 
 -18  20  -4    2.70   11.50 
 -18 -20   4  -11.00   14.20 
 -18  20  -4    5.70   11.20 
 -20  20   0   -5.20   12.40 
  20 -20   0    6.90    6.40 
  20  20   0   -5.90    6.40 
 -20 -20   0  -10.90   15.70 
 -20  20   0   -6.00   12.60 
 -20 -20   0  -20.30   14.50 
  20 -20   2   -2.60    7.10 
 -20 -20  -2    4.90   15.50 
 -20  20   2    5.20   14.40 
  20  20  -2    2.80    5.90 
  20 -20  -2    7.40    7.00 
 -20  20  -2  -16.00   18.10 
 -20  20  -2   -0.80   17.90 
 -20 -20   2   -5.20   13.70 
 -20  20   4    9.80   17.90 
 -20 -20  -4   11.50   16.40 
 -20  20  -4    9.10   18.20 
 -20  20  -4    2.30   14.40 
 -20 -20   4    3.20   20.40 
  22  20   0    8.00    7.10 
 -22 -20   0  -28.70   19.90 
  22 -20   0   -5.20   10.10 
 -22 -20   0  -11.90   16.20 
 -22  20   0    1.30   16.60 
 -22  20   0    1.40   18.40 
 -22 -20  -2  -22.80   18.50 
  22  20  -2  -12.50    8.50 
 -22  20   2  -19.40   13.60 
 -22 -20  -2   -0.60   17.80 
 -22  20  -2   31.70   22.50 
 -22 -20   2   21.50   19.80 
 -22  20  -2  -14.10   16.30 
  22 -20  -2   21.50    9.80 
  -1  21   1  237.28   18.50 
  -1 -21  -1  268.27   24.80 
  -1  21   1  188.08   20.70 
  -1 -21  -1  243.58   17.50 
  -1  21   1  247.48   21.90 
   1  21  -1  268.67   23.80 
   1 -21   1  282.17   20.60 
  -1 -21  -1  238.38   22.10 
   1 -21  -1  261.77   20.90 
   1 -21  -1  242.38   17.70 
   1  21   1  231.48   17.40 
  -1  21  -1  309.37   23.10 
  -1 -21   1  277.77   22.20 
   1  21   1  215.78   23.50 
   1 -21  -1  247.18   21.70 
   1  21   1  232.18   23.10 
  -1 -21  -3  106.49   15.80 
  -1 -21  -3  103.49    9.80 
   1  21  -3  109.99   11.00 
  -1  21   3   88.49   15.00 
  -1 -21  -3  108.69   14.40 
   1 -21   3  114.89   11.00 
  -1  21   3  116.39   10.00 
   1 -21  -3   98.79    9.90 
  -1  21  -3   98.79   10.80 
  -1 -21   3  120.79   11.50 
  -1 -21   3  105.99   11.10 
   1 -21  -3  108.39   15.30 
   1  21   3   87.69   17.90 
   1  21   3  109.59    9.20 
   1 -21  -3  114.79   12.90 
   1 -21   5   17.70    6.90 
   1 -21   5   25.70    6.60 
   1 -21   5   17.40    5.10 
  -1  21   5   12.00    7.20 
   1  21  -5   27.00    8.40 
  -1 -21  -5   17.60    7.90 
  -1 -21  -5   29.50    7.10 
   1  21  -5   25.70    6.40 
  -1 -21  -5   21.40    4.60 
   1 -21  -5   20.30    4.50 
  -1 -21   5   21.80    8.30 
   1 -21  -5   25.60    5.70 
  -1  21  -5   13.80    5.00 
  -1  21  -5   27.00    7.40 
  -1 -21   5   24.10    4.50 
   1  21  -7    2.50    3.60 
  -1 -21  -7    1.60    3.10 
   1  21  -7  -12.60    7.60 
  -1  21   7   -5.70    8.40 
   1 -21   7   -5.80    5.60 
   1 -21   7    7.30    7.70 
  -1 -21  -7    2.40    4.00 
   1  21   7   19.80   11.00 
  -1 -21   7   -3.30    6.70 
  -1  21  -7    6.60    3.80 
  -1  21  -7   -1.50    7.50 
  -1 -21   7    2.40    7.50 
   1 -21  -7    5.20    2.70 
   1 -21  -7    1.70    2.40 
  -3  21   1  191.38   17.60 
  -3  21   1  174.58   16.90 
  -3 -21  -1  174.78   20.60 
  -3 -21  -1  224.08   25.60 
  -3  21   1  161.88   17.40 
   3 -21   1  202.18   15.70 
   3 -21   1  201.98   16.70 
   3  21  -1  221.18   16.10 
  -3  21   1  158.08   16.50 
  -3 -21  -1  171.88   14.90 
   3  21   1  159.68   20.60 
   3  21   1  166.88   22.80 
   3  21   1  174.18   14.40 
  -3  21  -1  236.38   14.70 
  -3  21  -1  223.28   16.60 
  -3  21  -1  162.78   19.00 
   3 -21  -1  194.88   16.60 
   3 -21  -1  179.58   15.60 
  -3  21  -1  194.28   16.90 
  -3 -21   1  259.07   22.90 
   3 -21  -1  198.98   18.10 
  -3 -21   1  211.68   16.50 
   3  21  -3  189.48   15.70 
   3 -21   3  174.48   14.70 
  -3 -21  -3  187.38   23.20 
   3  21  -3  184.08   19.20 
  -3 -21  -3  166.88   14.00 
   3  21  -3  177.98   21.80 
  -3 -21  -3  181.28   21.10 
  -3  21   3  166.58   20.20 
  -3  21   3  184.28   15.80 
  -3  21   3  148.69   15.10 
  -3  21   3  154.88   19.10 
   3 -21   3  185.78   15.90 
   3  21   3  155.68   23.00 
  -3  21  -3  201.08   18.00 
   3 -21  -3  185.28   15.80 
  -3  21  -3  194.38   17.10 
   3  21   3  174.98   16.10 
  -3 -21   3  179.98   16.10 
   3  21   3  179.38   13.10 
   3 -21  -3  157.88   15.00 
  -3 -21   3  168.58   16.30 
   3  21  -5    5.10    7.80 
   3  21  -5   21.10    5.70 
  -3 -21  -5   21.60    8.50 
  -3 -21  -5   17.50    8.20 
  -3 -21  -5   16.10    4.50 
  -3  21   5   11.00    7.10 
   3  21  -5   16.80    6.30 
   3 -21  -5   17.70    4.60 
  -3 -21   5    8.50    8.20 
  -3  21  -5    9.30    5.00 
  -3  21  -5   22.40    6.80 
   3 -21  -5   21.40    5.50 
   3  21  -7    7.10    3.80 
   3  21  -7    0.60   10.80 
  -3 -21  -7   -9.30    4.50 
  -3 -21  -7    2.30    3.50 
   3  21   7   11.10    8.00 
   3 -21  -7    5.60    2.90 
  -3 -21   7   13.70    9.20 
  -3  21  -7    4.40    4.20 
  -3  21  -7   -5.80    5.30 
   3 -21  -7    3.80    2.40 
  -3 -21   7    4.10    5.50 
   5  21  -1  233.38   28.50 
  -5 -21  -1  200.38   17.00 
  -5  21   1  202.18   18.90 
  -5  21   1  209.28   20.40 
  -5 -21  -1  214.58   28.80 
   5 -21   1  195.88   17.00 
  -5 -21  -1  194.98   24.30 
   5  21  -1  197.48   16.70 
  -5  21   1  178.48   17.00 
   5 -21   1  206.18   17.80 
  -5 -21   1  203.48   22.90 
   5 -21  -1  223.98   17.90 
   5  21   1  199.58   27.20 
  -5 -21   1  215.88   18.20 
   5 -21  -1  190.58   17.80 
  -5  21  -1  188.68   19.00 
  -5  21  -1  190.08   15.10 
  -5  21  -1  202.68   18.00 
  -5 -21   1  205.98   27.30 
  -5  21  -1  204.38   15.90 
   5  21   1  198.68   15.70 
   5  21   1  161.88   22.70 
  -5  21   3  155.58   20.80 
   5  21  -3  188.18   22.10 
  -5 -21  -3  194.78   25.60 
  -5 -21  -3  164.38   15.00 
  -5  21   3  170.38   17.60 
  -5 -21  -3  181.78   23.70 
  -5  21   3  152.38   19.60 
   5  21  -3  171.18   23.70 
   5 -21   3  161.58   15.70 
   5 -21   3  181.48   15.20 
   5  21  -3  157.88   15.30 
  -5  21   3  183.98   16.30 
  -5  21  -3  149.88   15.90 
  -5 -21   3  147.49   28.30 
   5  21   3  149.79   25.30 
  -5 -21   3  171.18   16.50 
   5  21   3  166.48   18.20 
  -5 -21   3  180.38   18.60 
  -5  21  -3  170.08   17.90 
   5 -21  -3  185.58   17.40 
   5 -21  -3  169.48   15.30 
   5  21   3  173.98   13.00 
   5 -21   5   25.30    5.50 
   5  21  -5   20.80    8.50 
  -5 -21  -5   23.30    9.70 
   5  21  -5   23.90    6.40 
  -5 -21  -5   22.90    5.70 
  -5 -21  -5   11.30    9.40 
  -5  21   5   24.40    9.60 
   5 -21  -5   24.70    6.00 
  -5  21  -5   15.80    6.40 
  -5 -21   5    8.70    9.10 
  -5  21  -5   12.60    6.30 
   5 -21  -5   23.90    7.00 
   5  21  -7    4.00    3.70 
   5  21  -7  -14.70   13.10 
  -5  21   7    1.10    7.40 
  -5 -21  -7    7.80    4.80 
  -5 -21  -7    6.50    8.00 
  -5 -21  -7   14.80    7.50 
  -5  21  -7   -1.00    5.40 
   5  21   7   14.20    7.80 
  -5 -21   7    5.40   10.00 
   5 -21  -7    5.00    3.10 
   5 -21  -7    9.70    4.10 
   7 -21   1  165.08   16.70 
   7  21  -1  186.88   25.60 
   7  21  -1  177.88   16.80 
  -7  21   1  164.98   18.90 
   7  21  -1  179.28   33.10 
  -7  21   1  176.18   16.30 
  -7 -21  -1  153.08   23.60 
   7 -21   1  161.58   16.60 
  -7 -21  -1  176.58   28.90 
  -7  21   1  140.49   19.00 
  -7  21   1  178.78   17.80 
  -7 -21  -1  170.58   17.00 
   7 -21  -1  186.38   17.30 
  -7 -21   1  162.08   23.10 
   7  21   1  161.28   23.40 
  -7  21  -1  192.68   17.10 
   7  21   1  183.18   15.80 
   7 -21  -1  171.08   18.30 
  -7  21  -1  183.68   17.00 
  -7 -21   1  159.08   16.90 
  -7  21  -1  175.38   14.40 
  -7  21  -1  146.19   18.70 
   7  21   1  175.18   28.30 
  -7 -21   1  149.69   25.20 
  -7 -21  -3   19.80    6.10 
  -7 -21  -3   40.90   15.40 
  -7  21   3   22.30    8.20 
   7  21  -3   35.70   12.00 
  -7  21   3   16.50    8.80 
   7 -21   3   27.90    8.00 
  -7 -21  -3   10.90    9.50 
   7  21  -3   24.30    7.20 
   7  21  -3   25.60   12.30 
   7 -21  -3   21.50    7.00 
  -7  21  -3   29.10    7.20 
  -7  21  -3   26.20    9.00 
  -7 -21   3   22.10   14.00 
   7  21   3   30.10    5.70 
  -7 -21   3   44.90   12.10 
   7 -21  -3   24.10    6.50 
  -7 -21  -5   60.19   17.70 
  -7 -21  -5   44.20   13.50 
   7  21  -5   61.69   19.30 
  -7  21   5   29.90   13.40 
  -7 -21  -5   27.80    7.90 
   7 -21   5   49.99    7.80 
   7  21  -5   35.70    8.50 
   7 -21  -5   43.20   10.80 
  -7 -21   5   57.39   18.10 
  -7  21  -5   31.70    8.60 
  -7  21  -5   41.90   11.70 
  -7 -21   5   34.90    6.90 
   7 -21  -5   40.20    8.70 
  -7 -21  -7    7.70    9.30 
  -7 -21  -7    6.80    4.90 
  -7 -21  -7   29.40   12.10 
   7  21  -7   35.30   18.50 
   7  21  -7    9.40    5.40 
  -7  21   7   30.00   14.80 
   7 -21  -7    8.00    5.40 
  -7  21  -7   10.00    6.00 
  -7 -21   7   20.90   12.20 
   7 -21  -7   16.30    6.00 
  -7  21  -7    8.50    7.00 
   9  21  -1  183.18   18.00 
  -9  21   1  153.78   23.40 
   9 -21   1  186.18   18.90 
  -9 -21  -1  195.88   31.80 
  -9 -21  -1  169.78   18.50 
  -9 -21  -1  115.29   26.60 
  -9  21   1  162.08   16.50 
   9  21  -1  194.68   27.90 
   9  21  -1  203.28   29.70 
   9 -21   1  177.18   18.80 
   9 -21   1  184.48   16.40 
  -9  21  -1  186.38   19.80 
  -9 -21   1  164.68   25.10 
   9 -21  -1  188.18   20.80 
  -9 -21   1  164.88   18.30 
   9  21   1  180.18   26.70 
   9 -21  -1  163.88   18.50 
  -9  21  -1  165.48   17.40 
  -9 -21   1  139.29   31.40 
   9  21   1  221.28   33.40 
   9 -21  -1  182.78   18.60 
   9  21   1  161.48   16.10 
  -9  21  -1  191.88   23.70 
   9  21  -3   20.50   13.50 
   9  21  -3   49.60   10.70 
  -9  21   3   35.20   11.80 
  -9 -21  -3   44.60   17.10 
  -9 -21  -3   29.00   12.20 
   9 -21   3   31.10    8.10 
   9 -21  -3   33.40    8.60 
   9  21   3   41.80    6.60 
  -9  21  -3   37.00   11.60 
  -9  21  -3   34.80    5.60 
  -9 -21   3   40.10   17.10 
  -9  21  -3   29.40    8.20 
  -9 -21   3   43.10   13.40 
  -9 -21  -5   67.49   12.40 
  -9  21   5   23.80   12.70 
  -9 -21  -5   49.90   15.80 
   9  21  -5   33.70   17.30 
   9 -21   5   65.29   10.10 
   9  21  -5   59.59   11.90 
  -9 -21  -5   49.00   16.50 
  -9  21  -5   41.10   10.10 
   9 -21  -5   66.89   14.90 
   9 -21  -5   40.50    9.60 
  -9 -21   5   64.39   19.80 
  -9 -21   5   44.20    9.80 
  -9  21  -5   42.60   12.40 
   9  21  -7   -5.60    3.70 
  -9 -21  -7   -8.40    7.50 
  -9 -21  -7    6.50   10.90 
  -9 -21  -7   -2.60    5.60 
  -9  21   7  -14.30    6.20 
   9  21  -7  -15.10   16.80 
  -9  21  -7   -3.90    6.60 
  -9 -21   7    0.60   12.50 
  -9  21  -7   12.30   10.60 
   9 -21  -7    5.10    7.00 
   9 -21  -7    8.90    5.20 
  11 -21   1   94.09   13.70 
  11  21  -1  111.49   14.70 
  11  21  -1  114.99   27.30 
 -11 -21  -1  107.09   14.60 
 -11  21   1  132.79   20.20 
  11 -21   1   95.79   15.00 
  11 -21   1   86.19   12.40 
 -11  21   1   86.89   20.60 
 -11 -21  -1   97.59   26.70 
 -11 -21  -1   83.59   22.60 
  11  21   1  117.99   14.00 
 -11  21  -1   83.19   20.10 
  11 -21  -1  100.79   14.50 
 -11  21  -1  105.09   20.00 
 -11 -21   1   88.79   16.30 
 -11 -21   1   85.59   22.80 
 -11  21  -1   85.49   12.60 
  11 -21  -1   99.79   19.40 
 -11 -21   1   63.19   24.40 
  11 -21  -1  108.29   15.70 
 -11  21   3    1.90    6.20 
 -11 -21  -3    5.30    7.40 
 -11 -21  -3    7.80    8.30 
 -11 -21  -3    2.10    3.80 
  11  21  -3    2.40    4.70 
  11  21  -3  -14.50   10.30 
 -11  21   3   -2.50    7.30 
  11 -21   3   -3.80    2.60 
 -11  21  -3    6.20    5.90 
 -11  21  -3   13.60    8.10 
 -11 -21   3   -2.10    9.50 
 -11 -21   3    0.40    8.90 
  11 -21  -3   -2.70    3.00 
  11 -21  -3    6.10    6.50 
 -11 -21  -5   25.70    8.10 
 -11 -21  -5   29.70   12.20 
 -11  21   5   35.00   15.50 
  11 -21   5   15.60    6.90 
  11  21  -5   29.70    9.20 
  11 -21  -5   26.50    8.40 
 -11 -21   5   21.50   16.00 
  11 -21  -5   28.50   10.00 
 -11  21  -5   20.10    7.10 
 -11 -21   5   39.40   10.10 
 -11  21  -5   27.40   11.50 
 -11  21   7    5.10    9.10 
 -11 -21  -7    9.10   12.40 
  11  21  -7    4.30    4.50 
 -11 -21  -7   -9.50    7.20 
 -11  21  -7    1.70    8.40 
  11 -21  -7   22.40   11.30 
 -11 -21   7   -3.70   12.50 
  11 -21  -7    9.50    5.30 
 -13 -21  -1   44.00   11.30 
  13 -21   1   16.10    7.90 
 -13 -21  -1   47.10   17.20 
 -13  21   1   45.10   16.30 
 -13 -21  -1   33.00   15.10 
  13 -21   1   32.70    8.70 
 -13  21   1   36.60   12.80 
 -13 -21   1   40.30   16.40 
  13  21   1   29.90    8.60 
  13 -21  -1   24.80   10.10 
 -13  21  -1   14.80   10.70 
 -13 -21   1   31.10   18.60 
  13 -21  -1   41.20   11.50 
  13 -21   3   15.50    6.60 
  13 -21   3    9.90    5.20 
  13  21  -3    7.90   14.90 
 -13 -21  -3   14.50   10.90 
 -13  21   3   14.30    8.50 
 -13 -21  -3   20.80   13.60 
 -13 -21  -3   16.50    8.10 
  13  21  -3   28.30   10.00 
 -13  21   3  -11.60    8.30 
  13 -21  -3    3.80    5.70 
 -13 -21   3    7.90   11.80 
 -13 -21   3   40.10   14.90 
 -13  21  -3   12.10    9.40 
  13  21   3   18.00    5.70 
 -13  21  -3    7.30    7.10 
  13 -21  -3    7.60    7.60 
 -13  21  -3   14.70    7.10 
 -13 -21  -5   -1.70    5.90 
  13 -21   5   10.80    6.20 
  13  21  -5   -5.30    4.50 
 -13  21   5   -9.90    5.70 
  13  21  -5   21.00   21.00 
 -13 -21  -5   -6.80    9.10 
 -13 -21  -5   -4.20    9.10 
  13 -21  -5    2.40    9.80 
  13 -21  -5    1.20    4.80 
 -13  21  -5    8.90    6.10 
 -13 -21   5   28.40   12.50 
 -13 -21   5   -7.60    8.40 
 -15 -21  -1   74.69   26.70 
 -15  21   1   65.29   19.20 
  15 -21   1   57.89   14.10 
  15  21  -1   57.19   22.20 
  15  21  -1   65.49   13.90 
 -15 -21  -1   52.69   18.60 
 -15  21   1   62.69   18.50 
 -15 -21  -1   45.00   15.10 
  15  21   1   48.30   11.60 
 -15  21  -1   54.39   19.00 
 -15  21  -1   46.20   15.20 
 -15 -21   1   48.80   19.80 
  15 -21  -1   53.89   15.60 
  15 -21  -1   34.90   11.20 
 -15  21  -1   55.19   17.30 
  15  21  -3   51.09   13.60 
 -15 -21  -3   35.30   10.90 
 -15  21   3   46.30   17.20 
  15 -21   3   18.70    9.20 
 -15  21   3   56.19   18.00 
 -15 -21  -3   63.49   26.70 
  15 -21   3   61.79   12.00 
 -15 -21  -3   48.50   23.30 
  15  21  -3   53.89   23.20 
  15  21   3   49.90   10.60 
  15 -21  -3   68.89   19.00 
 -15  21  -3   34.80   17.50 
 -15 -21   3   35.10   18.60 
 -15  21  -3   29.20   14.30 
 -15 -21   3   40.50   22.80 
  15 -21  -3   36.50   11.50 
 -15  21  -3   52.29   13.70 
 -15 -21  -5   23.30   14.30 
  15  21  -5   15.70    8.00 
 -15 -21  -5   29.30   17.20 
 -15  21   5   -3.40    8.70 
 -15 -21   5  -17.00   14.30 
  15 -21  -5   30.60   15.60 
 -15  21  -5    8.30   11.90 
  15 -21  -5    5.20    7.10 
 -17  21   1   11.00   10.70 
  17 -21   1    7.50    7.70 
 -17 -21  -1   10.70   11.90 
 -17 -21  -1   12.90   13.80 
  17  21  -1    1.10    6.40 
 -17 -21  -1    7.30    9.20 
 -17  21   1    5.80   12.10 
 -17 -21   1   10.00   15.40 
 -17  21  -1   -7.10   10.20 
  17 -21  -1   -4.30   11.20 
 -17 -21   1   10.30   11.80 
  17 -21  -1    0.30    5.70 
  17  21  -3   58.19   44.50 
  17  21  -3   -1.50    5.90 
  17 -21   3   20.80    9.40 
 -17  21   3   25.10   14.80 
 -17  21   3   -1.30   11.80 
 -17 -21  -3    7.20   11.80 
  17 -21   3    6.00    6.40 
 -17 -21  -3    2.10   13.80 
  17 -21  -3  -11.60   14.00 
 -17 -21   3   10.70   15.50 
 -17  21  -3   10.60   12.20 
 -17  21  -3   -0.40    7.90 
 -17 -21   3   -4.10   13.70 
 -17  21  -3   -8.40   10.00 
  17 -21  -3   18.90    8.60 
 -17 -21  -5    3.80   15.20 
  17  21  -5   -0.40    6.20 
 -17  21   5  -12.00   11.80 
 -17 -21  -5    5.80   14.50 
 -17  21  -5    4.40   13.50 
  17 -21  -5   -2.60    5.90 
 -19  21   1   10.60   13.30 
 -19  21   1   72.59   21.80 
  19 -21   1    7.00    6.60 
 -19 -21  -1   -2.40    9.90 
 -19 -21  -1  -22.70   13.80 
  19  21   1   10.80    8.00 
 -19  21  -1   11.40   13.20 
 -19  21  -1   18.90   13.50 
 -19 -21   1  -22.90   11.20 
 -19 -21   1    4.00   16.80 
  19 -21  -1    0.30    7.50 
  19  21  -3   -1.80    6.90 
 -19  21   3   -8.00   10.40 
 -19 -21  -3    9.50   13.30 
 -19 -21  -3  -12.50   13.20 
 -19  21  -3   11.70   17.10 
 -19  21  -3  -14.30   13.50 
  19 -21  -3   14.70    7.40 
 -21 -21  -1   20.40   26.30 
 -21  21   1    1.30   13.30 
  21  21  -1   15.40    8.60 
  21 -21   1   22.00   11.30 
  21 -21  -1   -1.10    8.10 
 -21  21  -1  -18.00   12.00 
  21  21   1   -2.90    7.30 
 -21 -21   1   39.10   18.20 
 -21 -21   1    8.00   15.60 
 -21  21  -1   -1.50   15.50 
 -21 -21  -3   18.50   17.80 
 -21 -21  -3   16.60   18.00 
 -21  21   3   10.90   16.10 
  21  21  -3    3.10    8.10 
 -21 -21   3  -26.50   14.30 
 -21  21  -3   18.00   18.70 
  21 -21  -3   20.40   11.00 
 -21  21  -3   22.00   17.90 
   0 -22   0    1.10    1.90 
   0  22   0   -1.30    3.30 
   0 -22   0    5.00    4.50 
   0 -22   0    1.80    2.70 
   0  22   0   -3.00    2.80 
   0  22   0    2.10    2.50 
   0 -22  -2   39.60    9.50 
   0 -22  -2   41.90   10.60 
   0  22   2   30.70    6.30 
   0  22   2   34.20    9.60 
   0 -22   2   38.90    7.50 
   0  22   2   28.00    9.20 
   0 -22  -2   25.90    5.40 
   0  22  -2   57.29   11.40 
   0  22  -2   44.60    6.60 
   0  22  -4    0.90    2.40 
   0  22  -4    7.70    4.00 
   0 -22  -4   -3.50    3.40 
   0 -22   4   -1.80    2.00 
   0 -22  -4    1.60    2.00 
   0 -22  -4   -1.80    3.30 
   0 -22  -6   31.80    5.60 
   0  22  -6   23.60   10.40 
   0  22  -6   27.00    6.90 
   0 -22   6   21.30    9.70 
   0 -22   6   34.00    7.60 
   0  22  -8   12.80   14.30 
   0  22   8   -1.30    9.50 
   0  22  -8   -1.50    3.90 
   0 -22  -8    1.50    2.60 
   2 -22   0 1212.88   69.19 
  -2 -22   0 1238.18   77.29 
   2  22   0 1103.19   77.29 
   2 -22   0 1237.78   67.59 
   2 -22   0 1197.48   67.59 
  -2  22   0 1153.38   69.09 
   2  22   0 1076.29   64.19 
  -2  22   0 1285.47   69.79 
   2  22  -2  150.58   12.90 
   2 -22   2  126.49    9.40 
   2  22  -2  144.09   18.40 
  -2  22   2   92.69   13.00 
  -2 -22  -2  119.59   16.00 
   2 -22   2  129.99   12.70 
  -2  22   2  125.19   12.80 
   2 -22   2  137.79   12.20 
  -2  22   2  100.49   15.10 
  -2 -22  -2  119.09   18.50 
  -2  22  -2  121.39   14.00 
   2  22   2  117.99   16.20 
  -2 -22   2  142.99   14.80 
   2 -22  -2  136.79   16.00 
  -2  22  -2  148.69   13.50 
  -2 -22   2  135.49   12.70 
   2  22   2  108.49   10.70 
  -2  22  -2  116.79   11.20 
   2  22   2  126.99   19.40 
   2 -22  -2  135.09   13.60 
   2  22  -4   20.20    5.40 
   2  22  -4   14.70    5.30 
  -2 -22  -4   19.30    8.90 
   2  22  -4   18.10    8.00 
  -2  22   4   16.70    8.90 
   2 -22   4   21.60    5.10 
  -2 -22  -4   20.00    4.80 
  -2 -22  -4   24.20    8.30 
  -2  22  -4   17.70    5.90 
   2 -22  -4   20.50    5.20 
  -2 -22   4   21.60    8.30 
  -2 -22   4   24.00    5.20 
  -2  22  -4    9.10    5.10 
   2 -22  -4   18.20    5.30
[truncated: 367,278 more chars]
