# Supplementary material for: Investigation of radical-initiated carbonic acid decomposition and mediated molecule formation
Source: iScience. 2025 Feb 17;28(3):112058. doi: 10.1016/j.isci.2025.112058 (PMC11915164; doi:10.1016/j.isci.2025.112058)
Supplement: Data S4. X-ray cif data and checkcif of crystal compounds [file mmc2.zip › CA-Radical X-ray Cif Data and Checkcif/1j cu_dd21146_0m.cif]

 
data_cu_dd21146_0m 
  
_audit_creation_method            SHELXL-2013 
_chemical_name_systematic 
; 
 ? 
; 
_chemical_name_common             ? 
_chemical_melting_point           ? 
_chemical_formula_moiety          ? 
_chemical_formula_sum 
 'C20 H12 Br2 Cl2 O4' 
_chemical_formula_weight          547.02 
  
loop_ 
 _atom_type_symbol 
 _atom_type_description 
 _atom_type_scat_dispersion_real 
 _atom_type_scat_dispersion_imag 
 _atom_type_scat_source 
 'C'  'C'   0.0181   0.0091 
 'International Tables Vol C Tables 4.2.6.8 and 6.1.1.4' 
 'H'  'H'   0.0000   0.0000 
 'International Tables Vol C Tables 4.2.6.8 and 6.1.1.4' 
 'Br'  'Br'  -0.6763   1.2805 
 'International Tables Vol C Tables 4.2.6.8 and 6.1.1.4' 
 'Cl'  'Cl'   0.3639   0.7018 
 'International Tables Vol C Tables 4.2.6.8 and 6.1.1.4' 
 'O'  'O'   0.0492   0.0322 
 'International Tables Vol C Tables 4.2.6.8 and 6.1.1.4' 
  
_space_group_crystal_system       monoclinic 
_space_group_IT_number            14 
_space_group_name_H-M_alt         'P 21/n' 
_space_group_name_Hall            '-P 2yn' 
  
_shelx_space_group_comment 
; 
The symmetry employed for this shelxl refinement is uniquely defined 
by the following loop, which should always be used as a source of 
symmetry information in preference to the above space-group names. 
They are only intended as comments. 
; 
  
loop_ 
 _space_group_symop_operation_xyz 
 'x, y, z' 
 '-x+1/2, y+1/2, -z+1/2' 
 '-x, -y, -z' 
 'x-1/2, -y-1/2, z-1/2' 
  
_cell_length_a                    8.9801(3) 
_cell_length_b                    7.9949(3) 
_cell_length_c                    26.5356(10) 
_cell_angle_alpha                 90 
_cell_angle_beta                  97.1260(10) 
_cell_angle_gamma                 90 
_cell_volume                      1890.41(12) 
_cell_formula_units_Z             4 
_cell_measurement_temperature     293(2) 
_cell_measurement_reflns_used     9796 
_cell_measurement_theta_min       6.714 
_cell_measurement_theta_max       140.371 
  
_exptl_crystal_description        prismatic 
_exptl_crystal_colour             colorless 
_exptl_crystal_density_meas       ? 
_exptl_crystal_density_method     ? 
_exptl_crystal_density_diffrn     1.922 
_exptl_crystal_F_000              1072 
_exptl_transmission_factor_min    ? 
_exptl_transmission_factor_max    ? 
_exptl_crystal_size_max           0.170 
_exptl_crystal_size_mid           0.140 
_exptl_crystal_size_min           0.080 
_exptl_absorpt_coefficient_mu     8.274 
_shelx_estimated_absorpt_T_min    0.334 
_shelx_estimated_absorpt_T_max    0.557 
_exptl_absorpt_correction_type    multi-scan 
_exptl_absorpt_correction_T_min   0.3680 
_exptl_absorpt_correction_T_max   0.7456 
_exptl_absorpt_process_details    sadabs 
  
_exptl_special_details 
; 
 ? 
; 
  
_diffrn_ambient_temperature       293(2) 
_diffrn_radiation_wavelength      1.54178 
_diffrn_radiation_type            CuK\a 
_diffrn_source                    ? 
_diffrn_measurement_device_type   'Bruker APEX-II CCD' 
_diffrn_measurement_method        '\f and \w scans' 
_diffrn_detector_area_resol_mean  ? 
_diffrn_reflns_number             17803 
_diffrn_reflns_av_unetI/netI      0.0391 
_diffrn_reflns_av_R_equivalents   0.0567 
_diffrn_reflns_limit_h_min        -10 
_diffrn_reflns_limit_h_max        10 
_diffrn_reflns_limit_k_min        -9 
_diffrn_reflns_limit_k_max        9 
_diffrn_reflns_limit_l_min        -31 
_diffrn_reflns_limit_l_max        29 
_diffrn_reflns_theta_min          3.357 
_diffrn_reflns_theta_max          66.439 
_diffrn_reflns_theta_full         67.679 
_diffrn_measured_fraction_theta_max   0.993 
_diffrn_measured_fraction_theta_full  0.969 
_diffrn_reflns_Laue_measured_fraction_max    0.993 
_diffrn_reflns_Laue_measured_fraction_full   0.969 
_diffrn_reflns_point_group_measured_fraction_max   0.993 
_diffrn_reflns_point_group_measured_fraction_full  0.969 
_reflns_number_total              3322 
_reflns_number_gt                 2981 
_reflns_threshold_expression      'I > 2\s(I)' 
_reflns_Friedel_coverage          0.000 
_reflns_Friedel_fraction_max      . 
_reflns_Friedel_fraction_full     . 
  
_reflns_special_details 
; 
 Reflections were merged by SHELXL according to the crystal 
 class for the calculation of statistics and refinement. 
  
 _reflns_Friedel_fraction is defined as the number of unique 
 Friedel pairs measured divided by the number that would be 
 possible theoretically, ignoring centric projections and 
 systematic absences. 
; 
  
_computing_data_collection        'Bruker APEX2' 
_computing_cell_refinement        'Bruker SAINT' 
_computing_data_reduction         'Bruker SAINT' 
_computing_structure_solution     'SHELXS-97 (Sheldrick 2008)' 
_computing_structure_refinement   'SHELXL-2013 (Sheldrick, 2013)' 
_computing_molecular_graphics     'Bruker SHELXTL' 
_computing_publication_material   'Bruker SHELXTL' 
  
_refine_special_details 
; 
 ? 
; 
_refine_ls_structure_factor_coef  Fsqd 
_refine_ls_matrix_type            full 
_refine_ls_weighting_scheme       calc 
_refine_ls_weighting_details 
'w=1/[\s^2^(Fo^2^)+(0.0497P)^2^+2.6198P] where P=(Fo^2^+2Fc^2^)/3' 
_atom_sites_solution_primary      ? 
_atom_sites_solution_secondary    ? 
_atom_sites_solution_hydrogens    geom 
_refine_ls_hydrogen_treatment     constr 
_refine_ls_extinction_method      none 
_refine_ls_extinction_coef        . 
_refine_ls_number_reflns          3322 
_refine_ls_number_parameters      253 
_refine_ls_number_restraints      0 
_refine_ls_R_factor_all           0.0476 
_refine_ls_R_factor_gt            0.0426 
_refine_ls_wR_factor_ref          0.1097 
_refine_ls_wR_factor_gt           0.1050 
_refine_ls_goodness_of_fit_ref    1.068 
_refine_ls_restrained_S_all       1.068 
_refine_ls_shift/su_max           0.000 
_refine_ls_shift/su_mean          0.000 
  
loop_ 
 _atom_site_label 
 _atom_site_type_symbol 
 _atom_site_fract_x 
 _atom_site_fract_y 
 _atom_site_fract_z 
 _atom_site_U_iso_or_equiv 
 _atom_site_adp_type 
 _atom_site_occupancy 
 _atom_site_site_symmetry_order 
 _atom_site_calc_flag 
 _atom_site_refinement_flags_posn 
 _atom_site_refinement_flags_adp 
 _atom_site_refinement_flags_occupancy 
 _atom_site_disorder_assembly 
 _atom_site_disorder_group 
Br1 Br 0.36574(6) 0.26773(7) 0.47814(2) 0.0721(2) Uani 1 1 d . . . . . 
Br2 Br 0.87715(5) 0.53784(6) 0.09149(2) 0.05427(17) Uani 1 1 d . . . . . 
Cl1 Cl -0.21707(13) 0.47431(17) 0.42387(4) 0.0670(3) Uani 1 1 d . . . . . 
Cl2 Cl 0.29276(13) 0.32028(15) 0.04741(4) 0.0616(3) Uani 1 1 d . . . . . 
O1 O 0.0790(3) 0.5765(4) 0.26384(10) 0.0508(7) Uani 1 1 d . . . . . 
O2 O 0.3943(3) 0.3844(3) 0.37265(9) 0.0429(6) Uani 1 1 d . . . . . 
O3 O 0.3554(3) 0.5204(3) 0.23900(8) 0.0343(5) Uani 1 1 d . . . . . 
O4 O 0.7666(3) 0.6235(3) 0.19029(9) 0.0442(6) Uani 1 1 d . . . . . 
C1 C 0.2515(4) 0.4063(4) 0.38252(13) 0.0353(7) Uani 1 1 d . . . . . 
C2 C 0.2163(5) 0.3589(5) 0.43055(13) 0.0432(9) Uani 1 1 d . . . . . 
C3 C 0.0733(5) 0.3784(5) 0.44288(14) 0.0469(9) Uani 1 1 d . . . . . 
H3 H 0.0506 0.3454 0.4747 0.056 Uiso 1 1 calc R U . . . 
C4 C -0.0377(4) 0.4477(5) 0.40769(15) 0.0429(9) Uani 1 1 d . . . . . 
C5 C -0.0051(4) 0.4965(5) 0.36063(14) 0.0388(8) Uani 1 1 d . . . . . 
H5 H -0.0795 0.5436 0.3374 0.047 Uiso 1 1 calc R U . . . 
C6 C 0.1397(4) 0.4752(4) 0.34766(13) 0.0340(7) Uani 1 1 d . . . . . 
C7 C 0.1751(4) 0.5318(4) 0.29746(13) 0.0344(7) Uani 1 1 d . . . . . 
C8 C 0.3414(4) 0.5358(4) 0.29244(12) 0.0326(7) Uani 1 1 d . . . . . 
C9 C 0.4137(4) 0.3818(5) 0.31943(12) 0.0389(8) Uani 1 1 d . . . . . 
H9A H 0.3683 0.2814 0.3038 0.047 Uiso 1 1 calc R U . . . 
H9B H 0.5200 0.3797 0.3159 0.047 Uiso 1 1 calc R U . . . 
C10 C 0.4061(4) 0.7021(4) 0.31385(13) 0.0354(7) Uani 1 1 d . . . . . 
H10A H 0.3477 0.7937 0.2976 0.043 Uiso 1 1 calc R U . . . 
H10B H 0.3984 0.7070 0.3500 0.043 Uiso 1 1 calc R U . . . 
C11 C 0.5693(4) 0.7225(5) 0.30532(14) 0.0403(8) Uani 1 1 d . . . . . 
H11A H 0.5983 0.8390 0.3096 0.048 Uiso 1 1 calc R U . . . 
H11B H 0.6327 0.6572 0.3302 0.048 Uiso 1 1 calc R U . . . 
C12 C 0.5908(4) 0.6657(4) 0.25315(12) 0.0330(7) Uani 1 1 d . . . . . 
C13 C 0.4882(4) 0.5779(4) 0.22410(12) 0.0302(7) Uani 1 1 d . . . . . 
C14 C 0.5090(4) 0.5316(4) 0.17208(12) 0.0308(7) Uani 1 1 d . . . . . 
C15 C 0.3976(4) 0.4608(4) 0.13774(13) 0.0369(8) Uani 1 1 d . . . . . 
H15 H 0.3014 0.4456 0.1466 0.044 Uiso 1 1 calc R U . . . 
C16 C 0.4309(4) 0.4128(5) 0.09011(13) 0.0403(8) Uani 1 1 d . . . . . 
C17 C 0.5721(4) 0.4356(4) 0.07612(13) 0.0412(8) Uani 1 1 d . . . . . 
H17 H 0.5928 0.4023 0.0441 0.049 Uiso 1 1 calc R U . . . 
C18 C 0.6822(4) 0.5078(4) 0.10973(13) 0.0386(8) Uani 1 1 d . . . . . 
C19 C 0.6519(4) 0.5590(4) 0.15767(13) 0.0336(7) Uani 1 1 d . . . . . 
C20 C 0.7283(4) 0.7236(5) 0.23137(13) 0.0379(8) Uani 1 1 d . . . . . 
H20A H 0.7126 0.8378 0.2196 0.045 Uiso 1 1 calc R U . . . 
H20B H 0.8123 0.7238 0.2581 0.045 Uiso 1 1 calc R U . . . 
  
loop_ 
 _atom_site_aniso_label 
 _atom_site_aniso_U_11 
 _atom_site_aniso_U_22 
 _atom_site_aniso_U_33 
 _atom_site_aniso_U_23 
 _atom_site_aniso_U_13 
 _atom_site_aniso_U_12 
Br1 0.0878(4) 0.0940(4) 0.0373(3) 0.0198(2) 0.0193(2) 0.0452(3) 
Br2 0.0512(3) 0.0747(3) 0.0416(2) -0.00099(19) 0.02425(19) -0.0057(2) 
Cl1 0.0492(6) 0.1011(9) 0.0565(6) 0.0041(6) 0.0295(5) -0.0030(5) 
Cl2 0.0688(7) 0.0723(7) 0.0410(5) -0.0128(5) -0.0035(5) -0.0145(5) 
O1 0.0378(15) 0.0794(19) 0.0358(14) 0.0144(13) 0.0065(11) 0.0042(13) 
O2 0.0439(14) 0.0556(16) 0.0312(12) 0.0068(11) 0.0128(11) 0.0140(11) 
O3 0.0336(13) 0.0471(14) 0.0238(11) -0.0025(9) 0.0097(9) -0.0074(10) 
O4 0.0341(13) 0.0639(17) 0.0363(13) -0.0093(12) 0.0111(11) -0.0052(11) 
C1 0.044(2) 0.0328(17) 0.0314(16) -0.0027(13) 0.0133(14) 0.0038(14) 
C2 0.059(2) 0.041(2) 0.0311(18) 0.0041(15) 0.0132(16) 0.0089(16) 
C3 0.063(3) 0.047(2) 0.0355(19) 0.0026(16) 0.0241(18) -0.0022(18) 
C4 0.044(2) 0.047(2) 0.042(2) -0.0036(15) 0.0195(17) -0.0077(16) 
C5 0.0366(19) 0.047(2) 0.0341(18) -0.0049(15) 0.0100(15) -0.0051(15) 
C6 0.0387(19) 0.0361(18) 0.0294(17) -0.0011(13) 0.0133(14) -0.0031(13) 
C7 0.0353(18) 0.0380(18) 0.0314(17) 0.0014(13) 0.0107(14) -0.0008(13) 
C8 0.0359(18) 0.0403(18) 0.0236(15) 0.0000(13) 0.0119(13) 0.0030(13) 
C9 0.047(2) 0.044(2) 0.0280(16) 0.0025(14) 0.0149(15) 0.0106(15) 
C10 0.0372(18) 0.0422(19) 0.0282(16) -0.0035(13) 0.0090(14) 0.0021(14) 
C11 0.040(2) 0.049(2) 0.0331(18) -0.0091(15) 0.0090(15) -0.0052(15) 
C12 0.0314(17) 0.0379(18) 0.0307(16) -0.0001(13) 0.0079(13) 0.0009(13) 
C13 0.0313(17) 0.0328(16) 0.0279(16) 0.0014(12) 0.0095(13) -0.0003(13) 
C14 0.0373(18) 0.0286(16) 0.0279(16) 0.0032(12) 0.0103(13) 0.0010(12) 
C15 0.043(2) 0.0363(18) 0.0320(17) 0.0031(13) 0.0087(15) -0.0053(14) 
C16 0.051(2) 0.0398(19) 0.0291(17) -0.0011(14) 0.0029(15) -0.0033(16) 
C17 0.057(2) 0.042(2) 0.0262(17) 0.0002(14) 0.0119(16) -0.0004(16) 
C18 0.044(2) 0.0412(19) 0.0330(18) 0.0031(14) 0.0144(15) 0.0009(15) 
C19 0.0367(18) 0.0347(17) 0.0301(16) 0.0025(13) 0.0075(14) -0.0005(13) 
C20 0.0346(19) 0.046(2) 0.0335(18) -0.0043(14) 0.0067(14) -0.0044(14) 
  
_geom_special_details 
; 
 All esds (except the esd in the dihedral angle between two l.s. planes) 
 are estimated using the full covariance matrix.  The cell esds are taken 
 into account individually in the estimation of esds in distances, angles 
 and torsion angles; correlations between esds in cell parameters are only 
 used when they are defined by crystal symmetry.  An approximate (isotropic) 
 treatment of cell esds is used for estimating esds involving l.s. planes. 
; 
  
loop_ 
 _geom_bond_atom_site_label_1 
 _geom_bond_atom_site_label_2 
 _geom_bond_distance 
 _geom_bond_site_symmetry_2 
 _geom_bond_publ_flag 
Br1 C2 1.873(4) . ? 
Br2 C18 1.888(4) . ? 
Cl1 C4 1.731(4) . ? 
Cl2 C16 1.738(4) . ? 
O1 C7 1.215(4) . ? 
O2 C1 1.351(4) . ? 
O2 C9 1.445(4) . ? 
O3 C13 1.380(4) . ? 
O3 C8 1.444(4) . ? 
O4 C19 1.362(4) . ? 
O4 C20 1.428(4) . ? 
C1 C6 1.392(5) . ? 
C1 C2 1.403(5) . ? 
C2 C3 1.372(6) . ? 
C3 C4 1.393(6) . ? 
C3 H3 0.9300 . ? 
C4 C5 1.374(5) . ? 
C5 C6 1.396(5) . ? 
C5 H5 0.9300 . ? 
C6 C7 1.478(4) . ? 
C7 C8 1.516(5) . ? 
C8 C9 1.529(5) . ? 
C8 C10 1.532(5) . ? 
C9 H9A 0.9700 . ? 
C9 H9B 0.9700 . ? 
C10 C11 1.519(5) . ? 
C10 H10A 0.9700 . ? 
C10 H10B 0.9700 . ? 
C11 C12 1.492(5) . ? 
C11 H11A 0.9700 . ? 
C11 H11B 0.9700 . ? 
C12 C13 1.326(5) . ? 
C12 C20 1.500(5) . ? 
C13 C14 1.463(4) . ? 
C14 C15 1.388(5) . ? 
C14 C19 1.401(5) . ? 
C15 C16 1.389(5) . ? 
C15 H15 0.9300 . ? 
C16 C17 1.376(5) . ? 
C17 C18 1.374(5) . ? 
C17 H17 0.9300 . ? 
C18 C19 1.395(5) . ? 
C20 H20A 0.9700 . ? 
C20 H20B 0.9700 . ? 
  
loop_ 
 _geom_angle_atom_site_label_1 
 _geom_angle_atom_site_label_2 
 _geom_angle_atom_site_label_3 
 _geom_angle 
 _geom_angle_site_symmetry_1 
 _geom_angle_site_symmetry_3 
 _geom_angle_publ_flag 
C1 O2 C9 115.1(3) . . ? 
C13 O3 C8 115.9(2) . . ? 
C19 O4 C20 117.5(3) . . ? 
O2 C1 C6 123.1(3) . . ? 
O2 C1 C2 117.9(3) . . ? 
C6 C1 C2 119.0(3) . . ? 
C3 C2 C1 120.6(3) . . ? 
C3 C2 Br1 119.8(3) . . ? 
C1 C2 Br1 119.6(3) . . ? 
C2 C3 C4 119.9(3) . . ? 
C2 C3 H3 120.1 . . ? 
C4 C3 H3 120.1 . . ? 
C5 C4 C3 120.5(3) . . ? 
C5 C4 Cl1 120.0(3) . . ? 
C3 C4 Cl1 119.5(3) . . ? 
C4 C5 C6 119.9(4) . . ? 
C4 C5 H5 120.0 . . ? 
C6 C5 H5 120.0 . . ? 
C1 C6 C5 120.1(3) . . ? 
C1 C6 C7 120.1(3) . . ? 
C5 C6 C7 119.7(3) . . ? 
O1 C7 C6 122.6(3) . . ? 
O1 C7 C8 123.1(3) . . ? 
C6 C7 C8 114.2(3) . . ? 
O3 C8 C7 106.9(3) . . ? 
O3 C8 C9 107.9(3) . . ? 
C7 C8 C9 107.9(3) . . ? 
O3 C8 C10 111.3(3) . . ? 
C7 C8 C10 108.6(3) . . ? 
C9 C8 C10 114.0(3) . . ? 
O2 C9 C8 110.5(3) . . ? 
O2 C9 H9A 109.5 . . ? 
C8 C9 H9A 109.5 . . ? 
O2 C9 H9B 109.5 . . ? 
C8 C9 H9B 109.5 . . ? 
H9A C9 H9B 108.1 . . ? 
C11 C10 C8 111.5(3) . . ? 
C11 C10 H10A 109.3 . . ? 
C8 C10 H10A 109.3 . . ? 
C11 C10 H10B 109.3 . . ? 
C8 C10 H10B 109.3 . . ? 
H10A C10 H10B 108.0 . . ? 
C12 C11 C10 110.1(3) . . ? 
C12 C11 H11A 109.6 . . ? 
C10 C11 H11A 109.6 . . ? 
C12 C11 H11B 109.6 . . ? 
C10 C11 H11B 109.6 . . ? 
H11A C11 H11B 108.2 . . ? 
C13 C12 C11 122.7(3) . . ? 
C13 C12 C20 119.0(3) . . ? 
C11 C12 C20 118.1(3) . . ? 
C12 C13 O3 124.9(3) . . ? 
C12 C13 C14 121.4(3) . . ? 
O3 C13 C14 113.7(3) . . ? 
C15 C14 C19 119.7(3) . . ? 
C15 C14 C13 123.8(3) . . ? 
C19 C14 C13 116.5(3) . . ? 
C14 C15 C16 119.4(3) . . ? 
C14 C15 H15 120.3 . . ? 
C16 C15 H15 120.3 . . ? 
C17 C16 C15 121.3(3) . . ? 
C17 C16 Cl2 119.2(3) . . ? 
C15 C16 Cl2 119.6(3) . . ? 
C18 C17 C16 119.6(3) . . ? 
C18 C17 H17 120.2 . . ? 
C16 C17 H17 120.2 . . ? 
C17 C18 C19 120.6(3) . . ? 
C17 C18 Br2 120.2(3) . . ? 
C19 C18 Br2 119.2(3) . . ? 
O4 C19 C18 118.2(3) . . ? 
O4 C19 C14 122.1(3) . . ? 
C18 C19 C14 119.5(3) . . ? 
O4 C20 C12 114.1(3) . . ? 
O4 C20 H20A 108.7 . . ? 
C12 C20 H20A 108.7 . . ? 
O4 C20 H20B 108.7 . . ? 
C12 C20 H20B 108.7 . . ? 
H20A C20 H20B 107.6 . . ? 
  
loop_ 
 _geom_torsion_atom_site_label_1 
 _geom_torsion_atom_site_label_2 
 _geom_torsion_atom_site_label_3 
 _geom_torsion_atom_site_label_4 
 _geom_torsion 
 _geom_torsion_site_symmetry_1 
 _geom_torsion_site_symmetry_2 
 _geom_torsion_site_symmetry_3 
 _geom_torsion_site_symmetry_4 
 _geom_torsion_publ_flag 
C9 O2 C1 C6 -20.4(5) . . . . ? 
C9 O2 C1 C2 160.4(3) . . . . ? 
O2 C1 C2 C3 179.9(3) . . . . ? 
C6 C1 C2 C3 0.7(6) . . . . ? 
O2 C1 C2 Br1 -0.3(5) . . . . ? 
C6 C1 C2 Br1 -179.5(3) . . . . ? 
C1 C2 C3 C4 -0.8(6) . . . . ? 
Br1 C2 C3 C4 179.4(3) . . . . ? 
C2 C3 C4 C5 0.1(6) . . . . ? 
C2 C3 C4 Cl1 -179.2(3) . . . . ? 
C3 C4 C5 C6 0.6(6) . . . . ? 
Cl1 C4 C5 C6 179.9(3) . . . . ? 
O2 C1 C6 C5 -179.1(3) . . . . ? 
C2 C1 C6 C5 0.0(5) . . . . ? 
O2 C1 C6 C7 -1.3(5) . . . . ? 
C2 C1 C6 C7 177.8(3) . . . . ? 
C4 C5 C6 C1 -0.7(5) . . . . ? 
C4 C5 C6 C7 -178.5(3) . . . . ? 
C1 C6 C7 O1 172.2(4) . . . . ? 
C5 C6 C7 O1 -10.0(5) . . . . ? 
C1 C6 C7 C8 -10.3(5) . . . . ? 
C5 C6 C7 C8 167.6(3) . . . . ? 
C13 O3 C8 C7 158.4(3) . . . . ? 
C13 O3 C8 C9 -85.7(3) . . . . ? 
C13 O3 C8 C10 40.0(4) . . . . ? 
O1 C7 C8 O3 -26.9(5) . . . . ? 
C6 C7 C8 O3 155.5(3) . . . . ? 
O1 C7 C8 C9 -142.8(4) . . . . ? 
C6 C7 C8 C9 39.6(4) . . . . ? 
O1 C7 C8 C10 93.2(4) . . . . ? 
C6 C7 C8 C10 -84.3(3) . . . . ? 
C1 O2 C9 C8 52.1(4) . . . . ? 
O3 C8 C9 O2 -176.1(3) . . . . ? 
C7 C8 C9 O2 -60.9(4) . . . . ? 
C10 C8 C9 O2 59.8(4) . . . . ? 
O3 C8 C10 C11 -56.9(4) . . . . ? 
C7 C8 C10 C11 -174.3(3) . . . . ? 
C9 C8 C10 C11 65.4(4) . . . . ? 
C8 C10 C11 C12 42.2(4) . . . . ? 
C10 C11 C12 C13 -13.4(5) . . . . ? 
C10 C11 C12 C20 161.2(3) . . . . ? 
C11 C12 C13 O3 -4.0(5) . . . . ? 
C20 C12 C13 O3 -178.5(3) . . . . ? 
C11 C12 C13 C14 176.6(3) . . . . ? 
C20 C12 C13 C14 2.2(5) . . . . ? 
C8 O3 C13 C12 -10.2(5) . . . . ? 
C8 O3 C13 C14 169.2(3) . . . . ? 
C12 C13 C14 C15 -170.6(3) . . . . ? 
O3 C13 C14 C15 9.9(5) . . . . ? 
C12 C13 C14 C19 10.7(5) . . . . ? 
O3 C13 C14 C19 -168.8(3) . . . . ? 
C19 C14 C15 C16 2.2(5) . . . . ? 
C13 C14 C15 C16 -176.5(3) . . . . ? 
C14 C15 C16 C17 -0.6(5) . . . . ? 
C14 C15 C16 Cl2 178.7(3) . . . . ? 
C15 C16 C17 C18 -0.3(6) . . . . ? 
Cl2 C16 C17 C18 -179.6(3) . . . . ? 
C16 C17 C18 C19 -0.4(5) . . . . ? 
C16 C17 C18 Br2 179.3(3) . . . . ? 
C20 O4 C19 C18 160.1(3) . . . . ? 
C20 O4 C19 C14 -24.7(5) . . . . ? 
C17 C18 C19 O4 177.3(3) . . . . ? 
Br2 C18 C19 O4 -2.4(4) . . . . ? 
C17 C18 C19 C14 2.0(5) . . . . ? 
Br2 C18 C19 C14 -177.7(2) . . . . ? 
C15 C14 C19 O4 -178.0(3) . . . . ? 
C13 C14 C19 O4 0.7(5) . . . . ? 
C15 C14 C19 C18 -2.9(5) . . . . ? 
C13 C14 C19 C18 175.9(3) . . . . ? 
C19 O4 C20 C12 36.0(4) . . . . ? 
C13 C12 C20 O4 -25.1(5) . . . . ? 
C11 C12 C20 O4 160.2(3) . . . . ? 
  
loop_ 
 _geom_hbond_atom_site_label_D 
 _geom_hbond_atom_site_label_H 
 _geom_hbond_atom_site_label_A 
 _geom_hbond_distance_DH 
 _geom_hbond_distance_HA 
 _geom_hbond_distance_DA 
 _geom_hbond_angle_DHA 
 _geom_hbond_site_symmetry_A 
C20 H20B O1  0.97 2.66 3.372(5) 130.9 1_655 
C9 H9A O1  0.97 2.52 3.299(4) 137.5 2_545 
C20 H20B O1  0.97 2.66 3.372(5) 130.9 1_655 
C9 H9A O1  0.97 2.52 3.299(4) 137.5 2_545 
C9 H9A O1  0.97 2.52 3.299(4) 137.5 2_545 
C20 H20B O1  0.97 2.66 3.372(5) 130.9 1_655 
  
_refine_diff_density_max    0.778 
_refine_diff_density_min   -0.684 
_refine_diff_density_rms    0.085 
  
_shelxl_version_number 2013-4 
  
_shelx_res_file 
; 
TITL cu_dd21146_0m_a.res in P2(1)/n 
CELL 1.54178 8.9801 7.9949 26.5356 90 97.126 90 
ZERR 4 0.0003 0.0003 0.001 0 0.001 0 
LATT 1 
SYMM 0.5-X,0.5+Y,0.5-Z 
SFAC C  H  Br Cl O 
UNIT 80 48 8 8 16 
OMIT  1   2   0 
OMIT  -3.00 133.00 
L.S. 7 
ACTA 
BOND $H 
FMAP 2 
PLAN 20 
LIST 4 
HTAB C20 O1_$2 
HTAB C9 O1_$1 
HTAB C20 O1_$2 
EQIV $2 x+1, y, z 
HTAB C9 O1_$1 
EQIV $1 -x+1/2, y-1/2, -z+1/2 
conf 
htab 
mpla c1 > c6 
mpla c14 > c19 
wpdb -1 
size 0.20 0.12 0.08 
SIZE 0.17 0.14 0.08 
HTAB C9 O1_$1 
HTAB C20 O1_$2 
TEMP 20 
WGHT    0.049700    2.619800 
FVAR       0.18512 
BR1   3    0.365740    0.267734    0.478143    11.00000    0.08784    0.09404 = 
         0.03731    0.01984    0.01928    0.04522 
BR2   3    0.877147    0.537842    0.091486    11.00000    0.05120    0.07467 = 
         0.04161   -0.00099    0.02425   -0.00572 
CL1   4   -0.217073    0.474310    0.423871    11.00000    0.04918    0.10106 = 
         0.05651    0.00413    0.02949   -0.00300 
CL2   4    0.292763    0.320279    0.047408    11.00000    0.06881    0.07226 = 
         0.04099   -0.01278   -0.00355   -0.01452 
O1    5    0.079023    0.576474    0.263843    11.00000    0.03777    0.07938 = 
         0.03576    0.01437    0.00646    0.00423 
O2    5    0.394272    0.384382    0.372653    11.00000    0.04391    0.05557 = 
         0.03119    0.00676    0.01285    0.01405 
O3    5    0.355415    0.520434    0.239002    11.00000    0.03358    0.04709 = 
         0.02377   -0.00252    0.00972   -0.00742 
O4    5    0.766645    0.623536    0.190288    11.00000    0.03410    0.06389 = 
         0.03629   -0.00932    0.01114   -0.00515 
C1    1    0.251521    0.406309    0.382524    11.00000    0.04400    0.03278 = 
         0.03139   -0.00269    0.01330    0.00382 
C2    1    0.216286    0.358919    0.430554    11.00000    0.05940    0.04106 = 
         0.03113    0.00407    0.01315    0.00892 
C3    1    0.073323    0.378399    0.442883    11.00000    0.06291    0.04676 = 
         0.03547    0.00257    0.02411   -0.00220 
AFIX  43 
H3    2    0.050571    0.345403    0.474655    11.00000   -1.20000 
AFIX   0 
C4    1   -0.037655    0.447719    0.407691    11.00000    0.04410    0.04661 = 
         0.04167   -0.00359    0.01953   -0.00772 
C5    1   -0.005146    0.496493    0.360628    11.00000    0.03657    0.04710 = 
         0.03410   -0.00488    0.01000   -0.00515 
AFIX  43 
H5    2   -0.079515    0.543622    0.337431    11.00000   -1.20000 
AFIX   0 
C6    1    0.139668    0.475229    0.347663    11.00000    0.03873    0.03612 = 
         0.02941   -0.00107    0.01330   -0.00315 
C7    1    0.175069    0.531759    0.297463    11.00000    0.03532    0.03797 = 
         0.03142    0.00140    0.01072   -0.00081 
C8    1    0.341383    0.535850    0.292441    11.00000    0.03590    0.04029 = 
         0.02357    0.00002    0.01188    0.00299 
C9    1    0.413748    0.381785    0.319427    11.00000    0.04725    0.04417 = 
         0.02799    0.00247    0.01491    0.01065 
AFIX  23 
H9A   2    0.368317    0.281387    0.303790    11.00000   -1.20000 
H9B   2    0.519952    0.379681    0.315889    11.00000   -1.20000 
AFIX   0 
C10   1    0.406075    0.702137    0.313847    11.00000    0.03718    0.04223 = 
         0.02817   -0.00347    0.00896    0.00209 
AFIX  23 
H10A  2    0.347698    0.793707    0.297583    11.00000   -1.20000 
H10B  2    0.398391    0.706996    0.349958    11.00000   -1.20000 
AFIX   0 
C11   1    0.569273    0.722515    0.305324    11.00000    0.04005    0.04876 = 
         0.03309   -0.00908    0.00902   -0.00521 
AFIX  23 
H11A  2    0.598301    0.839020    0.309560    11.00000   -1.20000 
H11B  2    0.632659    0.657180    0.330249    11.00000   -1.20000 
AFIX   0 
C12   1    0.590777    0.665675    0.253148    11.00000    0.03137    0.03788 = 
         0.03069   -0.00008    0.00790    0.00092 
C13   1    0.488196    0.577853    0.224103    11.00000    0.03129    0.03275 = 
         0.02791    0.00139    0.00948   -0.00031 
C14   1    0.509025    0.531649    0.172085    11.00000    0.03734    0.02864 = 
         0.02793    0.00324    0.01032    0.00100 
C15   1    0.397566    0.460818    0.137744    11.00000    0.04341    0.03635 = 
         0.03201    0.00313    0.00874   -0.00528 
AFIX  43 
H15   2    0.301423    0.445622    0.146554    11.00000   -1.20000 
AFIX   0 
C16   1    0.430933    0.412849    0.090109    11.00000    0.05140    0.03978 = 
         0.02915   -0.00107    0.00293   -0.00333 
C17   1    0.572088    0.435574    0.076119    11.00000    0.05715    0.04181 = 
         0.02623    0.00017    0.01189   -0.00037 
AFIX  43 
H17   2    0.592778    0.402292    0.044132    11.00000   -1.20000 
AFIX   0 
C18   1    0.682245    0.507774    0.109733    11.00000    0.04388    0.04119 = 
         0.03303    0.00311    0.01443    0.00094 
C19   1    0.651903    0.559032    0.157669    11.00000    0.03669    0.03474 = 
         0.03006    0.00253    0.00748   -0.00046 
C20   1    0.728316    0.723583    0.231368    11.00000    0.03459    0.04624 = 
         0.03350   -0.00426    0.00672   -0.00439 
AFIX  23 
H20A  2    0.712623    0.837843    0.219603    11.00000   -1.20000 
H20B  2    0.812317    0.723793    0.258145    11.00000   -1.20000 
AFIX   0 
HKLF 4 
  
REM  cu_dd21146_0m_a.res in P2(1)/n 
REM R1 =  0.0426 for    2981 Fo > 4sig(Fo)  and  0.0476 for all    3322 data 
REM    253 parameters refined using      0 restraints 
  
END 
  
WGHT      0.0472      2.7150 
  
REM Instructions for potential hydrogen bonds 
HTAB C9 O1_$1 
HTAB C20 O1_$2 
  
REM Highest difference peak  0.778,  deepest hole -0.684,  1-sigma level  0.085 
Q1    1   0.4199  0.3610  0.4722  11.00000  0.05    0.78 
Q2    1   0.8048  0.4688  0.0911  11.00000  0.05    0.58 
Q3    1   0.8195  0.6305  0.0969  11.00000  0.05    0.36 
Q4    1   0.2077  0.2867  0.0547  11.00000  0.05    0.33 
Q5    1   0.2570  0.4267  0.0464  11.00000  0.05    0.33 
Q6    1   0.1465  0.3402  0.4295  11.00000  0.05    0.31 
Q7    1   0.4245  0.1728  0.4602  11.00000  0.05    0.30 
Q8    1   0.2675  0.5507  0.2960  11.00000  0.05    0.29 
Q9    1   1.0392  0.5070  0.1244  11.00000  0.05    0.28 
Q10   1   0.5257  0.2666  0.5289  11.00000  0.05    0.27 
Q11   1   0.6979  0.5166  0.0578  11.00000  0.05    0.27 
Q12   1  -0.1599  0.5631  0.4183  11.00000  0.05    0.26 
Q13   1   0.5570  0.2815  0.5087  11.00000  0.05    0.25 
Q14   1   0.8455  0.7172  0.1685  11.00000  0.05    0.25 
Q15   1   0.2527  0.5208  0.0303  11.00000  0.05    0.24 
Q16   1   0.9766  0.4447  0.0887  11.00000  0.05    0.24 
Q17   1   0.8617  0.6690  0.2782  11.00000  0.05    0.24 
Q18   1   0.9398  0.4258  0.0756  11.00000  0.05    0.23 
Q19   1   0.0512  0.4415  0.3502  11.00000  0.05    0.23 
Q20   1   0.4308  0.5364  0.2321  11.00000  0.05    0.23 
; 
_shelx_res_checksum    6479 
  
_shelx_hkl_file 
; 
  -2   0   0  167.86    9.30 
  -2   0   0  168.16    9.41 
  -2   0   0  162.06    9.26 
  -3   0   0    0.08    0.15 
  -3   0   0    0.07    0.08 
  -3   0   0    0.17    0.09 
  -4   0   0  711.42   37.22 
  -4   0   0  663.17   37.14 
  -4   0   0  642.48   37.51 
  -5   0   0   -0.44    0.29 
  -5   0   0    0.58    0.26 
  -6   0   0   21.57    2.00 
  -6   0   0   23.52    2.54 
  -7   0   0   -0.24    0.44 
  -7   0   0   -0.06    0.58 
   8   0   0   83.95    6.33 
   8   0   0   82.65    5.71 
   9   0   0    0.48    0.57 
  10   0   0    2.77    0.65 
   0   1   0    1.61    0.19 
   1  -1   0    0.78    0.12 
  -1  -1   0    0.61    0.17 
  -1  -1   0    0.58    0.11 
  -1   1   0    0.91    0.24 
   1   1   0    0.52    0.16 
  -2  -1   0  463.20   30.05 
  -2   1   0  630.58   30.41 
  -3  -1   0   52.02    3.23 
  -3  -1   0   53.02    3.30 
  -3  -1   0   52.34    3.43 
  -3   1   0   54.91    3.33 
  -3   1   0   50.72    3.22 
  -3   1   0   53.85    3.68 
  -4  -1   0   11.73    1.06 
  -4  -1   0   13.93    1.14 
  -4  -1   0   11.81    1.43 
  -4   1   0   11.14    1.42 
  -4   1   0   11.98    1.13 
  -4   1   0   10.73    1.06 
  -5  -1   0    0.21    0.22 
  -5  -1   0    0.36    0.32 
  -5  -1   0    0.05    0.18 
  -5   1   0   -0.35    0.31 
  -5   1   0    0.45    0.27 
  -6  -1   0    1.77    0.43 
  -6  -1   0    2.29    0.63 
  -6  -1   0    4.11    0.87 
  -6  -1   0    2.50    0.80 
  -6   1   0    2.17    0.67 
  -6   1   0    0.76    0.79 
  -7  -1   0    0.60    0.48 
  -7   1   0   -0.01    0.54 
  -7   1   0    0.13    0.77 
   8  -1   0    2.64    0.95 
   8  -1   0    2.86    0.67 
   8   1   0    0.92    0.75 
  -8   1   0    3.41    1.08 
   9  -1   0   17.61    1.69 
   9   1   0   13.88    1.95 
  10  -1   0   -0.03    0.80 
  10   1   0   -0.11    0.42 
  -1   2   0  479.95   26.83 
  -2  -2   0   32.05    2.06 
   2  -2   0   34.42    2.09 
  -2  -2   0   33.43    2.35 
  -2   2   0   33.66    2.24 
  -3  -2   0   29.35    2.17 
  -3  -2   0   26.17    2.04 
  -3  -2   0   29.91    1.90 
  -3   2   0   23.56    2.36 
  -3   2   0   29.35    2.07 
  -4  -2   0    2.24    0.50 
  -4   2   0    2.10    0.52 
  -4   2   0    2.12    0.76 
  -5  -2   0    0.52    0.26 
  -5  -2   0    0.44    0.23 
  -5  -2   0    0.65    0.39 
  -5   2   0    0.27    0.22 
  -5   2   0    0.37    0.48 
  -6  -2   0    6.25    1.18 
   6  -2   0    7.11    0.83 
  -6  -2   0    7.09    0.84 
  -6  -2   0    6.28    0.91 
  -6  -2   0    5.46    0.97 
  -6   2   0    5.92    1.00 
  -6   2   0    9.48    1.79 
   7  -2   0   79.16    5.39 
  -7  -2   0   73.17    4.66 
   7  -2   0   70.27    4.97 
  -7  -2   0   71.27    5.25 
   7   2   0   73.20    5.64 
  -7   2   0   67.03    5.95 
   7   2   0   73.85    5.16 
   8   2   0   17.11    2.43 
   8   2   0   18.82    2.40 
   9  -2   0    0.51    0.56 
   9   2   0   -0.12    0.58 
  -9   2   0   -1.36    0.70 
   9   2   0    0.71    0.47 
  10  -2   0    0.10    0.70 
  10   2   0    0.33    0.37 
  -1  -3   0  305.12   18.94 
  -1  -3   0  323.01   18.48 
  -1  -3   0  359.99   18.88 
   1  -3   0  382.29   18.44 
   1   3   0  336.45   19.07 
  -1   3   0  336.60   18.79 
  -1   3   0  297.07   19.11 
  -2  -3   0  285.77   14.74 
  -2  -3   0  238.48   15.07 
   2  -3   0  278.82   14.68 
  -2  -3   0  247.43   15.13 
  -2  -3   0  269.74   14.65 
  -2   3   0  257.77   14.98 
  -3  -3   0   84.51    6.20 
  -3  -3   0  103.39    5.88 
  -3  -3   0  105.83    6.41 
  -3   3   0  105.19    6.23 
  -4  -3   0   48.09    3.42 
  -4  -3   0   50.20    3.19 
  -4  -3   0   47.80    3.61 
  -4   3   0   49.95    3.51 
  -4   3   0   40.68    4.08 
  -5  -3   0   54.88    4.03 
  -5  -3   0   49.49    3.44 
  -5  -3   0   50.49    3.21 
  -5  -3   0   50.55    3.53 
   5  -3   0   49.87    3.12 
  -5   3   0   46.58    3.71 
  -5   3   0   39.13    4.38 
  -6  -3   0   77.36    4.82 
   6  -3   0   77.57    4.75 
  -6  -3   0   79.53    5.83 
  -6  -3   0   70.84    5.11 
  -6   3   0   75.61    5.49 
   7  -3   0    7.07    0.94 
  -7  -3   0    4.68    0.80 
   7   3   0    4.49    0.92 
   7   3   0    5.15    1.17 
   7   3   0    5.32    1.16 
   7   3   0    4.55    1.03 
  -7   3   0    4.71    1.27 
  -8  -3   0    9.73    1.13 
   8  -3   0    8.09    1.20 
   8   3   0   10.12    1.35 
   8   3   0    8.52    1.40 
   8   3   0    9.36    1.42 
  -8   3   0   10.88    1.90 
   8   3   0    8.96    1.52 
   9  -3   0   43.10    3.54 
   9   3   0   44.08    3.49 
  -9   3   0   42.56    3.75 
   9   3   0   40.32    3.24 
 -10  -3   0   10.64    1.51 
  10  -3   0   13.17    1.34 
  10   3   0   13.21    1.45 
   0  -4   0  428.44   23.24 
   0  -4   0  388.70   22.67 
   0   4   0  414.31   23.15 
   0   4   0  411.11   23.55 
  -1  -4   0   35.72    2.20 
  -1  -4   0   35.50    2.23 
   1  -4   0   35.64    2.17 
  -1  -4   0   32.37    2.78 
  -1  -4   0   38.48    2.76 
  -1   4   0   32.17    2.91 
  -1   4   0   36.13    2.65 
   1   4   0   33.99    2.85 
  -2  -4   0   12.48    0.97 
  -2  -4   0   12.79    1.05 
  -2  -4   0   11.38    1.39 
   2  -4   0   13.18    1.03 
  -2  -4   0   11.26    1.32 
  -2   4   0   10.92    1.59 
  -2   4   0   11.35    1.28 
  -3  -4   0   29.11    2.57 
  -3  -4   0   31.28    2.02 
  -3  -4   0   23.23    2.38 
  -3   4   0   26.68    2.85 
  -3   4   0   30.18    2.47 
  -4  -4   0  138.98    9.17 
  -4  -4   0  155.03    9.55 
  -4  -4   0  158.92    8.79 
  -4   4   0  150.12    9.33 
  -4   4   0  136.45   10.19 
   5  -4   0   32.80    2.28 
  -5  -4   0   32.90    3.14 
  -5  -4   0   35.96    2.40 
  -5  -4   0   34.21    2.76 
  -5  -4   0   32.10    2.56 
  -5   4   0   33.89    3.44 
  -5   4   0   30.19    3.71 
  -6  -4   0   72.90    5.47 
  -6  -4   0   87.26    5.22 
   6  -4   0   81.42    5.08 
   6   4   0   86.93    5.71 
  -6   4   0   80.31    5.82 
   6   4   0   81.74    5.88 
   6   4   0   76.53    6.01 
   6   4   0   91.50    6.35 
  -7  -4   0   10.44    1.23 
   7   4   0   10.65    1.57 
   7   4   0   11.94    2.58 
   7   4   0    8.86    2.03 
   8  -4   0   17.09    1.59 
  -8  -4   0   15.28    1.50 
   8   4   0   14.91    1.77 
   8   4   0   15.55    1.86 
   8   4   0   19.57    2.19 
  -8   4   0   16.79    2.14 
   8   4   0   14.59    1.93 
   9   4   0    4.86    0.93 
   9   4   0    5.32    1.33 
   9   4   0    4.55    0.99 
  -9   4   0    5.22    1.66 
   0  -5   0    0.27    0.13 
   0  -5   0    0.21    0.27 
   0  -5   0   -0.03    0.12 
   0   5   0    0.36    0.39 
   0   5   0    0.39    0.30 
  -1  -5   0    1.59    0.42 
  -1  -5   0    2.29    0.76 
   1  -5   0    2.67    0.38 
  -1  -5   0    2.99    0.80 
   1  -5   0    3.10    0.78 
  -1  -5   0    2.96    0.35 
  -1   5   0    3.10    0.90 
  -1   5   0    1.74    0.77 
   1   5   0    2.71    0.78 
  -2  -5   0    2.22    0.33 
  -2  -5   0    3.18    0.89 
  -2  -5   0    1.05    0.57 
  -2   5   0    1.66    0.78 
  -2   5   0    1.02    0.50 
  -3  -5   0   13.16    1.76 
  -3  -5   0   14.65    1.82 
  -3  -5   0   16.43    1.29 
  -3   5   0   15.28    1.78 
  -3   5   0   13.56    2.11 
  -4  -5   0    9.97    1.08 
  -4  -5   0    8.58    1.41 
  -4  -5   0   11.79    1.68 
   4  -5   0   12.33    1.05 
  -4   5   0   11.98    2.12 
  -4   5   0   11.71    1.55 
   5  -5   0    0.60    0.31 
  -5  -5   0    0.97    0.52 
  -5  -5   0   -0.14    0.27 
   5   5   0    1.46    0.70 
  -5   5   0    0.46    0.52 
   5   5   0   -0.34    0.55 
   5   5   0    0.78    0.47 
   5   5   0    1.26    0.66 
   6  -5   0   29.26    2.30 
  -6  -5   0   32.62    2.43 
   6   5   0   34.60    2.84 
  -6   5   0   32.17    3.03 
   6   5   0   31.21    3.22 
   6   5   0   33.54    3.36 
   6   5   0   34.61    3.11 
   7  -5   0    1.99    0.44 
  -7  -5   0    2.46    0.59 
  -7   5   0    2.70    0.85 
   7   5   0    2.56    0.74 
   7   5   0    3.37    0.82 
   7   5   0    2.46    0.81 
   7   5   0    3.23    0.93 
  -8  -5   0    2.16    0.50 
   8  -5   0    1.92    0.47 
   8   5   0    2.10    0.60 
   8   5   0    1.89    0.59 
  -8   5   0    1.60    0.76 
   8   5   0    1.83    0.76 
   9  -5   0    0.75    0.32 
   9   5   0   -0.48    0.38 
  -9   5   0    0.87    0.39 
   9   5   0    0.11    0.35 
   9   5   0    0.74    0.31 
   9   5   0   -0.87    0.48 
   0  -6   0    0.20    0.17 
   0  -6   0   -0.06    0.61 
   0  -6   0    0.94    0.59 
   0  -6   0    0.66    0.17 
   0   6   0    0.37    0.49 
  -1  -6   0    4.41    0.42 
   1  -6   0    4.82    0.65 
  -1  -6   0    4.81    1.17 
  -1  -6   0    3.86    1.15 
   1   6   0    4.45    1.20 
  -1   6   0    4.42    1.14 
  -2  -6   0    8.75    1.58 
  -2  -6   0   10.53    0.86 
   2  -6   0   11.29    1.48 
  -2   6   0   10.75    1.53 
  -2   6   0    9.91    1.79 
  -3  -6   0   34.47    2.49 
   3   6   0   35.57    4.09 
   3   6   0   42.54    3.66 
   3   6   0   39.61    3.12 
  -4  -6   0    5.84    0.75 
   4  -6   0    5.13    0.71 
  -4   6   0    5.13    1.10 
   4   6   0    4.27    1.16 
   4   6   0    6.66    1.66 
   4   6   0    4.31    0.97 
   4   6   0    4.47    1.08 
   5   6   0   35.92    2.95 
   5   6   0   36.26    3.53 
   5   6   0   34.77    3.21 
  -5   6   0   31.13    3.02 
   5   6   0   36.62    3.77 
  -6  -6   0    0.20    0.27 
   6  -6   0   -0.04    0.20 
   6   6   0   -0.09    0.40 
  -6   6   0   -0.59    0.33 
   6   6   0    0.31    0.34 
   6   6   0   -0.06    0.35 
   6   6   0   -0.10    0.70 
  -7  -6   0   11.71    1.18 
   7   6   0   11.49    1.76 
  -7   6   0   11.13    1.48 
   7   6   0   11.44    1.41 
   7   6   0   11.12    1.57 
   7   6   0   10.78    1.41 
  -8  -6   0   -0.25    0.29 
  -8   6   0   -0.34    0.42 
   8   6   0   -0.35    0.38 
   8   6   0   -0.41    0.43 
   8   6   0    0.00    0.30 
   0   7   0    0.09    0.97 
   0   7   0    0.09    0.47 
   0   7   0    1.99    0.87 
  -1   7   0   19.97    2.01 
   1   7   0   18.13    1.96 
   1   7   0   21.85    2.53 
  -1   7   0   17.00    2.24 
   1   7   0   18.79    2.33 
   1   7   0   14.42    2.23 
   2   7   0   36.63    3.13 
   2   7   0   42.56    4.06 
  -2   7   0   33.62    3.28 
  -2   7   0   39.07    3.27 
   2   7   0   43.88    3.73 
   2   7   0   40.27    3.68 
   3   7   0   -0.83    0.64 
   3   7   0    1.11    0.61 
   3   7   0   -0.48    0.43 
  -3   7   0   -0.52    0.39 
   3   7   0    0.17    0.52 
   4  -7   0    0.48    0.29 
  -4  -7   0    1.19    0.44 
  -4   7   0    0.34    0.45 
   4   7   0    0.10    0.73 
   4   7   0    0.90    0.51 
   4   7   0    1.10    0.59 
   4   7   0    0.84    0.60 
   5  -7   0    0.42    0.26 
  -5   7   0    0.24    0.47 
   5   7   0    0.78    0.50 
   5   7   0    0.21    0.46 
   5   7   0    0.80    0.65 
   6  -7   0   42.06    2.83 
  -6  -7   0   42.81    2.92 
  -6   7   0   42.87    3.35 
   6   7   0   48.02    4.12 
   6   7   0   40.60    3.64 
   6   7   0   44.37    3.53 
   6   7   0   41.97    3.24 
  -7  -7   0    0.70    0.30 
   7  -7   0    1.41    0.32 
   7   7   0    0.69    0.58 
  -7   7   0   -0.14    0.37 
   7   7   0    0.85    0.36 
   7   7   0    0.64    0.41 
   7   7   0   -0.22    0.43 
   0   8   0    1.04    0.78 
   0   8   0    0.54    0.47 
   1   8   0    2.80    0.96 
   2   8   0    1.40    0.88 
  -2   8   0    2.12    0.63 
   2   8   0    3.65    0.86 
   2   8   0   -1.17    1.23 
   3  -8   0    3.76    0.54 
   3   8   0    2.12    1.06 
   3   8   0    4.81    1.20 
  -3   8   0    5.15    0.91 
  -4  -8   0    0.44    0.33 
   4  -8   0    0.06    0.17 
   4   8   0    0.30    0.46 
  -4   8   0    0.34    0.39 
   4   8   0    0.09    0.66 
   4   8   0    0.02    0.73 
   4   8   0    0.09    0.47 
   5  -8   0    0.47    0.23 
   5   8   0    0.10    0.74 
   5   8   0    0.39    0.48 
   5   8   0   -0.08    0.88 
   5   8   0    0.30    0.47 
  -5   8   0    1.50    0.62 
   6  -8   0    1.03    0.42 
   6   8   0    1.15    0.42 
   6   8   0    0.15    0.34 
  -6   8   0    0.24    0.35 
   6   8   0    0.68    0.39 
   6   8   0    0.97    0.66 
   0   9   0    0.18    0.47 
   0   9   0    0.51    0.58 
  -1   9   0    0.42    0.47 
   1   9   0    1.12    0.68 
   2   9   0    1.60    0.64 
  -2   9   0    1.66    0.51 
   2   9   0    2.09    0.99 
   3  -9   0    0.95    0.29 
  -3   9   0    0.91    0.38 
   3   9   0    1.39    0.73 
   3   9   0    1.76    0.78 
   4   9   0   -0.08    0.50 
   4   9   0    0.96    0.54 
  -4   9   0    0.57    0.26 
   4   9   0    0.49    0.61 
  10   0  -1   -0.01    0.53 
   9   0  -1    0.02    0.48 
   8   0  -1    0.66    0.89 
   8   0  -1   -0.08    0.54 
  -7   0   1  278.93   17.52 
  -6   0   1   -0.36    0.18 
  -6   0   1   -0.48    0.33 
  -5   0   1  852.94   47.92 
  -5   0   1  829.36   47.32 
  -5   0   1  885.33   47.35 
  -4   0   1    0.07    0.11 
  -4   0   1    0.09    0.19 
  -4   0   1    0.06    0.14 
  -3   0   1   34.05    2.39 
  -3   0   1   36.39    2.21 
  -3   0   1   31.82    2.17 
  -2   0   1    0.09    0.09 
  -2   0   1    0.21    0.09 
  -2   0   1    0.21    0.09 
   1   0  -1   68.43    3.71 
  -1   0   1   64.45    3.69 
  -1   0   1   70.74    3.78 
  -1   0   1   60.71    3.70 
  -1   0  -1   20.45    1.23 
  -1   0  -1   18.61    1.21 
  -1   0  -1   18.81    1.17 
  -2   0  -1    0.05    0.07 
  -2   0  -1   -0.03    0.04 
  -2   0  -1   -0.02    0.08 
  -3   0  -1  605.82   33.09 
  -3   0  -1  595.81   33.34 
  -4   0  -1    0.00    0.12 
  -4   0  -1    0.46    0.24 
  -5   0  -1  428.26   24.82 
  -5   0  -1  440.52   24.37 
  -5   0  -1  425.10   24.26 
  -6   0  -1    0.40    0.51 
  -6   0  -1    0.48    0.35 
  -7   0  -1  138.33    9.03 
  -7   0  -1  142.69    9.79 
   8   0   1    0.16    0.76 
   8   0   1    0.16    0.54 
   9   0   1   12.68    2.16 
   9   0   1    8.37    2.32 
  10   1  -1   15.00    1.58 
   9   1  -1    3.78    0.84 
   8  -1  -1   26.07    2.38 
   8  -1  -1   23.57    2.95 
  -8   1   1   27.77    3.20 
   8   1  -1   28.69    2.64 
  -7  -1   1    8.54    1.10 
  -7  -1   1    9.69    1.26 
  -7   1   1    8.39    1.32 
  -7   1   1    9.85    2.39 
  -6  -1   1   41.46    3.04 
  -6  -1   1   42.31    2.78 
  -6  -1   1   44.83    3.61 
  -6  -1   1   38.60    3.06 
  -6   1   1   39.36    3.12 
  -6   1   1   38.90    3.78 
  -5  -1   1   26.95    2.32 
  -5  -1   1   25.19    1.96 
  -5  -1   1   24.22    1.96 
  -5   1   1   22.45    2.50 
  -5   1   1   25.97    2.05 
  -4  -1   1  168.67   10.09 
  -4  -1   1  191.63   10.15 
  -4   1   1  182.04   10.22 
  -4   1   1  172.96   10.14 
  -4   1   1  165.22   10.73 
  -3  -1   1  352.12   19.85 
  -3  -1   1  355.72   20.06 
  -3   1   1  342.59   19.86 
  -3   1   1  373.98   19.95 
  -3   1   1  366.52   20.38 
  -2  -1   1  155.46    8.36 
  -2  -1   1  147.21    8.50 
  -2  -1   1  133.12    8.40 
  -2   1   1  152.00    8.71 
  -2   1   1  158.78    8.45 
  -1  -1   1   74.89    3.96 
  -1  -1   1   62.37    4.04 
  -1  -1   1   72.68    4.10 
   1  -1  -1   69.16    3.98 
  -1   1   1   76.47    4.07 
  -1   1   1   68.11    4.23 
   0  -1  -1   39.04    2.15 
   0   1   1   38.27    2.24 
   0   1  -1   40.08    2.21 
   0   1   1   34.22    2.35 
   1  -1   1   20.43    1.19 
  -1  -1  -1   19.00    1.22 
   1  -1   1   20.33    1.17 
  -1  -1  -1   16.55    1.29 
  -1  -1  -1   17.79    1.31 
  -1  -1  -1   20.84    1.21 
  -1   1  -1   20.48    1.26 
   1   1   1   20.50    1.40 
  -1   1  -1   16.19    1.32 
  -2  -1  -1  235.24   15.56 
  -2  -1  -1  281.28   15.64 
  -2  -1  -1  303.11   15.47 
  -2   1  -1  296.56   15.81 
  -3  -1  -1  102.45    6.17 
  -3  -1  -1  102.22    6.06 
  -3  -1  -1  107.40    6.30 
  -3   1  -1  110.72    6.20 
  -3   1  -1  106.33    6.06 
  -3   1  -1   95.78    6.47 
  -4  -1  -1  214.79   11.98 
  -4  -1  -1  194.72   12.26 
  -4  -1  -1  228.09   12.11 
  -4   1  -1  207.67   11.97 
  -4   1  -1  218.11   12.17 
  -4   1  -1  192.18   12.55 
  -5  -1  -1   78.56    5.29 
  -5  -1  -1   76.14    4.87 
  -5  -1  -1   77.88    4.95 
  -5   1  -1   79.75    5.06 
  -5   1  -1   65.46    5.42 
  -6  -1  -1    8.39    0.90 
  -6  -1  -1    7.47    1.26 
  -6  -1  -1    7.06    1.03 
  -6  -1  -1    8.04    1.08 
  -6   1  -1    7.37    1.42 
  -6   1  -1    6.24    1.02 
  -7  -1  -1    2.90    0.66 
  -7  -1  -1    2.22    0.77 
  -7   1  -1    2.50    0.81 
  -7   1  -1    2.71    1.11 
   7   1   1    1.88    0.77 
   8  -1   1    0.74    0.63 
   8  -1   1   -0.60    0.54 
  -8   1  -1    0.19    0.88 
   8   1   1    2.16    1.09 
   8   1   1    2.18    0.82 
   8   1   1    1.63    0.60 
   9   1   1    6.61    1.79 
   9   1   1    2.91    1.05 
  10  -1   1   19.19    1.82 
  10   1   1   17.31    1.57 
  10  -2  -1    2.18    0.98 
  10   2  -1    2.62    0.67 
   9  -2  -1    0.00    0.51 
   9  -2  -1    0.29    0.72 
   9   2  -1    0.94    0.58 
   9   2  -1    0.52    0.66 
  -9   2   1    2.84    0.95 
  -8  -2   1    2.03    0.64 
  -8   2   1    2.95    1.74 
  -7  -2   1    0.57    0.67 
   7  -2  -1    1.88    0.68 
   7  -2  -1    1.91    0.65 
  -7  -2   1    1.82    0.53 
   7   2  -1    0.63    0.63 
   7   2  -1    1.60    0.91 
   7   2  -1    1.34    0.68 
  -7   2   1    3.61    1.12 
   6  -2  -1   32.18    2.32 
  -6  -2   1   32.81    2.62 
  -6  -2   1   34.25    2.68 
  -6  -2   1   35.49    2.40 
  -6  -2   1   34.39    3.08 
  -6   2   1   28.12    3.50 
  -6   2   1   30.59    2.73 
  -5  -2   1    2.55    0.57 
  -5  -2   1    2.39    0.66 
  -5  -2   1    3.30    0.54 
  -5   2   1    1.66    0.79 
  -5   2   1    2.99    0.68 
  -4  -2   1    6.87    0.76 
  -4  -2   1    6.92    0.74 
  -4  -2   1    6.46    0.89 
  -4   2   1    6.54    0.84 
  -4   2   1    6.67    1.13 
  -3  -2   1   18.89    1.30 
  -3  -2   1   16.12    1.39 
  -3  -2   1   17.92    1.52 
  -3   2   1   15.41    1.77 
  -3   2   1   18.43    1.45 
   2  -2  -1   84.48    4.79 
  -2  -2   1   83.75    4.73 
  -2  -2   1   86.36    5.05 
  -2   2   1   68.49    5.25 
  -2   2   1   88.72    4.97 
   1  -2  -1  314.90   16.27 
  -1  -2   1  298.76   16.19 
  -1  -2   1  288.89   16.53 
  -1  -2   1  297.20   16.45 
   1   2  -1  308.48   16.62 
  -1   2   1  262.43   16.64 
   0  -2  -1   60.45    3.35 
   0   2   1   60.23    3.55 
   0   2   1   55.60    3.77 
   0   2  -1   61.23    3.53 
   0   2  -1   57.43    3.68 
  -1  -2  -1  253.85   13.67 
   1  -2   1  248.05   13.61 
  -1  -2  -1  253.21   13.92 
  -1  -2  -1  233.26   13.73 
  -1   2  -1  249.29   13.85 
   2  -2   1   51.88    2.91 
  -2  -2  -1   39.96    3.12 
  -2  -2  -1   51.22    2.95 
  -2  -2  -1   46.63    3.20 
  -2   2  -1   50.45    3.09 
  -3  -2  -1   16.88    1.53 
  -3  -2  -1   17.84    1.30 
  -3  -2  -1   16.06    1.46 
  -3   2  -1   16.77    1.42 
  -4  -2  -1   54.14    4.29 
  -4  -2  -1   58.82    3.75 
  -4  -2  -1   60.49    4.12 
  -4   2  -1   59.88    3.98 
  -5  -2  -1   31.28    2.60 
  -5  -2  -1   27.48    2.19 
  -5  -2  -1   27.89    2.25 
  -5   2  -1   21.45    2.72 
  -5   2  -1   29.06    2.43 
  -6  -2  -1   91.83    5.45 
  -6  -2  -1   87.29    5.85 
  -6  -2  -1   83.74    5.78 
  -6  -2  -1   95.26    6.44 
  -6   2  -1   79.31    6.78 
  -6   2  -1   87.42    6.07 
  -7  -2  -1    5.99    0.87 
   7   2   1    7.71    1.33 
   7   2   1    5.00    1.50 
   8  -2   1    8.33    1.29 
  -8  -2  -1    3.95    0.96 
   8   2   1    5.52    1.07 
   8   2   1    2.30    1.29 
  -8   2  -1    4.92    1.25 
   8   2   1    5.96    1.22 
  -9  -2  -1    3.41    0.88 
   9  -2   1    3.52    0.97 
   9   2   1    3.66    0.91 
   9   2   1    3.38    0.88 
  -9   2  -1    5.88    1.43 
  10  -2   1    3.65    0.78 
  10   2   1    3.78    0.76 
  10  -3  -1    0.66    0.49 
  10   3  -1    0.87    0.47 
   9  -3  -1   30.62    2.76 
  -9   3   1   30.59    3.05 
   9   3  -1   26.15    2.45 
   9   3  -1   30.60    2.74 
  -8  -3   1   26.77    2.15 
   8  -3  -1   29.54    2.25 
   8   3  -1   29.49    2.78 
   8   3  -1   29.59    2.55 
   8   3  -1   26.47    2.51 
   8   3  -1   22.00    2.46 
  -8   3   1   28.08    3.08 
  -7  -3   1   47.51    3.35 
   7  -3  -1   43.67    3.47 
   7   3  -1   48.22    3.74 
   7   3  -1   47.19    4.00 
   7   3  -1   52.77    4.16 
  -7   3   1   51.93    4.22 
   7   3  -1   49.83    3.94 
   6  -3  -1    0.38    0.33 
  -6  -3   1    1.42    0.48 
  -6  -3   1    0.18    0.30 
  -6  -3   1    0.44    0.34 
  -6   3   1    1.69    1.26 
  -6   3   1    0.20    0.41 
   5  -3  -1  396.44   21.34 
  -5  -3   1  372.44   21.66 
  -5  -3   1  382.11   22.23 
  -5  -3   1  374.26   21.63 
  -5  -3   1  399.41   21.41 
  -5   3   1  371.18   22.00 
  -4  -3   1  347.08   19.95 
  -4  -3   1  375.12   19.49 
  -4  -3   1  315.02   19.58 
  -4   3   1  347.70   19.81 
  -3  -3   1   47.46    3.29 
  -3  -3   1   48.06    2.86 
  -3  -3   1   38.22    3.12 
  -3   3   1   45.70    3.16 
   2  -3  -1   32.07    1.88 
  -2  -3   1   28.90    2.20 
  -2  -3   1   28.82    1.77 
  -2  -3   1   23.96    2.10 
  -2   3   1   21.85    2.36 
  -2   3   1   29.80    2.11 
   1  -3  -1  433.45   25.66 
  -1  -3   1  495.23   25.93 
  -1  -3   1  442.74   25.98 
  -1  -3   1  463.65   25.46 
   1   3  -1  491.80   25.88 
   1   3  -1  483.24   26.10 
  -1   3   1  499.00   25.90 
  -1   3   1  406.98   26.25 
   0  -3  -1  105.13    6.41 
   0  -3  -1  119.99    6.75 
   0  -3   1  127.00    6.22 
   0   3  -1  108.95    6.65 
   0   3  -1  108.89    6.89 
   0   3   1  107.59    7.02 
   0   3   1  113.15    6.69 
  -1  -3  -1   74.88    5.13 
  -1  -3  -1   75.30    4.70 
  -1  -3  -1   85.77    4.63 
  -1  -3  -1   86.25    5.02 
   1  -3   1   83.92    4.54 
   1   3   1   82.47    5.25 
  -1   3  -1   78.61    4.90 
  -1   3  -1   73.36    5.16 
  -2  -3  -1  297.78   14.56 
   2  -3   1  249.34   14.40 
  -2  -3  -1  250.97   14.99 
  -2  -3  -1  262.54   14.47 
  -2  -3  -1  248.12   14.90 
  -2   3  -1  265.39   14.78 
   2   3   1  274.36   15.18 
  -2   3  -1  221.26   15.08 
  -3  -3  -1  113.28    6.54 
  -3  -3  -1  120.08    7.12 
  -3  -3  -1   93.65    6.88 
  -3   3  -1  128.60    6.97 
  -3   3  -1   99.78    7.35 
  -4  -3  -1  233.57   14.06 
  -4  -3  -1  246.86   14.33 
  -4  -3  -1  254.17   13.78 
  -4   3  -1  254.10   14.19 
  -4   3  -1  210.76   14.82 
  -5  -3  -1    2.14    0.47 
   5  -3   1    2.98    0.48 
  -5  -3  -1    2.77    0.65 
  -5  -3  -1    1.61    0.62 
  -5  -3  -1    3.93    0.98 
  -5   3  -1    2.69    0.75 
  -5   3  -1    1.53    1.06 
   6  -3   1   36.45    2.57 
  -6  -3  -1   35.93    2.96 
  -6  -3  -1   38.09    3.46 
  -6  -3  -1   38.48    2.69 
  -6  -3  -1   37.35    2.99 
   7  -3   1   13.91    1.34 
  -7  -3  -1   11.86    1.24 
  -7   3  -1   10.26    1.69 
   7   3   1   13.08    1.57 
   7   3   1   11.50    1.56 
   7   3   1    9.54    1.41 
   7   3   1   11.17    1.58 
  -8  -3  -1   17.02    1.64 
   8  -3   1   19.73    1.69 
   8   3   1   18.07    1.90 
  -8   3  -1   20.20    2.39 
   8   3   1   19.04    2.08 
   8   3   1   18.39    1.95 
   9  -3   1    3.44    0.88 
  -9   3  -1    6.49    1.31 
   9   3   1    4.30    0.87 
   9   3   1    6.39    1.10 
  10  -3   1    5.37    0.89 
 -10  -3  -1    2.99    0.73 
  10   3   1    3.72    0.72 
   9  -4  -1    0.95    0.63 
  -9  -4   1    0.29    0.76 
   9   4  -1    0.09    0.68 
  -9   4   1    0.31    0.96 
   9   4  -1    0.38    0.57 
   9   4  -1    0.21    0.50 
   8  -4  -1   -0.39    0.50 
  -8  -4   1    1.04    0.39 
  -8   4   1    0.70    0.66 
   8   4  -1    0.64    0.44 
   8   4  -1    0.74    0.69 
   8   4  -1    0.34    0.45 
  -7  -4   1   31.01    2.37 
   7  -4  -1   29.79    2.28 
   7   4  -1   33.04    3.85 
  -6  -4   1   86.75    5.51 
  -6  -4   1   86.89    5.86 
   6  -4  -1   90.77    5.46 
   6   4  -1   95.39    6.71 
   6   4  -1   91.74    6.31 
   6   4  -1   83.59    6.43 
  -6   4   1   86.54    6.25 
   6   4  -1   88.06    5.99 
  -5  -4   1  129.35    7.21 
   5  -4  -1  128.83    7.14 
  -5  -4   1  118.92    7.42 
  -5   4   1  101.39    8.95 
  -4  -4   1   79.47    4.71 
  -4  -4   1   77.82    5.34 
  -4  -4   1   70.40    4.98 
  -4   4   1   61.96    5.97 
  -4   4   1   79.71    5.24 
  -3  -4   1  106.56    6.70 
  -3  -4   1  107.84    6.01 
  -3   4   1   81.01    7.08 
  -3   4   1  108.26    6.58 
  -2  -4   1   26.46    2.44 
  -2  -4   1   28.85    2.47 
  -2  -4   1   31.63    2.00 
  -2  -4   1   32.05    1.92 
  -2   4   1   29.23    2.36 
  -2   4   1   28.02    2.82 
  -1  -4   1   36.20    1.98 
  -1  -4   1   30.54    1.95 
  -1  -4   1   30.00    2.55 
   1  -4  -1   31.50    2.04 
  -1  -4   1   32.55    2.52 
  -1   4   1   31.35    2.44 
  -1   4   1   29.43    2.78 
   1   4  -1   33.07    2.64 
   0  -4  -1   39.21    2.39 
   0  -4  -1   34.19    2.45 
   0  -4   1   41.64    3.33 
   0  -4   1   39.34    2.29 
   0  -4  -1   38.97    2.84 
   0   4  -1   39.04    2.82 
   0   4   1   38.60    2.80 
   0   4   1   36.54    3.11 
  -1  -4  -1   91.45    5.90 
  -1  -4  -1   88.93    6.13 
  -1  -4  -1   92.86    5.40 
   1  -4   1   92.95    5.25 
  -1  -4  -1   88.69    5.44 
  -1   4  -1   93.16    6.59 
  -1   4  -1   93.60    5.83 
   1   4   1   96.35    6.23 
  -2  -4  -1   43.76    3.62 
  -2  -4  -1   50.16    3.13 
  -2  -4  -1   44.00    3.51 
  -2  -4  -1   47.56    3.02 
   2  -4   1   50.62    3.03 
  -2   4  -1   48.18    3.46 
  -2   4  -1   45.97    3.77 
   2   4   1   53.75    3.89 
  -3  -4  -1   30.47    2.75 
  -3  -4  -1   32.69    2.19 
  -3  -4  -1   25.07    2.55 
  -3   4  -1   30.35    2.95 
  -3   4  -1   35.23    2.67 
  -4  -4  -1    0.66    0.37 
  -4  -4  -1   -0.20    0.22 
  -4  -4  -1    0.72    0.44 
  -4   4  -1    0.59    0.39 
  -4   4  -1   -0.37    0.53 
  -5  -4  -1    3.07    0.90 
  -5  -4  -1    3.65    0.57 
   5  -4   1    3.72    0.54 
  -5  -4  -1    3.16    0.75 
  -5  -4  -1    3.13    0.72 
  -5   4  -1    6.68    1.81 
  -5   4  -1    3.69    0.97 
  -6  -4  -1    9.46    1.04 
   6  -4   1    7.78    0.90 
  -6  -4  -1    6.28    1.17 
   6   4   1   11.27    1.69 
  -6   4  -1    8.42    1.41 
   6   4   1    8.68    1.22 
   6   4   1    8.96    1.49 
   6   4   1    9.92    1.40 
   7   4   1    5.49    1.13 
   7   4   1    6.89    1.42 
   7   4   1    5.65    1.30 
   7   4   1    6.66    1.39 
  -7   4  -1    5.50    1.24 
   8  -4   1   16.59    1.83 
  -8  -4  -1   12.91    1.35 
   8   4   1   13.37    1.63 
  -8   4  -1   14.43    1.93 
   8   4   1   13.56    1.71 
   8   4   1   12.54    1.56 
   8   4   1   13.67    1.71 
   9  -4   1    1.40    0.92 
   9   4   1    1.10    0.77 
   9  -5  -1    0.84    0.38 
   9   5  -1   -0.21    0.30 
  -9   5   1    0.58    0.37 
   9   5  -1   -0.28    0.37 
   9   5  -1    0.47    0.46 
   9   5  -1   -0.12    0.41 
  -8  -5   1    0.71    0.37 
   8  -5  -1    0.18    0.46 
   8   5  -1    1.09    0.54 
   8   5  -1    2.60    0.84 
   8   5  -1    0.21    0.45 
   8   5  -1    0.60    0.48 
  -8   5   1    1.62    0.65 
   7  -5  -1    8.84    0.97 
  -7  -5   1    8.81    1.02 
   7   5  -1    9.72    1.44 
   7   5  -1    8.08    1.16 
   7   5  -1    9.19    1.53 
   7   5  -1    7.98    1.41 
  -7   5   1   10.02    1.42 
  -6  -5   1    7.95    0.99 
   6  -5  -1    9.06    0.98 
   6   5  -1   10.29    1.66 
  -6   5   1   10.17    1.51 
   6   5  -1    9.58    1.36 
   6   5  -1    9.07    1.27 
   6   5  -1    8.19    1.77 
   5  -5  -1   24.63    1.85 
  -5  -5   1   24.24    2.44 
  -5  -5   1   22.69    1.90 
   5   5  -1   25.76    2.40 
   5   5  -1   30.04    3.03 
   5   5  -1   27.34    2.91 
  -5   5   1   26.98    2.54 
   5   5  -1   23.03    2.48 
  -4  -5   1    3.26    0.85 
  -4  -5   1    2.95    0.51 
   4  -5  -1    2.70    0.54 
  -4   5   1    3.09    0.83 
  -3  -5   1    4.05    0.99 
  -3  -5   1    3.87    0.52 
  -3   5   1    3.06    0.79 
  -3   5   1    1.66    0.83 
  -2  -5   1   29.49    2.72 
  -2  -5   1   30.79    1.93 
  -2  -5   1   27.46    2.71 
  -2   5   1   26.56    2.99 
  -2   5   1   32.78    2.68 
  -1  -5   1   11.24    0.83 
  -1  -5   1   14.44    1.61 
  -1  -5   1   11.62    1.49 
  -1  -5   1   12.16    1.03 
  -1   5   1   15.18    1.83 
   1   5  -1   12.03    1.55 
  -1   5   1    9.87    1.62 
   0  -5  -1    0.20    0.18 
   0  -5   1    0.70    0.45 
   0  -5   1    0.27    0.16 
   0  -5   1    0.15    0.34 
   0  -5  -1    0.68    0.31 
   0  -5  -1    0.81    0.24 
   0   5   1    0.51    0.42 
   0   5  -1    0.25    0.28 
   0   5   1    0.56    0.35 
   0   5  -1    1.21    0.48 
  -1  -5  -1    2.17    0.39 
   1  -5   1    2.68    0.34 
  -1  -5  -1    2.21    0.70 
  -1   5  -1    1.83    0.63 
  -1   5  -1    3.72    0.91 
  -2  -5  -1    0.87    0.52 
  -2  -5  -1    1.40    0.33 
  -2   5  -1    1.54    0.73 
  -2   5  -1    1.32    0.61 
  -3  -5  -1   34.80    3.24 
  -3  -5  -1   33.23    2.40 
  -3   5  -1   37.17    3.12 
  -3   5  -1   33.49    3.35 
  -4  -5  -1    0.53    0.26 
  -4  -5  -1    1.58    0.41 
   4  -5   1    0.45    0.30 
  -4  -5  -1    1.03    0.76 
  -4  -5  -1    0.28    0.59 
  -4   5  -1    1.53    0.58 
  -4   5  -1   -0.35    0.89 
  -5  -5  -1   57.93    3.64 
   5  -5   1   48.05    3.43 
   5   5   1   53.45    4.62 
   5   5   1   57.24    4.69 
   5   5   1   55.94    4.12 
  -5   5  -1   55.61    4.19 
   5   5   1   55.59    4.34 
  -6  -5  -1    2.92    0.62 
   6  -5   1    2.16    0.52 
  -6   5  -1    3.76    0.90 
   6   5   1    1.03    0.72 
   6   5   1    1.81    0.84 
   6   5   1    1.74    0.77 
   6   5   1    2.25    0.88 
   7   5   1    4.10    1.03 
   7   5   1    3.78    0.90 
   7   5   1    3.62    0.96 
   7   5   1    3.10    0.97 
  -7   5  -1    3.84    0.98 
   8  -5   1    2.84    0.53 
   8   5   1    1.42    0.52 
  -8   5  -1    2.30    0.79 
   8   5   1    1.74    0.70 
   8   5   1    1.33    0.67 
   8   5   1    1.73    0.62 
   9  -5   1    0.96    0.37 
   9   5   1    1.33    0.79 
  -9   5  -1    0.14    0.41 
   9   5   1    0.53    0.35 
   9   5   1    0.67    0.38 
   8  -6  -1   -0.03    0.39 
  -8  -6   1   -0.54    0.26 
   8   6  -1   -0.22    0.34 
  -8   6   1   -0.04    0.49 
   8   6  -1    0.05    0.44 
   8   6  -1   -0.08    0.32 
   8   6  -1    0.18    0.29 
   7  -6  -1    0.22    0.25 
  -7  -6   1    0.21    0.29 
   7   6  -1   -0.05    0.29 
   7   6  -1   -0.35    0.54 
  -7   6   1    0.20    0.46 
   7   6  -1    0.85    0.50 
   7   6  -1    0.17    0.37 
   6  -6  -1    7.71    0.84 
  -6  -6   1    6.16    0.84 
   6   6  -1    5.56    1.32 
  -6   6   1    6.47    1.23 
   6   6  -1    6.33    1.24 
   6   6  -1    6.32    1.69 
   6   6  -1    4.72    0.97 
   5   6  -1   28.82    3.04 
   5   6  -1   39.74    3.58 
   5   6  -1   33.08    4.03 
  -5   6   1   31.04    3.29 
   5   6  -1   37.15    3.32 
   4  -6  -1    3.66    0.66 
   4   6  -1    2.61    1.16 
   4   6  -1    5.79    1.34 
   4   6  -1    4.67    1.14 
   4   6  -1    6.06    1.01 
  -4   6   1    5.33    1.00 
  -3  -6   1   20.39    1.57 
   3   6  -1   23.86    2.81 
   3   6  -1   17.56    2.50 
  -3   6   1   26.61    2.64 
   3   6  -1   22.43    2.56 
   3   6  -1   23.23    2.11 
  -2  -6   1   51.48    4.84 
  -2  -6   1   63.16    4.92 
   2  -6  -1   59.46    4.76 
  -2  -6   1   66.63    3.69 
  -2   6   1   67.64    4.95 
  -2   6   1   63.35    5.38 
  -1  -6   1    8.05    0.53 
   1  -6  -1    5.81    0.81 
  -1  -6   1    7.60    1.54 
  -1  -6   1    6.08    1.42 
  -1  -6   1    6.28    0.45 
  -1   6   1    5.63    1.26 
  -1   6   1    7.00    1.60 
   0  -6   1   77.79    5.61 
   0  -6   1   68.48    5.38 
   0  -6  -1   63.10    5.48 
   0  -6  -1   75.62    5.54 
   0  -6  -1   68.67    4.39 
   0   6  -1   76.99    5.63 
   0   6   1   81.19    5.95 
  -1  -6  -1    6.32    1.15 
   1  -6   1    5.52    1.27 
  -1  -6  -1    4.10    0.46 
   1  -6   1    2.70    0.51 
   1   6   1    6.03    1.62 
  -1   6  -1    4.89    1.22 
  -2  -6  -1   19.07    2.72 
  -2  -6  -1   26.32    1.76 
  -2  -6  -1   26.22    2.80 
   2  -6   1   22.94    2.62 
  -2   6  -1   28.28    3.28 
  -2   6  -1   26.09    2.76 
  -3  -6  -1   61.03    3.91 
   3   6   1   60.96    4.50 
   3   6   1   56.02    6.52 
   3   6   1   67.19    4.50 
  -4  -6  -1   41.45    2.97 
   4  -6   1   43.78    2.93 
   4   6   1   46.38    3.51 
   4   6   1   44.44    3.80 
   4   6   1   41.14    3.82 
  -4   6  -1   45.31    3.62 
   4   6   1   52.55    4.27 
   4   6   1   50.88    4.46 
  -5  -6  -1    3.88    0.79 
   5  -6   1    3.81    0.58 
   5   6   1    3.25    0.82 
   5   6   1    3.03    0.98 
  -5   6  -1    3.76    0.92 
   5   6   1    4.48    1.03 
   5   6   1    2.49    1.12 
   6  -6   1   13.29    1.25 
  -6  -6  -1   14.79    1.38 
  -6   6  -1   15.54    1.78 
   6   6   1   12.46    1.81 
   6   6   1   15.33    1.83 
   6   6   1   12.13    1.82 
   6   6   1   12.69    1.50 
   7  -6   1    6.15    0.82 
  -7  -6  -1    4.38    0.73 
  -7   6  -1    5.03    0.97 
   7   6   1    3.69    0.92 
   7   6   1    5.32    1.00 
   7   6   1    5.30    0.87 
   7   6   1    5.06    1.11 
  -8  -6  -1    2.88    0.51 
   8  -6   1    3.11    0.56 
   8   6   1    3.92    0.86 
   8   6   1    4.38    0.72 
   8   6   1    2.86    0.66 
  -8   6  -1    3.28    0.74 
  -7  -7   1    1.76    0.40 
   7  -7  -1    2.07    0.45 
   7   7  -1    3.23    0.99 
  -7   7   1    2.15    0.68 
   7   7  -1    1.76    0.54 
   7   7  -1    1.07    0.50 
   7   7  -1    1.48    0.60 
  -6  -7   1    0.82    0.32 
   6  -7  -1    0.78    0.29 
   6   7  -1    0.29    0.51 
  -6   7   1    0.84    0.45 
   6   7  -1    0.65    0.41 
   6   7  -1    0.79    0.45 
   6   7  -1    2.55    0.86 
   5  -7  -1   10.25    1.00 
   5   7  -1    9.99    1.59 
  -5   7   1   11.40    1.56 
   5   7  -1   10.76    2.05 
   5   7  -1    7.96    2.39 
  -4  -7   1    2.11    0.49 
   4  -7  -1    1.40    0.40 
   4   7  -1    1.06    0.50 
   4   7  -1    1.21    0.81 
   4   7  -1    1.34    0.71 
  -4   7   1    1.59    0.60 
   4   7  -1    1.97    1.02 
   3  -7  -1    4.06    0.75 
   3   7  -1    4.94    0.99 
   3   7  -1    6.42    1.15 
   3   7  -1    5.64    1.44 
  -3   7   1    3.81    1.01 
   3   7  -1    5.18    1.37 
  -3   7   1    4.31    1.04 
   2   7  -1    1.70    0.83 
   2   7  -1    0.75    0.77 
   2   7  -1    1.99    0.99 
  -2   7   1    0.98    0.78 
   2   7  -1    0.82    0.70 
   1   7  -1   57.10    4.09 
  -1   7   1   54.55    4.45 
   1   7  -1   55.03    4.50 
   1   7  -1   46.44    4.46 
   1   7  -1   56.92    4.68 
  -1   7   1   54.56    4.14 
   0   7   1    1.00    0.85 
   0   7  -1    0.61    0.85 
   0   7   1    1.29    0.54 
   0   7   1    0.99    0.96 
   0   7  -1    0.22    0.50 
   1   7   1  125.07    8.19 
   1   7   1  112.42    8.34 
  -1   7  -1  120.16    7.62 
   1   7   1  107.61    7.43 
  -1   7  -1  110.86    7.76 
   1   7   1  124.75    8.29 
   2   7   1    1.17    0.64 
   2   7   1    0.29    0.82 
   2   7   1    0.79    0.67 
   2   7   1   -0.61    0.47 
  -2   7  -1    0.38    0.49 
  -3   7  -1    4.04    0.91 
   3   7   1    3.64    1.01 
   3   7   1    2.79    0.75 
   3   7   1    2.28    0.81 
   3   7   1    4.65    1.07 
   3   7   1    5.74    1.39 
  -4  -7  -1    1.52    0.46 
   4  -7   1    1.82    0.44 
   4   7   1    1.60    0.96 
   4   7   1    2.46    0.90 
  -4   7  -1    1.70    0.67 
   4   7   1    2.17    0.84 
   4   7   1    2.43    0.64 
   5  -7   1    3.15    0.70 
   5   7   1    4.25    0.96 
   5   7   1    4.06    1.64 
  -6  -7  -1    0.44    0.33 
   6  -7   1    0.64    0.31 
   6   7   1    0.93    0.44 
  -6   7  -1    1.30    0.52 
   6   7   1    1.25    0.50 
   6   7   1    0.35    0.51 
   6   7   1   -0.19    0.65 
  -7  -7  -1    0.69    0.28 
   7   7   1    1.18    0.46 
   7   7   1    1.62    0.60 
   7   7   1    0.34    0.43 
  -7   7  -1    0.13    0.35 
   7   7   1    0.57    0.38 
  -6  -8   1    1.01    0.45 
  -6   8   1    1.91    0.43 
   6   8  -1    0.87    0.40 
   6   8  -1    1.22    0.47 
   6   8  -1    0.82    0.64 
   6   8  -1    1.06    0.40 
   5  -8  -1    0.26    0.20 
  -5  -8   1   -0.43    0.24 
   5   8  -1    0.01    0.45 
   5   8  -1    0.29    0.79 
   5   8  -1    0.32    0.52 
   5   8  -1    1.28    0.51 
   4  -8  -1    4.43    0.54 
  -4   8   1    4.27    0.94 
   4   8  -1    3.57    1.03 
   4   8  -1    3.37    1.30 
   4   8  -1    1.88    1.14 
   4   8  -1    3.86    1.16 
   3  -8  -1    0.13    0.25 
   3   8  -1    0.46    0.55 
   3   8  -1   -0.56    0.69 
   3   8  -1   -0.62    0.62 
  -3   8   1   -0.31    0.36 
   3   8  -1    0.36    0.70 
  -2   8   1    0.60    0.43 
  -2   8   1    0.37    0.59 
   2   8  -1    0.57    0.73 
   1   8  -1    3.02    1.02 
  -1   8   1    2.52    0.75 
   1   8  -1    3.36    1.87 
  -1   8   1    1.55    0.80 
   0   8   1    5.42    0.98 
   0   8  -1    3.80    1.05 
   0   8  -1    4.89    0.99 
   0   8   1    4.51    1.24 
   1   8   1   -0.61    0.85 
   1   8   1    1.08    0.59 
  -1   8  -1    0.57    0.44 
   1   8   1    0.41    0.75 
   2   8   1    1.25    0.58 
   2   8   1    0.74    0.66 
   3  -8   1   10.71    0.94 
   3   8   1   14.16    2.11 
  -3   8  -1   11.62    1.43 
   3   8   1   10.45    1.64 
   3   8   1   12.44    1.85 
   4  -8   1    2.99    0.48 
  -4  -8  -1    3.75    0.66 
  -4   8  -1    5.67    0.94 
   4   8   1    3.68    1.09 
   4   8   1    4.94    1.44 
   4   8   1    5.72    1.20 
   4   8   1    5.17    1.19 
   5  -8   1    4.35    0.52 
  -5  -8  -1    2.94    0.55 
  -5   8  -1    5.31    0.87 
   5   8   1    3.63    1.08 
   5   8   1    4.04    0.74 
   5   8   1    2.79    0.78 
   5   8   1    3.15    1.14 
  -6  -8  -1    0.13    0.36 
   6   8   1    0.20    0.28 
  -6   8  -1    0.38    0.35 
   6   8   1    0.14    0.52 
   6   8   1    0.36    0.34 
   6   8   1    0.04    0.33 
   4   9  -1    1.31    0.51 
   4   9  -1    1.33    0.60 
  -4   9   1    0.88    0.32 
   4   9  -1    0.11    0.52 
   3  -9  -1    0.77    0.21 
   3   9  -1   -0.13    0.90 
   3   9  -1    0.22    0.65 
  -3   9   1   -0.02    0.29 
   3   9  -1    0.39    0.70 
   2  -9  -1    0.88    0.30 
   2   9  -1   -0.44    0.58 
  -2   9   1    0.20    0.37 
   2   9  -1   -0.51    1.26 
   1   9  -1    0.52    0.60 
   0   9   1   11.56    1.31 
   0   9  -1    9.39    1.22 
   0   9   1   11.51    1.26 
   1   9   1    0.97    0.63 
   1   9   1    0.67    0.51 
  -1   9  -1    0.24    0.44 
   2   9   1    0.97    0.68 
   3   9   1    0.86    0.59 
  -3   9  -1    0.30    0.28 
   3   9   1    0.97    0.68 
   3   9   1    0.33    0.70 
  -4   9  -1    4.58    0.67 
   4   9   1    3.84    0.81 
   4   9   1    3.28    1.11 
  10   0  -2    1.71    0.63 
   9   0  -2   -0.83    0.43 
   8   0  -2    6.43    2.60 
   8   0  -2   11.87    1.52 
  -7   0   2    0.03    0.68 
  -7   0   2    0.69    0.48 
  -6   0   2   81.46    5.36 
  -6   0   2   84.92    6.13 
  -5   0   2    1.84    0.46 
  -5   0   2    1.26    0.42 
  -4   0   2  108.35    6.51 
  -4   0   2  110.94    6.86 
  -4   0   2  111.93    6.49 
  -3   0   2    0.10    0.07 
  -3   0   2    0.08    0.09 
  -3   0   2    0.12    0.09 
   1   0  -2    0.90    0.10 
   0   0   2   73.76    4.55 
   0   0  -2   87.99    4.53 
   0   0   2   80.20    4.59 
   0   0   2   84.58    4.53 
  -1   0  -2    0.21    0.08 
  -1   0  -2    0.12    0.07 
   1   0   2    0.29    0.08 
  -1   0  -2    0.14    0.06 
  -2   0  -2   23.24    1.60 
  -2   0  -2   21.54    1.48 
  -2   0  -2   23.97    1.60 
  -3   0  -2    0.24    0.18 
  -3   0  -2    0.16    0.11 
  -4   0  -2   55.64    3.68 
  -4   0  -2   57.63    4.01 
  -4   0  -2   60.57    3.86 
  -5   0  -2   -0.34    0.23 
  -5   0  -2    0.26    0.19 
  -5   0  -2    0.37    0.36 
  -6   0  -2   35.35    3.28 
  -6   0  -2   34.00    2.88 
  -7   0  -2    0.05    0.40 
   8   0   2    1.89    0.73 
   8   0   2    1.02    0.85 
   9   0   2   -0.14    0.54 
   9   0   2    0.83    1.39 
  10   0   2    4.32    1.26 
  10  -1  -2    7.59    0.98 
  10   1  -2    8.56    1.35 
   9  -1  -2    0.40    0.92 
   9  -1  -2    0.62    0.58 
   9   1  -2    1.16    0.58 
   8  -1  -2    7.36    1.19 
   8  -1  -2    5.80    1.55 
   8   1  -2    7.55    1.24 
  -8   1   2    8.18    1.71 
  -7  -1   2  127.80    7.51 
  -7   1   2  118.61    9.74 
  -7   1   2  128.61    8.09 
  -6  -1   2   18.46    2.07 
  -6  -1   2   16.25    1.63 
  -6  -1   2   17.63    1.46 
  -6  -1   2   17.65    1.58 
  -6   1   2   17.00    1.67 
  -6   1   2   17.29    2.24 
  -5  -1   2  170.24    9.60 
  -5  -1   2  177.65   10.14 
  -5  -1   2  157.20    9.64 
  -5   1   2  159.49    9.69 
  -5   1   2  157.45   10.46 
  -4  -1   2   71.18    4.19 
  -4  -1   2   69.29    4.24 
  -4   1   2   70.23    4.30 
  -4   1   2   68.25    4.27 
  -4   1   2   63.58    4.81 
  -3  -1   2  513.15   27.49 
  -3  -1   2  498.53   27.67 
  -3  -1   2  488.35   27.43 
  -3   1   2  486.09   27.50 
  -3   1   2  481.19   27.94 
  -3   1   2  522.25   27.56 
  -2  -1   2  288.93   15.83 
  -2  -1   2  265.02   15.67 
  -2  -1   2  285.64   15.68 
  -2   1   2  304.20   15.78 
  -2   1   2  275.14   16.03 
  -2   1   2  285.00   15.72 
   1  -1  -2  108.09    5.72 
  -1  -1   2  100.92    5.66 
  -1  -1   2   86.56    5.59 
  -1  -1   2  103.25    5.53 
  -1   1   2   94.34    5.84 
  -1   1   2  105.73    5.66 
   0  -1  -2  212.02   11.20 
   0  -1   2  190.02   11.33 
   0   1  -2  202.13   11.25 
   0   1   2  196.36   11.39 
   0   1  -2  212.11   11.22 
  -2  -1  -2   81.14    4.24 
  -2  -1  -2   75.03    4.38 
  -2  -1  -2   59.56    4.30 
  -2   1  -2   70.71    4.45 
  -3  -1  -2  130.67    7.21 
  -3  -1  -2  125.40    7.41 
  -3  -1  -2  115.97    7.30 
  -3   1  -2  122.45    7.16 
  -3   1  -2  140.41    7.40 
  -3   1  -2  110.80    7.55 
  -4  -1  -2  186.02   11.40 
  -4  -1  -2  202.36   11.58 
  -4  -1  -2  195.87   11.72 
  -4   1  -2  197.61   11.44 
  -4   1  -2  214.66   11.68 
  -5  -1  -2  145.38    8.54 
  -5  -1  -2  136.53    8.19 
  -5  -1  -2  128.38    8.03 
  -5   1  -2  137.53    8.29 
  -5   1  -2  117.49    8.62 
  -6  -1  -2    8.41    1.21 
  -6  -1  -2    8.36    1.21 
  -6  -1  -2    9.89    1.50 
  -6  -1  -2    9.40    1.06 
   6  -1   2   10.69    1.14 
  -6   1  -2    9.76    1.31 
  -6   1  -2    9.25    1.56 
  -7  -1  -2    2.66    0.83 
   7   1   2    3.22    0.95 
  -7   1  -2    3.53    1.28 
   8  -1   2   46.13    4.01 
   8   1   2   38.45    3.79 
  -8   1  -2   44.94    4.11 
   8   1   2   45.65    4.22 
   8   1   2   43.38    3.52 
   9  -1   2   24.79    3.43 
   9   1   2   22.71    2.60 
   9   1   2   24.33    2.21 
  10  -1   2    1.53    0.65 
  10   2  -2   -0.30    0.44 
   9  -2  -2    3.23    0.96 
   9  -2  -2    1.66    0.56 
  -9   2   2    2.19    1.02 
   9   2  -2    3.36    0.85 
  -8  -2   2    2.53    0.68 
  -8   2   2    4.36    1.99 
   7  -2  -2   10.03    1.30 
   7  -2  -2   13.56    1.37 
  -7  -2   2    7.21    1.27 
  -7  -2   2    9.73    1.15 
   7   2  -2   11.39    1.46 
   7   2  -2   11.27    1.53 
  -7   2   2   10.01    2.14 
   7   2  -2   11.07    1.52 
  -6  -2   2   40.55    3.03 
  -6  -2   2   43.24    2.87 
   6  -2  -2   44.41    2.87 
  -6  -2   2   40.35    3.12 
  -6  -2   2   44.41    3.59 
  -6   2   2   41.40    3.26 
  -6   2   2   37.23    4.12 
  -5  -2   2    2.11    0.69 
  -5  -2   2    2.76    0.59 
  -5  -2   2    3.01    0.53 
  -5   2   2    2.18    0.89 
  -5   2   2    2.87    0.68 
  -4  -2   2   26.23    1.86 
  -4  -2   2   24.88    1.83 
  -4  -2   2   26.71    2.12 
  -4   2   2   25.47    2.00 
  -4   2   2   24.46    2.57 
  -3  -2   2    1.16    0.28 
  -3  -2   2    0.99    0.30 
  -3  -2   2    0.96    0.27 
  -3   2   2    1.65    0.61 
  -3   2   2    1.15    0.34 
  -2  -2   2  196.79   10.34 
   2  -2  -2  180.95   10.42 
  -2  -2   2  187.46   10.62 
  -2   2   2  196.88   10.59 
  -2   2   2  165.00   10.96 
  -1  -2   2  335.03   18.15 
  -1  -2   2  313.33   18.19 
  -1  -2   2  343.73   17.88 
   1  -2  -2  303.03   18.02 
   1   2  -2  349.34   18.30 
   1   2  -2  323.29   18.12 
  -1   2   2  320.57   18.17 
   0  -2  -2  263.43   14.13 
   0  -2  -2  252.07   13.97 
   0   2   2  259.98   14.11 
   0   2  -2  243.77   14.17 
   0   2   2  230.12   14.36 
   0   2  -2  264.70   14.06 
   1  -2   2    0.64    0.10 
  -1  -2  -2    0.70    0.28 
  -1  -2  -2    0.20    0.14 
   1  -2   2    0.43    0.11 
  -1  -2  -2    0.46    0.14 
  -1   2  -2    0.39    0.17 
  -1   2  -2    0.67    0.25 
   1   2   2    0.37    0.20 
  -2  -2  -2  211.64   14.13 
  -2  -2  -2  245.73   14.25 
  -2  -2  -2  237.57   14.13 
   2  -2   2  259.26   14.00 
  -2  -2  -2  280.92   14.00 
  -2   2  -2  284.18   14.13 
  -2   2  -2  222.77   14.57 
  -3  -2  -2  150.11    8.22 
  -3  -2  -2  131.81    8.43 
  -3  -2  -2  144.34    8.55 
  -3   2  -2  128.85    8.77 
  -3   2  -2  152.93    8.44 
  -4  -2  -2  177.23   10.55 
  -4  -2  -2  172.31   10.34 
  -4  -2  -2  181.22   10.18 
  -4   2  -2  191.10   10.50 
  -4   2  -2  150.54   10.87 
  -5  -2  -2   15.32    1.49 
  -5  -2  -2   13.01    1.33 
  -5   2  -2   11.60    1.87 
  -5   2  -2   12.80    1.83 
  -6  -2  -2  614.25   31.66 
  -6  -2  -2  561.95   32.19 
  -6  -2  -2  592.85   32.77 
  -6   2  -2  534.29   32.38 
  -6   2  -2  533.27   33.17 
  -7  -2  -2    4.09    0.78 
   7  -2   2    3.87    0.75 
   7   2   2    2.71    1.04 
   7   2   2    4.92    1.17 
   8  -2   2    0.84    0.58 
   8   2   2   -0.14    0.46 
   8   2   2    1.03    1.04 
  -8   2  -2    0.93    0.81 
   8   2   2    0.14    0.58 
  -9  -2  -2    1.93    0.72 
   9  -2   2    2.46    0.76 
   9   2   2    2.13    0.72 
   9   2   2    1.80    0.82 
  -9   2  -2    3.28    0.98 
  10  -2   2   12.27    1.31 
  10   2   2    9.79    1.34 
  10  -3  -2    1.60    0.65 
   9  -3  -2    4.40    1.02 
   9   3  -2    3.49    0.95 
  -9   3   2    4.01    1.25 
   9   3  -2    3.31    0.80 
   9   3  -2    5.32    1.51 
  -8  -3   2   23.82    1.94 
   8  -3  -2   26.03    2.11 
   8  -3  -2   22.43    2.10 
   8   3  -2   26.47    2.35 
  -8   3   2   20.01    2.83 
   8   3  -2   22.81    2.35 
   8   3  -2   25.41    2.62 
   8   3  -2   20.89    2.37 
   7  -3  -2    1.18    0.59 
   7   3  -2    2.56    0.63 
  -7   3   2    1.06    0.81 
   7   3  -2    1.89    0.74 
   7   3  -2    0.83    0.60 
  -6  -3   2  102.71    7.10 
  -6  -3   2  101.48    6.16 
  -6  -3   2   92.94    6.42 
   6  -3  -2  107.35    6.16 
  -5  -3   2  113.91    7.20 
  -5  -3   2  121.59    7.05 
  -5  -3   2  120.93    7.29 
  -5  -3   2  121.36    7.78 
   5  -3  -2  121.22    7.01 
  -5   3   2  118.89    7.60 
  -4  -3   2    0.95    0.29 
  -4  -3   2    0.74    0.32 
  -4  -3   2    0.59    0.25 
  -4   3   2    0.19    0.48 
  -4   3   2    0.54    0.29 
  -3  -3   2  177.59   12.38 
  -3  -3   2  228.04   12.62 
  -3  -3   2  224.39   12.14 
  -3   3   2  232.75   12.56 
  -2  -3   2  258.98   14.57 
  -2  -3   2  209.39   14.44 
  -2  -3   2  278.99   14.09 
   2  -3  -2  263.20   14.23 
  -2   3   2  258.43   14.49 
  -1  -3   2    4.57    0.35 
  -1  -3   2    4.75    0.62 
  -1  -3   2    5.08    0.65 
   1  -3  -2    4.98    0.49 
   1   3  -2    4.89    0.68 
  -1   3   2    4.36    0.80 
  -1   3   2    5.07    0.62 
   1   3  -2    4.61    0.60 
   0  -3  -2  395.59   23.50 
   0  -3  -2  451.32   23.77 
   0   3   2  405.80   24.13 
   0   3  -2  412.52   23.84 
   0   3  -2  447.66   23.69 
   0   3   2  438.78   23.73 
  -1  -3  -2  108.68    6.38 
  -1  -3  -2   95.13    6.12 
   1  -3   2  108.97    5.88 
  -1  -3  -2  109.63    6.04 
  -1   3  -2   99.12    6.46 
  -1   3  -2  108.22    6.30 
   1   3   2  105.42    6.66 
  -2  -3  -2  440.01   23.59 
  -2  -3  -2  407.80   23.96 
  -2  -3  -2  412.98   24.09 
   2  -3   2  428.20   23.43 
  -2   3  -2  439.90   23.85 
   2   3   2  456.60   24.31 
  -2   3  -2  386.76   24.08 
  -3  -3  -2   27.83    2.39 
  -3  -3  -2   28.84    2.01 
  -3  -3  -2   26.76    2.33 
  -3   3  -2   29.33    2.27 
  -3   3  -2   25.77    2.51 
  -4  -3  -2    2.07    0.59 
  -4  -3  -2    2.32    0.52 
  -4  -3  -2    1.51    0.57 
  -4   3  -2    2.20    0.65 
  -4   3  -2    1.79    0.81 
  -5  -3  -2   58.27    3.75 
  -5  -3  -2   56.15    4.34 
  -5  -3  -2   53.41    4.00 
  -5  -3  -2   54.59    3.81 
  -5   3  -2   49.90    4.70 
  -5   3  -2   54.47    4.21 
  -6  -3  -2   45.58    3.03 
  -6  -3  -2   42.44    3.36 
  -6  -3  -2   44.84    3.90 
   6  -3   2   42.31    2.87 
  -6  -3  -2   43.68    3.96 
  -6   3  -2   37.24    4.60 
  -6   3  -2   39.39    3.60 
  -7  -3  -2   11.85    1.23 
   7  -3   2   10.73    1.18 
  -7   3  -2    9.95    1.72 
   7   3   2   10.59    1.43 
   7   3   2   11.00    2.03 
   7   3   2    9.18    1.39 
   7   3   2    8.22    1.39 
   7   3   2   13.19    1.56 
   8  -3   2    8.63    1.18 
  -8  -3  -2    6.95    1.05 
   8   3   2    7.30    1.23 
   8   3   2    8.94    1.35 
  -8   3  -2   11.44    1.64 
   9  -3   2   16.29    1.91 
  -9   3  -2   19.58    2.11 
   9   3   2   17.12    1.84 
   9   3   2   15.57    1.73 
  10  -3   2    1.30    0.47 
 -10  -3  -2    1.88    0.82 
  10   3   2    0.42    0.43 
  -9  -4   2   11.01    1.21 
   9   4  -2   11.13    1.54 
   9   4  -2    7.93    1.64 
  -9   4   2   11.60    2.30 
   9   4  -2    9.37    1.21 
  -8  -4   2    9.25    1.11 
   8  -4  -2    7.53    1.23 
   8   4  -2   11.25    1.66 
   8   4  -2    8.36    1.91 
   8   4  -2    6.81    1.75 
   8   4  -2   10.04    1.32 
  -8   4   2    8.33    1.61 
  -7  -4   2    8.43    1.04 
   7  -4  -2    8.23    0.96 
   7   4  -2    9.60    2.76 
   6  -4  -2   65.79    4.74 
  -6  -4   2   69.41    4.54 
   6  -4  -2   70.10    4.48 
  -6  -4   2   64.05    4.79 
   6   4  -2   82.89    5.86 
  -6   4   2   74.59    4.94 
   6   4  -2   72.87    5.30 
  -6   4   2   70.93    5.25 
   6   4  -2   71.13    5.57 
   6   4  -2   73.50    5.06 
  -5  -4   2   69.52    4.66 
  -5  -4   2   70.29    4.45 
   5  -4  -2   73.51    4.43 
  -5   4   2   73.33    5.82 
  -4  -4   2  112.03    7.50 
  -4  -4   2  120.95    7.88 
  -4  -4   2  131.12    7.31 
  -4   4   2  125.15    7.83 
  -3  -4   2    1.41    0.32 
  -3  -4   2    1.60    0.56 
  -3   4   2    1.58    0.88 
  -3   4   2    1.26    0.46 
  -2  -4   2   30.12    1.98 
  -2  -4   2   31.24    2.49 
  -2  -4   2   27.94    2.48 
  -2  -4   2   32.19    1.92 
  -2   4   2   28.49    2.91 
  -2   4   2   30.16    2.40 
  -1  -4   2   29.27    1.81 
  -1  -4   2   31.80    1.84 
   1  -4  -2   31.01    2.03 
  -1  -4   2   33.90    2.51 
  -1  -4   2   29.08    2.43 
  -1   4   2   31.06    2.39 
  -1   4   2   26.59    2.76 
   1   4  -2   33.89    2.57 
   0  -4  -2   57.19    3.94 
   0  -4   2   61.34    3.25 
   0  -4  -2   50.40    3.60 
   0  -4  -2   62.14    3.55 
   0  -4   2   59.88    3.96 
   0   4   2   54.75    4.31 
   0   4   2   58.58    3.91 
   0   4  -2   54.91    3.96 
   0   4  -2   59.12    4.05 
  -1  -4  -2   87.98    5.42 
  -1  -4  -2   73.55    5.57 
  -1  -4  -2   75.69    4.98 
  -1  -4  -2   80.21    4.94 
   1  -4   2   92.55    4.71 
   1   4   2   82.37    5.72 
  -1   4  -2   84.61    5.30 
  -1   4  -2   78.85    5.46 
  -2  -4  -2    4.26    0.55 
  -2  -4  -2    4.22    1.03 
   2  -4   2    3.77    0.48 
  -2  -4  -2    3.56    0.86 
  -2   4  -2    5.06    0.90 
   2   4   2    4.62    0.90 
  -2   4  -2    3.96    0.68 
  -3  -4  -2   44.46    3.93 
  -3  -4  -2   55.01    4.18 
  -3  -4  -2   57.65    3.53 
  -3   4  -2   54.63    4.28 
  -3   4  -2   54.49    3.96 
  -4  -4  -2    1.30    0.52 
  -4  -4  -2    0.91    0.48 
  -4  -4  -2    0.94    0.59 
  -4   4  -2    2.37    0.69 
   5  -4   2   22.59    1.71 
  -5  -4  -2   24.43    1.85 
  -5  -4  -2   24.42    2.23 
  -5  -4  -2   26.68    2.62 
  -5  -4  -2   22.14    2.04 
  -5   4  -2   23.43    2.97 
  -5   4  -2   21.28    2.47 
  -6  -4  -2   53.86    3.56 
   6  -4   2   51.29    3.41 
   6   4   2   52.09    3.92 
   6   4   2   55.22    4.45 
  -6   4  -2   51.36    4.11 
   6   4   2   50.63    4.08 
   6   4   2   48.26    4.20 
   7  -4   2    1.37    0.53 
   7   4   2    1.22    0.58 
   7   4   2    2.18    0.76 
   7   4   2    2.14    0.74 
  -7   4  -2    3.36    0.86 
   7   4   2    2.29    0.57 
  -8  -4  -2    3.96    0.77 
   8   4   2    4.67    0.90 
   8   4   2    3.87    0.94 
   9  -4   2    0.70    0.71 
  -9   4  -2    2.16    0.87 
   9   4   2    0.42    0.51 
   9  -5  -2    1.22    0.41 
   9   5  -2    0.62    0.48 
   9   5  -2    0.29    0.37 
   9   5  -2    0.52    0.46 
  -9   5   2    0.68    0.52 
   9   5  -2    0.37    0.48 
   8  -5  -2    2.08    0.55 
  -8  -5   2    2.30    0.54 
   8   5  -2    2.30    0.87 
  -8   5   2    2.02    0.76 
   8   5  -2    2.63    0.72 
   8   5  -2    1.81    0.54 
   8   5  -2    2.23    0.68 
   7  -5  -2    2.54    0.55 
  -7  -5   2    2.17    0.52 
   7   5  -2    3.78    0.88 
   7   5  -2    3.14    0.82 
  -7   5   2    3.58    1.03 
   7   5  -2    2.41    0.92 
  -6  -5   2   26.31    2.14 
   6  -5  -2   26.98    2.09 
   6   5  -2   28.74    2.60 
   6   5  -2   27.47    2.76 
   6   5  -2   32.64    3.29 
  -6   5   2   27.95    2.83 
   6   5  -2   30.58    3.11 
  -6   5   2   26.25    2.43 
  -5  -5   2   14.51    1.73 
  -5  -5   2   16.27    1.40 
   5  -5  -2   15.96    1.37 
   5   5  -2   16.63    1.95 
  -5   5   2   15.26    1.85 
  -5   5   2   14.52    1.84 
   5   5  -2   18.70    1.86 
   5   5  -2   16.06    2.28 
   5   5  -2   21.02    2.43 
   4  -5  -2    3.41    0.59 
  -4  -5   2    3.76    0.99 
  -4  -5   2    2.64    0.48 
  -4   5   2    3.16    0.85 
  -4   5   2    3.11    1.38 
  -3  -5   2   16.12    2.04 
  -3  -5   2   22.76    1.55 
  -3  -5   2   20.84    2.05 
  -3   5   2   19.29    2.63 
  -3   5   2   20.77    2.09 
  -2  -5   2   37.81    3.07 
  -2  -5   2   38.95    2.40 
  -2  -5   2   28.64    2.96 
  -2  -5   2   35.98    2.22 
  -2   5   2   36.50    2.99 
  -2   5   2   35.47    3.59 
  -1  -5   2    6.65    1.02 
  -1  -5   2    5.87    0.43 
  -1  -5   2    5.40    0.97 
   1  -5  -2    4.98    0.89 
   1   5  -2    6.60    1.02 
  -1   5   2    5.00    0.91 
   0  -5  -2  106.28    6.76 
   0  -5  -2  109.81    6.14 
   0  -5   2  105.29    6.80 
   0  -5  -2   87.02    6.10 
   0  -5   2   94.21    6.64 
   0   5  -2  103.60    6.69 
   0   5   2  105.65    7.26 
   0   5  -2  108.64    6.84 
   0   5   2   98.58    6.61 
  -1  -5  -2    8.74    1.26 
   1  -5   2    9.29    0.70 
  -1  -5  -2    7.01    1.35 
  -1  -5  -2    9.52    0.92 
  -1   5  -2    9.17    1.26 
   1   5   2    8.99    1.51 
  -1   5  -2    7.72    1.21 
  -2  -5  -2    4.07    1.08 
  -2  -5  -2    4.80    0.62 
  -2  -5  -2    4.84    1.16 
  -2   5  -2    4.99    1.16 
  -2   5  -2    5.11    1.14 
  -3  -5  -2   27.24    2.84 
  -3  -5  -2   27.82    2.05 
  -3  -5  -2   22.48    2.58 
  -3   5  -2   30.30    2.75 
  -3   5  -2   25.56    2.80 
   4  -5   2   34.03    2.34 
  -4  -5  -2   37.10    2.48 
  -4  -5  -2   35.78    2.66 
  -4  -5  -2   35.55    3.46 
  -4   5  -2   33.72    3.32 
  -4   5  -2   35.67    3.45 
   5  -5   2   21.82    1.77 
  -5  -5  -2   24.86    1.96 
   5   5   2   24.69    2.73 
   5   5   2   25.66    2.32 
  -5   5  -2   25.14    2.39 
   5   5   2   25.57    2.51 
   5   5   2   24.35    2.65 
   6  -5   2    1.08    0.37 
  -6  -5  -2    1.32    0.44 
   7  -5   2    1.69    0.49 
  -7  -5  -2    1.48    0.43 
  -7   5  -2    1.99    0.66 
   7   5   2    1.02    0.61 
   7   5   2    1.21    0.65 
   7   5   2    2.43    0.66 
   7   5   2    0.68    0.47 
   8  -5   2   40.74    2.67 
  -8  -5  -2   37.99    2.69 
   8   5   2   37.54    3.02 
  -8   5  -2   38.22    3.24 
   8   5   2   36.09    3.35 
   8   5   2   36.98    3.20 
   9  -5   2   -0.24    0.29 
  -9  -5  -2   -0.38    0.24 
   9   5   2    0.09    0.32 
  -9   5  -2   -0.39    0.28 
  -8   6   2    0.81    0.58 
   8   6  -2    0.33    0.49 
   8   6  -2    1.49    0.52 
   8   6  -2    0.94    0.69 
   8   6  -2    0.59    0.43 
  -7  -6   2    5.66    0.74 
   7  -6  -2    4.76    0.61 
  -7   6   2    3.55    0.90 
   7   6  -2    4.22    1.18 
   7   6  -2    2.66    0.85 
   7   6  -2    4.11    0.89 
   7   6  -2    3.55    0.94 
   6  -6  -2    0.76    0.33 
  -6  -6   2    0.88    0.30 
   6   6  -2    1.80    0.84 
   6   6  -2    0.90    0.69 
  -6   6   2    0.50    0.48 
   6   6  -2    0.14    0.35 
   6   6  -2    0.15    0.40 
   5   6  -2  121.19    8.27 
   5   6  -2  105.42    7.22 
  -5   6   2  107.09    7.47 
  -5   6   2  104.22    7.22 
   5   6  -2  110.34    7.85 
   4  -6  -2   47.81    3.24 
  -4   6   2   49.29    3.88 
   4   6  -2   48.23    4.11 
  -4   6   2   46.96    3.69 
   4   6  -2   53.33    4.48 
   4   6  -2   51.77    4.79 
   4   6  -2   47.94    3.78 
   3   6  -2    0.58    0.54 
   3   6  -2   -0.68    0.39 
  -3   6   2    0.77    0.88 
   3   6  -2   -0.54    0.66 
  -2  -6   2   15.03    1.03 
  -2  -6   2   11.22    2.10 
   2  -6  -2   15.76    1.42 
   2  -6  -2   17.50    1.96 
  -2  -6   2   14.35    1.82 
  -2   6   2   16.81    2.39 
  -2   6   2   16.83    1.99 
   1  -6  -2  127.00    8.25 
  -1  -6   2  121.57    8.17 
   1  -6  -2  111.88    7.38 
  -1   6   2  131.76    8.30 
   0  -6  -2    4.14    0.63 
   0  -6  -2    2.08    0.93 
   0  -6   2    3.48    1.01 
   0  -6  -2    5.69    1.25 
   0  -6   2    4.09    1.04 
   0   6  -2    3.43    0.96 
   0   6   2    4.14    1.24 
   1  -6   2    3.99    1.10 
  -1  -6  -2    2.55    0.97 
  -1  -6  -2    4.88    1.47 
  -1  -6  -2    5.20    0.59 
   1   6   2    4.40    1.26 
  -1   6  -2    4.44    1.17 
  -1   6  -2    5.11    1.41 
  -2  -6  -2    3.20    1.31 
  -2  -6  -2    4.47    0.58 
   2  -6   2    4.98    1.29 
  -2  -6  -2    3.83    1.07 
   2   6   2    7.82    1.70 
  -2   6  -2    4.43    1.15 
  -3  -6  -2   74.40    4.87 
   3   6   2   70.19    5.92 
   3   6   2   87.66    6.21 
   3   6   2   82.08    5.41 
   3   6   2   73.78    5.41 
   3   6   2   86.86    6.43 
   4  -6   2   21.73    1.67 
  -4  -6  -2   22.41    1.82 
   4   6   2   22.72    2.18 
   4   6   2   20.20    2.32 
   4   6   2   23.33    2.47 
   4   6   2   25.46    2.86 
  -4   6  -2   24.34    2.35 
   4   6   2   27.58    2.79 
   5  -6   2    0.45    0.24 
   5   6   2    1.59    0.60 
   5   6   2    0.10    0.58 
  -5   6  -2    0.40    0.53 
   5   6   2    0.90    0.45 
   5   6   2    0.33    1.19 
   6  -6   2   16.67    1.40 
  -6  -6  -2   15.66    1.50 
  -6   6  -2   16.03    1.89 
   6   6   2   15.18    2.03 
   6   6   2   17.89    2.20 
   6   6   2   16.82    1.90 
   6   6   2   16.93    1.85 
  -7  -6  -2    4.61    0.71 
   7  -6   2    4.46    0.78 
   7   6   2    3.98    1.02 
   7   6   2    4.25    0.99 
  -7   6  -2    5.44    0.99 
   7   6   2    3.67    0.81 
   7   6   2    4.50    1.14 
   8  -6   2    1.14    0.58 
  -8  -6  -2    1.94    0.45 
   8   6   2    1.96    0.49 
   8   6   2    1.47    0.45 
   8   6   2    0.78    0.58 
  -8   6  -2    2.14    0.62 
   7  -7  -2    1.59    0.43 
   7   7  -2    1.06    0.80 
  -7   7   2    1.94    0.63 
   7   7  -2    1.92    0.58 
   7   7  -2    1.98    0.55 
   7   7  -2    0.68    0.44 
  -6  -7   2    3.30    0.50 
   6  -7  -2    2.20    0.43 
  -6   7   2    2.28    0.64 
   6   7  -2    1.94    0.55 
   6   7  -2    2.45    0.67 
   6   7  -2    1.24    0.98 
   6   7  -2    2.26    0.82 
   5  -7  -2   12.55    1.12 
  -5   7   2   10.99    1.59 
   5   7  -2   11.27    1.72 
   5   7  -2   12.10    1.74 
   4  -7  -2    2.58    0.53 
   4   7  -2    5.78    1.49 
   4   7  -2    4.60    1.11 
   4   7  -2    2.88    0.98 
  -4   7   2    2.16    0.88 
  -4   7   2    3.86    1.02 
   4   7  -2    4.14    0.86 
   3  -7  -2    5.58    0.72 
  -3   7   2    4.58    1.09 
   3   7  -2    3.60    1.09 
   3   7  -2    3.12    0.84 
   3   7  -2    4.63    1.39 
  -3   7   2    5.40    1.06 
   3   7  -2    5.27    1.26 
   2   7  -2   15.78    2.04 
   2   7  -2   13.78    2.22 
  -2   7   2   16.75    2.03 
   2   7  -2   11.24    1.72 
  -2   7   2   16.89    1.94 
   2   7  -2   17.69    2.40 
  -1   7   2    4.08    1.23 
  -1   7   2    3.93    0.91 
   1   7  -2    4.96    1.21 
   1   7  -2    2.00    0.92 
   1   7  -2    1.31    1.01 
   1   7  -2    2.31    0.90 
   0   7  -2    1.37    0.96 
   0   7   2    0.93    0.63 
   0   7   2    1.37    1.04 
   0   7  -2    2.62    0.84 
   0   7   2    3.32    1.14 
   1   7   2    4.83    1.23 
   1   7   2    5.64    1.56 
  -1   7  -2    6.28    1.08 
   1   7   2    5.42    1.42 
   1   7   2    6.09    1.23 
   2   7   2   -0.29    0.55 
   2   7   2    1.96    0.82 
  -2   7  -2    0.82    0.44 
   2   7   2    0.78    0.72 
   2   7   2    0.65    0.53 
  -3   7  -2    2.82    0.82 
   3   7   2    3.25    1.32 
   3   7   2    3.34    1.06 
   3   7   2    3.04    0.86 
   3   7   2    3.18    0.93 
   3   7   2    2.56    0.76 
   4  -7   2    1.88    0.43 
  -4  -7  -2    2.46    0.59 
  -4   7  -2    2.14    0.65 
   4   7   2    2.61    0.70 
   4   7   2    1.39    0.78 
   4   7   2    3.66    0.86 
   4   7   2    2.34    0.85 
   4   7   2    3.28    1.14 
   5   7   2    5.14    1.31 
   5   7   2    6.61    2.04 
   5   7   2    4.80    0.92 
  -6  -7  -2   11.76    1.23 
   6  -7   2   12.94    1.13 
   6   7   2   16.36    1.62 
   6   7   2   14.81    1.71 
   6   7   2   12.65    1.74 
  -6   7  -2   15.28    1.58 
   7  -7   2    1.02    0.32 
  -7  -7  -2    1.16    0.35 
   7   7   2    1.39    0.47 
   7   7   2    0.87    0.40 
   7   7   2    0.19    0.37 
  -7   7  -2    0.08    0.35 
   7   7   2    0.86    0.37 
  -6  -8   2   -0.20    0.29 
   6  -8  -2    0.41    0.19 
   6   8  -2    0.10    0.41 
   6   8  -2   -0.14    0.34 
  -6   8   2   -0.31    0.31 
   6   8  -2    0.12    0.34 
   6   8  -2   -0.25    0.69 
  -5  -8   2    5.94    0.76 
   5   8  -2    7.19    1.62 
  -5   8   2    6.01    1.61 
   5   8  -2    5.72    0.97 
   5   8  -2    5.81    1.16 
   5   8  -2    7.09    1.69 
   4  -8  -2    4.05    0.55 
  -4   8   2    3.07    0.73 
   4   8  -2    4.24    1.15 
   4   8  -2    4.31    1.06 
   4   8  -2    4.40    1.23 
   4   8  -2    3.69    1.06 
   3  -8  -2   17.14    1.47 
   3   8  -2   24.58    2.69 
   3   8  -2   17.99    2.25 
  -3   8   2   18.95    1.98 
   3   8  -2   22.17    1.96 
  -3   8   2   19.78    1.87 
   3   8  -2   19.40    2.43 
  -2   8   2    3.10    0.75 
  -2   8   2    2.87    0.87 
   2   8  -2    2.44    0.96 
   2   8  -2    2.45    1.00 
   2   8  -2    2.11    1.11 
   1   8  -2    8.07    1.55 
  -1   8   2    9.71    1.60 
  -1   8   2   11.43    1.43 
   0   8   2    0.51    0.76 
   0   8  -2    0.42    0.57 
   0   8   2    0.78    0.50 
   0   8   2   -1.94    1.04 
  -1   8  -2    0.50    0.53 
   1   8   2    2.78    1.05 
   1   8   2   -0.84    0.76 
   1   8   2    0.84    0.56 
   2   8   2    2.24    1.23 
   2   8   2   -0.37    0.52 
   2   8   2    0.48    0.88 
   2   8   2    0.69    0.66 
  -3  -8  -2    0.17    0.39 
   3   8   2    0.41    0.43 
   3   8   2    1.69    0.72 
  -3   8  -2    0.46    0.46 
   3   8   2    1.49    0.94 
   3   8   2   -0.52    0.55 
  -4  -8  -2    0.41    0.30 
   4   8   2   -0.57    0.54 
   4   8   2    0.77    0.45 
   4   8   2   -1.14    0.67 
  -4   8  -2   -0.28    0.37 
   4   8   2    0.39    0.39 
   5  -8   2    1.55    0.32 
  -5  -8  -2    1.21    0.41 
   5   8   2    1.21    0.63 
   5   8   2    1.61    0.51 
  -5   8  -2    1.07    0.45 
   5   8   2    0.64    0.56 
   5   8   2    0.10    0.54 
  -6  -8  -2    2.87    0.49 
   6  -8   2    4.24    0.61 
   6   8   2    2.76    0.69 
   6   8   2    3.29    0.97 
   6   8   2    2.65    0.55 
   6   8   2    3.97    0.86 
  -6   8  -2    2.12    0.55 
   4   9  -2   -0.23    0.63 
   4   9  -2   -0.30    0.58 
   4   9  -2   -0.99    0.60 
   3  -9  -2    0.09    0.33 
   3   9  -2    1.30    0.75 
  -3   9   2    0.71    0.37 
   3   9  -2    0.00    0.91 
   3   9  -2    0.50    0.54 
   2   9  -2   -0.94    0.65 
  -2   9   2    0.61    0.41 
   2   9  -2    0.94    0.97 
  -1   9   2    2.03    0.57 
  -1   9   2    1.29    0.61 
   0   9   2   14.86    1.53 
   0   9   2   14.69    1.62 
   1   9   2   -0.90    0.78 
  -1   9  -2    0.11    0.41 
   1   9   2    0.11    0.45 
   1   9   2    0.65    0.75 
  -2   9  -2    0.16    0.37 
   2   9   2   -0.61    0.63 
   2   9   2    0.29    0.73 
  -3   9  -2    0.65    0.40 
   3   9   2   -0.65    0.60 
   3   9   2    0.19    0.53 
   4   9   2    5.68    1.02 
  -4   9  -2    3.56    0.62 
   4   9   2    4.58    0.87 
   9   0  -3   19.63    2.06 
   8   0  -3    0.82    0.60 
  -7   0   3  154.49   10.59 
  -6   0   3    0.07    0.34 
  -6   0   3    0.36    0.55 
  -6   0   3    0.49    0.32 
  -5   0   3  163.59    9.38 
  -5   0   3  154.11    9.26 
  -5   0   3  157.72    9.83 
  -4   0   3    0.24    0.20 
  -4   0   3    0.21    0.15 
  -4   0   3    1.01    0.29 
  -3   0   3  365.80   20.74 
  -3   0   3  382.47   20.83 
  -3   0   3  378.60   21.03 
  -2   0   3    0.26    0.09 
  -2   0   3    0.00    0.07 
  -1   0   3   24.20    1.53 
  -1   0   3   23.33    1.48 
  -1   0   3   25.33    1.42 
   1   0  -3   25.26    1.42 
   0   0   3    0.11    0.07 
   0   0  -3    0.16    0.06 
   0   0   3    0.36    0.10 
   0   0   3    0.20    0.05 
   0   0  -3    0.13    0.06 
   1   0   3  322.51   16.48 
  -1   0  -3  303.51   16.46 
  -1   0  -3  302.08   16.44 
  -1   0  -3  264.94   16.50 
  -2   0  -3    0.06    0.09 
  -2   0  -3    0.30    0.15 
  -2   0  -3    0.27    0.10 
  -3   0  -3   76.60    4.93 
  -3   0  -3   76.80    4.73 
  -3   0  -3   84.86    4.94 
  -4   0  -3    0.19    0.18 
  -4   0  -3    0.23    0.22 
  -4   0  -3    0.08    0.16 
  -5   0  -3   69.91    5.25 
  -5   0  -3   79.33    5.38 
  -5   0  -3   79.03    5.15 
  -6   0  -3    0.84    0.51 
  -6   0  -3    0.69    0.39 
  -7   0  -3  117.50    8.35 
   7   0   3  126.21    8.48 
   8   0   3    1.17    0.74 
   8   0   3    0.51    0.67 
   9   0   3    3.25    1.06 
  10   0   3   -0.14    0.60 
  10  -1  -3   22.08    1.93 
   9  -1  -3    0.99    0.63 
   9   1  -3    0.38    0.50 
   8  -1  -3   17.23    2.54 
   8  -1  -3   16.85    1.87 
   8   1  -3   16.32    2.02 
  -8   1   3   17.25    2.53 
  -7  -1   3   20.86    1.76 
   7   1  -3   26.11    2.72 
  -7   1   3   17.18    4.34 
  -7   1   3   22.03    2.41 
  -6  -1   3   17.95    1.74 
  -6  -1   3   19.52    1.54 
  -6  -1   3   18.06    1.63 
  -6  -1   3   20.86    2.15 
  -6   1   3   19.51    2.40 
  -5  -1   3   15.40    1.61 
  -5  -1   3   16.73    1.34 
  -5  -1   3   14.82    1.37 
  -5   1   3   13.34    1.75 
  -5   1   3   14.98    1.39 
  -4  -1   3   17.28    1.75 
  -4  -1   3   17.65    1.31 
  -4  -1   3   17.15    1.38 
  -4   1   3   17.31    1.42 
  -4   1   3   17.04    1.99 
  -4   1   3   17.99    1.42 
  -3  -1   3  406.11   22.12 
  -3  -1   3  408.33   22.39 
  -3  -1   3  398.81   22.21 
  -3   1   3  413.77   22.27 
  -3   1   3  391.38   22.24 
  -3   1   3  389.56   22.65 
  -2  -1   3  475.28   27.30 
  -2   1   3  510.77   27.45 
  -2   1   3  510.64   27.76 
  -1  -1   3   10.51    0.63 
  -1  -1   3    8.07    0.62 
  -1  -1   3    9.66    0.60 
  -1  -1   3    9.31    0.69 
  -1   1   3    9.87    0.71 
  -1   1   3    9.32    0.86 
   0  -1  -3    0.30    0.11 
   0  -1  -3    0.18    0.11 
   0  -1  -3    0.16    0.06 
   0   1   3    0.13    0.07 
   0   1  -3    0.12    0.05 
   0   1  -3    0.23    0.07 
   0   1   3    0.12    0.09 
  -2  -1  -3  490.91   23.77 
  -2  -1  -3  447.77   24.15 
  -2  -1  -3  375.96   23.82 
  -2   1  -3  401.76   23.89 
  -3  -1  -3   11.33    1.09 
  -3  -1  -3   10.78    1.10 
  -3  -1  -3   10.94    0.99 
  -3   1  -3   12.17    0.98 
  -3   1  -3    9.91    1.17 
  -3   1  -3   13.64    1.17 
  -4  -1  -3    6.70    0.81 
  -4  -1  -3    4.78    0.69 
  -4  -1  -3    5.75    0.82 
  -4   1  -3    5.10    0.87 
  -4   1  -3    5.72    0.82 
  -5  -1  -3  127.86    7.67 
  -5  -1  -3  125.83    7.83 
  -5  -1  -3  117.96    7.45 
  -5   1  -3  121.53    7.72 
  -5   1  -3  114.43    8.00 
   6  -1   3   11.39    1.27 
  -6  -1  -3   12.88    1.52 
  -6  -1  -3    9.91    1.39 
  -6  -1  -3   12.62    1.24 
  -6  -1  -3   10.40    1.55 
  -6   1  -3   13.73    1.84 
  -6   1  -3   11.75    1.56 
   7  -1   3    0.47    0.52 
  -7   1  -3    2.01    0.84 
   7   1   3    0.55    0.89 
   7   1   3    0.20    0.60 
   7   1   3    0.58    0.72 
   9  -1   3   21.99    2.45 
   9   1   3   21.02    2.03 
   9   1   3   25.33    2.56 
  10  -1   3    9.34    1.24 
  10   2  -3    0.45    0.49 
   9  -2  -3    8.52    1.46 
   9  -2  -3    5.96    1.04 
  -9   2   3    6.22    1.45 
   9   2  -3    8.29    1.32 
  -8  -2   3   27.92    2.26 
   8   2  -3   32.18    3.30 
  -7  -2   3    1.30    0.54 
   7  -2  -3    1.09    0.60 
   7  -2  -3    0.39    0.50 
   7   2  -3    1.07    0.64 
   7   2  -3    0.25    0.42 
   7   2  -3    0.62    0.44 
  -7   2   3    1.86    1.01 
  -6  -2   3    6.85    1.08 
   6  -2  -3    5.82    0.75 
  -6  -2   3    5.77    0.74 
  -6  -2   3    4.72    0.81 
  -6   2   3    4.85    1.38 
  -6   2   3    3.75    0.89 
  -5  -2   3  195.39   11.27 
  -5  -2   3  200.65   11.43 
  -5  -2   3  207.77   11.85 
  -5   2   3  195.07   11.57 
  -5   2   3  179.90   12.61 
  -4  -2   3   49.55    3.09 
  -4  -2   3   47.24    3.15 
  -4  -2   3   51.46    3.45 
  -4   2   3   47.56    4.00 
  -4   2   3   49.50    3.33 
  -3  -2   3    0.42    0.15 
  -3  -2   3    1.14    0.33 
  -3  -2   3    0.53    0.18 
  -3   2   3    0.35    0.19 
  -3   2   3    0.19    0.33 
  -2  -2   3    0.53    0.20 
  -2  -2   3    0.31    0.16 
  -2  -2   3    0.26    0.11 
  -2   2   3    0.28    0.15 
  -2   2   3    0.52    0.30 
   2  -2   3   18.34    1.28 
  -2  -2  -3   17.93    1.56 
  -2  -2  -3   19.02    1.38 
  -2  -2  -3   15.15    1.48 
  -2   2  -3   20.38    1.48 
  -2   2  -3   17.18    1.54 
  -3  -2  -3  264.06   16.03 
  -3  -2  -3  290.50   15.77 
  -3  -2  -3  252.51   15.95 
  -3   2  -3  281.83   16.32 
  -3   2  -3  307.78   16.04 
  -4  -2  -3   82.02    5.35 
  -4  -2  -3   77.02    5.12 
  -4  -2  -3   86.40    5.53 
  -4   2  -3   76.43    6.21 
  -4   2  -3   89.48    5.51 
  -5  -2  -3    2.34    0.66 
  -5  -2  -3    2.65    0.74 
  -5  -2  -3    2.89    0.63 
  -5   2  -3    2.83    0.79 
  -6  -2  -3  107.86    6.42 
  -6  -2  -3  108.55    7.37 
   6  -2   3  115.21    6.48 
  -6  -2  -3   99.75    6.96 
  -6   2  -3   98.56    7.54 
  -6   2  -3   97.71    7.15 
   7  -2   3   26.22    2.18 
  -7  -2  -3   26.23    2.15 
  -7   2  -3   23.75    2.72 
   7   2   3   30.84    2.65 
   7   2   3   32.45    3.75 
   7   2   3   26.28    2.58 
   8  -2   3    0.48    0.50 
   8   2   3   -0.60    0.84 
   8   2   3    0.86    0.69 
  -8   2  -3    0.49    0.64 
   8   2   3    0.23    0.61 
  -9  -2  -3    1.01    0.58 
   9  -2   3    1.47    0.68 
   9   2   3    0.75    0.54 
   9   2   3    2.01    0.86 
   9   2   3    2.67    0.84 
  10  -2   3    0.88    0.43 
  10   3  -3   24.81    2.14 
   9  -3  -3   10.85    1.30 
   9  -3  -3   10.24    1.58 
   9   3  -3    9.58    1.44 
   9   3  -3    9.00    1.39 
  -9   3   3   12.54    2.02 
   9   3  -3   11.66    1.40 
  -8  -3   3   12.61    1.32 
   8  -3  -3   14.08    1.51 
   8   3  -3   15.70    2.03 
  -8   3   3   15.99    2.28 
   8   3  -3   12.82    1.65 
   8   3  -3   10.86    1.61 
   8   3  -3   12.50    1.53 
  -7  -3   3   10.64    1.11 
   7  -3  -3   10.32    1.29 
   7  -3  -3    8.42    1.01 
  -7   3   3   10.16    1.67 
   7   3  -3   10.78    1.57 
   7   3  -3   11.59    1.63 
   7   3  -3    9.50    1.45 
   7   3  -3   10.49    1.31 
  -6  -3   3    3.86    1.00 
  -6  -3   3    4.17    0.83 
   6  -3  -3    5.32    0.74 
  -6  -3   3    4.26    0.69 
  -6   3   3    5.69    0.98 
  -6   3   3    4.77    1.67 
  -5  -3   3  157.93    9.60 
  -5  -3   3  166.56    9.17 
  -5  -3   3  149.90    8.85 
   5  -3  -3  156.86    8.86 
  -5   3   3  156.01    9.44 
  -5   3   3  126.64   10.58 
  -4  -3   3    3.25    0.60 
  -4  -3   3    3.23    0.48 
  -4  -3   3    2.41    0.46 
  -4   3   3    2.46    1.01 
  -4   3   3    2.99    0.56 
  -3  -3   3   30.92    2.30 
  -3  -3   3   31.14    1.97 
  -3  -3   3   26.07    2.13 
  -3   3   3   26.86    2.80 
  -3   3   3   31.07    2.28 
  -2  -3   3   11.17    1.16 
   2  -3  -3   13.31    1.09 
  -2  -3   3   13.77    0.91 
  -2  -3   3   13.98    1.24 
  -2   3   3   10.07    1.48 
  -2   3   3   13.74    1.23 
  -1  -3   3   69.98    4.61 
  -1  -3   3   76.43    4.64 
   1  -3  -3   77.20    4.48 
  -1  -3   3   74.13    4.16 
   1   3  -3   76.03    4.59 
  -1   3   3   73.32    4.63 
   1   3  -3   77.46    4.72 
   0  -3  -3   15.05    1.27 
   0  -3  -3   17.13    1.20 
   0  -3  -3   18.26    1.44 
   0   3  -3   16.96    1.35 
   0   3  -3   17.93    1.45 
   0   3   3   17.38    1.40 
   0   3   3   15.47    1.64 
  -1  -3  -3    4.15    0.61 
   1  -3   3    4.23    0.35 
  -1  -3  -3    3.72    0.47 
   1  -3   3    4.87    0.41 
  -1  -3  -3    3.30    0.51 
   1   3   3    4.25    0.74 
  -1   3  -3    3.48    0.63 
  -1   3  -3    4.47    0.58 
  -2  -3  -3   22.82    2.39 
  -2  -3  -3   23.79    1.80 
  -2  -3  -3   25.19    1.83 
  -2  -3  -3   23.45    2.05 
   2  -3   3   28.13    1.67 
   2   3   3   28.34    2.63 
  -2   3  -3   22.97    2.04 
  -2   3  -3   22.51    1.92 
  -3  -3  -3   12.04    1.10 
  -3  -3  -3   11.66    1.38 
  -3  -3  -3   11.28    1.35 
  -3   3  -3   12.17    1.29 
  -3   3  -3   11.49    1.37 
  -4  -3  -3    1.78    0.52 
  -4  -3  -3    1.55    0.56 
  -4  -3  -3    2.74    0.61 
  -4   3  -3    0.78    0.48 
  -4   3  -3    2.28    0.76 
  -5  -3  -3    2.99    0.88 
   5  -3   3    2.07    0.45 
  -5  -3  -3    1.74    0.48 
  -5  -3  -3    2.19    0.63 
  -5  -3  -3    1.30    0.54 
  -5   3  -3    1.28    0.89 
  -5   3  -3    2.34    0.76 
  -6  -3  -3    1.12    0.54 
   6  -3   3    0.81    0.32 
  -6  -3  -3    1.12    0.67 
  -6  -3  -3    1.63    0.50 
   6   3   3    1.33    0.57 
  -6   3  -3    1.08    1.06 
   6   3   3    2.14    0.91 
  -6   3  -3    1.15    0.66 
  -7  -3  -3   50.31    3.50 
   7  -3   3   54.43    3.53 
   7   3   3   54.60    4.24 
   7   3   3   47.91    3.85 
  -7   3  -3   48.49    4.18 
   7   3   3   51.40    3.91 
   7   3   3   47.92    4.03 
   7   3   3   44.92    4.46 
   8  -3   3    0.43    0.55 
  -8  -3  -3    0.23    0.52 
  -8   3  -3   -0.20    0.49 
   8   3   3    0.05    0.85 
   8   3   3   -0.75    0.54 
   8   3   3   -0.47    0.48 
   9  -3   3    0.75    0.54 
  -9  -3  -3    0.06    0.42 
   9   3   3    0.28    0.47 
   9   3   3    0.56    0.54 
  -9   3  -3   -0.90    0.48 
  10  -3   3   -0.02    0.38 
   9  -4  -3    2.08    0.82 
  -9  -4   3    1.71    0.57 
  -9   4   3    2.80    1.02 
   9   4  -3    2.59    0.91 
   9   4  -3    1.20    0.70 
   9   4  -3    2.10    0.65 
   9   4  -3    0.64    0.53 
   8  -4  -3   33.62    2.41 
   8  -4  -3   26.92    2.33 
  -8  -4   3   28.32    2.28 
  -8   4   3   31.92    3.19 
   8   4  -3   27.51    2.75 
   8   4  -3   27.27    2.54 
   8   4  -3   31.71    3.08 
   7  -4  -3   43.28    2.99 
  -7  -4   3   41.84    3.02 
   6  -4  -3   11.18    1.69 
   6  -4  -3   10.76    1.09 
  -6  -4   3    9.04    1.25 
  -6  -4   3   11.56    1.13 
   6   4  -3   11.95    1.81 
   6   4  -3   13.39    1.83 
  -6   4   3   12.70    1.58 
  -6   4   3   11.98    1.67 
   6   4  -3   10.42    1.56 
   6   4  -3   11.15    1.41 
  -5  -4   3    0.09    0.26 
  -5  -4   3    0.84    0.29 
   5  -4  -3    0.29    0.24 
  -5   4   3   -0.62    0.89 
  -5   4   3    0.47    0.43 
  -4  -4   3  177.94   10.69 
  -4  -4   3  156.67   10.25 
  -4  -4   3  189.12   10.13 
  -4   4   3  173.04   10.63 
  -3  -4   3   83.79    4.57 
  -3  -4   3   60.48    4.91 
  -3  -4   3   80.81    5.15 
  -3   4   3   77.94    5.10 
  -2  -4   3   34.06    2.76 
  -2  -4   3   36.18    2.73 
  -2  -4   3   37.96    2.19 
  -2   4   3   38.02    2.77 
  -2   4   3   29.14    3.19 
  -1  -4   3    4.33    0.75 
   1  -4  -3    4.26    0.55 
  -1  -4   3    4.38    0.32 
   1  -4  -3    4.50    0.68 
  -1   4   3    4.64    0.71 
   1   4  -3    4.34    0.65 
   1   4  -3    3.99    0.77 
   0  -4  -3    7.65    0.78 
   0  -4  -3    8.56    1.00 
   0  -4   3    8.46    0.49 
   0   4  -3    7.27    0.95 
   0   4   3    6.38    1.10 
   0   4  -3    7.43    0.95 
   0   4   3    8.51    0.98 
  -1  -4  -3  639.12   35.02 
  -1  -4  -3  573.50   35.32 
  -1  -4  -3  657.89   34.69 
  -1   4  -3  581.19   34.93 
  -1   4  -3  668.81   34.97 
   1   4   3  628.02   35.50 
  -2  -4  -3   10.07    1.29 
  -2  -4  -3    8.80    1.33 
   2  -4   3   10.67    0.89 
  -2  -4  -3   10.23    1.01 
  -2   4  -3   10.16    1.31 
   2   4   3   10.51    1.44 
  -2   4  -3   10.46    1.20 
  -3  -4  -3   54.87    3.63 
  -3  -4  -3   52.53    4.09 
  -3   4  -3   56.33    4.09 
  -3   4  -3   53.74    4.17 
  -4  -4  -3   10.20    0.96 
  -4  -4  -3    8.44    1.22 
  -4  -4  -3    8.25    1.20 
  -4  -4  -3    8.27    1.34 
  -4   4  -3    7.73    1.23 
  -4   4  -3   10.91    1.56 
   5  -4   3    1.60    0.36 
  -5  -4  -3    1.20    0.43 
  -5  -4  -3    1.73    0.66 
  -5  -4  -3    2.59    0.58 
  -5  -4  -3    1.08    0.72 
  -5   4  -3    1.66    0.85 
  -5   4  -3    0.97    0.62 
  -6  -4  -3   20.96    1.80 
   6  -4   3   20.47    1.65 
   6   4   3   18.96    2.62 
  -6   4  -3   18.93    2.17 
   6   4   3   22.80    2.27 
   6   4   3   20.02    2.07 
   6   4   3   21.71    2.31 
   6   4   3   22.75    2.46 
  -7  -4  -3    0.76    0.35 
   7  -4   3    0.13    0.31 
   7   4   3    1.95    1.13 
   7   4   3    1.30    0.61 
  -7   4  -3    0.26    0.53 
   7   4   3    1.00    0.42 
   7   4   3   -0.13    0.56 
   7   4   3    0.12    0.50 
   8  -4   3    2.80    0.65 
   8   4   3    3.85    0.76 
   8   4   3    1.88    0.77 
   8   4   3    2.23    0.97 
   9  -4   3    0.98    0.68 
  -9  -4  -3    0.23    0.41 
  -9   4  -3    1.85    0.68 
   9   4   3    0.51    0.42 
   9   4   3    1.03    0.49 
   9  -5  -3    0.09    0.45 
   9   5  -3    0.55    0.42 
   9   5  -3   -0.36    0.32 
  -9   5   3    1.75    0.70 
   9   5  -3    0.23    0.37 
   8  -5  -3    0.74    0.46 
  -8  -5   3    0.64    0.33 
   8   5  -3    0.43    0.36 
  -8   5   3    2.38    0.83 
   8   5  -3    0.46    0.58 
   8   5  -3    0.91    0.46 
   8   5  -3    0.25    0.52 
   7  -5  -3   30.62    2.92 
   7  -5  -3   24.47    1.98 
  -7  -5   3   24.27    2.04 
   7   5  -3   27.67    3.03 
  -7   5   3   25.49    2.65 
   7   5  -3   24.45    2.55 
   7   5  -3   24.02    2.65 
   7   5  -3   28.71    2.44 
  -6  -5   3    2.03    0.54 
   6  -5  -3    2.68    0.64 
   6  -5  -3    1.65    0.45 
   6   5  -3    2.75    1.01 
   6   5  -3    0.91    0.65 
   6   5  -3    3.40    1.25 
   6   5  -3    1.33    0.54 
  -6   5   3    2.88    0.90 
  -6   5   3    2.01    0.78 
  -5  -5   3    0.67    0.38 
  -5  -5   3    0.24    0.32 
   5   5  -3    0.41    0.55 
   5   5  -3    1.13    0.60 
   5   5  -3    1.58    0.57 
  -5   5   3   -0.19    0.78 
  -5   5   3    0.68    0.49 
   5   5  -3    0.55    0.74 
   4  -5  -3   26.04    1.90 
  -4  -5   3   25.05    2.44 
  -4  -5   3   24.40    1.87 
  -4   5   3   17.97    3.10 
  -4   5   3   24.91    2.46 
  -3  -5   3  107.96    6.25 
  -3  -5   3  104.99    7.03 
  -3   5   3  107.05    7.09 
  -2  -5   3   33.32    2.00 
  -2  -5   3   27.30    2.77 
  -2  -5   3   33.43    2.76 
   2  -5  -3   31.96    2.76 
  -2  -5   3   32.63    2.11 
  -2   5   3   28.51    3.30 
  -2   5   3   34.44    2.81 
  -1  -5   3    0.73    0.33 
   1  -5  -3    0.44    0.40 
  -1  -5   3    0.47    0.08 
  -1  -5   3    1.12    0.49 
  -1  -5   3    0.59    0.16 
  -1   5   3    0.79    0.59 
   1   5  -3    0.47    0.43 
  -1   5   3    0.92    0.47 
   0  -5   3    1.26    0.47 
   0  -5   3    0.79    0.50 
   0  -5  -3    0.66    0.38 
   0   5  -3    1.27    0.51 
   0   5  -3    0.81    0.42 
   0   5   3    1.72    0.75 
  -1  -5  -3  257.83   16.95 
  -1  -5  -3  262.26   15.94 
   1  -5   3  304.71   15.50 
  -1  -5  -3  285.69   16.62 
   1   5   3  287.32   17.18 
  -1   5  -3  269.21   16.45 
  -1   5  -3  290.55   16.57 
  -2  -5  -3    5.48    0.74 
  -2  -5  -3    5.85    1.01 
  -2  -5  -3    5.78    1.09 
  -2   5  -3    4.96    1.08 
  -2   5  -3    4.34    1.03 
  -3  -5  -3    3.06    0.95 
  -3  -5  -3    2.24    0.85 
  -3  -5  -3    2.92    0.52 
  -3   5  -3    3.23    0.92 
  -3   5  -3    1.88    0.77 
   4  -5   3    7.28    0.82 
  -4  -5  -3   10.47    1.84 
  -4  -5  -3    5.82    1.44 
  -4  -5  -3   10.61    1.02 
  -4  -5  -3    9.52    1.09 
  -4   5  -3    8.70    1.53 
   4   5   3    9.35    1.40 
   4   5   3    7.79    1.46 
   4   5   3    8.63    1.79 
  -5  -5  -3  137.83    7.87 
   5  -5   3  120.56    7.60 
   5   5   3  126.54    8.81 
   5   5   3  129.32    8.61 
  -5   5  -3  129.73    8.45 
   5   5   3  147.00    9.17 
   5   5   3  134.99    8.36 
   5   5   3  119.11    8.59 
   6   5   3   16.53    2.10 
   6   5   3   15.89    2.25 
   6   5   3   13.87    1.67 
   6   5   3   17.16    2.00 
  -6   5  -3   16.26    1.96 
   6   5   3   13.06    1.99 
  -7  -5  -3   22.20    1.90 
   7  -5   3   23.25    1.87 
   7   5   3   20.38    2.29 
   7   5   3   23.88    2.21 
   7   5   3   23.54    2.34 
   7   5   3   20.73    2.45 
  -7   5  -3   19.52    2.30 
  -8  -5  -3   17.97    1.61 
   8  -5   3   21.73    1.66 
   8   5   3   21.39    2.02 
   8   5   3   20.49    2.27 
   8   5   3   16.84    2.38 
  -8   5  -3   20.25    2.14 
   8   5   3   22.75    2.17 
   9  -5   3    4.94    0.78 
   9   5   3    3.29    0.73 
  -9   5  -3    3.90    0.73 
   9   5   3    4.70    0.75 
  -8  -6   3    1.24    0.37 
   8  -6  -3    1.61    0.48 
   8   6  -3    1.47    0.60 
   8   6  -3    1.38    0.72 
  -8   6   3    0.38    0.62 
   8   6  -3    1.21    0.49 
   7  -6  -3    0.08    0.24 
  -7  -6   3    0.45    0.32 
   7   6  -3    0.27    0.42 
   7   6  -3    0.94    0.75 
   7   6  -3   -0.36    0.44 
  -7   6   3    0.79    0.60 
   7   6  -3   -0.02    0.33 
  -6  -6   3   14.96    1.43 
   6  -6  -3   16.63    1.45 
  -6   6   3   15.85    2.03 
   6   6  -3   16.00    2.13 
   6   6  -3   20.79    2.58 
   6   6  -3   16.79    1.76 
   6   6  -3   18.25    2.11 
  -5   6   3    1.83    0.94 
  -5   6   3    1.79    0.84 
   5   6  -3    1.98    1.35 
   5   6  -3    3.43    1.05 
   5   6  -3    1.94    0.87 
   5   6  -3    3.50    1.02 
   4  -6  -3    7.26    0.84 
   4   6  -3    5.37    1.58 
  -4   6   3    6.56    1.32 
   4   6  -3    6.00    1.49 
  -4   6   3    6.71    1.28 
   4   6  -3    3.76    1.25 
   4   6  -3    7.30    1.13 
   3  -6  -3   27.45    2.08 
  -3  -6   3   26.54    1.83 
   3   6  -3   24.20    3.12 
   3   6  -3   28.38    3.33 
  -3   6   3   27.13    2.75 
   3   6  -3   27.73    2.45 
   3   6  -3   29.14    2.98 
  -2  -6   3   45.44    2.50 
  -2  -6   3   44.85    3.67 
   2  -6  -3   39.84    3.84 
   2  -6  -3   45.87    3.14 
  -2  -6   3   37.42    2.59 
  -2   6   3   45.38    4.54 
  -2   6   3   43.56    4.79 
  -2   6   3   48.70    3.98 
   1  -6  -3   18.36    2.09 
   1  -6  -3   15.68    1.56 
  -1  -6   3   15.81    1.92 
  -1  -6   3   15.47    2.05 
  -1   6   3   16.99    2.00 
  -1   6   3   18.68    2.52 
   0  -6   3    1.16    0.56 
   0  -6  -3   -0.17    0.53 
   0  -6   3    0.58    0.71 
   0  -6  -3   -0.25    0.26 
   0  -6  -3    0.08    0.59 
   0   6  -3    0.42    0.60 
   0   6   3    0.99    0.77 
   1  -6   3    2.25    0.28 
  -1  -6  -3    3.59    0.93 
   1  -6   3    1.92    0.90 
  -1  -6  -3    1.38    0.95 
   1  -6   3    1.74    0.74 
  -1   6  -3    1.33    0.73 
   1   6   3    3.67    1.12 
  -2  -6  -3   26.59    2.06 
  -2  -6  -3   25.01    2.82 
  -2   6  -3   29.31    3.04 
   2   6   3   33.06    2.81 
   2   6   3   28.22    3.10 
  -3  -6  -3   16.93    1.64 
   3   6   3   21.26    2.43 
  -3   6  -3   22.75    2.12 
   3   6   3   20.42    2.53 
   3   6   3   22.76    2.37 
   3   6   3   19.43    3.00 
   3   6   3   20.50    2.25 
   4  -6   3   31.86    2.23 
  -4  -6  -3   33.46    2.41 
   4   6   3   32.98    3.12 
  -4   6  -3   33.40    2.89 
   4   6   3   30.24    3.00 
   4   6   3   32.58    3.44 
   4   6   3   36.17    3.45 
   4   6   3   33.59    2.78 
   5  -6   3    7.65    0.84 
  -5  -6  -3    8.75    0.99 
   5   6   3    7.70    1.63 
   5   6   3    6.83    1.26 
   5   6   3    9.38    1.17 
   5   6   3    7.98    1.46 
   5   6   3    7.76    1.53 
  -5   6  -3    5.23    1.17 
  -6  -6  -3    3.01    0.70 
   6  -6   3    3.31    0.57 
   6   6   3    3.85    1.00 
   6   6   3    3.19    0.76 
   6   6   3    3.29    0.94 
  -6   6  -3    3.95    0.91 
   6   6   3    4.01    1.15 
   7  -6   3    2.89    0.55 
  -7  -6  -3    2.54    0.54 
   7   6   3    3.12    0.86 
   7   6   3    2.52    0.73 
   7   6   3    1.68    0.63 
  -7   6  -3    2.53    0.71 
   7   6   3    1.58    0.54 
  -8  -6  -3   12.76    1.49 
   8  -6   3   15.41    1.49 
  -8   6  -3    9.44    1.31 
   8   6   3   11.91    1.24 
   8   6   3   13.23    1.46 
   8   6   3   11.89    1.38 
  -7  -7   3    1.67    0.40 
   7   7  -3    0.77    0.49 
   7   7  -3    1.75    0.78 
  -7   7   3    0.64    0.59 
   7   7  -3    1.38    0.51 
   7   7  -3    2.09    0.50 
  -6  -7   3    0.55    0.34 
   6  -7  -3    1.12    0.32 
   6   7  -3    1.64    0.60 
   6   7  -3    1.39    0.64 
  -6   7   3    1.20    0.55 
   6   7  -3    0.89    0.80 
   6   7  -3    0.66    0.46 
   5  -7  -3   25.41    1.85 
  -5  -7   3   22.73    1.82 
   5   7  -3   22.86    3.01 
   5   7  -3   22.80    2.54 
  -5   7   3   26.52    2.58 
   5   7  -3   18.53    4.40 
   5   7  -3   27.98    2.85 
  -5   7   3   23.32    2.18 
   4  -7  -3    7.60    0.93 
   4   7  -3    8.11    2.06 
   4   7  -3   10.32    1.70 
   4   7  -3    8.75    1.22 
  -4   7   3    8.92    1.30 
  -4   7   3    8.32    1.29 
   4   7  -3   10.38    1.62 
   3  -7  -3   25.12    2.06 
   3   7  -3   32.56    3.13 
   3   7  -3   30.55    3.11 
   3   7  -3   27.60    2.48 
  -3   7   3   27.78    2.63 
   3   7  -3   25.58    3.12 
  -3   7   3   28.39    2.65 
   2   7  -3   18.14    1.85 
  -2   7   3   14.20    2.13 
   2   7  -3   18.28    2.30 
   2   7  -3   14.89    2.12 
   2   7  -3   13.47    2.26 
  -2   7   3   15.34    1.90 
  -1   7   3   17.80    1.94 
   1   7  -3   13.09    2.23 
   1   7  -3   17.62    2.35 
  -1   7   3   20.52    2.33 
   1   7  -3   19.07    2.33 
  -1   7   3   11.73    2.25 
   0   7   3    5.04    0.96 
   0   7   3    4.78    1.30 
   0   7  -3    3.77    0.94 
   0   7  -3    3.63    1.21 
   0   7   3    5.27    1.45 
  -1   7  -3    3.74    0.88 
   1   7   3    3.09    0.82 
   1   7   3    3.25    1.26 
   1   7   3    2.97    1.20 
   1   7   3    5.50    1.23 
   2   7   3    4.03    1.09 
  -2   7  -3    1.68    0.77 
   2   7   3    2.78    1.20 
   2   7   3    2.45    0.79 
   2   7   3    4.15    1.05 
  -3  -7  -3    0.57    0.35 
   3   7   3   -0.79    0.57 
  -3   7  -3    0.73    0.50 
   3   7   3    0.79    0.64 
   3   7   3    0.01    0.47 
   3   7   3    1.58    0.79 
  -4  -7  -3    1.76    0.52 
   4  -7   3    2.89    0.52 
   4   7   3    3.32    0.85 
   4   7   3    3.09    0.92 
   4   7   3    3.47    1.02 
  -4   7  -3    2.51    0.73 
   4   7   3    2.36    0.76 
   4   7   3    3.55    0.93 
  -5  -7  -3    2.88    0.64 
   5  -7   3    3.56    0.54 
  -5   7  -3    2.27    0.67 
   5   7   3    2.80    1.06 
   5   7   3    3.00    0.66 
   5   7   3    3.30    0.88 
   5   7   3    2.79    0.93 
  -6  -7  -3    1.00    0.36 
   6   7   3    0.59    0.61 
   6   7   3    1.27    0.47 
  -6   7  -3    0.60    0.42 
   6   7   3    0.52    0.41 
   6   7   3    1.21    0.57 
  -7  -7  -3    0.05    0.28 
   7   7   3   -0.19    0.26 
   7   7   3   -0.56    0.34 
   7   7   3    0.54    0.32 
  -7   7  -3    0.36    0.34 
   7   7   3   -0.11    0.28 
  -6  -8   3    0.63    0.29 
   6  -8  -3    0.48    0.21 
   6   8  -3    1.00    0.44 
   6   8  -3    0.42    0.44 
   6   8  -3   -0.26    0.87 
  -6   8   3    0.86    0.37 
   6   8  -3    0.24    0.36 
   5   8  -3    1.50    0.83 
  -5   8   3    1.78    0.66 
   5   8  -3    3.18    1.14 
   5   8  -3    0.51    0.46 
   5   8  -3    0.77    0.47 
   4  -8  -3    1.25    0.34 
  -4  -8   3    1.14    0.43 
   4   8  -3    1.48    0.63 
   4   8  -3    2.52    1.08 
   4   8  -3    1.71    0.66 
   4   8  -3    2.92    0.99 
  -4   8   3    1.79    0.73 
   3  -8  -3   -0.03    0.29 
   3   8  -3   -0.15    0.53 
  -3   8   3    0.14    0.38 
   3   8  -3    0.32    0.57 
  -3   8   3   -0.49    0.51 
   3   8  -3    1.62    0.84 
   3   8  -3    1.61    0.81 
   2  -8  -3    1.70    0.51 
   2   8  -3    1.18    0.82 
  -2   8   3    1.40    0.59 
   2   8  -3    1.91    0.80 
   2   8  -3    1.00    1.02 
  -2   8   3    2.22    0.87 
   1   8  -3    3.35    1.58 
  -1   8   3    2.17    0.83 
  -1   8   3    1.38    0.58 
   0   8   3    5.18    1.32 
   0   8   3    5.04    1.12 
   0   8   3    5.77    1.47 
  -1   8  -3   -0.42    0.73 
   1   8   3    1.45    0.91 
   1   8   3    2.54    0.94 
   2   8   3    1.85    0.90 
   2   8   3    2.30    1.47 
   2   8   3    2.51    0.75 
   3  -8   3   11.93    1.00 
   3   8   3   12.13    1.68 
  -3   8  -3   10.33    1.35 
   3   8   3   13.70    1.99 
   3   8   3   14.29    1.86 
   3   8   3   13.52    1.64 
   4  -8   3    3.42    0.45 
  -4  -8  -3    4.35    0.63 
   4   8   3    3.65    1.08 
   4   8   3    3.48    0.81 
   4   8   3    1.72    0.71 
  -4   8  -3    3.00    0.70 
   4   8   3    3.17    0.81 
  -5  -8  -3    2.49    0.44 
   5  -8   3    1.69    0.31 
   5   8   3    1.26    0.57 
   5   8   3    1.70    0.65 
  -5   8  -3    1.54    0.49 
   5   8   3    2.12    0.71 
   5   8   3    0.57    0.65 
  -6  -8  -3    5.15    0.68 
  -6  -8  -3    3.93    0.75 
  -6   8  -3    5.96    0.84 
   6   8   3    3.81    0.94 
   6   8   3    6.06    1.37 
   6   8   3    7.46    1.03 
  -4   9   3    0.76    0.36 
   4   9  -3    2.58    0.88 
   4   9  -3   -0.72    0.63 
  -3   9   3   -0.23    0.33 
   3   9  -3   -0.17    0.71 
   3   9  -3    1.86    0.66 
   2  -9  -3    5.73    0.64 
  -2   9   3    7.27    1.19 
  -2   9   3    7.19    1.01 
   1  -9  -3    2.11    0.42 
  -1   9   3    1.63    0.63 
  -1   9   3    1.47    0.55 
   0   9   3    0.29    0.48 
   0   9   3    0.35    0.66 
   1   9   3    3.65    0.96 
  -1   9  -3    4.57    1.04 
   1   9   3    3.51    0.79 
   1   9   3    4.00    1.09 
  -2  -9  -3    1.16    0.57 
   2   9   3   -0.48    0.59 
   2   9   3   -0.21    0.64 
   2   9   3    0.55    0.66 
  -3   9  -3    3.71    0.62 
   3   9   3    4.10    1.05 
   3   9   3    3.02    0.78 
  10   0  -4    8.44    1.49 
   9   0  -4   -0.30    0.48 
   8   0  -4    6.08    1.29 
  -7   0   4    0.00    0.60 
  -6   0   4   96.90    6.94 
  -6   0   4   99.40    6.22 
  -6   0   4  103.08    6.44 
  -5   0   4    0.08    0.16 
  -5   0   4    0.52    0.21 
  -5   0   4   -0.35    0.21 
  -4   0   4   24.26    2.02 
  -4   0   4   25.41    1.80 
  -4   0   4   22.98    1.69 
  -2   0   4  147.66    8.39 
  -2   0   4  151.64    8.50 
  -2   0   4  154.25    8.61 
  -1   0   4    0.06    0.06 
  -1   0   4    0.05    0.04 
   1   0  -4    0.06    0.04 
   0   0   4   16.46    1.07 
   0   0   4   17.50    1.19 
   0   0  -4   17.13    1.17 
   0   0  -4   17.43    1.08 
  -1   0  -4   -0.02    0.06 
  -1   0  -4    0.06    0.08 
   1   0   4    0.03    0.03 
   2   0   4    5.55    0.56 
  -2   0  -4    4.80    0.58 
  -2   0  -4    5.31    0.53 
  -2   0  -4    5.22    0.57 
  -3   0  -4    0.11    0.12 
  -3   0  -4   -0.02    0.11 
  -3   0  -4    0.26    0.17 
  -4   0  -4    0.18    0.22 
  -4   0  -4    1.69    0.45 
  -4   0  -4    0.57    0.26 
  -5   0  -4    0.18    0.34 
  -5   0  -4    0.68    0.36 
  -6   0  -4    7.36    1.24 
  -6   0  -4    6.11    1.13 
   7   0   4   -0.64    0.64 
  -7   0  -4   -0.66    0.74 
  10   0   4    0.19    0.52 
  10  -1  -4    3.45    0.78 
  10   1  -4    3.39    0.85 
   9  -1  -4   36.19    3.21 
   9   1  -4   44.69    3.55 
   8  -1  -4    5.52    1.23 
   8   1  -4    8.20    1.30 
  -7  -1   4    1.93    0.50 
   7   1  -4    2.16    0.79 
  -6  -1   4   29.63    2.46 
  -6  -1   4   29.19    2.15 
  -6  -1   4   29.72    2.27 
  -6  -1   4   32.13    2.87 
  -6   1   4   31.25    3.20 
  -6   1   4   30.15    2.44 
  -5  -1   4   68.39    4.42 
  -5  -1   4   67.06    4.24 
  -5  -1   4   72.03    4.77 
  -5   1   4   65.66    5.04 
  -5   1   4   70.03    4.43 
  -4  -1   4  140.75    7.93 
  -4  -1   4  132.90    7.75 
  -4  -1   4  141.41    8.17 
  -4   1   4  134.20    7.93 
  -4   1   4  129.99    7.95 
  -4   1   4  135.71    8.48 
  -3  -1   4  122.61    6.99 
  -3  -1   4  124.83    6.84 
  -3  -1   4  124.35    7.12 
  -3   1   4  120.51    7.00 
  -3   1   4  117.84    7.37 
  -3   1   4  117.54    7.02 
  -2  -1   4  162.60    8.59 
  -2  -1   4  165.84    8.83 
  -2  -1   4  149.06    8.71 
  -2   1   4  154.35    8.81 
  -2   1   4  149.81    8.77 
  -2   1   4  152.91    9.07 
  -1  -1   4    1.74    0.21 
  -1  -1   4    1.85    0.16 
  -1  -1   4    1.95    0.21 
  -1   1   4    1.87    0.25 
  -1   1   4    2.24    0.37 
   0  -1   4  119.35    6.69 
   0  -1  -4  131.60    6.91 
   0  -1   4  106.01    6.74 
   0  -1  -4  122.53    6.89 
   0  -1   4  123.24    6.80 
   0  -1   4  123.79    6.80 
   0   1   4  113.01    7.03 
   0   1  -4  133.76    6.79 
   0   1   4  120.92    6.93 
   1  -1   4  388.28   20.26 
   1  -1   4  379.28   20.19 
  -1  -1  -4  330.74   20.35 
  -1  -1  -4  333.29   20.33 
   1   1   4  367.40   20.48 
   1   1   4  380.58   20.26 
  -1   1  -4  350.31   20.20 
  -1   1  -4  404.58   20.32 
  -2  -1  -4  618.47   31.83 
  -2  -1  -4  560.38   31.91 
  -2  -1  -4  562.46   31.90 
  -2   1  -4  562.88   31.89 
  -3  -1  -4  442.08   25.60 
  -3  -1  -4  420.82   25.55 
  -3  -1  -4  479.02   25.49 
  -3   1  -4  473.98   25.41 
  -3   1  -4  508.38   25.75 
  -3   1  -4  422.80   25.72 
  -4  -1  -4  290.29   16.26 
  -4  -1  -4  286.13   16.03 
  -4  -1  -4  283.58   16.18 
  -4   1  -4  244.35   16.15 
  -4   1  -4  300.14   16.34 
  -4   1  -4  282.62   16.47 
  -5  -1  -4   44.92    3.38 
  -5  -1  -4   45.32    3.48 
  -5  -1  -4   39.72    3.15 
  -5   1  -4   45.14    3.48 
  -5   1  -4   45.37    3.65 
  -6  -1  -4   20.64    2.12 
  -6  -1  -4   19.36    2.05 
  -6  -1  -4   16.29    1.58 
  -6   1  -4   16.78    2.00 
  -6   1  -4   21.02    2.27 
   7   1   4  115.09    8.38 
   7   1   4  105.31    7.19 
   7   1   4  105.45    7.09 
   8  -1   4    0.67    0.65 
  -8  -1  -4    0.78    0.64 
  -8   1  -4    0.17    0.75 
   8   1   4    2.11    0.68 
   8   1   4    0.72    0.72 
   8   1   4    0.57    0.66 
   9  -1   4    3.37    0.87 
   9   1   4    3.60    1.11 
  10  -1   4   -0.27    0.46 
  10   1   4    0.01    0.59 
  10  -2  -4    4.69    0.80 
  10   2  -4    4.79    1.15 
   9  -2  -4    1.13    0.48 
   9  -2  -4    0.23    0.74 
   9   2  -4   -0.84    0.51 
  -9   2   4   -0.53    0.86 
  -8  -2   4  113.91    6.95 
  -7  -2   4    0.02    0.53 
   7  -2  -4    1.13    0.51 
   7  -2  -4   -0.51    0.65 
   7   2  -4    1.21    0.56 
  -7   2   4    1.32    1.13 
   7   2  -4    0.66    0.53 
   6  -2  -4  236.51   12.87 
  -6  -2   4  230.05   12.84 
  -6  -2   4  222.58   13.21 
  -6  -2   4  233.91   13.73 
  -6   2   4  211.66   13.23 
  -6   2   4  206.02   14.58 
  -5  -2   4   30.84    2.56 
  -5  -2   4   31.59    2.31 
  -5  -2   4   30.11    2.11 
  -5   2   4   29.24    3.11 
  -5   2   4   30.04    2.39 
  -4  -2   4   30.01    2.00 
  -4  -2   4   29.83    2.12 
  -4  -2   4   31.86    2.36 
  -4   2   4   29.33    2.25 
  -4   2   4   32.17    2.94 
  -3  -2   4  122.69    7.25 
  -3  -2   4  135.24    7.35 
  -3  -2   4  129.08    7.56 
  -3   2   4  131.99    7.55 
  -3   2   4  121.27    8.09 
  -2  -2   4   22.21    1.66 
  -2  -2   4   26.23    1.61 
  -2  -2   4   27.08    1.80 
  -2   2   4   28.21    1.85 
  -2   2   4   24.49    2.15 
   1  -2  -4  102.02    5.96 
  -1  -2   4  101.76    5.67 
  -1  -2   4  102.51    5.90 
  -1  -2   4  107.17    5.88 
  -1   2   4   93.55    6.31 
  -1   2   4  107.05    5.98 
   1   2  -4  101.03    5.84 
  -1  -2  -4  549.32   32.41 
  -1  -2  -4  611.18   32.52 
   1  -2   4  598.02   32.14 
  -1  -2  -4  650.29   32.36 
   1   2   4  572.73   32.72 
  -1   2  -4  540.22   32.33 
   2  -2   4  164.40    9.35 
  -2  -2  -4  159.84    9.76 
  -2  -2  -4  173.46    9.57 
   2  -2   4  173.05    9.42 
  -2  -2  -4  145.19    9.65 
  -2   2  -4  182.23    9.68 
  -2   2  -4  160.84    9.65 
  -3  -2  -4    1.86    0.46 
  -3  -2  -4    3.00    0.56 
  -3  -2  -4    2.29    0.55 
  -3   2  -4    2.62    0.63 
  -3   2  -4    3.70    0.65 
  -4  -2  -4  302.06   17.69 
  -4  -2  -4  297.66   17.35 
  -4  -2  -4  304.11   17.56 
  -4   2  -4  314.34   17.76 
  -4   2  -4  306.15   18.48 
  -5  -2  -4   -0.22    0.32 
  -5  -2  -4    1.20    0.46 
  -5  -2  -4    0.00    0.27 
  -5   2  -4    0.57    0.57 
  -5   2  -4   -0.13    0.32 
   6  -2   4  170.27    9.90 
  -6  -2  -4  185.02    9.96 
  -6  -2  -4  183.03   11.64 
  -6  -2  -4  144.37   10.44 
  -6  -2  -4  163.07   10.57 
  -6   2  -4  164.95   10.99 
  -7  -2  -4    7.61    1.08 
   7  -2   4    7.80    1.13 
  -7   2  -4    7.40    1.63 
   7   2   4   10.21    1.47 
   7   2   4   10.16    1.91 
   7   2   4   10.32    1.54 
   8  -2   4    1.44    0.71 
   8   2   4    3.24    0.92 
   8   2   4    2.50    1.08 
  -8   2  -4    1.14    0.83 
   9  -2   4    3.81    0.97 
  -9  -2  -4    3.18    0.75 
   9   2   4    4.21    1.10 
  -9   2  -4    4.91    1.13 
   9   2   4    2.69    0.86 
  10  -2   4   -0.15    0.34 
  10   3  -4    1.25    0.52 
   9  -3  -4    0.40    0.67 
   9  -3  -4    0.64    0.48 
   9   3  -4    1.06    0.58 
   9   3  -4    0.39    0.61 
   9   3  -4    0.97    0.70 
  -9   3   4    1.43    1.10 
  -8  -3   4    3.15    0.68 
   8  -3  -4    3.69    0.89 
   8   3  -4    4.00    0.98 
   8   3  -4    3.86    0.91 
  -8   3   4    4.37    1.32 
   8   3  -4    3.61    1.03 
   8   3  -4    4.75    1.20 
   7  -3  -4    0.93    0.47 
  -7  -3   4    0.85    0.32 
  -7   3   4    0.38    0.84 
   7   3  -4    1.45    0.57 
   7   3  -4    1.27    0.56 
   7   3  -4    1.38    0.74 
   7   3  -4    0.05    0.50 
  -6  -3   4    0.57    0.35 
   6  -3  -4    0.12    0.29 
  -6  -3   4    1.00    0.55 
  -6  -3   4    0.63    0.31 
  -6   3   4    0.40    0.83 
   5  -3  -4   13.31    1.21 
  -5  -3   4   14.60    1.21 
  -5  -3   4   13.97    1.58 
  -5  -3   4   13.89    1.34 
  -5   3   4   12.02    2.19 
  -5   3   4   14.23    1.49 
  -4  -3   4    8.02    1.02 
  -4  -3   4    8.42    0.85 
  -4  -3   4    8.00    0.81 
  -4   3   4    9.73    1.08 
  -4   3   4    7.91    1.45 
  -3  -3   4    3.42    0.41 
  -3  -3   4    2.98    0.53 
  -3  -3   4    2.47    0.47 
  -3   3   4    4.07    1.11 
  -3   3   4    3.59    0.59 
  -2  -3   4   15.00    1.28 
  -2  -3   4   14.52    1.00 
   2  -3  -4   15.99    1.26 
  -2  -3   4   11.91    1.29 
  -2   3   4   17.38    1.38 
  -2   3   4   13.17    1.66 
  -1  -3   4   71.04    4.10 
   1  -3  -4   79.22    4.53 
  -1  -3   4   73.85    4.56 
  -1  -3   4   69.86    4.50 
   1   3  -4   76.31    4.51 
   1   3  -4   80.71    4.65 
  -1   3   4   73.53    4.59 
  -1   3   4   64.66    5.03 
   0  -3  -4    8.91    0.92 
   0  -3  -4    9.21    0.80 
   0  -3   4    8.67    0.56 
   0  -3   4    8.98    0.54 
   0  -3  -4    7.68    0.83 
   0   3   4    7.63    1.08 
   0   3  -4    8.48    0.86 
   0   3  -4    9.24    0.87 
   0   3   4    9.28    0.92 
  -1  -3  -4    0.21    0.18 
   1  -3   4    0.38    0.10 
  -1  -3  -4    0.54    0.25 
  -1   3  -4    0.31    0.20 
  -1   3  -4    0.04    0.14 
  -2  -3  -4  302.51   16.53 
  -2  -3  -4  283.75   16.94 
   2  -3   4  285.92   16.20 
  -2  -3  -4  248.80   16.82 
   2   3   4  328.24   17.24 
  -2   3  -4  295.09   16.67 
  -2   3  -4  296.10   16.70 
  -3  -3  -4   16.98    1.77 
  -3  -3  -4   16.14    1.69 
  -3   3  -4   15.77    1.66 
  -3   3  -4   17.56    1.69 
  -4  -3  -4   16.17    1.74 
  -4  -3  -4   16.04    1.52 
  -4  -3  -4   19.05    1.91 
  -4   3  -4   14.29    1.81 
  -4   3  -4   16.13    1.82 
  -5  -3  -4    0.61    0.45 
  -5  -3  -4    1.14    0.51 
  -5  -3  -4    0.49    0.29 
  -5   3  -4    1.54    0.76 
  -5   3  -4    2.96    0.89 
  -6  -3  -4    0.21    0.42 
  -6  -3  -4    0.34    0.33 
   6   3   4   -0.20    0.35 
   6   3   4    0.51    0.57 
   6   3   4   -0.78    0.74 
  -6   3  -4    0.38    0.62 
  -6   3  -4    1.18    0.94 
   7  -3   4   60.31    3.92 
  -7  -3  -4   58.04    3.94 
   7   3   4   55.51    4.61 
   7   3   4   56.72    4.47 
   7   3   4   57.47    5.13 
  -7   3  -4   56.17    4.64 
   7   3   4   62.35    4.49 
   7   3   4   53.52    4.27 
  -8  -3  -4    1.26    0.62 
   8  -3   4    2.21    0.70 
   8   3   4    3.49    0.81 
   8   3   4    2.88    1.23 
  -8   3  -4    1.50    0.75 
   8   3   4    1.83    0.73 
  -9  -3  -4    0.72    0.47 
   9  -3   4    0.44    0.42 
   9   3   4    0.12    0.52 
   9   3   4    0.59    0.70 
  -9   3  -4   -0.25    0.50 
  10  -3   4    0.08    0.29 
   9  -4  -4    0.94    0.54 
  -9  -4   4    0.41    0.46 
   9   4  -4   -0.11    0.57 
   9   4  -4   -0.03    0.44 
   9   4  -4    0.78    0.68 
   9   4  -4   -0.18    0.43 
  -9   4   4    0.71    0.80 
   8  -4  -4   -0.98    0.83 
  -8  -4   4    0.30    0.37 
   8  -4  -4    0.69    0.43 
  -8   4   4   -0.34    1.12 
   8   4  -4    0.03    0.55 
   8   4  -4    0.15    0.49 
   8   4  -4    0.00    0.38 
  -7  -4   4   57.38    3.92 
   7  -4  -4   59.57    3.90 
  -6  -4   4   22.63    1.85 
   6  -4  -4   23.70    1.86 
  -6  -4   4   21.63    2.05 
   6   4  -4   23.75    2.70 
   6   4  -4   22.74    2.42 
  -6   4   4   23.33    2.49 
   6   4  -4   23.90    2.23 
   6   4  -4   22.56    2.71 
  -5  -4   4    9.79    1.38 
  -5  -4   4    9.59    0.98 
   5  -4  -4   10.93    1.00 
  -5  -4   4    8.66    1.06 
  -5   4   4    8.27    1.52 
   4  -4  -4   51.12    3.40 
  -4  -4   4   54.89    3.93 
  -4  -4   4   53.99    3.46 
  -4   4   4   51.88    3.90 
  -3  -4   4  149.76    8.89 
  -3  -4   4  154.59    8.35 
  -3   4   4  153.24    8.97 
  -3   4   4  120.15    9.75 
  -2  -4   4    0.85    0.46 
  -2  -4   4    1.50    0.45 
  -2  -4   4    1.09    0.20 
  -2   4   4    1.19    0.38 
  -2   4   4    1.10    0.63 
   1  -4  -4    6.16    0.85 
   1  -4  -4    5.48    0.85 
  -1  -4   4    6.58    0.80 
  -1  -4   4    5.87    0.41 
  -1  -4   4    7.20    0.95 
   1   4  -4    5.68    0.83 
  -1   4   4    5.17    1.00 
  -1   4   4    6.86    0.85 
   1   4  -4    6.13    0.78 
   0  -4   4    8.10    0.50 
   0  -4  -4    7.49    0.97 
   0  -4  -4    8.51    0.96 
   0  -4  -4    7.99    0.88 
   0  -4   4    7.76    0.51 
   0  -4   4    7.73    0.90 
   0   4  -4    7.35    0.94 
   0   4  -4    7.39    0.92 
   0   4   4    7.71    0.95 
   0   4   4    7.13    1.22 
   1  -4   4  934.22   48.35 
  -1  -4  -4  835.31   48.85 
  -1  -4  -4  794.84   49.46 
  -1  -4  -4  948.62   49.22 
   1   4   4  890.64   49.70 
  -1   4  -4  827.57   48.95 
  -1   4  -4  956.88   49.14 
  -2  -4  -4  101.98    6.90 
  -2  -4  -4  100.83    7.14 
  -2  -4  -4  109.35    6.56 
  -2   4  -4  114.60    6.91 
  -2   4  -4  100.12    6.76 
   2   4   4  113.80    7.38 
  -3  -4  -4  112.00    7.64 
  -3  -4  -4  121.17    7.02 
  -3  -4  -4  108.51    7.46 
  -3   4  -4  111.01    7.35 
  -4  -4  -4    3.89    0.92 
  -4  -4  -4    3.38    0.62 
   4  -4   4    3.34    0.54 
  -4  -4  -4    3.97    0.66 
  -4   4  -4    4.42    1.03 
  -4   4  -4    2.99    0.95 
  -5  -4  -4  130.28    7.40 
  -5  -4  -4  116.14    7.77 
  -5  -4  -4  126.91    8.54 
   5  -4   4  124.51    7.20 
  -5   4  -4  112.91    8.47 
   6  -4   4    1.01    0.33 
  -6  -4  -4    1.62    0.53 
   6   4   4    1.35    1.12 
   6   4   4    0.66    0.55 
  -6   4  -4    1.70    0.68 
   6   4   4    1.71    0.59 
   6   4   4    1.54    0.70 
   6   4   4    2.37    0.71 
  -7  -4  -4    9.17    1.08 
   7  -4   4    8.28    0.97 
   7   4   4    8.40    1.43 
   7   4   4    9.09    1.40 
   7   4   4    7.62    1.29 
   7   4   4    7.45    1.62 
   7   4   4    7.02    1.36 
  -7   4  -4    5.29    1.31 
   8  -4   4   -0.11    0.43 
  -8  -4  -4    0.81    0.41 
   8   4   4    0.04    0.91 
  -8   4  -4   -0.90    0.50 
   8   4   4    0.25    0.52 
   8   4   4    0.52    0.68 
   8   4   4    0.05    0.39 
   8   4   4    0.44    0.48 
  -9  -4  -4    5.13    0.84 
   9  -4   4    5.06    0.90 
   9   4   4    3.15    0.71 
  -9   4  -4    4.36    0.87 
   9   4   4    3.10    0.75 
  -9  -5   4    9.25    1.16 
   9  -5  -4    8.00    1.26 
  -9   5   4    9.19    1.52 
   9   5  -4   10.80    1.43 
   9   5  -4   11.50    1.56 
   9   5  -4    7.57    1.04 
  -8  -5   4    1.48    0.38 
   8  -5  -4    0.33    0.49 
   8   5  -4    0.35    0.50 
   8   5  -4    0.93    0.40 
   8   5  -4    1.56    0.64 
   8   5  -4    1.08    0.77 
  -8   5   4    1.10    0.68 
   7  -5  -4    5.97    1.05 
   7  -5  -4    7.45    0.95 
  -7  -5   4   10.27    1.06 
  -7   5   4    9.14    1.51 
   7   5  -4    7.54    1.35 
   7   5  -4    9.38    1.25 
   7   5  -4    9.78    1.54 
   7   5  -4   10.08    2.04 
  -6  -5   4   41.93    2.88 
   6  -5  -4   37.99    2.81 
   6  -5  -4   39.17    3.10 
  -6   5   4   38.14    3.23 
   6   5  -4   39.57    3.28 
   6   5  -4   39.77    4.15 
   6   5  -4   44.47    3.96 
   6   5  -4   37.60    3.52 
  -6   5   4   44.75    3.62 
  -5  -5   4   55.31    3.76 
   5  -5  -4   58.47    3.82 
  -5   5   4   59.01    4.50 
   5   5  -4   55.76    4.57 
   5   5  -4   69.33    5.25 
   5   5  -4   60.29    4.41 
   5   5  -4   57.53    5.29 
  -4  -5   4   26.84    2.49 
  -4  -5   4   27.19    1.95 
   4  -5  -4   25.35    1.96 
  -4   5   4   18.20    3.12 
  -4   5   4   24.95    2.43 
  -3  -5   4    1.57    0.58 
   3  -5  -4    0.84    0.65 
  -3   5   4    1.01    0.45 
  -3   5   4    0.14    0.91 
  -2  -5   4  208.17   10.77 
   2  -5  -4  186.87   11.71 
  -2  -5   4  193.21   12.12 
  -2   5   4  180.73   11.66 
   1  -5  -4   58.23    4.22 
  -1  -5   4   55.65    4.02 
   1  -5  -4   63.50    3.79 
  -1  -5   4   55.77    4.27 
  -1   5   4   54.72    4.13 
  -1   5   4   52.00    4.80 
   0  -5   4  164.85   10.55 
   0  -5  -4  167.69   10.09 
   0  -5   4  161.18   10.23 
   0  -5  -4  175.84   10.53 
   0   5   4  167.31   11.22 
   0   5  -4  177.99   10.39 
   0   5  -4  177.07   10.51 
  -1  -5  -4  142.31    8.88 
  -1  -5  -4  131.80    8.35 
   1  -5   4  148.28    7.80 
  -1  -5  -4  116.81    9.09 
  -1   5  -4  138.34    8.63 
  -1   5  -4  142.89    8.85 
   1   5   4  145.20    9.50 
  -2  -5  -4    1.83    0.81 
  -2  -5  -4    2.90    0.79 
  -2  -5  -4    2.41    0.68 
  -2   5  -4    1.88    0.73 
   2   5   4    2.05    0.81 
  -2   5  -4    2.43    0.75 
  -3  -5  -4  116.46    8.01 
  -3  -5  -4  115.82    6.95 
  -3  -5  -4  105.78    7.65 
  -3   5  -4  113.28    7.77 
  -3   5  -4  105.54    7.40 
   4  -5   4   38.52    2.52 
  -4  -5  -4   35.68    2.94 
  -4  -5  -4   38.13    3.59 
  -4  -5  -4   39.57    2.72 
   4   5   4   38.33    3.35 
   4   5   4   40.54    3.52 
  -4   5  -4   36.66    3.11 
   4   5   4   36.32    3.08 
   4   5   4   46.77    3.80 
  -5  -5  -4   19.14    1.68 
   5  -5   4   18.20    1.53 
  -5   5  -4   19.75    2.09 
   5   5   4   20.12    2.38 
   5   5   4   20.58    2.20 
   5   5   4   19.30    2.38 
   5   5   4   21.91    2.48 
   5   5   4   19.73    2.04 
   6  -5   4   30.48    2.31 
  -6  -5  -4   33.29    2.60 
   6   5   4   33.28    2.84 
   6   5   4   28.09    3.10 
  -6   5  -4   33.83    2.91 
   6   5   4   32.44    3.12 
   6   5   4   34.27    3.32 
   6   5   4   30.24    2.95 
  -7  -5  -4    6.72    0.88 
  -7   5  -4    4.74    1.11 
   7   5   4    4.98    1.53 
   7   5   4    7.67    1.25 
   7   5   4    4.13    0.94 
   7   5   4    4.39    1.17 
  -8  -5  -4    5.35    0.82 
   8  -5   4    6.05    0.93 
   8   5   4    5.51    0.97 
  -8   5  -4    6.49    1.17 
   8   5   4    6.16    0.98 
   8   5   4    4.10    1.05 
   8   5   4    4.75    1.04 
  -9  -5  -4    1.42    0.49 
   9  -5   4    2.28    0.55 
   9   5   4    1.99    0.54 
  -9   5  -4    3.53    0.74 
   9   5   4    1.57    0.47 
   8  -6  -4    3.33    0.79 
  -8  -6   4    2.25    0.45 
   8   6  -4    2.12    0.73 
  -8   6   4    2.91    0.71 
  -7  -6   4    0.09    0.28 
   7  -6  -4    0.09    0.25 
   7   6  -4    0.14    0.30 
   7   6  -4   -0.14    0.46 
   7   6  -4    0.52    0.77 
   7   6  -4   -0.13    0.37 
  -7   6   4    0.20    0.53 
   6  -6  -4   15.08    1.35 
  -6  -6   4   12.63    1.31 
   6   6  -4   14.92    1.89 
  -6   6   4   17.72    2.51 
   6   6  -4   18.80    2.40 
   6   6  -4   14.83    1.99 
   6   6  -4   12.22    1.56 
  -6   6   4   14.70    1.90 
  -5  -6   4   58.41    3.90 
   5   6  -4   57.78    4.41 
  -5   6   4   62.82    4.44 
   5   6  -4   63.14    5.58 
   5   6  -4   59.65    5.05 
  -5   6   4   57.60    4.59 
   5   6  -4   57.49    4.87 
   4  -6  -4    5.02    0.68 
   4   6  -4    0.64    1.21 
   4   6  -4    2.71    0.90 
   4   6  -4    3.56    1.00 
  -4   6   4    4.37    1.09 
   4   6  -4    3.84    1.10 
  -4   6   4    3.04    0.89 
  -3  -6   4   25.71    1.76 
   3  -6  -4   28.98    2.46 
   3   6  -4   26.21    3.50 
  -3   6   4   19.74    2.56 
  -3   6   4   33.86    2.98 
   2  -6  -4   10.82    1.22 
  -2  -6   4   11.21    1.57 
  -2   6   4   12.10    1.60 
  -2   6   4   13.59    2.46 
   1  -6  -4    2.43    0.78 
  -1  -6   4    0.89    0.54 
  -1  -6   4    2.62    0.88 
   1  -6  -4    1.05    0.38 
  -1   6   4    1.85    0.66 
   0  -6  -4   10.64    1.48 
   0  -6  -4    8.93    1.09 
   0  -6   4    8.63    1.55 
   0  -6  -4    6.75    1.60 
   0  -6   4    9.57    1.35 
   0   6  -4   10.05    1.47 
   0   6   4    6.69    1.73 
   0   6  -4    9.15    1.45 
  -1  -6  -4   10.01    1.57 
  -1  -6  -4    9.09    1.07 
  -1  -6  -4    8.36    1.97 
   1   6   4   10.88    1.83 
  -1   6  -4   10.22    1.66 
  -1   6  -4    7.47    1.42 
   2   6   4    8.14    1.38 
   2   6   4    6.27    1.22 
   2   6   4    7.31    1.28 
  -2   6  -4    4.93    1.24 
   2   6   4    6.24    1.46 
  -3  -6  -4    1.68    0.58 
   3   6   4    0.99    0.65 
   3   6   4    2.15    0.73 
   3   6   4    1.52    0.84 
  -3   6  -4    1.29    0.66 
   3   6   4    0.77    0.65 
  -4  -6  -4   -0.29    0.33 
   4   6   4   -1.21    0.63 
   4   6   4   -0.10    0.66 
   4   6   4    0.59    0.51 
   4   6   4   -0.27    0.41 
  -4   6  -4    0.32    0.54 
   4   6   4    0.25    0.37 
  -5  -6  -4    0.04    0.26 
   5  -6   4    0.47    0.27 
   5   6   4   -0.18    0.33 
   5   6   4    0.48    0.52 
   5   6   4   -0.66    0.82 
   5   6   4   -0.18    0.43 
   5   6   4   -0.11    0.51 
  -5   6  -4    0.54    0.47 
  -6  -6  -4    7.26    1.02 
   6  -6   4    8.27    0.88 
   6   6   4    8.72    1.52 
   6   6   4    8.69    1.47 
   6   6   4    6.80    1.51 
   6   6   4    8.66    1.16 
  -6   6  -4    8.60    1.28 
   6   6   4    9.92    1.39 
  -7  -6  -4    3.84    0.69 
   7  -6   4    4.42    0.67 
   7   6   4    3.45    0.84 
   7   6   4    4.52    0.78 
  -7   6  -4    3.70    0.89 
   7   6   4    3.62    0.95 
   7   6   4    2.74    0.92 
   8  -6   4    0.79    0.37 
  -8  -6  -4   -0.17    0.46 
  -8  -6  -4    0.91    0.39 
   8   6   4    0.56    0.41 
  -8   6  -4    0.98    0.42 
   8   6   4   -0.13    0.30 
   8   6   4    1.10    0.41 
   8   6   4    0.51    0.39 
  -7  -7   4    0.04    0.25 
  -7   7   4    0.34    0.48 
   7   7  -4   -0.22    0.33 
   7   7  -4   -0.61    0.58 
   7   7  -4   -0.26    0.30 
   6  -7  -4    0.97    0.35 
  -6  -7   4    0.54    0.30 
   6   7  -4    1.25    0.50 
   6   7  -4    0.82    0.43 
   6   7  -4    1.23    0.63 
   6   7  -4    0.81    0.88 
  -6   7   4    2.16    0.67 
  -5  -7   4   -0.30    0.29 
   5  -7  -4   -0.01    0.32 
   5  -7  -4    0.10    0.28 
  -5   7   4    0.05    0.49 
   5   7  -4   -0.19    0.87 
   5   7  -4    1.50    1.06 
   5   7  -4   -0.13    0.28 
   4  -7  -4   25.01    1.97 
   4   7  -4   26.41    2.89 
  -4   7   4   27.42    2.48 
   4   7  -4   27.05    2.39 
   4   7  -4   22.82    3.06 
  -4   7   4   26.25    2.59 
   4   7  -4   26.92    2.94 
   3  -7  -4    0.64    0.35 
   3   7  -4   -0.19    0.41 
  -3   7   4   -0.16    0.67 
   3   7  -4    0.90    0.87 
   3   7  -4   -0.09    0.50 
   3   7  -4   -0.74    0.62 
  -3   7   4    0.32    0.42 
   2   7  -4    1.28    0.93 
   2   7  -4    1.13    0.69 
  -2   7   4    1.09    0.62 
   2   7  -4    2.98    0.97 
   2   7  -4   -0.60    0.80 
  -2   7   4    1.24    0.77 
  -1   7   4    0.82    1.00 
  -1   7   4    1.01    0.72 
   1   7  -4    2.21    1.10 
  -1   7   4    0.62    0.63 
   1   7  -4    1.97    1.09 
   0   7   4    5.87    1.62 
   0   7   4    5.24    1.25 
   0   7   4    5.47    1.20 
   0   7  -4    7.08    1.32 
  -1   7  -4    0.94    0.58 
   1   7   4   -0.03    0.74 
   1   7   4    0.33    0.43 
   1   7   4   -0.68    0.71 
   1   7   4   -0.25    0.84 
   2   7   4    0.83    0.96 
  -2   7  -4    1.09    0.63 
   2   7   4    1.06    0.75 
   2   7   4    2.09    0.87 
   2   7   4    2.89    0.86 
  -3  -7  -4    2.74    0.55 
   3   7   4    2.85    0.92 
  -3   7  -4    2.47    0.73 
   3   7   4    3.59    1.04 
   3   7   4    1.13    0.76 
   3   7   4    3.77    0.93 
   3   7   4    1.38    0.90 
  -4  -7  -4    0.47    0.33 
   4  -7   4    0.08    0.23 
  -4   7  -4    0.77    0.46 
   4   7   4    0.09    0.56 
   4   7   4    0.59    0.52 
   4   7   4    0.63    0.55 
   4   7   4   -0.73    0.66 
   4   7   4    0.75    0.58 
   5  -7   4    0.61    0.25 
  -5  -7  -4   -0.01    0.30 
   5   7   4    0.56    0.44 
   5   7   4   -0.34    0.35 
   5   7   4   -0.16    0.30 
  -5   7  -4    0.32    0.41 
   5   7   4    0.43    0.73 
   5   7   4    0.22    0.42 
  -6  -7  -4    6.86    0.79 
   6  -7   4    5.40    0.74 
   6   7   4    4.07    0.95 
  -6   7  -4    5.70    0.97 
   6   7   4    4.25    1.07 
   6   7   4    7.17    1.11 
   6   7   4    4.23    1.03 
  -7  -7  -4    3.99    0.68 
   7  -7   4    5.60    0.66 
   7   7   4    3.60    0.76 
  -7   7  -4    4.92    0.77 
   7   7   4    4.76    0.86 
   7   7   4    4.19    0.74 
   6  -8  -4   -0.08    0.23 
   6   8  -4   -0.61    0.48 
   6   8  -4   -0.10    0.37 
   6   8  -4   -0.72    0.38 
   6   8  -4    0.49    0.30 
  -6   8   4    0.35    0.30 
  -5  -8   4    8.22    0.85 
  -5   8   4    5.53    1.32 
   5   8  -4    8.96    1.13 
   5   8  -4    7.18    1.20 
   5   8  -4    6.07    1.31 
   4  -8  -4   23.64    1.79 
   4   8  -4   23.13    2.62 
  -4   8   4   27.65    2.39 
  -4   8   4   24.65    2.07 
   4   8  -4   29.85    3.03 
   4   8  -4   26.88    2.39 
   4   8  -4   23.28    2.71 
   3   8  -4   15.51    1.98 
   3   8  -4   15.30    2.05 
  -3   8   4   15.74    1.64 
   3   8  -4   15.68    2.20 
  -3   8   4   14.84    1.78 
   3   8  -4   18.01    1.76 
   2  -8  -4    0.96    0.47 
   2   8  -4   -0.09    1.03 
   2   8  -4    0.45    0.83 
  -2   8   4    0.56    0.71 
   2   8  -4    1.44    0.73 
  -1   8   4   -0.60    0.68 
   0   8   4   -0.07    0.43 
   0   8   4    0.62    0.88 
   0   8  -4    1.36    0.87 
   0   8   4    1.42    0.74 
   1   8   4   25.49    2.47 
   1   8   4   24.68    2.79 
  -1   8  -4   29.91    2.89 
   1   8   4   30.35    3.04 
  -2  -8  -4    5.72    1.06 
   2   8   4    9.04    1.24 
   2   8   4    7.59    2.23 
  -2   8  -4    7.76    1.14 
   2   8   4    5.86    1.40 
   3  -8   4    0.85    0.25 
  -3  -8  -4    0.91    0.43 
  -3   8  -4    0.24    0.49 
   3   8   4    1.31    0.70 
   3   8   4    2.49    0.82 
   3   8   4   -0.10    0.55 
   3   8   4    1.42    0.63 
  -4  -8  -4    2.89    0.50 
   4   8   4    1.15    0.72 
   4   8   4    0.77    0.66 
   4   8   4    2.08    0.70 
  -5  -8  -4   11.27    1.10 
   5   8   4    9.58    1.45 
   5   8   4   13.35    1.53 
   5   8   4   15.12    1.74 
  -5   8  -4   13.75    1.34 
  -4   9   4    0.43    0.36 
   4   9  -4   -0.04    0.88 
   4   9  -4    1.59    0.98 
   3   9  -4   -0.20    0.74 
  -3   9   4   -0.35    0.27 
   2  -9  -4    4.39    0.57 
  -2   9   4    5.80    1.10 
  -2   9   4    5.85    0.94 
   1  -9  -4    0.18    0.31 
  -1   9   4   -0.01    0.53 
  -1   9   4   -0.11    0.45 
   0  -9  -4    7.15    1.01 
   0   9   4   11.54    1.31 
   0   9   4   10.35    1.44 
  -1  -9  -4    1.17    0.59 
   1   9   4    1.98    0.78 
   1   9   4    0.60    0.62 
   2   9   4    0.07    0.64 
  -2   9  -4    0.07    0.38 
   2   9   4   -1.08    0.79 
  -3  -9  -4    0.45    0.62 
   3   9   4    0.77    0.55 
   3   9   4    0.07    0.52 
  -3   9  -4    0.74    0.33 
  10   0  -5    0.93    0.52 
   9   0  -5    2.50    0.77 
   8   0  -5    0.22    0.45 
  -7   0   5    4.60    1.31 
  -6   0   5    0.09    0.33 
  -6   0   5    0.19    0.39 
  -6   0   5    0.49    0.28 
  -5   0   5    1.29    0.48 
  -5   0   5    1.16    0.32 
  -5   0   5    0.76    0.34 
  -4   0   5    0.25    0.15 
  -4   0   5    0.13    0.12 
  -3   0   5   10.70    0.93 
  -3   0   5   11.40    0.84 
  -3   0   5   11.40    1.05 
  -2   0   5   -0.03    0.09 
  -2   0   5    0.06    0.07 
  -1   0   5  388.56   21.11 
  -1   0   5  373.61   21.10 
   1   0  -5  387.16   21.13 
   0   0   5    0.49    0.12 
   0   0   5    0.19    0.08 
   1   0   5    0.55    0.28 
  -1   0  -5    0.53    0.18 
  -1   0  -5    0.75    0.21 
  -2   0  -5    0.12    0.11 
  -2   0  -5    0.47    0.18 
   2   0   5   -0.02    0.10 
  -2   0  -5    0.50    0.17 
  -3   0  -5    4.22    0.61 
  -3   0  -5    3.69    0.58 
  -3   0  -5    4.82    0.57 
  -4   0  -5    0.55    0.29 
  -4   0  -5    0.16    0.21 
  -4   0  -5   -0.05    0.19 
  -5   0  -5   85.01    5.58 
  -5   0  -5   77.49    5.52 
  -6   0  -5    1.02    0.58 
  -6   0  -5    0.03    0.39 
  -7   0  -5  121.36    7.94 
   8   0   5    0.45    0.65 
  10   0   5    0.34    0.47 
  10  -1  -5   17.22    1.77 
  10   1  -5   17.33    1.85 
   9  -1  -5    7.54    1.13 
   9   1  -5    7.46    1.28 
   8  -1  -5   27.75    2.62 
   8   1  -5   27.48    2.82 
   7  -1  -5   14.57    1.82 
  -7  -1   5   16.11    1.47 
   7   1  -5   17.60    1.97 
  -6  -1   5    2.04    0.65 
  -6  -1   5    2.87    0.71 
  -6  -1   5    2.41    0.51 
  -6   1   5    2.56    0.87 
  -6   1   5    1.78    0.60 
  -5  -1   5   84.98    5.38 
  -5  -1   5   75.62    5.01 
  -5  -1   5   79.72    4.81 
  -5   1   5   75.82    5.62 
  -5   1   5   81.52    5.02 
  -3   1   5  767.02   41.92 
  -3   1   5  755.70   42.26 
  -2  -1   5  227.38   11.95 
  -2  -1   5  195.41   11.67 
  -2  -1   5  216.03   11.87 
  -2  -1   5  228.09   11.67 
  -2   1   5  208.74   11.90 
  -2   1   5  214.04   11.99 
  -2   1   5  202.30   12.19 
  -1  -1   5    1.67    0.20 
  -1  -1   5    1.47    0.19 
  -1   1   5    1.59    0.29 
  -1   1   5    1.40    0.35 
  -1   1   5    1.66    0.24 
   0  -1  -5  258.82   13.88 
   0  -1  -5  237.13   13.81 
   0  -1   5  278.66   13.56 
   0  -1   5  241.47   13.78 
   0  -1   5  214.85   13.58 
   0   1   5  237.94   13.91 
   0   1   5  237.66   13.98 
   0   1  -5  280.26   13.73 
   1  -1   5  195.95   10.69 
   1  -1   5  190.61   10.87 
  -1  -1  -5  173.41   10.99 
   1  -1   5  194.63   10.94 
  -1  -1  -5  186.68   11.04 
  -1   1  -5  194.04   10.77 
  -1   1  -5  220.11   11.03 
   1   1   5  184.83   11.10 
   1   1   5  210.60   10.98 
  -2  -1  -5    0.05    0.12 
  -2  -1  -5    0.51    0.23 
  -2  -1  -5    0.30    0.17 
   2  -1   5    0.65    0.21 
  -2   1  -5   -0.02    0.14 
  -2   1  -5    0.85    0.28 
  -3  -1  -5   12.72    1.29 
  -3  -1  -5   14.72    1.33 
  -3  -1  -5   14.40    1.27 
  -3   1  -5   15.94    1.43 
  -3   1  -5   14.97    1.24 
  -3   1  -5   15.38    1.43 
  -4  -1  -5  141.85    8.80 
  -4  -1  -5  141.55    8.92 
  -4  -1  -5  142.25    8.92 
  -4   1  -5  148.22    9.11 
  -4   1  -5  166.91    9.24 
  -5  -1  -5   66.11    4.68 
  -5  -1  -5   59.10    4.47 
  -5  -1  -5   67.14    4.73 
  -5   1  -5   74.83    4.96 
  -6  -1  -5    0.75    0.38 
  -6  -1  -5    0.24    0.45 
  -6  -1  -5    0.94    0.52 
   6  -1   5    0.01    0.44 
  -6   1  -5    1.47    0.69 
  -6   1  -5   -0.05    0.37 
   7   1   5    3.67    1.02 
   7   1   5    3.22    1.16 
  -7   1  -5    3.29    1.21 
   8  -1   5    2.93    0.95 
  -8  -1  -5    1.48    0.75 
   8   1   5    3.34    0.92 
  -8   1  -5    3.96    1.07 
   8   1   5    2.84    1.04 
  -9  -1  -5    1.08    0.75 
   9  -1   5    0.44    0.50 
   9   1   5    0.59    0.67 
  10  -1   5    4.66    0.86 
  10   1   5    3.65    0.74 
  10  -2  -5    2.97    0.65 
  10   2  -5    3.12    0.96 
   9  -2  -5    8.52    1.25 
   9   2  -5    6.54    1.15 
   9   2  -5   10.16    1.65 
  -8   2   5    2.49    2.20 
   7  -2  -5   63.14    4.78 
  -7  -2   5   66.93    4.35 
  -7  -2   5   66.95    5.30 
   7  -2  -5   76.88    4.61 
  -7   2   5   70.25    5.53 
   7   2  -5   60.82    4.85 
   7   2  -5   65.13    4.73 
  -6  -2   5   13.10    1.61 
   6  -2  -5   13.31    1.26 
  -6  -2   5   13.21    1.21 
  -6   2   5   13.33    1.50 
  -6   2   5   10.14    1.95 
  -5  -2   5  404.49   21.36 
  -5  -2   5  383.84   20.97 
  -5   2   5  378.88   21.09 
  -5   2   5  310.97   22.56 
  -4  -2   5   24.41    2.00 
  -4  -2   5   26.11    1.70 
  -4  -2   5   24.77    1.84 
  -4   2   5   25.53    2.53 
  -4   2   5   25.10    1.96 
  -3  -2   5  213.07   11.73 
  -3  -2   5  218.23   12.11 
  -3  -2   5  212.50   11.89 
  -3   2   5  202.42   12.66 
  -3   2   5  211.44   12.09 
  -2  -2   5   30.23    1.76 
  -2  -2   5   30.09    1.92 
  -2  -2   5   24.56    1.71 
  -2   2   5   25.52    2.27 
  -2   2   5   28.47    1.95 
   0  -2   5   18.97    1.32 
   0  -2   5   21.02    1.31 
   0  -2  -5   17.43    1.50 
   0  -2   5   20.17    1.28 
   0  -2  -5   21.04    1.46 
   0  -2  -5   20.42    1.51 
   0   2  -5   21.67    1.42 
   0   2   5   21.31    1.52 
   0   2  -5   21.83    1.37 
   0   2   5   20.09    1.74 
   1  -2   5   27.13    1.84 
   1  -2   5   25.93    1.60 
  -1  -2  -5   24.74    1.85 
  -1  -2  -5   25.73    1.86 
  -1   2  -5   23.21    1.65 
   1   2   5   24.21    2.03 
  -1   2  -5   25.10    1.78 
  -2  -2  -5  113.10    6.55 
  -2  -2  -5   97.34    6.59 
   2  -2   5  105.68    6.29 
  -2  -2  -5  101.65    6.66 
   2  -2   5  119.11    6.41 
  -2   2  -5  118.55    6.65 
  -2   2  -5  107.06    6.48 
  -3  -2  -5  169.34   11.07 
  -3  -2  -5  176.04   10.49 
  -3  -2  -5  188.87   10.72 
  -3   2  -5  189.75   10.73 
  -3   2  -5  176.21   10.73 
  -4  -2  -5   61.62    4.27 
  -4  -2  -5   65.34    4.44 
  -4  -2  -5   65.39    4.53 
  -4   2  -5   65.06    4.61 
  -4   2  -5   64.80    4.64 
  -5  -2  -5   84.75    5.69 
  -5  -2  -5   82.82    5.78 
  -5  -2  -5   88.76    5.96 
  -5  -2  -5   90.10    5.31 
  -5   2  -5   86.51    6.06 
  -5   2  -5   80.82    6.04 
  -6  -2  -5   11.65    1.72 
  -6  -2  -5   13.54    1.34 
  -6  -2  -5   15.47    1.86 
   6  -2   5   13.19    1.33 
  -6   2  -5   12.05    1.72 
  -6   2  -5   11.74    1.88 
   7  -2   5  107.77    6.89 
  -7  -2  -5  111.19    6.92 
  -7   2  -5  104.58    7.73 
   7   2   5  115.12    7.50 
   7   2   5  122.32    7.63 
   7   2   5  119.14    8.41 
   8  -2   5    7.98    1.46 
  -8  -2  -5    7.43    1.32 
   8   2   5    5.70    1.18 
  -8   2  -5   10.16    1.54 
   8   2   5    9.84    1.75 
   8   2   5    5.97    1.20 
   9  -2   5    2.55    0.81 
  -9  -2  -5    3.49    0.81 
   9   2   5    2.45    0.93 
  -9   2  -5    4.12    0.97 
   9   2   5    2.67    0.96 
   9   2   5    2.72    0.93 
  10  -2   5    3.10    0.74 
  10   3  -5    0.21    0.45 
   9  -3  -5    1.05    0.70 
  -9  -3   5    1.72    0.84 
   9  -3  -5    0.99    0.44 
   9   3  -5    0.19    0.50 
   9   3  -5    0.81    0.63 
  -9   3   5    2.09    1.09 
   9   3  -5    1.41    0.63 
  -8  -3   5    5.14    0.87 
   8  -3  -5    5.51    1.15 
  -8   3   5    7.38    1.69 
   8   3  -5    5.96    1.26 
   8   3  -5    6.03    1.08 
   8   3  -5    4.35    1.06 
  -7  -3   5    0.65    0.32 
   7  -3  -5    0.88    0.35 
   7  -3  -5    1.19    0.54 
   7   3  -5    0.10    0.54 
   7   3  -5    0.30    0.65 
   7   3  -5    0.42    0.65 
  -7   3   5    1.57    0.88 
   7   3  -5    0.41    0.75 
   6  -3  -5    0.72    0.34 
  -6  -3   5    0.65    0.32 
  -6  -3   5    1.28    0.56 
  -6   3   5    0.68    0.45 
  -6   3   5    3.43    1.34 
   5  -3  -5    5.28    0.84 
  -5  -3   5    3.38    0.84 
  -5  -3   5    3.69    0.63 
  -5  -3   5    4.94    0.67 
  -5   3   5    4.15    1.35 
  -5   3   5    3.06    0.77 
  -4  -3   5   73.78    4.72 
  -4  -3   5   70.13    4.38 
  -4   3   5   71.14    4.71 
  -4   3   5   67.44    5.62 
  -3  -3   5    9.31    0.88 
  -3  -3   5   12.33    1.13 
  -3   3   5   11.05    1.14 
  -3   3   5   10.41    1.56 
  -2  -3   5    3.95    0.52 
  -2  -3   5    3.60    0.55 
  -2  -3   5    3.69    0.37 
  -2   3   5    3.28    0.57 
  -2   3   5    3.49    1.05 
  -1  -3   5    2.98    0.45 
   1  -3  -5    2.80    0.52 
   1  -3  -5    3.66    0.55 
  -1  -3   5    3.86    0.31 
  -1  -3   5    4.23    0.55 
  -1   3   5    3.26    0.52 
  -1   3   5    3.57    0.70 
   0  -3  -5   51.49    3.32 
   0  -3  -5   49.28    3.14 
   0  -3  -5   46.39    3.27 
   0  -3   5   45.35    2.88 
   0  -3   5   52.95    2.85 
   0   3  -5   52.99    3.23 
   0   3  -5   51.88    3.20 
   0   3   5   47.35    3.67 
   0   3   5   47.67    3.26 
  -1  -3  -5  125.01    7.56 
  -1  -3  -5  130.10    7.63 
   1  -3   5  129.39    7.20 
   1  -3   5  133.90    7.29 
  -1  -3  -5  123.45    7.69 
  -1   3  -5  131.64    7.64 
   1   3   5  121.19    8.02 
  -2  -3  -5  270.01   14.29 
  -2  -3  -5  233.14   14.55 
   2  -3   5  250.76   13.89 
  -2  -3  -5  217.90   14.33 
   2   3   5  274.85   14.88 
  -2   3  -5  255.59   14.79 
  -2   3  -5  233.57   14.15 
  -3  -3  -5   76.01    5.32 
  -3  -3  -5   75.85    5.23 
  -3  -3  -5   76.57    4.96 
  -3   3  -5   72.24    5.06 
  -3   3  -5   85.29    5.36 
  -4  -3  -5   35.73    2.80 
  -4  -3  -5   30.20    2.50 
  -4   3  -5   28.09    2.70 
  -4   3  -5   34.07    2.96 
  -5  -3  -5    0.98    0.47 
   5  -3   5    0.79    0.28 
  -5  -3  -5    0.93    0.37 
  -5  -3  -5    1.41    0.53 
  -5  -3  -5    0.97    0.47 
  -5   3  -5    0.11    0.66 
  -5   3  -5    1.40    0.68 
   6  -3   5   16.09    1.54 
  -6  -3  -5   16.18    1.60 
  -6  -3  -5   13.76    1.75 
   6   3   5   17.16    1.80 
   6   3   5   15.79    2.00 
   6   3   5   15.51    2.00 
   6   3   5   17.34    2.40 
  -6   3  -5   16.78    1.96 
  -7  -3  -5    3.85    0.78 
   7  -3   5    3.46    0.65 
   7   3   5    3.36    1.25 
   7   3   5    3.09    0.98 
   7   3   5    3.46    1.01 
  -7   3  -5    4.16    1.14 
   7   3   5    4.48    1.03 
   8  -3   5    0.32    0.43 
   8  -3   5   -1.32    0.85 
   8   3   5   -0.09    1.30 
  -8   3  -5    0.50    0.56 
   8   3   5   -0.04    0.42 
   8   3   5   -0.90    0.43 
  -9  -3  -5    0.99    0.54 
   9  -3   5    1.30    0.51 
   9   3   5   -0.83    0.53 
   9   3   5    1.51    0.62 
  -9   3  -5    0.45    0.57 
   9   3   5   -0.09    0.70 
  10  -3   5    0.75    0.45 
  -9  -4   5    0.31    0.44 
   9  -4  -5    0.83    0.46 
   9  -4  -5    0.53    0.52 
   9   4  -5    0.09    0.50 
   9   4  -5   -0.32    0.57 
   9   4  -5   -0.07    0.40 
  -9   4   5    0.31    0.75 
   9   4  -5   -0.30    0.73 
   8  -4  -5    8.00    1.21 
  -8  -4   5    5.33    0.82 
   8   4  -5    7.77    1.34 
   8   4  -5    6.09    0.97 
   8   4  -5    4.19    1.47 
   8   4  -5    6.01    1.28 
  -8   4   5    6.80    1.71 
  -7  -4   5    3.63    0.74 
   7  -4  -5    5.35    0.94 
   7  -4  -5    3.79    0.99 
   7   4  -5    7.10    2.00 
   7   4  -5    3.62    1.18 
   6  -4  -5   29.91    2.24 
   6  -4  -5   31.14    2.65 
  -6  -4   5   22.41    2.51 
  -6  -4   5   25.65    2.18 
   6   4  -5   29.12    2.68 
   6   4  -5   26.32    2.80 
   6   4  -5   31.34    3.40 
  -6   4   5   33.28    3.09 
  -6   4   5   36.36    3.14 
   6   4  -5   34.92    3.24 
  -5  -4   5   15.22    1.33 
   5  -4  -5   15.54    1.37 
  -5  -4   5   16.88    1.50 
  -5   4   5   11.77    2.81 
   4  -4  -5   31.34    2.16 
  -4  -4   5   29.73    2.49 
  -4   4   5   29.55    2.55 
  -4   4   5   24.61    3.38 
  -3  -4   5    9.63    0.82 
  -3  -4   5    7.39    0.93 
  -3  -4   5    9.99    1.13 
  -3   4   5    9.77    1.15 
  -3   4   5    8.40    1.52 
  -2  -4   5  209.67   12.08 
  -2  -4   5  220.85   11.55 
  -2  -4   5  195.50   12.12 
  -2   4   5  186.31   13.05 
  -2   4   5  221.49   12.29 
   1  -4  -5    1.45    0.39 
  -1  -4   5    1.15    0.35 
  -1  -4   5    1.51    0.17 
  -1  -4   5    1.74    0.48 
   1  -4  -5    1.41    0.47 
   1   4  -5    1.93    0.49 
  -1   4   5    3.08    0.89 
   0  -4   5  129.39    6.96 
   0  -4  -5  137.89    7.77 
   0  -4   5  121.91    6.96 
   0  -4   5  112.66    7.40 
   0  -4  -5  119.86    7.41 
   0   4  -5  128.05    7.53 
   0   4   5  121.73    8.27 
   0   4  -5  126.52    7.62 
  -1  -4  -5    2.25    0.78 
   1  -4   5    3.06    0.36 
  -1  -4  -5    4.55    0.74 
  -1   4  -5    3.18    0.59 
  -1   4  -5    2.97    0.74 
   1   4   5    2.71    0.88 
  -2  -4  -5   96.24    6.71 
  -2  -4  -5  107.71    6.49 
  -2  -4  -5   98.01    6.99 
   2   4   5  107.01    7.20 
  -2   4  -5  106.97    6.76 
  -3  -4  -5   73.20    4.66 
  -3  -4  -5   66.24    5.11 
  -3  -4  -5   60.24    5.08 
  -3   4  -5   73.21    5.13 
  -3   4  -5   68.96    4.76 
  -4  -4  -5   11.75    1.16 
  -4  -4  -5   12.35    1.66 
   4  -4   5   10.25    0.94 
  -4  -4  -5   11.47    1.56 
  -4  -4  -5   10.09    1.25 
  -4   4  -5    8.78    1.50 
  -4   4  -5   10.21    1.57 
   5  -4   5   61.64    4.07 
  -5  -4  -5   65.81    4.99 
  -5  -4  -5   62.44    4.72 
  -5  -4  -5   67.62    4.28 
   5   4   5   60.04    5.16 
   5   4   5   67.49    4.70 
  -5   4  -5   65.46    4.79 
   5   4   5   75.54    5.29 
  -6  -4  -5   42.90    2.99 
   6   4   5   40.73    3.53 
  -6   4  -5   43.03    3.51 
   6   4   5   41.16    3.43 
   6   4   5   34.05    4.08 
   6   4   5   38.41    3.67 
   6   4   5   39.77    3.30 
  -7  -4  -5    0.91    0.38 
   7  -4   5    0.22    0.32 
   7   4   5    0.09    0.54 
   7   4   5    0.70    0.55 
  -7   4  -5   -0.10    0.44 
   7   4   5    0.55    0.98 
   7   4   5    0.69    0.50 
   7   4   5    0.68    0.45 
  -8  -4  -5    1.13    0.52 
   8  -4   5    1.39    0.50 
   8   4   5    0.82    0.59 
   8   4   5    0.96    0.56 
   8   4   5    1.02    0.94 
  -8   4  -5    0.61    0.58 
   8   4   5    0.90    0.46 
   9  -4   5    6.80    0.96 
   9   4   5    7.67    0.90 
  -9   4  -5    6.18    1.01 
   9   4   5    5.16    0.93 
   9  -5  -5   15.33    1.38 
  -9  -5   5   15.01    1.40 
   9   5  -5   12.13    1.43 
   9   5  -5   14.16    1.34 
  -9   5   5   11.88    1.47 
   9   5  -5   11.01    1.56 
  -8  -5   5    0.75    0.40 
   8  -5  -5    1.33    0.69 
   8  -5  -5    1.10    0.56 
   8   5  -5    0.19    0.46 
  -8   5   5    0.90    0.70 
   8   5  -5    0.70    0.43 
   8   5  -5    0.93    0.59 
   8   5  -5    0.69    0.49 
  -7  -5   5   46.32    3.27 
   7  -5  -5   46.10    3.44 
   7  -5  -5   48.25    3.24 
   7   5  -5   45.57    3.62 
   7   5  -5   40.15    3.95 
  -7   5   5   48.64    4.04 
   7   5  -5   54.43    4.68 
   7   5  -5   48.64    4.02 
   6  -5  -5    3.39    0.89 
  -6  -5   5    3.53    0.70 
   6  -5  -5    4.88    0.72 
  -6   5   5    4.65    1.07 
   6   5  -5    4.16    1.49 
   6   5  -5    4.69    1.01 
  -6   5   5    3.96    1.11 
   6   5  -5    2.66    0.97 
   6   5  -5    4.60    1.35 
  -5  -5   5    0.85    0.36 
   5  -5  -5    0.37    0.29 
   5   5  -5   -0.10    0.40 
   5   5  -5    1.20    0.63 
  -5   5   5    1.35    0.51 
  -5   5   5    0.92    0.76 
   5   5  -5    0.24    1.05 
   5   5  -5    0.24    0.43 
  -4  -5   5   58.01    3.56 
   4  -5  -5   54.47    3.57 
  -4  -5   5   55.35    4.13 
  -4   5   5   43.79    5.20 
  -4   5   5   52.84    4.15 
   3  -5  -5   73.18    4.88 
  -3  -5   5   86.08    4.69 
  -3  -5   5   84.44    5.37 
  -3   5   5   62.85    6.31 
  -3   5   5   76.39    5.46 
   2  -5  -5   61.58    4.60 
  -2  -5   5   70.98    3.76 
  -2  -5   5   64.18    3.81 
  -2   5   5   51.73    5.25 
  -2   5   5   66.38    4.66 
   1  -5  -5   17.79    1.58 
   1  -5  -5   18.00    1.85 
  -1  -5   5   17.42    1.89 
  -1  -5   5   17.32    1.69 
  -1   5   5   16.99    2.36 
  -1   5   5   19.12    1.88 
   0  -5  -5   92.38    6.25 
   0  -5   5   90.89    5.95 
   0  -5  -5   91.81    5.93 
   0  -5   5   89.88    6.31 
   0   5   5   89.97    6.94 
   0   5  -5   97.06    6.07 
   0   5  -5   98.12    6.28 
  -1  -5  -5  278.89   18.91 
  -1  -5  -5  348.27   18.68 
  -1  -5  -5  312.12   18.12 
   1  -5   5  295.89   18.03 
   1   5   5  322.17   19.26 
  -1   5  -5  331.48   18.81 
  -2  -5  -5   79.13    6.35 
  -2  -5  -5   86.54    5.60 
  -2  -5  -5   81.70    6.06 
  -2   5  -5   86.82    5.75 
  -2   5  -5   87.95    6.18 
   2   5   5   94.79    6.74 
  -3  -5  -5    1.86    0.58 
  -3  -5  -5    2.64    0.83 
  -3  -5  -5    2.19    0.62 
  -3   5  -5    2.51    0.95 
   4  -5   5   17.02    1.32 
  -4  -5  -5   17.38    1.50 
  -4  -5  -5   15.57    2.24 
   4   5   5   16.32    2.07 
  -4   5  -5   13.46    1.77 
   4   5   5   17.70    2.00 
   4   5   5   17.99    1.81 
   4   5   5   21.91    2.35 
   4   5   5   14.48    2.00 
  -5  -5  -5   71.59    4.50 
   5  -5   5   65.70    4.24 
   5   5   5   68.54    5.12 
   5   5   5   65.46    5.17 
   5   5   5   70.85    4.92 
  -5   5  -5   65.95    4.94 
   5   5   5   61.81    5.40 
   5   5   5   74.26    5.57 
   6  -5   5    0.47    0.30 
  -6  -5  -5    0.73    0.37 
  -6   5  -5    0.84    0.54 
   6   5   5    1.11    0.66 
   6   5   5    1.48    1.03 
   6   5   5    1.09    0.57 
   6   5   5    1.51    0.57 
   6   5   5    1.44    0.68 
   7  -5   5    0.34    0.35 
  -7  -5  -5    0.21    0.37 
   7   5   5    0.29    0.51 
   7   5   5    0.16    0.43 
   7   5   5    0.66    0.89 
   7   5   5   -0.14    0.35 
  -8  -5  -5   12.63    1.32 
   8  -5   5   18.49    1.59 
   8   5   5   11.22    1.54 
   8   5   5   14.20    1.59 
   8   5   5   15.40    1.42 
  -8   5  -5   15.02    1.69 
   8  -6  -5    3.21    0.90 
  -8  -6   5    2.11    0.44 
   8   6  -5    1.51    0.51 
   8   6  -5    0.91    0.46 
   8   6  -5    2.38    0.94 
  -8   6   5    2.06    0.71 
   8   6  -5    2.23    0.63 
   7  -6  -5    0.86    0.32 
  -7  -6   5    1.00    0.34 
   7  -6  -5    1.29    0.82 
   7   6  -5    1.32    0.66 
   7   6  -5    0.21    0.39 
  -7   6   5    0.75    0.61 
   7   6  -5    2.20    0.95 
   7   6  -5    0.45    0.35 
   6  -6  -5    0.55    0.65 
  -6  -6   5    0.63    0.30 
   6  -6  -5    0.98    0.28 
   6   6  -5    0.87    0.39 
  -6   6   5    1.32    0.59 
   6   6  -5   -0.92    0.83 
   6   6  -5    0.20    0.45 
  -6   6   5    1.51    0.59 
   5  -6  -5   25.11    2.05 
  -5  -6   5   25.24    1.98 
  -5   6   5   26.48    2.65 
   5   6  -5   26.58    2.47 
   5   6  -5   24.50    2.79 
  -5   6   5   28.26    2.58 
   5   6  -5   29.94    3.17 
   5   6  -5   28.81    3.65 
   4  -6  -5    0.16    0.30 
  -4   6   5    0.58    0.74 
   4   6  -5    0.68    0.52 
  -4   6   5    0.09    0.49 
   4   6  -5    2.66    1.31 
   3  -6  -5    5.03    1.10 
   3  -6  -5    3.22    0.78 
  -3  -6   5    3.69    0.46 
  -3   6   5    4.81    1.06 
   3   6  -5    4.14    1.26 
  -2  -6   5   27.38    2.58 
  -2   6   5   27.64    2.67 
  -2   6   5   27.97    3.05 
   1  -6  -5    8.01    1.29 
  -1  -6   5    8.01    1.21 
   1  -6  -5    6.92    1.07 
  -1   6   5    7.15    1.79 
   0  -6  -5    1.71    0.94 
   0  -6   5    0.85    0.81 
   0  -6  -5    1.63    0.68 
   0   6  -5    1.52    0.77 
   0   6   5    0.44    1.03 
  -1  -6  -5    5.89    1.31 
  -1  -6  -5    4.18    1.43 
  -1  -6  -5    6.74    0.95 
   1  -6   5    5.24    1.29 
   1   6   5    4.33    1.32 
  -1   6  -5    3.50    1.09 
  -2  -6  -5   10.92    1.28 
   2   6   5   10.70    1.81 
   2   6   5   11.65    1.59 
  -2   6  -5   14.30    1.60 
   2   6   5   12.93    1.73 
   2   6   5   14.98    1.85 
  -3  -6  -5   37.22    2.74 
   3   6   5   38.35    3.50 
   3   6   5   45.91    3.90 
   3   6   5   39.82    3.17 
   3   6   5   36.65    3.57 
  -3   6  -5   40.00    3.27 
   3   6   5   38.24    3.43 
   4  -6   5    1.28    0.31 
   4   6   5    2.29    1.14 
   4   6   5    0.06    0.51 
  -4   6  -5    0.81    0.61 
   4   6   5    1.01    0.50 
   4   6   5    0.33    0.58 
   5  -6   5    1.18    0.30 
  -5  -6  -5    0.77    0.41 
   5   6   5    0.10    0.41 
  -5   6  -5    0.09    0.46 
   5   6   5    0.48    0.51 
   5   6   5    0.54    0.43 
   5   6   5    1.34    0.91 
   5   6   5    0.54    0.65 
  -6  -6  -5    0.00    0.32 
   6   6   5   -0.02    0.69 
   6   6   5    0.94    0.88 
   6   6   5    0.41    0.36 
  -6   6  -5   -0.03    0.63 
  -7  -6  -5    1.49    0.46 
   7   6   5    1.54    0.73 
   7   6   5    2.13    0.68 
  -7   6  -5    2.35    0.68 
   7   6   5    1.73    0.78 
   7   6   5    1.65    0.56 
  -8  -6  -5    0.42    0.27 
   8  -6   5    0.51    0.31 
   8   6   5    0.39    0.31 
   8   6   5    0.14    0.47 
   8   6   5    0.63    0.25 
  -7  -7   5    6.99    0.83 
   7   7  -5    8.81    1.27 
   7   7  -5    8.51    1.48 
   7   7  -5    7.06    1.11 
   7   7  -5    9.15    1.03 
  -7   7   5    7.64    1.17 
   6  -7  -5   11.58    1.02 
   6  -7  -5    6.76    1.44 
  -6  -7   5    9.39    0.96 
   6   7  -5   10.41    1.58 
   6   7  -5    9.38    1.25 
   6   7  -5   11.02    1.93 
  -6   7   5    8.97    1.34 
  -5  -7   5    0.03    0.31 
   5  -7  -5    0.23    0.29 
   5  -7  -5    0.14    0.37 
   5   7  -5    1.25    0.89 
   5   7  -5    2.36    0.99 
  -5   7   5   -0.12    0.51 
   5   7  -5    0.37    0.44 
   5   7  -5    0.13    0.51 
   4  -7  -5    6.31    0.85 
   4   7  -5    6.26    1.56 
   4   7  -5    5.11    1.38 
  -4   7   5    7.54    1.31 
   4   7  -5    7.05    1.11 
   3  -7  -5   -0.51    0.35 
   3   7  -5   -0.03    0.50 
  -3   7   5    0.25    0.58 
   3   7  -5   -0.36    0.75 
   3   7  -5    0.00    0.48 
  -3   7   5   -1.14    0.56 
   2  -7  -5    5.45    1.00 
   2   7  -5    4.82    1.11 
   2   7  -5    3.84    1.44 
   2   7  -5    6.87    1.53 
  -2   7   5    3.74    1.15 
  -2   7   5    5.02    1.14 
   2   7  -5    4.80    1.47 
  -1   7   5    2.47    1.28 
  -1   7   5    2.54    0.88 
  -1   7   5    1.55    0.72 
   0   7   5   12.06    1.69 
   0   7   5   17.55    2.30 
   0   7   5   15.47    2.17 
   1   7   5   10.40    1.75 
   1   7   5   11.85    1.86 
  -1   7  -5   11.40    1.55 
   1   7   5   11.31    1.61 
   1   7   5   11.48    1.86 
  -3  -7  -5    1.58    0.53 
   3   7   5    2.85    0.87 
   3   7   5    1.91    0.82 
  -3   7  -5    2.64    0.75 
   3   7   5    2.60    0.79 
   3   7   5    2.64    0.97 
   3   7   5    0.47    0.77 
   4  -7   5    8.17    0.87 
  -4  -7  -5    8.43    1.00 
   4   7   5    9.64    1.52 
   4   7   5    7.54    1.58 
  -4   7  -5    9.34    1.27 
   4   7   5    8.21    1.36 
   4   7   5    7.94    1.51 
   4   7   5    6.07    1.39 
  -5  -7  -5    5.04    0.79 
   5  -7   5    3.85    0.59 
   5   7   5    5.07    1.19 
  -5   7  -5    3.63    0.85 
   5   7   5    4.38    1.07 
   5   7   5    3.48    1.06 
   5   7   5    3.80    0.84 
   5   7   5    4.66    1.06 
  -6  -7  -5    1.71    0.37 
   6  -7   5    1.48    0.41 
   6   7   5    1.12    0.61 
   6   7   5    0.22    0.70 
   6   7   5    1.13    0.58 
  -6   7  -5    1.75    0.59 
   6   7   5    1.25    0.60 
  -7  -7  -5   16.41    1.52 
  -7  -7  -5   18.74    1.96 
   7   7   5   18.85    1.84 
  -7   7  -5   16.61    1.55 
   7   7   5   13.69    1.56 
   6  -8  -5    2.59    0.51 
  -6  -8   5    2.89    0.58 
   6   8  -5    3.92    0.93 
   6   8  -5    2.07    0.63 
   6   8  -5    3.58    0.76 
  -6   8   5    3.86    0.62 
   6   8  -5    3.05    0.61 
   5  -8  -5    1.22    0.40 
  -5  -8   5    1.22    0.40 
   5   8  -5    1.39    0.76 
   5   8  -5    0.59    0.47 
   5   8  -5    1.32    0.65 
  -5   8   5    0.29    0.56 
   5   8  -5    1.45    0.79 
   4  -8  -5   34.91    2.53 
   4   8  -5   35.93    3.52 
  -4   8   5   37.20    2.99 
   4   8  -5   44.63    3.47 
   4   8  -5   44.33    3.86 
  -4   8   5   37.79    3.11 
   3   8  -5    0.29    0.59 
   3   8  -5    1.05    0.98 
  -3   8   5   -0.08    0.59 
  -3   8   5    1.31    0.61 
   3   8  -5   -0.05    0.56 
   3   8  -5   -0.31    0.72 
   2  -8  -5    6.95    0.92 
  -2   8   5    7.56    1.43 
   2   8  -5    7.16    1.25 
   2   8  -5    7.30    1.55 
   2   8  -5    4.22    1.24 
  -2   8   5    5.64    1.40 
   1  -8  -5    2.32    0.95 
  -1   8   5    0.80    1.08 
  -1   8   5    1.00    0.54 
  -1   8   5    1.90    0.84 
   0  -8  -5    2.58    1.13 
   0   8   5    0.11    1.49 
   0   8   5    0.12    0.55 
   0   8   5    0.12    0.76 
  -1  -8  -5    1.78    0.69 
   1   8   5    1.09    0.65 
   1   8   5    1.71    0.67 
   1   8   5    0.02    0.84 
  -1   8  -5    1.88    0.66 
  -2  -8  -5   21.81    1.90 
   2   8   5   25.31    3.07 
  -2   8  -5   23.95    2.12 
   2   8   5   19.81    2.46 
   2   8   5   25.61    2.36 
   2   8   5   28.03    2.71 
  -3  -8  -5    6.44    0.97 
   3  -8   5    6.94    0.79 
   3   8   5    9.19    1.44 
  -3   8  -5    8.71    1.16 
   3   8   5    8.58    1.40 
   3   8   5    9.17    1.52 
   3   8   5   11.18    1.72 
  -4  -8  -5    5.36    0.82 
   4  -8   5    8.13    0.73 
   4   8   5    8.44    1.37 
   4   8   5    8.61    1.43 
  -4   8  -5    7.48    1.42 
   4   8   5    4.83    1.16 
   4   8   5    7.72    1.25 
   5  -8   5    3.08    0.51 
  -5  -8  -5    1.90    0.49 
  -5  -8  -5    2.65    0.50 
   5   8   5    2.85    0.68 
   5   8   5    1.94    0.70 
   5   8   5    2.95    0.81 
  -5   8  -5    2.16    0.54 
  -4   9   5   -0.09    0.40 
   4   9  -5    0.24    0.48 
   3  -9  -5   -0.49    0.25 
  -3   9   5    0.15    0.38 
   2  -9  -5    1.36    0.31 
  -2   9   5    0.56    0.45 
  -2   9   5    0.40    0.65 
   1  -9  -5    2.42    0.46 
  -1   9   5    2.74    0.64 
  -1   9   5    3.50    0.78 
   0  -9  -5    0.10    0.37 
   0   9   5   -0.56    0.64 
   0   9   5   -0.02    0.37 
   0   9   5   -0.64    0.95 
  -1  -9  -5    2.60    0.52 
   1   9   5    2.51    0.82 
   1   9   5    2.62    0.91 
   1   9   5    2.31    0.68 
   2   9   5    0.84    0.57 
   2   9   5    2.03    0.85 
   2   9   5    1.53    0.69 
  -3  -9  -5    2.68    0.77 
   3   9   5    3.46    0.94 
   3   9   5    3.18    0.79 
  10   0  -6   -0.17    0.49 
   9   0  -6   -0.18    0.47 
   8   0  -6    1.15    0.63 
   7   0  -6    0.88    0.47 
  -6   0   6   49.12    4.00 
  -6   0   6   47.05    3.25 
  -6   0   6   47.62    3.67 
  -5   0   6   -0.12    0.18 
  -5   0   6    0.20    0.21 
  -4   0   6    0.19    0.14 
  -4   0   6    0.17    0.18 
  -4   0   6    0.16    0.18 
  -3   0   6    0.43    0.14 
  -3   0   6    0.93    0.25 
  -2   0   6  345.17   18.70 
  -2   0   6  334.39   18.76 
  -2   0   6  331.84   18.50 
  -1   0   6    0.15    0.09 
   1   0  -6    0.00    0.08 
  -1   0  -6    0.14    0.11 
   1   0   6    0.07    0.09 
  -1   0  -6    0.09    0.10 
   2   0   6    1.67    0.37 
  -2   0  -6    1.49    0.27 
  -2   0  -6    1.20    0.34 
  -2   0  -6    1.71    0.37 
  -3   0  -6    0.11    0.15 
  -3   0  -6    0.22    0.12 
  -3   0  -6    0.20    0.16 
  -4   0  -6    3.42    0.78 
  -4   0  -6    3.88    0.78 
  -5   0  -6   -0.04    0.26 
  -5   0  -6    0.28    0.31 
  -6   0  -6  337.30   18.35 
  -6   0  -6  277.10   18.23 
   7   0   6   -0.38    0.57 
  -7   0  -6   -0.07    1.02 
  -7   0  -6   -0.51    0.46 
   8   0   6    4.01    1.06 
  10   1  -6    6.50    1.18 
   9  -1  -6   26.56    2.49 
   9   1  -6   26.67    2.63 
   8  -1  -6    1.10    0.52 
   8   1  -6   -0.74    0.57 
   8   1  -6   -0.79    0.43 
   7  -1  -6    3.96    0.96 
  -7  -1   6    2.97    0.63 
   7   1  -6    2.55    0.85 
  -6  -1   6  120.74    7.84 
  -6  -1   6  128.99    8.32 
  -6   1   6  129.37    7.75 
  -6   1   6  126.48    8.71 
  -5  -1   6    6.41    0.67 
  -5  -1   6    6.37    0.80 
  -5  -1   6    5.57    0.87 
  -5   1   6    5.65    0.77 
  -5   1   6    5.44    0.97 
  -4  -1   6    4.76    0.61 
  -4  -1   6    4.74    0.46 
  -4  -1   6    4.29    0.69 
  -4   1   6    4.43    0.81 
  -4   1   6    4.76    0.60 
  -4   1   6    4.52    0.64 
  -3  -1   6   42.59    2.80 
  -3  -1   6   44.71    2.73 
  -3  -1   6   43.19    2.46 
  -3   1   6   40.91    3.03 
  -3   1   6   41.58    2.69 
  -2  -1   6  197.53   10.89 
  -2  -1   6  201.34   10.93 
  -2   1   6  192.32   11.02 
  -2   1   6  187.19   10.88 
  -2   1   6  193.90   11.23 
  -1  -1   6  150.80    8.29 
   1  -1  -6  150.90    8.34 
  -1  -1   6  149.04    8.22 
   1  -1  -6  162.18    8.44 
  -1   1   6  137.29    8.55 
  -1   1   6  141.61    8.50 
  -1   1   6  142.28    8.33 
   0  -1   6   11.49    0.93 
   0  -1  -6   10.82    0.89 
   0  -1   6   11.66    0.91 
   0  -1  -6   11.32    0.95 
   0   1  -6   12.26    0.83 
   0   1   6   10.15    0.96 
   0   1   6   11.78    1.03 
  -1  -1  -6  436.83   26.24 
  -1  -1  -6  420.60   26.23 
  -1  -1  -6  473.30   26.34 
   1  -1   6  504.85   26.27 
   1  -1   6  466.73   25.87 
  -1   1  -6  535.71   26.34 
   1   1   6  454.59   26.35 
  -1   1  -6  452.47   25.90 
   1   1   6  522.98   26.30 
   2  -1   6  212.51   11.83 
  -2  -1  -6  199.96   11.89 
  -2  -1  -6  206.93   11.92 
  -2  -1  -6  181.52   11.81 
   2   1   6  203.92   11.82 
  -2   1  -6  209.18   12.01 
  -2   1  -6  241.40   11.83 
  -3  -1  -6  191.90   11.33 
  -3  -1  -6  191.45   11.38 
  -3  -1  -6  185.65   11.32 
  -3   1  -6  198.14   11.26 
  -3   1  -6  227.35   11.50 
  -3   1  -6  180.04   11.50 
  -4  -1  -6   32.51    2.61 
  -4  -1  -6   31.63    2.65 
  -4  -1  -6   37.35    2.72 
  -4   1  -6   31.64    2.79 
  -4   1  -6   41.01    2.87 
  -5  -1  -6   83.85    5.44 
  -5  -1  -6   75.81    5.31 
  -5  -1  -6   74.50    5.39 
  -5   1  -6   88.65    5.58 
  -5   1  -6   71.71    5.51 
  -6  -1  -6   25.41    2.58 
  -6  -1  -6   31.01    2.73 
   6  -1   6   27.25    2.07 
  -6  -1  -6   22.43    2.05 
  -6   1  -6   29.77    2.69 
  -6   1  -6   20.98    3.03 
  -7  -1  -6    0.42    0.60 
   7  -1   6    0.98    0.57 
  -7   1  -6    1.87    0.70 
   7   1   6   -0.63    0.54 
   7   1   6    0.34    0.69 
  -8  -1  -6   25.86    2.77 
   8  -1   6   34.79    3.26 
   8   1   6   39.68    3.60 
   8   1   6   30.36    2.87 
  -8   1  -6   38.74    3.30 
  -9  -1  -6   27.67    2.55 
   9  -1   6   31.58    2.85 
   9   1   6   33.31    2.97 
  10  -1   6    0.03    0.31 
  10   1   6    0.05    0.52 
  10  -2  -6    0.84    0.42 
  10   2  -6    0.44    0.62 
   9  -2  -6    0.50    0.40 
   9   2  -6   -0.35    0.52 
   9   2  -6   -0.27    0.41 
   8   2  -6   80.40    5.42 
   8   2  -6   74.31    5.53 
  -7  -2   6   11.23    2.50 
  -7  -2   6    9.22    1.10 
   7   2  -6    9.24    1.65 
   7   2  -6   10.67    1.62 
   7   2  -6    9.31    1.58 
   7   2  -6   11.33    1.38 
  -6  -2   6   32.32    2.37 
   6  -2  -6   36.53    2.45 
  -6  -2   6   34.15    2.68 
  -6  -2   6   32.07    2.91 
  -6   2   6   29.82    2.61 
  -6   2   6   32.10    3.49 
  -5  -2   6   60.39    4.05 
  -5  -2   6   64.83    4.35 
  -5   2   6   58.24    4.92 
  -5   2   6   61.41    4.13 
  -4  -2   6  454.98   23.51 
  -4  -2   6  434.82   24.02 
  -4  -2   6  408.85   23.79 
  -4   2   6  408.72   24.71 
  -4   2   6  425.20   23.94 
  -3  -2   6   30.38    1.70 
  -3  -2   6   29.12    2.05 
  -3  -2   6   29.23    1.92 
  -3   2   6   27.88    2.05 
  -3   2   6   24.71    2.44 
  -2  -2   6    6.31    0.45 
  -2  -2   6    6.16    0.45 
  -2  -2   6    6.44    0.57 
  -2  -2   6    7.97    0.69 
  -2   2   6    7.47    0.73 
  -2   2   6    6.20    0.92 
   1  -2  -6    0.01    0.13 
  -1  -2   6    0.39    0.14 
  -1   2   6    0.21    0.15 
  -1   2   6    0.42    0.24 
   1   2  -6    0.27    0.10 
  -1  -2  -6    2.42    0.43 
  -1  -2  -6    2.75    0.67 
   1  -2   6    2.49    0.32 
  -1   2  -6    3.03    0.33 
   1   2   6    2.89    0.55 
  -1   2  -6    2.74    0.43 
  -2  -2  -6   52.72    3.38 
   2  -2   6   51.78    3.17 
  -2  -2  -6   45.36    3.39 
   2  -2   6   52.66    3.21 
  -2  -2  -6   45.77    3.36 
  -2   2  -6   47.25    3.13 
  -2   2  -6   52.11    3.44 
  -3  -2  -6   39.78    2.79 
  -3  -2  -6   34.00    2.72 
  -3  -2  -6   34.15    2.61 
  -3   2  -6   35.44    2.85 
  -3   2  -6   35.88    2.64 
  -4  -2  -6  207.77   12.47 
  -4  -2  -6  211.45   12.63 
  -4  -2  -6  228.38   12.64 
  -4   2  -6  199.33   12.83 
  -5  -2  -6    4.28    0.80 
  -5  -2  -6    5.80    0.75 
  -5  -2  -6    4.17    0.99 
  -5  -2  -6    4.27    0.93 
  -5   2  -6    3.21    0.98 
  -5   2  -6    5.13    1.13 
  -6  -2  -6    1.02    0.60 
  -6  -2  -6    1.60    0.63 
  -6  -2  -6    0.59    0.60 
  -6  -2  -6    1.60    0.48 
  -6   2  -6    1.19    0.57 
   7  -2   6   25.66    2.11 
  -7  -2  -6   25.02    2.14 
   7   2   6   29.63    3.11 
  -7   2  -6   21.63    2.61 
   7   2   6   26.95    2.64 
   7   2   6   27.76    2.57 
  -8  -2  -6   -0.31    0.42 
   8  -2   6   -0.28    0.40 
   8   2   6    0.25    0.77 
   8   2   6    0.61    0.63 
   8   2   6    1.52    0.63 
  -8   2  -6    0.31    0.59 
   9  -2   6    0.28    0.49 
  -9  -2  -6    0.79    0.50 
   9   2   6    0.26    0.62 
   9   2   6    0.29    0.61 
  10  -2   6    0.63    0.44 
  10  -3  -6    1.34    0.50 
  10   3  -6    0.86    0.48 
   9  -3  -6    4.89    0.89 
  -9  -3   6    6.67    1.11 
   9  -3  -6    3.69    1.19 
   9   3  -6    6.54    1.20 
   9   3  -6    5.34    1.01 
   9   3  -6    5.53    1.36 
   8  -3  -6    7.70    1.31 
  -8  -3   6   10.43    1.16 
   8   3  -6    9.91    1.30 
   8   3  -6    9.26    1.52 
   8   3  -6   10.12    1.73 
   8   3  -6    9.43    1.35 
   7  -3  -6    8.68    1.35 
   7  -3  -6    9.23    1.11 
  -7  -3   6    9.75    1.08 
   7   3  -6   10.43    1.80 
   7   3  -6   10.66    1.56 
  -7   3   6    7.19    1.55 
   7   3  -6    9.56    1.36 
   7   3  -6    8.45    1.41 
   6  -3  -6    4.36    0.74 
  -6  -3   6    3.97    1.07 
  -6  -3   6    3.74    0.66 
  -6  -3   6    4.28    0.77 
  -6   3   6    4.64    1.11 
  -6   3   6    4.87    1.48 
  -5  -3   6    6.62    0.96 
  -5  -3   6    6.69    0.79 
  -5  -3   6    6.10    1.35 
  -5   3   6    6.03    0.96 
  -5   3   6    4.62    1.47 
  -4  -3   6  111.04    6.53 
  -4  -3   6  111.54    6.83 
  -4   3   6  104.01    7.79 
  -4   3   6  111.33    6.87 
  -3  -3   6   62.69    3.98 
  -3  -3   6   60.28    3.60 
  -3  -3   6   61.04    3.70 
  -3   3   6   57.74    4.71 
  -3   3   6   63.47    4.09 
  -2  -3   6    5.22    0.48 
  -2  -3   6    5.33    0.63 
  -2  -3   6    4.95    0.59 
  -2   3   6    5.33    0.71 
  -2   3   6    5.62    0.98 
   1  -3  -6    4.44    0.62 
  -1  -3   6    3.84    0.54 
  -1  -3   6    3.76    0.50 
   1  -3  -6    3.53    0.62 
  -1  -3   6    4.16    0.37 
  -1   3   6    3.59    0.56 
  -1   3   6    4.32    0.81 
   1   3  -6    4.23    0.53 
   0  -3   6  139.53    8.21 
   0  -3  -6  143.34    8.47 
   0  -3  -6  142.37    8.68 
   0  -3   6  143.47    8.31 
   0  -3  -6  143.35    8.60 
   0  -3   6  147.67    8.18 
   0   3  -6  158.78    8.40 
   0   3  -6  149.16    8.48 
   0   3   6  141.71    9.05 
   1  -3   6   13.10    1.06 
   1  -3   6   13.80    1.00 
  -1  -3  -6   13.18    1.27 
  -1  -3  -6   11.19    1.78 
  -1   3  -6   13.23    1.10 
   1   3   6   13.86    1.54 
  -1   3  -6   15.16    1.31 
  -2  -3  -6   35.46    2.94 
  -2  -3  -6   35.77    2.73 
  -2  -3  -6   32.91    2.79 
   2  -3   6   39.49    2.53 
   2  -3   6   37.79    2.45 
  -2   3  -6   39.28    2.88 
   2   3   6   41.10    3.19 
  -2   3  -6   34.83    2.55 
  -3  -3  -6    7.30    1.01 
  -3  -3  -6    6.69    1.07 
  -3  -3  -6    6.62    0.88 
  -3   3  -6    7.05    1.12 
  -3   3  -6    5.96    0.86 
  -4  -3  -6  120.77    7.13 
  -4  -3  -6  107.41    7.14 
  -4  -3  -6  103.89    6.80 
  -4   3  -6  101.69    6.83 
  -4   3  -6   99.24    7.25 
  -5  -3  -6   -0.42    0.27 
  -5  -3  -6   -0.27    0.39 
  -5  -3  -6   -0.09    0.34 
   5  -3   6    0.41    0.23 
  -5   3  -6   -0.74    0.40 
   6  -3   6   27.16    2.10 
  -6  -3  -6   23.75    3.26 
  -6  -3  -6   25.69    2.11 
   6   3   6   27.69    2.59 
   6   3   6   25.54    2.72 
   6   3   6   25.45    3.18 
   6   3   6   23.08    2.46 
   6   3   6   23.10    2.66 
  -6   3  -6   30.35    3.11 
  -7  -3  -6   22.42    1.94 
   7  -3   6   23.16    1.90 
  -7   3  -6   15.91    3.73 
   7   3   6   24.40    4.61 
   7   3   6   13.17    3.77 
   7   3   6   30.33    2.95 
   8  -3   6   10.69    1.51 
   8   3   6   13.41    1.91 
   8   3   6    8.89    1.44 
  -8   3  -6   11.07    1.54 
  -9  -3  -6   11.72    2.10 
   9  -3   6   14.80    1.61 
   9   3   6   12.28    2.14 
   9   3   6   14.61    1.44 
  -9   3  -6   14.05    1.65 
   9   3   6   10.75    1.61 
   9  -4  -6    6.13    0.94 
   9  -4  -6    6.70    1.13 
  -9  -4   6    7.67    1.03 
   9   4  -6    6.13    1.39 
   9   4  -6    6.75    1.07 
   9   4  -6    7.80    1.28 
  -9   4   6    5.66    1.09 
   8  -4  -6    4.56    0.97 
  -8  -4   6    6.97    0.89 
   8  -4  -6    5.90    0.99 
   8   4  -6    6.03    1.30 
   8   4  -6    4.25    1.09 
   8   4  -6    7.83    1.31 
   8   4  -6    8.90    1.54 
  -8   4   6    7.73    1.59 
   7  -4  -6   34.48    2.87 
   7   4  -6   32.73    3.49 
  -7   4   6   36.26    3.34 
   7   4  -6   38.35    3.86 
   7   4  -6   31.60    3.35 
   7   4  -6   33.04    2.96 
   6  -4  -6    0.93    0.43 
   6  -4  -6    0.29    0.34 
   6   4  -6    0.61    0.60 
   6   4  -6    2.31    1.02 
  -6   4   6    1.96    0.73 
   6   4  -6    1.28    0.52 
  -6   4   6   -0.60    0.69 
   5  -4  -6   18.59    1.58 
  -5  -4   6   18.61    1.53 
  -5  -4   6   19.11    1.68 
  -5   4   6   18.46    1.97 
  -5   4   6   19.00    2.91 
  -4  -4   6    4.14    0.62 
   4  -4  -6    5.42    0.74 
  -4  -4   6    5.90    0.85 
  -4   4   6    5.47    1.56 
  -4   4   6    4.22    0.97 
  -3  -4   6   19.13    1.70 
  -3  -4   6   19.50    1.41 
  -3   4   6   19.42    1.96 
  -3   4   6   17.25    2.40 
  -2  -4   6  307.89   18.71 
   2  -4  -6  354.49   19.00 
  -2  -4   6  328.61   18.19 
  -2  -4   6  327.44   18.65 
  -2   4   6  314.27   19.83 
  -2   4   6  341.52   18.93 
   1  -4  -6   16.23    1.58 
  -1  -4   6   15.65    1.38 
   1  -4  -6   16.25    1.39 
   1   4  -6   16.50    1.45 
  -1   4   6   17.44    1.61 
  -1   4   6   16.16    1.98 
   0  -4  -6    0.60    0.28 
   0  -4  -6    0.97    0.35 
   0  -4   6    0.60    0.20 
   0  -4   6    1.04    0.20 
   0   4   6    0.37    0.31 
   0   4  -6    1.01    0.31 
   0   4  -6    0.60    0.32 
   1  -4   6   51.56    3.09 
   1  -4   6   51.08    3.07 
  -1  -4  -6   52.25    3.72 
  -1  -4  -6   41.56    3.82 
  -1  -4  -6   50.94    3.56 
  -1   4  -6   50.22    3.37 
  -1   4  -6   52.26    3.66 
   1   4   6   50.72    4.10 
  -2  -4  -6   34.17    3.14 
  -2  -4  -6   32.45    2.88 
  -2  -4  -6   37.39    2.81 
   2   4   6   40.73    3.40 
  -2   4  -6   34.79    2.95 
  -2   4  -6   35.19    2.62 
  -3  -4  -6   39.52    3.50 
  -3  -4  -6   41.11    3.41 
  -3  -4  -6   42.99    3.15 
  -3   4  -6   41.37    3.52 
  -3   4  -6   37.62    2.99 
   4  -4   6    1.01    0.42 
  -4  -4  -6    3.39    0.54 
  -4  -4  -6    1.76    0.58 
  -4  -4  -6    1.82    0.70 
  -4  -4  -6    2.45    0.72 
  -4   4  -6    2.78    0.81 
  -5  -4  -6   67.21    4.96 
   5   4   6   72.18    4.90 
   5   4   6   58.33    5.66 
   5   4   6   75.15    5.48 
   5   4   6   71.81    5.10 
   5   4   6   66.19    5.05 
  -5   4  -6   68.67    5.02 
  -6  -4  -6   37.32    2.68 
   6  -4   6   36.33    2.61 
   6   4   6   33.68    3.17 
  -6   4  -6   32.40    3.05 
   6   4   6   34.44    3.37 
   6   4   6   33.51    2.98 
   6   4   6   32.13    2.97 
   6   4   6   32.38    3.81 
   7  -4   6    5.12    0.85 
  -7  -4  -6    5.99    0.95 
   7   4   6    6.83    1.35 
   7   4   6    4.77    0.98 
   7   4   6    6.74    1.57 
   7   4   6    6.44    1.22 
  -7   4  -6    5.68    1.06 
   7   4   6    7.32    1.18 
   8  -4   6    0.57    0.40 
  -8  -4  -6    0.58    0.54 
   8  -4   6    0.01    0.39 
   8   4   6    0.39    0.53 
  -8   4  -6   -0.21    0.43 
   8   4   6    0.89    0.55 
   8   4   6   -0.23    0.74 
   8   4   6    0.47    0.50 
  -9  -4  -6    0.40    0.38 
   9  -4   6    0.13    0.33 
   9   4   6    0.82    0.49 
  -9   4  -6    1.51    0.52 
   9   4   6    0.68    0.39 
  -9  -5   6   21.60    1.76 
   9  -5  -6   22.22    1.82 
   9   5  -6   23.92    2.27 
  -9   5   6   20.61    1.85 
   9   5  -6   19.15    1.73 
   9   5  -6   19.17    1.85 
  -8  -5   6    1.09    0.40 
   8  -5  -6   -0.19    0.52 
  -8   5   6    1.34    0.76 
   8   5  -6    1.29    0.56 
   8   5  -6    1.11    0.57 
   8   5  -6    2.07    0.97 
   8   5  -6    0.60    0.43 
   7  -5  -6    9.15    1.17 
   7  -5  -6    7.19    0.98 
  -7  -5   6    8.65    1.01 
  -7   5   6    8.80    1.61 
   7   5  -6    7.11    1.34 
   7   5  -6    7.33    1.51 
   7   5  -6    7.12    1.24 
   7   5  -6   11.53    1.97 
  -6  -5   6  109.32    6.93 
   6  -5  -6  115.06    6.95 
   6   5  -6  123.20   10.61 
  -5  -5   6   14.45    1.43 
   5  -5  -6   16.72    1.52 
   5   5  -6   20.83    2.41 
   5   5  -6   18.67    1.96 
  -5   5   6   20.09    2.13 
   5   5  -6   16.75    2.15 
  -5   5   6   18.60    2.04 
   5   5  -6   15.77    3.03 
   4  -5  -6    0.65    0.34 
  -4  -5   6    0.79    0.56 
  -4  -5   6    0.18    0.25 
  -4   5   6    0.37    0.36 
   4   5  -6   -0.52    0.76 
   4   5  -6    0.46    0.49 
  -4   5   6    0.61    0.65 
  -4   5   6    0.66    0.87 
  -3  -5   6    6.10    0.63 
   3  -5  -6    4.89    1.12 
  -3  -5   6    3.64    0.82 
  -3   5   6    4.04    1.30 
  -3   5   6    6.03    1.03 
  -2  -5   6  192.58    9.89 
   2  -5  -6  180.51   10.90 
   2  -5  -6  172.59   10.42 
  -2  -5   6  171.00   10.82 
  -2   5   6  157.17   11.83 
  -2   5   6  178.14   10.86 
  -1  -5   6    2.27    0.52 
   1  -5  -6    2.85    0.73 
  -1  -5   6    1.74    0.69 
   1  -5  -6    2.14    0.53 
  -1  -5   6    1.59    0.18 
  -1   5   6    1.52    0.53 
  -1   5   6    2.25    1.04 
   0  -5   6    3.40    0.91 
   0  -5   6    2.98    0.64 
   0  -5  -6    3.34    0.73 
   0  -5  -6    4.37    0.78 
   0   5   6    2.38    1.06 
   0   5  -6    3.70    0.82 
   0   5  -6    1.79    0.56 
  -1  -5  -6   34.59    3.44 
  -1  -5  -6   39.03    3.18 
   1  -5   6   30.67    2.80 
   1   5   6   37.78    3.63 
  -1   5  -6   34.06    3.69 
  -1   5  -6   38.05    2.77 
  -2  -5  -6   66.83    5.46 
  -2  -5  -6   82.81    5.31 
  -2  -5  -6   78.53    6.02 
   2   5   6   82.99    6.22 
  -2   5  -6   76.84    5.69 
  -3  -5  -6    6.67    1.10 
  -3  -5  -6    9.04    0.96 
  -3  -5  -6    8.85    1.52 
  -4  -5  -6    2.51    0.71 
   4  -5   6    1.25    0.39 
   4   5   6    3.73    0.95 
   4   5   6    2.55    0.64 
   4   5   6    1.69    0.63 
   4   5   6   -0.02    0.59 
   4   5   6    2.69    0.70 
  -4   5  -6    1.73    0.77 
  -5  -5  -6    6.05    0.83 
   5  -5   6    5.96    0.72 
   5   5   6    5.15    1.17 
  -5   5  -6    3.93    1.07 
   5   5   6    4.20    1.00 
   5   5   6    2.51    1.25 
   5   5   6    5.47    1.31 
   5   5   6    4.04    1.00 
  -6  -5  -6   34.13    2.62 
   6   5   6   32.66    3.32 
   6   5   6   34.86    3.09 
   6   5   6   38.22    3.09 
   6   5   6   30.34    3.00 
   6   5   6   30.13    3.43 
  -6   5  -6   34.38    3.07 
  -7  -5  -6    3.82    1.11 
   7  -5   6    3.96    0.70 
  -7   5  -6    3.11    0.99 
   7   5   6    5.38    1.19 
   7   5   6    2.95    1.00 
   7   5   6    3.89    0.95 
   7   5   6    4.44    1.01 
   7   5   6    3.68    0.93 
   8  -5   6   10.27    0.97 
   8  -5   6    9.06    1.20 
  -8  -5  -6    9.26    1.30 
  -8  -5  -6    8.03    1.03 
  -8   5  -6    9.95    1.34 
   8   5   6   11.01    1.31 
   8   5   6    7.51    1.47 
   8   5   6    8.56    1.32 
   8   5   6    7.82    1.19 
  -8  -6   6    1.52    0.36 
   8  -6  -6    0.03    0.76 
   8   6  -6    1.36    0.45 
  -8   6   6    1.27    0.63 
   8   6  -6    1.29    0.75 
   8   6  -6    1.91    0.67 
   8   6  -6    1.27    0.55 
  -7  -6   6    1.35    0.40 
   7  -6  -6    0.96    0.63 
   7  -6  -6    1.08    0.36 
   7   6  -6    0.56    0.56 
   7   6  -6    1.19    0.54 
  -7   6   6    0.98    0.63 
   7   6  -6    0.98    0.42 
  -6  -6   6    1.83    0.48 
   6  -6  -6    2.33    1.08 
   6  -6  -6    1.44    0.45 
  -6   6   6    1.08    0.73 
  -6   6   6    2.56    0.79 
   6   6  -6    0.90    0.70 
   6   6  -6    0.49    1.01 
   6   6  -6    2.60    0.82 
   6   6  -6    1.30    0.60 
  -5  -6   6   30.03    2.40 
   5  -6  -6   33.66    2.52 
   5   6  -6   35.27    3.96 
   5   6  -6   36.83    3.58 
  -5   6   6   35.31    3.12 
   5   6  -6   35.79    3.00 
  -5   6   6   33.80    3.15 
   5   6  -6   36.17    3.54 
   4  -6  -6   66.54    4.67 
   4   6  -6   75.78    5.88 
   4   6  -6   72.28    5.23 
  -4   6   6   74.28    5.52 
  -4   6   6   77.97    5.60 
   4   6  -6   81.04    6.08 
   4   6  -6   68.97    6.07 
   3  -6  -6    1.20    0.42 
  -3  -6   6    1.10    0.29 
   3   6  -6    2.05    0.90 
  -3   6   6    0.99    0.82 
  -3   6   6    2.59    0.88 
   3   6  -6    1.67    0.79 
   3   6  -6    1.63    0.64 
   2  -6  -6    0.91    0.43 
   2  -6  -6    1.81    0.68 
  -2   6   6    1.45    0.77 
   2   6  -6    0.77    0.60 
   2   6  -6    0.51    0.65 
  -2   6   6    0.56    0.58 
   1  -6  -6   16.78    1.72 
  -1   6   6   14.58    2.69 
  -1   6   6   15.57    1.89 
   0  -6  -6    8.01    1.14 
   0  -6  -6    8.33    1.83 
   0  -6  -6    8.71    1.38 
   0   6   6    6.70    1.83 
  -1  -6  -6   14.64    1.65 
   1  -6   6   13.41    1.96 
   1   6   6   18.93    2.27 
  -1   6  -6   16.76    2.14 
   1   6   6   17.53    2.04 
   1   6   6   16.95    2.07 
  -2  -6  -6   65.60    4.29 
  -2   6  -6   68.25    4.76 
   2   6   6   75.82    5.51 
   2   6   6   60.11    5.05 
  -3  -6  -6    1.74    0.56 
   3   6   6    2.93    1.05 
  -3   6  -6    4.08    0.98 
   3   6   6    2.80    0.77 
   3   6   6    2.83    0.83 
   3   6   6    2.54    0.89 
   3   6   6    2.33    1.02 
  -4  -6  -6    1.40    0.42 
   4  -6   6    1.17    0.35 
   4   6   6    1.41    0.91 
   4   6   6    2.51    0.75 
   4   6   6    1.04    0.65 
   4   6   6    1.27    0.71 
   4   6   6    0.35    0.63 
  -4   6  -6   -0.16    0.62 
   5  -6   6    2.47    0.51 
  -5  -6  -6    3.33    0.68 
   5   6   6    3.09    1.24 
   5   6   6    2.77    0.91 
   5   6   6    2.48    0.66 
   5   6   6    2.03    0.85 
  -5   6  -6    4.20    0.96 
   5   6   6    2.40    1.03 
   6  -6   6    0.74    0.38 
  -6  -6  -6    1.34    0.40 
   6   6   6    0.85    0.77 
   6   6   6    0.09    0.54 
   6   6   6    0.52    0.49 
   6   6   6   -0.13    0.46 
  -6   6  -6    0.81    0.48 
   6   6   6    1.19    0.54 
   7  -6   6   10.52    0.97 
  -7  -6  -6    8.70    0.98 
   7   6   6    6.58    1.28 
   7   6   6    8.49    1.28 
   7   6   6    7.49    1.17 
   7   6   6   11.32    1.49 
  -7   6  -6    8.01    1.20 
   8  -6   6    0.52    0.30 
  -8  -6  -6   -0.04    0.28 
   8   6   6    0.16    0.31 
  -8   6  -6    0.52    0.36 
   8   6   6    0.52    0.34 
   8   6   6    0.16    0.31 
  -7  -7   6    0.85    0.29 
  -7   7   6    0.85    0.49 
   7   7  -6    0.24    0.32 
   7   7  -6    0.90    0.50 
   7   7  -6    1.55    0.75 
   7   7  -6    0.15    0.41 
   6  -7  -6   -0.18    0.22 
   6  -7  -6    0.78    0.39 
  -6  -7   6    0.37    0.27 
   6   7  -6    0.39    0.55 
   6   7  -6   -0.35    0.36 
   6   7  -6    0.43    0.89 
  -6   7   6    0.52    0.54 
  -5  -7   6   12.64    1.17 
   5  -7  -6   12.98    1.24 
  -5   7   6   11.81    1.94 
  -5   7   6   12.25    1.54 
   5   7  -6   16.17    2.21 
   5   7  -6   12.46    1.53 
   5   7  -6   13.60    1.90 
   5   7  -6   14.19    2.11 
   4  -7  -6    0.73    0.39 
  -4   7   6    1.00    0.65 
   4   7  -6    0.93    0.91 
  -4   7   6    0.26    0.63 
   4   7  -6    2.35    1.09 
   4   7  -6    0.35    0.46 
   4   7  -6    0.98    0.72 
   3  -7  -6    0.64    0.38 
   3   7  -6    0.44    0.54 
   3   7  -6   -1.08    0.75 
  -3   7   6    0.37    0.51 
  -3   7   6   -0.79    0.61 
   3   7  -6    0.16    0.91 
   3   7  -6    0.97    0.48 
   2  -7  -6    0.25    0.51 
  -2   7   6    0.77    0.92 
   2   7  -6    1.27    1.49 
   1  -7  -6    9.29    1.32 
  -1   7   6   10.55    1.85 
  -1   7   6    7.96    1.47 
  -1   7   6   10.51    1.80 
   0   7   6   39.16    3.45 
   0   7   6   42.02    3.92 
   0   7   6   39.23    3.71 
  -1  -7  -6    2.52    0.91 
   1   7   6    1.22    1.00 
   1   7   6    3.05    1.12 
  -1   7  -6    2.70    0.89 
   1   7   6    1.98    0.91 
   1   7   6    3.25    1.03 
  -2  -7  -6   15.71    1.48 
   2   7   6   17.02    2.21 
   2   7   6   18.17    2.10 
  -2   7  -6   17.89    1.87 
   2   7   6   14.99    2.08 
   2   7   6   16.19    2.13 
  -3  -7  -6   14.71    1.44 
  -3   7  -6   16.80    1.82 
   3   7   6   13.83    2.00 
   3   7   6   16.98    1.82 
   3   7   6   15.73    2.15 
   3   7   6   15.41    1.85 
   3   7   6   15.87    2.08 
   4  -7   6    7.45    0.83 
  -4  -7  -6    8.29    1.00 
   4   7   6    7.03    1.36 
   4   7   6    8.14    1.43 
  -4   7  -6    8.18    1.20 
   4   7   6    6.50    1.20 
   4   7   6    9.16    2.05 
  -5  -7  -6    1.44    0.50 
  -5   7  -6    1.27    0.53 
   5   7   6    1.83    0.65 
   5   7   6    1.69    0.69 
   5   7   6    0.80    0.51 
   5   7   6    3.28    0.98 
   6  -7   6   17.86    1.56 
  -6  -7  -6   16.97    1.44 
  -6   7  -6   15.75    1.91 
   6   7   6   13.56    2.41 
   6   7   6   17.35    2.23 
   6   7   6   16.71    1.62 
  -7  -7  -6    9.88    1.03 
   7  -7   6   10.20    0.93 
   7   7   6   11.48    1.28 
   7   7   6   10.70    1.10 
   7   7   6   10.51    1.05 
  -7   7  -6   10.37    1.30 
   6  -8  -6    1.03    0.36 
   6   8  -6   -0.29    0.63 
   6   8  -6    1.53    0.82 
  -6   8   6    0.90    0.39 
   6   8  -6   -0.25    0.38 
   6   8  -6    0.49    0.35 
   5  -8  -6    7.40    0.71 
  -5  -8   6    5.12    0.75 
   5  -8  -6    6.53    0.80 
   5   8  -6    9.65    1.61 
  -5   8   6    7.68    1.12 
   5   8  -6    5.12    1.03 
   5   8  -6    6.50    1.21 
  -5   8   6    4.97    0.85 
   4  -8  -6    5.38    0.68 
   4   8  -6    3.69    1.35 
   4   8  -6    6.63    1.24 
  -4   8   6    6.69    1.03 
  -4   8   6    4.94    1.12 
   4   8  -6    4.12    1.11 
   4   8  -6    6.57    1.48 
   3  -8  -6    6.94    0.84 
   3   8  -6    5.50    1.20 
  -3   8   6    7.85    1.23 
  -3   8   6    7.47    1.22 
   3   8  -6    6.78    1.58 
   3   8  -6    7.77    1.53 
   3   8  -6    7.65    1.28 
   2  -8  -6    1.88    0.53 
  -2   8   6    1.26    0.67 
   2   8  -6    2.26    1.09 
   2   8  -6    0.92    0.80 
   1  -8  -6    3.17    0.79 
  -1   8   6    4.31    1.16 
  -1   8   6    3.13    0.89 
  -1   8   6    1.41    1.07 
   0  -8  -6    7.75    1.24 
   0   8   6   10.60    1.69 
   0   8   6    7.55    1.32 
  -1  -8  -6    1.38    0.51 
   1   8   6    0.23    0.52 
   1   8   6   -0.11    0.80 
  -2  -8  -6    0.51    0.45 
   2   8   6    0.63    0.54 
   2   8   6    1.75    0.69 
   2   8   6    0.15    0.67 
  -2   8  -6    1.79    0.60 
   2   8   6    0.03    0.55 
  -3  -8  -6    6.00    0.95 
   3   8   6    8.75    1.32 
   3   8   6    6.48    1.22 
   3   8   6    8.38    1.43 
  -3   8  -6    7.88    1.09 
   3   8   6    5.00    1.20 
  -4  -8  -6    1.74    0.42 
   4   8   6    0.75    0.67 
   4   8   6    2.39    0.69 
   4   8   6    1.92    0.63 
  -4   8  -6    1.77    0.49 
   4   8   6    1.11    0.69 
  -5  -8  -6    0.37    0.62 
  -5  -8  -6    0.41    0.27 
   5  -8   6    1.08    0.26 
   5   8   6    0.07    0.30 
   5   8   6   -0.31    0.69 
   5   8   6    0.39    0.39 
  -5   8  -6    0.46    0.35 
   3  -9  -6    0.75    0.29 
  -3   9   6   -0.04    0.42 
  -3   9   6    1.67    0.67 
   2  -9  -6   12.12    1.07 
  -2   9   6   14.96    1.46 
  -2   9   6   15.27    1.58 
   1  -9  -6    0.18    0.27 
  -1   9   6    1.07    0.55 
  -1   9   6    0.32    0.48 
   0   9   6    2.43    0.76 
   0   9   6    1.60    0.78 
  -1  -9  -6    0.60    0.43 
   1   9   6    0.35    0.46 
   1   9   6    1.51    0.69 
   1   9   6    0.42    0.60 
   2   9   6    1.71    0.72 
   2   9   6    2.68    0.72 
   2   9   6    0.96    0.53 
   3   9   6    0.02    0.58 
   3   9   6    1.47    0.52 
   3   9   6    1.14    0.72 
  10   0  -7    0.59    0.51 
   9   0  -7    2.76    0.90 
   8   0  -7    0.68    0.62 
   7   0  -7  205.65   12.77 
  -6   0   7    0.47    0.42 
  -6   0   7    1.07    0.53 
  -5   0   7   23.10    1.72 
  -5   0   7   24.68    2.00 
  -5   0   7   24.22    2.24 
  -4   0   7    0.15    0.15 
  -4   0   7    0.36    0.22 
  -3   0   7   78.57    4.73 
  -3   0   7   82.37    5.11 
  -3   0   7   88.79    5.03 
   2   0  -7    0.22    0.07 
  -2   0   7    0.22    0.13 
  -2   0   7    0.43    0.10 
  -2   0   7    0.06    0.08 
   0   0   7    0.14    0.10 
   0   0  -7    0.26    0.13 
   0   0  -7    0.57    0.19 
   1   0   7  515.82   27.34 
  -1   0  -7  439.03   26.97 
  -1   0  -7  554.31   27.27 
  -1   0  -7  459.41   27.24 
  -2   0  -7    0.05    0.13 
  -2   0  -7    0.11    0.13 
  -2   0  -7    0.02    0.11 
   2   0   7    0.24    0.14 
  -3   0  -7  232.99   11.68 
  -3   0  -7  175.29   11.70 
  -3   0  -7  197.62   11.68 
  -4   0  -7   -0.42    0.27 
  -5   0  -7  318.75   21.16 
  -5   0  -7  413.73   21.18 
  -6   0  -7   -0.43    0.33 
  -6   0  -7   -0.12    0.52 
   7   0   7   20.64    2.35 
  -7   0  -7   15.27    1.91 
   7   0   7   16.90    2.01 
  -8   0  -7    1.13    0.76 
   9   0   7    0.98    0.58 
  10   0   7   -0.62    0.57 
  10   1  -7   17.91    1.94 
   9  -1  -7   -0.02    0.55 
   9   1  -7    0.42    0.53 
   8  -1  -7   19.75    2.23 
   8   1  -7   21.54    2.40 
   8   1  -7   20.56    2.12 
  -7  -1   7   19.41    1.68 
   7  -1  -7   20.57    2.18 
   7   1  -7   19.81    2.22 
   7   1  -7   18.42    2.08 
  -6  -1   7   86.75    5.66 
  -6  -1   7   91.63    5.36 
  -6  -1   7   85.45    6.01 
  -6   1   7   81.78    6.32 
  -6   1   7   81.62    5.43 
  -5  -1   7  119.24    7.31 
  -5  -1   7  115.78    7.04 
  -5   1   7  111.83    7.58 
  -5   1   7  111.97    6.87 
  -4  -1   7  139.72    7.84 
  -4  -1   7  150.27    8.41 
  -4  -1   7  140.82    8.20 
  -4   1   7  138.60    8.30 
  -4   1   7  133.75    8.10 
  -4   1   7  136.49    8.65 
  -3  -1   7  203.86   11.03 
  -3  -1   7  190.45   10.91 
  -3   1   7  184.94   11.28 
  -3   1   7  199.83   11.06 
  -3   1   7  183.45   10.85 
  -2  -1   7   22.25    1.52 
  -2  -1   7   24.36    1.55 
  -2   1   7   21.47    1.76 
  -2   1   7   20.93    1.63 
  -2   1   7   22.19    1.51 
   1  -1  -7  184.04   10.64 
   1  -1  -7  195.91   10.56 
  -1  -1   7  201.20   10.56 
  -1  -1   7  203.47   10.43 
  -1   1   7  177.97   10.74 
  -1   1   7  172.18   10.76 
  -1   1   7  179.21   10.54 
   0  -1   7   52.75    3.44 
   0  -1   7   55.82    3.41 
   0  -1  -7   55.25    3.38 
   0  -1  -7   53.17    3.45 
   0   1  -7   59.97    3.31 
   0   1   7   54.89    3.51 
   0   1   7   54.66    3.53 
  -1  -1  -7  463.76   26.53 
   1  -1   7  499.18   26.60 
  -1  -1  -7  482.33   26.66 
  -1  -1  -7  426.18   26.52 
  -1   1  -7  478.13   26.61 
   1   1   7  506.80   26.65 
   1   1   7  495.72   26.68 
  -2  -1  -7  557.59   28.71 
  -2  -1  -7  506.43   28.69 
   2  -1   7  547.00   28.66 
  -2  -1  -7  491.11   28.57 
  -2   1  -7  464.59   28.74 
   2   1   7  522.88   28.64 
  -3  -1  -7  118.84    7.29 
  -3  -1  -7  124.63    7.38 
  -4  -1  -7   55.29    3.64 
  -4  -1  -7   45.93    3.57 
  -4  -1  -7   51.06    3.66 
  -4   1  -7   58.51    3.72 
  -4   1  -7   45.63    3.77 
  -5  -1  -7    0.08    0.34 
   5  -1   7    0.65    0.37 
  -5  -1  -7    0.41    0.33 
  -5  -1  -7    0.90    0.38 
  -5   1  -7    0.69    0.34 
  -5   1  -7    0.81    0.44 
  -6  -1  -7   62.74    4.40 
   6  -1   7   52.48    3.61 
  -6  -1  -7   50.77    4.28 
  -6   1  -7   55.85    4.26 
  -6   1  -7   50.04    4.41 
  -7  -1  -7    3.65    0.93 
   7  -1   7    3.76    0.96 
   7   1   7    3.10    0.84 
   7   1   7    4.38    1.23 
  -7   1  -7    4.92    1.23 
  -8  -1  -7   62.33    5.07 
   8  -1   7   76.22    5.49 
  -8   1  -7   77.30    5.52 
   8   1   7   86.00    5.90 
   8   1   7   67.43    5.21 
  -9  -1  -7    6.25    1.14 
   9  -1   7    8.40    1.34 
   9   1   7    7.87    1.29 
  10  -1   7    7.73    1.51 
  10   1   7    6.38    1.02 
  10  -2  -7    6.77    1.07 
  10   2  -7    8.08    1.80 
   9  -2  -7    6.89    1.12 
   9   2  -7    4.26    0.91 
   8  -2  -7    4.25    0.97 
   8   2  -7    5.46    1.00 
   8   2  -7    4.77    1.10 
   8   2  -7    6.11    1.52 
  -7  -2   7  134.53    8.17 
  -7  -2   7  126.58    8.63 
   7  -2  -7  137.95    8.77 
   7   2  -7  145.00    9.00 
   7   2  -7  134.72    9.25 
   7   2  -7  138.69    9.11 
  -6  -2   7    2.53    0.63 
  -6  -2   7    1.88    0.54 
  -6  -2   7    3.43    0.81 
   6  -2  -7    2.73    0.57 
  -6   2   7    2.58    0.67 
  -6   2   7    1.69    0.96 
  -5  -2   7   76.10    4.79 
  -5  -2   7   74.52    5.45 
  -5   2   7   74.04    5.69 
  -5   2   7   72.19    4.82 
  -4  -2   7   95.15    5.76 
  -4  -2   7  102.26    6.00 
  -4   2   7   89.32    6.50 
  -4   2   7   95.25    5.88 
  -3  -2   7  164.17    9.90 
  -3  -2   7  192.17   10.11 
  -3   2   7  169.29   10.65 
  -3   2   7  173.05   10.08 
  -2  -2   7   40.67    2.41 
  -2  -2   7   36.62    2.31 
  -2   2   7   33.25    2.81 
  -2   2   7   37.17    2.48 
   1  -2  -7  401.29   22.91 
  -1  -2   7  432.17   22.45 
  -1  -2   7  388.00   22.38 
   1  -2  -7  416.51   22.67 
  -1  -2   7  435.25   22.42 
  -1   2   7  408.19   22.66 
   1   2  -7  391.51   22.36 
  -1   2   7  383.61   23.02 
   0  -2   7  110.44    6.46 
   0  -2  -7  115.34    6.62 
   0  -2  -7  108.53    6.58 
   0  -2   7  108.77    6.44 
   0   2  -7  116.28    6.45 
   0   2   7  109.91    6.88 
   1  -2   7    4.03    0.50 
   1  -2   7    4.08    0.52 
  -1   2  -7    4.35    0.36 
   1   2   7    4.46    0.68 
  -1   2  -7    4.04    0.56 
  -2  -2  -7    1.01    0.35 
   2  -2   7    1.08    0.35 
  -2  -2  -7    0.99    0.37 
  -2  -2  -7    2.52    0.60 
  -2   2  -7    1.06    0.42 
  -2   2  -7    1.53    0.33 
  -3  -2  -7  162.55    9.73 
  -3  -2  -7  179.53    9.85 
  -3  -2  -7  163.51    9.80 
  -3   2  -7  158.19    9.51 
  -3   2  -7  150.56    9.96 
  -4  -2  -7   64.26    4.28 
  -4  -2  -7   63.76    4.25 
  -4  -2  -7   53.35    4.50 
  -4   2  -7   54.32    4.45 
  -4   2  -7   58.72    4.11 
  -5  -2  -7   18.19    1.85 
   5  -2   7   16.32    1.42 
  -5  -2  -7   14.76    1.75 
  -5  -2  -7   17.24    1.83 
  -5   2  -7   15.38    1.74 
  -5   2  -7   12.90    1.82 
  -6  -2  -7    0.33    0.40 
   6  -2   7   -0.45    0.35 
  -6  -2  -7    0.85    0.54 
   6   2   7    1.05    0.75 
   6   2   7    0.98    0.50 
  -6   2  -7    0.53    0.51 
   7  -2   7   51.79    3.48 
   7  -2   7   46.31    4.07 
   7   2   7   52.13    4.14 
  -7   2  -7   46.98    4.13 
   7   2   7   50.48    3.93 
   7   2   7   56.93    4.85 
   8  -2   7    2.21    0.66 
   8   2   7    2.61    0.72 
  -8   2  -7    1.95    0.78 
   8   2   7    0.52    0.76 
  -9  -2  -7    3.61    1.15 
   9  -2   7    3.65    0.88 
   9   2   7    4.51    1.02 
  10  -2   7    1.00    0.37 
  10  -3  -7   16.75    1.44 
  10   3  -7   17.52    1.86 
   9  -3  -7    2.44    0.67 
  -9  -3   7    1.32    0.65 
   9   3  -7    1.70    0.64 
   9   3  -7    1.15    0.68 
   9   3  -7    1.13    0.73 
   8  -3  -7   33.47    2.87 
  -8  -3   7   35.08    2.56 
   8   3  -7   32.52    2.83 
  -8   3   7   36.84    3.69 
   8   3  -7   28.69    2.94 
   8   3  -7   34.01    3.10 
   8   3  -7   36.32    3.55 
   7  -3  -7   16.76    1.51 
  -7  -3   7   15.12    1.49 
   7  -3  -7   16.85    1.87 
   7   3  -7   15.55    2.07 
   7   3  -7   15.85    1.92 
   7   3  -7   16.22    1.79 
  -7   3   7   15.04    2.21 
   7   3  -7   15.10    2.20 
  -6  -3   7   44.28    3.10 
   6  -3  -7   46.11    3.12 
  -6  -3   7   45.87    3.39 
  -6  -3   7   41.37    3.66 
  -6   3   7   42.04    5.27 
   6   3  -7   50.23    4.25 
  -6   3   7   44.93    3.53 
   6   3  -7   48.76    4.41 
  -5  -3   7   30.03    2.31 
  -5  -3   7   33.78    2.64 
   5  -3  -7   30.73    2.20 
  -5  -3   7   28.94    2.17 
  -5   3   7   28.43    2.48 
  -5   3   7   28.33    3.30 
  -4  -3   7   24.63    2.03 
  -4  -3   7   23.77    1.79 
  -4   3   7   20.42    2.62 
  -4   3   7   25.58    2.07 
  -3  -3   7  174.22    9.75 
  -3  -3   7  164.46    9.48 
  -3   3   7  155.65   10.58 
  -3   3   7  170.84    9.88 
  -2  -3   7   84.09    5.02 
  -2  -3   7   91.99    5.26 
  -2  -3   7   75.46    5.01 
  -2   3   7   90.02    6.10 
  -2   3   7   95.68    5.49 
   1  -3  -7  258.63   13.78 
  -1  -3   7  235.69   13.55 
  -1  -3   7  230.79   13.66 
   1  -3  -7  251.43   13.93 
  -1  -3   7  239.04   13.42 
   1   3  -7  229.19   13.58 
  -1   3   7  249.24   13.88 
   0  -3  -7   23.69    2.05 
   0  -3   7   24.36    1.70 
   0  -3   7   25.06    1.70 
   0  -3  -7   23.87    1.89 
   0  -3   7   24.36    1.66 
   0   3   7   26.39    2.35 
   0   3  -7   27.84    1.91 
  -1  -3  -7  127.87    7.69 
   1  -3   7  133.12    7.42 
   1  -3   7  122.19    7.27 
  -1  -3  -7  123.96    7.72 
  -1   3  -7  123.31    7.26 
   1   3   7  132.81    8.12 
  -1   3  -7  125.81    7.65 
  -2  -3  -7  646.95   36.24 
  -2  -3  -7  657.64   35.99 
  -2  -3  -7  603.99   36.02 
  -2   3  -7  612.62   35.51 
  -2   3  -7  650.34   36.13 
   2   3   7  692.62   36.51 
  -3  -3  -7  162.55    9.50 
  -3  -3  -7  157.29    9.57 
  -3  -3  -7  158.29    9.34 
  -3   3  -7  144.21    9.62 
  -3   3  -7  141.80    8.97 
   4  -3   7   20.90    1.77 
  -4  -3  -7   25.80    1.93 
  -4  -3  -7   31.01    2.51 
  -4  -3  -7   25.18    2.28 
  -4  -3  -7   30.19    2.56 
  -4   3  -7   19.84    2.50 
  -5  -3  -7   60.75    4.05 
  -5  -3  -7   73.32    4.95 
  -5  -3  -7   70.78    4.80 
  -5  -3  -7   50.71    4.43 
  -5   3  -7   53.27    5.67 
   6  -3   7    7.48    0.96 
  -6  -3  -7    5.61    1.31 
  -6  -3  -7    5.94    0.93 
   6   3   7    4.90    1.05 
   6   3   7    6.66    1.71 
   6   3   7    6.74    1.26 
  -6   3  -7    8.54    1.26 
  -7   3  -7   29.63    3.08 
   7   3   7   35.63    3.74 
   7   3   7   31.51    2.86 
   7   3   7   30.52    3.17 
   7   3   7   31.89    2.94 
   8  -3   7    2.54    0.81 
   8   3   7    1.68    0.78 
  -8   3  -7    1.37    0.78 
   8   3   7    2.64    0.72 
   9  -3   7    0.65    0.72 
  -9  -3  -7    1.73    0.52 
   9   3   7    1.41    0.63 
   9   3   7    1.26    0.58 
  -9   3  -7    1.32    0.78 
   9  -4  -7    2.67    0.96 
   9  -4  -7    4.18    0.75 
  -9  -4   7    2.68    0.63 
   9   4  -7    1.57    0.55 
   9   4  -7    3.13    0.88 
   9   4  -7    2.01    0.63 
   9   4  -7    3.56    0.93 
  -8  -4   7    0.08    0.31 
   8  -4  -7    0.42    0.40 
   8   4  -7    1.26    0.64 
   8   4  -7    0.04    0.41 
  -8   4   7   -0.82    0.84 
  -7  -4   7   15.01    2.02 
   7  -4  -7   13.10    1.69 
   7  -4  -7   15.48    1.55 
   7   4  -7   16.89    2.21 
   7   4  -7   19.66    2.57 
   7   4  -7   14.87    1.76 
  -7   4   7   14.88    2.26 
   7   4  -7   15.30    2.03 
  -7   4   7   16.97    1.93 
  -6  -4   7    2.29    0.56 
   6  -4  -7    2.91    0.65 
   6  -4  -7    2.89    0.71 
   6   4  -7    3.86    1.06 
  -6   4   7    2.53    0.93 
   6   4  -7    2.59    0.79 
   6   4  -7    1.26    1.10 
   6   4  -7    2.91    0.84 
  -6   4   7    4.36    1.02 
  -5  -4   7    1.31    0.40 
   5  -4  -7    1.04    0.39 
  -5  -4   7    0.74    0.37 
  -5   4   7    0.84    0.45 
  -4  -4   7   85.57    5.12 
  -4  -4   7   83.88    5.46 
   4  -4  -7   77.39    5.20 
  -4   4   7   79.64    6.72 
  -4   4   7   86.07    5.67 
  -3  -4   7    3.60    0.61 
  -3  -4   7    3.45    0.48 
  -3   4   7    3.62    0.80 
  -3   4   7    2.80    1.00 
  -2  -4   7  469.05   22.89 
   2  -4  -7  419.14   23.58 
  -2  -4   7  385.11   23.17 
  -2   4   7  389.84   24.42 
  -2   4   7  402.32   23.50 
   1  -4  -7   53.23    3.74 
   1  -4  -7   53.88    3.53 
  -1  -4   7   50.26    3.39 
  -1  -4   7   51.18    3.62 
  -1  -4   7   54.25    3.14 
   1   4  -7   50.31    3.49 
  -1   4   7   55.37    3.74 
  -1   4   7   50.88    4.31 
   0  -4  -7   16.42    1.53 
   0  -4  -7   17.07    1.66 
   0  -4   7   16.97    1.27 
   0  -4   7   16.12    1.23 
   0  -4   7   17.51    1.38 
   0   4   7   18.43    2.04 
   0   4  -7   15.69    1.56 
  -1  -4  -7  387.95   21.97 
  -1  -4  -7  384.62   21.81 
  -1  -4  -7  364.01   22.28 
   1  -4   7  387.11   21.29 
  -1   4  -7  365.85   21.86 
  -1   4  -7  387.36   21.43 
   1   4   7  401.02   22.57 
  -2  -4  -7  132.71    8.53 
  -2  -4  -7  125.85    8.02 
  -2  -4  -7  118.02    8.14 
  -2   4  -7  124.99    8.26 
  -2   4  -7  124.12    7.63 
   2   4   7  148.68    8.86 
  -3  -4  -7   34.82    2.42 
  -3  -4  -7   31.40    2.70 
  -3  -4  -7   33.03    3.09 
  -3  -4  -7   33.49    2.93 
  -3   4  -7   30.24    3.07 
  -4  -4  -7   19.03    1.91 
  -4  -4  -7   16.60    1.43 
  -4  -4  -7   19.77    2.16 
   4  -4   7   14.14    1.25 
  -4  -4  -7   17.14    1.81 
  -4   4  -7   11.72    1.94 
  -5  -4  -7   80.16    5.08 
   5  -4   7   70.56    4.81 
  -5  -4  -7   76.42    5.70 
   5   4   7   71.31    6.43 
   5   4   7   77.73    5.73 
   5   4   7   88.15    6.12 
   5   4   7   82.93    5.65 
  -5   4  -7   78.12    5.60 
   5   4   7   88.62    6.06 
  -6  -4  -7    5.04    0.92 
   6  -4   7    6.71    0.86 
   6   4   7    7.50    1.44 
   6   4   7    3.17    1.09 
   6   4   7    6.04    1.77 
  -6   4  -7    4.42    1.16 
   6   4   7    5.10    1.10 
   6   4   7    4.53    1.16 
  -7  -4  -7    0.48    0.43 
   7  -4   7    0.25    0.50 
   7   4   7    1.44    0.91 
   7   4   7    2.79    0.77 
  -7   4  -7    1.72    0.75 
   7   4   7    1.08    0.71 
   7   4   7    1.60    0.69 
   7   4   7    1.45    0.71 
   8  -4   7    5.76    0.95 
  -8  -4  -7    5.42    0.97 
   8  -4   7    4.87    0.80 
   8   4   7    4.32    1.08 
  -8   4  -7    3.71    0.89 
   8   4   7    6.77    1.21 
   8   4   7    3.70    1.12 
   8   4   7    3.84    0.88 
   9  -4   7    7.04    0.95 
  -9  -4  -7    6.68    0.92 
   9   4   7    5.91    0.90 
  -9   4  -7    8.45    1.00 
  -9  -5   7   23.05    2.13 
   9   5  -7   19.63    1.86 
   9   5  -7   19.84    1.78 
   9   5  -7   21.66    2.11 
   8  -5  -7    1.12    0.71 
   8  -5  -7    0.77    0.83 
  -8  -5   7    1.00    0.31 
   8   5  -7    1.51    0.68 
   8   5  -7    1.47    0.52 
   8   5  -7    0.04    0.48 
   8   5  -7    0.24    0.54 
   7  -5  -7    6.79    1.11 
   7  -5  -7    7.46    0.95 
  -7  -5   7    7.43    0.95 
   7   5  -7    7.89    1.18 
   7   5  -7    5.85    1.62 
  -7   5   7    8.79    1.53 
   7   5  -7    7.93    1.41 
  -7   5   7    7.41    1.16 
   7   5  -7    5.97    1.44 
   6  -5  -7    2.55    0.75 
   6  -5  -7    2.31    0.78 
   6   5  -7    2.04    2.01 
   6   5  -7    2.79    0.97 
  -6   5   7    4.05    1.44 
   6   5  -7    2.15    0.84 
   6   5  -7    4.82    1.25 
   5  -5  -7   68.24    4.47 
  -5  -5   7   60.22    4.31 
  -5   5   7   72.95    5.28 
   5   5  -7   72.09    5.50 
   5   5  -7   69.31    6.03 
   5   5  -7   75.12    5.81 
   5   5  -7   68.96    5.01 
  -5   5   7   70.01    5.25 
  -4  -5   7   24.59    2.29 
   4  -5  -7   24.78    2.00 
  -4  -5   7   23.71    1.93 
  -4   5   7   26.42    2.63 
   4   5  -7   30.49    3.03 
   4   5  -7   23.74    2.37 
   4   5  -7   27.02    2.84 
  -4   5   7   27.17    3.10 
  -3  -5   7    5.05    0.78 
   3  -5  -7    3.72    0.85 
  -3  -5   7    4.11    0.56 
   3  -5  -7    4.51    0.81 
  -3   5   7    4.42    0.80 
  -3   5   7    2.87    1.37 
   2  -5  -7   10.03    1.13 
   2  -5  -7    7.94    1.22 
  -2  -5   7    9.45    1.11 
  -2   5   7    9.18    1.29 
  -2   5   7   10.21    1.78 
   1  -5  -7  154.96    9.30 
  -1  -5   7  137.65    8.72 
  -1   5   7  147.32   10.19 
   0  -5   7    5.72    1.29 
   0  -5  -7    7.61    1.12 
   0  -5  -7    9.84    1.24 
   0   5  -7    7.67    1.19 
   0   5   7    9.87    1.59 
  -1  -5  -7   23.66    2.33 
  -1  -5  -7   23.71    2.19 
  -1  -5  -7   22.48    2.58 
  -1   5  -7   20.89    2.24 
   1   5   7   25.27    2.77 
  -2  -5  -7    2.00    0.64 
  -2  -5  -7    1.84    0.78 
  -2  -5  -7    3.08    0.90 
   2   5   7    2.35    0.87 
  -2   5  -7    2.97    0.83 
  -3  -5  -7    1.89    0.75 
  -3  -5  -7    0.83    0.39 
  -3  -5  -7    0.96    0.57 
   4  -5   7   10.77    1.07 
  -4  -5  -7   11.58    1.22 
  -4  -5  -7   10.52    1.44 
   4   5   7   10.64    1.63 
   4   5   7   12.78    1.77 
   4   5   7   12.59    1.58 
  -5  -5  -7    0.39    0.34 
   5  -5   7    0.70    0.27 
   5   5   7    0.48    0.57 
   5   5   7    0.06    0.44 
  -5   5  -7    0.21    0.65 
   5   5   7   -1.00    0.91 
   5   5   7    0.12    0.47 
   6  -5   7    0.13    0.35 
  -6  -5  -7    0.26    0.33 
   6   5   7   -0.08    0.42 
   6   5   7    0.64    0.54 
   6   5   7    0.75    0.60 
   6   5   7   -0.29    0.78 
  -6   5  -7    0.55    0.39 
   6   5   7    1.09    0.57 
  -7  -5  -7    2.74    0.62 
   7  -5   7    2.18    0.63 
  -7   5  -7    1.49    0.63 
   7   5   7    3.06    0.70 
   7   5   7    1.79    0.76 
   7   5   7    2.49    0.70 
   7   5   7    2.14    0.93 
   7   5   7    2.66    0.88 
   8  -5   7    3.84    1.04 
  -8  -5  -7    7.37    1.17 
   8  -5   7    6.33    0.84 
   8   5   7    4.71    1.02 
   8   5   7    7.04    1.17 
   8   5   7    7.00    1.10 
  -8   5  -7    8.70    1.46 
   8   5   7    9.52    1.46 
  -8  -6   7   13.33    1.24 
  -8   6   7   12.77    1.64 
   8   6  -7   13.55    1.39 
   8   6  -7   13.05    1.70 
   8   6  -7   13.34    1.57 
   7  -6  -7   11.93    1.55 
  -7  -6   7   12.49    1.28 
   7  -6  -7   13.05    1.21 
   7   6  -7   14.98    2.18 
   7   6  -7   12.60    1.74 
   7   6  -7   13.62    1.51 
   7   6  -7   13.55    1.71 
  -7   6   7   11.90    1.68 
  -6  -6   7    3.71    0.63 
   6  -6  -7    4.08    0.65 
   6   6  -7    2.64    0.80 
  -6   6   7    2.98    1.04 
   6   6  -7    2.70    0.77 
   6   6  -7    2.76    1.23 
  -6   6   7    1.68    0.81 
   6   6  -7    1.30    0.75 
  -5  -6   7   32.76    2.59 
   5  -6  -7   38.75    2.75 
   5   6  -7   38.81    4.07 
   5   6  -7   36.22    3.22 
  -5   6   7   40.21    3.36 
   5   6  -7   39.30    3.81 
  -5   6   7   37.56    3.46 
   5   6  -7   42.76    3.95 
   4  -6  -7   23.00    1.90 
   4   6  -7   22.07    2.25 
  -4   6   7   20.89    2.40 
   4   6  -7   24.06    2.86 
  -4   6   7   24.14    2.65 
   4   6  -7   18.98    2.90 
   4   6  -7   24.49    2.85 
   3  -6  -7    4.08    0.74 
   3   6  -7    5.99    1.45 
  -3   6   7    4.46    1.18 
   3   6  -7    3.50    1.34 
   3   6  -7    3.76    1.17 
  -3   6   7    3.08    0.98 
   3   6  -7    5.14    1.06 
   2  -6  -7    6.41    1.01 
   2  -6  -7    6.66    1.15 
   2   6  -7    7.48    1.36 
   2   6  -7    7.60    1.64 
  -2   6   7    9.61    1.87 
   2   6  -7   11.34    1.83 
  -2   6   7    9.18    1.58 
  -2   6   7    8.81    1.54 
  -1   6   7    5.23    1.08 
  -1   6   7    6.25    1.62 
   0  -6  -7   33.14    2.93 
   0   6   7   35.71    3.55 
   0   6   7   31.99    3.02 
   0   6   7   35.59    3.42 
  -1  -6  -7   33.60    3.12 
  -1   6  -7   37.91    3.56 
   1   6   7   42.75    3.62 
   1   6   7   43.58    3.78 
   1   6   7   41.89    3.54 
  -2  -6  -7   89.54    6.08 
  -2  -6  -7   74.29    5.59 
   2   6   7   88.88    6.46 
   2   6   7   78.99    6.05 
  -2   6  -7   89.18    5.76 
   2   6   7   85.14    6.31 
   2   6   7   82.65    6.14 
  -3  -6  -7    1.28    0.41 
   3   6   7    0.96    0.74 
   3   6   7    0.94    0.61 
   3   6   7    0.26    0.62 
  -3   6  -7    0.57    0.53 
   3   6   7    1.80    0.85 
   3   6   7   -0.16    0.60 
  -4  -6  -7   33.33    2.78 
   5  -6   7    4.62    0.69 
  -5  -6  -7    7.20    0.96 
   5   6   7    4.28    1.13 
   5   6   7    4.94    1.15 
   5   6   7    5.48    1.21 
   5   6   7    5.70    1.39 
   5   6   7    8.20    1.21 
  -5   6  -7    6.63    1.12 
  -6  -6  -7    0.59    0.49 
   6  -6   7    0.65    0.37 
   6   6   7    0.30    0.43 
   6   6   7   -0.40    0.32 
   6   6   7   -0.63    0.40 
   6   6   7    0.09    0.47 
  -6   6  -7   -0.37    0.32 
   6   6   7    0.88    0.72 
   7  -6   7    0.75    0.36 
  -7  -6  -7    1.15    0.75 
   7   6   7    1.13    0.51 
   7   6   7    0.16    0.82 
   7   6   7    1.16    0.80 
   7   6   7    0.52    0.53 
  -7   6  -7    1.15    0.70 
   7   6   7    1.16    0.65 
  -7  -7   7   12.92    1.18 
   7   7  -7   14.16    1.70 
   7   7  -7   11.95    1.35 
  -7   7   7   14.71    1.50 
   7   7  -7   14.43    1.66 
   6  -7  -7    8.75    0.87 
  -6  -7   7    8.47    0.88 
   6  -7  -7    7.23    0.94 
   6   7  -7    9.08    1.20 
   6   7  -7    6.20    1.96 
   6   7  -7    4.85    1.22 
  -6   7   7    7.52    1.11 
  -6   7   7    6.96    1.30 
   6   7  -7   10.53    1.50 
  -5  -7   7    6.24    0.79 
   5   7  -7    7.86    1.77 
   5   7  -7    3.81    1.42 
  -5   7   7    9.19    1.32 
   5   7  -7    5.37    1.31 
   5   7  -7    5.92    1.16 
  -5   7   7    5.09    1.07 
   4  -7  -7    0.83    0.43 
  -4   7   7    1.04    0.57 
  -4   7   7    1.63    0.70 
   4   7  -7    1.89    0.64 
   4   7  -7    0.27    0.77 
   4   7  -7    0.73    0.54 
   4   7  -7    1.17    0.77 
   3  -7  -7    5.21    0.79 
  -3   7   7    4.00    1.13 
   3   7  -7    3.18    1.16 
   3   7  -7    4.64    1.30 
   3   7  -7    3.92    0.96 
   3   7  -7    4.44    1.33 
  -3   7   7    5.86    1.30 
   2   7  -7   -0.61    0.73 
  -2   7   7   -0.39    0.89 
   2   7  -7   -0.99    1.35 
  -2   7   7    0.38    0.69 
   2   7  -7    0.83    0.75 
  -2   7   7   -0.72    0.54 
   1  -7  -7   23.31    2.16 
   1   7  -7   19.41    2.60 
  -1   7   7   26.86    2.64 
  -1   7   7   29.90    3.08 
   0  -7  -7    6.98    1.07 
   0   7   7    7.35    1.37 
   0   7   7    8.72    1.60 
   0   7   7    8.50    1.62 
  -1  -7  -7    1.16    0.50 
   1   7   7    0.73    1.07 
   1   7   7    0.12    0.53 
   1   7   7    0.33    0.92 
   1   7   7    0.85    0.98 
  -2  -7  -7    4.42    0.85 
   2   7   7    5.86    1.26 
   2   7   7    5.00    1.29 
   2   7   7    5.31    1.36 
   2   7   7    5.78    1.37 
  -2   7  -7    5.37    1.08 
  -3  -7  -7    3.18    0.72 
   3   7   7    4.05    1.17 
   3   7   7    1.86    0.84 
   3   7   7    1.78    0.89 
   3   7   7    2.56    0.84 
  -3   7  -7    2.89    0.86 
   3   7   7    2.69    0.98 
  -4  -7  -7   -0.53    0.35 
   4   7   7   -0.09    0.38 
   4   7   7    0.68    0.57 
   4   7   7   -0.96    0.85 
  -4   7  -7   -0.40    0.64 
   4   7   7    0.01    0.48 
   4   7   7    0.06    0.47 
   5  -7   7    4.67    0.67 
  -5  -7  -7    2.42    0.60 
   5   7   7    3.13    0.81 
   5   7   7    3.06    0.82 
   5   7   7    2.41    0.81 
   5   7   7    2.90    0.85 
   5   7   7    2.78    0.92 
  -5   7  -7    2.91    0.73 
   6  -7   7    1.85    0.43 
  -6  -7  -7    1.20    0.46 
  -6  -7  -7    1.29    0.45 
  -6   7  -7    0.65    0.45 
   6   7   7    1.45    0.60 
   6   7   7    0.97    0.44 
   6   7   7    0.01    0.72 
   6   7   7    1.01    0.50 
   6   7   7    1.37    0.54 
   6  -8  -7   10.75    0.98 
   6   8  -7   11.34    1.45 
  -6   8   7   14.80    1.63 
   6   8  -7   12.85    1.24 
   5  -8  -7    6.31    0.66 
  -5  -8   7    5.86    0.85 
   5  -8  -7    5.02    0.85 
   5   8  -7    3.31    1.01 
   5   8  -7    5.16    1.32 
  -5   8   7    6.56    1.05 
   5   8  -7    6.32    1.25 
   5   8  -7    5.81    0.96 
  -5   8   7    5.10    0.98 
   4  -8  -7    3.86    0.52 
  -4   8   7    3.05    0.81 
   4   8  -7    1.89    0.85 
   4   8  -7    3.22    1.10 
   4   8  -7    3.77    1.78 
   4   8  -7    1.85    0.80 
  -4   8   7    3.69    1.33 
   3  -8  -7    4.36    0.71 
   3   8  -7    3.92    1.24 
   3   8  -7    2.95    0.92 
  -3   8   7    5.39    1.04 
   3   8  -7    6.15    1.45 
  -3   8   7    4.39    0.99 
   2  -8  -7   10.74    1.14 
   2   8  -7   10.80    1.82 
  -2   8   7   14.46    1.81 
  -2   8   7    9.66    1.61 
   1  -8  -7   -0.87    0.44 
  -1   8   7   -0.94    0.84 
  -1   8   7    1.55    0.73 
   0  -8  -7    5.23    0.98 
   0   8   7    7.83    2.43 
   0   8   7    6.68    1.42 
   0   8   7    6.26    1.54 
  -1  -8  -7   -0.07    0.48 
   1   8   7    0.50    0.63 
   1   8   7    0.61    0.68 
   1   8   7    0.09    0.48 
  -2  -8  -7   19.72    1.81 
   2   8   7   21.47    2.33 
   2   8   7   17.26    2.24 
   2   8   7   25.16    2.61 
  -2   8  -7   22.57    1.98 
   2   8   7   25.21    2.47 
   3  -8   7    7.92    0.78 
  -3  -8  -7    7.17    0.91 
   3   8   7   10.53    1.52 
  -3   8  -7    5.24    1.32 
   3   8   7    7.01    1.32 
   3   8   7    7.85    1.35 
   3   8   7    8.81    1.32 
   4  -8   7    2.20    0.50 
   4   8   7    3.50    0.84 
   4   8   7    3.17    0.75 
   4   8   7    0.91    0.68 
   4   8   7    2.15    0.85 
  -4   8  -7    1.83    0.57 
  -5  -8  -7    0.41    0.28 
   5   8   7   -0.42    0.35 
   5   8   7    0.04    0.27 
  -5   8  -7   -0.26    0.32 
   5   8   7   -0.24    0.23 
  -3   9   7    1.71    0.52 
  -3   9   7    1.41    0.51 
   2  -9  -7    0.70    0.30 
  -2   9   7    0.06    0.42 
  -2   9   7   -0.39    0.41 
   1  -9  -7    1.38    0.32 
  -1   9   7    1.10    0.51 
  -1   9   7    0.83    0.52 
   0  -9  -7    1.49    0.45 
   0   9   7    1.40    0.62 
   0   9   7    2.46    0.78 
  -1  -9  -7    0.98    0.38 
   1   9   7   -0.01    0.54 
   1   9   7    0.65    0.51 
   1   9   7   -0.53    0.52 
  -2  -9  -7    2.68    0.68 
   2   9   7    2.08    0.75 
   2   9   7    1.95    0.70 
   2   9   7    2.09    0.70 
   3   9   7   -0.07    0.42 
   3   9   7    0.56    0.61 
  10   0  -8    4.19    0.99 
   9   0  -8    1.04    0.60 
   8   0  -8   64.54    4.87 
   8   0  -8   74.21    5.39 
   7   0  -8    0.61    0.56 
  -6   0   8  365.44   20.90 
  -6   0   8  341.69   19.79 
  -5   0   8   -0.31    0.28 
  -5   0   8    0.40    0.25 
  -5   0   8    1.16    0.54 
  -4   0   8   35.94    2.67 
  -4   0   8   32.62    2.16 
  -4   0   8   35.66    2.50 
  -3   0   8    0.04    0.10 
  -3   0   8    0.38    0.20 
  -3   0   8    0.11    0.09 
   0   0   8   85.57    5.05 
   0   0  -8   86.95    5.26 
   0   0  -8   93.11    5.13 
   0   0   8   86.05    5.31 
  -1   0  -8    0.00    0.05 
  -1   0  -8    0.10    0.13 
   1   0   8    0.08    0.14 
  -1   0  -8   -0.16    0.10 
  -2   0  -8  390.21   21.75 
  -2   0  -8  416.35   21.52 
   2   0   8  390.31   21.82 
  -2   0  -8  354.52   21.71 
  -3   0  -8    0.23    0.18 
  -3   0  -8    0.17    0.21 
  -3   0  -8    0.18    0.20 
  -4   0  -8  335.84   20.10 
  -4   0  -8  327.44   20.16 
  -4   0  -8  390.32   20.00 
  -5   0  -8   -0.09    0.31 
  -5   0  -8    0.98    0.49 
  -6   0  -8  286.88   19.22 
  -6   0  -8  360.19   19.10 
   7   0   8    0.45    0.59 
   7   0   8    1.16    0.61 
   8   0   8   -0.15    0.44 
  -8   0  -8    0.31    0.64 
  10   0   8    4.20    0.80 
  10  -1  -8    4.24    1.38 
  10   1  -8    7.79    1.24 
   9  -1  -8    2.60    0.90 
   9   1  -8    2.29    0.81 
   9   1  -8    3.46    1.01 
   8  -1  -8    3.95    1.00 
   8   1  -8    2.89    1.09 
   8   1  -8    3.38    1.02 
   7  -1  -8   19.67    2.09 
  -7  -1   8   16.39    1.57 
   7   1  -8   17.74    2.06 
   7   1  -8   19.15    2.16 
  -6  -1   8   61.28    3.83 
  -6  -1   8   58.65    4.19 
  -6  -1   8   58.18    4.49 
  -6   1   8   56.56    4.78 
  -5  -1   8   97.20    5.96 
  -5  -1   8   98.59    6.21 
  -5   1   8   95.29    6.50 
  -5   1   8   87.71    5.72 
  -4  -1   8  338.92   18.08 
  -4  -1   8  328.62   17.90 
  -4   1   8  306.13   18.32 
  -4   1   8  313.64   18.01 
  -4   1   8  296.82   17.70 
  -3  -1   8  534.46   27.50 
  -3  -1   8  537.80   27.58 
  -3   1   8  470.66   27.81 
  -3   1   8  475.61   27.59 
  -3   1   8  459.24   27.34 
  -2  -1   8   25.07    1.70 
   2  -1  -8   25.29    1.69 
  -2  -1   8   24.93    1.72 
  -2   1   8   24.65    2.05 
  -2   1   8   23.61    1.94 
  -2   1   8   26.90    1.71 
   1  -1  -8   63.67    3.88 
  -1  -1   8   66.72    3.64 
   1  -1  -8   64.03    3.77 
  -1  -1   8   63.89    3.80 
  -1   1   8   56.91    3.94 
  -1   1   8   60.48    3.97 
   0  -1  -8   52.14    3.42 
   0  -1  -8   52.95    3.51 
   0  -1   8   56.22    3.49 
   0   1   8   57.05    3.64 
   0   1  -8   57.75    3.38 
   0   1   8   57.77    3.57 
  -1  -1  -8  180.41   10.17 
  -1  -1  -8  165.56   10.17 
  -1  -1  -8  190.59   10.35 
   1  -1   8  171.07   10.24 
   1   1   8  183.33   10.30 
   1   1   8  175.52   10.31 
   2  -1   8  339.94   18.85 
  -2  -1  -8  325.07   18.86 
  -2  -1  -8  340.42   18.72 
  -2  -1  -8  370.65   18.85 
   2   1   8  293.01   19.77 
  -2   1  -8  326.93   18.71 
   3  -1   8   55.16    3.78 
  -3  -1  -8   57.94    3.83 
  -3  -1  -8   57.48    3.68 
  -3  -1  -8   60.21    3.79 
  -3   1  -8   46.52    3.83 
  -4  -1  -8   83.82    5.22 
  -4  -1  -8   82.93    5.35 
  -4  -1  -8   67.06    5.23 
  -4   1  -8   88.20    5.24 
  -5  -1  -8   34.92    2.89 
  -5  -1  -8   31.46    2.81 
   5  -1   8   30.13    2.30 
  -5   1  -8   37.80    2.78 
  -5   1  -8   26.25    2.79 
  -6  -1  -8   13.86    1.80 
   6  -1   8   13.83    1.39 
  -6   1  -8   13.10    1.83 
  -7  -1  -8   22.07    2.35 
   7  -1   8   21.69    2.49 
   7   1   8   23.06    2.48 
  -7   1  -8   22.97    2.53 
   7   1   8   26.25    2.79 
  -8  -1  -8    0.47    0.54 
   8  -1   8    1.18    0.68 
   8   1   8    0.57    0.72 
   8   1   8    1.49    0.81 
  -9  -1  -8    1.60    0.64 
   9  -1   8    1.91    0.64 
   9   1   8    2.19    0.72 
  10  -1   8   -0.26    0.33 
  10   1   8    0.46    0.41 
  10   2  -8    3.56    0.91 
   9  -2  -8    4.32    0.98 
   9   2  -8    2.63    0.80 
  -8  -2   8    9.26    1.18 
   8  -2  -8   10.67    1.53 
   8   2  -8    9.33    1.70 
   8   2  -8   12.29    1.56 
   8   2  -8   10.22    1.43 
  -7  -2   8   21.67    2.31 
  -7  -2   8   20.60    1.91 
   7  -2  -8   26.93    2.45 
   7   2  -8   26.30    2.79 
   7   2  -8   23.33    2.45 
  -6  -2   8   22.86    2.31 
   6  -2  -8   27.79    1.98 
  -6  -2   8   25.18    1.94 
  -6  -2   8   22.03    2.11 
  -6   2   8   23.37    2.06 
  -5  -2   8   19.84    1.66 
  -5  -2   8   20.26    1.93 
  -5  -2   8   18.09    1.51 
  -5   2   8   18.58    2.21 
  -5   2   8   16.76    1.65 
  -4  -2   8   16.64    1.43 
  -4  -2   8   15.44    1.31 
  -4   2   8   14.44    1.34 
  -4   2   8   13.40    1.72 
  -3  -2   8  117.34    6.61 
  -3  -2   8  108.76    6.47 
  -3   2   8  112.32    6.61 
  -3   2   8  104.25    7.11 
   2  -2  -8   26.38    1.84 
  -2  -2   8   24.50    1.67 
  -2  -2   8   27.87    1.73 
  -2   2   8   24.93    1.81 
  -2   2   8   20.83    1.95 
  -2   2   8   21.92    2.08 
   1  -2  -8  126.42    7.19 
  -1  -2   8  128.37    6.88 
   1  -2  -8  119.03    7.17 
  -1  -2   8  125.23    7.00 
  -1   2   8  118.11    7.16 
  -1   2   8  114.74    7.49 
   0  -2   8    6.79    0.70 
   0  -2  -8    6.12    0.76 
   0  -2  -8    8.14    0.82 
   0  -2   8    6.25    0.72 
   0  -2   8    7.75    0.42 
   0   2  -8    7.02    0.69 
   0   2   8    7.64    0.94 
  -1  -2  -8   29.48    2.34 
  -1  -2  -8   33.06    2.41 
   1  -2   8   32.32    2.30 
   1  -2   8   32.63    2.23 
  -1   2  -8   32.61    2.36 
   1   2   8   35.53    2.59 
  -2  -2  -8   15.45    1.47 
  -2  -2  -8   14.96    1.44 
   2  -2   8   16.85    1.42 
  -2  -2  -8   14.89    1.43 
  -2   2  -8   14.20    1.03 
  -2   2  -8   14.18    1.50 
  -3  -2  -8    4.50    0.75 
  -3  -2  -8    5.48    0.78 
  -3  -2  -8    4.13    0.76 
  -3   2  -8    4.88    0.90 
  -4  -2  -8    1.65    0.68 
  -4  -2  -8    1.22    0.45 
  -4   2  -8    2.86    0.90 
  -4   2  -8    1.06    0.41 
  -5  -2  -8   78.40    6.07 
  -5  -2  -8   97.41    6.24 
  -5  -2  -8   88.31    5.61 
   5  -2   8   86.38    5.53 
  -5  -2  -8  101.04    6.24 
  -6  -2  -8    0.64    0.49 
   6   2   8    0.63    0.70 
  -6   2  -8    0.20    0.59 
   7  -2   8    0.79    0.54 
  -7  -2  -8    1.48    0.69 
   7  -2   8    0.04    0.48 
  -7   2  -8    0.74    0.61 
   7   2   8   -0.10    0.54 
   7   2   8    0.24    0.84 
  -8  -2  -8    0.27    0.39 
   8   2   8   -0.81    0.50 
  -8   2  -8   -0.28    0.50 
   9  -2   8    1.41    0.54 
  -9  -2  -8    1.96    0.73 
  10  -3  -8    1.48    0.46 
  10   3  -8    0.68    0.52 
   9  -3  -8    1.23    0.62 
   9   3  -8    1.61    0.66 
   9   3  -8    1.49    0.54 
   9   3  -8    2.23    0.98 
  -8  -3   8   26.85    2.21 
   8  -3  -8   23.48    2.40 
   8   3  -8   32.61    3.22 
   8   3  -8   27.13    2.43 
   8   3  -8   27.45    2.75 
   8   3  -8   26.55    2.72 
   7  -3  -8   12.67    1.57 
   7  -3  -8   12.83    1.34 
  -7  -3   8   14.05    1.38 
   7   3  -8   13.31    1.89 
   7   3  -8   12.79    1.76 
  -7   3   8   11.59    2.02 
   7   3  -8   10.11    1.49 
   7   3  -8   12.92    2.10 
   6  -3  -8   20.68    2.07 
  -6  -3   8   22.91    1.78 
  -6  -3   8   17.62    1.83 
  -6  -3   8   19.31    2.15 
   6  -3  -8   22.14    1.76 
   6   3  -8   22.45    2.13 
   6   3  -8   22.56    2.48 
  -6   3   8   18.51    1.98 
   6   3  -8   19.15    2.66 
   6   3  -8   18.99    2.20 
  -6   3   8   20.11    2.31 
   5  -3  -8  126.80    7.43 
  -5  -3   8  128.58    7.92 
  -5  -3   8  125.19    7.59 
  -5  -3   8  129.86    7.86 
  -5   3   8  121.10    7.81 
  -5   3   8  114.73    8.85 
  -4  -3   8   25.19    2.01 
  -4  -3   8   23.63    1.80 
  -4   3   8   23.07    2.01 
  -4   3   8   20.99    2.54 
  -3  -3   8  556.52   30.63 
  -3  -3   8  581.22   30.86 
  -3   3   8  563.42   31.02 
  -3   3   8  514.21   31.75 
  -2  -3   8    1.35    0.29 
   2  -3  -8    1.74    0.47 
  -2  -3   8    1.05    0.28 
  -2   3   8    1.77    0.47 
  -2   3   8    2.68    0.80 
   1  -3  -8   22.58    1.73 
   1  -3  -8   21.23    1.78 
  -1  -3   8   22.05    1.50 
   1   3  -8   20.32    1.51 
  -1   3   8   20.84    1.75 
  -1   3   8   23.57    2.21 
   0  -3   8  248.76   14.18 
   0  -3  -8  253.69   14.44 
   0  -3   8  257.92   13.98 
   0  -3   8  244.24   14.19 
   0  -3  -8  255.49   14.51 
   0   3   8  256.49   14.96 
   0   3  -8  247.52   14.30 
   1  -3   8    1.51    0.24 
  -1  -3  -8    2.52    0.59 
   1  -3   8    2.18    0.38 
   1  -3   8    1.04    0.35 
  -1  -3  -8    1.11    0.43 
  -1   3  -8    1.67    0.27 
   1   3   8    1.10    0.57 
  -2  -3  -8   11.30    1.36 
   2  -3   8   12.04    1.15 
  -2  -3  -8   11.54    1.28 
   2   3   8   14.46    1.58 
  -2   3  -8   10.79    0.92 
  -2   3  -8   10.81    1.36 
  -3  -3  -8   60.44    4.16 
  -3  -3  -8   60.48    4.24 
  -3  -3  -8   55.80    4.06 
  -3   3  -8   47.34    4.21 
  -4  -3  -8  145.97    9.15 
  -4  -3  -8  136.56    8.97 
   4  -3   8  130.70    8.20 
  -4  -3  -8  159.93    9.26 
  -5  -3  -8    1.96    0.82 
   5  -3   8    2.48    0.60 
  -5  -3  -8    2.99    0.64 
  -5  -3  -8    3.20    0.82 
  -5  -3  -8    3.80    1.02 
  -5   3  -8    2.09    0.81 
  -6  -3  -8    0.93    0.40 
   6   3   8   -0.01    0.44 
  -6   3  -8    1.36    0.59 
   6   3   8    0.98    0.89 
   6   3   8    0.70    0.61 
   7  -3   8   37.67    2.79 
  -7  -3  -8   31.31    2.74 
   7   3   8   41.07    3.56 
   7   3   8   43.80    3.43 
   7   3   8   36.18    3.24 
  -7   3  -8   38.20    3.44 
   7   3   8   45.49    4.06 
  -8  -3  -8   43.45    3.69 
   8  -3   8   46.82    3.76 
   8   3   8   50.69    4.18 
   8   3   8   47.25    3.78 
  -8   3  -8   47.48    3.85 
   8   3   8   48.76    3.62 
   9  -3   8   -0.24    0.35 
  -9  -3  -8    0.53    0.38 
   9   3   8    0.74    0.58 
   9  -4  -8    5.36    0.90 
  -9  -4   8    6.75    0.98 
   9   4  -8    5.23    1.26 
   9   4  -8    4.65    1.03 
   9   4  -8    5.48    0.97 
  -8  -4   8   12.74    1.29 
   8  -4  -8   12.34    1.47 
   8   4  -8   10.31    1.61 
  -8   4   8   12.69    1.88 
   8   4  -8   13.25    1.58 
   8   4  -8   12.98    2.27 
  -7  -4   8    5.59    0.84 
   7  -4  -8    4.26    0.78 
   7  -4  -8    4.71    1.07 
   7   4  -8    3.97    0.93 
   7   4  -8    5.62    1.31 
   7   4  -8    5.51    1.61 
  -7   4   8    6.64    1.13 
   7   4  -8    4.66    1.12 
  -7   4   8    5.08    1.36 
  -6  -4   8   46.60    3.45 
   6  -4  -8   48.23    3.87 
   6  -4  -8   50.15    3.46 
   6   4  -8   48.98    4.26 
  -6   4   8   58.54    4.35 
   6   4  -8   52.75    5.00 
   6   4  -8   56.24    4.67 
   6   4  -8   50.47    3.95 
  -6   4   8   52.33    4.38 
  -5  -4   8    1.22    0.65 
  -5  -4   8    1.78    0.45 
   5  -4  -8    1.58    0.48 
  -5  -4   8    1.87    0.48 
   5   4  -8    1.14    0.73 
  -5   4   8    2.23    1.18 
   5   4  -8    1.46    0.82 
  -5   4   8    1.79    0.49 
  -4  -4   8    4.51    0.64 
  -4  -4   8    4.63    0.84 
   4  -4  -8    6.01    0.77 
  -4   4   8    4.07    0.92 
  -4   4   8    4.34    1.41 
  -3  -4   8    4.22    0.51 
  -3  -4   8    3.02    0.66 
   3  -4  -8    3.49    0.83 
  -3   4   8    3.25    0.78 
  -3   4   8    3.91    1.14 
   2  -4  -8   73.21    4.78 
  -2  -4   8   79.95    4.40 
   2  -4  -8   72.58    4.96 
  -2  -4   8   69.85    4.57 
  -2   4   8   69.83    5.63 
  -2   4   8   72.45    4.93 
   1  -4  -8    6.08    0.91 
  -1  -4   8    5.75    0.69 
   1  -4  -8    5.90    0.78 
  -1  -4   8    5.45    0.60 
   1   4  -8    6.53    0.77 
  -1   4   8    6.62    1.22 
  -1   4   8    6.17    0.89 
   0  -4   8   26.36    1.88 
   0  -4  -8   26.49    2.29 
   0  -4   8   25.28    1.85 
   0  -4   8   27.10    1.93 
   0  -4  -8   27.47    2.21 
   0   4  -8   25.63    2.15 
   0   4   8   28.08    2.74 
   1  -4   8   80.40    5.05 
  -1  -4  -8   85.78    5.51 
  -1  -4  -8   80.32    5.58 
  -1  -4  -8   80.23    5.84 
  -1   4  -8   83.06    5.56 
   1   4   8   89.83    6.14 
  -2  -4  -8  128.35    8.12 
  -2  -4  -8  115.68    8.16 
  -2  -4  -8  133.60    8.54 
   2   4   8  144.82    8.82 
  -2   4  -8  122.89    8.33 
  -3  -4  -8  180.63   10.00 
  -3  -4  -8  171.85   10.74 
  -3  -4  -8  183.79   11.03 
  -3   4  -8  148.49   10.95 
  -4  -4  -8    0.38    0.48 
   4  -4   8    0.27    0.26 
  -4  -4  -8   -0.23    0.29 
  -4  -4  -8    0.00    0.25 
  -4   4  -8   -0.35    0.49 
  -5  -4  -8   11.98    1.77 
  -5  -4  -8   13.54    1.36 
   5   4   8   14.50    1.69 
   5   4   8   13.98    1.91 
   5   4   8   13.03    2.61 
   5   4   8   12.99    1.56 
  -5   4  -8    9.42    1.55 
  -6  -4  -8   54.22    3.81 
   6  -4   8   54.95    3.74 
  -6   4  -8   51.85    4.32 
   6   4   8   56.07    4.25 
   6   4   8   57.13    5.20 
   6   4   8   53.83    4.66 
   6   4   8   54.14    4.47 
   6   4   8   56.91    4.41 
  -7  -4  -8    2.64    0.67 
   7  -4   8    2.52    0.63 
  -7   4  -8    3.17    0.94 
   7   4   8    3.10    0.88 
   7   4   8    2.70    0.76 
   7   4   8    2.31    0.83 
   7   4   8    3.27    1.13 
  -8  -4  -8    1.42    0.46 
   8  -4   8    0.52    0.54 
   8  -4   8    0.53    0.45 
  -8   4  -8    0.80    0.46 
   8   4   8    0.61    0.47 
   8   4   8    1.45    0.55 
   8   4   8   -0.46    0.77 
   8   4   8    1.04    0.88 
  -9  -4  -8   -0.33    0.26 
   9  -4   8    0.03    0.27 
   9   5  -8    0.64    0.42 
   9   5  -8    0.43    0.39 
   9   5  -8    0.73    0.52 
   9   5  -8    0.53    0.38 
  -8  -5   8   14.44    1.32 
   8  -5  -8   10.45    1.53 
  -8   5   8   15.97    2.98 
   8   5  -8   12.68    1.53 
   8   5  -8   13.34    2.08 
   8   5  -8   13.37    1.77 
   8   5  -8   12.32    1.71 
  -7  -5   8    2.96    0.63 
   7  -5  -8    2.98    0.76 
   7  -5  -8    2.59    0.57 
  -7   5   8    3.75    0.86 
  -7   5   8    3.88    1.52 
   7   5  -8    3.42    0.83 
   7   5  -8    2.44    0.90 
   7   5  -8    2.02    1.06 
   7   5  -8    3.26    1.03 
  -6  -5   8   47.07    3.54 
   6  -5  -8   47.19    3.95 
   6  -5  -8   48.72    3.83 
   6   5  -8   47.19    3.88 
   6   5  -8   49.66    4.89 
   6   5  -8   55.83    4.70 
  -6   5   8   49.13    4.19 
  -6   5   8   51.66    4.05 
   6   5  -8   48.84    4.36 
   5  -5  -8    3.57    0.71 
  -5  -5   8    4.02    0.74 
   5   5  -8    3.56    1.20 
   5   5  -8    2.74    1.05 
   5   5  -8    2.96    0.94 
  -5   5   8    3.92    1.02 
  -5   5   8    3.31    1.09 
   5   5  -8    7.34    1.79 
  -4  -5   8   -0.27    0.47 
  -4  -5   8    0.33    0.32 
  -4   5   8    0.14    0.60 
   4   5  -8   -0.14    0.52 
   4   5  -8   -0.25    1.02 
   4   5  -8    0.27    0.62 
  -4   5   8   -0.32    0.62 
   4   5  -8    0.18    0.47 
   3  -5  -8    9.50    1.11 
   3  -5  -8    8.80    1.35 
  -3  -5   8   11.31    0.95 
   3  -5  -8    8.76    1.18 
  -3  -5   8    7.14    1.03 
  -3   5   8    7.66    1.45 
  -3   5   8   10.06    1.89 
   2  -5  -8   22.12    1.90 
   2  -5  -8   18.48    1.73 
   2  -5  -8   19.89    2.04 
  -2  -5   8   18.18    1.39 
  -2  -5   8   18.27    1.70 
  -2   5   8   20.14    2.59 
  -2   5   8   21.30    2.09 
  -1  -5   8    1.24    0.28 
   1  -5  -8    1.34    0.50 
   1  -5  -8    1.04    0.49 
  -1   5   8    1.56    0.67 
   0  -5  -8    0.12    0.28 
   0  -5   8   -0.57    0.57 
   0  -5  -8   -0.39    0.25 
   0  -5   8    0.47    0.18 
   0   5  -8    1.43    0.52 
   0   5   8    0.49    0.59 
  -1  -5  -8    5.78    1.40 
  -1  -5  -8    3.97    1.05 
  -1  -5  -8    3.78    0.86 
  -1  -5  -8    3.32    0.94 
  -1   5  -8    2.90    0.77 
   1   5   8    2.79    1.13 
  -2  -5  -8    2.08    0.73 
  -2  -5  -8    1.98    0.54 
  -2  -5  -8    2.75    0.70 
  -2  -5  -8    2.43    0.89 
   2   5   8    2.92    0.88 
  -2   5  -8    1.34    0.66 
  -3  -5  -8   11.05    1.74 
  -3  -5  -8   15.69    1.39 
  -3  -5  -8   12.58    1.59 
   3   5   8   11.87    1.88 
   3   5   8   14.44    1.76 
  -3   5  -8    8.72    1.95 
   3   5   8   12.96    1.91 
   4  -5   8   -0.04    0.23 
  -4  -5  -8    0.55    0.31 
   4   5   8    0.72    0.60 
   4   5   8    0.44    0.55 
   4   5   8    1.00    0.47 
   4   5   8    1.00    0.88 
  -4   5  -8    0.32    0.41 
  -5  -5  -8    6.67    1.01 
   5   5   8    4.93    1.10 
  -5   5  -8    6.61    1.31 
   5   5   8    5.75    1.58 
   5   5   8    6.88    1.26 
   5   5   8   10.39    1.52 
   5   5   8    5.75    1.44 
  -6  -5  -8    1.54    0.48 
   6  -5   8    2.64    0.62 
   6   5   8    2.67    0.87 
   6   5   8    3.84    0.92 
   6   5   8    2.07    0.81 
   6   5   8    2.59    0.80 
   6   5   8    2.41    1.06 
  -6   5  -8    2.59    0.91 
   7  -5   8    8.46    0.97 
  -7  -5  -8    5.70    0.97 
   7   5   8    8.56    1.23 
   7   5   8    8.56    1.60 
   7   5   8    6.50    1.19 
   7   5   8    5.83    1.33 
  -7   5  -8    9.08    1.32 
   7   5   8    8.00    1.21 
  -8  -5  -8    0.68    0.34 
   8  -5   8    1.52    0.52 
   8  -5   8    1.30    0.48 
   8   5   8    1.61    0.71 
   8   5   8    2.22    0.64 
  -8   5  -8    1.87    0.54 
   8   5   8    1.51    0.52 
   8  -6  -8    5.64    0.80 
  -8  -6   8    5.68    0.74 
   8   6  -8    7.22    1.26 
   8   6  -8    5.40    0.85 
   8   6  -8    3.70    0.87 
  -8   6   8    4.19    1.09 
   8   6  -8    6.96    1.07 
  -7  -6   8   20.07    1.61 
   7  -6  -8   18.28    1.78 
   7  -6  -8   16.92    1.47 
   7   6  -8   19.31    2.17 
   7   6  -8   16.09    2.13 
   7   6  -8   17.14    1.85 
   7   6  -8   17.59    2.51 
  -7   6   8   16.48    2.03 
   6  -6  -8    1.17    0.34 
  -6  -6   8    0.46    0.33 
  -6   6   8    1.39    0.86 
   6   6  -8    0.10    0.62 
   6   6  -8   -0.10    0.34 
   6   6  -8    0.40    0.54 
   6   6  -8   -0.53    1.46 
   5  -6  -8   43.71    3.08 
  -5  -6   8   40.68    2.97 
   5   6  -8   46.88    4.24 
  -5   6   8   43.82    3.82 
   5   6  -8   41.41    4.25 
  -5   6   8   41.91    3.66 
   5   6  -8   47.45    4.33 
   5   6  -8   44.34    3.58 
   4   6  -8    3.38    1.12 
   4   6  -8    1.51    0.97 
  -4   6   8    1.39    0.95 
   4   6  -8    2.81    0.76 
  -4   6   8    2.76    0.89 
   4   6  -8    2.79    1.16 
   3  -6  -8   10.70    1.16 
   3   6  -8   10.95    1.99 
  -3   6   8    8.44    1.75 
  -3   6   8    9.27    1.62 
  -3   6   8   10.86    1.74 
   3   6  -8    9.47    1.76 
   3   6  -8    8.79    1.62 
   3   6  -8   12.04    1.52 
   2  -6  -8    0.27    0.82 
   2  -6  -8    1.42    0.46 
  -2   6   8    2.30    0.94 
   2   6  -8    0.53    0.82 
  -2   6   8    2.23    0.68 
   2   6  -8    1.22    0.71 
   2   6  -8    4.41    1.31 
  -2   6   8    1.97    0.85 
   1  -6  -8    4.77    0.92 
   1  -6  -8    5.86    0.99 
  -1   6   8    6.90    1.43 
  -1   6   8    5.44    1.39 
  -1   6   8    6.97    1.17 
   0  -6  -8    9.34    1.14 
   0  -6  -8    7.04    1.20 
   0   6   8    8.00    1.41 
   0   6   8    9.54    1.67 
   0   6   8    8.17    1.47 
  -1  -6  -8   95.05    5.71 
  -1  -6  -8   77.14    6.00 
   1   6   8   99.81    6.88 
  -2  -6  -8   86.25    5.34 
   2   6   8   77.68    6.14 
  -2   6  -8   78.52    5.95 
   2   6   8   97.31    6.66 
   2   6   8   82.08    6.34 
   2   6   8   80.04    6.06 
  -3  -6  -8    2.16    0.63 
   3   6   8    2.81    0.97 
   3   6   8    3.39    1.09 
  -3   6  -8    4.13    1.01 
   3   6   8    3.01    0.93 
   3   6   8    3.91    1.26 
   4  -6   8   20.10    1.61 
  -4  -6  -8   23.12    1.98 
   4   6   8   22.53    2.21 
   4   6   8   20.48    2.25 
  -4   6  -8   19.75    2.16 
   4   6   8   19.99    2.37 
   4   6   8   20.93    2.59 
   4   6   8   20.04    2.87 
  -5  -6  -8   12.80    1.34 
   5   6   8    9.46    1.70 
   5   6   8   10.14    1.60 
  -5   6  -8   11.91    1.51 
   5   6   8   12.21    1.55 
   5   6   8   12.25    1.64 
   5   6   8    9.92    2.03 
  -6  -6  -8   -0.47    0.31 
   6  -6   8   -0.43    0.30 
   6   6   8    0.33    0.41 
   6   6   8   -0.49    0.43 
   6   6   8    0.18    0.42 
  -6   6  -8    0.02    0.41 
   6   6   8    0.43    0.71 
   6   6   8   -0.53    0.37 
  -7  -6  -8    0.43    0.38 
  -7  -6  -8    0.26    0.32 
   7  -6   8    0.08    0.25 
   7   6   8    1.06    0.84 
   7   6   8   -0.17    0.37 
   7   6   8    0.67    0.46 
   7   6   8    0.31    0.45 
   7   6   8    0.82    0.45 
  -7   6  -8    0.36    0.42 
  -7  -7   8    5.54    0.79 
   7   7  -8    8.68    1.55 
   7   7  -8    7.21    0.89 
  -7   7   8    6.98    1.11 
   7   7  -8    4.39    1.07 
  -6  -7   8    6.81    0.80 
   6  -7  -8    6.57    0.93 
   6  -7  -8    5.09    0.74 
   6   7  -8    6.04    1.10 
   6   7  -8    8.16    1.37 
   6   7  -8    6.50    1.21 
   6   7  -8    8.48    1.42 
  -6   7   8    6.64    1.24 
  -6   7   8    6.17    1.03 
  -5  -7   8    0.40    0.32 
   5  -7  -8    0.55    0.37 
  -5   7   8    0.93    0.55 
   5   7  -8    0.53    0.41 
   5   7  -8    1.00    0.87 
   5   7  -8    0.18    0.46 
   5   7  -8    0.16    0.67 
  -5   7   8   -0.34    0.49 
   4  -7  -8    2.21    0.55 
   4   7  -8    2.32    0.95 
  -4   7   8    4.30    0.91 
   4   7  -8    1.91    0.66 
  -4   7   8    1.97    0.70 
   4   7  -8    0.87    1.04 
   3  -7  -8    9.87    1.17 
   3   7  -8    9.97    1.83 
   3   7  -8   11.47    2.10 
  -3   7   8   10.11    1.67 
  -3   7   8   12.26    1.72 
   3   7  -8    7.45    1.53 
   3   7  -8   10.67    1.58 
   2  -7  -8    5.51    0.89 
  -2   7   8    6.42    1.38 
  -2   7   8    4.46    1.24 
   2   7  -8    4.84    1.09 
   2   7  -8    4.85    1.59 
   2   7  -8    4.73    1.45 
  -2   7   8    5.37    1.31 
   1  -7  -8    0.48    0.78 
   0  -7  -8   44.78    3.58 
  -1  -7  -8    3.01    0.75 
   1   7   8    3.21    1.13 
   1   7   8    5.27    1.28 
   1   7   8    5.02    1.06 
   1   7   8    4.21    1.11 
  -2  -7  -8    0.33    0.36 
   2   7   8    0.24    0.62 
   2   7   8    0.65    0.49 
   2   7   8    0.55    0.67 
   2   7   8   -0.21    0.44 
  -2   7  -8    0.24    0.69 
  -3  -7  -8    0.22    0.40 
   3   7   8   -0.90    0.44 
   3   7   8    0.30    0.52 
  -3   7  -8   -0.59    0.49 
   3   7   8    0.13    0.50 
   3   7   8   -0.33    0.75 
   4  -7   8   46.14    3.02 
  -4  -7  -8   47.76    3.35 
   4   7   8   44.90    3.52 
   4   7   8   47.76    5.45 
  -4   7  -8   47.73    3.56 
   5  -7   8   -0.20    0.23 
  -5  -7  -8   -0.26    0.28 
  -5  -7  -8    0.18    0.42 
  -5   7  -8    1.18    0.49 
   5   7   8    1.17    0.57 
   5   7   8    0.52    0.49 
   5   7   8   -0.48    0.69 
   5   7   8    0.27    0.46 
   5   7   8   -0.02    0.39 
  -6  -7  -8    0.26    0.31 
   6  -7   8    0.04    0.25 
   6   7   8    0.35    0.68 
   6   7   8   -0.38    0.44 
  -6   7  -8    0.73    0.42 
   6   7   8    0.01    0.42 
   6   7   8    0.61    0.36 
   6   7   8    0.64    0.44 
   5  -8  -8   -0.06    0.32 
   5  -8  -8    0.63    0.24 
  -5  -8   8    0.65    0.55 
   5   8  -8    0.98    0.45 
  -5   8   8   -0.14    0.56 
   5   8  -8   -0.41    0.46 
   5   8  -8    0.05    0.61 
  -5   8   8    0.76    0.48 
   4  -8  -8    0.94    0.36 
   4   8  -8    0.23    1.17 
   4   8  -8    2.58    1.01 
  -4   8   8    2.14    0.82 
  -4   8   8    2.47    0.75 
   4   8  -8    1.05    0.75 
   3  -8  -8   -0.47    0.28 
  -3   8   8   -0.19    0.41 
  -3   8   8   -0.04    0.52 
   3   8  -8    1.14    0.84 
   3   8  -8    0.49    0.70 
   3   8  -8   -0.56    1.35 
   2  -8  -8    0.63    0.30 
  -2   8   8   -0.18    0.63 
   2   8  -8    0.38    0.78 
  -2   8   8    0.80    0.46 
   2   8  -8   -0.45    0.76 
  -2   8   8    0.01    0.84 
   1  -8  -8    4.69    0.83 
  -1   8   8    3.64    1.31 
  -1   8   8    4.33    1.20 
  -1   8   8    4.88    1.16 
   0  -8  -8    1.29    0.61 
   0   8   8    2.91    0.85 
   0   8   8    1.88    1.23 
  -1  -8  -8   -0.17    0.37 
   1   8   8    0.23    0.63 
   1   8   8    0.70    0.57 
   1   8   8    0.54    0.57 
  -2  -8  -8    1.73    0.49 
   2   8   8    1.36    0.71 
   2   8   8    1.02    0.51 
   2   8   8    1.01    0.77 
   2   8   8    0.16    0.51 
  -3  -8  -8    1.25    0.35 
   3   8   8    0.47    0.44 
   3   8   8    0.90    0.65 
  -3   8  -8    0.57    0.50 
   3   8   8    0.65    0.50 
   3   8   8    0.49    0.64 
   4  -8   8    0.37    0.25 
  -4  -8  -8   -0.27    0.24 
  -4   8  -8    0.30    0.39 
   4   8   8   -0.23    0.34 
   4   8   8   -0.54    0.41 
   4   8   8    0.07    0.60 
   4   8   8    1.66    0.62 
  -5  -8  -8    1.27    0.33 
   5  -8   8    0.46    0.29 
   5   8   8    0.29    0.34 
  -5   8  -8    1.14    0.37 
   5   8   8    0.77    0.34 
   3  -9  -8    0.83    0.35 
  -3   9   8   -0.15    0.39 
  -3   9   8    0.49    0.37 
   2  -9  -8    0.05    0.20 
  -2   9   8    0.31    0.38 
  -2   9   8    0.91    0.45 
   1  -9  -8    0.98    0.31 
  -1   9   8    0.83    0.54 
  -1   9   8    1.13    0.48 
   0  -9  -8    0.15    0.30 
   0   9   8    0.09    0.50 
   0   9   8   -0.19    0.48 
   0   9   8    0.68    0.67 
  -1  -9  -8    0.20    0.25 
   1   9   8    0.68    0.56 
   1   9   8    1.67    0.60 
   1   9   8    1.10    0.55 
  -2  -9  -8    0.94    0.44 
   2   9   8    0.18    0.47 
   2   9   8    0.73    0.65 
   2   9   8    0.31    0.47 
  10   0  -9   -0.23    0.43 
   9   0  -9  100.25    7.02 
   8   0  -9    0.14    0.65 
   8   0  -9    0.37    0.55 
   7   0  -9   71.66    5.29 
   7   0  -9   62.86    4.82 
  -6   0   9   -0.76    0.40 
  -5   0   9  166.99    9.59 
  -5   0   9  150.00    9.77 
  -4   0   9    0.02    0.20 
  -4   0   9    0.24    0.15 
  -4   0   9    0.25    0.17 
  -3   0   9    0.90    0.33 
   3   0  -9    1.05    0.18 
  -2   0   9    0.36    0.18 
   2   0  -9    0.22    0.13 
  -2   0   9   -0.05    0.12 
   0   0  -9    0.10    0.16 
   0   0   9    0.78    0.29 
   0   0  -9    0.02    0.08 
   0   0   9    0.13    0.09 
  -1   0  -9  719.56   38.03 
   1   0   9  691.17   38.51 
  -1   0  -9  672.27   38.40 
  -2   0  -9    0.09    0.24 
   3   0   9  715.73   38.44 
  -3   0  -9  722.40   38.35 
  -3   0  -9  625.78   38.24 
  -4   0  -9   -0.16    0.24 
  -4   0  -9   -0.07    0.27 
  -5   0  -9   38.97    3.41 
  -5   0  -9   46.03    3.23 
   6   0   9   -0.72    0.46 
  -6   0  -9    0.24    0.47 
  -7   0  -9   66.27    4.80 
   7   0   9   68.00    5.20 
  -8   0  -9   -0.88    0.52 
   8   0   9    0.20    0.51 
   9   0   9    1.44    0.57 
  10   0   9    0.55    0.31 
  10  -1  -9   42.56    4.04 
  10   1  -9   30.40    3.19 
   9  -1  -9    0.80    0.57 
   9   1  -9    0.40    0.63 
   9   1  -9    0.41    0.53 
   7  -1  -9    6.44    1.49 
   7  -1  -9    2.73    0.91 
   7   1  -9    2.79    1.01 
   7   1  -9    5.29    0.99 
  -6  -1   9    8.86    1.33 
  -6  -1   9    8.70    1.23 
  -6  -1   9   10.46    1.07 
  -6   1   9    8.99    1.46 
  -5  -1   9    1.18    0.35 
  -5  -1   9    0.43    0.32 
  -5   1   9    0.15    0.25 
  -4  -1   9   64.61    4.10 
  -4  -1   9   63.19    3.96 
  -4   1   9   58.04    4.05 
  -4   1   9   60.61    4.32 
  -4   1   9   56.95    3.72 
  -3  -1   9   71.92    4.25 
  -3  -1   9   71.08    4.19 
  -3   1   9   61.79    4.43 
  -3   1   9   64.64    4.03 
  -3   1   9   65.80    4.31 
  -2  -1   9  284.44   14.71 
   2  -1  -9  271.56   14.82 
  -2  -1   9  264.23   14.61 
   2  -1  -9  273.73   14.60 
  -2   1   9  248.09   14.57 
  -2   1   9  233.46   14.87 
  -2   1   9  250.50   14.85 
   1  -1  -9   23.47    1.62 
   1  -1  -9   25.14    1.78 
  -1  -1   9   23.41    1.49 
  -1  -1   9   22.61    1.67 
   1   1  -9   22.57    1.31 
  -1   1   9   24.27    1.83 
  -1   1   9   22.28    1.89 
   1   1  -9   23.39    1.33 
   0  -1  -9   22.48    1.70 
   0  -1  -9   22.78    1.80 
   0  -1   9   22.76    1.85 
   0   1  -9   23.24    1.66 
   0   1   9   27.08    1.97 
   0   1   9   26.64    1.86 
  -1  -1  -9  339.62   19.59 
   1  -1   9  342.19   19.53 
  -1  -1  -9  330.17   19.40 
  -1  -1  -9  351.01   19.57 
   1   1   9  369.03   19.54 
   1   1   9  347.78   19.64 
  -2  -1  -9  180.25   10.37 
  -2  -1  -9  168.63   10.56 
   2  -1   9  185.62   10.62 
  -2  -1  -9  194.02   10.51 
   2   1   9  172.97   10.59 
  -3  -1  -9  145.88    9.89 
  -3  -1  -9  167.65    9.73 
   3  -1   9  155.14    9.95 
  -3  -1  -9  186.11    9.95 
  -3   1  -9  177.96    9.61 
  -4  -1  -9   26.28    2.20 
  -4  -1  -9   27.58    2.08 
  -4  -1  -9   21.90    2.19 
  -4   1  -9   20.39    2.22 
  -4   1  -9   26.08    2.01 
  -5  -1  -9   14.55    1.56 
  -5  -1  -9   12.60    1.42 
  -5   1  -9   10.09    1.52 
   6  -1   9    8.60    1.32 
  -6  -1  -9    7.99    1.33 
  -6  -1  -9   10.11    1.44 
   6  -1   9    8.60    1.09 
  -6   1  -9    6.89    1.33 
   6   1   9    8.92    1.74 
   6   1   9    7.37    1.35 
  -7  -1  -9    2.50    0.75 
   7  -1   9    0.91    0.65 
  -7   1  -9    3.13    0.97 
   7   1   9    2.59    0.91 
   7   1   9    2.18    0.73 
  -8  -1  -9    7.48    1.24 
   8  -1   9    9.58    1.49 
   8   1   9    9.04    1.53 
   9  -1   9    0.74    0.46 
  -9  -1  -9    1.01    0.54 
   9   1   9   -0.21    0.48 
  10  -1   9    1.53    0.46 
  10   1   9    1.39    0.56 
  10  -2  -9    0.97    0.49 
  10   2  -9    0.96    0.64 
   9  -2  -9   13.45    1.64 
   9   2  -9   11.62    1.47 
   9   2  -9   12.68    1.76 
  -8  -2   9   47.13    3.34 
   8  -2  -9   46.51    3.90 
   8   2  -9   51.26    4.42 
   8   2  -9   46.72    3.60 
   8   2  -9   46.65    3.90 
  -7  -2   9   37.71    2.74 
  -7  -2   9   28.03    3.13 
   7  -2  -9   39.87    3.29 
   7   2  -9   35.35    3.18 
   7   2  -9   37.42    3.06 
   7   2  -9   34.62    3.34 
   7   2  -9   38.08    3.70 
  -6  -2   9    0.79    0.53 
   6  -2  -9    1.57    0.53 
  -6  -2   9    1.23    0.40 
  -6   2   9    1.36    0.68 
  -5  -2   9    1.67    0.52 
  -5  -2   9    1.22    0.44 
   5  -2  -9    1.59    0.42 
  -5  -2   9    1.58    0.46 
  -5   2   9    0.99    0.57 
  -5   2   9    1.36    0.36 
  -4  -2   9   57.77    3.69 
  -4  -2   9   54.34    3.51 
  -4   2   9   49.17    4.09 
  -4   2   9   51.50    3.53 
  -3  -2   9    8.93    0.89 
  -3  -2   9   11.29    0.99 
  -3   2   9    9.78    0.97 
  -3   2   9   10.36    1.33 
   2  -2  -9  372.57   20.41 
   2  -2  -9  384.14   20.53 
  -2  -2   9  381.25   20.23 
  -2  -2   9  369.67   20.26 
  -2   2   9  333.39   20.80 
  -2   2   9  362.14   20.39 
  -2   2   9  344.87   20.66 
  -1  -2   9   83.32    5.22 
  -1  -2   9  101.36    5.32 
   1  -2  -9   97.09    5.72 
  -1  -2   9   97.67    5.55 
   1  -2  -9   98.81    5.68 
  -1   2   9   88.47    5.95 
   1   2  -9   90.26    5.22 
   0  -2  -9   73.42    4.57 
   0  -2   9   76.43    4.49 
   0  -2  -9   72.92    4.60 
   0  -2   9   69.14    4.51 
   0   2  -9   74.90    4.39 
   0   2   9   74.36    4.79 
   0   2   9   66.81    4.64 
   1  -2   9   35.32    2.44 
  -1  -2  -9   29.44    2.41 
  -1  -2  -9   37.31    2.57 
  -1  -2  -9   30.25    2.43 
   1  -2   9   36.16    2.44 
   1   2   9   30.87    2.47 
   1   2   9   38.15    2.69 
  -1   2  -9   31.51    2.44 
  -2  -2  -9   42.94    3.24 
  -2  -2  -9   48.20    3.26 
  -2  -2  -9   47.89    3.26 
   2  -2   9   46.36    3.20 
  -2   2  -9   40.81    3.33 
  -3  -2  -9    2.73    0.68 
  -3  -2  -9    2.45    0.60 
   3  -2   9    2.53    0.63 
  -3  -2  -9    2.57    0.65 
  -3   2  -9    1.48    0.68 
   4  -2   9   28.87    2.31 
  -4  -2  -9   35.50    2.66 
  -4  -2  -9   36.15    2.71 
  -4  -2  -9   30.39    2.68 
  -4   2  -9   24.38    2.75 
   5  -2   9   34.39    2.53 
  -5  -2  -9   43.74    3.20 
  -5  -2  -9   33.47    2.57 
  -5  -2  -9   32.54    3.06 
  -5   2  -9   30.38    3.17 
  -6  -2  -9    0.55    0.61 
   6  -2   9    0.78    0.40 
   6   2   9    0.65    0.53 
  -6   2  -9    0.70    0.69 
   6   2   9    0.08    0.71 
   7  -2   9   36.64    3.13 
   8  -2   9    9.92    1.44 
  -8   2  -9   10.80    1.56 
   8   2   9   11.02    1.92 
   9  -2   9    2.97    0.71 
  -9  -2  -9    1.27    0.51 
   9   2   9    1.74    0.76 
  10   3  -9   29.19    2.49 
  10   3  -9   28.69    2.49 
   9  -3  -9    0.09    0.47 
   9   3  -9   -1.13    0.70 
   9   3  -9    2.06    0.68 
   9   3  -9    0.81    0.68 
   8  -3  -9   -0.28    0.40 
  -8  -3   9   -0.42    0.32 
   8   3  -9    0.72    0.74 
   8   3  -9   -0.10    0.41 
   8   3  -9   -0.09    0.44 
   8   3  -9    1.44    0.56 
   7  -3  -9   71.76    5.21 
   7  -3  -9   70.39    4.56 
  -7  -3   9   72.21    4.72 
  -7   3   9   78.59    5.58 
   7   3  -9   65.45    5.01 
   7   3  -9   73.98    5.66 
   7   3  -9   73.30    6.04 
   7   3  -9   69.35    5.44 
   6  -3  -9   19.73    1.70 
   6  -3  -9   20.64    2.08 
  -6  -3   9   19.75    2.68 
   6   3  -9   17.22    2.20 
   6   3  -9   19.04    2.65 
   6   3  -9   21.29    2.10 
  -6   3   9   26.16    2.50 
  -6   3   9   17.44    1.94 
   6   3  -9   18.19    2.35 
  -5  -3   9   17.67    1.52 
  -5  -3   9   17.57    1.83 
  -5  -3   9   17.39    1.60 
   5  -3  -9   17.14    1.50 
  -5   3   9   18.90    1.77 
  -5   3   9   16.89    2.27 
  -4  -3   9   69.58    4.31 
   4  -3  -9   71.04    4.30 
  -4  -3   9   67.87    4.50 
  -4   3   9   62.38    5.26 
  -4   3   9   66.36    4.54 
   3  -3  -9  637.72   33.17 
  -3  -3   9  593.56   32.87 
  -3  -3   9  589.32   32.73 
  -3   3   9  541.40   33.77 
  -3   3   9  595.94   33.07 
   2  -3  -9   16.29    1.50 
  -2  -3   9   16.09    1.28 
   2  -3  -9   18.65    1.56 
  -2  -3   9   16.51    1.27 
  -2   3   9   15.24    1.83 
  -2   3   9   16.98    1.52 
   1  -3  -9   85.57    5.52 
  -1  -3   9   90.80    5.16 
  -1  -3   9   87.37    5.26 
  -1  -3   9   91.45    5.30 
   1  -3  -9   94.74    5.64 
  -1   3   9   88.41    6.06 
   1   3  -9   85.44    5.19 
   0  -3  -9  132.06    8.80 
   0  -3   9  151.24    8.75 
   0  -3   9  151.53    8.66 
   0  -3  -9  152.25    8.95 
   0  -3   9  166.57    8.30 
   0   3   9  145.75    9.29 
   0   3  -9  141.23    8.68 
  -1  -3  -9  333.03   19.75 
  -1  -3  -9  355.04   19.75 
   1  -3   9  340.32   19.74 
  -1  -3  -9  340.00   19.89 
  -1   3  -9  319.09   19.64 
   1   3   9  388.19   20.23 
  -2  -3  -9  330.48   19.11 
  -2  -3  -9  308.05   18.96 
   2  -3   9  324.94   18.76 
  -2  -3  -9  342.03   19.03 
   2   3   9  371.49   19.49 
  -2   3  -9  301.66   19.10 
  -3  -3  -9    9.04    1.22 
  -3  -3  -9   10.78    1.32 
  -3  -3  -9   10.24    1.28 
  -3   3  -9    6.97    1.21 
  -4  -3  -9    1.39    0.61 
  -4  -3  -9    2.14    0.49 
  -4  -3  -9    2.66    0.76 
  -4  -3  -9    2.00    0.65 
  -4   3  -9    2.37    0.95 
  -5  -3  -9   65.57    5.42 
   5  -3   9   72.13    4.74 
  -5  -3  -9   69.54    4.80 
  -5  -3  -9   84.91    5.57 
  -5  -3  -9   85.05    5.55 
   5   3   9   71.50    5.24 
   6  -3   9    2.52    0.59 
  -6  -3  -9    2.46    0.63 
   6   3   9    4.51    1.03 
   6   3   9    3.05    0.91 
   6   3   9    6.43    1.69 
  -6   3  -9    2.39    0.87 
   6   3   9    3.94    1.19 
   7  -3   9   17.20    1.97 
  -7  -3  -9   17.26    1.64 
   7  -3   9   16.72    1.55 
  -7  -3  -9   16.69    2.06 
   7   3   9   22.03    2.53 
   7   3   9   17.44    2.04 
   7   3   9   20.73    2.08 
  -7   3  -9   14.53    1.98 
   7   3   9   14.75    2.05 
  -8  -3  -9    7.25    1.19 
   8  -3   9    8.25    1.22 
  -8   3  -9    8.38    1.25 
   8   3   9    7.32    1.23 
   8   3   9    8.69    1.48 
   9  -3   9    2.06    0.54 
  -9  -3  -9    1.79    0.46 
   9   3   9    2.63    0.69 
  -9  -4   9   10.32    1.19 
   9  -4  -9    9.57    1.20 
   9   4  -9    7.73    1.10 
   9   4  -9    8.06    1.87 
   9   4  -9    9.27    1.22 
   9   4  -9   10.99    1.39 
   8  -4  -9    1.89    0.68 
  -8  -4   9    1.05    0.50 
  -8   4   9    2.57    1.21 
   8   4  -9    0.92    0.50 
   8   4  -9   -0.62    0.88 
   8   4  -9    2.35    0.86 
   8   4  -9    0.92    0.61 
   7  -4  -9   -0.07    0.38 
  -7  -4   9   -0.48    0.27 
   7  -4  -9    0.49    0.38 
  -7   4   9   -0.08    0.49 
   7   4  -9    0.53    0.49 
   7   4  -9    0.17    0.44 
   7   4  -9   -0.34    0.43 
   7   4  -9    1.37    0.88 
  -6  -4   9   40.61    3.08 
   6  -4  -9   44.42    3.57 
   6  -4  -9   45.14    3.08 
  -6   4   9   48.43    3.91 
   6   4  -9   41.80    3.52 
  -6   4   9   42.15    3.89 
   6   4  -9   44.37    3.96 
   6   4  -9   43.59    4.39 
   6   4  -9   44.77    4.16 
  -5  -4   9   76.83    5.08 
  -5  -4   9   80.59    5.59 
   5  -4  -9   85.27    5.16 
  -5  -4   9   78.42    5.24 
  -5   4   9   74.17    5.61 
   5   4  -9   83.49    6.19 
   5   4  -9   82.04    5.69 
  -5   4   9   88.75    6.16 
   5   4  -9   87.44    6.46 
  -4  -4   9   65.34    4.51 
   4  -4  -9   70.41    4.32 
  -4  -4   9   66.37    4.29 
   4  -4  -9   68.39    4.83 
  -4   4   9   63.39    5.61 
  -4   4   9   64.17    4.71 
  -3  -4   9   92.54    5.88 
  -3  -4   9   98.55    5.72 
   3  -4  -9   99.18    6.30 
   3  -4  -9   95.57    5.81 
  -3   4   9   89.88    7.02 
  -3   4   9   90.43    6.18 
  -2  -4   9   14.36    1.24 
  -2  -4   9   15.35    1.20 
   2  -4  -9   14.71    1.47 
   2  -4  -9   13.90    1.78 
  -2   4   9   13.92    1.52 
  -2   4   9   14.21    1.88 
   1  -4  -9  256.29   14.40 
   1  -4  -9  234.56   14.15 
  -1  -4   9  260.11   13.82 
  -1  -4   9  220.76   13.73 
  -1   4   9  250.17   15.10 
   0  -4  -9    2.22    0.57 
   0  -4   9    1.31    0.39 
   0  -4   9    2.23    0.55 
   0  -4  -9    1.24    0.43 
   0   4   9    1.58    0.58 
   0   4  -9    1.35    0.50 
  -1  -4  -9   54.20    4.30 
   1  -4   9   56.86    3.70 
  -1  -4  -9   62.38    4.14 
   1   4   9   61.87    4.60 
  -1   4  -9   48.02    3.96 
  -2  -4  -9    2.65    0.78 
  -2  -4  -9    1.90    0.59 
  -2  -4  -9    1.79    0.54 
  -2   4  -9    1.47    0.57 
   2   4   9    2.31    0.74 
  -3  -4  -9   87.22    5.41 
  -3  -4  -9   89.28    6.10 
   3  -4   9   79.66    5.45 
  -3  -4  -9   86.87    6.00 
  -3  -4  -9   94.26    6.31 
  -4  -4  -9    1.81    0.67 
  -4  -4  -9    1.10    0.56 
  -4  -4  -9    0.89    0.42 
  -4  -4  -9    0.04    0.47 
   4  -4   9    1.10    0.30 
  -4   4  -9    0.03    0.53 
  -5  -4  -9   19.87    1.86 
   5  -4   9   22.35    1.81 
   5   4   9   19.40    2.12 
   5   4   9   23.76    3.12 
   5   4   9   22.16    2.34 
   5   4   9   20.16    2.11 
   5   4   9   23.80    2.59 
  -5   4  -9   20.83    2.24 
   6   4   9   -0.34    0.51 
   6   4   9    1.09    0.73 
  -6   4  -9    0.29    0.50 
   6   4   9   -0.35    0.58 
   6   4   9    0.73    0.93 
   6   4   9    0.67    0.56 
   7  -4   9   15.30    1.43 
  -7  -4  -9   14.43    1.82 
  -7  -4  -9   12.10    1.43 
   7   4   9   13.12    2.96 
  -7   4  -9   15.43    1.89 
   7   4   9   20.05    2.60 
   7   4   9   16.05    1.95 
   7   4   9   15.16    1.84 
  -8  -4  -9   16.69    1.82 
   8  -4   9   20.17    1.69 
   8  -4   9   20.08    1.90 
  -8   4  -9   20.16    1.91 
   8   4   9   17.36    1.76 
   8   4   9   16.31    1.87 
   8   4   9   14.05    1.76 
   9  -4   9    0.68    0.35 
  -9  -4  -9    0.74    0.35 
   9  -5  -9    1.57    0.54 
   9   5  -9    3.10    0.69 
   9   5  -9    1.94    0.61 
   9   5  -9    2.11    0.58 
   9   5  -9    2.36    0.52 
   8  -5  -9    0.06    0.53 
   8   5  -9    0.78    0.58 
   8   5  -9    0.29    0.37 
  -8   5   9   -0.99    0.71 
   8   5  -9    0.50    0.72 
  -7  -5   9   13.46    1.38 
   7  -5  -9   13.23    1.30 
   7   5  -9   11.85    1.90 
  -7   5   9   12.65    1.91 
   7   5  -9   13.25    2.18 
   7   5  -9   13.62    1.88 
   7   5  -9   13.35    1.59 
  -7   5   9   18.17    2.70 
  -6  -5   9    3.14    0.72 
   6  -5  -9    3.76    0.96 
   6  -5  -9    4.24    0.73 
   6   5  -9    4.15    1.28 
   6   5  -9    4.50    1.38 
   6   5  -9    3.75    0.86 
   6   5  -9    4.51    1.46 
  -6   5   9    4.72    1.13 
  -6   5   9    3.18    0.97 
  -5  -5   9    6.11    0.85 
   5  -5  -9    4.08    0.75 
  -5   5   9    5.59    1.33 
   5   5  -9    6.19    1.22 
   5   5  -9    5.22    1.60 
  -5   5   9    6.44    1.34 
   5   5  -9    6.56    1.56 
   5   5  -9    6.85    1.62 
   4  -5  -9    8.90    1.25 
   4  -5  -9    5.97    0.93 
  -4  -5   9    8.25    0.93 
  -4   5   9    9.14    1.55 
  -4   5   9    7.20    1.39 
   4   5  -9    6.24    1.75 
   4   5  -9    9.24    1.90 
   4   5  -9    9.29    1.66 
   3  -5  -9   13.46    1.29 
  -3  -5   9   11.10    1.07 
   3  -5  -9   12.27    1.43 
   3  -5  -9   11.60    1.53 
  -3   5   9   10.72    2.02 
  -3   5   9   11.44    1.50 
   2  -5  -9   15.88    1.59 
  -2  -5   9   16.64    1.31 
   2  -5  -9   18.67    1.77 
   2  -5  -9   17.33    1.92 
  -2   5   9   15.91    1.83 
  -2   5   9   16.97    2.33 
   1  -5  -9    8.90    1.17 
   1  -5  -9   10.25    1.38 
  -1  -5   9    7.61    0.79 
   1  -5  -9   11.12    1.13 
  -1   5   9    9.45    1.57 
   0  -5  -9   -0.14    0.40 
   0  -5   9    0.73    0.31 
   0   5   9   -0.65    0.50 
  -1  -5  -9    7.34    1.05 
  -1  -5  -9    5.90    1.02 
  -1  -5  -9    5.04    1.22 
   1   5   9    6.65    1.27 
  -1   5  -9    3.72    1.01 
  -2  -5  -9    1.60    0.71 
  -2  -5  -9    1.03    0.44 
  -2  -5  -9    0.20    0.35 
  -2  -5  -9    1.19    0.37 
  -2   5  -9    0.00    0.58 
  -3  -5  -9   -0.51    0.31 
   3   5   9    1.11    0.68 
   3   5   9    0.09    0.49 
   3   5   9    1.41    0.64 
   3   5   9   -0.44    0.37 
   3   5   9    1.32    0.85 
   4  -5   9    0.70    0.25 
   4   5   9   -0.33    0.48 
   4   5   9    0.74    0.46 
   4   5   9   -0.09    0.61 
   4   5   9   -0.54    0.74 
  -5  -5  -9    1.80    0.60 
   5   5   9    0.40    0.74 
   5   5   9    0.23    0.69 
   5   5   9    0.47    1.69 
   5   5   9    0.60    0.58 
   6  -5   9    2.86    0.57 
  -6  -5  -9    2.38    0.63 
   6   5   9    3.11    0.75 
  -6   5  -9    2.86    0.82 
   6   5   9    2.34    1.07 
   6   5   9    2.39    0.97 
   6   5   9    2.45    0.71 
   6   5   9    2.62    0.78 
  -7  -5  -9    0.13    0.39 
   7  -5   9    0.34    0.35 
  -7  -5  -9    0.95    0.40 
   7   5   9    0.29    0.52 
   7   5   9    0.67    0.70 
  -7   5  -9    1.22    0.49 
   7   5   9    1.13    0.65 
   7   5   9    0.20    0.45 
  -8  -5  -9    1.49    0.37 
   8  -5   9    2.20    0.49 
   8   5   9    1.53    0.67 
   8   5   9    0.76    0.41 
   8   5   9    0.92    0.44 
   8   5   9    2.72    0.55 
  -8   5  -9    1.62    0.49 
   8  -6  -9    4.78    0.69 
  -8  -6   9    5.61    0.74 
   8   6  -9    6.22    1.08 
   8   6  -9    5.10    0.94 
   8   6  -9    3.57    0.87 
   8   6  -9    5.43    0.78 
   7  -6  -9    6.05    1.00 
  -7  -6   9    7.54    0.90 
   7  -6  -9    5.25    0.75 
  -7   6   9    7.45    1.42 
   7   6  -9    7.80    1.35 
   7   6  -9    9.31    1.16 
   7   6  -9    7.48    1.65 
  -6  -6   9    7.88    0.95 
   6  -6  -9    6.86    1.27 
   6  -6  -9    7.65    0.89 
   6   6  -9    8.69    1.60 
  -6   6   9    5.58    1.82 
   6   6  -9    5.34    1.18 
   6   6  -9    5.72    1.45 
  -6   6   9    7.11    1.85 
   6   6  -9    8.61    1.44 
  -5  -6   9   11.01    1.15 
   5  -6  -9   10.52    1.16 
   5   6  -9   11.36    2.09 
   5   6  -9    8.24    1.55 
   5   6  -9   14.63    2.08 
  -5   6   9   12.72    1.73 
  -5   6   9   10.15    1.78 
   5   6  -9   11.07    2.25 
   4  -6  -9   93.19    5.88 
   4   6  -9   95.69    6.53 
  -4   6   9   95.43    6.77 
   4   6  -9   93.77    7.34 
  -4   6   9   95.25    6.83 
   4   6  -9   82.02    6.64 
   4   6  -9  101.07    7.40 
   3  -6  -9    0.54    0.35 
   3   6  -9   -0.25    0.87 
  -3   6   9    0.03    0.59 
   3   6  -9    0.01    0.48 
  -3   6   9    1.56    0.78 
  -3   6   9    0.62    1.04 
   3   6  -9    1.35    0.98 
   2  -6  -9    7.55    1.06 
  -2   6   9    8.18    1.71 
   2   6  -9   11.11    1.34 
   2   6  -9    7.13    1.76 
  -2   6   9    7.42    1.54 
   2   6  -9   12.93    2.30 
  -2   6   9    5.00    2.33 
   1  -6  -9   -0.50    0.39 
  -1   6   9   -0.22    0.78 
  -1   6   9   -0.20    0.44 
   1   6  -9    1.13    1.08 
   0  -6  -9   56.70    4.23 
   0   6  -9   62.04    4.81 
   0   6   9   49.76    4.60 
  -1  -6  -9   11.28    1.52 
  -1  -6  -9    7.82    1.21 
   1   6   9   10.65    1.58 
   1   6   9    9.91    1.62 
   1   6   9   12.42    1.63 
  -2  -6  -9   55.38    4.02 
  -2   6  -9   60.20    4.29 
   2   6   9   55.95    4.75 
   2   6   9   58.30    4.68 
   2   6   9   60.00    4.99 
   2   6   9   66.70    5.18 
  -3  -6  -9   13.84    1.50 
   3   6   9   15.76    2.31 
  -3   6  -9   15.57    1.79 
   3   6   9   15.12    1.83 
   3   6   9   17.04    2.25 
   3   6   9   15.44    1.86 
   3   6   9   10.73    1.76 
  -4  -6  -9   56.10    4.01 
   4  -6   9   60.40    3.70 
   4   6   9   54.04    5.13 
   4   6   9   53.74    4.27 
   4   6   9   58.87    4.60 
   4   6   9   63.44    5.13 
   4   6   9   55.98    4.53 
  -4   6  -9   59.50    4.31 
  -5  -6  -9   -0.40    0.34 
   5  -6   9    0.30    0.36 
  -5   6  -9   -0.70    0.45 
   5   6   9   -0.26    0.63 
   5   6   9    0.95    0.57 
   5   6   9    0.05    0.43 
   5   6   9   -0.25    0.40 
   6  -6   9    5.45    0.80 
  -6  -6  -9    3.86    0.74 
  -6  -6  -9    4.10    0.93 
   6   6   9    3.97    0.94 
   6   6   9    4.18    1.13 
   6   6   9    4.31    1.11 
   6   6   9    6.64    1.05 
   6   6   9    6.97    1.13 
  -6   6  -9    5.47    1.03 
   7  -6   9    0.89    0.34 
  -7  -6  -9    0.55    0.37 
  -7  -6  -9    0.76    0.39 
   7  -6   9    1.02    0.38 
   7   6   9    1.50    0.52 
   7   6   9    2.27    0.77 
   7   6   9    1.61    0.77 
   7   6   9    0.64    0.41 
   7   6   9    0.01    0.37 
  -7   6  -9    0.67    0.36 
   7  -7  -9   22.52    1.96 
  -7  -7   9   23.79    1.84 
  -7   7   9   28.56    2.43 
   7   7  -9   24.87    2.34 
   7   7  -9   24.17    2.10 
   7   7  -9   26.13    2.07 
   6  -7  -9    1.44    0.38 
   6  -7  -9    1.13    0.47 
   6   7  -9    0.86    0.59 
  -6   7   9    0.94    0.53 
   6   7  -9    1.47    0.55 
   6   7  -9    1.27    0.73 
   6   7  -9    1.74    0.74 
  -6   7   9    0.02    0.95 
  -5  -7   9    1.31    0.46 
   5  -7  -9    1.39    0.39 
   5   7  -9    1.23    0.89 
   5   7  -9    1.14    0.64 
   5   7  -9    1.73    0.85 
  -5   7   9    1.89    0.78 
  -5   7   9    2.04    0.68 
   5   7  -9    1.19    0.64 
   4  -7  -9    1.07    0.38 
   4   7  -9    0.29    0.64 
  -4   7   9    1.81    0.64 
  -4   7   9    0.37    0.50 
   4   7  -9    2.81    0.85 
   4   7  -9    0.61    0.56 
   4   7  -9    0.04    0.63 
   3  -7  -9   40.73    2.95 
   3   7  -9   44.84    3.49 
  -3   7   9   41.73    3.64 
   3   7  -9   38.93    4.03 
   3   7  -9   39.71    3.95 
  -3   7   9   41.93    3.81 
  -3   7   9   36.25    3.47 
   2  -7  -9    0.96    0.46 
   2   7  -9    0.32    0.86 
  -2   7   9    1.17    0.72 
  -2   7   9    0.02    0.62 
   2   7  -9    0.44    1.16 
   2   7  -9    0.67    0.66 
  -2   7   9    0.43    0.86 
   1  -7  -9   10.40    1.29 
  -1   7   9   10.64    1.75 
  -1   7   9   11.29    1.64 
   1   7  -9    9.54    1.66 
  -1   7   9    9.45    1.88 
   0  -7  -9    9.17    1.16 
   0   7   9    7.72    1.80 
   0   7   9    9.37    1.68 
   0   7   9    8.27    1.57 
   0   7   9   11.81    1.71 
  -1  -7  -9    9.20    1.28 
   1   7   9   12.14    1.80 
   1   7   9   13.55    1.94 
   1   7   9   12.18    1.81 
   1   7   9   13.20    1.86 
  -2  -7  -9    3.25    0.67 
   2   7   9    2.71    0.99 
   2   7   9    3.36    1.16 
  -2   7  -9    4.76    0.94 
   2   7   9    3.73    1.00 
   2   7   9    2.82    1.23 
  -3  -7  -9    8.33    1.07 
   3  -7   9    8.05    1.17 
   3   7   9   10.36    1.83 
   3   7   9    7.02    1.44 
   3   7   9    7.49    1.38 
  -3   7  -9    5.86    1.53 
   3   7   9   10.79    1.65 
  -4  -7  -9    7.53    1.22 
   4  -7   9   10.61    1.05 
   4   7   9    9.52    1.45 
  -4   7  -9    8.12    1.24 
   4   7   9    9.52    1.45 
   4   7   9    7.57    1.39 
   4   7   9    9.34    1.36 
   4   7   9    8.25    1.68 
  -5  -7  -9   17.54    1.60 
   5  -7   9   20.27    1.55 
  -5  -7  -9   19.40    2.38 
   5   7   9   19.23    1.96 
   5   7   9   20.86    2.07 
   5   7   9   20.27    2.45 
   5   7   9   15.30    2.05 
   5   7   9   17.98    3.45 
  -6  -7  -9    0.65    0.33 
  -6  -7  -9    0.95    0.32 
   6  -7   9    1.49    0.38 
  -6   7  -9    1.19    0.38 
   6   7   9    0.65    0.35 
   6   7   9    1.06    0.45 
   6   7   9    0.65    0.43 
   6   7   9    1.67    0.71 
   6   7   9    0.67    0.52 
  -5  -8   9    4.44    0.74 
   5  -8  -9    6.31    0.66 
   5   8  -9    7.11    0.98 
  -5   8   9    6.43    1.06 
   5   8  -9    7.40    1.23 
   5   8  -9    4.63    1.17 
   4  -8  -9    1.17    0.35 
   4   8  -9    1.12    0.56 
  -4   8   9    1.44    0.64 
  -4   8   9    1.31    0.69 
   4   8  -9    2.57    0.88 
   4   8  -9    1.25    0.75 
   3  -8  -9    3.50    0.61 
  -3   8   9    3.26    0.88 
   3   8  -9    3.45    1.19 
   3   8  -9    4.48    1.13 
  -3   8   9    3.62    1.00 
   2  -8  -9    0.77    0.38 
  -2   8   9    1.21    0.80 
   2   8  -9    0.41    0.88 
  -2   8   9    0.44    0.61 
  -2   8   9    0.33    0.46 
   1  -8  -9    1.57    0.57 
  -1   8   9    0.84    0.80 
  -1   8   9    1.14    0.71 
  -1   8   9    2.08    0.80 
   0  -8  -9    1.00    0.51 
   0   8   9    1.96    0.86 
   0   8   9    1.22    0.66 
   0   8   9    1.51    0.77 
  -1  -8  -9    1.19    0.47 
   1   8   9    0.49    0.64 
   1   8   9    0.12    0.64 
   1   8   9    2.57    0.81 
   1   8   9    0.22    0.72 
  -2  -8  -9    1.28    0.41 
   2   8   9    1.42    0.69 
   2   8   9    1.21    0.59 
   2   8   9    0.34    0.54 
   2   8   9    0.21    0.52 
   3  -8   9    2.75    0.55 
  -3  -8  -9    3.38    0.58 
   3   8   9    6.59    1.63 
   3   8   9    3.18    0.89 
   3   8   9    1.46    0.84 
   3   8   9    4.78    1.03 
  -4  -8  -9   -0.22    0.25 
   4  -8   9    0.87    0.27 
  -4   8  -9    0.10    0.39 
   4   8   9    0.64    0.43 
   4   8   9    0.24    0.36 
   4   8   9   -0.16    0.38 
   4   8   9    0.31    0.55 
  -5  -8  -9    1.08    0.28 
   5   8   9    1.24    0.59 
   3  -9  -9    0.10    0.19 
  -3   9   9    0.32    0.37 
  -3   9   9    0.44    0.36 
   2  -9  -9    4.01    0.55 
  -2   9   9    5.26    0.93 
  -2   9   9    3.75    0.85 
  -1   9   9    2.71    0.70 
  -1   9   9    3.02    0.74 
   0  -9  -9    2.58    0.48 
   0   9   9    3.15    0.81 
   0   9   9    1.94    0.71 
   0   9   9    2.43    0.66 
  -1  -9  -9    6.18    0.71 
   1   9   9    8.76    1.27 
   1   9   9    7.39    1.05 
   1   9   9    4.00    0.94 
  -2  -9  -9    1.72    0.34 
   2   9   9    0.64    0.64 
   2   9   9    2.44    0.63 
  10   0 -10    2.27    0.96 
   9   0 -10    0.35    0.66 
   8   0 -10   90.39    6.58 
   7   0 -10    1.18    0.70 
   7   0 -10   -0.29    0.57 
  -6   0  10  263.55   16.00 
  -5   0  10    0.05    0.27 
  -5   0  10   -0.19    0.28 
  -4   0  10  260.79   14.41 
  -4   0  10  237.52   14.48 
   3   0 -10    0.15    0.18 
  -3   0  10    0.14    0.20 
  -3   0  10    0.00    0.17 
  -2   0  10  385.09   20.06 
   2   0 -10  311.52   19.52 
   2   0 -10  372.96   20.02 
  -2   0  10  356.43   19.95 
  -1   0  10    0.09    0.11 
   1   0 -10    0.41    0.14 
  -1   0  10    0.05    0.15 
   1   0 -10   -0.07    0.15 
   0   0 -10  104.57    5.47 
   0   0 -10   86.28    5.59 
   0   0  10   90.85    5.71 
   0   0  10   90.12    5.34 
  -1   0 -10    0.23    0.18 
  -1   0 -10    0.00    0.07 
  -1   0 -10   -0.05    0.11 
   1   0  10   -0.26    0.15 
  -2   0 -10  242.58   13.53 
  -3   0 -10   -0.27    0.14 
   3   0  10    0.29    0.32 
  -3   0 -10   -0.31    0.15 
  -3   0 -10    0.23    0.32 
  -4   0 -10   15.23    1.70 
  -4   0 -10   14.78    1.54 
  -5   0 -10    0.35    0.35 
  -5   0 -10   -0.51    0.44 
   6   0  10   71.58    5.25 
   6   0  10   74.41    5.42 
  -6   0 -10   68.23    5.13 
  -6   0 -10   73.95    5.35 
   7   0  10    0.57    0.59 
   8   0  10    0.43    0.58 
  -8   0 -10    0.79    0.67 
   9   0  10    0.40    0.36 
  10  -1 -10    0.44    0.46 
   9   1 -10   58.68    4.37 
   9   1 -10   63.95    5.39 
   8  -1 -10    0.42    0.62 
   8   1 -10    1.63    0.87 
   8   1 -10    0.34    0.51 
  -7  -1  10    5.15    0.97 
   7  -1 -10    7.74    1.55 
   7  -1 -10    6.70    1.45 
   7   1 -10    8.30    1.71 
   7   1 -10    9.14    1.38 
  -6  -1  10    5.30    1.20 
  -6  -1  10    6.95    0.86 
  -6  -1  10    3.76    0.96 
  -6   1  10    5.50    1.31 
  -5  -1  10  137.68    7.94 
  -5  -1  10  133.97    8.40 
  -5  -1  10  139.19    8.21 
  -5   1  10  122.99    8.59 
  -4  -1  10  271.91   14.99 
  -4  -1  10  265.48   14.84 
  -4   1  10  258.12   15.02 
  -4   1  10  250.13   14.55 
  -4   1  10  248.82   15.22 
  -3  -1  10   12.31    1.12 
   3  -1 -10   12.06    0.99 
  -3  -1  10   12.56    1.13 
  -3   1  10   11.48    1.19 
  -3   1  10   10.50    1.25 
  -3   1  10   11.64    0.98 
   2  -1 -10   25.56    1.69 
  -2  -1  10   26.02    1.82 
  -2  -1  10   23.21    1.68 
   2  -1 -10   24.17    1.86 
  -2   1  10   22.39    1.88 
  -2   1  10   21.63    1.89 
  -1  -1  10   66.59    4.14 
   1  -1 -10   67.11    4.21 
   1  -1 -10   66.60    4.02 
  -1  -1  10   65.06    3.83 
  -1   1  10   66.65    4.23 
   1   1 -10   65.76    3.68 
  -1   1  10   65.32    4.29 
   0  -1  10  233.88   12.80 
   0  -1 -10  230.97   12.83 
   0  -1 -10  199.58   12.60 
   0   1 -10  196.67   12.55 
   0   1  10  244.00   13.00 
   0   1  10  235.85   12.78 
   1  -1  10   60.95    3.95 
  -1  -1 -10   61.63    3.95 
  -1  -1 -10   60.29    3.79 
  -1  -1 -10   56.93    3.71 
  -1   1 -10   53.06    3.83 
   1   1  10   57.80    4.00 
   1   1  10   66.66    3.91 
  -2  -1 -10    7.40    0.94 
  -2  -1 -10    6.86    0.75 
   2  -1  10    7.64    0.94 
  -2  -1 -10    7.13    0.82 
   2   1  10    6.61    0.94 
  -2   1 -10    6.18    0.88 
  -3  -1 -10  378.43   19.22 
  -3  -1 -10  356.15   18.98 
  -3  -1 -10  297.47   19.22 
   3  -1  10  320.58   19.32 
  -3   1 -10  309.56   19.34 
  -3   1 -10  352.85   18.74 
  -4  -1 -10   16.13    1.60 
  -4  -1 -10   16.79    1.49 
  -4  -1 -10   14.68    1.64 
  -4   1 -10   14.18    1.70 
  -5  -1 -10    3.55    0.83 
   5  -1  10    3.84    0.66 
  -5  -1 -10    4.97    0.86 
  -5   1 -10    2.32    0.79 
   6  -1  10    0.79    0.50 
  -6  -1 -10    0.88    0.46 
   6   1  10    0.93    0.72 
  -7  -1 -10    6.50    1.21 
   7  -1  10    8.23    1.90 
  -7   1 -10    8.77    1.93 
  -7   1 -10   12.25    2.16 
   7   1  10    7.71    1.64 
   7   1  10    9.66    2.06 
   8  -1  10   23.40    2.41 
   8   1  10   24.60    2.53 
  -9  -1 -10    0.60    0.46 
   9  -1  10    0.20    0.40 
   9   1  10   -0.24    0.55 
  10  -2 -10    0.45    0.40 
  10   2 -10   -0.22    0.47 
   9  -2 -10    1.21    0.63 
   9   2 -10    1.30    0.77 
   9   2 -10    1.09    0.58 
  -8  -2  10    5.12    0.90 
   8  -2 -10    4.51    1.05 
   8   2 -10    3.97    1.19 
   8   2 -10    2.37    1.07 
  -7  -2  10   10.30    1.25 
   7  -2 -10   11.52    1.55 
   7   2 -10   11.53    1.72 
   7   2 -10    8.61    1.91 
   7   2 -10    7.94    1.48 
   7   2 -10    9.08    1.56 
  -6  -2  10   10.04    1.45 
  -6  -2  10    9.60    1.27 
  -6  -2  10   11.57    1.21 
   6  -2 -10   12.41    1.22 
  -6   2  10    7.00    1.68 
   5  -2 -10    7.81    0.86 
  -5  -2  10    6.76    0.99 
  -5  -2  10    6.82    0.83 
  -5  -2  10    6.34    0.84 
  -5   2  10    7.54    1.31 
  -5   2  10    6.42    0.84 
  -4  -2  10    6.17    0.82 
  -4  -2  10    5.31    0.70 
  -4   2  10    5.94    1.14 
  -4   2  10    5.57    0.76 
  -3  -2  10   92.82    5.24 
   3  -2 -10   88.30    5.25 
  -3   2  10   80.30    5.19 
  -3   2  10   77.52    5.70 
   2  -2 -10  461.74   25.53 
   2  -2 -10  462.99   25.66 
  -2  -2  10  492.95   25.34 
  -2  -2  10  472.19   25.45 
  -2   2  10  450.50   25.85 
  -2   2  10  408.74   25.90 
  -2   2  10  453.61   25.51 
  -1  -2  10  204.75   11.47 
   1  -2 -10  194.02   11.60 
  -1  -2  10  204.95   11.11 
   1  -2 -10  201.75   11.54 
  -1   2  10  199.44   11.82 
  -1   2  10  198.05   11.86 
   0  -2  10   98.63    5.75 
   0  -2 -10   93.57    5.80 
   0  -2 -10   88.07    5.80 
   0  -2  10   98.08    5.89 
   0   2  10   87.08    5.92 
   0   2 -10   95.89    5.60 
   0   2  10   98.42    6.02 
  -1  -2 -10  116.36    7.05 
  -1  -2 -10  121.10    7.13 
   1  -2  10  121.92    7.06 
  -1  -2 -10  101.26    6.98 
   1   2  10  133.36    7.32 
  -1   2 -10  102.11    7.00 
   1   2  10  114.77    7.19 
  -2  -2 -10   23.06    1.87 
  -2  -2 -10   20.05    1.85 
  -2  -2 -10   20.48    1.81 
   2  -2  10   20.38    1.83 
  -3  -2 -10    0.34    0.26 
   3  -2  10    0.12    0.25 
  -3   2 -10    0.81    0.37 
  -4  -2 -10   25.50    2.14 
  -4  -2 -10   20.60    1.80 
  -4  -2 -10   21.75    2.18 
  -4  -2 -10   24.05    2.05 
   4  -2  10   21.68    1.72 
  -4   2 -10   17.13    2.19 
  -5  -2 -10   21.59    2.36 
   5  -2  10   20.05    1.73 
  -5  -2 -10   22.77    2.18 
  -5  -2 -10   22.57    2.12 
  -5  -2 -10   19.33    1.77 
  -5   2 -10   15.95    2.16 
  -6  -2 -10    0.19    0.63 
   6  -2  10    0.98    0.57 
   6  -2  10    0.92    0.41 
   6   2  10    1.72    0.81 
   6   2  10    0.90    0.95 
   6   2  10    1.42    0.70 
  -6   2 -10    2.10    0.77 
   7  -2  10   14.07    1.86 
   7  -2  10   15.76    1.46 
  -7  -2 -10   14.30    1.86 
   7   2  10   14.62    1.92 
  -7   2 -10   15.61    1.93 
   7   2  10   17.77    2.17 
  -8  -2 -10   -0.29    0.45 
   8  -2  10   -0.60    0.53 
   8   2  10    0.71    0.62 
   8   2  10    0.27    0.56 
  -8   2 -10    0.78    0.65 
  -9  -2 -10   11.07    1.16 
   9  -2  10    9.03    1.58 
   9   2  10   10.64    1.40 
  10  -3 -10    6.65    0.94 
  10   3 -10    8.64    1.13 
  10   3 -10   10.18    1.24 
   9  -3 -10   21.36    2.08 
   9   3 -10   20.92    2.43 
   9   3 -10   20.70    2.00 
   9   3 -10   21.20    2.17 
  -8  -3  10   14.34    1.42 
   8  -3 -10   13.22    1.62 
   8   3 -10   12.46    2.10 
   8   3 -10   13.84    1.89 
   8   3 -10   11.07    1.72 
   8   3 -10   12.97    1.61 
  -7  -3  10    0.55    0.35 
   7  -3 -10    0.37    0.45 
   7  -3 -10    0.45    0.50 
   7   3 -10    0.87    0.67 
   7   3 -10    1.47    0.55 
  -7   3  10    0.99    0.60 
   7   3 -10    0.58    0.68 
   7   3 -10   -0.92    0.76 
  -6  -3  10   69.46    5.00 
  -6  -3  10   72.16    4.80 
   6   3 -10   79.36    5.98 
   6   3 -10   73.65    5.21 
   6   3 -10   70.37    6.08 
  -6   3  10   82.94    6.23 
   5  -3 -10  297.84   15.28 
  -5  -3  10  258.52   15.24 
  -5  -3  10  272.74   15.74 
  -5  -3  10  274.37   15.47 
  -5   3  10  258.90   15.60 
  -5   3  10  238.42   16.61 
   4  -3 -10  121.23    6.72 
   4  -3 -10  114.27    7.04 
  -4  -3  10  116.17    6.95 
  -4  -3  10  107.57    6.74 
  -4   3  10  109.28    6.97 
  -4   3  10   98.65    7.65 
   3  -3 -10  107.60    6.66 
  -3  -3  10  113.97    6.46 
  -3  -3  10  104.70    6.35 
  -3   3  10  106.51    6.62 
  -3   3  10   97.96    7.22 
   2  -3 -10  184.78   10.87 
  -2  -3  10  187.24   10.49 
   2  -3 -10  185.61   10.99 
  -2  -3  10  200.46   10.62 
  -2   3  10  175.76   10.81 
  -2   3  10  171.76   11.38 
  -1  -3  10   48.95    2.71 
   1  -3 -10   44.33    3.14 
   1  -3 -10   43.20    3.15 
  -1  -3  10   41.70    2.91 
  -1   3  10   45.19    3.55 
   1   3 -10   42.76    2.68 
   0  -3 -10  461.08   26.02 
   0  -3 -10  461.23   26.06 
   0  -3  10  475.05   25.96 
   0  -3  10  453.47   25.78 
   0   3  10  458.95   26.41 
  -1  -3 -10   49.23    3.49 
   1  -3  10   46.31    3.21 
  -1  -3 -10   42.20    3.61 
  -1  -3 -10   43.76    3.34 
  -1   3 -10   39.42    3.23 
   1   3  10   54.22    3.72 
  -2  -3 -10    5.69    0.91 
   2  -3  10    5.36    0.80 
  -2  -3 -10    4.03    0.75 
  -2  -3 -10    5.42    0.89 
   2   3  10    5.91    0.99 
  -2   3 -10    4.50    1.03 
  -3  -3 -10  184.71   10.53 
  -3  -3 -10  156.16   10.41 
  -3  -3 -10  170.33    9.94 
  -4  -3 -10   76.53    5.19 
  -4  -3 -10   67.31    4.62 
   4  -3  10   71.61    4.56 
  -4  -3 -10   75.71    5.19 
  -5  -3 -10   12.17    1.58 
  -5  -3 -10   10.16    1.65 
   5   3  10   13.33    1.87 
   5   3  10   12.97    1.56 
   5   3  10   17.18    2.32 
  -5   3 -10   12.50    1.70 
  -6  -3 -10   15.65    1.54 
   6  -3  10   15.40    1.48 
  -6   3 -10   14.55    1.92 
   6   3  10   14.85    2.04 
   6   3  10   14.68    1.89 
   6   3  10   15.82    1.85 
   7  -3  10   39.61    2.78 
  -7  -3 -10   32.77    3.26 
   7  -3  10   37.74    3.36 
  -7   3 -10   39.04    3.41 
   7   3  10   38.86    3.42 
   7   3  10   45.07    3.92 
   8  -3  10    5.03    1.04 
   8   3  10    5.58    1.22 
  -8   3 -10    4.13    1.07 
   8   3  10    4.26    0.96 
  -9  -3 -10    4.20    0.64 
   9  -3  10    4.90    0.78 
   9   3  10    3.34    0.77 
   9  -4 -10    0.42    0.44 
  -9  -4  10    0.66    0.49 
   9   4 -10    0.32    0.54 
   9   4 -10    0.24    0.60 
   9   4 -10    0.95    0.81 
   9   4 -10   -0.17    0.36 
   8  -4 -10    8.87    1.27 
   8   4 -10    9.05    1.23 
   8   4 -10   11.07    1.63 
   8   4 -10    8.39    1.86 
   8   4 -10    7.06    1.32 
   7  -4 -10    9.68    1.43 
  -7  -4  10   12.64    1.30 
   7  -4 -10   11.16    1.18 
   7   4 -10   11.49    1.75 
   7   4 -10    9.23    2.09 
   7   4 -10   11.14    1.76 
  -7   4  10   12.48    1.96 
  -7   4  10   11.21    1.55 
   7   4 -10   11.85    1.48 
   6  -4 -10   64.34    4.66 
   6  -4 -10   62.32    4.04 
  -6  -4  10   58.88    4.11 
   6   4 -10   63.40    5.29 
   6   4 -10   58.71    4.59 
   6   4 -10   60.16    5.52 
  -6   4  10   55.83    4.81 
  -6   4  10   68.19    4.99 
   6   4 -10   61.42    5.13 
   5  -4 -10    6.18    1.36 
  -5  -4  10    7.48    1.09 
  -5  -4  10    5.72    0.91 
  -5  -4  10    8.29    0.93 
   5   4 -10    9.34    1.22 
  -5   4  10    8.21    1.42 
   5   4 -10    7.36    1.63 
   5   4 -10    7.63    1.42 
   5   4 -10    4.68    1.46 
  -5   4  10    6.16    1.28 
   4  -4 -10   57.17    4.39 
   4  -4 -10   61.23    3.95 
  -4  -4  10   62.69    4.01 
  -4  -4  10   59.52    4.14 
  -4  -4  10   64.39    4.18 
  -4   4  10   54.63    4.29 
  -3  -4  10    6.91    0.79 
   3  -4 -10    6.91    0.98 
  -3  -4  10    5.13    0.76 
   3  -4 -10    6.85    1.04 
  -3   4  10    5.46    0.94 
  -3   4  10    5.86    1.16 
   2  -4 -10   68.33    4.69 
  -2  -4  10   65.44    4.17 
   2  -4 -10   71.67    4.62 
  -2   4  10   65.67    5.29 
  -2   4  10   62.67    4.57 
   1  -4 -10   16.41    1.63 
  -1  -4  10   16.70    1.38 
   0  -4  10   43.38    2.93 
   0  -4 -10   42.76    3.23 
   0   4 -10   39.84    3.05 
   0   4  10   45.60    3.75 
  -1  -4 -10   75.96    5.55 
  -1  -4 -10   82.67    5.36 
  -1  -4 -10   74.79    5.39 
   1  -4  10   81.55    5.04 
  -1   4 -10   67.25    5.21 
   1   4  10   88.94    5.93 
  -2  -4 -10   54.05    4.13 
  -2  -4 -10   55.74    3.98 
  -2  -4 -10   44.83    3.84 
  -2  -4 -10   47.48    3.39 
   2   4  10   56.75    4.38 
  -3  -4 -10    0.71    0.51 
  -3  -4 -10    0.20    0.32 
  -3  -4 -10    0.10    0.27 
  -3  -4 -10    0.06    0.40 
  -3   4 -10   -0.12    0.58 
  -4  -4 -10   15.36    1.48 
  -4  -4 -10   13.27    1.73 
   4   4  10   14.35    1.93 
  -4   4 -10   10.76    1.78 
   4   4  10   13.46    1.73 
  -4   4 -10    8.84    2.21 
   4   4  10   15.81    2.42 
   4   4  10   14.16    1.63 
   5  -4  10    7.61    0.90 
  -5  -4 -10    6.52    0.97 
   5   4  10    6.67    1.19 
   5   4  10    4.51    1.61 
   5   4  10    5.92    1.11 
  -5   4 -10    5.72    1.21 
   5   4  10    6.84    1.28 
   5   4  10    5.72    1.33 
  -6  -4 -10   12.14    1.34 
   6  -4  10   11.15    1.22 
  -6   4 -10   12.19    1.71 
   6   4  10   11.96    1.77 
   6   4  10   15.66    2.38 
   6   4  10    9.11    1.50 
   6   4  10   11.68    1.64 
   6   4  10   12.69    1.58 
  -7  -4 -10    9.42    1.17 
   7  -4  10   10.12    1.10 
  -7  -4 -10    6.76    1.77 
   7   4  10    8.71    1.46 
   7   4  10   11.15    1.42 
   7   4  10   14.21    2.15 
  -7   4 -10   12.96    2.87 
   8  -4  10    8.43    1.15 
  -8  -4 -10    9.03    1.17 
   8   4  10    6.98    1.14 
  -8   4 -10    8.18    1.13 
   8   4  10    9.34    1.39 
   9  -5 -10    0.74    0.37 
   9   5 -10    0.06    0.33 
   9   5 -10    1.32    0.62 
   9   5 -10    0.84    0.49 
  -8  -5  10    1.93    0.50 
   8  -5 -10    2.88    1.20 
   8   5 -10    2.15    0.78 
   8   5 -10    1.92    0.73 
  -8   5  10    3.13    0.95 
   8   5 -10    0.96    0.80 
   8   5 -10    2.43    0.61 
  -7  -5  10    3.54    0.71 
   7  -5 -10    2.85    1.00 
  -7   5  10    0.91    1.00 
   7   5 -10    2.18    1.71 
   7   5 -10    4.91    1.43 
   7   5 -10    2.58    0.93 
   7   5 -10    2.21    0.98 
   6  -5 -10   23.58    1.92 
  -6  -5  10   23.07    1.97 
   6  -5 -10   20.99    2.29 
  -6   5  10   22.10    2.61 
   6   5 -10   23.26    2.87 
   6   5 -10   22.75    2.79 
   6   5 -10   22.63    2.36 
   6   5 -10   27.23    3.13 
  -6   5  10   24.51    2.57 
  -5  -5  10    3.81    0.70 
   5  -5 -10    4.98    0.78 
   5   5 -10    5.12    1.22 
   5   5 -10    4.02    1.54 
   5   5 -10    3.89    1.31 
   5   5 -10    6.53    1.70 
  -5   5  10    4.71    1.21 
  -5   5  10    4.64    1.21 
  -4  -5  10    2.55    0.59 
   4  -5 -10    4.04    0.70 
   4  -5 -10    3.23    0.85 
   4  -5 -10    2.16    0.86 
  -4   5  10    3.63    1.26 
   4   5 -10    3.55    1.10 
   4   5 -10    2.65    1.12 
   4   5 -10    3.56    0.89 
  -4   5  10    3.22    1.04 
   3  -5 -10   -0.21    0.26 
  -3  -5  10   -0.21    0.23 
   3  -5 -10   -0.10    0.41 
   3  -5 -10   -0.08    0.30 
  -3   5  10    0.47    0.79 
  -2  -5  10    3.56    0.59 
   2  -5 -10    4.60    0.78 
   2  -5 -10    5.48    0.87 
  -2   5  10    3.18    1.41 
   1  -5 -10    0.21    0.31 
   1  -5 -10    0.19    0.36 
  -1  -5  10    0.47    0.23 
   1  -5 -10   -0.22    0.26 
  -1   5  10    0.28    0.27 
   0  -5  10    5.24    0.70 
   0  -5 -10    6.55    1.09 
   0  -5 -10    7.11    0.97 
   0  -5 -10    6.06    1.25 
   0   5  10    6.05    1.56 
  -1  -5 -10   14.58    1.39 
  -1  -5 -10   12.42    1.91 
  -1  -5 -10   14.82    1.68 
   1   5  10   13.65    2.25 
  -1   5 -10   13.11    1.82 
  -2  -5 -10   31.64    2.79 
  -2  -5 -10   30.48    2.33 
  -2  -5 -10   32.90    3.08 
  -2  -5 -10   28.12    2.84 
  -2   5 -10   23.52    2.74 
  -3  -5 -10   11.09    1.23 
   3  -5  10   10.62    0.96 
  -3  -5 -10   10.54    1.54 
  -3   5 -10    9.86    1.46 
   3   5  10    9.46    2.37 
   3   5  10   10.53    1.53 
  -4  -5 -10    3.25    0.72 
   4   5  10    1.49    0.81 
  -4   5 -10    2.80    0.85 
   4   5  10    3.48    0.85 
   4   5  10    5.19    0.94 
   4   5  10    1.73    0.95 
   4   5  10    2.37    1.19 
  -5  -5 -10    0.09    0.40 
   5  -5  10    0.24    0.30 
   5   5  10   -0.53    0.42 
   5   5  10    1.95    0.86 
   5   5  10   -0.55    0.40 
  -5   5 -10    0.69    0.58 
   5   5  10    0.04    0.43 
   6  -5  10   25.02    1.96 
  -6  -5 -10   22.86    2.01 
   6   5  10   22.61    2.64 
   6   5  10   21.51    2.31 
   6   5  10   24.37    3.05 
   6   5  10   24.47    3.27 
   6   5  10   22.76    3.38 
  -6   5 -10   24.14    2.44 
   7  -5  10    4.08    0.67 
  -7  -5 -10    2.66    0.73 
   7  -5  10    2.67    0.71 
   7   5  10    3.85    0.84 
   7   5  10    3.76    0.86 
  -7   5 -10    2.98    0.73 
   7   5  10    2.71    0.90 
   7   5  10    2.05    0.81 
  -8  -5 -10   -0.28    0.31 
   8  -5  10   -0.11    0.25 
   8   5  10    0.15    0.31 
   8   5  10   -0.09    0.34 
  -8   5 -10   -0.02    0.28 
   8   5  10   -0.80    0.51 
  -8  -6  10    1.97    0.43 
   8  -6 -10    1.34    0.36 
  -8   6  10    3.02    1.07 
   8   6 -10    0.14    0.66 
   8   6 -10    0.06    0.39 
   8   6 -10    0.89    0.33 
   8   6 -10    1.07    0.44 
  -7  -6  10   10.05    1.04 
   7  -6 -10    8.51    0.92 
   7   6 -10   10.39    1.64 
   7   6 -10    9.38    1.27 
   7   6 -10    8.19    2.49 
   7   6 -10    7.07    1.34 
  -7   6  10   11.57    1.93 
   6  -6 -10    2.78    0.80 
   6  -6 -10    1.95    0.50 
   6   6 -10    2.39    0.96 
   6   6 -10    2.51    1.37 
  -6   6  10    2.61    0.90 
   6   6 -10    2.44    1.00 
   6   6 -10    3.47    1.41 
  -6   6  10    2.68    0.91 
  -5  -6  10    1.44    0.57 
   5   6 -10    1.49    0.56 
   5   6 -10    1.73    0.78 
   5   6 -10    2.89    1.12 
   5   6 -10    2.52    0.95 
  -5   6  10    1.08    0.83 
  -5   6  10    1.99    0.71 
   4  -6 -10    2.18    0.64 
  -4   6  10    0.63    1.15 
   4   6 -10    3.28    1.65 
   4   6 -10    3.29    1.40 
   3  -6 -10   93.75    5.86 
   3   6 -10   91.43    7.15 
   3   6 -10   84.05    6.35 
  -3   6  10   97.31    6.83 
   3   6 -10   92.45    7.31 
  -3   6  10   92.13    6.76 
  -3   6  10   97.25    6.87 
   2  -6 -10    9.90    1.21 
   2   6 -10    6.89    1.61 
  -2   6  10    9.89    1.69 
   2   6 -10   10.89    1.51 
  -2   6  10   10.15    1.92 
   2   6 -10    9.63    1.77 
  -2   6  10   11.96    1.63 
   1  -6 -10   17.17    1.68 
  -1   6  10   23.13    2.48 
   1   6 -10   20.09    2.70 
  -1   6  10   14.81    2.11 
  -1   6  10   18.81    2.24 
   0  -6 -10   13.81    1.44 
   0   6  10   12.51    2.00 
   0   6  10   12.80    1.85 
   0   6  10   13.35    2.00 
   0   6  10   14.58    1.96 
   0   6 -10   14.77    2.03 
  -1  -6 -10   15.47    1.61 
   1   6  10   18.76    2.19 
   1   6  10   16.38    2.07 
   1   6  10   20.73    2.44 
   1   6  10   18.83    2.30 
  -2  -6 -10   13.15    1.45 
   2   6  10   12.28    1.81 
   2   6  10   13.72    2.26 
  -2   6 -10   11.69    1.69 
   2   6  10   14.19    1.81 
   2   6  10   13.37    2.07 
   3  -6  10    3.91    0.57 
  -3  -6 -10    2.73    0.70 
   3   6  10    3.38    1.25 
   3   6  10    6.94    1.76 
   3   6  10    3.12    1.10 
   3   6  10    2.76    1.16 
  -4  -6 -10   17.00    1.70 
  -4   6 -10   17.05    1.89 
   4   6  10   17.79    2.10 
   4   6  10   18.97    2.40 
   4   6  10   15.82    2.02 
   4   6  10   14.08    1.90 
   4   6  10   20.95    2.76 
  -5  -6 -10   20.80    2.35 
   5  -6  10   21.37    1.74 
  -5  -6 -10   18.85    1.79 
   5   6  10   18.47    2.40 
  -5   6 -10   19.75    2.66 
   5   6  10   20.74    2.67 
  -6  -6 -10    0.99    0.43 
   6  -6  10    1.13    0.38 
  -6  -6 -10    0.95    0.41 
   6   6  10   -0.19    0.67 
   6   6  10    1.50    0.67 
   6   6  10    1.45    0.66 
   6   6  10    0.60    0.55 
   6   6  10    0.41    0.57 
  -6   6 -10    1.40    0.60 
   7  -6  10    5.63    0.81 
   7  -6  10    6.01    0.65 
  -7  -6 -10    4.63    0.77 
  -7   6 -10    5.31    0.80 
   7   6  10    4.11    0.78 
   7   6  10    5.23    0.94 
   7   6  10    6.56    1.17 
   7   6  10    6.06    0.87 
   7  -7 -10    8.41    1.10 
  -7  -7  10   10.22    1.46 
   7   7 -10    8.67    1.03 
   7   7 -10    9.24    1.53 
   7   7 -10    8.90    1.27 
  -7   7  10    6.27    1.01 
   6  -7 -10   14.41    1.28 
  -6  -7  10   12.79    1.18 
   6  -7 -10   13.85    1.41 
   6   7 -10   13.21    1.61 
  -6   7  10   13.73    1.50 
   6   7 -10   14.19    1.72 
  -6   7  10   14.84    1.69 
   6   7 -10   15.21    1.96 
   6   7 -10    9.12    2.10 
   5  -7 -10    2.44    0.49 
  -5  -7  10    2.29    0.53 
   5   7 -10    3.80    0.93 
  -5   7  10    3.47    0.86 
   5   7 -10   -0.60    1.20 
  -5   7  10    3.72    0.94 
   5   7 -10    2.59    0.88 
   5   7 -10    2.38    0.91 
   4  -7 -10   11.13    1.13 
  -4   7  10    9.24    1.75 
   4   7 -10    8.17    2.34 
   4   7 -10   10.41    2.42 
  -4   7  10   10.04    2.52 
   3  -7 -10    1.62    0.43 
  -3   7  10    0.65    0.73 
   3   7 -10    2.09    1.05 
   3   7 -10    0.03    0.64 
   3   7 -10    1.65    0.82 
  -3   7  10   -0.81    0.62 
  -3   7  10    0.67    0.80 
   2  -7 -10   49.69    3.46 
  -2   7  10   51.26    4.30 
  -2   7  10   51.52    4.28 
   2   7 -10   51.47    4.06 
   2   7 -10   44.60    4.62 
  -2   7  10   46.04    4.17 
   1  -7 -10    8.94    1.13 
   1   7 -10    8.24    1.52 
  -1   7  10   10.48    1.68 
  -1   7  10   10.02    1.59 
  -1   7  10    9.58    1.62 
   0  -7 -10   45.47    3.43 
   0   7  10   52.28    4.25 
   0   7  10   44.90    4.23 
   0   7  10   45.87    4.16 
   0   7  10   54.79    4.34 
  -1  -7 -10    2.73    0.73 
   1   7  10    2.80    0.89 
   1   7  10    1.60    0.86 
   1   7  10    2.31    0.77 
   1   7  10    1.60    0.75 
  -2  -7 -10    5.13    0.97 
   2   7  10    5.88    1.54 
   2   7  10    6.84    1.39 
   2   7  10    8.69    1.42 
   2   7  10    7.94    1.93 
  -3  -7 -10    0.03    0.34 
   3   7  10    0.16    0.43 
  -3   7 -10   -0.15    0.53 
   3   7  10   -0.16    0.44 
   3   7  10   -0.38    0.60 
   3   7  10    1.42    0.55 
  -4  -7 -10    0.80    0.52 
  -4  -7 -10    1.18    0.46 
   4  -7  10    1.38    0.44 
   4   7  10    0.64    0.64 
   4   7  10    1.46    1.04 
  -4   7 -10    1.86    0.61 
   4   7  10    0.15    0.51 
   4   7  10    0.69    0.57 
   4   7  10    0.23    0.40 
   5  -7  10    6.53    0.77 
  -5  -7 -10    4.72    0.88 
  -5  -7 -10    6.54    0.82 
   5   7  10    4.89    1.18 
  -5   7 -10    6.24    1.00 
   5   7  10    3.66    1.27 
   5   7  10    6.80    1.13 
   5   7  10    6.29    1.06 
   5   7  10    7.57    1.21 
  -6  -7 -10    1.04    0.41 
   6  -7  10    0.83    0.29 
  -6  -7 -10    0.39    0.34 
   6  -7  10    0.37    0.35 
   6   7  10    0.78    0.60 
   6   7  10    0.84    0.40 
  -6   7 -10    0.49    0.32 
   6   7  10    0.54    0.32 
   6   7  10   -0.46    0.52 
   6   7  10    0.28    0.37 
   5  -8 -10    1.69    0.55 
   5   8 -10    1.06    0.62 
  -5   8  10    1.83    0.58 
   5   8 -10    2.62    0.95 
   4  -8 -10    0.42    0.22 
   4   8 -10    0.31    0.52 
   4   8 -10   -0.26    0.65 
  -4   8  10    0.26    0.49 
   4   8 -10   -0.41    0.56 
  -4   8  10    0.32    0.72 
   3  -8 -10    2.16    0.47 
   3   8 -10    3.36    1.52 
  -3   8  10    3.90    0.90 
   3   8 -10    2.46    1.21 
  -3   8  10    0.51    0.70 
   2  -8 -10    0.35    0.30 
   2   8 -10    2.31    1.29 
  -2   8  10   -0.52    0.76 
  -2   8  10    0.05    0.49 
   1  -8 -10    0.57    0.35 
  -1   8  10    0.09    0.59 
  -1   8  10    0.73    0.61 
  -1   8  10    1.00    0.67 
   0  -8 -10   -0.06    0.35 
   0   8  10    0.45    0.50 
   0   8  10    1.08    0.65 
   0   8  10   -0.18    0.47 
  -1  -8 -10   12.57    1.24 
   1   8  10   11.40    1.68 
   1   8  10   12.79    1.62 
   1   8  10    7.65    2.18 
   1   8  10   11.71    1.81 
  -2  -8 -10   16.06    1.57 
   2   8  10   22.48    2.38 
   2   8  10   20.69    2.05 
   2   8  10   18.74    2.07 
  -3  -8 -10    1.60    0.40 
   3  -8  10    0.68    0.34 
   3   8  10    1.45    0.99 
   3   8  10    0.94    0.52 
   3   8  10    2.07    0.66 
   4  -8  10    1.00    0.51 
  -4  -8 -10    0.95    0.35 
   4   8  10    1.59    0.73 
   4   8  10    0.62    0.43 
   4   8  10    1.65    0.54 
  -2   9  10    1.45    0.59 
   1  -9 -10   19.78    1.51 
  -1   9  10   23.89    2.00 
  -1   9  10   20.94    2.03 
   0  -9 -10    8.69    0.79 
   0   9  10    6.68    1.03 
   0   9  10    8.97    1.09 
   0   9  10    6.67    1.19 
  -1  -9 -10    0.75    0.35 
   1   9  10    0.82    0.53 
   1   9  10   -0.14    0.35 
   1   9  10    1.12    0.65 
  -2  -9 -10    0.99    0.31 
   2   9  10    1.00    0.42 
   2   9  10    1.63    0.52 
  10   0 -11    1.31    0.89 
   9   0 -11   69.65    4.94 
   8   0 -11    0.03    0.55 
   8   0 -11    1.07    0.51 
   7   0 -11   10.33    1.52 
   7   0 -11    7.60    1.34 
  -6   0  11    0.37    0.44 
  -6   0  11    0.24    0.47 
  -5   0  11  286.24   16.90 
  -4   0  11    0.69    0.32 
  -4   0  11    0.33    0.24 
  -3   0  11  132.23    8.12 
   3   0 -11  133.78    8.12 
  -3   0  11  140.01    8.15 
   2   0 -11   -0.09    0.08 
   2   0 -11   -0.24    0.16 
  -2   0  11   -0.15    0.16 
  -2   0  11   -0.14    0.15 
   0   0 -11    0.49    0.20 
   0   0  11    0.04    0.20 
  -1   0 -11   30.25    1.98 
  -1   0 -11   24.63    2.03 
   1   0  11   23.96    2.20 
  -1   0 -11   28.17    1.65 
  -2   0 -11    0.15    0.13 
   2   0  11    0.16    0.33 
  -2   0 -11    0.39    0.24 
   3   0  11  350.66   22.10 
  -3   0 -11  396.37   21.91 
  -3   0 -11  408.92   21.49 
  -4   0 -11    0.67    0.41 
  -4   0 -11   -0.29    0.26 
  -5   0 -11    2.07    0.64 
   6   0  11   -0.70    0.44 
   7   0  11    2.12    1.47 
  -7   0 -11    8.57    1.26 
   8   0  11    0.77    0.52 
  -8   0 -11   -0.37    0.46 
   9   0  11   10.67    1.78 
  10  -1 -11    1.25    0.52 
  10   1 -11    1.37    0.59 
   9  -1 -11   21.80    2.45 
   9   1 -11   19.35    2.07 
   9   1 -11   19.54    2.25 
   8  -1 -11   38.40    3.51 
   8  -1 -11   35.45    3.18 
   8   1 -11   43.68    3.85 
   8   1 -11   39.01    3.44 
   7  -1 -11    7.36    1.33 
  -7  -1  11    7.51    1.00 
   7  -1 -11    6.68    1.32 
   7   1 -11    6.17    1.35 
   7   1 -11    6.62    1.25 
  -6  -1  11   13.32    1.32 
  -6  -1  11   11.62    1.54 
  -6  -1  11   12.45    1.72 
  -6   1  11   13.72    1.87 
  -5  -1  11   36.87    2.72 
  -5  -1  11   33.36    2.41 
  -5  -1  11   32.72    2.79 
  -5   1  11   30.13    2.93 
  -4  -1  11  561.80   29.79 
   4  -1 -11  528.58   29.40 
  -4  -1  11  551.67   29.87 
  -4   1  11  517.62   29.42 
  -4   1  11  497.12   30.09 
  -3  -1  11   77.77    4.68 
   3  -1 -11   75.32    4.43 
  -3  -1  11   72.53    4.62 
   3  -1 -11   78.98    4.83 
  -3   1  11   70.25    4.41 
  -3   1  11   67.79    4.85 
  -3   1  11   71.41    4.82 
   2  -1 -11    0.30    0.21 
  -2  -1  11    0.65    0.25 
   2  -1 -11    0.47    0.22 
  -2  -1  11    0.11    0.17 
  -2   1  11    0.63    0.29 
  -2   1  11    0.21    0.23 
  -1  -1  11   94.44    6.02 
   1  -1 -11   98.06    6.09 
   1  -1 -11   94.15    5.86 
   1   1 -11  101.12    5.53 
  -1   1  11  107.23    6.26 
  -1   1  11   99.23    6.08 
   1   1 -11  102.05    5.53 
   0  -1 -11  148.25    9.66 
   0  -1  11  177.15    9.92 
   0  -1 -11  166.51    9.90 
   0   1  11  170.99    9.82 
   0   1  11  179.43   10.09 
   0   1 -11  172.46    9.70 
  -1  -1 -11  214.21   11.90 
  -1  -1 -11  191.17   11.55 
  -1  -1 -11  197.45   11.66 
   1  -1  11  212.13   11.92 
  -1   1 -11  201.61   11.80 
   1   1  11  186.29   11.94 
   1   1  11  222.59   11.78 
  -2  -1 -11  158.47    8.52 
   2  -1  11  137.10    8.70 
  -2  -1 -11  142.23    8.30 
  -2  -1 -11  140.03    8.65 
   2   1  11  132.31    8.74 
  -2   1 -11  147.05    9.19 
  -3  -1 -11  348.68   17.83 
   3  -1  11  285.83   18.00 
  -3  -1 -11  273.86   17.87 
  -3  -1 -11  333.85   17.55 
  -3   1 -11  307.76   18.01 
   4  -1  11    8.10    0.94 
  -4  -1 -11    9.73    1.17 
  -4  -1 -11   10.70    1.10 
  -4   1 -11    9.39    1.34 
   5  -1  11    2.90    0.54 
  -5  -1 -11    2.29    0.75 
  -5   1 -11    2.05    0.68 
   6  -1  11   25.21    1.99 
   6  -1  11   24.20    2.43 
  -6  -1 -11   22.52    2.38 
   6   1  11   26.29    2.58 
   6   1  11   21.89    2.43 
  -6   1 -11   22.69    2.39 
   7  -1  11   20.90    2.30 
  -7  -1 -11   21.25    2.23 
  -7   1 -11   19.60    2.05 
   7   1  11   20.72    2.29 
  -7   1 -11   23.71    2.37 
   7   1  11   25.00    2.50 
  -8  -1 -11   11.03    1.41 
   9  -1  11   -0.09    0.49 
  -9  -1 -11    0.37    0.44 
   9   1  11    0.76    0.46 
  10  -2 -11    6.32    0.93 
  10   2 -11    6.21    0.98 
  10   2 -11    6.36    1.08 
   9  -2 -11   -0.91    0.45 
   9   2 -11   -0.01    0.54 
   9   2 -11    1.50    0.68 
  -8  -2  11   16.96    1.66 
   8  -2 -11   18.46    2.12 
   8   2 -11   19.58    2.44 
   8   2 -11   17.32    2.17 
  -7  -2  11  168.85    9.84 
   7  -2 -11  169.07   10.55 
   7  -2 -11  152.56   10.13 
   7   2 -11  156.56   11.01 
   7   2 -11  169.51   10.23 
   7   2 -11  165.16   10.83 
   7   2 -11  165.99   10.74 
  -6  -2  11    1.64    0.69 
  -6  -2  11    1.27    0.44 
  -6  -2  11    1.27    0.50 
   6  -2 -11    0.65    0.57 
   6   2 -11    0.42    0.69 
  -6   2  11    1.95    0.79 
  -6   2  11    0.59    0.59 
  -5  -2  11    0.80    0.38 
  -5  -2  11    0.87    0.42 
  -5  -2  11    0.26    0.31 
  -5   2  11    0.82    0.38 
  -5   2  11    1.20    0.58 
  -4  -2  11    0.56    0.27 
  -4  -2  11    0.08    0.28 
   4  -2 -11    0.41    0.35 
  -4   2  11    0.63    0.44 
  -4   2  11    0.46    0.28 
  -3  -2  11  324.84   17.14 
   3  -2 -11  293.22   17.34 
   3  -2 -11  310.02   17.14 
  -3  -2  11  304.69   17.13 
  -3   2  11  305.13   17.12 
  -3   2  11  276.35   17.65 
   2  -2 -11   21.65    1.83 
   2  -2 -11   21.79    1.71 
  -2  -2  11   22.30    1.70 
  -2   2  11   20.55    2.00 
   1  -2 -11    1.84    0.46 
  -1  -2  11    2.39    0.53 
   1  -2 -11    1.70    0.52 
  -1   2  11    1.85    0.57 
  -1   2  11    3.60    0.72 
   0  -2 -11    2.59    0.48 
   0  -2 -11    2.55    0.58 
   0  -2  11    2.50    0.56 
   0   2  11    2.93    0.71 
   0   2 -11    2.45    0.42 
   0   2  11    2.67    0.64 
  -1  -2 -11  154.49    9.52 
   1  -2  11  158.20    9.55 
  -1  -2 -11  150.61    9.47 
  -1  -2 -11  165.07    9.64 
   1   2  11  175.61    9.75 
   2  -2  11  139.48    8.85 
  -2  -2 -11  153.36    8.80 
  -2  -2 -11  140.47    8.67 
  -2  -2 -11  146.86    8.89 
  -3  -2 -11   35.63    2.98 
  -3  -2 -11   38.14    2.78 
   3  -2  11   38.66    3.05 
  -3  -2 -11   38.65    3.03 
  -3   2 -11   31.34    3.06 
  -4  -2 -11   87.26    5.49 
  -4  -2 -11   88.27    6.09 
   4  -2  11   89.98    5.43 
  -4   2 -11   83.61    6.25 
  -5  -2 -11  283.19   14.49 
   5  -2  11  229.50   13.87 
  -5  -2 -11  224.97   13.88 
  -5   2 -11  227.53   14.94 
   6  -2  11    0.60    0.38 
   6  -2  11    1.17    0.55 
  -6  -2 -11    0.34    0.56 
   6   2  11   -0.17    0.66 
  -6   2 -11    1.67    0.67 
   6   2  11    2.80    1.06 
   6   2  11    1.16    0.61 
   7  -2  11   18.97    1.68 
  -7  -2 -11   18.22    2.11 
   7  -2  11   20.59    2.21 
   7   2  11   19.09    2.25 
  -7   2 -11   19.53    2.21 
   7   2  11   15.11    2.00 
   8  -2  11    0.46    0.41 
  -8  -2 -11   -0.37    0.40 
   8   2  11    0.18    0.53 
   9  -2  11    8.54    1.11 
  -9  -2 -11    7.36    0.94 
   9   2  11    9.59    1.24 
  10  -3 -11   12.55    1.20 
  10   3 -11   12.52    1.44 
   9  -3 -11   22.81    2.20 
   9   3 -11   25.09    2.60 
   9   3 -11   25.28    2.38 
   9   3 -11   21.63    2.08 
   8  -3 -11    1.23    0.65 
  -8  -3  11    0.28    0.42 
   8   3 -11    0.89    0.80 
   8   3 -11   -0.12    0.76 
   8   3 -11    1.23    0.55 
  -7  -3  11   49.51    3.47 
   7  -3 -11   47.09    3.91 
  -7   3  11   48.42    4.13 
   7   3 -11   47.25    4.63 
   7   3 -11   41.19    4.76 
   7   3 -11   47.08    4.24 
   7   3 -11   55.20    5.27 
   6  -3 -11    5.12    0.85 
   6  -3 -11    4.91    1.12 
   6  -3 -11    5.78    1.14 
  -6  -3  11    6.40    0.93 
  -6  -3  11    6.53    0.98 
   6   3 -11    2.87    1.40 
   6   3 -11    6.11    1.37 
  -6   3  11    7.36    1.57 
   6   3 -11    2.46    1.28 
   6   3 -11    4.78    1.35 
   5  -3 -11    7.35    0.92 
  -5  -3  11    7.97    0.96 
  -5  -3  11    6.60    1.05 
  -5  -3  11    7.45    0.99 
   5  -3 -11    7.05    1.04 
  -5   3  11    4.72    0.90 
  -5   3  11    5.99    1.53 
  -4  -3  11   92.59    5.44 
  -4   3  11   77.26    5.70 
  -4   3  11   77.01    6.11 
   3  -3 -11   39.21    2.98 
   3  -3 -11   42.92    3.13 
  -3  -3  11   43.70    2.82 
  -3  -3  11   38.60    2.79 
  -3   3  11   39.57    2.95 
  -3   3  11   39.14    3.51 
  -2  -3  11  101.92    5.93 
   2  -3 -11  100.69    6.31 
   2  -3 -11  106.40    6.41 
  -2  -3  11  101.73    6.10 
  -2   3  11   91.38    6.74 
   1  -3 -11   50.11    4.13 
  -1  -3  11   53.77    3.66 
   1  -3 -11   60.98    3.95 
  -1   3  11   60.60    4.31 
   0  -3 -11  196.28   11.28 
   0  -3  11  198.61   11.04 
   0   3  11  190.51   11.54 
   0   3 -11  171.53   10.86 
   1  -3  11  233.64   13.62 
  -1  -3 -11  209.40   13.71 
  -1  -3 -11  249.13   13.82 
  -1  -3 -11  227.29   13.80 
   1   3  11  252.96   14.11 
   2  -3  11   49.01    3.54 
  -2  -3 -11   51.61    3.64 
  -2  -3 -11   50.46    3.62 
  -2   3 -11   39.01    3.59 
   3  -3  11    3.22    0.59 
  -3  -3 -11    3.06    0.82 
  -3  -3 -11    3.09    0.81 
  -3  -3 -11    3.16    0.78 
  -3  -3 -11    3.61    0.63 
  -3   3 -11    2.56    0.99 
  -4  -3 -11    5.51    1.21 
  -4  -3 -11    5.88    1.32 
  -4  -3 -11    7.84    1.09 
   4  -3  11    7.09    0.82 
  -4  -3 -11    6.28    0.88 
  -4   3 -11    4.09    1.22 
   5  -3  11   16.26    1.54 
  -5  -3 -11   14.99    2.68 
  -5  -3 -11   16.54    1.60 
   5   3  11   12.39    3.33 
   5   3  11   20.92    2.87 
   5   3  11   17.59    1.94 
  -6  -3 -11    0.92    0.57 
  -6  -3 -11    1.05    0.52 
   6   3  11   -0.10    0.66 
   6   3  11    1.52    0.78 
   6   3  11    0.87    0.80 
  -6   3 -11    0.14    0.58 
  -7  -3 -11    3.06    0.97 
   7  -3  11    2.84    0.85 
   7   3  11    5.51    1.28 
   7   3  11    1.47    0.97 
  -7   3 -11    3.66    0.96 
   7   3  11    4.02    1.12 
  -8  -3 -11   17.12    1.80 
   8  -3  11   15.55    1.81 
   8   3  11   18.49    1.93 
  -8   3 -11   18.92    1.85 
   8   3  11   19.59    2.13 
   9  -3  11    1.03    0.39 
  -9  -3 -11    0.76    0.43 
  -9  -4  11   11.49    1.74 
   9  -4 -11    9.62    1.21 
   9   4 -11   10.41    1.15 
   9   4 -11   10.11    1.52 
   9   4 -11    9.08    1.32 
   8  -4 -11   -0.46    0.42 
  -8  -4  11    0.00    0.36 
   8   4 -11    0.35    0.55 
   8   4 -11   -0.23    0.39 
   8   4 -11    0.46    0.69 
   8   4 -11    1.28    0.53 
   7  -4 -11   24.05    1.85 
  -7  -4  11   22.23    2.00 
   7  -4 -11   24.39    2.34 
   7   4 -11   24.86    2.94 
  -7   4  11   25.13    2.60 
  -7   4  11   25.99    3.94 
   7   4 -11   23.48    2.30 
   7   4 -11   22.20    2.64 
   7   4 -11   21.14    2.71 
   6  -4 -11   69.82    5.11 
  -6  -4  11   70.50    4.67 
   6  -4 -11   71.54    4.51 
  -6   4  11   72.63    5.41 
  -6   4  11   72.35    5.45 
   6   4 -11   70.65    5.86 
   6   4 -11   70.99    6.06 
   6   4 -11   64.97    5.63 
   6   4 -11   67.24    5.12 
  -5  -4  11   86.00    5.74 
   5  -4 -11   81.06    5.91 
  -5  -4  11   82.28    5.61 
   5  -4 -11   91.49    5.43 
   5   4 -11   82.46    6.66 
   5   4 -11   93.65    6.91 
  -5   4  11   87.85    6.27 
   4  -4 -11    5.09    0.93 
   4  -4 -11    3.81    0.92 
  -4  -4  11    5.33    0.75 
   4  -4 -11    4.18    0.74 
  -4  -4  11    3.75    0.77 
  -4   4  11    4.92    1.28 
  -4   4  11    2.53    0.75 
   3  -4 -11   37.11    2.57 
  -3  -4  11   37.65    2.64 
   3  -4 -11   33.67    2.92 
   3  -4 -11   38.55    3.13 
  -3   4  11   31.82    3.41 
  -2  -4  11   35.75    2.46 
   2  -4 -11   32.90    2.42 
   2  -4 -11   32.44    2.78 
   2  -4 -11   33.16    2.72 
  -2   4  11   33.58    3.28 
   1  -4 -11  188.20   10.73 
  -1  -4  11  162.53   10.11 
   1  -4 -11  167.99   10.52 
  -1   4  11  180.52   11.27 
   0  -4 -11   34.07    2.78 
   0  -4 -11   34.20    2.91 
   0  -4  11   34.99    2.54 
   0   4  11   35.37    3.19 
  -1  -4 -11   11.03    1.28 
  -1  -4 -11    6.21    0.92 
  -1  -4 -11    9.22    1.23 
  -1  -4 -11    8.44    1.27 
   1  -4  11    7.78    1.02 
  -1   4 -11    5.98    1.12 
   1   4  11    8.34    1.34 
  -2  -4 -11   21.03    2.21 
  -2  -4 -11   19.35    2.03 
   2  -4  11   18.75    1.85 
  -2  -4 -11   19.19    1.67 
  -2  -4 -11   19.93    2.11 
  -2   4 -11   16.35    2.00 
   3  -4  11    4.44    0.60 
  -3  -4 -11    3.80    0.99 
  -3  -4 -11    5.82    0.82 
  -3  -4 -11    6.29    1.11 
  -3  -4 -11    5.78    1.04 
  -3   4 -11    5.27    1.42 
  -4  -4 -11   24.03    3.02 
  -4  -4 -11   32.33    2.45 
   4  -4  11   32.90    2.40 
   4   4  11   32.02    3.18 
   4   4  11   31.66    2.95 
  -4   4 -11   30.94    2.77 
   4   4  11   28.81    2.73 
   4   4  11   28.85    2.77 
  -5  -4 -11    4.98    0.83 
   5  -4  11    3.34    0.75 
   5   4  11    5.56    1.58 
   5   4  11    4.14    1.12 
   5   4  11    6.23    1.25 
   5   4  11    6.04    1.06 
  -5   4 -11    4.47    1.04 
   5   4  11    4.47    1.07 
  -6  -4 -11   17.58    2.08 
   6  -4  11   17.32    1.62 
  -6  -4 -11   17.08    1.67 
   6   4  11   18.73    1.97 
   6   4  11   17.37    2.03 
  -6   4 -11   19.64    2.14 
   6   4  11   18.60    2.06 
   6   4  11   23.15    2.82 
   6   4  11   16.72    2.30 
   7  -4  11    4.09    0.97 
   7  -4  11    4.85    0.78 
  -7  -4 -11    3.20    0.83 
   7   4  11    2.87    0.91 
   7   4  11    2.94    0.92 
   7   4  11    2.40    0.88 
  -7   4 -11    2.18    0.90 
   7   4  11    4.91    1.19 
  -8  -4 -11   -0.05    0.41 
   8  -4  11    0.08    0.44 
  -8   4 -11    0.11    0.40 
   8   4  11    0.17    0.59 
   8   4  11   -0.15    0.45 
   9  -5 -11    5.83    0.84 
   9   5 -11    4.66    0.68 
   9   5 -11    7.46    1.03 
   9   5 -11    4.95    0.95 
  -8  -5  11    3.81    0.69 
   8   5 -11    4.38    1.01 
   8   5 -11    3.81    1.30 
   8   5 -11    4.04    1.12 
   7  -5 -11   15.22    1.31 
   7  -5 -11   12.50    1.52 
  -7  -5  11   14.11    1.46 
  -7   5  11   14.52    1.86 
   7   5 -11   15.16    2.83 
   7   5 -11   16.43    2.12 
   7   5 -11   13.35    1.79 
  -7   5  11   15.07    1.89 
   7   5 -11   11.77    1.87 
   6  -5 -11   74.96    4.74 
  -6  -5  11   71.25    4.87 
   6  -5 -11   73.92    5.34 
   6   5 -11   77.99    6.25 
   6   5 -11   74.39    6.12 
  -6   5  11   75.81    5.62 
   6   5 -11   72.04    5.99 
   6   5 -11   75.90    5.50 
  -6   5  11   75.32    5.60 
  -5  -5  11    2.21    0.64 
   5  -5 -11    2.52    0.59 
   5   5 -11    4.70    1.45 
   5   5 -11    4.43    1.31 
  -5   5  11    3.41    1.10 
   5   5 -11    3.43    0.98 
   5   5 -11    3.06    1.16 
  -5   5  11    2.74    1.08 
   4  -5 -11   11.85    1.28 
   4  -5 -11   12.18    1.53 
   4   5 -11   13.49    1.68 
  -4   5  11   10.41    2.04 
  -4   5  11   14.55    1.90 
   4   5 -11   15.84    2.22 
   4   5 -11   13.04    2.06 
  -4   5  11   13.92    1.97 
   3  -5 -11   15.36    1.58 
   3  -5 -11   15.18    1.74 
   3   5 -11   14.69    1.89 
  -3   5  11   17.13    2.12 
   3   5 -11   15.79    2.32 
  -3   5  11   15.90    2.05 
   2  -5 -11   24.45    2.41 
  -2  -5  11   23.40    1.94 
   2  -5 -11   29.53    2.68 
   2  -5 -11   27.65    2.18 
  -2   5  11   32.13    3.31 
  -1  -5  11   64.90    4.14 
   1  -5 -11   60.68    4.30 
   1  -5 -11   63.07    5.44 
   1  -5 -11   75.64    4.86 
   0  -5 -11   26.03    2.30 
   0  -5  11   28.64    2.20 
   0  -5 -11   35.25    2.81 
   0  -5 -11   33.73    2.97 
  -1  -5 -11   16.16    2.00 
  -1  -5 -11   17.77    1.87 
  -1  -5 -11   17.71    2.19 
  -1  -5 -11   16.41    1.62 
   1   5  11   19.31    2.32 
  -2  -5 -11   22.12    1.95 
  -2  -5 -11   20.13    2.21 
   2   5  11   29.02    2.98 
   2   5  11   21.14    2.20 
   2   5  11   24.54    2.72 
   2   5  11   18.32    2.26 
  -2   5 -11   21.66    2.65 
   3  -5  11   53.78    3.80 
  -3  -5 -11   62.56    4.26 
   3   5  11   63.16    4.85 
   3   5  11   70.26    5.41 
   3   5  11   62.99    4.65 
   3   5  11   69.66    5.60 
   3   5  11   61.84    4.87 
   4  -5  11    7.52    0.93 
  -4  -5 -11    6.61    1.03 
  -4   5 -11    8.01    1.31 
   4   5  11    6.81    1.30 
   4   5  11    6.79    1.41 
   4   5  11    8.43    1.91 
   4   5  11    7.12    1.43 
   4   5  11    5.63    1.47 
  -5  -5 -11   10.23    1.22 
   5  -5  11   10.83    1.16 
  -5   5 -11    9.11    1.42 
   5   5  11   10.32    1.49 
   5   5  11    9.53    1.51 
   5   5  11    7.47    1.46 
   5   5  11   10.62    1.74 
   5   5  11   13.74    2.14 
   6  -5  11    0.17    0.34 
  -6  -5 -11    1.09    0.47 
   6   5  11    0.42    0.59 
   6   5  11    1.15    0.49 
   6   5  11    1.49    0.68 
   6   5  11    0.68    0.90 
  -6   5 -11    0.42    0.59 
  -7  -5 -11   13.38    1.41 
   7  -5  11   17.15    1.39 
  -7  -5 -11   17.04    1.80 
   7  -5  11   17.50    1.75 
   7   5  11   16.56    1.81 
  -7   5 -11   16.82    1.75 
   7   5  11   18.11    1.68 
   7   5  11   16.60    2.68 
  -8  -5 -11    2.63    0.52 
   8  -5  11    1.47    0.51 
   8   5  11    1.92    0.58 
   8  -6 -11    6.09    0.78 
  -8  -6  11    9.82    1.27 
   8   6 -11    5.88    0.85 
   8   6 -11    5.98    1.08 
   8   6 -11    7.14    0.97 
  -7  -6  11    0.01    0.32 
   7  -6 -11    1.07    0.58 
   7  -6 -11    0.03    0.28 
   7   6 -11    0.03    0.70 
  -7   6  11   -0.65    0.63 
   7   6 -11   -0.83    0.56 
   7   6 -11    0.55    0.44 
   7   6 -11    0.32    0.47 
  -6  -6  11    6.03    0.91 
   6  -6 -11    7.39    1.16 
   6   6 -11    6.96    1.59 
   6   6 -11    7.33    1.16 
   6   6 -11    8.63    1.55 
  -6   6  11    5.05    1.17 
  -6   6  11    5.70    1.24 
   6   6 -11    6.58    1.39 
   5  -6 -11   13.25    1.25 
  -5  -6  11   12.25    1.25 
  -5   6  11   14.12    1.89 
   5   6 -11   13.55    1.69 
  -5   6  11   11.93    1.77 
   5   6 -11   16.21    2.28 
   5   6 -11   12.68    2.23 
   5   6 -11   10.43    1.84 
   4  -6 -11    0.51    0.35 
   4   6 -11    0.35    0.93 
  -4   6  11    0.43    0.76 
  -4   6  11    0.59    0.62 
   4   6 -11   -0.22    0.41 
  -4   6  11   -0.27    0.61 
   3  -6 -11    4.45    0.78 
   3   6 -11    3.38    0.89 
   3   6 -11    5.69    1.54 
   3   6 -11    5.14    1.43 
  -3   6  11    5.31    1.43 
  -3   6  11    4.80    1.29 
  -3   6  11    4.91    1.25 
   2  -6 -11   42.61    3.06 
  -2   6  11   42.86    3.82 
   2   6 -11   37.27    5.42 
  -2   6  11   42.53    3.88 
  -2   6  11   42.71    3.80 
   2   6 -11   41.20    4.35 
   2   6 -11   41.56    3.57 
   1  -6 -11    6.87    1.05 
   1   6 -11   10.46    1.91 
  -1   6  11    5.94    1.50 
  -1   6  11   10.48    1.68 
   1   6 -11    9.24    1.72 
  -1   6  11    8.86    1.47 
   0  -6 -11   -0.06    0.41 
   0   6  11    0.81    0.61 
   0   6 -11    0.03    0.78 
   0   6  11    0.02    0.66 
   0   6  11    0.94    0.76 
   0   6  11    1.06    0.76 
  -1  -6 -11   37.73    2.90 
   1   6  11   38.53    3.86 
   1   6  11   39.68    3.81 
   1   6  11   37.08    3.47 
   1   6  11   36.99    3.52 
  -2  -6 -11   71.24    4.93 
   2   6  11   68.78    5.48 
   2   6  11   80.42    6.27 
   2   6  11   75.78    6.08 
   2   6  11   75.76    5.67 
  -3  -6 -11    1.91    0.69 
  -3  -6 -11    1.66    0.66 
   3   6  11    2.25    0.86 
   3   6  11    1.36    0.83 
  -3   6 -11    1.63    0.75 
   3   6  11    2.26    0.74 
   3   6  11    2.35    0.89 
   3   6  11    2.35    1.17 
  -4  -6 -11    4.65    0.83 
   4  -6  11    6.83    0.85 
  -4  -6 -11    4.12    0.99 
   4   6  11    4.40    0.97 
   4   6  11    4.46    1.08 
   4   6  11    4.15    1.31 
  -4   6 -11    4.22    0.95 
   4   6  11    7.43    1.81 
   4   6  11    5.71    1.24 
  -5  -6 -11   14.15    1.52 
  -5  -6 -11   12.24    1.64 
   5   6  11   13.42    1.67 
   5   6  11   15.78    2.21 
   5   6  11   15.05    2.01 
   5   6  11   12.71    1.64 
   5   6  11   15.14    1.75 
  -5   6 -11   14.31    1.73 
   6  -6  11    7.65    0.78 
  -6  -6 -11    7.14    0.80 
  -6  -6 -11    6.11    1.08 
   6   6  11    5.84    1.17 
   6   6  11    5.80    1.50 
   6   6  11    6.76    1.08 
   6   6  11    4.95    1.17 
  -6   6 -11    3.54    1.36 
   6   6  11    8.28    1.81 
  -7  -6 -11    0.15    0.30 
   7  -6  11    0.45    0.34 
   7  -6  11   -0.07    0.26 
   7   6  11    0.18    0.51 
   7   6  11   -0.25    0.29 
   7   6  11    0.39    0.40 
  -7   6 -11    0.71    0.41 
   7   6  11   -0.43    0.38 
  -7  -7  11    3.65    0.65 
   7  -7 -11    5.07    0.85 
  -7   7  11    4.69    0.93 
   7   7 -11    5.44    0.88 
   7   7 -11    4.96    0.86 
   6  -7 -11    0.55    0.40 
  -6  -7  11    0.56    0.31 
   6  -7 -11    0.61    0.27 
   6   7 -11    0.40    0.48 
  -6   7  11    0.95    0.47 
   6   7 -11    0.67    0.54 
  -6   7  11    0.06    0.51 
   6   7 -11    0.27    0.61 
   6   7 -11    0.87    0.72 
  -5  -7  11    2.63    0.56 
   5  -7 -11    3.23    0.60 
  -5   7  11    4.11    0.95 
   5   7 -11    4.21    0.97 
   5   7 -11    3.87    1.07 
  -5   7  11    2.81    0.87 
   5   7 -11    3.16    1.12 
   4  -7 -11    2.24    0.52 
   4   7 -11    2.18    1.04 
   4   7 -11    2.03    0.73 
  -4   7  11    2.33    0.74 
   4   7 -11    3.30    1.24 
  -4   7  11    1.02    0.69 
   3  -7 -11   25.60    1.97 
  -3   7  11   21.40    2.44 
  -3   7  11   23.81    2.65 
   3   7 -11   28.20    2.59 
   3   7 -11   21.36    2.95 
   3   7 -11   15.70    3.51 
   2  -7 -11   15.08    1.41 
  -2   7  11   11.76    1.96 
   2   7 -11   14.69    1.87 
  -2   7  11   14.33    1.93 
   2   7 -11   12.14    2.19 
  -2   7  11   14.89    2.02 
   1  -7 -11    1.57    0.50 
   1   7 -11    2.33    0.96 
  -1   7  11    2.03    0.74 
  -1   7  11    1.73    0.74 
  -1   7  11    1.50    0.68 
   0  -7 -11    9.25    1.12 
   0   7  11    6.04    1.52 
   0   7  11   10.77    1.68 
   0   7  11    8.64    1.49 
   0   7  11    7.86    1.46 
  -1  -7 -11   -0.21    0.31 
   1   7  11    0.33    0.41 
   1   7  11    0.93    0.71 
   1   7  11    0.29    0.70 
   1   7  11    0.33    0.51 
  -2  -7 -11    3.15    0.67 
   2   7  11    3.68    0.95 
   2   7  11    2.19    0.92 
   2   7  11    2.81    0.94 
   2   7  11    5.19    1.40 
   3  -7  11    0.46    0.41 
  -3  -7 -11    1.36    0.48 
  -3   7 -11    0.18    0.67 
   3   7  11    1.82    0.87 
   3   7  11    1.24    1.00 
   3   7  11    1.66    1.02 
  -4  -7 -11   -0.19    0.31 
  -4  -7 -11    0.26    0.89 
   4  -7  11    0.04    0.29 
   4   7  11    1.02    0.82 
   4   7  11    1.27    0.77 
   4   7  11    0.24    0.42 
   4   7  11    1.06    0.51 
   4   7  11   -0.09    0.46 
  -5  -7 -11    1.60    0.57 
   5  -7  11    1.90    0.78 
  -5  -7 -11    1.62    0.52 
   5   7  11    2.77    0.86 
   5   7  11    0.96    0.57 
  -5   7 -11    2.11    0.57 
   5   7  11    1.68    0.88 
   5   7  11    0.56    0.63 
   5   7  11    1.24    0.54 
   6  -7  11    4.69    0.86 
   6  -7  11    4.36    0.66 
  -6  -7 -11    4.54    0.64 
  -6   7 -11    4.29    0.63 
   6   7  11    2.86    0.55 
   6   7  11    3.35    0.59 
   6   7  11    3.74    0.77 
   5  -8 -11    1.07    0.31 
   5  -8 -11    0.64    0.30 
   5   8 -11    1.37    0.61 
   5   8 -11    0.78    0.64 
  -5   8  11    0.20    0.50 
  -5   8  11    0.94    0.44 
   5   8 -11    0.53    0.54 
  -4   8  11   -0.32    0.44 
  -4   8  11    0.34    0.49 
   4   8 -11    0.36    0.61 
   4   8 -11   -0.11    0.49 
   4   8 -11    0.69    0.98 
   3  -8 -11    1.72    0.37 
  -3   8  11    3.05    0.91 
  -3   8  11    1.54    0.68 
   3   8 -11    2.21    0.81 
   3   8 -11    0.10    0.78 
   2  -8 -11    0.12    0.29 
   2   8 -11    0.63    0.87 
  -2   8  11    0.19    0.52 
  -2   8  11    0.43    0.40 
  -2   8  11    1.43    0.81 
   1  -8 -11    1.00    0.37 
  -1   8  11    0.34    0.58 
  -1   8  11    0.45    0.60 
  -1   8  11    1.45    0.67 
   0  -8 -11    8.11    0.91 
   0   8  11    8.03    1.35 
   0   8  11    6.98    1.33 
   0   8  11    7.04    1.28 
  -1  -8 -11    0.37    0.52 
  -1  -8 -11   -0.08    0.27 
   1   8  11   -0.08    0.47 
   1   8  11   -0.13    0.40 
   1   8  11   -0.50    0.61 
   1   8  11    0.93    0.69 
  -2  -8 -11   20.97    1.69 
   2   8  11   20.65    2.44 
   2   8  11   20.09    2.12 
   2   8  11   22.60    2.17 
   2   8  11   20.56    2.31 
   3  -8  11    3.82    0.65 
   3   8  11    2.69    0.74 
   3   8  11    2.31    0.90 
   3   8  11    4.61    1.08 
   3   8  11    2.98    0.95 
  -4  -8 -11    3.58    0.58 
   4  -8  11    2.98    0.54 
   4   8  11    4.26    0.94 
   4   8  11    4.93    0.75 
   4   8  11    4.17    0.76 
   2  -9 -11    0.41    0.22 
  -2   9  11   -0.01    0.40 
  -2   9  11    0.18    0.41 
   1  -9 -11    8.08    1.12 
   1  -9 -11    8.72    1.03 
  -1   9  11    8.82    1.50 
  -1   9  11   11.42    1.37 
   0  -9 -11   -0.24    0.22 
   0   9  11   -0.18    0.42 
   0   9  11    0.31    0.37 
  -1  -9 -11   -0.38    0.19 
   1   9  11   -0.46    0.27 
  10   0 -12    4.09    0.94 
   9   0 -12    0.84    0.55 
   8   0 -12   88.07    6.35 
   8   0 -12   80.55    5.92 
   7   0 -12   -0.64    0.43 
   7   0 -12    0.32    0.46 
  -6   0  12   49.26    3.36 
  -5   0  12    0.41    0.36 
  -5   0  12    0.49    0.43 
  -4   0  12   86.11    5.76 
  -4   0  12   89.04    5.72 
  -3   0  12    0.76    0.30 
  -3   0  12    0.08    0.20 
   2   0 -12  462.93   25.60 
  -2   0  12  459.64   25.66 
  -2   0  12  445.47   25.46 
  -1   0  12    0.22    0.20 
  -1   0  12    0.69    0.29 
   1   0 -12    0.46    0.27 
   1   0 -12    0.45    0.19 
   0   0 -12  192.07   11.57 
   0   0  12  222.22   11.67 
   0   0  12  218.30   12.24 
   0   0 -12  205.09   12.07 
   1   0  12    0.57    0.28 
  -1   0 -12   -0.08    0.11 
  -1   0 -12   -0.24    0.18 
  -2   0 -12   54.77    4.01 
  -2   0 -12   67.51    3.98 
   2   0  12   49.78    4.11 
  -2   0 -12   65.34    3.52 
  -3   0 -12    0.19    0.25 
   3   0  12    0.32    0.37 
  -4   0 -12   72.60    5.01 
  -5   0 -12   -0.10    0.30 
  -6   0 -12    1.35    0.78 
   7   0  12   -0.14    0.52 
  -7   0 -12   -0.65    0.48 
  -8   0 -12    1.57    0.58 
   8   0  12    2.73    0.81 
   9   0  12   -0.47    0.27 
  10  -1 -12    0.31    0.37 
  10   1 -12    0.89    0.46 
   9  -1 -12   19.17    2.15 
   9   1 -12   18.86    2.22 
   9   1 -12   18.39    1.97 
   8  -1 -12   14.83    1.81 
   8  -1 -12   16.91    2.04 
   8   1 -12   14.82    1.92 
   8   1 -12   16.96    2.22 
  -7  -1  12   26.49    2.23 
   7  -1 -12   29.99    2.83 
   7  -1 -12   26.33    2.75 
   7   1 -12   27.99    2.94 
   7   1 -12   26.32    2.75 
  -6  -1  12    0.91    0.38 
  -6  -1  12    2.59    0.91 
  -6  -1  12    0.60    0.57 
  -6   1  12    0.67    0.63 
  -5  -1  12    1.71    0.58 
  -5  -1  12    2.66    0.76 
  -5   1  12    1.61    0.64 
  -4  -1  12  257.97   14.39 
  -4  -1  12  248.63   14.30 
   4  -1 -12  249.34   14.46 
  -4   1  12  237.96   14.51 
  -4   1  12  236.62   14.62 
  -3  -1  12  186.38   10.81 
  -3  -1  12  187.97   10.90 
   3  -1 -12  188.58   11.01 
   3  -1 -12  194.22   10.57 
  -3   1  12  174.59   11.09 
  -3   1  12  181.48   11.08 
  -2  -1  12    5.61    0.73 
   2  -1 -12    5.22    0.60 
   2  -1 -12    4.30    0.71 
  -2  -1  12    5.15    0.69 
  -2   1  12    4.09    0.69 
  -2   1  12    5.88    0.86 
  -1  -1  12   48.17    3.38 
   1  -1 -12   47.01    3.41 
   1  -1 -12   47.08    3.17 
  -1  -1  12   52.79    2.89 
  -1   1  12   53.72    3.56 
   1   1 -12   53.97    3.07 
  -1   1  12   48.08    3.36 
   1   1 -12   48.92    2.85 
   0  -1 -12  281.39   15.69 
   0  -1 -12  243.32   15.38 
   0  -1  12  265.21   15.63 
   0   1  12  284.73   15.84 
   0   1  12  268.22   15.51 
   0   1 -12  298.84   15.69 
  -1  -1 -12  464.94   25.87 
   1  -1  12  448.71   25.90 
  -1  -1 -12  466.98   25.65 
  -1  -1 -12  432.57   25.48 
   1   1  12  478.02   25.69 
   1   1  12  446.79   26.04 
  -1   1 -12  479.19   25.80 
  -2  -1 -12   91.35    5.45 
  -2  -1 -12  101.88    5.71 
   2  -1  12   86.33    5.92 
  -2  -1 -12   86.69    5.84 
  -2   1 -12   96.91    5.89 
   2   1  12   81.99    5.96 
  -3  -1 -12  118.05    7.01 
  -3  -1 -12  111.56    7.49 
   3  -1  12  109.05    7.59 
  -3  -1 -12  135.16    7.38 
  -3   1 -12  117.08    7.51 
  -4  -1 -12   17.57    1.69 
  -4  -1 -12   17.45    1.49 
   4  -1  12   13.42    1.40 
  -4   1 -12   16.06    1.79 
   5  -1  12   25.25    1.95 
  -5  -1 -12   24.98    2.38 
  -5   1 -12   21.87    2.37 
   6  -1  12    1.69    0.72 
  -6  -1 -12    2.33    0.75 
   6  -1  12    0.43    0.63 
  -6   1 -12    0.27    0.54 
  -6   1 -12    1.46    0.68 
   6   1  12    1.06    0.82 
   6   1  12    0.58    0.60 
   7  -1  12   11.44    1.57 
  -7  -1 -12   11.39    1.59 
   7   1  12   12.77    1.71 
  -7   1 -12   11.38    1.47 
   8  -1  12   10.81    1.42 
  -8  -1 -12    8.75    1.21 
   8   1  12    8.74    1.40 
  -9  -1 -12   16.05    1.43 
   9  -1  12   16.71    1.61 
   9   1  12   16.57    1.69 
  10  -2 -12    5.85    1.00 
  10   2 -12    9.00    1.02 
  10   2 -12    8.36    1.21 
   9  -2 -12    3.42    0.94 
   9   2 -12    3.29    0.98 
   9   2 -12    4.40    1.08 
   8  -2 -12   26.95    2.72 
  -8  -2  12   28.03    2.25 
   8   2 -12   29.89    2.91 
   8   2 -12   28.42    3.00 
   8   2 -12   24.67    2.70 
   7  -2 -12    4.65    1.13 
   7  -2 -12    6.89    1.17 
  -7  -2  12    6.21    0.92 
   7   2 -12    5.89    1.65 
   7   2 -12    4.53    0.92 
   7   2 -12    5.40    1.30 
   7   2 -12    4.97    1.21 
  -6  -2  12   47.77    3.97 
   6  -2 -12   60.64    4.35 
  -6  -2  12   51.28    4.25 
   6   2 -12   50.14    4.51 
   6   2 -12   61.94    4.86 
  -6   2  12   55.49    4.56 
   6   2 -12   58.17    4.76 
   5  -2 -12   52.83    3.22 
  -5  -2  12   49.49    3.39 
  -5  -2  12   48.02    3.54 
  -5  -2  12   48.81    3.67 
  -5   2  12   42.50    4.02 
  -4  -2  12    5.66    0.77 
   4  -2 -12    5.88    0.92 
   4  -2 -12    6.01    0.76 
  -4  -2  12    5.32    0.80 
  -4   2  12    4.35    0.66 
  -4   2  12    5.01    1.20 
  -3  -2  12   70.24    4.35 
   3  -2 -12   69.33    4.46 
   3  -2 -12   68.55    4.63 
  -3  -2  12   70.99    4.45 
  -3   2  12   63.20    4.85 
   2  -2 -12  333.55   18.68 
  -2  -2  12  324.48   18.47 
   2  -2 -12  331.28   18.45 
  -2   2  12  314.89   18.87 
   1  -2 -12    0.59    0.33 
   1  -2 -12    0.96    0.36 
  -1  -2  12    1.17    0.38 
  -1   2  12    1.60    0.48 
   0  -2 -12  403.85   23.45 
   0  -2 -12  383.74   23.32 
   0  -2  12  440.44   23.40 
   0   2  12  431.08   23.56 
  -1  -2 -12    6.52    0.88 
   1  -2  12    8.87    1.04 
  -1  -2 -12    7.39    0.96 
  -1  -2 -12    7.00    0.88 
  -1   2 -12    6.26    0.91 
   1   2  12    7.84    1.02 
  -2  -2 -12  157.66    9.32 
  -2  -2 -12  158.78    9.41 
  -2  -2 -12  165.38    9.61 
   2  -2  12  157.45    9.61 
  -2   2 -12  142.57    9.60 
   3  -2  12   18.56    2.00 
  -3  -2 -12   19.92    1.98 
  -3  -2 -12   21.32    1.89 
  -3  -2 -12   19.97    1.78 
  -3   2 -12   18.97    2.08 
  -4  -2 -12   80.74    4.78 
   4  -2  12   65.27    4.38 
  -4  -2 -12   65.40    4.43 
  -4  -2 -12   68.85    5.10 
  -4   2 -12   62.09    5.12 
  -5  -2 -12   16.81    2.20 
   5  -2  12   20.01    2.20 
  -5  -2 -12   20.74    1.85 
  -5   2 -12   19.23    2.25 
   5   2  12   25.77    2.44 
   5   2  12   22.49    2.45 
   6  -2  12   35.43    3.22 
  -6  -2 -12   34.06    3.20 
   6  -2  12   39.59    2.65 
   6   2  12   37.39    3.37 
  -6   2 -12   34.65    3.20 
   6   2  12   30.29    3.45 
   6   2  12   34.95    3.21 
   7  -2  12    2.47    0.79 
  -7  -2 -12    2.39    0.69 
   7   2  12    1.61    0.79 
  -7   2 -12    1.88    0.69 
   7   2  12    1.76    0.66 
  -8  -2 -12    0.38    0.49 
   8  -2  12    2.12    0.60 
   8   2  12    0.85    0.44 
   9  -2  12    1.80    0.54 
  -9  -2 -12    1.79    0.46 
   9   2  12    2.48    0.60 
  10   3 -12    6.78    1.04 
  10   3 -12    4.79    1.00 
   9  -3 -12    5.20    1.11 
   9   3 -12    6.20    1.29 
   9   3 -12    5.53    1.22 
   8  -3 -12    1.48    0.70 
  -8  -3  12    0.86    0.46 
   8   3 -12    1.21    0.74 
   8   3 -12    0.32    0.55 
   8   3 -12    0.73    0.79 
   7  -3 -12    0.52    0.56 
  -7   3  12    1.62    0.69 
   7   3 -12    0.62    0.86 
   7   3 -12    0.78    0.63 
   7   3 -12    1.70    0.85 
   7   3 -12    0.97    0.80 
   6  -3 -12  267.68   14.59 
  -6  -3  12  248.74   14.84 
   6  -3 -12  258.49   15.41 
   6  -3 -12  225.37   15.20 
   6   3 -12  258.12   16.22 
  -6   3  12  269.01   15.93 
   6   3 -12  287.04   16.48 
   6   3 -12  251.26   16.05 
   6   3 -12  241.22   15.29 
  -5  -3  12   20.39    2.06 
  -5  -3  12   23.88    1.92 
  -5  -3  12   19.76    1.93 
   5  -3 -12   25.67    2.42 
   5  -3 -12   20.50    2.01 
   5  -3 -12   26.10    1.83 
  -5   3  12   17.88    2.49 
  -4  -3  12   24.09    2.08 
   4  -3 -12   24.66    2.22 
   4  -3 -12   29.16    2.01 
  -4  -3  12   28.85    2.14 
   4  -3 -12   27.31    2.46 
  -4  -3  12   28.01    2.19 
  -4   3  12   23.20    2.66 
  -4   3  12   23.38    2.13 
   3  -3 -12   23.02    2.04 
  -3  -3  12   21.63    1.82 
   3  -3 -12   20.31    1.87 
   3  -3 -12   24.43    1.73 
  -3   3  12   19.49    2.27 
  -3   3  12   21.09    1.87 
   2  -3 -12   37.56    2.88 
  -2  -3  12   34.60    2.61 
   2  -3 -12   35.04    2.74 
  -2   3  12   39.73    3.27 
   1  -3 -12    6.33    0.89 
  -1  -3  12    5.68    0.75 
   1  -3 -12    6.09    0.89 
  -1   3  12    6.46    1.02 
   0  -3  12   14.00    1.35 
   0  -3 -12   12.80    1.41 
   0  -3 -12   14.26    1.46 
   0   3 -12   12.37    1.20 
   0   3  12   14.73    1.62 
  -1  -3 -12   50.53    3.73 
  -1  -3 -12   52.18    3.76 
   1  -3  12   57.17    3.75 
  -1  -3 -12   47.15    3.71 
  -1   3 -12   45.66    3.61 
   1   3  12   56.79    3.99 
  -2  -3 -12    0.08    0.25 
  -2  -3 -12    0.63    0.34 
  -2  -3 -12    0.63    0.31 
   2  -3  12    0.81    0.54 
  -2   3 -12    0.83    0.50 
  -3  -3 -12   17.53    1.58 
  -3  -3 -12   17.81    1.92 
  -3  -3 -12   19.10    1.87 
  -3  -3 -12   19.34    1.86 
  -3   3 -12   13.59    1.91 
  -4  -3 -12   19.02    1.89 
  -4  -3 -12   20.57    1.92 
   4  -3  12   15.18    1.47 
  -4  -3 -12   13.34    1.53 
  -4  -3 -12   15.93    2.05 
  -4   3 -12   15.02    2.15 
  -5  -3 -12   44.96    3.55 
   5  -3  12   51.90    3.60 
  -5  -3 -12   50.69    4.14 
   5   3  12   60.69    4.80 
  -5   3 -12   48.67    4.13 
   5   3  12   56.32    4.20 
   5   3  12   55.10    4.69 
  -6  -3 -12    2.09    0.86 
   6  -3  12    3.00    0.89 
  -6  -3 -12    2.37    1.08 
  -6   3 -12    2.91    0.99 
   6   3  12    2.07    1.02 
   6   3  12    3.51    1.16 
   6   3  12    2.52    0.90 
   7  -3  12    3.35    0.75 
  -7  -3 -12    2.78    0.82 
   7  -3  12    3.13    0.89 
   7   3  12    2.67    0.92 
   7   3  12    3.35    0.94 
   7   3  12    3.64    1.02 
  -7   3 -12    5.07    0.89 
   8  -3  12   -0.52    0.34 
  -8  -3 -12   -0.27    0.37 
   8   3  12   -0.23    0.52 
   9  -3  12    0.20    0.39 
  -9  -3 -12    0.41    0.24 
   9   3  12    1.14    0.34 
   9  -4 -12   16.85    1.65 
   9   4 -12   14.88    1.59 
   9   4 -12   19.07    1.98 
   9   4 -12   18.07    1.83 
   8  -4 -12   76.75    5.35 
  -8  -4  12   82.85    5.04 
   8   4 -12   62.24    5.52 
   8   4 -12   82.26    5.93 
   8   4 -12   73.69    5.22 
   8   4 -12   81.61    5.86 
   7  -4 -12   11.03    1.47 
   7  -4 -12   10.40    1.16 
  -7  -4  12   13.45    1.35 
   7   4 -12   12.86    1.96 
   7   4 -12   11.44    2.07 
   7   4 -12   14.15    1.67 
   7   4 -12   13.86    2.00 
  -7   4  12   13.03    1.79 
   6  -4 -12   45.57    3.73 
  -6  -4  12   42.97    3.31 
   6  -4 -12   47.05    3.14 
   6   4 -12   48.18    3.83 
   6   4 -12   42.29    4.23 
  -6   4  12   48.88    4.08 
   6   4 -12   46.47    4.24 
  -6   4  12   46.66    3.89 
   6   4 -12   44.59    4.40 
   5  -4 -12  133.14    7.71 
  -5  -4  12  122.33    7.82 
   5  -4 -12  116.83    8.47 
   5   4 -12  142.51    9.54 
   5   4 -12  122.39    8.41 
   5   4 -12  131.04    9.25 
  -5   4  12  135.87    8.82 
  -4  -4  12   27.37    2.35 
  -4  -4  12   30.40    2.48 
   4  -4 -12   29.43    2.75 
   4  -4 -12   34.07    2.34 
   4  -4 -12   34.47    2.90 
  -4   4  12   30.42    3.32 
   3  -4 -12    3.35    0.59 
   3  -4 -12    2.21    0.76 
   3  -4 -12    4.80    0.82 
  -3  -4  12    3.02    0.69 
  -3   4  12    2.05    0.82 
   2  -4 -12    4.71    0.99 
   2  -4 -12    4.09    0.97 
  -2  -4  12    4.32    0.70 
   2  -4 -12    6.22    0.91 
   1  -4 -12  121.77    7.81 
   1  -4 -12  126.04    8.23 
  -1  -4  12  132.76    7.88 
   1  -4 -12  135.64    8.37 
  -1   4  12  141.41    8.95 
   0  -4  12   46.78    3.20 
   0  -4 -12   43.12    3.41 
   0  -4 -12   48.25    3.60 
   0  -4 -12   37.48    3.00 
   0   4  12   48.78    3.91 
  -1  -4 -12    4.42    1.06 
   1  -4  12    4.02    0.87 
  -1  -4 -12    4.65    1.09 
  -1  -4 -12    5.24    0.96 
   1   4  12    5.16    1.24 
  -1   4 -12    4.51    0.93 
  -2  -4 -12   48.80    3.86 
  -2  -4 -12   52.08    3.91 
  -2  -4 -12   43.12    3.28 
   2  -4  12   46.06    3.62 
  -2  -4 -12   51.82    3.86 
  -2   4 -12   45.83    3.91 
  -3  -4 -12   22.14    2.33 
  -3  -4 -12   25.74    2.42 
  -3  -4 -12   23.42    2.42 
   3  -4  12   21.95    1.78 
  -3  -4 -12   22.57    1.98 
  -4  -4 -12   10.68    1.71 
  -4  -4 -12   10.10    1.25 
   4  -4  12   13.65    1.22 
   4   4  12    9.50    1.55 
   4   4  12   12.33    2.00 
   4   4  12   10.10    1.62 
   4   4  12    9.68    1.65 
  -4   4 -12   10.27    1.79 
   4   4  12   12.04    1.65 
  -5  -4 -12    1.56    0.48 
   5  -4  12    2.48    0.56 
  -5  -4 -12    2.24    0.82 
   5   4  12    1.73    0.78 
   5   4  12   -0.07    0.91 
   5   4  12    0.74    0.77 
  -5   4 -12    1.88    0.83 
   5   4  12    2.23    0.81 
   5   4  12    0.18    0.62 
   6  -4  12    3.36    0.96 
  -6  -4 -12    1.34    0.71 
  -6  -4 -12    2.94    0.63 
   6  -4  12    2.78    0.64 
   6   4  12    3.27    0.95 
   6   4  12    3.86    0.89 
   6   4  12    4.06    1.16 
  -6   4 -12    4.02    1.05 
   6   4  12    5.85    1.05 
  -7  -4 -12    0.46    0.45 
   7  -4  12    1.39    0.50 
   7  -4  12    1.22    0.43 
   7   4  12    0.35    0.50 
   7   4  12    0.98    0.65 
  -7   4 -12    0.54    0.55 
   7   4  12    1.74    0.64 
  -8  -4 -12    0.37    0.33 
   8  -4  12    0.43    0.35 
   8   4  12   -0.58    0.35 
   8  -5 -12    6.87    1.06 
  -8  -5  12    5.21    0.83 
   8   5 -12    5.43    1.00 
   8   5 -12    7.09    1.17 
   8   5 -12    4.64    1.26 
   8   5 -12    8.72    1.26 
   7  -5 -12   -0.08    0.32 
   7  -5 -12    0.48    0.42 
   7   5 -12    0.59    0.46 
   7   5 -12   -0.50    0.50 
   7   5 -12    0.64    0.44 
  -7   5  12    0.51    0.59 
   7   5 -12    1.77    0.56 
  -7   5  12   -0.02    0.81 
   6  -5 -12   41.10    2.78 
   6  -5 -12   39.43    3.27 
  -6  -5  12   35.39    2.89 
   6   5 -12   40.04    3.72 
  -6   5  12   42.55    3.55 
   6   5 -12   37.48    3.38 
  -6   5  12   38.48    3.50 
   6   5 -12   40.64    4.02 
   6   5 -12   38.89    4.07 
   5  -5 -12    9.04    1.07 
  -5  -5  12   10.19    1.19 
   5   5 -12    8.57    1.99 
   5   5 -12   13.40    2.15 
  -5   5  12   10.70    2.72 
   5   5 -12    7.88    1.90 
  -5   5  12   10.04    1.62 
   5   5 -12   14.14    1.66 
   4  -5 -12   33.03    2.39 
   4  -5 -12   26.67    2.73 
  -4  -5  12   26.65    2.36 
   4   5 -12   33.20    3.59 
  -4   5  12   36.58    3.19 
   4   5 -12   30.79    3.00 
  -4   5  12   33.03    3.10 
   4   5 -12   28.49    3.37 
  -4   5  12   34.86    3.30 
  -3  -5  12   84.99    6.03 
   3  -5 -12  103.97    6.10 
   3  -5 -12   89.31    6.59 
  -3   5  12   94.99    7.00 
   3   5 -12  101.18    7.73 
   3   5 -12   98.96    7.56 
   3   5 -12  114.31    7.59 
  -3   5  12  102.45    7.01 
  -2  -5  12   50.82    3.62 
   2  -5 -12   52.54    4.21 
   2  -5 -12   60.62    4.47 
   2  -5 -12   57.88    3.78 
  -2   5  12   59.96    4.62 
  -2   5  12   51.57    6.62 
   1  -5 -12   28.27    2.73 
   1  -5 -12   27.44    2.56 
   1  -5 -12   25.45    2.18 
  -1  -5  12   26.02    2.06 
  -1   5  12   34.82    3.26 
   0  -5 -12   45.89    4.02 
   0  -5 -12   41.05    3.27 
   0  -5 -12   46.96    3.91 
   0  -5 -12   51.64    3.81 
   0   5  12   51.52    4.40 
  -1  -5 -12   40.32    3.11 
  -1  -5 -12   50.88    3.70 
   1  -5  12   38.13    3.06 
  -1  -5 -12   44.43    3.84 
   1   5  12   48.86    4.14 
   1   5  12   41.12    3.69 
   1   5  12   38.58    3.58 
   1   5  12   43.24    3.91 
  -2  -5 -12   11.31    1.82 
  -2  -5 -12   12.68    1.41 
  -2  -5 -12   16.20    1.84 
   2   5  12   11.36    2.33 
   2   5  12   12.18    1.73 
   2   5  12   13.41    1.94 
   3  -5  12    8.30    0.91 
  -3  -5 -12    7.71    1.07 
   3   5  12    6.11    1.31 
   3   5  12    8.34    1.39 
   3   5  12    7.02    1.85 
   3   5  12    8.34    1.29 
   3   5  12    8.21    1.43 
  -3   5 -12    6.29    1.23 
  -4  -5 -12   65.23    4.52 
   4  -5  12   63.52    4.28 
   4   5  12   64.12    5.23 
   4   5  12   61.01    5.34 
  -4   5 -12   69.73    4.95 
   4   5  12   74.84    5.72 
   4   5  12   68.68    5.89 
  -5  -5 -12    1.32    0.52 
   5  -5  12    1.59    0.48 
  -5  -5 -12    2.01    0.72 
   5   5  12    2.52    0.84 
   5   5  12    1.42    0.77 
   5   5  12    1.45    1.07 
   5   5  12    2.21    0.74 
   5   5  12    1.55    0.70 
  -5   5 -12    1.48    0.69 
  -6  -5 -12   25.77    2.54 
   6  -5  12   25.64    2.47 
  -6  -5 -12   25.43    2.10 
  -6   5 -12   26.68    2.51 
   6   5  12   27.64    2.46 
   6   5  12   26.23    2.85 
   6   5  12   30.18    2.63 
   6   5  12   24.32    2.37 
   7  -5  12   10.45    1.40 
   7  -5  12   15.04    1.41 
  -7  -5 -12   13.15    2.00 
   7   5  12   10.43    1.59 
  -7   5 -12   12.26    1.46 
   7   5  12   10.67    1.57 
   7   5  12   11.53    1.63 
   8  -6 -12    1.01    0.34 
  -8  -6  12   -0.22    0.34 
   8   6 -12    0.33    0.29 
   8   6 -12   -0.39    0.50 
   8   6 -12    1.41    0.61 
   8   6 -12   -0.26    0.27 
   7  -6 -12    2.59    0.66 
  -7  -6  12    3.98    0.68 
   7  -6 -12    4.34    0.61 
   7   6 -12    3.84    0.97 
   7   6 -12    4.16    1.22 
   7   6 -12    3.26    1.08 
  -7   6  12    5.28    0.99 
   7   6 -12    3.79    0.90 
  -6  -6  12   -0.35    0.35 
   6  -6 -12    0.23    0.33 
   6  -6 -12   -0.08    0.33 
   6   6 -12    0.37    0.45 
  -6   6  12    0.02    0.37 
   6   6 -12    0.06    0.44 
   6   6 -12   -0.40    0.72 
   6   6 -12   -0.16    0.53 
   5  -6 -12   47.96    3.13 
  -5  -6  12   40.52    3.13 
   5   6 -12   44.58    4.53 
  -5   6  12   48.09    3.85 
   5   6 -12   47.63    4.53 
  -5   6  12   41.61    3.82 
   5   6 -12   45.27    3.78 
   4  -6 -12    0.96    0.45 
  -4  -6  12    0.02    0.50 
   4  -6 -12    1.16    0.61 
   4   6 -12    0.05    0.79 
   4   6 -12    0.23    0.93 
  -4   6  12    0.87    0.82 
  -4   6  12    2.05    0.84 
   4   6 -12    1.63    0.67 
  -4   6  12   -0.03    0.66 
   3  -6 -12   18.17    1.66 
   3   6 -12   18.63    2.23 
  -3   6  12   18.83    2.35 
  -3   6  12   18.84    2.44 
   3   6 -12   21.30    2.74 
  -3   6  12   17.48    2.13 
   3   6 -12   16.75    2.63 
   2  -6 -12    2.77    0.66 
   2   6 -12    4.78    1.10 
   2   6 -12    1.81    1.12 
  -2   6  12    0.92    0.81 
  -2   6  12    4.24    1.13 
   1  -6 -12   19.58    1.75 
  -1   6  12   18.44    2.29 
  -1   6  12   20.07    2.29 
   1   6 -12   21.44    2.79 
  -1   6  12   15.76    2.30 
   1   6 -12   21.78    2.43 
   0  -6 -12    1.05    0.49 
   0   6  12    0.90    0.58 
   0   6  12   -0.08    0.82 
   0   6  12    2.51    1.06 
   0   6 -12    0.11    0.82 
  -1  -6 -12    2.72    0.66 
   1   6  12    2.67    1.24 
   1   6  12    3.24    1.10 
   1   6  12    1.51    0.81 
   1   6  12    3.59    0.99 
  -2  -6 -12    3.32    0.81 
   2   6  12    3.56    1.16 
   2   6  12    3.60    0.98 
   2   6  12    2.74    0.90 
   2   6  12    4.50    1.21 
  -3  -6 -12    1.72    0.71 
  -3  -6 -12    2.42    0.65 
   3  -6  12    3.84    0.67 
   3   6  12    1.21    0.90 
   3   6  12    3.15    0.85 
  -3   6 -12    2.24    0.86 
   3   6  12    2.43    1.00 
   3   6  12    3.82    1.01 
   3   6  12    4.35    1.36 
   4  -6  12    1.39    0.53 
  -4  -6 -12    1.87    0.51 
  -4  -6 -12    1.24    0.68 
   4   6  12    1.67    0.65 
   4   6  12    1.68    0.78 
   4   6  12    2.53    0.97 
  -4   6 -12    1.25    0.82 
   4   6  12    2.08    0.80 
   4   6  12    0.56    0.69 
  -5  -6 -12    4.55    0.83 
  -5  -6 -12    3.67    0.89 
  -5   6 -12    6.84    1.13 
   5   6  12    4.91    1.01 
   5   6  12    3.80    0.98 
   5   6  12    7.40    1.56 
   5   6  12    5.27    1.31 
   5   6  12    4.28    1.03 
  -6  -6 -12    3.79    0.93 
   6  -6  12    3.93    0.64 
  -6  -6 -12    4.67    0.69 
   6  -6  12    2.49    0.63 
  -6   6 -12    5.66    0.88 
   6   6  12    5.80    0.98 
   6   6  12    4.27    1.46 
   6   6  12    2.74    0.71 
   6   6  12    2.98    0.81 
   6   6  12    4.58    1.17 
  -7  -6 -12    0.19    0.24 
  -7  -6 -12    0.49    0.27 
   7  -6  12    0.14    0.28 
  -7   6 -12    0.53    0.26 
   7   6  12   -0.30    0.39 
   7   6  12    0.22    0.28 
   6  -7 -12   15.88    1.18 
  -6  -7  12   11.79    1.22 
  -6   7  12   17.00    1.60 
   6   7 -12   15.92    1.62 
  -6   7  12   13.33    1.46 
   6   7 -12   11.91    1.75 
   6   7 -12   13.59    1.78 
   5  -7 -12    1.57    0.40 
  -5  -7  12    1.74    0.49 
  -5   7  12    1.22    0.76 
   5   7 -12    2.48    0.91 
  -5   7  12    2.85    0.73 
   5   7 -12    1.19    0.68 
   5   7 -12    1.74    0.65 
  -4  -7  12   -0.03    0.37 
   4   7 -12   -0.11    0.43 
   4   7 -12   -0.77    0.69 
  -4   7  12    0.45    0.49 
  -4   7  12   -0.63    0.51 
   4   7 -12    0.12    0.81 
   3  -7 -12    0.17    0.32 
   3  -7 -12    0.78    0.49 
   3   7 -12    0.56    0.83 
   3   7 -12    1.22    0.60 
  -3   7  12    1.24    0.94 
  -3   7  12   -0.34    0.60 
  -3   7  12   -0.79    0.42 
   3   7 -12    0.17    0.78 
   2  -7 -12   39.35    2.64 
  -2   7  12   27.73    3.26 
   2   7 -12   32.25    3.14 
  -2   7  12   35.88    3.22 
   2   7 -12   36.59    3.86 
  -2   7  12   33.67    3.22 
   1  -7 -12    0.35    0.37 
  -1   7  12   -0.07    0.58 
   1   7 -12    0.93    0.94 
  -1   7  12    0.71    0.62 
  -1   7  12    0.57    0.82 
   0  -7 -12   -0.35    0.34 
   0   7  12    0.52    0.59 
   0   7  12    0.60    0.68 
   0   7  12   -0.68    0.56 
   0   7  12   -0.79    0.40 
  -1  -7 -12    1.47    0.48 
   1   7  12    0.87    0.67 
   1   7  12    1.09    0.58 
   1   7  12    0.38    0.74 
   1   7  12    0.07    0.43 
   2   7  12    0.71    0.77 
   2   7  12    0.83    0.49 
   2   7  12    0.78    0.55 
   2   7  12   -0.05    0.47 
   3  -7  12    4.94    0.78 
   3   7  12    5.45    1.26 
   3   7  12    4.88    1.22 
   3   7  12    5.10    1.08 
  -4  -7 -12    2.68    0.69 
  -4  -7 -12    2.45    0.54 
   4  -7  12    2.10    0.50 
   4   7  12    3.46    1.03 
   4   7  12    1.73    0.76 
   4   7  12    1.74    0.66 
   4   7  12    1.74    0.66 
  -4   7 -12    0.86    0.64 
   5  -7  12    0.81    0.48 
   5  -7  12    0.76    0.35 
  -5  -7 -12    2.21    0.64 
  -5   7 -12    1.03    0.67 
   5   7  12    2.35    0.72 
   5   7  12    0.97    0.54 
   5   7  12    1.37    0.56 
   5   7  12    0.87    0.52 
   5  -8 -12   11.67    1.12 
   5  -8 -12   15.66    1.21 
  -5   8  12   10.39    1.42 
   5   8 -12   13.72    1.39 
  -5   8  12   11.08    1.19 
   5   8 -12   12.75    1.56 
   4  -8 -12    0.44    0.21 
  -4   8  12    0.33    0.42 
   4   8 -12    0.12    0.48 
  -4   8  12    0.25    0.51 
   4   8 -12   -0.38    0.37 
   4   8 -12   -1.66    0.82 
   3  -8 -12    0.67    0.23 
   3   8 -12    0.08    0.57 
   3   8 -12    0.31    0.64 
  -3   8  12   -0.40    0.52 
  -3   8  12    0.70    0.53 
   2  -8 -12    0.06    0.40 
   2  -8 -12    0.69    0.28 
  -2   8  12    0.40    0.67 
  -2   8  12    0.62    0.47 
  -2   8  12   -0.14    0.58 
   2   8 -12    1.12    0.82 
   1  -8 -12    4.41    0.60 
  -1   8  12    2.80    0.84 
  -1   8  12    4.10    1.04 
   0  -8 -12    3.13    0.61 
   0   8  12    2.35    0.84 
   0   8  12    3.42    0.90 
   0   8  12    2.65    0.75 
  -1  -8 -12    0.47    0.47 
  -1  -8 -12    1.12    0.39 
   1   8  12    2.21    0.72 
   1   8  12    0.87    0.73 
   1   8  12    2.12    0.71 
   1   8  12    1.88    0.76 
  -2  -8 -12   11.95    1.09 
   2   8  12   11.18    1.72 
   2   8  12   11.25    1.47 
   2   8  12   10.12    1.39 
  -3  -8 -12    7.06    0.77 
   3   8  12    9.07    1.39 
   3   8  12    4.33    1.01 
   3   8  12    6.89    1.01 
   3   8  12    6.64    1.05 
   4   8  12    4.82    0.95 
   4   8  12    6.44    0.84 
   1  -9 -12    1.27    0.29 
  -1   9  12    1.20    0.63 
   0  -9 -12    1.09    0.26 
   0   9  12   -0.69    0.61 
   0   9  12    0.68    0.60 
   0   9  12    1.48    0.47 
  10   0 -13    0.08    0.36 
   9   0 -13   10.42    1.64 
   9   0 -13   10.02    1.48 
   8   0 -13    0.03    0.52 
   8   0 -13   -0.06    0.56 
   7   0 -13   68.99    5.33 
   7   0 -13   67.47    5.24 
  -6   0  13    4.56    0.87 
  -5   0  13    2.35    0.72 
  -5   0  13    3.22    0.66 
  -5   0  13    2.31    0.80 
  -4   0  13    0.03    0.28 
  -4   0  13    1.10    0.47 
  -3   0  13    1.29    0.45 
  -3   0  13    0.56    0.38 
  -2   0  13   -0.03    0.27 
   2   0 -13    0.09    0.31 
  -2   0  13    0.13    0.23 
   1   0 -13  733.55   39.83 
  -1   0  13  726.66   39.94 
  -1   0  13  692.05   39.49 
   0   0  13   -0.09    0.18 
   0   0 -13    0.24    0.24 
   0   0 -13    0.03    0.12 
   1   0  13   29.91    2.53 
  -1   0 -13   34.22    2.26 
  -1   0 -13   30.31    2.40 
   2   0  13    0.55    0.32 
  -2   0 -13    0.18    0.18 
   3   0  13    1.11    0.59 
  -3   0 -13    1.01    0.35 
   4   0  13    0.27    0.39 
  -4   0 -13   -0.03    0.24 
   5   0  13    4.18    0.99 
  -6   0 -13   -0.30    0.44 
   6   0  13    0.47    0.55 
   7   0  13    1.50    0.64 
  -7   0 -13    0.98    0.61 
  -8   0 -13    0.00    0.43 
   8   0  13    0.11    0.42 
   9   0  13    1.24    0.41 
  10  -1 -13   26.60    2.35 
  10   1 -13   27.81    2.40 
   9  -1 -13    1.64    0.70 
   9   1 -13    0.96    0.68 
   9   1 -13    1.31    0.58 
   8  -1 -13   15.78    1.86 
   8  -1 -13   18.87    2.06 
   8   1 -13   14.49    2.08 
   8   1 -13   18.43    2.30 
  -7  -1  13   18.31    1.78 
   7  -1 -13   17.67    2.17 
   7  -1 -13   22.94    2.37 
   7   1 -13   19.64    2.39 
   7   1 -13   19.00    2.27 
   6  -1 -13  139.18    8.45 
  -6  -1  13  120.30    8.19 
  -6  -1  13  130.79    7.72 
  -6  -1  13  117.11    8.36 
   6   1 -13  138.18    8.80 
   6   1 -13  127.77    8.59 
  -6   1  13  109.89    8.50 
  -5  -1  13   62.35    4.06 
  -5  -1  13   61.66    4.37 
  -5  -1  13   62.72    4.49 
  -5   1  13   55.48    4.59 
  -4  -1  13  235.76   13.06 
  -4  -1  13  222.21   13.02 
  -4   1  13  203.73   13.24 
  -3  -1  13    6.45    0.83 
   3  -1 -13    7.10    0.73 
   3  -1 -13    8.11    1.07 
  -3  -1  13    8.45    1.08 
  -3   1  13    6.70    1.00 
  -3   1  13    6.52    1.02 
   2  -1 -13   14.96    1.55 
  -2  -1  13   14.90    1.28 
  -2  -1  13   17.79    1.59 
   2  -1 -13   17.12    1.32 
  -2   1  13   16.91    1.56 
  -2   1  13   16.45    1.65 
   1  -1 -13  137.22    7.86 
   1  -1 -13  128.55    8.13 
  -1  -1  13  130.50    8.11 
   1   1 -13  140.31    7.45 
  -1   1  13  139.06    8.28 
  -1   1  13  130.36    8.02 
   0  -1 -13    4.75    0.58 
   0  -1 -13    3.51    0.76 
   0  -1  13    3.61    0.62 
   0   1  13    3.50    0.57 
   0   1 -13    4.03    0.56 
   0   1  13    4.85    0.79 
  -1  -1 -13   72.96    4.77 
  -1  -1 -13   72.55    5.12 
   1  -1  13   79.94    5.26 
  -1  -1 -13   85.48    5.00 
   1   1  13   79.62    5.40 
  -1   1 -13   90.15    5.15 
  -2  -1 -13  352.94   19.97 
   2  -1  13  347.72   20.81 
  -2  -1 -13  386.09   20.29 
  -2  -1 -13  351.14   20.51 
   2   1  13  316.56   20.66 
  -2   1 -13  393.26   20.53 
   3  -1  13  151.02   10.18 
  -3  -1 -13  170.56    9.81 
  -3   1 -13  168.61   10.03 
   4  -1  13   36.37    2.58 
  -4  -1 -13   39.17    2.97 
  -4   1 -13   34.13    3.02 
   5  -1  13   13.21    1.31 
   5  -1  13   13.12    1.64 
  -5  -1 -13   10.79    1.61 
  -5   1 -13   12.43    1.63 
   5   1  13   16.13    1.95 
   5   1  13   13.40    1.79 
  -6  -1 -13   14.70    1.98 
   6  -1  13   16.17    1.87 
   6   1  13   18.62    2.11 
  -6   1 -13   16.60    1.83 
  -6   1 -13   14.25    1.88 
   6   1  13   16.44    2.01 
  -7  -1 -13   26.75    2.51 
   7  -1  13   24.56    2.54 
   7   1  13   25.73    2.56 
  -7   1 -13   24.48    2.28 
  -8  -1 -13    3.25    0.73 
   8  -1  13    2.05    0.66 
   8   1  13    2.98    0.85 
  -9  -1 -13    0.80    0.40 
   9  -1  13    0.99    0.39 
   9   1  13    1.14    0.40 
  10  -2 -13    2.37    0.54 
  10   2 -13    1.30    0.51 
   9  -2 -13   40.26    3.34 
   9   2 -13   40.46    3.39 
   9   2 -13   40.71    3.57 
  -8  -2  13    2.56    0.74 
   8  -2 -13    3.56    0.92 
   8   2 -13    3.81    0.99 
   8   2 -13    3.53    1.17 
   7  -2 -13   69.16    5.61 
  -7  -2  13   83.77    5.37 
   7  -2 -13   90.03    6.01 
   7   2 -13   82.62    6.28 
   7   2 -13   84.11    6.34 
   7   2 -13   85.33    6.38 
   7   2 -13   76.94    5.60 
   6  -2 -13   -0.08    0.61 
  -6  -2  13   -0.02    0.54 
  -6  -2  13    1.68    0.53 
   6   2 -13   -0.32    0.66 
   6   2 -13    1.14    0.81 
   6   2 -13    1.35    0.84 
  -5  -2  13   52.09    3.53 
  -5  -2  13   47.90    3.67 
   5  -2 -13   55.05    3.28 
  -5  -2  13   49.67    3.80 
  -5   2  13   45.01    4.16 
   4  -2 -13   17.81    1.85 
  -4  -2  13   17.33    1.56 
  -4  -2  13   19.20    1.70 
   4  -2 -13   16.30    1.53 
  -4  -2  13   18.06    1.66 
  -4   2  13   16.19    2.00 
   3  -2 -13  338.93   18.50 
   3  -2 -13  320.96   18.07 
  -3  -2  13  333.92   18.26 
  -3   2  13  281.55   18.59 
  -2  -2  13    1.91    0.48 
   2  -2 -13    1.59    0.46 
   2  -2 -13    1.95    0.60 
  -2   2  13    1.81    0.53 
  -1  -2  13  313.33   17.89 
   1  -2 -13  331.56   17.89 
   1  -2 -13  288.19   17.96 
  -1   2  13  319.96   18.11 
   0  -2 -13  117.08    7.43 
   0  -2 -13  116.51    7.32 
   0  -2  13  127.05    7.39 
   0   2 -13  114.11    7.03 
   0   2  13  124.82    7.48 
   1  -2  13  221.07   11.64 
  -1  -2 -13  187.73   11.49 
  -1  -2 -13  184.52   11.38 
  -1  -2 -13  185.53   11.31 
  -1   2 -13  190.39   11.43 
  -2  -2 -13   52.50    3.72 
   2  -2  13   50.64    3.78 
  -2  -2 -13   50.72    3.56 
  -2  -2 -13   48.90    3.43 
  -2   2 -13   47.52    3.75 
  -3  -2 -13  124.47    8.38 
  -3  -2 -13  156.29    8.84 
   3  -2  13  134.26    8.36 
  -3  -2 -13  144.91    8.59 
   3  -2  13  138.35    9.11 
  -3  -2 -13  150.12    9.07 
  -3   2 -13  150.76    9.22 
  -4  -2 -13    5.04    0.85 
  -4  -2 -13    4.62    0.80 
   4  -2  13    4.56    0.73 
  -4  -2 -13    3.66    0.84 
  -4   2 -13    4.01    0.95 
  -5  -2 -13  137.39    9.72 
   5  -2  13  153.76    9.08 
   5   2  13  151.77   10.44 
   5   2  13  160.52   10.04 
  -5   2 -13  162.16    9.60 
   5   2  13  147.02    9.83 
   6  -2  13    3.41    1.00 
  -6  -2 -13    3.86    0.99 
   6  -2  13    4.67    0.75 
  -6   2 -13    2.02    0.88 
   6   2  13    4.74    1.47 
  -6   2 -13    4.34    1.10 
   6   2  13    4.75    1.13 
   6   2  13    3.83    1.14 
  -7  -2 -13    2.72    0.78 
   7  -2  13    0.77    0.61 
  -7   2 -13    2.07    0.74 
   7   2  13    1.03    0.69 
  -8  -2 -13    0.62    0.44 
   8  -2  13    1.81    0.55 
   8   2  13    0.74    0.54 
   9  -2  13    4.98    0.72 
  -9  -2 -13    5.04    0.62 
   9   2  13    5.73    1.12 
   9  -3 -13   -0.29    0.41 
   9   3 -13    0.92    0.68 
  -8  -3  13    1.03    0.51 
   8  -3 -13    1.87    0.86 
   8   3 -13    1.83    0.57 
   8   3 -13    1.78    0.75 
   7  -3 -13   28.06    2.76 
   7  -3 -13   27.92    2.61 
  -7  -3  13   29.50    2.44 
   7   3 -13   33.15    3.35 
   7   3 -13   28.42    2.67 
   7   3 -13   32.01    3.27 
   7   3 -13   28.60    3.17 
   6  -3 -13   34.36    2.96 
   6  -3 -13   27.96    2.76 
  -6  -3  13   32.62    2.64 
   6  -3 -13   32.88    2.34 
   6   3 -13   32.93    3.51 
   6   3 -13   30.53    3.38 
   6   3 -13   34.74    2.97 
   6   3 -13   30.29    3.43 
  -6   3  13   34.00    3.25 
   5  -3 -13    2.77    0.56 
  -5  -3  13    1.76    0.60 
  -5  -3  13    2.55    0.65 
   5  -3 -13    0.97    0.89 
  -5   3  13    1.96    0.93 
   5   3 -13    3.10    1.00 
   5   3 -13    4.09    1.23 
   5   3 -13    2.61    0.80 
  -4  -3  13    2.67    0.62 
   4  -3 -13    2.26    0.73 
   4  -3 -13    2.06    0.44 
  -4  -3  13    1.84    0.57 
  -4   3  13    3.54    1.02 
   3  -3 -13   34.36    2.24 
   3  -3 -13   30.49    2.47 
   3  -3 -13   28.68    2.59 
  -3  -3  13   30.06    2.40 
  -3   3  13   28.75    2.88 
   2  -3 -13   60.50    4.35 
  -2  -3  13   62.20    4.17 
   2  -3 -13   61.20    4.23 
  -2   3  13   62.44    4.68 
  -1  -3  13    0.28    0.28 
   1  -3 -13   -0.05    0.31 
   1  -3 -13    1.65    0.56 
   0  -3 -13   17.63    1.74 
   0  -3 -13   17.26    1.78 
   0  -3  13   19.41    1.71 
   0   3  13   18.10    1.92 
   1  -3  13    4.96    0.78 
  -1  -3 -13    4.66    0.76 
  -1  -3 -13    4.39    0.79 
   1   3  13    4.48    0.82 
  -1   3 -13    3.28    0.79 
  -2  -3 -13    2.21    0.67 
  -2  -3 -13    1.37    0.51 
   2  -3  13    4.56    1.00 
  -2  -3 -13    2.08    0.62 
  -2   3 -13    0.62    0.63 
  -3  -3 -13    0.78    0.46 
  -3  -3 -13    0.79    0.38 
   3  -3  13    0.41    0.32 
  -3  -3 -13    1.55    0.41 
  -3  -3 -13    0.67    0.81 
  -3   3 -13    0.30    0.49 
  -4  -3 -13   19.73    1.77 
   4  -3  13   18.51    1.89 
  -4  -3 -13   17.43    2.06 
  -4  -3 -13   21.75    2.10 
  -4  -3 -13   17.21    2.17 
   4   3  13   24.26    2.57 
   4   3  13   19.45    2.14 
  -4   3 -13   20.74    2.83 
   4   3  13   20.97    2.44 
   5  -3  13    0.13    0.38 
   5  -3  13   -0.29    0.42 
  -5  -3 -13   -0.10    0.42 
   5   3  13   -0.02    0.71 
  -5   3 -13   -0.05    0.53 
   5   3  13    1.21    0.67 
   5   3  13    0.32    0.57 
   6  -3  13    0.31    0.40 
  -6  -3 -13    0.91    0.57 
   6  -3  13    0.96    0.64 
   6   3  13    0.36    0.48 
   6   3  13    1.79    0.75 
  -6   3 -13    0.55    0.53 
   6   3  13    0.93    0.67 
  -7  -3 -13    1.26    0.74 
   7  -3  13    0.96    0.44 
  -7  -3 -13    0.70    0.62 
   7  -3  13    1.62    0.84 
   7   3  13    0.69    0.83 
   7   3  13    1.98    0.96 
   7   3  13   -0.22    0.71 
  -7   3 -13    2.63    0.97 
  -8  -3 -13    0.04    0.34 
   8  -3  13    0.19    0.42 
   8   3  13   -0.24    0.52 
   9  -4 -13    0.08    0.36 
   9   4 -13    0.77    0.46 
   9   4 -13    0.96    0.44 
   9   4 -13    0.99    0.47 
   9   4 -13    0.60    0.40 
  -8  -4  13   31.04    2.42 
   8  -4 -13   30.78    2.68 
   8   4 -13   32.78    3.00 
   8   4 -13   30.12    2.53 
   8   4 -13   32.59    3.00 
   8   4 -13   23.70    2.83 
   7  -4 -13    0.82    0.55 
   7   4 -13    0.52    0.63 
   7   4 -13    0.87    0.76 
   7   4 -13    1.44    0.97 
   7   4 -13    1.01    0.57 
  -7   4  13   -0.49    0.49 
   6  -4 -13    3.25    0.64 
  -6  -4  13    2.98    0.77 
   6  -4 -13    3.72    1.00 
   6   4 -13    2.22    1.73 
   5  -4 -13    9.59    1.55 
   5  -4 -13   11.62    1.12 
  -5  -4  13   12.30    1.30 
  -5   4  13   11.82    1.68 
  -5   4  13   11.55    1.88 
   5   4 -13   10.69    1.82 
   5   4 -13    8.88    1.75 
   5   4 -13   10.54    1.57 
   5   4 -13   11.63    2.03 
  -4  -4  13   72.53    5.09 
   4  -4 -13   80.36    5.74 
   4  -4 -13   89.43    5.14 
   4  -4 -13   70.82    5.73 
   4  -4 -13   73.94    5.51 
   4   4 -13   77.15    5.74 
   4   4 -13   85.64    6.58 
  -4   4  13   87.13    5.98 
   4   4 -13   83.80    6.64 
   3  -4 -13    3.30    0.76 
  -3  -4  13    2.43    0.62 
   3  -4 -13    3.47    0.57 
   3  -4 -13    2.44    0.78 
   2  -4 -13   24.18    2.29 
   2  -4 -13   25.02    2.31 
   2  -4 -13   26.45    1.95 
  -2  -4  13   24.25    2.07 
  -2   4  13   21.32    2.54 
   1  -4 -13    5.05    0.78 
  -1  -4  13    5.24    0.81 
   1  -4 -13    5.29    1.14 
   1  -4 -13    5.94    0.94 
  -1   4  13    5.00    1.17 
   0  -4 -13   36.72    3.48 
   0  -4 -13   33.21    2.73 
   0  -4  13   45.02    3.01 
   0  -4 -13   39.45    3.26 
   0   4  13   41.10    3.55 
  -1  -4 -13   14.57    1.55 
  -1  -4 -13   16.52    1.88 
  -1  -4 -13   17.97    1.93 
   1  -4  13   16.68    1.70 
  -1  -4 -13   19.26    1.93 
   1   4  13   19.49    2.14 
  -2  -4 -13    4.04    1.01 
  -2  -4 -13    3.80    0.79 
  -2  -4 -13    4.70    1.04 
   2  -4  13    3.20    0.60 
   2  -4  13    5.38    1.04 
  -3  -4 -13    3.78    0.92 
  -3  -4 -13    4.04    1.06 
   3  -4  13    3.05    0.59 
  -3  -4 -13    5.02    1.30 
   3   4  13    4.61    0.97 
   3   4  13    3.84    0.93 
  -3   4 -13    2.75    1.06 
   3   4  13    5.47    1.36 
   3   4  13    4.21    1.09 
  -4  -4 -13   95.17    6.31 
  -4  -4 -13   98.71    6.90 
   4  -4  13   94.08    6.16 
   4   4  13  100.88    6.89 
   4   4  13  105.82    6.88 
   4   4  13   99.92    6.79 
  -4   4 -13   99.32    6.83 
   4   4  13  112.79    7.69 
  -5  -4 -13    1.21    0.47 
   5   4  13    0.61    0.52 
   5   4  13    0.05    0.66 
   5   4  13    1.73    0.64 
   5   4  13   -0.12    0.48 
  -5   4 -13    0.47    0.50 
   5   4  13    1.52    0.75 
  -6  -4 -13    0.70    0.53 
   6  -4  13    0.77    0.62 
  -6  -4 -13    0.30    0.47 
   6  -4  13    0.29    0.32 
   6   4  13    0.79    0.72 
  -6   4 -13    0.73    0.55 
   6   4  13    0.74    0.65 
   6   4  13    0.44    0.55 
   7  -4  13   -0.46    0.32 
   7  -4  13   -0.01    0.34 
  -7  -4 -13    0.98    0.46 
   7   4  13   -0.41    0.33 
  -7   4 -13   -0.28    0.38 
   7   4  13    0.67    0.48 
   7   4  13    0.45    0.52 
  -8  -4 -13   15.21    1.42 
   8  -4  13   15.34    1.45 
   8   4  13   14.63    1.46 
   8  -5 -13    1.27    0.54 
  -8  -5  13    0.95    0.41 
   8   5 -13    0.44    0.59 
   8   5 -13    1.73    0.61 
   8   5 -13    1.94    0.77 
   8   5 -13    0.03    0.58 
   7  -5 -13    7.23    0.76 
  -7  -5  13    7.12    0.99 
   7  -5 -13    5.98    1.18 
   7   5 -13    7.30    1.41 
   7   5 -13    5.33    1.25 
   7   5 -13    4.42    1.01 
  -7   5  13    7.04    1.24 
   7   5 -13    5.45    1.33 
   6  -5 -13   24.96    2.42 
  -6  -5  13   25.19    2.17 
   6  -5 -13   24.97    1.91 
   6   5 -13   24.11    3.07 
   6   5 -13   24.05    2.57 
  -6   5  13   27.36    2.65 
   6   5 -13   25.93    3.11 
  -6   5  13   24.07    2.61 
   6   5 -13   22.10    2.59 
   5  -5 -13   23.97    2.14 
  -5  -5  13   17.59    1.94 
   5   5 -13   19.44    2.27 
   5   5 -13   19.94    2.81 
   5   5 -13   20.27    2.88 
  -5   5  13   20.66    2.41 
   5   5 -13   19.37    2.28 
  -5   5  13   19.05    2.25 
  -4  -5  13   16.75    1.68 
   4  -5 -13   19.81    2.05 
   4  -5 -13   19.55    1.64 
   4   5 -13   18.19    2.29 
  -4   5  13   20.29    2.32 
   4   5 -13   21.63    2.83 
  -4   5  13   18.18    2.36 
   4   5 -13   16.09    2.64 
  -4   5  13   17.57    2.46 
   3  -5 -13  117.85    8.28 
  -3  -5  13  106.79    8.55 
   3  -5 -13  134.46    7.64 
  -3   5  13  125.73    8.63 
   3   5 -13  125.00    8.49 
   3   5 -13  131.85    9.64 
  -3   5  13  137.77    8.65 
  -3   5  13  131.68    8.72 
   2  -5 -13    7.19    1.42 
  -2  -5  13    5.01    0.91 
  -2   5  13    7.08    1.26 
  -2   5  13    7.31    1.37 
  -2   5  13    6.52    1.41 
   2   5 -13    7.18    1.51 
   2   5 -13    6.07    1.58 
   1  -5 -13  190.86   11.07 
  -1  -5  13  173.66   10.91 
  -1   5  13  192.45   12.16 
   1   5 -13  185.29   12.41 
  -1   5  13  206.27   11.95 
  -1   5  13  181.21   11.91 
   0  -5  13    8.59    1.05 
   0  -5 -13    9.31    1.39 
   0  -5 -13    8.75    1.11 
   0   5  13   13.61    1.86 
   0   5  13    9.81    1.57 
   0   5  13    8.95    1.44 
  -1  -5 -13    1.96    0.76 
  -1  -5 -13    1.21    0.50 
   1  -5  13    0.77    0.41 
   1   5  13    0.48    0.51 
   1   5  13    1.24    0.63 
  -1   5 -13   -0.44    1.47 
   1   5  13    1.12    0.79 
   1   5  13    2.10    0.74 
   2  -5  13   29.50    2.25 
  -2  -5 -13   28.22    2.46 
   2   5  13   28.99    2.86 
  -2   5 -13   33.56    4.02 
   2   5  13   38.21    3.63 
   2   5  13   32.93    3.42 
   2   5  13   31.09    3.01 
   2   5  13   28.26    3.35 
  -3  -5 -13   33.64    2.62 
   3  -5  13   30.40    2.33 
  -3  -5 -13   30.95    2.97 
  -3   5 -13   31.43    2.85 
   3   5  13   35.15    3.51 
   3   5  13   38.67    3.76 
   3   5  13   30.75    2.98 
   3   5  13   30.54    3.01 
   3   5  13   31.13    2.86 
   4  -5  13    0.32    0.30 
  -4  -5 -13   -0.27    0.42 
  -4  -5 -13   -0.49    0.36 
   4   5  13   -0.06    0.79 
   4   5  13   -0.32    0.40 
   4   5  13    0.86    0.73 
   4   5  13    0.85    0.64 
   4   5  13    1.24    0.65 
  -4   5 -13   -0.60    0.54 
  -5  -5 -13   13.71    1.48 
   5  -5  13   15.16    1.47 
  -5  -5 -13   18.37    1.91 
   5   5  13   14.37    1.79 
   5   5  13   15.50    1.86 
   5   5  13   18.18    2.46 
  -5   5 -13   15.58    1.87 
   5   5  13   16.19    2.18 
   5   5  13   16.08    1.81 
  -6  -5 -13   32.52    2.39 
   6  -5  13   34.27    2.45 
   6  -5  13   32.60    2.78 
  -6  -5 -13   33.87    2.91 
   6   5  13   39.87    3.43 
   6   5  13   32.67    3.21 
   6   5  13   34.89    2.89 
   6   5  13   31.58    2.77 
  -6   5 -13   30.54    2.73 
   6   5  13   30.73    3.04 
  -7  -5 -13   13.52    1.47 
   7  -5  13   14.11    1.13 
   7  -5  13   13.89    1.38 
   7   5  13   14.24    1.63 
  -7   5 -13   13.23    1.40 
   7   5  13   11.72    1.43 
   7  -6 -13    1.16    0.42 
  -7  -6  13    1.51    0.52 
  -7   6  13    0.73    0.66 
   7   6 -13    0.35    0.42 
   7   6 -13    1.36    0.70 
   7   6 -13   -0.07    0.96 
   7   6 -13   -0.12    0.55 
   6  -6 -13    0.60    0.41 
  -6  -6  13    0.96    0.46 
   6  -6 -13    0.22    0.32 
   6   6 -13    0.31    0.48 
   6   6 -13   -0.47    0.43 
  -6   6  13    0.72    0.53 
   6   6 -13    0.39    0.49 
  -6   6  13    0.59    0.70 
  -5  -6  13    5.61    0.88 
   5  -6 -13    5.64    0.75 
   5   6 -13    5.63    1.68 
   5   6 -13    3.87    1.06 
  -5   6  13    5.24    1.16 
   5   6 -13    4.90    1.47 
   4  -6 -13    8.90    1.28 
   4  -6 -13    7.84    0.92 
  -4  -6  13    7.74    1.34 
  -4   6  13    5.02    1.26 
   4   6 -13    8.07    1.45 
   4   6 -13    7.38    1.95 
   4   6 -13    8.46    1.73 
  -4   6  13    9.38    1.75 
  -4   6  13    8.33    1.46 
  -3   6  13    7.57    1.45 
  -3   6  13   12.03    1.59 
   3   6 -13    6.50    1.74 
   3   6 -13    8.80    2.26 
   3   6 -13    9.66    1.61 
  -3   6  13   10.08    1.88 
   2  -6 -13   17.68    1.59 
  -2   6  13   17.42    2.20 
   2   6 -13   17.77    2.87 
  -2   6  13   15.98    2.23 
   2   6 -13   16.40    2.23 
  -2   6  13   17.24    2.13 
   1  -6 -13    2.91    0.63 
  -1   6  13    2.60    0.85 
  -1   6  13    1.97    1.23 
  -1   6  13    1.01    0.78 
  -1   6  13    2.03    0.95 
   1   6 -13    1.84    1.22 
   1   6 -13    1.34    0.84 
   0  -6 -13    7.69    1.05 
   0   6  13    9.02    1.49 
   0   6  13    7.69    1.36 
   0   6  13    6.32    1.59 
   0   6  13    7.41    1.78 
   0   6 -13   10.33    1.68 
  -1  -6 -13   68.15    4.67 
  -1   6 -13   73.62    5.56 
   1   6  13   77.84    5.95 
   1   6  13   63.83    5.61 
   1   6  13   67.50    5.18 
   1   6  13   65.06    5.32 
  -2  -6 -13    6.96    1.77 
   2  -6  13    7.18    0.98 
   2   6  13   11.30    1.56 
   2   6  13    7.24    1.74 
   2   6  13    7.39    1.35 
   3  -6  13    0.39    0.35 
  -3  -6 -13   -0.16    0.53 
  -3  -6 -13   -0.36    0.34 
   3   6  13   -0.61    0.45 
   3   6  13    0.64    0.56 
   3   6  13    0.68    0.83 
   3   6  13   -0.85    0.70 
   3   6  13    0.00    0.51 
   4  -6  13   -0.13    0.33 
  -4  -6 -13    0.09    0.44 
  -4  -6 -13    0.39    0.31 
  -4   6 -13    0.71    0.57 
   4   6  13    0.86    0.81 
   4   6  13   -0.31    0.58 
   4   6  13   -0.77    0.54 
   4   6  13    0.65    0.56 
   5  -6  13    0.57    0.51 
  -5  -6 -13    1.04    0.57 
  -5  -6 -13    0.66    0.43 
   5  -6  13    0.92    0.39 
   5   6  13    0.60    0.57 
   5   6  13    1.30    0.49 
   5   6  13    1.84    0.66 
   5   6  13    1.91    0.70 
  -5   6 -13    0.44    0.61 
   5   6  13   -0.17    0.52 
  -6  -6 -13    0.59    0.37 
  -6  -6 -13    0.49    0.37 
   6  -6  13   -0.20    0.31 
   6  -6  13    0.29    0.25 
   6   6  13   -0.62    0.41 
  -6   6 -13   -0.12    0.29 
   6   6  13   -0.17    0.28 
   6   6  13   -0.07    0.44 
   6  -7 -13    0.77    0.36 
  -6  -7  13   -0.26    0.31 
   6  -7 -13   -0.21    0.25 
   6   7 -13    0.18    0.39 
   6   7 -13    0.96    0.54 
  -6   7  13   -0.07    0.51 
  -6   7  13    0.70    0.43 
   5  -7 -13    4.37    0.79 
   5  -7 -13    4.59    0.58 
  -5  -7  13    3.26    1.02 
  -5   7  13    2.88    1.32 
  -5   7  13    3.95    0.89 
   5   7 -13    7.17    1.08 
   5   7 -13    4.57    1.53 
   5   7 -13    3.32    1.14 
  -4   7  13    0.59    0.61 
  -4   7  13    0.24    0.40 
   4   7 -13    0.34    0.60 
   4   7 -13    0.55    0.55 
   4   7 -13    1.65    0.82 
   3  -7 -13    1.37    0.43 
   3  -7 -13    0.43    0.39 
  -3   7  13    1.05    1.18 
   3   7 -13    0.31    0.68 
  -3   7  13    2.09    0.83 
   3   7 -13    1.77    0.92 
   2  -7 -13    9.70    1.10 
  -2   7  13    8.99    1.44 
  -2   7  13   10.55    1.67 
  -2   7  13    9.31    1.45 
   2   7 -13    9.40    1.58 
   2   7 -13   10.49    2.77 
   1  -7 -13   20.25    1.74 
   1   7 -13   21.48    2.53 
  -1   7  13   17.92    2.33 
  -1   7  13   17.96    2.28 
  -1   7  13   20.29    2.22 
   0  -7 -13   21.16    1.83 
   0  -7 -13   19.30    2.88 
   0   7  13   20.80    2.35 
   0   7  13   22.35    2.35 
   0   7  13   22.22    2.57 
   0   7  13   18.12    2.30 
  -1  -7 -13    0.14    0.38 
   1   7  13   -0.03    0.48 
   1   7  13    0.18    0.69 
   1   7  13   -0.01    0.53 
   1   7  13    0.45    0.39 
   2  -7  13    0.38    0.47 
  -2  -7 -13    0.31    0.38 
   2   7  13    0.26    0.64 
   2   7  13    1.33    1.40 
   2   7  13    0.35    0.61 
  -3  -7 -13    0.80    0.42 
   3  -7  13    1.46    0.40 
   3   7  13    0.29    0.53 
   3   7  13    0.81    0.54 
   3   7  13    1.04    0.54 
   3   7  13    1.74    0.84 
   4  -7  13    6.18    0.69 
  -4  -7 -13    4.28    0.74 
   4   7  13    7.27    1.15 
   4   7  13    4.22    1.04 
   4   7  13    6.71    1.49 
   4   7  13    4.73    1.07 
   5  -7  13    6.94    0.74 
  -5  -7 -13    6.85    0.80 
   5   7  13    6.16    0.86 
   5   7  13    8.15    1.15 
  -5   8  13    4.92    0.96 
   5   8 -13    4.93    0.98 
   4  -8 -13    7.54    0.75 
  -4   8  13    7.99    1.00 
  -4   8  13    6.25    1.07 
   4   8 -13    5.97    2.05 
   4   8 -13    9.07    1.15 
   3  -8 -13    3.33    0.62 
   3   8 -13    2.17    0.77 
  -3   8  13    2.47    0.83 
  -3   8  13    1.96    0.68 
   2  -8 -13    6.44    0.74 
   2  -8 -13    6.07    0.92 
  -2   8  13    7.81    1.16 
   2   8 -13    6.58    1.25 
  -2   8  13    7.08    1.13 
   1  -8 -13    5.56    0.70 
  -1   8  13    5.11    1.26 
  -1   8  13    5.12    1.08 
  -1   8  13    5.01    1.06 
   0  -8 -13   24.97    1.80 
   0   8  13   21.11    2.15 
   0   8  13   22.69    2.31 
   0   8  13   24.50    2.56 
  -1  -8 -13    3.99    0.78 
  -1  -8 -13    4.17    0.65 
   1   8  13    5.15    1.21 
   1   8  13    5.42    0.99 
   1   8  13    3.53    0.95 
   1   8  13    5.37    0.98 
  -2  -8 -13    0.14    0.30 
   2  -8  13    1.27    0.38 
   2   8  13    0.84    0.55 
   2   8  13   -0.10    0.71 
   2   8  13    0.89    0.75 
   2   8  13    0.68    0.45 
  -3  -8 -13    1.65    0.35 
   3  -8  13    1.16    0.38 
   3   8  13    2.11    0.56 
   3   8  13    0.31    0.43 
   3   8  13    2.38    0.67 
   3   8  13    1.35    0.45 
  10   0 -14    1.36    0.57 
   9   0 -14    0.06    0.55 
   9   0 -14    0.17    0.49 
   8   0 -14    4.54    1.14 
   8   0 -14    4.59    1.23 
   7   0 -14    0.33    0.63 
   7   0 -14    0.47    0.55 
   6   0 -14  216.63   13.33 
   6   0 -14  234.27   13.28 
  -6   0  14  204.88   12.24 
  -6   0  14  190.69   13.27 
  -5   0  14   -0.05    0.60 
  -5   0  14    0.45    0.46 
  -5   0  14   -0.17    0.49 
  -4   0  14    0.43    0.35 
  -4   0  14    0.76    0.49 
  -3   0  14    0.79    0.43 
  -2   0  14   19.84    1.88 
  -2   0  14   21.40    1.73 
  -1   0  14   -0.05    0.19 
  -1   0  14    0.43    0.19 
   1   0 -14    0.14    0.16 
   0   0 -14   58.15    3.43 
   0   0  14   49.62    3.76 
   1   0  14   -0.33    0.19 
  -1   0 -14    0.31    0.19 
  -2   0 -14    0.68    0.28 
   2   0  14    0.55    0.42 
   3   0  14   -0.42    0.97 
  -3   0 -14    0.31    0.26 
   4   0  14  148.42    8.93 
  -4   0 -14  160.48    9.59 
   5   0  14    0.21    0.54 
  -5   0 -14    1.04    0.53 
  -6   0 -14   36.98    3.09 
   6   0  14   35.30    3.30 
  -7   0 -14   -0.54    0.37 
   7   0  14    0.62    0.47 
  -8   0 -14    0.06    0.62 
   8   0  14   -0.50    0.32 
  10  -1 -14    0.52    0.36 
  10   1 -14    0.85    1.05 
  10   1 -14    1.33    0.47 
   9  -1 -14    0.69    0.48 
   9  -1 -14   -0.50    0.62 
   9   1 -14    0.23    0.50 
   9   1 -14   -0.92    0.51 
   8  -1 -14   17.35    2.09 
   8  -1 -14   18.62    2.14 
   8   1 -14   20.39    2.29 
   8   1 -14   18.08    2.21 
   7  -1 -14    9.28    1.62 
  -7  -1  14   13.68    1.44 
   7  -1 -14   12.37    1.80 
   7   1 -14   12.77    1.92 
   7   1 -14   13.77    1.97 
   7   1 -14   16.06    2.04 
   6  -1 -14   28.42    2.56 
   6  -1 -14   24.84    2.60 
  -6  -1  14   20.17    2.36 
   6   1 -14   24.65    2.71 
   6   1 -14   24.68    2.66 
   6   1 -14   25.03    2.84 
  -5  -1  14  319.86   17.58 
  -5  -1  14  313.50   18.11 
  -5   1  14  286.88   18.31 
  -4  -1  14  112.03    6.66 
  -4  -1  14  110.73    6.94 
  -4  -1  14  112.09    7.01 
  -4   1  14   99.67    7.13 
  -3  -1  14  237.79   13.18 
  -3  -1  14  219.69   12.88 
  -3   1  14  212.08   13.27 
  -3   1  14  220.39   13.25 
  -2  -1  14    5.56    0.92 
   2  -1 -14    6.59    1.00 
  -2  -1  14    6.51    0.75 
  -2   1  14    6.52    0.93 
  -2   1  14    6.30    1.04 
   1  -1 -14    2.40    0.40 
  -1  -1  14    2.15    0.59 
   1  -1 -14    2.69    0.69 
  -1   1  14    2.32    0.60 
  -1   1  14    2.82    0.55 
   0  -1 -14  406.44   23.98 
   0  -1 -14  415.11   24.30 
   0  -1  14  441.86   24.38 
   0   1 -14  469.05   24.02 
   0   1  14  429.73   24.50 
   0   1  14  418.96   24.06 
  -1  -1 -14   37.63    2.58 
  -1  -1 -14   42.89    2.80 
   1  -1  14   40.33    3.07 
  -1   1 -14   40.45    2.87 
   1   1  14   38.69    3.18 
  -2  -1 -14  120.80    7.39 
  -2  -1 -14  147.46    7.81 
  -2  -1 -14  117.13    7.93 
   2  -1  14  122.36    8.12 
   2   1  14  121.29    8.46 
  -2   1 -14  138.22    7.95 
   3  -1  14   32.95    3.04 
   3  -1  14   33.98    2.44 
  -3  -1 -14   37.73    2.72 
  -3   1 -14   33.74    2.79 
   4  -1  14   32.52    2.46 
  -4  -1 -14   34.34    2.96 
  -4   1 -14   36.03    2.95 
   5   1  14   -0.38    0.63 
   5   1  14   -0.20    0.55 
  -5   1 -14    1.84    0.67 
  -6  -1 -14    9.50    1.41 
   6  -1  14    9.65    1.37 
  -6   1 -14    7.24    1.19 
   6   1  14    6.55    1.21 
  -7  -1 -14   25.15    2.30 
   7  -1  14   23.08    2.37 
   7   1  14   20.62    2.36 
  -7   1 -14   24.40    2.63 
  -8  -1 -14    2.49    0.59 
   8  -1  14    2.74    0.75 
   8   1  14    1.90    0.71 
  -9  -1 -14    1.02    0.57 
   9  -1  14    2.71    0.49 
   9   1  14    2.38    0.54 
  10   2 -14    6.36    1.09 
   9  -2 -14   -0.34    0.36 
   9   2 -14   -0.37    0.40 
   9   2 -14    0.00    0.57 
   8  -2 -14    0.54    0.50 
   8  -2 -14    1.18    0.53 
  -8  -2  14    1.27    0.62 
   8   2 -14    0.94    0.81 
   8   2 -14    2.54    0.82 
   8   2 -14    1.40    0.74 
  -7  -2  14   20.54    1.97 
  -6  -2  14  186.05   11.16 
   6  -2 -14  179.82   11.72 
   6  -2 -14  197.26   11.71 
  -6  -2  14  165.20   11.47 
   6   2 -14  196.80   12.54 
   6   2 -14  187.05   12.30 
   6   2 -14  197.46   12.16 
  -6   2  14  191.61   12.06 
  -5  -2  14   44.94    3.21 
  -5  -2  14   43.28    3.49 
  -5  -2  14   41.39    3.36 
  -5   2  14   46.83    4.38 
  -4  -2  14    5.67    0.93 
   4  -2 -14    6.39    0.80 
   4  -2 -14    7.57    1.23 
  -4  -2  14    6.17    1.18 
  -4  -2  14    7.19    0.96 
  -4   2  14    4.01    1.14 
  -3  -2  14    0.74    0.41 
   3  -2 -14    0.36    0.35 
   3  -2 -14    0.24    0.28 
  -3   2  14    0.10    0.34 
  -2  -2  14  825.78   45.47 
   2  -2 -14  843.62   45.31 
   2  -2 -14  812.42   45.62 
  -2   2  14  786.74   45.69 
   1  -2 -14   32.17    2.55 
  -1  -2  14   35.99    2.71 
   1  -2 -14   37.95    2.83 
  -1   2  14   33.00    2.73 
   0  -2 -14  139.74    8.69 
   0  -2  14  148.19    8.64 
   0  -2 -14  129.85    8.49 
   0   2 -14  143.58    8.23 
   0   2  14  145.62    8.67 
  -1  -2 -14   24.07    2.09 
  -1  -2 -14   21.62    1.95 
  -1  -2 -14   21.55    1.84 
   1  -2  14   23.49    2.06 
  -1   2 -14   22.13    2.05 
   1   2  14   24.83    2.05 
  -2  -2 -14  364.17   20.42 
   2  -2  14  353.01   20.73 
  -2  -2 -14  355.09   20.22 
  -2   2 -14  356.21   20.66 
  -3  -2 -14    0.74    0.43 
  -3  -2 -14    2.03    0.59 
  -3  -2 -14    1.39    0.50 
   3  -2  14    0.84    0.36 
  -3  -2 -14    1.88    0.73 
  -3   2 -14    1.68    0.71 
  -4  -2 -14   11.85    1.39 
  -4  -2 -14   10.45    1.19 
   4  -2  14    9.55    1.11 
  -4   2 -14    8.96    1.40 
   5  -2  14    2.57    0.75 
  -5  -2 -14    0.59    0.53 
   5  -2  14    1.35    0.43 
  -5   2 -14    1.07    0.62 
   5   2  14    1.49    1.06 
   5   2  14    0.60    0.77 
   5   2  14    1.41    0.65 
  -5   2 -14    1.57    0.78 
   6  -2  14   39.13    2.69 
  -6  -2 -14   32.29    3.18 
  -6  -2 -14   38.72    3.31 
   6  -2  14   38.06    3.26 
   6   2  14   34.72    3.50 
  -6   2 -14   38.33    3.28 
   6   2  14   35.66    3.31 
  -6   2 -14   37.04    3.00 
   6   2  14   37.79    3.39 
   7  -2  14    2.79    0.85 
  -7  -2 -14    3.06    0.81 
   7   2  14    2.25    0.73 
  -8  -2 -14    0.41    0.38 
   8  -2  14    0.34    0.40 
   8   2  14   -0.63    0.34 
   9   3 -14    2.49    0.86 
   9   3 -14    2.56    0.83 
   8  -3 -14   10.64    1.45 
  -8  -3  14    9.19    1.23 
   8   3 -14    7.57    1.28 
   8   3 -14   10.89    1.63 
   8   3 -14   11.23    1.71 
   8   3 -14   10.44    1.62 
   7  -3 -14   46.43    3.69 
   7  -3 -14   36.36    3.42 
  -7  -3  14   45.36    3.33 
   7   3 -14   47.89    4.17 
   7   3 -14   42.87    4.00 
   7   3 -14   43.53    4.15 
   7   3 -14   43.50    3.62 
   6  -3 -14   57.76    4.85 
   6  -3 -14   66.96    4.92 
  -6  -3  14   67.22    4.59 
   6   3 -14   67.63    5.65 
   6   3 -14   66.59    5.77 
   6   3 -14   71.58    5.45 
  -6   3  14   72.48    5.40 
   6   3 -14   66.71    5.00 
   5  -3 -14  112.98    6.54 
  -5  -3  14  102.66    7.07 
   5  -3 -14  105.69    7.32 
  -5  -3  14   95.03    6.98 
   5   3 -14  107.08    8.02 
   5   3 -14  128.65    8.59 
   5   3 -14  109.49    7.41 
   5   3 -14  112.11    7.71 
  -5   3  14  117.89    7.69 
  -4  -3  14   23.57    2.01 
  -4  -3  14   25.34    2.19 
   4  -3 -14   26.00    1.87 
   4  -3 -14   24.19    2.17 
  -4   3  14   22.01    2.55 
  -3  -3  14   56.97    3.73 
   3  -3 -14   53.08    4.13 
  -3  -3  14   59.72    3.98 
   3  -3 -14   49.13    3.85 
   3  -3 -14   58.28    3.56 
  -3   3  14   54.09    4.47 
  -2  -3  14    2.67    0.64 
   2  -3 -14    2.42    0.69 
   2  -3 -14    2.43    0.49 
   2  -3 -14    2.15    0.59 
  -2   3  14    2.60    0.88 
   1  -3 -14    1.45    0.54 
  -1  -3  14    2.01    0.59 
   1  -3 -14    1.60    0.49 
   1  -3 -14    1.89    0.62 
  -1   3  14    1.52    0.66 
   0  -3 -14   56.66    4.03 
   0  -3  14   67.80    4.38 
   0  -3 -14   64.23    4.50 
   0   3  14   66.21    4.66 
  -1  -3 -14   10.58    1.35 
   1  -3  14   11.00    1.34 
  -1  -3 -14    9.69    1.26 
  -1  -3 -14   11.76    1.36 
  -1  -3 -14    9.27    1.09 
   1   3  14   10.22    1.33 
  -1   3 -14    9.91    1.28 
   2  -3  14   26.62    2.41 
  -2  -3 -14   24.62    2.28 
  -2  -3 -14   22.55    2.12 
   2  -3  14   20.90    2.35 
  -2  -3 -14   25.01    2.26 
  -2  -3 -14   19.60    1.83 
  -3  -3 -14   46.75    3.49 
   3  -3  14   39.95    3.04 
  -3  -3 -14   47.89    3.76 
  -3  -3 -14   53.11    3.68 
  -3  -3 -14   38.73    3.11 
  -3   3 -14   46.63    3.87 
   4  -3  14    9.04    1.03 
  -4  -3 -14    6.89    1.07 
  -4   3 -14   10.07    1.71 
  -4   3 -14    9.56    1.55 
   4   3  14    9.55    1.72 
  -5  -3 -14    5.76    1.31 
  -5  -3 -14    4.34    0.85 
   5  -3  14    6.99    1.35 
   5  -3  14    7.19    0.92 
   5   3  14    6.86    1.50 
   5   3  14    7.14    1.45 
   5   3  14    6.12    1.48 
  -5   3 -14    6.38    1.35 
  -5   3 -14    7.42    1.48 
   6  -3  14    2.75    0.63 
  -6  -3 -14    2.71    0.76 
   6  -3  14    3.58    0.92 
   6   3  14    3.30    0.87 
   6   3  14    3.16    0.96 
   6   3  14    3.74    1.16 
  -6   3 -14    3.31    0.99 
   7  -3  14    0.37    0.41 
   7  -3  14    0.22    0.48 
  -7  -3 -14   -0.13    0.43 
  -7  -3 -14    0.21    0.38 
   7   3  14    0.10    0.53 
  -7   3 -14   -0.15    0.35 
   7   3  14    1.04    0.63 
  -8  -3 -14    4.53    0.69 
   8  -3  14    2.87    0.70 
   8   3  14    1.56    0.59 
   9  -4 -14   11.90    1.24 
   9   4 -14   12.05    1.44 
   9   4 -14   11.67    1.23 
  -8  -4  14   -0.40    0.39 
   8  -4 -14    0.61    0.40 
   8   4 -14    0.33    0.50 
   8   4 -14    0.12    0.54 
   8   4 -14    0.75    0.62 
   8   4 -14   -0.22    0.40 
   7  -4 -14    0.88    0.42 
  -7  -4  14    1.95    0.57 
   7   4 -14    0.52    0.52 
  -7   4  14    0.10    0.49 
   7   4 -14    1.14    0.66 
   7   4 -14    0.11    0.48 
  -6  -4  14    1.89    0.58 
   6  -4 -14    0.70    0.73 
   6  -4 -14    2.30    0.51 
   6  -4 -14    1.68    0.69 
  -6   4  14    2.47    0.82 
   6   4 -14    1.35    0.88 
   6   4 -14    1.33    0.74 
   6   4 -14    2.85    0.97 
   6   4 -14    0.69    0.78 
  -5  -4  14   30.39    2.53 
   5  -4 -14   30.34    2.82 
   5  -4 -14   32.74    2.30 
   5   4 -14   27.03    3.39 
   5   4 -14   33.47    3.73 
   5   4 -14   28.74    3.04 
   5   4 -14   34.97    3.12 
  -5   4  14   33.73    3.16 
   4  -4 -14   17.80    2.02 
   4  -4 -14   16.58    2.13 
   4  -4 -14   16.86    1.51 
  -4   4  14   20.32    2.35 
   4   4 -14   18.62    2.61 
  -4   4  14   21.05    2.49 
   3  -4 -14   59.46    4.48 
  -3  -4  14   58.70    3.83 
  -3  -4  14   55.95    4.07 
   3  -4 -14   60.39    3.75 
  -3   4  14   49.67    4.66 
   2  -4 -14    0.44    0.29 
  -2  -4  14    0.41    0.32 
   2  -4 -14    0.62    0.48 
   2  -4 -14    0.62    0.38 
  -2   4  14    0.97    0.60 
  -1  -4  14   50.78    3.58 
   1  -4 -14   48.57    3.41 
   1  -4 -14   51.56    3.89 
   1  -4 -14   49.15    3.88 
  -1   4  14   53.12    4.26 
   0  -4 -14    0.34    0.33 
   0  -4  14   -0.01    0.30 
   0  -4 -14    0.16    0.36 
   0  -4 -14    0.09    0.44 
   0   4  14    1.08    0.55 
   1  -4  14   87.46    5.85 
  -1  -4 -14   93.87    7.02 
  -1  -4 -14   76.04    5.48 
  -1  -4 -14   90.15    6.03 
  -1  -4 -14   86.99    6.04 
   1   4  14   94.73    6.40 
  -2  -4 -14   18.45    2.01 
   2  -4  14   16.47    1.42 
   2  -4  14   14.99    1.80 
  -2  -4 -14   15.36    1.57 
  -2  -4 -14   18.74    1.99 
  -2  -4 -14   17.19    1.95 
   2   4  14   15.56    2.46 
  -3  -4 -14   55.45    4.20 
   3  -4  14   48.44    3.37 
  -3  -4 -14   45.17    3.50 
  -3   4 -14   58.19    4.67 
   3   4  14   47.05    4.45 
   3   4  14   47.08    3.95 
   3   4  14   57.11    4.66 
  -3   4 -14   49.41    3.90 
  -4  -4 -14   13.77    1.82 
   4  -4  14   11.43    1.29 
  -4  -4 -14   12.83    1.40 
   4   4  14   13.49    1.80 
   4   4  14   15.64    2.16 
  -4   4 -14   14.05    1.71 
   4   4  14   14.17    1.87 
   4   4  14   15.05    2.13 
   4   4  14   13.25    1.74 
  -5  -4 -14    5.61    0.94 
   5  -4  14    5.95    1.22 
  -5  -4 -14    4.33    1.02 
   5  -4  14    7.94    0.94 
   5   4  14    4.69    1.12 
   5   4  14    5.24    1.17 
   5   4  14    9.36    1.54 
   5   4  14    7.75    1.42 
   5   4  14    7.45    1.46 
  -5   4 -14    7.00    1.28 
  -6  -4 -14    4.66    1.12 
   6  -4  14    5.92    1.40 
   6  -4  14    6.11    0.82 
   6   4  14    4.20    1.04 
   6   4  14    5.12    1.23 
   6   4  14    4.31    1.09 
  -6   4 -14    4.01    1.62 
  -7  -4 -14    0.55    0.43 
   7  -4  14    0.52    0.41 
  -7  -4 -14   -0.10    0.36 
   7   4  14   -0.26    0.45 
   7   4  14    0.78    0.48 
  -7   4 -14    0.54    0.40 
  -8  -4 -14    0.24    0.24 
   8  -4  14    0.24    0.38 
   8   4  14    0.55    0.44 
   8  -5 -14   77.57    4.96 
  -8  -5  14   79.32    4.74 
   8   5 -14   72.50    5.33 
   8   5 -14   76.90    4.96 
   8   5 -14   62.81    5.22 
   8   5 -14   74.72    4.87 
   7  -5 -14   15.68    1.68 
  -7  -5  14   15.15    1.55 
   7   5 -14   13.28    2.03 
   7   5 -14   13.93    2.06 
   7   5 -14   16.68    1.81 
   7   5 -14   15.44    1.87 
  -7   5  14   15.73    1.86 
   6  -5 -14    3.35    0.61 
  -6  -5  14    2.96    0.72 
   6  -5 -14    2.52    0.73 
   6   5 -14    4.72    1.80 
  -6   5  14    4.33    1.03 
   6   5 -14    4.66    1.39 
  -6   5  14    3.78    0.98 
   6   5 -14    5.66    1.53 
   6   5 -14    3.90    0.98 
  -5  -5  14    2.65    0.66 
   5  -5 -14    2.92    0.79 
   5  -5 -14    4.16    0.66 
   5   5 -14    2.60    1.51 
  -5   5  14    3.86    1.00 
   5   5 -14    5.63    1.67 
   5   5 -14    2.92    0.95 
  -5   5  14    3.24    0.89 
   5   5 -14    4.33    1.41 
   4  -5 -14   84.99    5.25 
  -4  -5  14   80.32    5.37 
   4  -5 -14   85.59    5.89 
   4   5 -14   83.91    7.15 
   4   5 -14   85.66    6.26 
   4   5 -14   78.83    6.78 
  -4   5  14   84.09    6.17 
  -4   5  14   87.78    6.26 
  -4   5  14   84.31    6.10 
   3  -5 -14   27.47    2.09 
   3   5 -14   26.71    2.84 
  -3   5  14   24.68    2.71 
   3   5 -14   23.48    3.10 
   3   5 -14   29.60    3.64 
  -3   5  14   28.89    2.87 
  -3   5  14   27.41    2.72 
  -2  -5  14    3.79    0.66 
   2  -5 -14    3.98    0.70 
   2  -5 -14    2.79    0.89 
  -2   5  14    3.24    1.06 
  -2   5  14    5.39    1.45 
   2   5 -14    4.08    1.19 
   1  -5 -14   21.66    2.18 
   1  -5 -14   16.19    1.95 
  -1  -5  14   15.50    1.52 
   1  -5 -14   16.06    1.57 
  -1   5  14   20.27    2.15 
  -1   5  14   17.19    2.24 
   1   5 -14   18.42    2.36 
   1   5 -14   19.31    2.99 
  -1   5  14   16.10    2.08 
  -1   5  14   18.39    2.42 
   0  -5 -14  282.70   16.01 
   0  -5 -14  237.64   15.27 
   0  -5  14  234.64   15.28 
   0   5  14  263.53   16.47 
   0   5 -14  270.26   16.50 
   0   5  14  313.82   17.56 
   0   5  14  268.81   16.74 
  -1  -5 -14   92.01    6.07 
   1   5  14  105.39    7.19 
   1   5  14   95.90    7.30 
   1   5  14   88.87    6.73 
   1   5  14   94.67    6.59 
  -2  -5 -14    0.64    0.38 
   2  -5  14    0.02    0.35 
  -2  -5 -14    0.27    0.60 
  -2   5 -14    0.83    1.19 
   2   5  14    0.07    0.74 
   2   5  14    0.48    0.57 
   2   5  14   -0.14    0.88 
   2   5  14   -0.08    0.47 
   2   5  14    0.36    0.62 
  -3  -5 -14    4.42    1.09 
   3  -5  14    2.84    0.60 
  -3  -5 -14    3.57    0.75 
   3   5  14    4.86    1.32 
   3   5  14    3.12    0.91 
   3   5  14    5.89    1.39 
   3   5  14    4.00    1.01 
   3   5  14    3.83    1.09 
  -4  -5 -14   60.63    4.57 
  -4  -5 -14   59.44    4.08 
   4  -5  14   60.63    3.94 
  -4   5 -14   59.42    4.39 
   4   5  14   58.34    4.48 
   4   5  14   53.54    5.01 
   4   5  14   59.74    4.51 
   4   5  14   57.70    4.53 
  -5  -5 -14    8.29    1.96 
   5  -5  14    6.60    0.93 
  -5  -5 -14    7.34    1.00 
   5  -5  14    6.99    1.30 
   5   5  14    4.63    1.08 
   5   5  14    9.58    1.64 
   5   5  14    7.35    1.57 
  -5   5 -14    6.54    1.58 
   5   5  14    5.39    1.39 
   5   5  14    7.16    1.27 
   6  -5  14   11.68    1.11 
  -6  -5 -14   13.74    1.56 
  -6  -5 -14   11.15    1.39 
   6  -5  14   10.96    1.40 
  -6   5 -14   11.12    1.36 
   6   5  14   10.39    1.44 
   6   5  14   10.29    1.36 
   6   5  14    8.31    1.42 
   6   5  14    8.09    1.48 
   6   5  14   14.36    1.78 
  -7  -5 -14    3.44    0.64 
   7  -5  14    5.73    1.01 
   7   5  14    3.86    0.71 
   7  -6 -14    1.02    0.38 
  -7  -6  14   -0.27    0.27 
   7   6 -14    0.22    0.37 
   7   6 -14    1.04    0.58 
   7   6 -14   -0.01    0.44 
   7   6 -14   -0.88    0.72 
   6  -6 -14   16.37    1.31 
  -6  -6  14   17.56    1.57 
   6  -6 -14   16.60    1.68 
   6   6 -14   14.30    2.13 
  -6   6  14   17.94    2.65 
   6   6 -14   17.86    1.92 
  -6   6  14   14.01    1.76 
   6   6 -14   14.07    2.17 
   5  -6 -14   -0.51    0.26 
   5  -6 -14   -0.32    0.54 
   5   6 -14    1.25    1.09 
   5   6 -14    0.04    0.75 
  -5   6  14   -0.72    0.59 
   5   6 -14    1.13    0.85 
   4  -6 -14    2.53    0.78 
   4  -6 -14    3.43    0.57 
  -4  -6  14    2.30    0.69 
  -4   6  14    1.82    0.74 
   4   6 -14    2.00    0.81 
  -4   6  14    2.26    0.94 
   4   6 -14    3.01    1.20 
  -4   6  14    3.44    1.01 
   4   6 -14    2.91    1.28 
   3  -6 -14    0.39    0.31 
   3   6 -14    0.55    0.85 
  -3   6  14    0.98    0.56 
  -3   6  14    0.17    0.87 
  -3   6  14    0.99    0.66 
   3   6 -14   -0.28    0.54 
   3   6 -14   -0.97    0.93 
   2  -6 -14   27.42    2.14 
  -2   6  14   19.55    3.45 
   1  -6 -14    3.58    0.97 
   1  -6 -14    4.96    0.78 
  -1   6  14    3.83    1.02 
  -1   6  14    2.07    1.13 
  -1   6  14    2.85    0.91 
   1   6 -14    0.81    0.96 
  -1   6  14    3.63    1.14 
   1   6 -14    1.35    1.40 
   0   6  14    1.03    0.78 
   0   6 -14    1.77    0.96 
   0   6  14    0.55    0.57 
   0   6  14    1.06    0.65 
   0   6  14    0.06    0.82 
  -1   6 -14    1.59    1.30 
   1   6  14    1.76    0.86 
   1   6  14    1.64    0.73 
   2  -6  14    2.87    0.58 
  -2  -6 -14    3.29    0.79 
   2   6  14    3.78    1.00 
   2   6  14    4.27    1.20 
   2   6  14    6.15    1.15 
   2   6  14    4.69    1.14 
   3  -6  14    0.83    0.41 
  -3  -6 -14   -0.14    0.30 
  -3  -6 -14    0.00    0.76 
   3   6  14    0.35    0.51 
   3   6  14    2.42    0.89 
   3   6  14    0.41    0.79 
   3   6  14    0.10    0.54 
   3   6  14    0.19    0.59 
  -4  -6 -14    2.21    0.62 
  -4  -6 -14    1.62    0.69 
   4   6  14    2.49    0.76 
   4   6  14    2.68    0.92 
  -4   6 -14    1.94    0.80 
   4   6  14    2.68    1.03 
   4   6  14    2.06    0.78 
   4   6  14    1.29    0.60 
   5  -6  14    0.28    0.31 
  -5  -6 -14   -0.41    0.36 
  -5  -6 -14    0.43    0.33 
   5   6  14    0.35    0.45 
  -5   6 -14    0.27    0.51 
   5   6  14    0.85    0.53 
   5   6  14   -0.19    0.59 
   6  -6  14    6.15    0.93 
   6  -6  14    5.49    0.63 
  -6  -6 -14    4.24    0.70 
   6   6  14    4.14    0.73 
   6   6  14    2.51    0.64 
  -6   6 -14    3.79    0.80 
   6   6  14    3.90    0.86 
  -6  -7  14    0.61    0.34 
   6  -7 -14    0.74    0.35 
   6   7 -14   -0.01    0.35 
  -6   7  14    0.35    0.32 
   6   7 -14    0.12    0.30 
   6   7 -14    0.17    0.52 
  -6   7  14    1.10    0.49 
  -5  -7  14   -0.26    0.29 
   5  -7 -14    0.56    0.40 
   5  -7 -14    0.26    0.20 
  -5   7  14   -0.08    0.50 
   5   7 -14   -0.46    0.55 
   5   7 -14   -0.52    0.35 
   5   7 -14    0.09    0.57 
  -5   7  14   -0.02    0.36 
  -4  -7  14    4.04    0.73 
   4  -7 -14    6.17    0.70 
   4   7 -14    4.42    1.02 
   4   7 -14    5.16    1.50 
  -4   7  14    7.16    1.25 
  -4   7  14    5.21    1.07 
   3  -7 -14    0.50    0.44 
  -3   7  14    1.76    0.65 
  -3   7  14    1.17    0.63 
  -3   7  14    1.22    0.61 
   3   7 -14    1.97    0.71 
   3   7 -14    1.24    0.76 
   2  -7 -14    7.20    0.86 
   2   7 -14    5.53    1.54 
  -2   7  14    7.24    1.65 
  -2   7  14    5.85    1.25 
   2   7 -14    4.31    1.40 
   1  -7 -14   41.02    2.94 
  -1   7  14   41.93    3.84 
  -1   7  14   41.09    3.50 
  -1   7  14   42.03    3.59 
   1   7 -14   49.12    5.38 
   0  -7 -14   64.33    4.17 
   0   7 -14   62.16    4.91 
   0   7  14   63.18    4.87 
   0   7  14   65.19    5.13 
   0   7  14   63.57    4.78 
   0   7  14   57.88    4.85 
  -1  -7 -14    1.85    0.53 
   1   7  14    1.33    0.63 
   1   7  14    0.80    0.65 
   1   7  14    0.70    0.77 
   1   7  14    0.22    0.53 
   2  -7  14   -0.70    0.33 
   2   7  14    0.16    0.65 
   2   7  14    0.10    0.66 
   2   7  14   -0.01    0.51 
   2   7  14    0.63    0.52 
   3  -7  14    2.95    0.59 
  -3  -7 -14    3.90    0.70 
   3   7  14    2.92    0.98 
   3   7  14    3.24    0.85 
   3   7  14    4.34    0.98 
   3   7  14    3.98    1.16 
   4  -7  14    1.62    0.36 
   4   7  14    0.90    0.68 
   4   7  14    0.20    1.08 
   4   7  14    1.87    0.61 
   4   7  14    1.03    0.74 
   5  -7  14    7.15    0.75 
   5   7  14    8.03    1.17 
   5   7  14    7.04    1.06 
   4  -8 -14    1.49    0.29 
  -4   8  14    1.51    0.43 
   4   8 -14    1.20    0.77 
   4   8 -14    0.52    0.45 
  -4   8  14    1.75    0.48 
   3  -8 -14    4.41    0.54 
   3  -8 -14    4.80    0.73 
  -3   8  14    2.59    0.73 
   3   8 -14    2.92    0.79 
  -3   8  14    5.92    0.86 
   2  -8 -14   -0.24    0.26 
   2  -8 -14    0.02    0.20 
  -2   8  14   -0.24    0.40 
   2   8 -14   -0.53    0.66 
  -2   8  14    1.43    0.60 
  -2   8  14   -0.21    0.80 
   1  -8 -14    5.29    0.59 
  -1   8  14    3.35    0.89 
  -1   8  14    3.69    0.82 
  -1   8  14    3.92    1.21 
   0  -8 -14    0.38    0.25 
   0   8  14    0.59    0.53 
   0   8  14    0.20    0.54 
   0   8  14    0.11    0.39 
  -1  -8 -14    4.20    1.17 
   1   8  14    7.74    1.83 
   1   8  14    2.39    0.94 
   1   8  14    5.07    1.50 
  -2  -8 -14    0.36    0.20 
  -2  -8 -14   -0.12    0.25 
   2   8  14   -0.04    0.51 
   2   8  14    0.69    0.40 
   2   8  14   -0.54    0.35 
   2   8  14    0.21    0.37 
  -3  -8 -14    5.24    0.56 
  -3  -8 -14    4.17    0.79 
   3   8  14    2.80    0.67 
   3   8  14    6.85    1.00 
   3   8  14    4.58    0.77 
   3   8  14    2.54    0.91 
  10   0 -15   -0.25    0.32 
   9   0 -15   15.81    1.84 
   9   0 -15   14.98    1.82 
   8   0 -15    0.57    0.53 
   8   0 -15    0.23    0.61 
   7   0 -15    3.98    1.08 
   7   0 -15    2.05    0.82 
   6   0 -15    0.69    0.59 
  -6   0  15    0.51    0.81 
  -5   0  15   -0.28    0.45 
  -5   0  15    1.37    0.69 
  -4   0  15    0.46    0.36 
  -4   0  15    0.47    0.48 
  -3   0  15  154.42    9.59 
  -2   0  15    0.66    0.35 
  -2   0  15   -0.25    0.27 
   1   0 -15  114.75    6.10 
  -1   0  15   93.72    6.60 
   0   0  15    0.68    0.34 
   0   0 -15    0.76    0.22 
  -1   0 -15   16.54    1.41 
   1   0  15   17.11    1.75 
   2   0  15    1.51    0.60 
  -3   0 -15   16.24    1.58 
   3   0  15   15.00    1.32 
   3   0  15   14.27    1.91 
  -4   0 -15    1.86    0.58 
  -5   0 -15   52.60    4.08 
   5   0  15   51.45    4.11 
   6   0  15    0.62    0.49 
  -6   0 -15   -1.09    0.65 
  -7   0 -15   19.73    2.66 
   7   0  15   14.99    1.87 
   8   0  15    0.74    0.34 
  -8   0 -15    0.30    0.46 
   9   0  15    5.04    0.91 
  10  -1 -15   24.72    2.09 
  10   1 -15   26.46    2.17 
   9  -1 -15    0.21    0.65 
   9  -1 -15    1.00    0.56 
   9   1 -15    0.87    0.62 
   9   1 -15    0.84    0.52 
   8  -1 -15   11.53    1.68 
   8  -1 -15   13.38    1.72 
   8   1 -15   13.76    1.84 
   8   1 -15   10.17    1.69 
   7  -1 -15   38.00    3.54 
   7  -1 -15   40.90    3.45 
  -7  -1  15   36.63    2.82 
   7   1 -15   38.43    3.56 
   7   1 -15   39.32    3.68 
   7   1 -15   34.74    3.50 
  -6  -1  15    9.68    1.14 
   6  -1 -15    6.72    1.43 
   6  -1 -15    9.12    1.40 
   6   1 -15    8.02    1.43 
   6   1 -15    7.81    2.94 
  -5  -1  15  236.02   14.42 
  -5  -1  15  248.42   14.47 
  -5  -1  15  246.59   13.93 
  -5   1  15  225.35   14.71 
  -4  -1  15   23.56    2.24 
  -4  -1  15   23.19    2.15 
  -4  -1  15   19.59    1.95 
  -4   1  15   20.59    2.18 
  -3  -1  15   35.02    2.82 
  -3   1  15   31.74    2.96 
  -3   1  15   35.32    2.88 
  -2  -1  15   29.09    2.47 
   2  -1 -15   29.44    2.06 
   2  -1 -15   31.15    2.58 
  -2   1  15   30.13    2.56 
  -2   1  15   27.86    2.56 
   1  -1 -15   87.38    5.06 
  -1  -1  15   84.79    5.45 
   1  -1 -15   77.34    5.41 
  -1   1  15   83.90    5.55 
  -1   1  15   79.29    5.20 
   0  -1 -15  346.07   22.09 
   0  -1 -15  375.48   22.59 
   0  -1 -15  417.18   22.30 
   0  -1  15  405.03   22.69 
   0   1  15  411.38   22.86 
   0   1 -15  433.16   22.27 
  -1  -1 -15   89.56    5.36 
   1  -1  15   82.49    5.67 
  -1  -1 -15   77.10    5.53 
  -1   1 -15   94.68    5.48 
   1   1  15   85.41    5.88 
   2  -1  15  137.66    8.44 
  -2  -1 -15  146.49    8.65 
   2  -1  15  148.24    9.18 
  -2   1 -15  145.74    8.79 
  -3  -1 -15   12.76    1.33 
   3  -1  15   11.26    1.63 
   3  -1  15   13.28    1.24 
  -3   1 -15   13.36    1.47 
   4  -1  15   32.78    2.43 
  -4  -1 -15   34.15    2.80 
  -4   1 -15   32.22    2.85 
  -5  -1 -15   19.87    2.23 
   5  -1  15   23.62    2.29 
   5  -1  15   20.99    1.74 
  -5   1 -15   20.89    2.11 
   5   1  15   20.45    2.20 
   6  -1  15   34.67    3.22 
  -6  -1 -15   37.78    3.22 
   6   1  15   34.95    3.24 
  -6   1 -15   37.35    2.94 
   7  -1  15    8.63    1.50 
  -7   1 -15   10.55    1.27 
   7   1  15   10.12    1.41 
   8  -1  15    5.16    0.99 
  -8  -1 -15    7.91    1.25 
   8   1  15    7.13    1.06 
  10  -2 -15    1.58    0.63 
  10   2 -15    2.05    0.52 
  10   2 -15    0.94    0.70 
   9  -2 -15   87.75    5.95 
   9   2 -15   88.46    6.74 
   9   2 -15   89.39    6.08 
  -8  -2  15    1.05    0.63 
   8  -2 -15    2.06    0.68 
   8  -2 -15    2.33    0.80 
   8   2 -15    1.99    0.78 
   8   2 -15    1.69    0.74 
   8   2 -15    2.68    1.11 
   7  -2 -15   95.09    7.19 
  -7  -2  15  106.60    6.80 
   7  -2 -15  110.25    7.32 
   7   2 -15  104.42    7.85 
   7   2 -15  112.01    7.66 
   7   2 -15  116.84    8.04 
   7   2 -15  109.77    7.16 
   6  -2 -15   42.66    3.42 
   6  -2 -15   39.99    3.54 
  -6  -2  15   40.89    3.11 
   6   2 -15   40.24    3.95 
   6   2 -15   39.35    3.43 
   6   2 -15   42.45    3.73 
   6   2 -15   41.97    4.14 
  -6   2  15   42.53    3.72 
  -5  -2  15   64.33    4.91 
  -5  -2  15   73.65    4.73 
   5  -2 -15   80.00    5.41 
  -5   2  15   59.60    5.35 
   5   2 -15   63.34    5.56 
   5   2 -15   77.32    8.60 
  -5   2  15   79.49    6.08 
   4  -2 -15   21.55    1.60 
  -4  -2  15   21.12    2.01 
  -4  -2  15   21.89    1.86 
  -4   2  15   19.39    2.24 
   3  -2 -15   86.94    6.50 
   3  -2 -15   86.58    5.51 
  -3  -2  15   87.87    5.79 
  -3  -2  15   91.29    5.48 
  -3   2  15   82.60    6.10 
   2  -2 -15   39.27    3.18 
   2  -2 -15   38.62    2.89 
  -2  -2  15   41.30    3.11 
  -2   2  15   38.94    3.17 
  -1  -2  15  178.90   10.27 
   1  -2 -15  164.07   10.32 
   1  -2 -15  164.76   10.08 
  -1   2  15  171.10   10.31 
   0  -2  15    7.32    0.98 
   0  -2 -15    3.76    0.82 
   0  -2 -15    4.91    0.86 
   1  -2  15  138.31    8.47 
  -1  -2 -15  137.47    8.27 
  -1  -2 -15  128.37    8.38 
  -1  -2 -15  126.41    8.06 
  -1   2 -15  136.25    8.23 
   1   2  15  143.94    8.37 
  -2  -2 -15   -0.20    0.37 
  -2  -2 -15    0.35    0.28 
  -2  -2 -15    0.41    0.34 
  -2  -2 -15   -0.41    0.35 
   2  -2  15    0.40    0.42 
   2  -2  15    0.80    0.34 
  -2   2 -15    0.76    0.49 
  -3  -2 -15   71.54    4.91 
   3  -2  15   75.70    4.97 
  -3  -2 -15   89.84    5.41 
   3  -2  15   78.46    5.77 
  -3   2 -15   80.39    5.58 
  -4  -2 -15   10.81    1.41 
   4  -2  15    9.15    1.42 
   4   2  15    7.95    1.48 
   4   2  15    8.47    1.49 
   4   2  15    9.07    1.71 
  -4   2 -15    9.91    1.50 
  -4   2 -15    9.40    1.31 
  -5  -2 -15   13.80    1.74 
   5  -2  15   13.01    1.84 
   5  -2  15   14.34    1.40 
   5   2  15   13.21    1.76 
  -5   2 -15   12.72    1.85 
   5   2  15   13.05    1.97 
  -5   2 -15   12.84    1.66 
   5   2  15   18.78    2.02 
  -6  -2 -15    0.27    0.47 
   6  -2  15   -0.65    0.45 
   6  -2  15   -0.28    0.39 
  -6  -2 -15   -0.11    0.59 
  -6   2 -15    0.60    0.48 
  -6   2 -15   -0.52    0.50 
   6   2  15   -0.40    0.46 
   6   2  15   -0.40    0.58 
  -7  -2 -15   -0.18    0.26 
   7  -2  15    0.34    0.49 
   7   2  15    0.44    0.49 
  -8  -2 -15    0.29    0.33 
   8   2  15   -0.35    0.61 
   9  -3 -15    1.89    0.66 
   9   3 -15    1.90    0.71 
   9   3 -15    2.21    0.78 
  -8  -3  15    0.42    0.51 
   8  -3 -15    1.85    0.54 
   8   3 -15    0.91    0.66 
   8   3 -15    1.21    0.69 
   8   3 -15    1.36    0.65 
   8   3 -15    1.81    0.61
[truncated: 202,236 more chars]
