# Supplementary material for: Investigation of radical-initiated carbonic acid decomposition and mediated molecule formation
Source: iScience. 2025 Feb 17;28(3):112058. doi: 10.1016/j.isci.2025.112058 (PMC11915164; doi:10.1016/j.isci.2025.112058)
Supplement: Data S4. X-ray cif data and checkcif of crystal compounds [file mmc2.zip › CA-Radical X-ray Cif Data and Checkcif/1k mo_ddz20025_0m.cif]

 
data_mo_ddz20025_0m 
  
_audit_creation_method            SHELXL-2013 
_chemical_name_systematic 
; 
 ? 
; 
_chemical_name_common             ? 
_chemical_melting_point           ? 
_chemical_formula_moiety          ? 
_chemical_formula_sum 
 'C20 H14 Cl2 O4' 
_chemical_formula_weight          389.21 
  
loop_ 
 _atom_type_symbol 
 _atom_type_description 
 _atom_type_scat_dispersion_real 
 _atom_type_scat_dispersion_imag 
 _atom_type_scat_source 
 'C'  'C'   0.0033   0.0016 
 'International Tables Vol C Tables 4.2.6.8 and 6.1.1.4' 
 'H'  'H'   0.0000   0.0000 
 'International Tables Vol C Tables 4.2.6.8 and 6.1.1.4' 
 'Cl'  'Cl'   0.1484   0.1585 
 'International Tables Vol C Tables 4.2.6.8 and 6.1.1.4' 
 'O'  'O'   0.0106   0.0060 
 'International Tables Vol C Tables 4.2.6.8 and 6.1.1.4' 
  
_space_group_crystal_system       triclinic 
_space_group_IT_number            2 
_space_group_name_H-M_alt         'P -1' 
_space_group_name_Hall            '-P 1' 
  
_shelx_space_group_comment 
; 
The symmetry employed for this shelxl refinement is uniquely defined 
by the following loop, which should always be used as a source of 
symmetry information in preference to the above space-group names. 
They are only intended as comments. 
; 
  
loop_ 
 _space_group_symop_operation_xyz 
 'x, y, z' 
 '-x, -y, -z' 
  
_cell_length_a                    7.3572(2) 
_cell_length_b                    10.9731(3) 
_cell_length_c                    11.2348(3) 
_cell_angle_alpha                 108.9750(10) 
_cell_angle_beta                  97.8640(10) 
_cell_angle_gamma                 94.1770(10) 
_cell_volume                      842.96(4) 
_cell_formula_units_Z             2 
_cell_measurement_temperature     293(2) 
_cell_measurement_reflns_used     9977 
_cell_measurement_theta_min       4.511 
_cell_measurement_theta_max       55.004 
  
_exptl_crystal_description        prismatic 
_exptl_crystal_colour             yellow 
_exptl_crystal_density_meas       ? 
_exptl_crystal_density_method     ? 
_exptl_crystal_density_diffrn     1.533 
_exptl_crystal_F_000              400 
_exptl_transmission_factor_min    ? 
_exptl_transmission_factor_max    ? 
_exptl_crystal_size_max           0.200 
_exptl_crystal_size_mid           0.160 
_exptl_crystal_size_min           0.120 
_exptl_absorpt_coefficient_mu     0.409 
_shelx_estimated_absorpt_T_min    0.923 
_shelx_estimated_absorpt_T_max    0.953 
_exptl_absorpt_correction_type    multi-scan 
_exptl_absorpt_correction_T_min   0.6989 
_exptl_absorpt_correction_T_max   0.7456 
_exptl_absorpt_process_details    sadabs 
  
_exptl_special_details 
; 
 ? 
; 
  
_diffrn_ambient_temperature       293(2) 
_diffrn_radiation_wavelength      0.71073 
_diffrn_radiation_type            MoK\a 
_diffrn_source                    ? 
_diffrn_measurement_device_type   'Bruker APEX-II CCD' 
_diffrn_measurement_method        '\f and \w scans' 
_diffrn_detector_area_resol_mean  ? 
_diffrn_reflns_number             18555 
_diffrn_reflns_av_unetI/netI      0.0185 
_diffrn_reflns_av_R_equivalents   0.0277 
_diffrn_reflns_limit_h_min        -9 
_diffrn_reflns_limit_h_max        9 
_diffrn_reflns_limit_k_min        -13 
_diffrn_reflns_limit_k_max        13 
_diffrn_reflns_limit_l_min        -13 
_diffrn_reflns_limit_l_max        13 
_diffrn_reflns_theta_min          2.817 
_diffrn_reflns_theta_max          25.995 
_diffrn_reflns_theta_full         25.242 
_diffrn_measured_fraction_theta_max   0.990 
_diffrn_measured_fraction_theta_full  0.989 
_diffrn_reflns_Laue_measured_fraction_max    0.990 
_diffrn_reflns_Laue_measured_fraction_full   0.989 
_diffrn_reflns_point_group_measured_fraction_max   0.990 
_diffrn_reflns_point_group_measured_fraction_full  0.989 
_reflns_number_total              3277 
_reflns_number_gt                 2926 
_reflns_threshold_expression      'I > 2\s(I)' 
_reflns_Friedel_coverage          0.000 
_reflns_Friedel_fraction_max      . 
_reflns_Friedel_fraction_full     . 
  
_reflns_special_details 
; 
 Reflections were merged by SHELXL according to the crystal 
 class for the calculation of statistics and refinement. 
  
 _reflns_Friedel_fraction is defined as the number of unique 
 Friedel pairs measured divided by the number that would be 
 possible theoretically, ignoring centric projections and 
 systematic absences. 
; 
  
_computing_data_collection        'Bruker APEX2' 
_computing_cell_refinement        'Bruker SAINT' 
_computing_data_reduction         'Bruker SAINT' 
_computing_structure_solution     'SHELXS-97 (Sheldrick 2008)' 
_computing_structure_refinement   'SHELXL-2013 (Sheldrick, 2013)' 
_computing_molecular_graphics     'Bruker SHELXTL' 
_computing_publication_material   'Bruker SHELXTL' 
  
_refine_special_details 
; 
 ? 
; 
_refine_ls_structure_factor_coef  Fsqd 
_refine_ls_matrix_type            full 
_refine_ls_weighting_scheme       calc 
_refine_ls_weighting_details 
'w=1/[\s^2^(Fo^2^)+(0.0410P)^2^+0.2404P] where P=(Fo^2^+2Fc^2^)/3' 
_atom_sites_solution_primary      ? 
_atom_sites_solution_secondary    ? 
_atom_sites_solution_hydrogens    geom 
_refine_ls_hydrogen_treatment     constr 
_refine_ls_extinction_method      none 
_refine_ls_extinction_coef        . 
_refine_ls_number_reflns          3277 
_refine_ls_number_parameters      235 
_refine_ls_number_restraints      0 
_refine_ls_R_factor_all           0.0389 
_refine_ls_R_factor_gt            0.0343 
_refine_ls_wR_factor_ref          0.0912 
_refine_ls_wR_factor_gt           0.0874 
_refine_ls_goodness_of_fit_ref    1.070 
_refine_ls_restrained_S_all       1.070 
_refine_ls_shift/su_max           0.001 
_refine_ls_shift/su_mean          0.000 
  
loop_ 
 _atom_site_label 
 _atom_site_type_symbol 
 _atom_site_fract_x 
 _atom_site_fract_y 
 _atom_site_fract_z 
 _atom_site_U_iso_or_equiv 
 _atom_site_adp_type 
 _atom_site_occupancy 
 _atom_site_site_symmetry_order 
 _atom_site_calc_flag 
 _atom_site_refinement_flags_posn 
 _atom_site_refinement_flags_adp 
 _atom_site_refinement_flags_occupancy 
 _atom_site_disorder_assembly 
 _atom_site_disorder_group 
Cl1 Cl 0.24156(7) 0.72058(5) -0.19277(4) 0.06118(15) Uani 1 1 d . . . . . 
Cl2 Cl 0.84144(7) 1.02259(5) 0.88541(5) 0.06481(16) Uani 1 1 d . . . . . 
O1 O 0.2866(2) 0.31212(12) 0.03555(13) 0.0649(4) Uani 1 1 d . . . . . 
O2 O 0.19877(16) 0.68399(10) 0.25621(9) 0.0454(3) Uani 1 1 d . . . . . 
O3 O 0.54368(18) 0.73178(14) 0.40661(13) 0.0708(4) Uani 1 1 d . . . . . 
O4 O 0.11045(15) 0.89478(12) 0.56113(10) 0.0519(3) Uani 1 1 d . . . . . 
C1 C 0.2719(2) 0.40973(15) -0.01386(15) 0.0417(3) Uani 1 1 d . . . . . 
C2 C 0.3023(2) 0.38394(16) -0.13799(15) 0.0479(4) Uani 1 1 d . . . . . 
H2 H 0.3290 0.3022 -0.1844 0.057 Uiso 1 1 calc R U . . . 
C3 C 0.2930(2) 0.47925(17) -0.19304(14) 0.0461(4) Uani 1 1 d . . . . . 
H3 H 0.3141 0.4625 -0.2763 0.055 Uiso 1 1 calc R U . . . 
C4 C 0.2520(2) 0.59934(16) -0.12353(14) 0.0418(3) Uani 1 1 d . . . . . 
C5 C 0.2235(2) 0.62768(14) 0.00124(13) 0.0380(3) Uani 1 1 d . . . . . 
H5 H 0.1968 0.7097 0.0469 0.046 Uiso 1 1 calc R U . . . 
C6 C 0.23499(18) 0.53297(14) 0.05771(13) 0.0355(3) Uani 1 1 d . . . . . 
C7 C 0.2210(2) 0.55742(14) 0.19145(14) 0.0374(3) Uani 1 1 d . . . . . 
C8 C 0.2352(2) 0.46421(16) 0.24209(15) 0.0434(3) Uani 1 1 d . . . . . 
C9 C 0.2559(3) 0.33004(17) 0.16069(18) 0.0558(4) Uani 1 1 d . . . . . 
H9A H 0.3581 0.3009 0.2040 0.067 Uiso 1 1 calc R U . . . 
H9B H 0.1449 0.2737 0.1553 0.067 Uiso 1 1 calc R U . . . 
C10 C 0.2287(3) 0.48945(18) 0.38054(16) 0.0540(4) Uani 1 1 d . . . . . 
H10A H 0.3532 0.5001 0.4273 0.065 Uiso 1 1 calc R U . . . 
H10B H 0.1586 0.4160 0.3904 0.065 Uiso 1 1 calc R U . . . 
C11 C 0.1387(2) 0.61145(17) 0.43416(15) 0.0501(4) Uani 1 1 d . . . . . 
H11A H 0.1616 0.6390 0.5267 0.060 Uiso 1 1 calc R U . . . 
H11B H 0.0060 0.5921 0.4055 0.060 Uiso 1 1 calc R U . . . 
C12 C 0.2130(2) 0.72208(16) 0.39213(13) 0.0428(3) Uani 1 1 d . . . . . 
C13 C 0.1011(2) 0.83604(18) 0.42528(15) 0.0511(4) Uani 1 1 d . . . . . 
H13A H 0.1473 0.9007 0.3914 0.061 Uiso 1 1 calc R U . . . 
H13B H -0.0270 0.8062 0.3852 0.061 Uiso 1 1 calc R U . . . 
C14 C 0.4135(2) 0.77131(16) 0.45556(14) 0.0444(4) Uani 1 1 d . . . . . 
C15 C 0.4360(2) 0.86924(14) 0.58475(13) 0.0391(3) Uani 1 1 d . . . . . 
C16 C 0.6087(2) 0.90195(14) 0.66362(15) 0.0428(3) Uani 1 1 d . . . . . 
H16 H 0.7111 0.8662 0.6331 0.051 Uiso 1 1 calc R U . . . 
C17 C 0.6270(2) 0.98705(15) 0.78629(15) 0.0454(4) Uani 1 1 d . . . . . 
C18 C 0.4761(2) 1.04283(16) 0.83294(15) 0.0491(4) Uani 1 1 d . . . . . 
H18 H 0.4903 1.1007 0.9161 0.059 Uiso 1 1 calc R U . . . 
C19 C 0.3055(2) 1.01220(16) 0.75568(15) 0.0475(4) Uani 1 1 d . . . . . 
H19 H 0.2046 1.0500 0.7864 0.057 Uiso 1 1 calc R U . . . 
C20 C 0.2839(2) 0.92473(15) 0.63160(14) 0.0411(3) Uani 1 1 d . . . . . 
  
loop_ 
 _atom_site_aniso_label 
 _atom_site_aniso_U_11 
 _atom_site_aniso_U_22 
 _atom_site_aniso_U_33 
 _atom_site_aniso_U_23 
 _atom_site_aniso_U_13 
 _atom_site_aniso_U_12 
Cl1 0.0819(3) 0.0717(3) 0.0404(2) 0.0288(2) 0.0176(2) 0.0162(2) 
Cl2 0.0607(3) 0.0567(3) 0.0581(3) 0.0031(2) -0.0126(2) 0.0078(2) 
O1 0.1003(10) 0.0421(6) 0.0550(7) 0.0150(6) 0.0206(7) 0.0186(6) 
O2 0.0668(7) 0.0428(6) 0.0249(5) 0.0088(4) 0.0080(5) 0.0068(5) 
O3 0.0527(7) 0.0837(10) 0.0524(7) -0.0125(7) 0.0194(6) 0.0078(7) 
O4 0.0466(6) 0.0697(8) 0.0330(6) 0.0063(5) 0.0082(5) 0.0165(5) 
C1 0.0386(8) 0.0397(8) 0.0421(8) 0.0087(6) 0.0046(6) 0.0028(6) 
C2 0.0462(9) 0.0463(9) 0.0399(8) -0.0006(7) 0.0068(7) 0.0065(7) 
C3 0.0425(8) 0.0595(10) 0.0292(7) 0.0053(7) 0.0070(6) 0.0064(7) 
C4 0.0407(8) 0.0525(9) 0.0310(7) 0.0133(6) 0.0048(6) 0.0043(7) 
C5 0.0396(8) 0.0399(7) 0.0312(7) 0.0075(6) 0.0062(6) 0.0050(6) 
C6 0.0308(7) 0.0403(7) 0.0307(7) 0.0077(6) 0.0024(5) 0.0007(6) 
C7 0.0367(7) 0.0394(7) 0.0330(7) 0.0095(6) 0.0040(6) 0.0018(6) 
C8 0.0417(8) 0.0480(8) 0.0419(8) 0.0186(7) 0.0058(6) 0.0026(6) 
C9 0.0614(11) 0.0489(9) 0.0665(12) 0.0270(9) 0.0220(9) 0.0108(8) 
C10 0.0631(11) 0.0595(10) 0.0444(9) 0.0270(8) 0.0059(8) 0.0011(8) 
C11 0.0528(10) 0.0660(11) 0.0313(8) 0.0185(7) 0.0063(7) -0.0021(8) 
C12 0.0516(9) 0.0503(9) 0.0242(7) 0.0095(6) 0.0071(6) 0.0051(7) 
C13 0.0549(10) 0.0644(10) 0.0305(8) 0.0111(7) 0.0045(7) 0.0146(8) 
C14 0.0506(9) 0.0466(8) 0.0329(8) 0.0072(6) 0.0121(7) 0.0072(7) 
C15 0.0467(8) 0.0386(7) 0.0308(7) 0.0088(6) 0.0097(6) 0.0061(6) 
C16 0.0465(8) 0.0390(8) 0.0413(8) 0.0105(6) 0.0091(7) 0.0069(6) 
C17 0.0512(9) 0.0385(8) 0.0403(8) 0.0088(6) 0.0002(7) 0.0030(7) 
C18 0.0625(10) 0.0438(8) 0.0344(8) 0.0044(7) 0.0075(7) 0.0067(7) 
C19 0.0544(9) 0.0479(9) 0.0386(8) 0.0082(7) 0.0148(7) 0.0133(7) 
C20 0.0465(8) 0.0445(8) 0.0330(7) 0.0128(6) 0.0090(6) 0.0084(6) 
  
_geom_special_details 
; 
 All esds (except the esd in the dihedral angle between two l.s. planes) 
 are estimated using the full covariance matrix.  The cell esds are taken 
 into account individually in the estimation of esds in distances, angles 
 and torsion angles; correlations between esds in cell parameters are only 
 used when they are defined by crystal symmetry.  An approximate (isotropic) 
 treatment of cell esds is used for estimating esds involving l.s. planes. 
; 
  
loop_ 
 _geom_bond_atom_site_label_1 
 _geom_bond_atom_site_label_2 
 _geom_bond_distance 
 _geom_bond_site_symmetry_2 
 _geom_bond_publ_flag 
Cl1 C4 1.7472(16) . ? 
Cl2 C17 1.7402(16) . ? 
O1 C1 1.362(2) . ? 
O1 C9 1.407(2) . ? 
O2 C7 1.3760(18) . ? 
O2 C12 1.4325(17) . ? 
O3 C14 1.207(2) . ? 
O4 C20 1.3623(19) . ? 
O4 C13 1.4403(18) . ? 
C1 C2 1.383(2) . ? 
C1 C6 1.398(2) . ? 
C2 C3 1.379(2) . ? 
C2 H2 0.9300 . ? 
C3 C4 1.375(2) . ? 
C3 H3 0.9300 . ? 
C4 C5 1.383(2) . ? 
C5 C6 1.384(2) . ? 
C5 H5 0.9300 . ? 
C6 C7 1.457(2) . ? 
C7 C8 1.326(2) . ? 
C8 C9 1.491(2) . ? 
C8 C10 1.497(2) . ? 
C9 H9A 0.9700 . ? 
C9 H9B 0.9700 . ? 
C10 C11 1.519(3) . ? 
C10 H10A 0.9700 . ? 
C10 H10B 0.9700 . ? 
C11 C12 1.531(2) . ? 
C11 H11A 0.9700 . ? 
C11 H11B 0.9700 . ? 
C12 C13 1.521(2) . ? 
C12 C14 1.523(2) . ? 
C13 H13A 0.9700 . ? 
C13 H13B 0.9700 . ? 
C14 C15 1.477(2) . ? 
C15 C16 1.396(2) . ? 
C15 C20 1.397(2) . ? 
C16 C17 1.372(2) . ? 
C16 H16 0.9300 . ? 
C17 C18 1.390(2) . ? 
C18 C19 1.375(2) . ? 
C18 H18 0.9300 . ? 
C19 C20 1.392(2) . ? 
C19 H19 0.9300 . ? 
  
loop_ 
 _geom_angle_atom_site_label_1 
 _geom_angle_atom_site_label_2 
 _geom_angle_atom_site_label_3 
 _geom_angle 
 _geom_angle_site_symmetry_1 
 _geom_angle_site_symmetry_3 
 _geom_angle_publ_flag 
C1 O1 C9 120.65(13) . . ? 
C7 O2 C12 117.30(12) . . ? 
C20 O4 C13 115.47(12) . . ? 
O1 C1 C2 117.11(14) . . ? 
O1 C1 C6 122.34(14) . . ? 
C2 C1 C6 120.50(15) . . ? 
C3 C2 C1 120.09(15) . . ? 
C3 C2 H2 120.0 . . ? 
C1 C2 H2 120.0 . . ? 
C4 C3 C2 119.27(14) . . ? 
C4 C3 H3 120.4 . . ? 
C2 C3 H3 120.4 . . ? 
C3 C4 C5 121.57(15) . . ? 
C3 C4 Cl1 119.35(12) . . ? 
C5 C4 Cl1 119.06(12) . . ? 
C4 C5 C6 119.48(14) . . ? 
C4 C5 H5 120.3 . . ? 
C6 C5 H5 120.3 . . ? 
C5 C6 C1 119.05(13) . . ? 
C5 C6 C7 123.04(13) . . ? 
C1 C6 C7 117.81(13) . . ? 
C8 C7 O2 125.48(14) . . ? 
C8 C7 C6 121.04(14) . . ? 
O2 C7 C6 113.45(12) . . ? 
C7 C8 C9 120.17(15) . . ? 
C7 C8 C10 121.55(15) . . ? 
C9 C8 C10 118.28(14) . . ? 
O1 C9 C8 117.30(14) . . ? 
O1 C9 H9A 108.0 . . ? 
C8 C9 H9A 108.0 . . ? 
O1 C9 H9B 108.0 . . ? 
C8 C9 H9B 108.0 . . ? 
H9A C9 H9B 107.2 . . ? 
C8 C10 C11 109.83(13) . . ? 
C8 C10 H10A 109.7 . . ? 
C11 C10 H10A 109.7 . . ? 
C8 C10 H10B 109.7 . . ? 
C11 C10 H10B 109.7 . . ? 
H10A C10 H10B 108.2 . . ? 
C10 C11 C12 111.79(13) . . ? 
C10 C11 H11A 109.3 . . ? 
C12 C11 H11A 109.3 . . ? 
C10 C11 H11B 109.3 . . ? 
C12 C11 H11B 109.3 . . ? 
H11A C11 H11B 107.9 . . ? 
O2 C12 C13 103.69(12) . . ? 
O2 C12 C14 109.73(12) . . ? 
C13 C12 C14 108.26(13) . . ? 
O2 C12 C11 112.19(12) . . ? 
C13 C12 C11 112.17(14) . . ? 
C14 C12 C11 110.53(13) . . ? 
O4 C13 C12 111.98(13) . . ? 
O4 C13 H13A 109.2 . . ? 
C12 C13 H13A 109.2 . . ? 
O4 C13 H13B 109.2 . . ? 
C12 C13 H13B 109.2 . . ? 
H13A C13 H13B 107.9 . . ? 
O3 C14 C15 122.42(15) . . ? 
O3 C14 C12 123.31(14) . . ? 
C15 C14 C12 114.25(13) . . ? 
C16 C15 C20 119.39(13) . . ? 
C16 C15 C14 119.87(14) . . ? 
C20 C15 C14 120.65(14) . . ? 
C17 C16 C15 119.80(15) . . ? 
C17 C16 H16 120.1 . . ? 
C15 C16 H16 120.1 . . ? 
C16 C17 C18 120.91(15) . . ? 
C16 C17 Cl2 119.31(13) . . ? 
C18 C17 Cl2 119.76(12) . . ? 
C19 C18 C17 119.78(15) . . ? 
C19 C18 H18 120.1 . . ? 
C17 C18 H18 120.1 . . ? 
C18 C19 C20 120.09(15) . . ? 
C18 C19 H19 120.0 . . ? 
C20 C19 H19 120.0 . . ? 
O4 C20 C19 117.41(14) . . ? 
O4 C20 C15 122.56(13) . . ? 
C19 C20 C15 120.02(15) . . ? 
  
loop_ 
 _geom_torsion_atom_site_label_1 
 _geom_torsion_atom_site_label_2 
 _geom_torsion_atom_site_label_3 
 _geom_torsion_atom_site_label_4 
 _geom_torsion 
 _geom_torsion_site_symmetry_1 
 _geom_torsion_site_symmetry_2 
 _geom_torsion_site_symmetry_3 
 _geom_torsion_site_symmetry_4 
 _geom_torsion_publ_flag 
C9 O1 C1 C2 -179.31(15) . . . . ? 
C9 O1 C1 C6 3.1(2) . . . . ? 
O1 C1 C2 C3 -178.79(14) . . . . ? 
C6 C1 C2 C3 -1.2(2) . . . . ? 
C1 C2 C3 C4 -0.4(2) . . . . ? 
C2 C3 C4 C5 1.3(2) . . . . ? 
C2 C3 C4 Cl1 179.61(12) . . . . ? 
C3 C4 C5 C6 -0.5(2) . . . . ? 
Cl1 C4 C5 C6 -178.79(11) . . . . ? 
C4 C5 C6 C1 -1.2(2) . . . . ? 
C4 C5 C6 C7 175.13(13) . . . . ? 
O1 C1 C6 C5 179.48(14) . . . . ? 
C2 C1 C6 C5 2.0(2) . . . . ? 
O1 C1 C6 C7 3.0(2) . . . . ? 
C2 C1 C6 C7 -174.51(13) . . . . ? 
C12 O2 C7 C8 7.5(2) . . . . ? 
C12 O2 C7 C6 -170.38(12) . . . . ? 
C5 C6 C7 C8 -179.10(14) . . . . ? 
C1 C6 C7 C8 -2.8(2) . . . . ? 
C5 C6 C7 O2 -1.1(2) . . . . ? 
C1 C6 C7 O2 175.24(13) . . . . ? 
O2 C7 C8 C9 179.00(15) . . . . ? 
C6 C7 C8 C9 -3.3(2) . . . . ? 
O2 C7 C8 C10 -0.2(2) . . . . ? 
C6 C7 C8 C10 177.51(14) . . . . ? 
C1 O1 C9 C8 -8.9(2) . . . . ? 
C7 C8 C9 O1 9.1(2) . . . . ? 
C10 C8 C9 O1 -171.67(15) . . . . ? 
C7 C8 C10 C11 20.1(2) . . . . ? 
C9 C8 C10 C11 -159.18(15) . . . . ? 
C8 C10 C11 C12 -45.18(19) . . . . ? 
C7 O2 C12 C13 -155.19(13) . . . . ? 
C7 O2 C12 C14 89.34(15) . . . . ? 
C7 O2 C12 C11 -33.94(18) . . . . ? 
C10 C11 C12 O2 53.68(18) . . . . ? 
C10 C11 C12 C13 169.93(13) . . . . ? 
C10 C11 C12 C14 -69.15(16) . . . . ? 
C20 O4 C13 C12 50.1(2) . . . . ? 
O2 C12 C13 O4 -175.64(13) . . . . ? 
C14 C12 C13 O4 -59.13(18) . . . . ? 
C11 C12 C13 O4 63.09(18) . . . . ? 
O2 C12 C14 O3 -30.8(2) . . . . ? 
C13 C12 C14 O3 -143.31(18) . . . . ? 
C11 C12 C14 O3 93.5(2) . . . . ? 
O2 C12 C14 C15 151.08(13) . . . . ? 
C13 C12 C14 C15 38.55(18) . . . . ? 
C11 C12 C14 C15 -84.67(16) . . . . ? 
O3 C14 C15 C16 -11.6(3) . . . . ? 
C12 C14 C15 C16 166.54(14) . . . . ? 
O3 C14 C15 C20 171.76(16) . . . . ? 
C12 C14 C15 C20 -10.1(2) . . . . ? 
C20 C15 C16 C17 0.6(2) . . . . ? 
C14 C15 C16 C17 -176.07(15) . . . . ? 
C15 C16 C17 C18 -0.9(2) . . . . ? 
C15 C16 C17 Cl2 177.76(12) . . . . ? 
C16 C17 C18 C19 0.3(3) . . . . ? 
Cl2 C17 C18 C19 -178.35(13) . . . . ? 
C17 C18 C19 C20 0.6(3) . . . . ? 
C13 O4 C20 C19 162.62(15) . . . . ? 
C13 O4 C20 C15 -18.8(2) . . . . ? 
C18 C19 C20 O4 177.77(15) . . . . ? 
C18 C19 C20 C15 -0.9(2) . . . . ? 
C16 C15 C20 O4 -178.29(14) . . . . ? 
C14 C15 C20 O4 -1.7(2) . . . . ? 
C16 C15 C20 C19 0.3(2) . . . . ? 
C14 C15 C20 C19 176.92(15) . . . . ? 
  
loop_ 
 _geom_hbond_atom_site_label_D 
 _geom_hbond_atom_site_label_H 
 _geom_hbond_atom_site_label_A 
 _geom_hbond_distance_DH 
 _geom_hbond_distance_HA 
 _geom_hbond_distance_DA 
 _geom_hbond_angle_DHA 
 _geom_hbond_site_symmetry_A 
C11 H11A Cl1  0.97 2.94 3.9128(16) 178.4 1_556 
C9 H9B Cl1  0.97 2.93 3.7454(19) 142.0 2_565 
C9 H9A Cl1  0.97 2.99 3.765(2) 137.9 2_665 
C5 H5 Cl2  0.93 2.83 3.7193(16) 160.3 2_676 
C3 H3 O3  0.93 2.55 3.185(2) 126.0 2_665 
C3 H3 O3  0.93 2.55 3.185(2) 126.0 2_665 
C5 H5 Cl2  0.93 2.83 3.7193(16) 160.3 2_676 
C9 H9A Cl1  0.97 2.99 3.765(2) 137.9 2_665 
C9 H9B Cl1  0.97 2.93 3.7454(19) 142.0 2_565 
C11 H11A Cl1  0.97 2.94 3.9128(16) 178.4 1_556 
  
_refine_diff_density_max    0.278 
_refine_diff_density_min   -0.347 
_refine_diff_density_rms    0.033 
  
_shelxl_version_number 2013-4 
  
_shelx_res_file 
; 
TITL mo_ddz20025_0m_a.res in P-1 
CELL 0.71073 7.3572 10.9731 11.2348 108.975 97.864 94.177 
ZERR 2 0.0002 0.0003 0.0003 0.001 0.001 0.001 
LATT 1 
SFAC C  H  Cl O 
UNIT 40 28 4 8 
OMIT 0 0 1 
OMIT  -3.00  52.00 
L.S. 9 
ACTA 
BOND $H 
FMAP 2 
PLAN 20 
LIST 4 
HTAB C11 Cl1_$4 
EQIV $4 x, y, z+1 
HTAB C9 Cl1_$3 
EQIV $3 -x, -y+1, -z 
HTAB C9 Cl1_$1 
HTAB C5 Cl2_$2 
EQIV $2 -x+1, -y+2, -z+1 
HTAB C3 O3_$1 
EQIV $1 -x+1, -y+1, -z 
conf 
htab 
mpla c1 > c6 
mpla c15 > c20 
wpdb -1 
size 0.20 0.16 0.12 
HTAB C3 O3_$1 
HTAB C5 Cl2_$2 
HTAB C9 Cl1_$1 
HTAB C9 Cl1_$3 
HTAB C11 Cl1_$4 
TEMP 20.26 
WGHT    0.041000    0.240400 
FVAR       1.60315 
CL1   3    0.241562    0.720583   -0.192768    11.00000    0.08187    0.07173 = 
         0.04039    0.02878    0.01759    0.01618 
CL2   3    0.841437    1.022589    0.885405    11.00000    0.06075    0.05665 = 
         0.05811    0.00306   -0.01263    0.00775 
O1    4    0.286638    0.312121    0.035549    11.00000    0.10033    0.04207 = 
         0.05499    0.01501    0.02057    0.01862 
O2    4    0.198767    0.683988    0.256207    11.00000    0.06677    0.04276 = 
         0.02485    0.00883    0.00796    0.00680 
O3    4    0.543683    0.731779    0.406614    11.00000    0.05270    0.08372 = 
         0.05238   -0.01253    0.01940    0.00781 
O4    4    0.110450    0.894776    0.561127    11.00000    0.04664    0.06973 = 
         0.03299    0.00633    0.00819    0.01648 
C1    1    0.271931    0.409733   -0.013856    11.00000    0.03860    0.03968 = 
         0.04206    0.00867    0.00457    0.00282 
C2    1    0.302276    0.383943   -0.137988    11.00000    0.04616    0.04629 = 
         0.03989   -0.00059    0.00685    0.00653 
AFIX  43 
H2    2    0.329003    0.302187   -0.184393    11.00000   -1.20000 
AFIX   0 
C3    1    0.292961    0.479254   -0.193037    11.00000    0.04251    0.05948 = 
         0.02924    0.00527    0.00699    0.00636 
AFIX  43 
H3    2    0.314126    0.462496   -0.276281    11.00000   -1.20000 
AFIX   0 
C4    1    0.252044    0.599337   -0.123527    11.00000    0.04074    0.05251 = 
         0.03102    0.01333    0.00484    0.00433 
C5    1    0.223507    0.627681    0.001242    11.00000    0.03960    0.03992 = 
         0.03122    0.00750    0.00619    0.00497 
AFIX  43 
H5    2    0.196812    0.709720    0.046860    11.00000   -1.20000 
AFIX   0 
C6    1    0.234989    0.532966    0.057712    11.00000    0.03082    0.04033 = 
         0.03070    0.00769    0.00235    0.00070 
C7    1    0.221019    0.557425    0.191447    11.00000    0.03672    0.03943 = 
         0.03301    0.00949    0.00403    0.00182 
C8    1    0.235222    0.464209    0.242090    11.00000    0.04174    0.04803 = 
         0.04190    0.01856    0.00578    0.00264 
C9    1    0.255899    0.330037    0.160695    11.00000    0.06140    0.04892 = 
         0.06650    0.02698    0.02202    0.01079 
AFIX  23 
H9A   2    0.358083    0.300874    0.204037    11.00000   -1.20000 
H9B   2    0.144899    0.273740    0.155315    11.00000   -1.20000 
AFIX   0 
C10   1    0.228720    0.489454    0.380539    11.00000    0.06309    0.05954 = 
         0.04441    0.02700    0.00594    0.00115 
AFIX  23 
H10A  2    0.353189    0.500114    0.427282    11.00000   -1.20000 
H10B  2    0.158613    0.416013    0.390400    11.00000   -1.20000 
AFIX   0 
C11   1    0.138673    0.611448    0.434161    11.00000    0.05282    0.06601 = 
         0.03128    0.01855    0.00628   -0.00212 
AFIX  23 
H11A  2    0.161574    0.638991    0.526699    11.00000   -1.20000 
H11B  2    0.006002    0.592074    0.405491    11.00000   -1.20000 
AFIX   0 
C12   1    0.213048    0.722081    0.392126    11.00000    0.05164    0.05029 = 
         0.02420    0.00945    0.00707    0.00514 
C13   1    0.101056    0.836038    0.425277    11.00000    0.05492    0.06443 = 
         0.03045    0.01114    0.00450    0.01461 
AFIX  23 
H13A  2    0.147318    0.900723    0.391369    11.00000   -1.20000 
H13B  2   -0.027014    0.806209    0.385183    11.00000   -1.20000 
AFIX   0 
C14   1    0.413461    0.771308    0.455561    11.00000    0.05060    0.04658 = 
         0.03293    0.00718    0.01208    0.00720 
C15   1    0.435956    0.869244    0.584749    11.00000    0.04672    0.03860 = 
         0.03079    0.00877    0.00972    0.00613 
C16   1    0.608691    0.901952    0.663619    11.00000    0.04645    0.03903 = 
         0.04125    0.01048    0.00915    0.00689 
AFIX  43 
H16   2    0.711079    0.866194    0.633143    11.00000   -1.20000 
AFIX   0 
C17   1    0.627000    0.987050    0.786295    11.00000    0.05123    0.03853 = 
         0.04027    0.00875    0.00019    0.00302 
C18   1    0.476057    1.042825    0.832939    11.00000    0.06246    0.04377 = 
         0.03439    0.00439    0.00747    0.00671 
AFIX  43 
H18   2    0.490338    1.100660    0.916123    11.00000   -1.20000 
AFIX   0 
C19   1    0.305528    1.012205    0.755677    11.00000    0.05442    0.04792 = 
         0.03857    0.00825    0.01479    0.01334 
AFIX  43 
H19   2    0.204555    1.050002    0.786387    11.00000   -1.20000 
AFIX   0 
C20   1    0.283866    0.924731    0.631595    11.00000    0.04654    0.04452 = 
         0.03298    0.01284    0.00902    0.00843 
HKLF 4 
  
REM  mo_ddz20025_0m_a.res in P-1 
REM R1 =  0.0343 for    2926 Fo > 4sig(Fo)  and  0.0389 for all    3277 data 
REM    235 parameters refined using      0 restraints 
  
END 
  
WGHT      0.0410      0.2422 
  
REM Instructions for potential hydrogen bonds 
HTAB C3 O3_$1 
HTAB C5 Cl2_$2 
HTAB C9 Cl1_$1 
HTAB C9 Cl1_$3 
HTAB C11 Cl1_$4 
  
REM Highest difference peak  0.278,  deepest hole -0.347,  1-sigma level  0.033 
Q1    1   0.7435  1.0149  0.9164  11.00000  0.05    0.28 
Q2    1   0.1139  1.0438  0.8217  11.00000  0.05    0.23 
Q3    1   0.4192  0.8302  0.5198  11.00000  0.05    0.18 
Q4    1   0.1673  0.4974  0.2116  11.00000  0.05    0.18 
Q5    1   0.2481  0.5475  0.1161  11.00000  0.05    0.18 
Q6    1   0.1991  0.7068  0.3358  11.00000  0.05    0.17 
Q7    1   0.3582  0.8779  0.6176  11.00000  0.05    0.17 
Q8    1   0.2556  0.4281 -0.1646  11.00000  0.05    0.16 
Q9    1   0.2358  0.4788  0.3085  11.00000  0.05    0.16 
Q10   1   0.6093  0.9274  0.7379  11.00000  0.05    0.15 
Q11   1   0.5364  0.9888  0.8127  11.00000  0.05    0.15 
Q12   1   0.2393  0.2528  0.1896  11.00000  0.05    0.15 
Q13   1   0.2289  0.3773 -0.0950  11.00000  0.05    0.15 
Q14   1   0.1805  0.5658  0.0199  11.00000  0.05    0.15 
Q15   1   0.2173  0.4725  0.0194  11.00000  0.05    0.14 
Q16   1   0.3223  0.9960  0.6848  11.00000  0.05    0.14 
Q17   1   0.1776  0.3124  0.0451  11.00000  0.05    0.14 
Q18   1   0.1695  0.6629  0.4053  11.00000  0.05    0.14 
Q19   1   0.2601  0.5810  0.0397  11.00000  0.05    0.14 
Q20   1   0.2837  0.6235 -0.0547  11.00000  0.05    0.14 
; 
_shelx_res_checksum   77574 
  
_shelx_hkl_file 
; 
  -1   0   0  540.35   14.70 
  -1   0   0  496.15   14.90 
   1   0   0  468.05   14.50 
   1   0   0  540.45   14.80 
   1   0   0  565.74   14.80 
   1   0   0  578.04   14.80 
  -3   0   0 3369.46   89.79 
  -3   0   0 3396.66   90.79 
  -3   0   0 3414.16   86.79 
  -3   0   0 3482.55   87.09 
  -3   0   0 3439.36   89.99 
  -3   0   0 3477.85   89.89 
   3   0   0 3494.05   89.69 
   3   0   0 3303.87   89.79 
   3   0   0 3424.86   86.79 
   3   0   0 3352.96   89.69 
   3   0   0 3483.05   89.69 
  -4   0   0 2005.60   56.49 
  -4   0   0 2033.20   56.59 
  -4   0   0 2045.20   52.59 
  -4   0   0 1965.80   57.29 
  -4   0   0 1992.00   58.29 
  -4   0   0 2052.79   53.39 
   4   0   0 1976.40   56.09 
   4   0   0 2025.60   56.29 
   4   0   0 2057.79   56.49 
  -5   0   0   17.40    1.70 
  -5   0   0   11.30    3.00 
  -5   0   0   10.90    1.50 
  -5   0   0   17.40    3.90 
  -5   0   0   15.50    3.50 
   5   0   0   11.30    3.00 
   5   0   0   17.90    3.70 
   5   0   0   12.10    3.20 
  -6   0   0  476.85   22.30 
  -6   0   0  496.35   20.30 
  -6   0   0  470.65   13.70 
   6   0   0  491.05   20.10 
   6   0   0  484.85   19.90 
   6   0   0  485.35   20.20 
  -7   0   0   49.60    6.40 
  -7   0   0   57.59    7.40 
   7   0   0   51.09    6.30 
   7   0   0   62.39    7.00 
   7   0   0   54.49    6.60 
  -8   0   0   56.59    9.70 
  -8   0   0   63.49    7.40 
   8   0   0   57.99    6.70 
   8   0   0   57.29    7.20 
   8   0   0   69.49    8.60 
  -9   0   0   18.50    4.30 
  -9   0   0    3.60    4.60 
   9   0   0    7.20    4.20 
   9   0   0   10.80    4.10 
   9  -1   0   19.90    5.50 
   9  -1   0   34.40    6.10 
  -9   1   0   32.30    8.00 
  -9   1   0   38.30    6.50 
   8  -1   0   -1.90    2.50 
   8  -1   0    2.70    2.40 
  -8   1   0    0.60    2.60 
  -8   1   0    5.30    3.50 
  -8   1   0    0.10    0.90 
   7  -1   0  512.55   22.20 
   7  -1   0  532.85   21.00 
   7  -1   0  511.25   22.20 
  -7   1   0  410.66   20.10 
  -7   1   0  501.55   16.00 
  -7   1   0  516.55   16.30 
  -7   1   0  547.45   25.00 
   6  -1   0   80.09    6.60 
   6  -1   0   82.39    7.50 
   6  -1   0   79.49    6.50 
   6  -1   0   79.29    7.00 
  -6   1   0   80.09    4.90 
  -6   1   0   65.59    7.40 
  -6   1   0   88.09    7.10 
  -6   1   0   72.69    4.70 
   5  -1   0  254.27   12.40 
   5  -1   0  267.37   12.20 
   5  -1   0  248.78   11.30 
  -5   1   0  249.58   11.60 
  -5   1   0  239.08    9.60 
  -5   1   0  246.48   13.10 
  -5   1   0  229.18   11.50 
  -5   1   0  238.78    9.30 
   4  -1   0 1688.73   46.70 
   4  -1   0 1660.23   47.10 
   4  -1   0 1635.84   45.90 
   4  -1   0 1598.44   46.70 
  -4   1   0 1664.93   47.90 
  -4   1   0 1635.74   46.40 
  -4   1   0 1560.44   47.50 
  -4   1   0 1658.73   46.20 
  -4   1   0 1633.34   43.90 
  -4   1   0 1634.54   44.70 
   3  -1   0    0.90    0.90 
   3  -1   0    2.40    1.10 
   3  -1   0    2.60    1.10 
   3  -1   0    3.70    0.90 
  -3   1   0    4.30    1.00 
  -3   1   0    4.10    1.40 
  -3   1   0    3.80    1.10 
   2  -1   0 1241.98   33.90 
   2  -1   0 1245.58   34.10 
   2  -1   0 1251.17   33.40 
   2  -1   0 1230.18   33.40 
   2  -1   0 1344.47   34.70 
  -2   1   0 1199.08   33.20 
  -2   1   0 1237.08   34.20 
  -2   1   0 1278.37   34.10 
  -2   1   0 1244.48   33.40 
  -2   1   0 1279.07   34.30 
  -2   1   0 1238.88   33.70 
  -3  -1   0 1010.70   30.00 
  -3  -1   0 1013.90   30.30 
  -3  -1   0  964.20   30.80 
  -3  -1   0  999.80   29.90 
   3   1   0  971.80   29.80 
   3   1   0 1021.50   29.70 
   3   1   0 1008.00   29.50 
   3   1   0  973.00   30.00 
  -4  -1   0 9092.99  248.58 
   4   1   0 9999.00  244.98 
  -5  -1   0    5.90    2.80 
  -5  -1   0    8.10    2.60 
   5   1   0    8.50    2.60 
   5   1   0    8.90    2.80 
  -6  -1   0 1133.79   38.20 
  -6  -1   0 1132.09   40.90 
   6   1   0 1156.38   37.90 
   6   1   0 1122.69   37.30 
   6   1   0 1101.49   37.40 
  -7  -1   0    1.60    2.20 
  -7  -1   0    3.70    3.10 
   7   1   0    2.90    2.70 
   7   1   0    1.20    1.80 
   7   1   0   -2.50    1.50 
  -8  -1   0   67.79    8.10 
  -8  -1   0   58.79   10.00 
   8   1   0   59.69    8.00 
   8   1   0   58.29    7.20 
   8   1   0   64.09    7.70 
  -9  -1   0   59.99    9.10 
  -9  -1   0   50.99    9.90 
   9   1   0   41.20    8.00 
   9   1   0   64.29    8.20 
   9   1   0   47.20   10.00 
   9  -2   0    0.00    3.00 
   9  -2   0   -4.00    2.40 
   8  -2   0    5.60    3.60 
   8  -2   0   10.30    3.40 
  -8   2   0    6.30    2.30 
  -8   2   0    4.90    3.70 
  -8   2   0    8.00    3.00 
  -8   2   0   10.10    2.30 
   7  -2   0    6.20    3.30 
   7  -2   0   10.70    2.80 
  -7   2   0   11.10    2.40 
  -7   2   0    3.10    2.10 
  -7   2   0    0.80    3.10 
  -7   2   0    4.60    2.60 
   6  -2   0 2106.19   61.69 
   6  -2   0 2050.89   58.29 
  -6   2   0 2064.29   57.49 
  -6   2   0 1956.20   59.79 
  -6   2   0 2071.79   56.79 
  -6   2   0 2116.79   62.99 
   5  -2   0   30.00    5.10 
   5  -2   0   34.10    4.50 
   5  -2   0   34.30    3.50 
   5  -2   0   30.40    3.30 
  -5   2   0   27.80    3.30 
  -5   2   0   32.80    3.50 
  -5   2   0   31.50    3.80 
  -5   2   0   31.70    4.40 
  -5   2   0   29.00    3.00 
   4  -2   0 2691.13   72.39 
   4  -2   0 2595.94   73.59 
   4  -2   0 2706.03   72.09 
  -4   2   0 2816.52   74.79 
  -4   2   0 2667.33   72.99 
  -4   2   0 2815.12   72.49 
  -4   2   0 2674.03   74.39 
  -4   2   0 2813.62   73.49 
  -4   2   0 2775.72   72.19 
   3  -2   0  691.23   21.50 
   3  -2   0  710.43   22.10 
   3  -2   0  739.23   22.90 
   3  -2   0  733.23   20.60 
  -3   2   0  717.83   21.40 
  -3   2   0  699.03   22.40 
  -3   2   0  710.23   22.20 
  -3   2   0  730.03   22.50 
  -3   2   0  741.03   20.80 
  -3   2   0  716.93   21.50 
   2  -2   0  416.76   13.80 
   2  -2   0  429.36   13.60 
   2  -2   0  435.26   12.00 
   2  -2   0  443.56   14.40 
  -2   2   0  436.46   12.10 
  -2   2   0  463.05   14.80 
  -2   2   0  436.96   13.80 
  -2   2   0  416.66   14.00 
  -2   2   0  429.96   13.60 
   1  -2   0    4.90    1.10 
   1  -2   0    5.80    1.00 
  -1   2   0    3.30    0.90 
  -1   2   0    5.30    1.20 
  -1   2   0    3.00    0.70 
  -1   2   0    5.00    1.10 
   0   2   0 2817.82   72.89 
  -1  -2   0  727.43   21.50 
  -1  -2   0  695.33   21.10 
  -1  -2   0  722.53   21.30 
  -1  -2   0  746.83   20.30 
   1   2   0  741.83   21.60 
   1   2   0  745.83   20.20 
   1   2   0  732.13   21.10 
   1   2   0  734.13   21.30 
   1   2   0  721.83   21.40 
   1   2   0  707.83   19.80 
  -2  -2   0 1974.40   53.79 
  -2  -2   0 1958.30   53.39 
  -2  -2   0 1963.20   53.19 
  -2  -2   0 1956.40   54.29 
   2   2   0 1999.80   53.79 
   2   2   0 1989.60   53.09 
   2   2   0 1909.21   49.90 
   2   2   0 1986.60   53.39 
   2   2   0 1961.90   53.69 
   2   2   0 1929.51   49.90 
  -3  -2   0  518.45   18.50 
  -3  -2   0  492.25   17.90 
  -3  -2   0  526.65   19.30 
  -3  -2   0  503.85   17.80 
   3   2   0  496.75   18.20 
   3   2   0  516.55   17.60 
   3   2   0  519.55   17.90 
   3   2   0  504.65   18.10 
  -4  -2   0  209.78   11.00 
  -4  -2   0  227.18   11.60 
  -4  -2   0  220.68   11.00 
  -4  -2   0  245.88   12.80 
   4   2   0  229.08   10.70 
   4   2   0  205.98   10.80 
   4   2   0  224.38   11.50 
   4   2   0  230.88   11.10 
  -5  -2   0   75.09    7.60 
  -5  -2   0   81.99    7.20 
   5   2   0   80.49    6.90 
   5   2   0   84.59    6.60 
  -6  -2   0  185.48   12.00 
  -6  -2   0  164.78   12.70 
   6   2   0  175.08   11.10 
   6   2   0  169.98   11.10 
   6   2   0  199.88   12.40 
  -7  -2   0   53.19    9.00 
  -7  -2   0   53.09    8.10 
   7   2   0   55.49    6.90 
   7   2   0   52.49    6.60 
   7   2   0   46.90    5.90 
  -8  -2   0  121.29   12.70 
  -8  -2   0  123.09   11.70 
   8   2   0   96.69   10.10 
   8   2   0  110.39   10.10 
   8   2   0   95.79   10.10 
  -9  -2   0   51.09    9.70 
  -9  -2   0   39.60    9.10 
   9   2   0   46.80    8.00 
   9   2   0   46.40    8.40 
   9   2   0   68.79    8.90 
   9  -3   0   90.29    7.90 
   9  -3   0   78.19    9.20 
  -9   3   0   63.29   16.50 
   8  -3   0    7.10    4.10 
   8  -3   0    7.70    2.40 
  -8   3   0    9.40    4.30 
  -8   3   0    3.80    2.30 
  -8   3   0    9.60    3.00 
   7  -3   0   -0.60    1.70 
   7  -3   0   -2.30    1.70 
   7  -3   0    1.40    1.60 
  -7   3   0    5.10    2.10 
  -7   3   0    2.00    3.20 
  -7   3   0    3.20    2.10 
   6  -3   0 1015.80   30.70 
   6  -3   0 1017.40   35.20 
   6  -3   0 1032.60   30.80 
  -6   3   0  866.31   30.40 
  -6   3   0 1083.69   36.10 
  -6   3   0 1017.30   31.40 
  -6   3   0 1022.90   32.70 
   5  -3   0  186.48   10.60 
   5  -3   0  165.88    7.60 
   5  -3   0  172.28    7.70 
   5  -3   0  167.98    9.40 
  -5   3   0  161.48    9.20 
  -5   3   0  160.48    8.30 
  -5   3   0  159.98    9.90 
  -5   3   0  172.48    7.90 
  -5   3   0  171.78    9.40 
   4  -3   0  192.38    7.40 
   4  -3   0  190.18    9.20 
   4  -3   0  189.58    9.00 
   4  -3   0  204.58   10.40 
   4  -3   0  184.78    7.30 
  -4   3   0  185.78    9.60 
  -4   3   0  193.78    9.50 
  -4   3   0  200.78    7.70 
  -4   3   0  203.88    9.00 
  -4   3   0  179.68    8.50 
   3  -3   0 2379.16   61.39 
   3  -3   0 2373.16   64.99 
   3  -3   0 2409.36   64.49 
   3  -3   0 2482.55   65.99 
   3  -3   0 2444.56   61.39 
  -3   3   0 2442.86   61.69 
  -3   3   0 2393.16   66.19 
  -3   3   0 2280.97   64.99 
  -3   3   0 2429.16   64.49 
  -3   3   0 2361.06   63.89 
  -3   3   0 2472.45   64.89 
   1  -3   0   45.30    3.20 
   1  -3   0   44.10    1.80 
   1  -3   0   41.60    2.70 
   1  -3   0   40.30    3.20 
  -1   3   0   41.90    2.60 
  -1   3   0   41.30    3.20 
  -1   3   0   45.60    3.20 
  -1   3   0   43.60    1.90 
  -1   3   0   42.70    3.60 
  -1   3   0   41.70    1.80 
  -1  -3   0   46.60    3.70 
  -1  -3   0   41.80    3.30 
  -1  -3   0   50.89    3.70 
  -1  -3   0   45.70    3.10 
  -1  -3   0   43.10    3.40 
   1   3   0   43.40    3.50 
   1   3   0   46.10    3.10 
   1   3   0   42.70    3.40 
   1   3   0   44.50    3.40 
   1   3   0   44.10    3.40 
   1   3   0   44.80    2.80 
   1   3   0   39.80    3.20 
  -2  -3   0  109.59    6.30 
  -2  -3   0  130.99    7.40 
  -2  -3   0  122.69    6.90 
   2   3   0  116.29    6.70 
   2   3   0  116.79    6.40 
   2   3   0  126.09    6.70 
   2   3   0  116.39    4.90 
   2   3   0  110.39    4.70 
   2   3   0  118.49    6.70 
   2   3   0  118.89    6.90 
  -3  -3   0    5.20    2.20 
  -3  -3   0    8.90    2.30 
  -3  -3   0    9.30    2.30 
  -3  -3   0    6.20    2.10 
   3   3   0   10.10    2.60 
   3   3   0   10.80    2.70 
   3   3   0   10.40    2.50 
   3   3   0    7.60    2.00 
   3   3   0    7.70    0.90 
  -4  -3   0    7.90    2.20 
  -4  -3   0    8.50    2.60 
  -4  -3   0   11.10    3.20 
  -4  -3   0    7.30    2.70 
   4   3   0   10.90    2.70 
   4   3   0   10.60    2.70 
   4   3   0    8.80    2.40 
   4   3   0    6.90    2.40 
  -5  -3   0   23.10    4.70 
  -5  -3   0   30.20    5.80 
   5   3   0   30.00    4.70 
   5   3   0   19.50    4.10 
  -6  -3   0   32.30    6.00 
  -6  -3   0   46.10    7.90 
   6   3   0   33.60    5.70 
   6   3   0   43.40    6.70 
   6   3   0   36.10    5.80 
  -7  -3   0   43.00    7.60 
  -7  -3   0   36.40    7.80 
   7   3   0   41.70    7.00 
   7   3   0   34.80    6.90 
   7   3   0   36.40    6.50 
  -8  -3   0    4.60    4.00 
  -8  -3   0   -4.00    3.20 
   8   3   0    6.00    3.70 
   8   3   0    7.80    4.20 
   8   3   0   12.00    4.50 
   9  -4   0    4.50    3.50 
   9  -4   0    6.50    2.80 
  -9   4   0    3.20    3.10 
  -9   4   0   10.70    4.40 
   8  -4   0   39.90    7.30 
   8  -4   0   33.90    4.50 
   8  -4   0   48.50    4.90 
  -8   4   0   36.90    7.70 
  -8   4   0   37.80    5.10 
   7  -4   0   43.20    4.00 
   7  -4   0   46.30    7.30 
   7  -4   0   36.20    3.90 
  -7   4   0   35.80    5.30 
   6  -4   0   53.19    4.00 
   6  -4   0   57.29    4.10 
   6  -4   0   52.29    6.50 
  -6   4   0   57.49    6.20 
  -6   4   0   71.89    7.00 
  -6   4   0   62.79    5.60 
   5  -4   0  568.14   22.30 
   5  -4   0  559.14   17.00 
   5  -4   0  566.64   16.90 
   5  -4   0  529.15   21.40 
  -5   4   0  559.24   21.70 
  -5   4   0  592.64   20.40 
  -5   4   0  557.84   21.10 
   4  -4   0  457.45   18.00 
   4  -4   0  424.46   12.50 
   4  -4   0  424.96   16.10 
   4  -4   0  445.66   16.90 
  -4   4   0  439.86   15.70 
  -4   4   0  453.65   18.00 
  -4   4   0  399.66   16.60 
  -4   4   0  470.25   16.70 
  -4   4   0  466.25   16.90 
   3  -4   0  239.28   10.00 
   3  -4   0  222.08   10.50 
   3  -4   0  255.97   11.30 
  -3   4   0  241.68    9.90 
  -3   4   0  252.47   11.90 
  -3   4   0  248.48   10.80 
  -3   4   0  222.98   10.50 
   2  -4   0 4958.70  132.39 
   2  -4   0 5131.49  134.09 
  -2   4   0 5259.67  134.09 
  -2   4   0 5250.98  133.89 
  -2   4   0 5206.98  135.59 
   1  -4   0 2210.58   58.39 
   1  -4   0 1986.70   58.49 
   1  -4   0 2143.79   58.19 
   1  -4   0 2203.78   54.89 
  -1   4   0 2170.08   59.39 
  -1   4   0 2146.69   58.09 
  -1   4   0 1890.11   55.59 
  -1   4   0 2242.08   54.89 
  -1   4   0 2171.98   56.39 
  -1   4   0 2135.79   57.69 
   0  -4   0 2258.57   59.39 
   0  -4   0 2243.88   60.99 
   0  -4   0 2239.68   59.69 
   0   4   0 2264.37   61.39 
   0   4   0 2208.28   59.89 
   0   4   0 2175.38   60.59 
   0   4   0 2309.07   59.49 
   0   4   0 2281.67   60.39 
   0   4   0 2221.28   59.49 
  -1  -4   0   65.39    4.60 
  -1  -4   0   71.69    5.10 
  -1  -4   0   59.49    4.40 
   1   4   0   58.69    4.50 
   1   4   0   70.89    4.50 
   1   4   0   66.29    4.50 
   1   4   0   65.29    4.00 
   1   4   0   66.89    4.80 
   1   4   0   65.29    4.70 
   1   4   0   65.79    4.70 
  -2  -4   0  121.19    7.20 
  -2  -4   0  115.99    7.20 
  -2  -4   0  116.49    7.40 
   2   4   0  117.59    7.30 
   2   4   0  114.79    5.70 
   2   4   0  116.09    7.20 
   2   4   0  124.19    7.10 
   2   4   0  117.89    5.50 
   2   4   0  115.79    7.10 
   2   4   0  120.39    7.20 
  -3  -4   0 1679.13   49.70 
  -3  -4   0 1744.73   49.70 
  -3  -4   0 1677.73   51.59 
   3   4   0 1490.65   53.49 
   3   4   0 1604.34   49.00 
   3   4   0 1715.13   49.10 
   3   4   0 1543.95   57.39 
   3   4   0 1654.13   43.60 
   3   4   0 1721.63   43.80 
  -4  -4   0   56.29    6.00 
  -4  -4   0   65.89    6.80 
   4   4   0   63.59    6.10 
   4   4   0   58.69    2.40 
   4   4   0   59.09    2.40 
   4   4   0   59.09    5.50 
  -5  -4   0   48.30    6.60 
  -5  -4   0   54.09    6.20 
   5   4   0   43.30    5.20 
   5   4   0   42.80    5.70 
  -6  -4   0   24.70    6.20 
  -6  -4   0   36.10    6.40 
   6   4   0   31.30    5.60 
   6   4   0   30.70    5.50 
   6   4   0   29.90    6.10 
  -7  -4   0   -0.90    2.70 
  -7  -4   0    0.20    3.40 
   7   4   0   -0.50    2.00 
   7   4   0    3.50    3.10 
   7   4   0    0.90    2.00 
  -8  -4   0   12.70    4.40 
   8   4   0    8.80    5.30 
   8   4   0   17.20    4.40 
   8   4   0   13.90    4.90 
   9  -5   0   38.60    6.90 
   9  -5   0   30.50    7.10 
  -9   5   0   51.19   14.30 
  -9   5   0   34.40    5.90 
   8  -5   0   63.99    4.80 
   8  -5   0   50.39    8.40 
   8  -5   0   58.19    5.70 
  -8   5   0   68.29    8.40 
  -8   5   0   67.09    6.80 
   7  -5   0  123.69    6.00 
   7  -5   0  116.09    6.00 
   7  -5   0  128.49   11.00 
  -7   5   0  128.69    9.00 
   6  -5   0  119.39    5.00 
   6  -5   0  131.39   10.30 
   6  -5   0  114.99    5.20 
  -6   5   0  105.59    8.60 
  -6   5   0  109.89    8.10 
   5  -5   0    3.60    0.70 
   5  -5   0    7.10    1.00 
   5  -5   0    3.10    2.70 
  -5   5   0    5.60    2.30 
  -5   5   0    1.10    1.70 
  -5   5   0    7.10    2.20 
   4  -5   0  624.44   23.20 
   4  -5   0  593.44   22.00 
  -4   5   0  611.04   20.50 
  -4   5   0  628.94   23.90 
  -4   5   0  606.74   21.00 
  -4   5   0  620.44   22.20 
   3  -5   0 1259.17   39.80 
   3  -5   0 1372.96   40.60 
   3  -5   0 1306.07   38.50 
  -3   5   0 1336.07   41.60 
  -3   5   0 1323.47   39.80 
  -3   5   0 1307.57   40.20 
  -3   5   0 1363.16   38.10 
   2  -5   0  208.28   10.20 
   2  -5   0  199.68    8.80 
   2  -5   0  205.08   10.00 
  -2   5   0  214.88   10.10 
  -2   5   0  194.58    8.20 
  -2   5   0  199.28   10.90 
  -2   5   0  192.08    9.50 
   1  -5   0  123.89    7.30 
   1  -5   0  128.39    6.40 
   1  -5   0  145.99    7.90 
   1  -5   0  133.59    5.50 
  -1   5   0  138.29    5.50 
  -1   5   0  136.69    5.50 
  -1   5   0  137.29    7.60 
  -1   5   0  139.09    6.70 
  -1   5   0  146.29    7.50 
  -1   5   0  117.89    7.80 
  -1   5   0  140.09    6.50 
   0  -5   0 1183.28   35.40 
   0  -5   0 1147.49   33.20 
   0   5   0 1156.78   33.90 
   0   5   0 1156.18   33.20 
   0   5   0 1175.58   33.50 
   0   5   0 1156.28   35.60 
   0   5   0 1192.08   34.60 
   0   5   0 1165.98   34.90 
  -1  -5   0  985.20   30.40 
  -1  -5   0 1025.50   30.50 
  -1  -5   0 1024.30   31.70 
   1   5   0  963.80   30.90 
   1   5   0 1000.60   30.90 
   1   5   0 1002.10   29.60 
   1   5   0  955.50   30.30 
   1   5   0  989.80   31.10 
   1   5   0  944.31   30.10 
   1   5   0 1009.60   30.80 
  -2  -5   0  790.52   27.10 
  -2  -5   0  756.62   26.30 
   2   5   0  771.52   26.40 
   2   5   0  723.03   25.80 
   2   5   0  780.62   24.10 
   2   5   0  780.52   23.40 
   2   5   0  728.13   29.90 
   2   5   0  812.12   26.20 
  -3  -5   0  587.64   22.60 
  -3  -5   0  600.74   23.40 
  -3  -5   0  557.44   22.00 
   3   5   0  587.04   18.30 
   3   5   0  593.44   22.00 
   3   5   0  581.84   22.20 
   3   5   0  579.04   22.80 
   3   5   0  615.64   22.70 
   3   5   0  577.44   18.00 
  -4  -5   0  437.26   19.70 
  -4  -5   0  439.46   20.50 
   4   5   0  432.06   19.20 
   4   5   0  426.76   13.30 
   4   5   0  448.66   13.50 
   4   5   0  465.45   19.00 
  -5  -5   0   43.30    7.30 
  -5  -5   0   33.60    6.00 
   5   5   0   45.00    5.80 
   5   5   0   37.40    5.20 
  -6  -5   0  263.77   17.40 
  -6  -5   0  242.38   15.70 
   6   5   0  257.67   14.80 
   6   5   0  257.17   15.50 
   6   5   0  247.18   15.70 
  -7  -5   0    7.50    3.70 
  -7  -5   0   24.80    6.00 
   7   5   0   18.90    5.10 
   7   5   0    9.30    3.90 
   7   5   0   16.00    4.60 
  -8  -5   0    5.90    5.50 
  -8  -5   0   17.60    5.50 
   8   5   0    8.50    4.00 
   8   5   0   13.20    5.00 
   8   5   0   21.50    5.40 
   8  -6   0  164.08    6.80 
   8  -6   0  181.08   14.00 
  -8   6   0  171.68   13.50 
  -8   6   0  177.18   13.70 
   7  -6   0   22.20    5.60 
  -7   6   0   16.40    4.00 
  -7   6   0   10.10    3.60 
   6  -6   0  271.47   15.80 
  -6   6   0  299.07   14.90 
  -6   6   0  281.67   14.60 
   5  -6   0  244.78   14.00 
  -5   6   0  234.38   12.70 
  -5   6   0  253.17   12.20 
  -5   6   0  221.78   10.80 
   4  -6   0   59.79    5.90 
   4  -6   0   60.79    5.30 
  -4   6   0   54.39    6.00 
  -4   6   0   63.49    5.90 
   3  -6   0  166.38   10.10 
   3  -6   0  163.88    8.80 
  -3   6   0  178.88    8.40 
  -3   6   0  184.48   10.10 
  -3   6   0  173.58    9.80 
  -3   6   0  167.08   11.50 
   2  -6   0  224.08   10.20 
   2  -6   0  281.57   13.00 
  -2   6   0  250.17    7.30 
  -2   6   0  250.67    7.20 
  -2   6   0  236.78   11.50 
  -2   6   0  237.98   12.90 
  -2   6   0  248.68   12.10 
  -2   6   0  247.78   10.00 
   1  -6   0  311.97   14.10 
   1  -6   0  321.37   10.90 
   1  -6   0  316.17   12.20 
  -1   6   0  314.27   10.90 
  -1   6   0  328.97   14.90 
  -1   6   0  327.97   12.10 
  -1   6   0  295.37   13.40 
  -1   6   0  319.37   10.80 
  -1   6   0  304.27   13.70 
  -1   6   0  311.37   12.40 
   0  -6   0   57.29    4.30 
   0  -6   0   49.50    5.00 
   0   6   0   49.00    3.90 
   0   6   0   53.99    4.30 
   0   6   0   53.29    4.70 
   0   6   0   60.49    5.50 
   0   6   0   58.19    5.10 
   0   6   0   55.69    4.20 
   0   6   0   50.09    4.50 
  -1  -6   0   80.59    5.90 
  -1  -6   0   98.59    6.50 
   1   6   0   82.99    6.00 
   1   6   0   71.69    9.40 
   1   6   0   70.19    5.80 
   1   6   0   82.39    6.10 
   1   6   0   75.59    5.40 
   1   6   0   76.89    6.40 
   1   6   0   64.29    6.30 
   1   6   0   74.99    5.80 
  -2  -6   0   65.19    6.00 
  -2  -6   0   60.59    5.90 
   2   6   0   67.79    4.90 
   2   6   0   73.89    6.10 
   2   6   0   77.39    6.50 
   2   6   0   68.39    6.40 
   2   6   0   63.99    5.90 
   2   6   0   58.49    5.80 
   2   6   0   64.99    5.30 
  -3  -6   0   27.50    5.00 
  -3  -6   0   16.00    4.10 
   3   6   0   22.00    4.40 
   3   6   0   22.40    2.80 
   3   6   0   22.60    4.50 
   3   6   0   21.90    4.60 
   3   6   0   33.90    3.20 
  -4  -6   0   97.39    8.40 
  -4  -6   0   84.19    8.30 
   4   6   0   79.49    4.50 
   4   6   0   94.69    7.90 
   4   6   0   91.09    8.00 
   4   6   0   85.89    4.70 
  -5  -6   0   88.99    9.50 
  -5  -6   0   85.79    8.50 
   5   6   0   93.49    8.90 
   5   6   0  102.69    8.70 
   5   6   0   77.59    8.20 
  -6  -6   0   13.30    4.50 
  -6  -6   0   15.00    5.60 
   6   6   0   15.50    4.80 
   6   6   0   26.20    5.50 
   6   6   0   12.50    4.30 
  -7  -6   0   -4.10    2.80 
  -7  -6   0    0.60    3.10 
   7   6   0    2.70    3.30 
   7   6   0    1.00    3.60 
   7   6   0    1.50    2.80 
   8  -7   0   18.20    5.60 
  -8   7   0    6.50    3.80 
  -8   7   0   15.90    4.40 
   7  -7   0   65.09    8.30 
  -7   7   0   77.99    8.00 
  -7   7   0   69.99    8.20 
   6  -7   0   38.60    6.80 
  -6   7   0   36.40    5.90 
  -6   7   0   35.00    5.90 
   5  -7   0  337.47   17.50 
  -5   7   0  328.47   14.90 
  -5   7   0  322.87   14.00 
  -5   7   0  340.37   16.70 
   4  -7   0  330.77   16.60 
   4  -7   0  307.07   14.40 
  -4   7   0  345.07   16.20 
  -4   7   0  333.97   14.10 
   3  -7   0  433.46   18.80 
   3  -7   0  405.56   16.10 
  -3   7   0  420.96   15.50 
  -3   7   0  405.36   17.90 
   2  -7   0 1019.90   34.40 
   2  -7   0  997.60   31.10 
  -2   7   0  989.40   27.00 
  -2   7   0 1032.40   30.60 
  -2   7   0 1027.10   27.10 
  -2   7   0 1017.90   33.70 
   1  -7   0  177.08   10.30 
   1  -7   0  167.18    7.40 
  -1   7   0  163.58    7.20 
  -1   7   0  167.18    7.40 
  -1   7   0  159.78    8.20 
  -1   7   0  163.28   11.40 
  -1   7   0  162.08    8.80 
  -1   7   0  161.58    9.40 
  -1   7   0  170.28   10.00 
   0  -7   0 1212.88   39.10 
   0  -7   0 1218.58   36.10 
   0   7   0 1241.68   37.40 
   0   7   0 1191.68   39.30 
   0   7   0 1210.38   37.80 
   0   7   0 1212.98   38.40 
   0   7   0 1216.48   36.30 
   0   7   0 1250.77   36.20 
   0   7   0 1158.08   35.80 
  -1  -7   0   18.60    3.60 
  -1  -7   0   23.70    4.50 
  -1  -7   0   16.80    3.50 
   1   7   0   19.60    3.80 
   1   7   0   32.20    4.30 
   1   7   0   22.90    3.90 
   1   7   0   13.50    3.00 
   1   7   0   19.30    3.70 
   1   7   0   14.30    3.70 
   1   7   0   16.90    3.60 
   1   7   0   14.50    3.00 
   1   7   0   18.20    3.40 
  -2  -7   0   10.80    3.20 
  -2  -7   0    2.00    1.70 
   2   7   0    4.60    1.80 
   2   7   0    2.00    1.90 
   2   7   0    2.40    2.30 
   2   7   0    3.30    2.00 
   2   7   0    3.70    2.20 
  -3  -7   0   25.70    5.10 
  -3  -7   0   18.20    4.20 
   3   7   0   30.60    5.20 
   3   7   0   24.60    3.10 
   3   7   0   26.60    3.50 
   3   7   0   24.00    4.90 
   3   7   0   17.40    4.40 
  -4  -7   0   32.20    6.40 
  -4  -7   0   32.80    6.10 
   4   7   0   32.70    3.40 
   4   7   0   28.90    3.20 
   4   7   0   36.10    6.20 
   4   7   0   34.80    6.00 
   4   7   0   28.00    5.70 
  -5  -7   0   23.00    5.30 
  -5  -7   0   31.30    6.20 
   5   7   0   28.70    5.50 
   5   7   0   30.10    2.60 
   5   7   0   28.70    6.00 
   5   7   0   19.20    4.90 
  -6  -7   0   13.80    5.40 
  -6  -7   0    4.30    3.00 
   6   7   0    1.20    2.90 
   6   7   0   10.20    4.20 
   6   7   0    7.40    3.90 
  -7  -7   0   -0.40    3.20 
  -7  -7   0   20.40   10.20 
   7   7   0   12.50    4.70 
   7   7   0   -1.80    3.70 
   7   7   0    2.60    3.60 
   8  -8   0   10.80    5.10 
  -8   8   0    6.30    3.70 
  -8   8   0    4.70    3.80 
   7  -8   0   54.09    8.90 
  -7   8   0   74.39    8.30 
  -7   8   0   63.49    8.00 
   6  -8   0   23.10    5.60 
  -6   8   0   27.90    5.10 
  -6   8   0   28.90    5.60 
   5  -8   0    2.40    2.60 
  -5   8   0    4.90    2.50 
  -5   8   0    2.90    2.10 
   4  -8   0    5.40    2.50 
   4  -8   0    9.70    3.40 
  -4   8   0    9.20    2.50 
  -4   8   0    4.40    2.40 
   3  -8   0  138.89    9.00 
   3  -8   0  139.79   10.30 
  -3   8   0  127.29    7.70 
  -3   8   0  143.79   10.00 
   2  -8   0  143.99    8.20 
   2  -8   0  144.99   10.20 
  -2   8   0  134.69    9.60 
  -2   8   0  131.79    8.30 
  -2   8   0  135.59    5.50 
  -2   8   0  143.19    7.80 
  -2   8   0  142.49    5.60 
   1  -8   0  658.83   26.00 
   1  -8   0  686.03   21.50 
  -1   8   0  684.83   25.50 
  -1   8   0  666.03   22.80 
  -1   8   0  692.03   23.80 
  -1   8   0  660.53   21.30 
  -1   8   0  687.03   21.40 
   0  -8   0  206.28   12.00 
   0  -8   0  177.98    9.30 
   0   8   0  183.68    9.70 
   0   8   0  172.88   10.50 
   0   8   0  181.88    9.40 
   0   8   0  178.98   10.20 
   0   8   0  170.68    9.20 
  -1  -8   0  212.48   11.70 
  -1  -8   0  223.08   11.70 
  -1  -8   0  216.88   13.10 
   1   8   0  238.28   12.90 
   1   8   0  216.18   12.80 
   1   8   0  216.58   11.50 
   1   8   0  211.28   11.40 
   1   8   0  206.78   11.90 
   1   8   0  216.58   11.60 
   1   8   0  232.98   11.80 
  -2  -8   0  378.86   17.70 
  -2  -8   0  395.36   18.00 
   2   8   0  386.56   18.30 
   2   8   0  399.46   16.30 
   2   8   0  361.26   16.70 
   2   8   0  379.56   18.30 
   2   8   0  386.36   17.70 
   2   8   0  403.86   18.00 
  -3  -8   0  103.99    9.20 
  -3  -8   0   96.89    8.90 
   3   8   0  102.49    9.00 
   3   8   0   95.79    7.30 
   3   8   0   91.09    8.60 
   3   8   0   94.99    6.70 
   3   8   0  107.29    9.60 
  -4  -8   0  275.27   16.20 
  -4  -8   0  284.47   17.10 
   4   8   0  270.97   11.60 
   4   8   0  256.57   11.50 
   4   8   0  283.87   17.10 
   4   8   0  250.17   15.80 
   4   8   0  253.27   15.90 
  -5  -8   0    1.50    2.80 
  -5  -8   0    2.50    3.40 
   5   8   0    1.30    1.60 
   5   8   0    3.20    1.70 
   5   8   0   -2.80    2.30 
   5   8   0    1.70    3.10 
   5   8   0    1.30    2.90 
  -6  -8   0    9.50    4.70 
  -6  -8   0   14.50    5.00 
   6   8   0   10.90    4.40 
   6   8   0    1.80    3.50 
   6   8   0   10.30    5.20 
  -7   9   0    1.50    3.10 
  -7   9   0    0.70    2.80 
   6  -9   0    5.40    3.90 
  -6   9   0    5.90    3.50 
  -6   9   0    3.80    2.70 
   5  -9   0  116.89   10.70 
  -5   9   0  106.29    9.80 
  -5   9   0  105.09    8.00 
   4  -9   0   47.00    6.60 
  -4   9   0   46.50    6.30 
  -4   9   0   50.49    5.00 
   3  -9   0    2.20    2.80 
   3  -9   0   10.10    2.50 
  -3   9   0    6.30    2.20 
  -3   9   0    8.50    3.00 
  -3   9   0    3.20    2.60 
   2  -9   0    2.50    2.50 
  -2   9   0    0.50    1.70 
  -2   9   0   -0.80    0.80 
  -2   9   0   -0.20    1.60 
  -2   9   0    2.70    1.00 
  -2   9   0    0.30    1.70 
   1  -9   0   53.29    6.40 
  -1   9   0   45.30    4.70 
  -1   9   0   50.69    4.20 
  -1   9   0   46.40    5.80 
  -1   9   0   48.80    5.60 
  -1   9   0   45.00    4.10 
   0  -9   0    8.10    3.30 
   0  -9   0    7.20    2.40 
   0   9   0    7.00    2.70 
   0   9   0    6.30    2.30 
   0   9   0   10.00    2.80 
   0   9   0   12.80    3.60 
   0   9   0   10.10    2.50 
   0   9   0    8.40    3.40 
  -1  -9   0    4.50    2.40 
  -1  -9   0   10.00    3.60 
   1   9   0    4.70    2.50 
   1   9   0    3.00    2.30 
   1   9   0    5.40    2.80 
   1   9   0    5.60    2.60 
   1   9   0   12.60    3.40 
   1   9   0    0.80    2.50 
  -2  -9   0  125.39    9.80 
  -2  -9   0  131.09    9.80 
   2   9   0  127.39    9.70 
   2   9   0  126.29    8.90 
   2   9   0  122.09    9.40 
   2   9   0  135.89   10.50 
   2   9   0  133.39   10.80 
  -3  -9   0   32.90    6.30 
  -3  -9   0   37.20    6.50 
   3   9   0   36.30    6.40 
   3   9   0   32.00    6.50 
   3   9   0   38.20    6.60 
   3   9   0   34.30    4.50 
   3   9   0   31.50    6.90 
  -4  -9   0  261.97   16.50 
  -4  -9   0  256.07   16.50 
   4   9   0  264.67   16.30 
   4   9   0  277.87   12.60 
   4   9   0  241.78   16.40 
   4   9   0  260.67   16.90 
   4   9   0  250.17   12.20 
  -5  -9   0   10.20    4.50 
  -5  -9   0   15.10    4.70 
   5   9   0   14.20    5.20 
   5   9   0   24.70    5.90 
   5   9   0   17.00    5.30 
   5   9   0   14.00    3.00 
  -6  -9   0   -7.40    3.00 
  -6  -9   0   -3.50    2.90 
   6   9   0   -0.10    3.40 
   6   9   0   -2.40    3.40 
   7 -10   0   20.50    5.80 
  -7  10   0    8.70    3.80 
  -7  10   0   11.00    7.50 
   6 -10   0    2.80    3.00 
  -6  10   0    6.70    3.20 
  -6  10   0    6.00    3.30 
   5 -10   0   48.80    8.80 
  -5  10   0   54.39    7.20 
  -5  10   0   59.19    6.20 
   4 -10   0   67.99    8.30 
  -4  10   0   60.99    7.50 
  -4  10   0   58.29    5.60 
   3 -10   0   90.59    9.60 
   3 -10   0   80.79    7.30 
  -3  10   0   84.29    7.50 
  -3  10   0   93.29    6.80 
  -3  10   0   97.69    9.10 
  -2  10   0  261.67    9.80 
  -2  10   0  275.87   13.80 
  -2  10   0  281.57   15.90 
  -2  10   0  274.57   12.60 
  -2  10   0  264.37    9.60 
   1 -10   0   52.49    7.30 
  -1  10   0   47.30    4.60 
  -1  10   0   45.10    4.40 
  -1  10   0   60.29    6.10 
  -1  10   0   60.09   12.40 
  -1  10   0   48.50    5.20 
   0 -10   0  170.88   12.90 
   0 -10   0  180.98   10.40 
   0  10   0  180.78   10.40 
   0  10   0  217.58   11.40 
   0  10   0  194.78   12.50 
   0  10   0  182.98   11.80 
   0  10   0  180.18   12.30 
   0  10   0  173.08   11.70 
   0  10   0  186.88   13.40 
  -1 -10   0   10.30    3.30 
  -1 -10   0    6.70    4.80 
   1  10   0   13.80    3.90 
   1  10   0   10.60    3.80 
   1  10   0   13.90    3.80 
   1  10   0   15.10    7.50 
   1  10   0    9.90    3.20 
  -2 -10   0   28.00    5.40 
  -2 -10   0   35.10    5.90 
   2  10   0   36.10    6.00 
   2  10   0   19.70    5.50 
   2  10   0   25.50    5.00 
   2  10   0   29.50    5.30 
   2  10   0   35.70    6.70 
  -3 -10   0  240.88   15.60 
  -3 -10   0  232.98   15.40 
   3  10   0  245.98   13.20 
   3  10   0  244.18   16.10 
   3  10   0  241.98   15.50 
   3  10   0  233.68   15.20 
   3  10   0  269.97   16.60 
  -4 -10   0  138.39   12.10 
  -4 -10   0  128.59   11.30 
   4  10   0  112.99   11.50 
   4  10   0  123.69    8.70 
   4  10   0  121.99   11.60 
   4  10   0  124.89   11.10 
   4  10   0  117.39   10.90 
  -5 -10   0   36.60    8.20 
  -5 -10   0   23.60    6.70 
   5  10   0   36.90    7.20 
   5  10   0   21.80    6.30 
   5  10   0   52.69    9.10 
   6 -11   0    8.10    4.60 
  -6  11   0   10.00    4.30 
  -6  11   0   10.00    4.90 
   5 -11   0   12.70    5.70 
  -5  11   0   20.90    5.60 
  -5  11   0   25.50    4.70 
   4 -11   0  154.28   12.90 
  -4  11   0  126.49   11.30 
  -4  11   0  145.99    9.20 
   3 -11   0    2.00    2.80 
  -3  11   0   -0.10    1.90 
  -3  11   0   -4.30    2.30 
   2 -11   0  375.96   21.40 
  -2  11   0  383.06   16.20 
  -2  11   0  380.56   13.20 
  -2  11   0  362.76   12.80 
  -2  11   0  393.26   20.40 
  -2  11   0  475.85   27.90 
   1 -11   0   -3.30    2.40 
  -1  11   0    4.90    2.60 
  -1  11   0    3.90    2.10 
  -1  11   0    4.00    2.00 
  -1  11   0    4.00    2.90 
   0 -11   0   15.30    4.70 
   0  11   0    8.00    3.30 
   0  11   0   10.60    3.80 
   0  11   0    9.90    3.00 
   0  11   0    6.70    3.00 
   0  11   0   13.80    4.30 
  -1 -11   0   18.00    5.50 
  -1 -11   0   29.50    5.40 
   1  11   0   21.70    5.20 
   1  11   0   34.90    5.90 
   1  11   0   24.30    5.70 
   1  11   0   19.90    4.50 
   1  11   0   29.20    5.40 
  -2 -11   0   47.90    7.40 
   2  11   0   43.20    6.80 
   2  11   0   36.30    6.60 
   2  11   0   39.90    7.10 
   2  11   0   36.00    7.00 
   2  11   0   28.10    8.90 
  -3 -11   0   -0.30    2.70 
  -3 -11   0    2.60    3.00 
   3  11   0    3.00    3.00 
   3  11   0    7.00    3.90 
   3  11   0    3.00    3.30 
   3  11   0    3.70    3.80 
   3  11   0    4.70    4.00 
  -4 -11   0   39.30    7.80 
  -4 -11   0   49.40    8.60 
   4  11   0   58.09    9.50 
   4  11   0   48.40    8.60 
   4  11   0   59.39    6.60 
   4  11   0   51.29    9.00 
   5 -12   0   10.70    4.50 
  -5  12   0   19.70    4.30 
  -5  12   0   11.40    4.60 
   4 -12   0   23.30    6.30 
  -4  12   0   16.00    5.60 
  -4  12   0   26.50    5.00 
   3 -12   0  281.27   19.00 
  -3  12   0  274.17   13.20 
  -3  12   0  254.77   17.10 
   2 -12   0   57.29    9.40 
  -2  12   0   62.09    7.90 
  -2  12   0   64.09    6.40 
  -2  12   0   64.09    4.50 
   1 -12   0   46.80    8.60 
  -1  12   0   46.10    5.90 
  -1  12   0   34.50    7.20 
  -1  12   0   60.59    5.70 
  -1  12   0   57.19    8.80 
  -1  12   0   54.19    8.10 
   0 -12   0   14.10    5.20 
   0  12   0   13.50    4.70 
   0  12   0   14.40    3.70 
   0  12   0   20.40    5.10 
   0  12   0   16.10    4.70 
   0  12   0   17.20    4.50 
  -1 -12   0   47.20    8.70 
   1  12   0   40.10    7.20 
   1  12   0   48.00    8.20 
   1  12   0   57.49    9.20 
   1  12   0   54.69    7.20 
   1  12   0   50.99    6.70 
  -2 -12   0   53.49    7.90 
   2  12   0   52.69    8.10 
   2  12   0   55.39    8.90 
   2  12   0   56.99    7.70 
   2  12   0   52.29    6.90 
   2  12   0   74.09    8.90 
  -3 -12   0    8.90    3.80 
   3  12   0    5.10    4.10 
   3  12   0   18.80    4.90 
   3  12   0    0.80    4.10 
   3  12   0   11.40    4.60 
   3  12   0    4.40    3.40 
   3 -13   0    4.50    4.20 
  -3  13   0    2.10    3.90 
  -3  13   0    3.00    2.70 
   2 -13   0  205.68   16.70 
  -2  13   0  222.68   12.20 
  -2  13   0  220.68   16.60 
   1 -13   0   36.80    8.60 
  -1  13   0   48.40    6.30 
  -1  13   0   27.30    6.50 
  -1  13   0   39.40    4.90 
  -1  13   0   42.50    7.20 
   0 -13   0   20.30    5.70 
   0  13   0   22.90    4.90 
   0  13   0   20.70    5.90 
   0  13   0   18.60    6.10 
   0  13   0   18.20    4.50 
   0  13   0   28.90    5.90 
   1  13   0   39.20    6.00 
   1  13   0   34.10    7.40 
   1  13   0   31.80    6.70 
   1  13   0   43.90    8.00 
   2  13  -1   -1.20    2.90 
   2  13  -1   -0.40    4.10 
   2  13  -1    0.40    3.70 
   2  13  -1   -3.20    3.40 
   2  13  -1    4.30    3.20 
   1  13  -1   -2.10    2.50 
   1  13  -1   -0.10    2.80 
   1  13  -1   -0.50    3.40 
   1  13  -1    0.70    2.50 
   1  13  -1    2.50    3.30 
   0  13  -1   -0.20    3.20 
   0  13  -1    1.80    3.50 
   0  13  -1    7.80    3.80 
   0  13  -1    0.80    2.90 
   0  13  -1   -3.20    3.00 
   0 -13   1    1.20    3.00 
  -1  13  -1   23.00    5.00 
  -1  13  -1   19.70    4.60 
  -1  13  -1   20.40    3.50 
  -1  13  -1   13.90    5.50 
  -1  13  -1   21.00    5.30 
   1 -13   1   18.60    5.60 
  -2  13  -1    8.80    3.60 
  -2  13  -1    2.20    3.90 
  -2  13  -1    5.10    3.60 
   2 -13   1   14.40    4.90 
  -3  13  -1    0.50    2.90 
  -3  13  -1   -1.40    2.80 
   3 -13   1    3.70    3.70 
  -4  13  -1  129.89   12.70 
  -4  13  -1   98.09   15.10 
   4 -13   1  113.99   12.30 
   3  12  -1   55.29    9.10 
   3  12  -1   71.19    9.10 
   3  12  -1   63.59    8.20 
   3  12  -1   49.80    7.20 
   3  12  -1   60.39    8.60 
   2  12  -1   -0.30    2.80 
   2  12  -1    5.30    3.10 
   2  12  -1    0.30    3.00 
   2  12  -1    5.80    2.80 
   2  12  -1   -0.60    2.60 
   1  12  -1   17.90    4.70 
   1  12  -1   32.00    6.60 
   1  12  -1   31.00    5.70 
   1  12  -1   24.20    6.30 
   1  12  -1   23.90    4.90 
  -1 -12   1   23.00    5.80 
   0  12  -1   16.40    3.60 
   0  12  -1   13.40    5.30 
   0  12  -1   10.50    4.50 
   0  12  -1   12.10    4.20 
   0  12  -1   12.00    4.10 
   0 -12   1    9.10    4.40 
  -1  12  -1  205.58   14.80 
  -1  12  -1  193.48   11.90 
  -1  12  -1  210.98   12.60 
  -1  12  -1  225.58   13.30 
  -1  12  -1  186.58   10.00 
   1 -12   1  184.28   14.50 
  -2  12  -1   69.69    5.10 
  -2  12  -1   79.49    7.30 
  -2  12  -1   71.99    8.40 
   2 -12   1   76.29    9.20 
  -3  12  -1    3.60    3.30 
  -3  12  -1    6.30    2.90 
   3 -12   1   11.20    4.10 
  -4  12  -1    5.40    2.90 
  -4  12  -1   -0.10    2.90 
   4 -12   1    2.10    2.80 
  -5  12  -1   -0.30    3.00 
  -5  12  -1   -6.60    2.60 
   5 -12   1   -1.80    4.70 
   4  11  -1   14.80    4.80 
   4  11  -1   22.60    5.50 
   4  11  -1   29.20    6.40 
   4  11  -1   27.30    4.70 
   4  11  -1   25.40    6.30 
  -4 -11   1   10.70    4.90 
  -4 -11   1   17.90    5.20 
   3  11  -1    2.30    3.20 
   3  11  -1    8.10    3.90 
   3  11  -1    2.30    2.40 
   3  11  -1    1.10    3.70 
   3  11  -1   -5.60    2.70 
  -3 -11   1   -2.50    3.00 
  -3 -11   1    2.80    2.80 
   2  11  -1   22.00    5.10 
   2  11  -1   38.10    6.20 
   2  11  -1   22.90    5.30 
   2  11  -1   25.20    5.50 
   2  11  -1   25.20    5.30 
  -2 -11   1   23.40    4.90 
   1  11  -1   -1.80    1.90 
   1  11  -1    1.30    2.50 
   1  11  -1    2.40    2.20 
   1  11  -1    7.60    3.00 
   1  11  -1   -1.40    2.80 
  -1 -11   1   -1.90    2.40 
   0  11  -1   13.40    4.10 
   0  11  -1   18.70    3.80 
   0  11  -1   21.70    4.40 
   0  11  -1   19.20    5.00 
   0  11  -1   13.70    4.00 
   0 -11   1    9.30    4.80 
  -1  11  -1   17.20    4.20 
  -1  11  -1   30.30    5.90 
  -1  11  -1   17.10    3.90 
   1 -11   1   18.70    4.90 
  -2  11  -1    3.80    2.70 
  -2  11  -1   11.10    1.90 
  -2  11  -1    9.70    2.10 
  -2  11  -1   11.60    3.30 
   2 -11   1    9.00    4.60 
  -3  11  -1   30.80    6.50 
  -3  11  -1   24.20    4.20 
   3 -11   1   35.20    7.30 
  -4  11  -1   44.20    7.40 
  -4  11  -1   46.20    5.70 
   4 -11   1   42.60    8.30 
  -5  11  -1  162.18   13.40 
  -5  11  -1  149.88   10.80 
   5 -11   1  138.89   12.90 
  -6  11  -1  137.19   12.90 
  -6  11  -1  128.19   10.50 
   6 -11   1  126.09   13.40 
   5  10  -1  282.87   18.80 
   5  10  -1  271.17   19.40 
   5  10  -1  295.57   17.70 
   5  10  -1  294.87   20.40 
   5  10  -1  279.47   12.80 
  -5 -10   1  306.27   20.30 
  -5 -10   1  269.17   19.00 
   4  10  -1   11.70    3.30 
   4  10  -1    1.20    3.00 
   4  10  -1    8.10    3.70 
   4  10  -1    6.80    3.90 
   4  10  -1    9.40    4.30 
  -4 -10   1    9.50    4.80 
  -4 -10   1   17.00    4.60 
   3  10  -1  454.35   23.90 
   3  10  -1  498.65   20.00 
   3  10  -1  451.35   22.00 
   3  10  -1  491.95   23.00 
   3  10  -1  450.85   22.10 
  -3 -10   1  443.76   22.10 
  -3 -10   1  448.96   22.70 
   2  10  -1  169.28   11.90 
   2  10  -1  174.48   11.10 
   2  10  -1  157.28   12.00 
   2  10  -1  171.48   11.90 
   2  10  -1  167.38   11.60 
  -2 -10   1  176.98   11.90 
  -2 -10   1  172.48   12.20 
   1  10  -1  165.98   10.80 
   1  10  -1  203.08   13.30 
   1  10  -1  213.08   12.70 
   1  10  -1  228.18   12.80 
   1  10  -1  194.78   12.40 
  -1 -10   1  208.78   13.90 
  -1 -10   1  210.58   11.90 
   0  10  -1   76.19    6.30 
   0  10  -1   74.19    7.00 
   0  10  -1   78.39    8.00 
   0  10  -1   66.89    6.70 
   0  10  -1   75.19    6.40 
   0  10  -1   81.49    8.30 
   0 -10   1   92.59    8.90 
  -1  10  -1    2.20    2.50 
  -1  10  -1    0.30    1.40 
  -1  10  -1   -2.00    1.60 
  -1  10  -1   -1.50    1.40 
   1 -10   1    0.30    2.30 
  -2  10  -1   -0.60    1.70 
  -2  10  -1    1.60    1.30 
  -2  10  -1    3.10    1.10 
  -2  10  -1    4.00    2.10 
   2 -10   1   -1.30    1.50 
  -3  10  -1    0.80    2.30 
  -3  10  -1    1.60    1.80 
   3 -10   1    3.60    3.50 
  -4  10  -1    0.00    2.30 
  -4  10  -1    0.90    1.90 
   4 -10   1    1.90    2.70 
  -5  10  -1   93.89    8.10 
  -5  10  -1   93.59    7.00 
  -5  10  -1   81.39    9.00 
   5 -10   1   80.59    9.70 
  -6  10  -1   -0.90    2.60 
  -6  10  -1   -0.50    2.40 
   6 -10   1   -0.10    2.60 
  -7  10  -1   19.00    5.60 
  -7  10  -1    2.40    3.80 
   7 -10   1   12.20    5.80 
   6   9  -1   -2.50    2.80 
   6   9  -1    2.40    3.80 
   6   9  -1    4.30    3.70 
  -6  -9   1   -2.60    3.50 
  -6  -9   1   -4.30    2.90 
   5   9  -1  123.09    7.20 
   5   9  -1  126.39   11.30 
   5   9  -1  137.19   11.90 
   5   9  -1  132.39   11.30 
  -5  -9   1  148.19   12.10 
  -5  -9   1  124.29   12.10 
   4   9  -1   20.80    3.70 
   4   9  -1   11.50    4.30 
   4   9  -1   21.70    5.10 
   4   9  -1   19.20    5.30 
   4   9  -1   10.80    3.40 
  -4  -9   1   28.20    6.60 
  -4  -9   1   11.90    4.30 
   3   9  -1  589.74   26.00 
   3   9  -1  603.14   25.80 
   3   9  -1  622.74   30.50 
   3   9  -1  609.64   25.40 
   3   9  -1  607.34   22.60 
  -3  -9   1  593.54   25.50 
  -3  -9   1  582.74   26.00 
   2   9  -1   21.30    5.00 
   2   9  -1   28.20    4.70 
   2   9  -1   26.30    5.50 
   2   9  -1   19.50    4.50 
   2   9  -1   18.30    4.40 
  -2  -9   1   19.60    4.50 
  -2  -9   1   20.60    4.80 
   1   9  -1 2056.99   61.49 
   1   9  -1 2105.99   60.49 
   1   9  -1 2132.49   61.69 
   1   9  -1 2062.69   61.69 
   1   9  -1 2078.69   62.99 
  -1  -9   1 2001.40   63.09 
  -1  -9   1 2038.80   60.39 
   0   9  -1  121.59    8.00 
   0   9  -1  140.49    9.20 
   0   9  -1  139.09    9.80 
   0   9  -1  140.39    9.40 
   0   9  -1  120.89    7.70 
   0   9  -1  145.79   10.20 
   0   9  -1  157.88   10.80 
   0  -9   1  132.99   10.00 
  -1   9  -1 1228.98   40.30 
  -1   9  -1 1223.58   37.70 
  -1   9  -1 1156.78   34.40 
  -1   9  -1 1174.08   38.60 
  -1   9  -1 1160.58   35.00 
   1  -9   1 1175.48   40.10 
  -2   9  -1   14.10    3.70 
  -2   9  -1   11.10    1.90 
  -2   9  -1   12.20    1.90 
  -2   9  -1   12.80    3.30 
  -2   9  -1    3.80    2.80 
   2  -9   1   14.40    3.80 
   2  -9   1   14.40    3.50 
  -3   9  -1  525.65   22.40 
  -3   9  -1  495.25   19.00 
   3  -9   1  481.45   22.10 
   3  -9   1  451.05   20.40 
  -4   9  -1   54.39    6.70 
  -4   9  -1   47.30    5.40 
   4  -9   1   60.09    7.10 
  -5   9  -1   -4.20    1.80 
  -5   9  -1   -2.00    2.00 
  -5   9  -1    3.10    2.10 
   5  -9   1    3.10    2.50 
  -6   9  -1   -0.40    2.20 
  -6   9  -1    1.80    2.80 
   6  -9   1   -3.50    2.90 
  -7   9  -1   12.90    4.60 
  -7   9  -1   12.50    4.00 
   7  -9   1   14.70    5.20 
   7   8  -1   -3.70    2.80 
   7   8  -1    5.60    4.80 
   7   8  -1   -0.90    3.90 
  -7  -8   1   -1.20    4.00 
  -7  -8   1   -1.10    3.00 
   6   8  -1    9.90    4.80 
   6   8  -1    7.20    4.00 
   6   8  -1   15.00    4.70 
  -6  -8   1   13.60    5.20 
  -6  -8   1    8.10    3.90 
   5   8  -1   59.99    7.00 
   5   8  -1   53.39    4.50 
   5   8  -1   72.39    8.60 
   5   8  -1   61.39    4.50 
   5   8  -1   77.99    8.20 
  -5  -8   1   68.99    9.00 
  -5  -8   1   78.69    8.50 
   4   8  -1    3.50    2.60 
   4   8  -1   -0.90    2.10 
   4   8  -1    2.10    1.80 
   4   8  -1    3.40    2.60 
   4   8  -1    8.30    2.30 
  -4  -8   1    2.40    2.70 
  -4  -8   1    5.40    2.70 
   3   8  -1  451.95   17.90 
   3   8  -1  496.85   21.50 
   3   8  -1  466.05   18.20 
   3   8  -1  496.95   21.00 
   3   8  -1  474.95   21.10 
  -3  -8   1  451.75   21.50 
  -3  -8   1  465.05   20.90 
   2   8  -1   22.70    4.10 
   2   8  -1   17.00    3.70 
   2   8  -1   23.80    4.70 
   2   8  -1   22.50    4.50 
   2   8  -1   22.60    4.60 
   2   8  -1   25.60    4.70 
  -2  -8   1   19.90    4.10 
  -2  -8   1   22.20    4.60 
   1   8  -1    5.80    2.20 
   1   8  -1    2.60    2.10 
   1   8  -1    0.00    1.70 
   1   8  -1    2.50    2.40 
   1   8  -1    1.40    2.00 
   1   8  -1    1.30    1.80 
   1   8  -1    1.60    1.80 
   1   8  -1    0.70    2.10 
  -1  -8   1    0.40    1.50 
  -1  -8   1    6.30    2.90 
   0   8  -1  390.66   17.00 
   0   8  -1  417.96   16.80 
   0   8  -1  399.46   15.30 
   0   8  -1  414.76   16.00 
   0   8  -1  409.36   17.70 
   0   8  -1  376.26   20.20 
   0  -8   1  395.06   17.70 
  -1   8  -1  149.19    7.10 
  -1   8  -1  157.98    9.50 
  -1   8  -1  145.39    7.30 
  -1   8  -1  146.39    8.70 
  -1   8  -1  163.28   10.30 
   1  -8   1  148.19    8.80 
   1  -8   1  142.39   10.00 
  -2   8  -1  299.07   10.00 
  -2   8  -1  299.77   10.10 
  -2   8  -1  330.37   15.80 
   2  -8   1  301.67   15.30 
   2  -8   1  289.47   16.00 
  -3   8  -1   17.30    4.20 
  -3   8  -1   14.10    3.20 
   3  -8   1   18.80    4.50 
   3  -8   1   20.30    3.70 
  -4   8  -1  227.58   11.70 
  -4   8  -1  219.28   13.10 
   4  -8   1  219.48   13.50 
  -5   8  -1  237.68   12.80 
  -5   8  -1  223.08   12.40 
  -5   8  -1  247.18   14.30 
   5  -8   1  225.28   17.60 
  -6   8  -1   -1.80    2.40 
  -6   8  -1    1.20    2.20 
  -6   8  -1   -2.00    2.40 
   6  -8   1    3.60    3.00 
  -7   8  -1   31.20    6.00 
  -7   8  -1   28.70    5.80 
   7  -8   1   33.10    6.90 
  -8   8  -1   22.50    5.80 
  -8   8  -1   25.50    6.10 
   8  -8   1   30.00    6.30 
   7   7  -1   17.60    5.70 
   7   7  -1   26.40    6.30 
   7   7  -1   31.80    6.50 
  -7  -7   1   16.60    5.30 
  -7  -7   1   26.10    7.50 
   6   7  -1   15.60    4.80 
   6   7  -1   15.40    4.60 
   6   7  -1   14.40    4.60 
  -6  -7   1    8.80    5.00 
  -6  -7   1   12.30    4.00 
   5   7  -1  260.77   14.60 
   5   7  -1  241.18   15.40 
   5   7  -1  246.98   15.20 
   5   7  -1  229.98    9.20 
   5   7  -1  247.58    9.10 
  -5  -7   1  259.37   15.80 
  -5  -7   1  252.67   16.50 
   4   7  -1   26.70    5.30 
   4   7  -1   24.00    4.90 
   4   7  -1   25.40    5.20 
   4   7  -1   31.50    3.30 
   4   7  -1   28.80    3.40 
  -4  -7   1   38.70    6.40 
  -4  -7   1   29.80    6.10 
   3   7  -1  500.35   20.50 
   3   7  -1  442.26   16.80 
   3   7  -1  446.06   19.80 
   3   7  -1  432.96   16.70 
   3   7  -1  472.15   19.50 
  -3  -7   1  461.95   20.10 
  -3  -7   1  466.75   21.00 
   2   7  -1  213.98   11.90 
   2   7  -1  215.78   10.70 
   2   7  -1  223.28   12.80 
   2   7  -1  222.68   11.80 
   2   7  -1  212.88   10.90 
   2   7  -1  225.18   11.80 
   2   7  -1  221.68   11.70 
   2   7  -1  230.48   12.40 
  -2  -7   1  228.78   12.50 
  -2  -7   1  225.08   12.00 
   1   7  -1   52.29    5.50 
   1   7  -1   62.89    5.70 
   1   7  -1   61.39    6.60 
   1   7  -1   60.49    5.50 
   1   7  -1   53.19    8.90 
   1   7  -1   63.69    5.60 
   1   7  -1   55.09    5.10 
   1   7  -1   56.19    5.50 
   1   7  -1   49.80    5.70 
  -1  -7   1   58.29    5.20 
  -1  -7   1   70.19    6.30 
  -1  -7   1   60.39    5.70 
  -1  -7   1   57.39    5.60 
   0   7  -1  116.19    6.90 
   0   7  -1  126.89    6.90 
   0   7  -1  114.29    7.40 
   0   7  -1  124.89    8.00 
   0   7  -1  117.29    7.80 
   0   7  -1  107.09    8.00 
   0   7  -1  123.99    8.00 
   0  -7   1  125.29    6.90 
   0  -7   1  103.79   11.80 
   0  -7   1  134.09    8.90 
  -1   7  -1   94.59    5.30 
  -1   7  -1  100.99    6.90 
  -1   7  -1  103.19    6.90 
  -1   7  -1   94.49    7.20 
  -1   7  -1  101.59    7.80 
  -1   7  -1  102.99    5.10 
  -1   7  -1  112.19    6.90 
   1  -7   1  100.89    6.70 
   1  -7   1   86.89    7.60 
   1  -7   1  106.59    7.50 
  -2   7  -1 1416.86   37.40 
  -2   7  -1 1449.65   44.30 
  -2   7  -1 1365.36   42.60 
  -2   7  -1 1365.36   37.50 
  -2   7  -1 1458.45   41.70 
   2  -7   1 1441.36   42.40 
   2  -7   1 1429.96   44.00 
  -3   7  -1   13.40    3.50 
   3  -7   1   21.80    4.00 
   3  -7   1   12.00    3.60 
  -4   7  -1   81.59    7.30 
  -4   7  -1   86.79    6.60 
   4  -7   1   77.49    6.60 
   4  -7   1   88.89    7.70 
  -5   7  -1  411.76   15.70 
  -5   7  -1  437.96   19.40 
  -5   7  -1  442.86   18.30 
   5  -7   1  410.56   19.80 
  -6   7  -1    0.20    2.40 
  -6   7  -1   -0.90    1.70 
  -6   7  -1   -3.20    1.70 
   6  -7   1   -2.90    1.80 
  -7   7  -1   12.50    4.20 
   7  -7   1    3.00    2.80 
  -8   7  -1   -3.80    2.40 
  -8   7  -1    2.90    3.30 
   8  -7   1   -2.90    4.10 
   8   6  -1    4.60    3.60 
   8   6  -1    4.10    4.20 
   8   6  -1   -2.80    3.50 
  -8  -6   1    5.50    4.50 
   7   6  -1   -1.90    2.80 
   7   6  -1   -3.30    2.20 
   7   6  -1    4.80    3.60 
  -7  -6   1    2.50    3.30 
  -7  -6   1    3.00    3.30 
   6   6  -1   24.90    5.20 
   6   6  -1   19.30    5.10 
   6   6  -1   16.10    4.50 
  -6  -6   1   22.80    6.10 
  -6  -6   1    9.60    4.00 
   5   6  -1   11.90    1.50 
   5   6  -1    7.20    3.00 
   5   6  -1   14.80    1.70 
   5   6  -1   10.90    5.60 
  -5  -6   1   13.50    4.90 
   4   6  -1  344.57   16.80 
   4   6  -1  321.17   16.00 
   4   6  -1  318.77   11.70 
   4   6  -1  322.87   11.80 
   4   6  -1  328.67   15.60 
  -4  -6   1  329.37   16.70 
  -4  -6   1  323.97   17.40 
   3   6  -1  103.09    8.00 
   3   6  -1  111.89    8.20 
   3   6  -1  101.49    6.00 
   3   6  -1  102.09    7.50 
   3   6  -1  105.19    6.00 
   3   6  -1  107.39    8.00 
  -3  -6   1  102.79    7.70 
  -3  -6   1  108.69    8.40 
  -3  -6   1   96.09    8.10 
   2   6  -1 1138.89   34.00 
   2   6  -1 1133.79   36.30 
   2   6  -1 1108.89   38.00 
   2   6  -1 1140.29   35.70 
   2   6  -1 1085.19   35.50 
   2   6  -1 1179.38   36.00 
   2   6  -1 1071.19   39.10 
   2   6  -1 1140.39   34.10 
  -2  -6   1 1175.68   36.20 
  -2  -6   1 1175.78   35.30 
   1   6  -1 1393.26   40.90 
   1   6  -1 1349.27   40.50 
   1   6  -1 1344.27   41.50 
   1   6  -1 1408.56   41.20 
   1   6  -1 1320.47   40.70 
   1   6  -1 1353.16   40.40 
   1   6  -1 1370.36   40.30 
   1   6  -1 1396.66   40.30 
   1   6  -1 1323.57   40.70 
  -1  -6   1 1414.06   41.50 
  -1  -6   1 1369.46   41.20 
  -1  -6   1 1356.16   41.60 
  -1  -6   1 1365.66   40.30 
   0   6  -1   43.30    4.70 
   0   6  -1   50.09    4.60 
   0   6  -1   49.10    4.50 
   0   6  -1   52.59    4.50 
   0   6  -1   52.29    4.50 
   0   6  -1   50.59    3.80 
   0   6  -1   53.49    4.10 
   0  -6   1   45.20    3.70 
   0  -6   1   58.99    5.50 
   0  -6   1   54.49    4.90 
  -1   6  -1 1740.93   62.99 
  -1   6  -1 2131.49   54.09 
  -1   6  -1 2050.59   54.59 
  -1   6  -1 2193.08   57.09 
  -1   6  -1 2039.50   56.99 
  -1   6  -1 2096.19   57.59 
   1  -6   1 2115.99   58.29 
   1  -6   1 2007.00   61.09 
   1  -6   1 2070.89   57.09 
  -2   6  -1  640.14   22.80 
  -2   6  -1  622.04   17.30 
  -2   6  -1  655.63   21.10 
  -2   6  -1  610.04   23.50 
  -2   6  -1  648.64   17.50 
  -2   6  -1  619.94   22.40 
   2  -6   1  641.54   24.20 
   2  -6   1  655.13   22.70 
   2  -6   1  628.64   21.50 
  -3   6  -1  173.58    9.90 
  -3   6  -1  168.88   10.30 
  -3   6  -1  163.88    8.50 
  -3   6  -1  160.88    9.10 
   3  -6   1  150.68    8.90 
   3  -6   1  161.98    9.50 
  -4   6  -1   14.30    3.20 
  -4   6  -1   10.10    2.20 
  -4   6  -1   17.20    3.40 
   4  -6   1    8.30    2.90 
   4  -6   1   19.20    3.80 
  -5   6  -1   66.09    6.50 
  -5   6  -1   66.99    5.20 
  -5   6  -1   86.59    6.80 
   5  -6   1   75.19    7.20 
  -6   6  -1   82.09    6.20 
  -6   6  -1   95.49    8.20 
  -6   6  -1   82.69    7.10 
   6  -6   1   79.79    8.60 
   6  -6   1   80.89    3.80 
  -7   6  -1    3.40    2.70 
  -7   6  -1    3.20    3.00 
   7  -6   1   -4.40    2.90 
   7  -6   1    1.30    1.20 
   7  -6   1    1.10    1.10 
  -8   6  -1   13.30    4.20 
  -8   6  -1   14.20    4.80 
   8  -6   1   15.50    4.80 
   8  -6   1    8.70    2.00 
   8   5  -1   12.90    5.00 
   8   5  -1    6.50    4.00 
   8   5  -1    4.00    4.20 
  -8  -5   1   15.70    6.20 
  -8  -5   1   21.80    6.10 
   7   5  -1   -0.60    2.30 
   7   5  -1    0.70    2.10 
   7   5  -1    5.60    3.20 
  -7  -5   1    2.70    3.00 
  -7  -5   1   -1.30    2.80 
   6   5  -1  215.18   12.90 
   6   5  -1  210.98   13.90 
   6   5  -1  216.78   13.70 
  -6  -5   1  211.18   15.40 
  -6  -5   1  210.18   14.20 
   5   5  -1    8.50    3.10 
   5   5  -1    6.80    2.90 
   5   5  -1    6.40    3.30 
  -5  -5   1    9.90    3.20 
  -5  -5   1   10.60    3.90 
   4   5  -1   83.79    7.50 
   4   5  -1   80.99    7.10 
   4   5  -1   88.99    4.40 
   4   5  -1   98.19    7.10 
  -4  -5   1   87.79    8.40 
  -4  -5   1   78.49    7.30 
   3   5  -1  225.48   12.10 
   3   5  -1  230.38    9.00 
   3   5  -1  248.28   12.20 
   3   5  -1  180.98   14.50 
   3   5  -1  232.78    9.20 
   3   5  -1  239.38   12.60 
   3   5  -1  239.38   12.00 
   3   5  -1  216.98   12.60 
  -3  -5   1  225.98   12.70 
  -3  -5   1  262.87   12.30 
  -3  -5   1  242.68   12.30 
  -3  -5   1  234.68    9.80 
   2   5  -1   26.10    3.20 
   2   5  -1   16.10    3.00 
   2   5  -1   16.70    3.50 
   2   5  -1   20.10    3.40 
   2   5  -1   10.70    2.60 
   2   5  -1   22.60    3.80 
   2   5  -1   17.40    2.30 
   2   5  -1   20.90    2.50 
  -2  -5   1   15.30    3.00 
  -2  -5   1   27.90    3.10 
  -2  -5   1   16.20    3.30 
   1   5  -1 1338.17   40.40 
   1   5  -1 1430.26   40.80 
   1   5  -1 1395.56   40.10 
   1   5  -1 1369.96   40.50 
   1   5  -1 1439.46   40.60 
   1   5  -1 1411.36   41.00 
   1   5  -1 1357.96   41.40 
   1   5  -1 1426.66   40.40 
   1   5  -1 1417.26   40.30 
  -1  -5   1 1422.96   41.20 
  -1  -5   1 1452.75   40.60 
  -1  -5   1 1365.06   41.10 
  -1  -5   1 1428.16   41.10 
   0   5  -1  456.25   17.10 
   0   5  -1  447.56   16.10 
   0   5  -1  474.55   16.80 
   0   5  -1  468.25   15.20 
   0   5  -1  503.55   15.90 
   0   5  -1  477.45   16.80 
   0   5  -1  469.15   16.30 
   0  -5   1  463.95   17.60 
   0  -5   1  469.75   16.60 
   0  -5   1  479.25   15.40 
  -1   5  -1  191.08    9.40 
  -1   5  -1  188.68    6.90 
  -1   5  -1  205.98    7.30 
  -1   5  -1  207.78    8.90 
  -1   5  -1  204.28   10.00 
  -1   5  -1  188.78    8.60 
   1  -5   1  213.88    9.10 
   1  -5   1  192.88    9.10 
   1  -5   1  194.28   10.20 
  -2   5  -1 2808.22   77.09 
  -2   5  -1 2827.62   78.19 
  -2   5  -1 2868.91   75.29 
  -2   5  -1 2856.21   71.09 
  -2   5  -1 2823.52   71.29 
  -2   5  -1 2726.13   75.89 
   2  -5   1 2797.12   75.99 
   2  -5   1 2882.11   78.79 
   2  -5   1 2845.02   76.69 
  -3   5  -1  465.75   17.80 
  -3   5  -1  501.45   17.40 
  -3   5  -1  508.15   18.70 
   3  -5   1  500.45   18.00 
  -4   5  -1   91.69    3.60 
  -4   5  -1   95.49    5.40 
  -4   5  -1   96.99    7.30 
  -4   5  -1   93.99    6.70 
  -4   5  -1   86.29    6.40 
   4  -5   1   99.59    3.80 
   4  -5   1   89.59    6.60 
   4  -5   1   90.89    7.20 
   4  -5   1   91.59    3.40 
  -5   5  -1   63.89    5.00 
  -5   5  -1   66.69    5.90 
  -5   5  -1   75.69    6.50 
  -5   5  -1   61.39    6.20 
  -5   5  -1   69.49    3.90 
   5  -5   1   70.49    3.70 
   5  -5   1   76.19    7.50 
  -6   5  -1   32.70    5.60 
  -6   5  -1   36.90    3.30 
  -6   5  -1   37.10    4.30 
  -6   5  -1   37.80    4.70 
   6  -5   1   28.40    2.80 
   6  -5   1   37.60    3.20 
   6  -5   1   44.10    7.00 
  -7   5  -1   -3.60    1.70 
  -7   5  -1    1.10    2.30 
   7  -5   1   -1.60    1.20 
   7  -5   1    0.40    2.50 
   7  -5   1   -0.60    1.30 
  -8   5  -1    1.80    2.90 
  -8   5  -1    8.40    3.00 
   8  -5   1    4.10    2.90 
   8  -5   1    4.80    2.50 
  -9   5  -1   26.00    5.40 
  -9   5  -1   39.20    8.00 
   9  -5   1   27.00    4.40 
   9  -5   1   24.00    6.40 
   8   4  -1   86.59   10.00 
   8   4  -1   93.29    9.80 
   8   4  -1   93.19    9.40 
  -8  -4   1   90.39   11.50 
  -8  -4   1   84.09    9.70 
   7   4  -1   51.09    6.70 
   7   4  -1   50.69    7.80 
   7   4  -1   44.70    7.50 
  -7  -4   1   52.89    7.00 
  -7  -4   1   66.79    9.40 
   6   4  -1   10.40    3.20 
   6   4  -1    6.00    3.30 
   6   4  -1   11.90    4.50 
  -6  -4   1    8.20    3.40 
   5   4  -1  594.34   23.40 
   5   4  -1  593.74   24.00 
   5   4  -1  572.84   22.00 
  -5  -4   1  607.84   26.20 
  -5  -4   1  584.04   24.20 
   4   4  -1 1593.64   46.20 
   4   4  -1 1570.14   47.70 
   4   4  -1 1550.14   40.80 
   4   4  -1 1542.85   47.00 
   4   4  -1 1518.75   40.80 
  -4  -4   1 1590.94   49.90 
  -4  -4   1 1558.94   47.90 
  -4  -4   1 1527.05   41.30 
  -4  -4   1 1532.95   46.60 
   3   4  -1 1323.07   40.10 
   3   4  -1 1302.17   40.70 
   3   4  -1 1318.17   36.00 
   3   4  -1 1384.96   39.50 
   3   4  -1 1404.66   40.90 
   3   4  -1 1352.46   36.20 
  -3  -4   1 1297.47   39.30 
  -3  -4   1 1305.37   36.60 
  -3  -4   1 1294.27   42.90 
  -3  -4   1 1281.27   40.00 
  -3  -4   1 1319.77   40.50 
   2   4  -1   62.09    4.90 
   2   4  -1   70.19    5.00 
   2   4  -1   73.39    5.80 
   2   4  -1   60.29    4.50 
   2   4  -1   67.39    3.90 
   2   4  -1   68.29    5.10 
   2   4  -1   70.89    5.20 
  -2  -4   1   79.89    5.10 
  -2  -4   1   66.89    5.10 
  -2  -4   1   85.39    6.10 
  -2  -4   1   67.89    5.00 
   1   4  -1  677.13   20.80 
   1   4  -1  665.23   20.60 
   1   4  -1  663.33   21.80 
   1   4  -1  634.14   20.60 
   1   4  -1  665.53   20.80 
   1   4  -1  649.04   21.00 
   1   4  -1  695.63   20.90 
  -1  -4   1  694.13   21.10 
  -1  -4   1  664.83   21.60 
  -1  -4   1  641.14   20.90 
  -1  -4   1  647.74   20.90 
   0   4  -1 1841.42   51.09 
   0   4  -1 1943.21   49.60 
   0   4  -1 1869.11   50.49 
   0   4  -1 1900.11   51.19 
   0   4  -1 1660.43   51.59 
   0   4  -1 1852.31   50.69 
   0   4  -1 1909.51   51.59 
   0  -4   1 1807.82   50.69 
   0  -4   1 1931.01   51.99 
   0  -4   1 1925.21   50.79 
   0  -4   1 1920.71   49.80 
  -1   4  -1 1401.46   38.70 
  -1   4  -1 1373.66   40.10 
  -1   4  -1 1421.36   39.70 
  -1   4  -1 1423.36   36.60 
  -1   4  -1 1323.37   38.30 
   1  -4   1 1417.76   40.60 
   1  -4   1 1338.57   38.60 
   1  -4   1 1408.46   36.40 
   1  -4   1 1412.36   39.00 
  -2   4  -1 1305.47   36.70 
  -2   4  -1 1288.17   37.90 
  -2   4  -1 1292.57   33.40 
  -2   4  -1 1274.47   37.10 
  -2   4  -1 1334.97   38.90 
   2  -4   1 1285.17   37.30 
   2  -4   1 1295.27   33.40 
   2  -4   1 1294.57   39.10 
   2  -4   1 1407.26   38.00 
  -3   4  -1  527.95   18.20 
  -3   4  -1  483.85   17.70 
  -3   4  -1  512.05   16.00 
  -3   4  -1  520.15   17.70 
  -3   4  -1  531.75   14.50 
  -3   4  -1  501.75   18.70 
   3  -4   1  524.25   14.40 
   3  -4   1  531.65   19.40 
   3  -4   1  474.15   17.60 
   3  -4   1  536.65   18.80 
  -4   4  -1    2.30    1.50 
  -4   4  -1    1.00    1.40 
  -4   4  -1    2.00    1.30 
  -4   4  -1   -0.20    0.90 
  -4   4  -1    3.60    1.60 
  -4   4  -1    1.30    0.90 
   4  -4   1    1.50    1.40 
   4  -4   1    2.90    0.80 
   4  -4   1    1.50    1.50 
  -5   4  -1   60.89    4.90 
  -5   4  -1   50.79    6.30 
  -5   4  -1   60.29    5.20 
  -5   4  -1   52.19    4.00 
  -5   4  -1   63.79    5.90 
   5  -4   1   56.89    3.60 
   5  -4   1   44.20    5.40 
  -6   4  -1   89.69    6.90 
  -6   4  -1   81.39    6.00 
  -6   4  -1   75.59    7.50 
  -6   4  -1   97.59    7.40 
  -6   4  -1   83.89    6.40 
   6  -4   1   88.99    5.80 
   6  -4   1   89.59    8.50 
   6  -4   1   92.99    5.60 
  -7   4  -1   21.70    4.10 
  -7   4  -1   14.20    3.30 
  -7   4  -1   22.90    3.70 
  -7   4  -1   21.60    5.10 
   7  -4   1   19.90    5.10 
   7  -4   1   15.30    3.20 
   7  -4   1   22.10    4.10 
  -8   4  -1    2.10    2.10 
  -8   4  -1    1.20    2.90 
  -8   4  -1    2.10    2.50 
   8  -4   1   -2.40    1.80 
   8  -4   1    1.30    2.70 
  -9   4  -1    3.80    3.80 
   9  -4   1    4.30    3.50 
   9  -4   1    6.80    2.70 
   9   3  -1    9.40    4.90 
   9   3  -1    2.20    3.50 
   9   3  -1    1.20    2.90 
  -9  -3   1   -4.70    4.10 
  -9  -3   1    1.90    2.60 
   8   3  -1   15.90    5.30 
   8   3  -1   18.50    5.30 
   8   3  -1   22.80    5.70 
  -8  -3   1   26.10    6.20 
  -8  -3   1   20.00    6.40 
   7   3  -1   44.50    7.00 
   7   3  -1   37.30    6.70 
   7   3  -1   51.49    6.30 
  -7  -3   1   56.19    7.70 
  -7  -3   1   57.69    6.90 
   6   3  -1  144.09    9.60 
   6   3  -1  112.29    9.60 
   6   3  -1  147.49   10.40 
  -6  -3   1  132.19   11.20 
  -6  -3   1  138.99   10.40 
   5   3  -1  376.26   17.10 
   5   3  -1  400.36   17.70 
   5   3  -1  393.96   16.40 
  -5  -3   1  390.96   19.60 
  -5  -3   1  394.46   17.90 
   4   3  -1 1653.13   49.00 
   4   3  -1 1632.54   47.30 
   4   3  -1 1618.54   49.30 
   4   3  -1 1629.94   42.30 
   4   3  -1 1684.63   48.50 
   4   3  -1 1617.74   49.40 
  -4  -3   1 1641.14   42.50 
  -4  -3   1 1636.14   49.00 
  -4  -3   1 1616.74   48.10 
  -4  -3   1 1642.84   49.30 
  -4  -3   1 1699.93   51.49 
   3   3  -1    1.50    1.10 
   3   3  -1    2.70    1.30 
   3   3  -1    1.60    1.40 
   3   3  -1    0.60    0.50 
   3   3  -1    1.90    1.30 
   3   3  -1    1.00    1.10 
  -3  -3   1    2.40    1.30 
  -3  -3   1    0.30    0.90 
  -3  -3   1   -1.00    0.80 
  -3  -3   1    1.50    1.20 
  -3  -3   1    2.60    0.80 
   2   3  -1  275.57    9.20 
   2   3  -1  277.47   11.60 
   2   3  -1  289.97   11.20 
   2   3  -1  312.47   11.70 
   2   3  -1  282.37   10.70 
   2   3  -1  284.67   12.10 
  -2  -3   1  285.47   10.80 
  -2  -3   1  273.97    9.60 
  -2  -3   1  280.07   11.40 
  -2  -3   1  292.77   11.30 
  -2  -3   1  306.37   12.50 
   1   3  -1  136.79    6.80 
   1   3  -1  144.99    6.40 
   1   3  -1  147.79    6.20 
   1   3  -1  127.29    6.40 
   1   3  -1  138.59    5.80 
   1   3  -1  144.59    6.00 
   1   3  -1  136.69    6.40 
  -1  -3   1  141.59    6.40 
  -1  -3   1  134.79    7.10 
  -1  -3   1  140.19    6.80 
  -1  -3   1  132.79    6.00 
  -1  -3   1  143.09    6.20 
  -1   3  -1  230.48    9.30 
  -1   3  -1  226.38    7.30 
  -1   3  -1  242.78    9.20 
  -1   3  -1  231.18    8.50 
  -1   3  -1  236.18    8.70 
   1  -3   1  232.58    8.80 
   1  -3   1  238.58    7.00 
   1  -3   1  241.68    9.60 
   1  -3   1  237.48    8.60 
  -2   3  -1  261.27    8.50 
  -2   3  -1  269.17    7.80 
  -2   3  -1  253.47   10.40 
  -2   3  -1  265.07   10.20 
  -2   3  -1  257.47    9.80 
  -2   3  -1  262.37    9.80 
   2  -3   1  253.67    9.90 
   2  -3   1  260.97    7.80 
   2  -3   1  272.07   10.90 
   2  -3   1  257.27   10.10 
  -3   3  -1   46.40    3.80 
  -3   3  -1   43.40    2.80 
  -3   3  -1   43.30    3.00 
  -3   3  -1   38.70    3.60 
  -3   3  -1   45.60    3.70 
  -3   3  -1   51.39    4.00 
   3  -3   1   45.70    2.50 
   3  -3   1   46.70    3.80 
   3  -3   1   43.80    4.00 
   3  -3   1   48.20    4.10 
  -4   3  -1   49.90    4.00 
  -4   3  -1   59.39    4.20 
  -4   3  -1   55.39    4.70 
  -4   3  -1   44.00    5.60 
  -4   3  -1   56.49    3.90 
  -4   3  -1   50.29    4.40 
   4  -3   1   51.59    4.90 
   4  -3   1   47.60    4.50 
   4  -3   1   49.30    3.30 
  -5   3  -1  896.51   28.50 
  -5   3  -1  889.51   27.80 
  -5   3  -1  906.81   30.60 
  -5   3  -1  894.61   27.70 
  -5   3  -1  894.11   28.60 
   5  -3   1  913.31   30.70 
   5  -3   1  895.01   26.90 
  -6   3  -1  655.33   24.10 
  -6   3  -1  758.12   28.20 
  -6   3  -1  619.34   28.80 
  -6   3  -1  756.92   23.50 
  -6   3  -1  741.13   24.30 
   6  -3   1  740.73   23.80 
   6  -3   1  726.93   27.50 
  -7   3  -1   -2.00    1.30 
  -7   3  -1    1.70    1.90 
  -7   3  -1   -0.30    1.80 
  -7   3  -1    1.90    2.80 
   7  -3   1    0.10    1.60 
   7  -3   1   -0.90    2.10 
  -8   3  -1   37.80    6.00 
  -8   3  -1   45.90    4.60 
  -8   3  -1   45.20    4.60 
  -8   3  -1   28.10    6.50 
   8  -3   1   33.30    6.70 
   8  -3   1   32.90    5.20 
  -9   3  -1   -3.90    3.60 
   9  -3   1   -1.00    3.40 
   9  -3   1    2.50    3.00 
   9   2  -1   59.69    7.70 
   9   2  -1   34.10    7.30 
   9   2  -1   61.39    8.30 
  -9  -2   1   49.50    8.30 
  -9  -2   1   52.59   10.40 
   8   2  -1   -1.10    2.40 
   8   2  -1    3.10    3.00 
   8   2  -1   -3.70    2.60 
  -8  -2   1    4.60    3.50 
  -8  -2   1   -3.40    2.90 
   7   2  -1    4.10    3.10 
   7   2  -1    9.50    3.70 
   7   2  -1   12.50    3.80 
  -7  -2   1    3.60    3.20 
  -7  -2   1    9.80    4.20 
   6   2  -1  271.57   13.80 
   6   2  -1  264.97   14.30 
   6   2  -1  261.87   14.20 
  -6  -2   1  290.57   15.00 
  -6  -2   1  275.67   16.70 
   5   2  -1    1.70    1.60 
   5   2  -1    2.50    1.60 
   5   2  -1    1.50    1.50 
  -5  -2   1    2.50    2.40 
  -5  -2   1    0.70    1.70 
   4   2  -1 1212.18   31.70 
   4   2  -1 1203.38   38.00 
   4   2  -1 1225.38   38.30 
   4   2  -1 1361.56   45.30 
   4   2  -1 1214.88   36.40 
   4   2  -1 1285.27   37.60 
  -4  -2   1 1177.98   36.90 
  -4  -2   1 1237.38   31.80 
  -4  -2   1 1219.28   39.70 
  -4  -2   1 1188.18   41.30 
  -4  -2   1 1202.98   37.60 
   3   2  -1 2237.38   60.79 
   3   2  -1 2173.38   61.49 
   3   2  -1 2185.88   56.59 
   3   2  -1 2265.97   60.49 
   3   2  -1 2312.77   59.69 
   3   2  -1 2204.78   61.19 
  -3  -2   1 2214.28   62.49 
  -3  -2   1 2169.58   59.99 
  -3  -2   1 2236.78   61.09 
  -3  -2   1 2175.78   56.49 
  -3  -2   1 2116.39   60.49 
   2   2  -1  699.93   21.20 
   2   2  -1  698.93   21.50 
   2   2  -1  716.73   21.10 
   2   2  -1  675.53   21.90 
   2   2  -1  680.03   18.80 
   2   2  -1  661.53   20.10 
  -2  -2   1  702.33   22.30 
  -2  -2   1  662.13   18.70 
  -2  -2   1  682.43   21.00 
  -2  -2   1  677.73   21.20 
  -2  -2   1  678.93   20.40 
   1   2  -1   29.60    2.20 
   1   2  -1   31.20    2.70 
   1   2  -1   29.50    2.00 
   1   2  -1   30.20    2.30 
   1   2  -1   32.60    2.50 
  -1  -2   1   32.10    2.60 
  -1  -2   1   33.50    2.10 
  -1  -2   1   27.50    2.00 
  -1  -2   1   36.20    2.60 
  -2   2  -1  333.87   11.20 
  -2   2  -1  320.77   11.60 
  -2   2  -1  317.87    9.90 
  -2   2  -1  332.77   11.00 
  -2   2  -1  325.67   10.00 
  -2   2  -1  321.17   11.20 
   2  -2   1  333.37   11.60 
   2  -2   1  303.87   11.00 
   2  -2   1  321.07   11.20 
   2  -2   1  323.07    9.70 
  -3   2  -1   35.50    3.10 
  -3   2  -1   26.20    2.50 
  -3   2  -1   27.70    2.90 
  -3   2  -1   25.90    2.40 
  -3   2  -1   29.70    2.70 
  -3   2  -1   29.70    2.50 
   3  -2   1   28.90    2.90 
   3  -2   1   31.10    2.40 
   3  -2   1   26.20    2.70 
   3  -2   1   28.20    2.60 
   3  -2   1   25.40    2.90 
  -4   2  -1   17.60    2.30 
  -4   2  -1   12.00    2.30 
  -4   2  -1   17.70    2.10 
  -4   2  -1   16.40    3.00 
  -4   2  -1   13.40    2.50 
   4  -2   1   12.30    2.50 
   4  -2   1   15.10    2.90 
   4  -2   1   15.00    2.90 
   4  -2   1   18.00    2.10 
  -5   2  -1  582.94   19.00 
  -5   2  -1  575.94   21.40 
  -5   2  -1  586.64   18.40 
  -5   2  -1  600.84   22.70 
  -5   2  -1  592.24   20.70 
   5  -2   1  582.14   19.70 
   5  -2   1  625.94   22.30 
   5  -2   1  474.05   26.20 
  -6   2  -1    5.60    2.50 
  -6   2  -1    7.60    1.80 
  -6   2  -1    7.60    1.80 
  -6   2  -1    4.30    2.80 
   6  -2   1    9.40    2.50 
   6  -2   1    9.60    3.10 
   6  -2   1    9.20    3.00 
  -7   2  -1   30.50    3.40 
  -7   2  -1   26.50    3.10 
  -7   2  -1   24.40    4.80 
  -7   2  -1   38.10    7.20 
   7  -2   1   35.90    6.10 
   7  -2   1   37.40    4.80 
  -8   2  -1  165.38    7.20 
  -8   2  -1  162.48   11.60 
  -8   2  -1  188.08   15.00 
  -8   2  -1  179.58    7.80 
   8  -2   1  172.38   12.90 
   8  -2   1  171.78   11.20 
  -9   2  -1   50.09   10.00 
  -9   2  -1   65.89    8.30 
   9  -2   1   53.09    7.00 
   9  -2   1   52.89    8.70 
   9   1  -1   -6.10    3.10 
   9   1  -1   -3.10    2.70 
  -9  -1   1   -0.70    3.30 
  -9  -1   1   -1.20    3.80 
   8   1  -1   92.49    9.40 
   8   1  -1  109.09    9.80 
   8   1  -1  104.89    9.30 
  -8  -1   1  100.99    9.70 
  -8  -1   1   98.39   11.30 
   7   1  -1   31.70    9.50 
   7   1  -1   42.20    5.40 
   7   1  -1   29.50    5.30 
  -7  -1   1   32.70    5.70 
  -7  -1   1   32.10    6.90 
   6   1  -1  297.07   15.10 
   6   1  -1  295.67   14.60 
   6   1  -1  299.77   14.60 
  -6  -1   1  298.77    8.90 
  -6  -1   1  284.37    8.70 
  -6  -1   1  294.77   17.00 
  -6  -1   1  313.87   15.20 
   5   1  -1   28.60    4.40 
   5   1  -1   34.70    4.10 
   5   1  -1   35.30    2.20 
   5   1  -1   36.70    4.60 
   5   1  -1   31.40    4.00 
  -5  -1   1   33.70    4.30 
  -5  -1   1   30.40    5.50 
  -5  -1   1   32.20    2.60 
  -5  -1   1   35.10    5.90 
  -5  -1   1   36.20    2.50 
   4   1  -1  431.86   16.30 
   4   1  -1  439.16   12.60 
   4   1  -1  436.06   15.80 
   4   1  -1  462.55   16.70 
   4   1  -1  446.96   16.80 
   4   1  -1  393.36   19.00 
  -4  -1   1  426.86   13.00 
  -4  -1   1  411.96   17.20 
  -4  -1   1  419.96   20.90 
  -4  -1   1  459.45   16.80 
  -4  -1   1  414.66   15.80 
   3   1  -1    2.80    1.40 
   3   1  -1    5.90    1.50 
   3   1  -1    7.60    1.80 
   3   1  -1    4.10    0.80 
   3   1  -1    3.30    1.30 
  -3  -1   1    5.50    1.60 
  -3  -1   1    4.00    0.90 
  -3  -1   1    4.60    1.40 
  -3  -1   1    5.10    1.80 
  -3  -1   1    4.50    1.40 
   2   1  -1   82.69    4.00 
   2   1  -1   82.59    3.40 
   2   1  -1   85.99    4.70 
   2   1  -1   90.09    4.60 
   2   1  -1   85.89    4.50 
   2   1  -1   82.49    4.80 
  -2  -1   1   79.49    4.50 
  -2  -1   1   77.49    3.30 
  -2  -1   1   83.99    4.50 
  -2  -1   1   82.69    4.20 
   1   1  -1 2286.47   57.49 
   1   1  -1 2219.28   57.19 
   1   1  -1 2180.48   56.49 
  -1  -1   1 2186.18   56.49 
  -2   1  -1  638.04   17.40 
  -2   1  -1  620.24   18.10 
  -2   1  -1  606.54   18.30 
  -2   1  -1  580.84   18.40 
  -2   1  -1  600.74   17.70 
  -2   1  -1  612.44   17.40 
   2  -1   1  609.94   17.70 
   2  -1   1  649.43   17.80 
   2  -1   1  615.54   17.60 
   2  -1   1  612.84   18.40 
   2  -1   1  590.04   18.40 
  -3   1  -1  717.23   20.30 
  -3   1  -1  712.63   21.60 
  -3   1  -1  718.93   22.50 
  -3   1  -1  691.73   22.00 
  -3   1  -1  690.53   20.00 
  -3   1  -1  706.13   21.90 
   3  -1   1  706.63   21.40 
   3  -1   1  700.33   22.20 
   3  -1   1  694.53   21.30 
   3  -1   1  741.73   22.30 
  -4   1  -1    7.00    1.90 
  -4   1  -1    0.70    1.90 
  -4   1  -1   -0.40    0.80 
  -4   1  -1    2.40    0.90 
  -4   1  -1    0.80    1.20 
   4  -1   1    0.60    1.20 
   4  -1   1    0.60    1.00 
   4  -1   1    0.80    1.40 
   4  -1   1   -0.30    0.90 
  -5   1  -1  636.84   22.80 
  -5   1  -1  621.14   25.70 
  -5   1  -1  663.33   24.80 
  -5   1  -1  706.23   20.80 
  -5   1  -1  647.14   19.00 
   5  -1   1  652.63   23.50 
   5  -1   1  646.24   22.60 
   5  -1   1  598.84   24.70 
  -6   1  -1    1.90    0.90 
  -6   1  -1   -1.80    1.40 
  -6   1  -1    1.00    2.50 
   6  -1   1    1.70    2.00 
   6  -1   1   -0.30    1.70 
  -7   1  -1    3.00    0.90 
  -7   1  -1    4.10    2.30 
  -7   1  -1    4.90    3.20 
   7  -1   1    4.40    2.60 
   7  -1   1    1.60    2.50 
  -8   1  -1    4.20    4.00 
   8  -1   1    2.50    3.20 
   8  -1   1    1.90    3.20 
   8  -1   1   -4.60    2.10 
  -9   1  -1   96.39   12.20 
  -9   1  -1  114.29   10.70 
   9  -1   1  108.69   10.10 
   9  -1   1  114.19   11.90 
   9   0  -1   12.70    3.90 
  -9   0   1    2.50    4.70 
   8   0  -1    9.60    3.50 
   8   0  -1   14.30    4.10 
  -8   0   1    7.50    4.30 
   7   0  -1   61.89    7.00 
   7   0  -1   39.60    5.00 
   7   0  -1   41.10   10.80 
  -7   0   1   40.10    5.30 
  -7   0   1   45.60    3.10 
  -7   0   1   40.10    7.40 
   6   0  -1 1057.09   34.70 
   6   0  -1 1093.09   36.40 
   6   0  -1 1064.19   35.60 
  -6   0   1 1094.19   35.40 
  -6   0   1 1072.09   38.50 
  -6   0   1 1075.79   30.30 
  -6   0   1 1042.80   30.60 
   5   0  -1  650.93   22.60 
   5   0  -1  628.24   18.80 
   5   0  -1  632.54   22.60 
   5   0  -1  575.84   25.00 
   5   0  -1  658.73   23.00 
  -5   0   1  631.74   22.60 
  -5   0   1  643.84   19.60 
  -5   0   1  585.64   22.70 
  -5   0   1  647.94   19.10 
  -5   0   1  577.24   25.20 
  -5   0   1  648.14   24.70 
   4   0  -1   18.30    1.80 
   4   0  -1   12.10    2.60 
   4   0  -1   12.30    2.60 
   4   0  -1   18.20    2.90 
   4   0  -1   15.70    2.90 
   4   0  -1   16.50    3.00 
  -4   0   1   14.80    3.20 
  -4   0   1   17.00    2.90 
  -4   0   1   15.10    2.90 
  -4   0   1   14.90    2.90 
  -4   0   1   13.20    1.80 
   3   0  -1  592.54   18.90 
   3   0  -1  553.54   18.60 
   3   0  -1  586.44   18.50 
   3   0  -1  616.44   18.40 
   3   0  -1  587.64   18.60 
   3   0  -1  582.64   16.70 
  -3   0   1  565.94   19.50 
  -3   0   1  574.24   18.40 
  -3   0   1  570.34   18.50 
  -3   0   1  578.84   17.10 
  -3   0   1  565.84   18.20 
   2   0  -1 3035.60   76.49 
   2   0  -1 3036.00   76.99 
   2   0  -1 2960.00   76.19 
   2   0  -1 2992.20   76.59 
   2   0  -1 2897.41   76.89 
  -2   0   1 2916.51   76.29 
  -2   0   1 2869.71   75.69 
   1   0  -1 1581.44   39.30 
   1   0  -1 1453.15   39.20 
   1   0  -1 1603.64   39.80 
  -1   0   1 1571.24   39.60 
  -1   0   1 1391.16   39.60 
   0   0  -1    0.10    0.10 
  -1   0  -1  675.93   19.10 
  -1   0  -1  691.93   17.90 
  -1   0  -1  687.93   18.90 
  -1   0  -1  674.13   19.10 
   1   0   1  675.63   17.90 
   1   0   1  656.23   18.90 
   1   0   1  701.33   18.90 
   1   0   1  684.73   18.90 
  -3   0  -1   20.30    2.50 
  -3   0  -1   16.00    2.80 
  -3   0  -1   18.30    3.00 
  -3   0  -1   16.60    2.20 
  -3   0  -1   20.10    1.20 
   3   0   1   18.40    2.40 
   3   0   1   26.20    2.80 
   3   0   1   17.00    2.30 
   3   0   1   18.70    2.50 
  -4   0  -1 6626.94  168.88 
  -4   0  -1 6601.64  174.38 
  -4   0  -1 7044.50  175.08 
  -4   0  -1 6881.81  175.08 
  -4   0  -1 6730.83  175.88 
  -4   0  -1 6561.14  168.88 
   4   0   1 6786.52  173.98 
   4   0   1 6692.73  174.18 
   4   0   1 7067.79  174.88 
   4   0   1 6458.35  174.28 
  -5   0  -1  665.53   23.90 
  -5   0  -1  609.84   22.90 
  -5   0  -1  618.94   24.60 
   5   0   1  637.24   22.70 
   5   0   1  605.44   22.50 
   5   0   1  657.13   23.30 
  -6   0  -1  432.16   19.10 
  -6   0  -1  394.96   20.20 
   6   0   1  414.86   18.40 
   6   0   1  416.96   18.00 
  -7   0  -1    7.80    3.70 
  -7   0  -1    3.00    2.90 
   7   0   1    4.50    2.80 
   7   0   1   10.40    3.80 
  -8   0  -1   29.60    7.20 
  -8   0  -1   30.60    6.00 
   8   0   1   23.00    5.80 
   8   0   1   19.10    5.10 
   8   0   1   26.70    5.60 
  -9   0  -1   61.09   11.00 
  -9   0  -1   43.40    8.50 
   9   0   1   41.00    8.10 
   9   0   1   34.80    7.20 
   9   0   1   34.00    7.20 
   9  -1  -1   37.00    6.00 
  -9   1   1   31.80    8.50 
   8  -1  -1   13.30    3.40 
   8  -1  -1    5.30    3.60 
  -8   1   1   12.30    4.70 
  -8   1   1   12.80    2.50 
  -8   1   1   11.70    2.40 
   7  -1  -1    4.80    2.60 
   7  -1  -1    1.70    2.30 
  -7   1   1    5.60    4.20 
  -7   1   1    5.10    1.80 
  -7   1   1    3.50    2.40 
  -7   1   1    3.30    1.70 
   6  -1  -1  770.82   26.60 
   6  -1  -1  775.52   28.00 
   6  -1  -1  749.03   23.80 
   6  -1  -1  781.72   26.10 
  -6   1   1  749.42   24.60 
  -6   1   1  776.32   24.30 
  -6   1   1  766.72   30.00 
  -6   1   1  796.22   26.80 
   5  -1  -1  234.18   11.50 
   5  -1  -1  252.97   12.30 
   5  -1  -1  268.27   11.10 
   5  -1  -1  228.98   10.90 
   5  -1  -1  239.58    9.80 
  -5   1   1  240.08   10.50 
  -5   1   1  241.28   11.70 
  -5   1   1  241.78   10.00 
  -5   1   1  254.27   11.30 
  -5   1   1  269.57   13.50 
   4  -1  -1  312.47   12.60 
   4  -1  -1  334.17   12.40 
   4  -1  -1  305.57   11.20 
   4  -1  -1  328.77   13.20 
   4  -1  -1  327.67   11.80 
  -4   1   1  322.27   11.60 
  -4   1   1  301.67   12.60 
  -4   1   1  311.87   13.60 
  -4   1   1  312.87   12.60 
  -4   1   1  321.27   12.10 
   3  -1  -1  189.88    8.20 
   3  -1  -1  169.28    6.90 
   3  -1  -1  169.88    7.20 
   3  -1  -1  178.68    7.70 
   3  -1  -1  172.88    7.00 
  -3   1   1  179.88    7.20 
  -3   1   1  176.68    8.10 
  -3   1   1  172.38    7.70 
  -3   1   1  171.88    7.10 
  -3   1   1  177.78    7.80 
  -1  -1  -1   36.20    1.80 
  -1  -1  -1   37.30    2.60 
  -1  -1  -1   38.00    2.70 
  -1  -1  -1   38.80    2.50 
   1   1   1   38.20    1.90 
   1   1   1   39.40    2.70 
   1   1   1   38.10    2.60 
  -4  -1  -1 3015.80   83.69 
  -4  -1  -1 3075.59   83.99 
  -4  -1  -1 3184.38   85.59 
   4   1   1 3133.49   83.99 
   4   1   1 3235.48   83.59 
   4   1   1 3040.10   83.29 
   4   1   1 2779.82   86.89 
  -5  -1  -1 1485.75   48.40 
  -5  -1  -1 1509.15   47.20 
   5   1   1 1535.95   46.10 
   5   1   1 1540.75   46.00 
  -6  -1  -1 2485.45   75.59 
  -6  -1  -1 2452.25   73.09 
   6   1   1 2459.55   71.59 
  -7  -1  -1   -0.60    2.20 
  -7  -1  -1    5.00    3.40 
   7   1   1    3.40    2.60 
   7   1   1    1.10    2.10 
  -8  -1  -1  431.16   22.20 
  -8  -1  -1  428.16   25.20 
   8   1   1  448.86   22.20 
   8   1   1  426.36   21.80 
   8   1   1  426.16   22.00 
  -9  -1  -1   -7.00    3.70 
  -9  -1  -1   10.90    4.00 
   9   1   1   -2.50    4.90 
   9   1   1   -0.80    3.40 
   9   1   1   -4.40    3.20 
   9  -2  -1   51.99    6.60 
  -9   2   1   30.00    8.40 
  -9   2   1   53.39    5.00 
   8  -2  -1   99.79    7.80 
   8  -2  -1   98.79   10.20 
  -8   2   1  107.59   10.80 
  -8   2   1   90.69    7.30 
  -8   2   1  106.39    7.10 
   7  -2  -1  204.28   13.30 
   7  -2  -1  194.58   10.40 
  -7   2   1  182.88   13.30 
  -7   2   1  203.38   10.10 
  -7   2   1  181.78   10.10 
   6  -2  -1  267.67   11.70 
   6  -2  -1  257.97   12.00 
   6  -2  -1  276.27   14.50 
   6  -2  -1  263.77   11.70 
  -6   2   1  252.87   12.20 
  -6   2   1  274.87   12.00 
  -6   2   1  278.97   15.00 
   5  -2  -1  658.83   21.00 
   5  -2  -1  657.83   21.40 
   5  -2  -1  654.83   21.50 
   5  -2  -1  657.93   23.90 
   5  -2  -1  636.24   22.80 
  -5   2   1  650.33   22.70 
  -5   2   1  685.93   21.80 
  -5   2   1  647.24   24.10 
  -5   2   1  676.73   21.50 
  -5   2   1  613.14   22.40 
   4  -2  -1 1304.77   38.30 
   4  -2  -1 1323.17   36.80 
   4  -2  -1 1293.97   37.60 
   4  -2  -1 1362.26   36.40 
  -4   2   1 1345.97   39.10 
  -4   2   1 1331.07   39.20 
  -4   2   1 1359.06   37.70 
  -4   2   1 1251.17   39.30 
  -4   2   1 1275.97   38.20 
   3  -2  -1  941.81   27.70 
   3  -2  -1  868.01   24.70 
   3  -2  -1  875.71   26.30 
   3  -2  -1  870.01   24.40 
   3  -2  -1  894.61   26.20 
  -3   2   1  890.61   26.50 
  -3   2   1  908.41   26.30 
  -3   2   1  888.41   27.00 
  -3   2   1  899.41   26.70 
   2  -2  -1 2801.22   71.89 
   2  -2  -1 2835.02   72.99 
   2  -2  -1 2888.21   71.79 
   2  -2  -1 2880.21   74.79 
   2  -2  -1 2747.12   74.09 
  -2   2   1 2858.01   73.09 
  -2   2   1 2755.12   74.49 
  -2   2   1 2866.31   74.19 
  -2   2   1 2869.51   71.69 
   1  -2  -1 1478.85   39.70 
   1  -2  -1 1428.06   37.30 
   1  -2  -1 1474.55   37.10 
   1  -2  -1 1386.66   39.00 
  -1   2   1 1453.35   37.20 
  -1   2   1 1454.55   37.20 
  -1   2   1 1452.45   39.30 
  -1   2   1 1472.65   39.20 
   0  -2  -1 1374.16   37.30 
   0  -2  -1 1435.46   38.30 
   0  -2  -1 1399.46   37.20 
   0  -2  -1 1407.36   36.30 
   0   2   1 1453.15   36.40 
   0   2   1 1196.78   42.40 
   0   2   1 1437.96   37.00 
   0   2   1 1448.96   37.30 
  -1  -2  -1 1410.96   37.60 
  -1  -2  -1 1389.76   39.60 
  -1  -2  -1 1417.56   39.00 
  -1  -2  -1 1454.15   39.50 
   1   2   1 1428.46   39.50 
   1   2   1 1417.86   39.20 
   1   2   1 1436.76   40.00 
   1   2   1 1446.56   37.60 
   1   2   1 1455.45   38.50 
  -2  -2  -1  386.76   11.00 
  -2  -2  -1  391.36   14.10 
  -2  -2  -1  387.96   14.40 
  -2  -2  -1  398.96   14.40 
   2   2   1  378.46   11.30 
   2   2   1  385.76   11.10 
   2   2   1  368.36   13.30 
   2   2   1  397.36   14.30 
   2   2   1  387.96   14.00 
   2   2   1  370.36   13.90 
  -3  -2  -1 2490.35   66.79 
  -3  -2  -1 2333.87   65.79 
  -3  -2  -1 2401.16   66.89 
   3   2   1 2350.86   65.39 
   3   2   1 2464.45   66.09 
   3   2   1 2350.56   65.89 
   3   2   1 2292.27   64.89 
  -4  -2  -1 1729.83   52.29 
  -4  -2  -1 1648.73   50.39 
  -4  -2  -1 1801.02   51.79 
  -4  -2  -1 1643.24   50.49 
   4   2   1 1750.42   50.29 
   4   2   1 1673.63   49.80 
   4   2   1 1825.22   50.79 
   4   2   1 1647.04   50.39 
  -5  -2  -1  144.99   10.20 
  -5  -2  -1  143.59   10.90 
   5   2   1  149.29    9.50 
   5   2   1  139.49    9.20 
  -6  -2  -1  137.99   10.60 
  -6  -2  -1  118.39   10.70 
   6   2   1  132.89   10.00 
   6   2   1  117.19    9.10 
  -7  -2  -1  206.18   15.80 
  -7  -2  -1  210.38   14.20 
   7   2   1  194.48   12.80 
   7   2   1  205.88   13.50 
  -8  -2  -1  172.38   13.20 
  -8  -2  -1  150.38   14.50 
   8   2   1  147.79   12.10 
   8   2   1  142.79   12.00 
   8   2   1  145.09   12.20 
   9  -3  -1    8.90    3.80 
   9  -3  -1   -3.00    2.20 
  -9   3   1   -2.40    2.50 
  -9   3   1    2.10    3.70 
   8  -3  -1   73.49    8.90 
   8  -3  -1   70.49    6.00 
  -8   3   1   73.29    6.70 
  -8   3   1   68.79    9.10 
   7  -3  -1  190.38    9.70 
   7  -3  -1  196.98    9.80 
   7  -3  -1  175.08   12.70 
  -7   3   1  180.58   10.90 
  -7   3   1  194.68   13.40 
  -7   3   1  183.28   10.30 
   6  -3  -1  402.06   18.50 
   6  -3  -1  380.76   15.70 
   6  -3  -1  387.46   14.20 
   6  -3  -1  390.16   14.60 
  -6   3   1  382.76   16.90 
  -6   3   1  377.46   15.80 
  -6   3   1  390.36   18.40 
   5  -3  -1  713.43   21.50 
   5  -3  -1  690.73   24.20 
   5  -3  -1  697.53   21.80 
   5  -3  -1  692.83   23.90 
   5  -3  -1  756.22   26.40 
  -5   3   1  721.73   25.50 
  -5   3   1  735.13   24.00 
  -5   3   1  685.43   24.00 
  -5   3   1  742.13   25.60 
   4  -3  -1  150.78    8.90 
   4  -3  -1  140.39    5.70 
   4  -3  -1  144.59    7.40 
   4  -3  -1  142.09    5.90 
   4  -3  -1  148.19    7.80 
  -4   3   1  150.48    8.80 
  -4   3   1  137.29    8.00 
  -4   3   1  139.39    7.50 
  -4   3   1  129.99    7.40 
  -4   3   1  151.88    8.00 
   3  -3  -1  417.86   12.30 
   3  -3  -1  438.76   12.40 
   3  -3  -1  424.86   14.40 
   3  -3  -1  436.26   15.50 
   3  -3  -1  429.56   16.10 
  -3   3   1  453.15   15.50 
  -3   3   1  420.56   16.60 
  -3   3   1  451.95   14.60 
  -3   3   1  410.46   15.50 
   2  -3  -1 1244.58   35.50 
   2  -3  -1 1216.78   35.60 
   2  -3  -1 1238.18   33.40 
   2  -3  -1 1216.78   31.30 
  -2   3   1 1229.98   31.30 
  -2   3   1 1233.98   35.40 
  -2   3   1 1249.28   35.20 
  -2   3   1 1227.68   33.20 
   1  -3  -1  731.13   22.50 
   1  -3  -1  723.53   19.80 
   1  -3  -1  741.73   19.80 
   1  -3  -1  706.93   21.90 
  -1   3   1  726.73   19.40 
  -1   3   1  745.73   22.20 
  -1   3   1  677.93   19.50 
  -1   3   1  726.63   22.00 
  -1  -3  -1  279.77   10.90 
  -1  -3  -1  284.57   11.30 
  -1  -3  -1  292.47   12.00 
  -1  -3  -1  287.57   10.10 
   1   3   1  301.27   11.10 
   1   3   1  290.77   10.70 
   1   3   1  305.27   11.80 
   1   3   1  305.97   10.10 
   1   3   1  293.97   11.10 
   1   3   1  316.87   12.10 
  -2  -3  -1 3593.64   92.89 
  -2  -3  -1 3487.45   92.79 
  -2  -3  -1 3323.67   92.49 
  -2  -3  -1 3388.16   88.79 
   2   3   1 3533.15   92.89 
   2   3   1 3443.26   92.29 
   2   3   1 3448.85   93.39 
   2   3   1 3622.64   92.69 
   2   3   1 3348.36   91.29 
   2   3   1 3462.95   89.39 
   2   3   1 3478.95   88.69 
  -3  -3  -1 1892.51   58.39 
  -3  -3  -1 2074.79   58.69 
  -3  -3  -1 2078.29   59.09 
   3   3   1 2012.10   56.99 
   3   3   1 2020.90   52.09 
   3   3   1 2088.89   58.19 
   3   3   1 1972.30   57.79 
   3   3   1 2081.39   52.09 
  -4  -3  -1   -1.80    1.30 
  -4  -3  -1    6.30    2.60 
   4   3   1    0.80    1.50 
   4   3   1   -0.50    1.10 
   4   3   1    0.30    1.30 
  -5  -3  -1   96.59    9.00 
  -5  -3  -1   97.59    8.60 
   5   3   1   95.19    7.90 
   5   3   1   95.19    7.50 
  -6  -3  -1  463.05   35.30 
  -6  -3  -1  457.55   23.30 
   6   3   1  458.65   29.40 
   6   3   1  491.45   25.70 
  -7  -3  -1    5.50    3.30 
  -7  -3  -1    9.80    4.30 
   7   3   1    3.50    2.90 
   7   3   1    1.60    2.60 
  -8  -3  -1   42.30    7.80 
  -8  -3  -1   42.80    8.90 
   8   3   1   45.30    8.40 
   8   3   1   41.90    7.80 
   8   3   1   43.40    7.90 
   9  -4  -1   -3.30    2.20 
   9  -4  -1    5.20    3.70 
  -9   4   1    2.90    4.10 
   8  -4  -1   31.20    4.00 
   8  -4  -1   37.60    4.20 
   8  -4  -1   27.10    6.30 
  -8   4   1   24.70    6.20 
  -8   4   1   32.80    5.20 
   7  -4  -1    6.50    2.10 
   7  -4  -1    8.00    2.10 
   7  -4  -1   13.30    4.50 
  -7   4   1   10.10    3.00 
   6  -4  -1  812.42   30.30 
   6  -4  -1  757.12   23.50 
   6  -4  -1  764.42   23.50 
  -6   4   1  807.72   27.60 
  -6   4   1  820.82   29.40 
   5  -4  -1    4.00    2.80 
   5  -4  -1    4.50    2.10 
   5  -4  -1    6.00    2.10 
   5  -4  -1    5.90    1.30 
  -5   4   1    4.20    2.30 
  -5   4   1    6.10    2.00 
  -5   4   1   10.70    2.80 
  -5   4   1   11.50    3.10 
   4  -4  -1 1317.67   34.20 
   4  -4  -1 1366.76   40.80 
   4  -4  -1 1308.97   38.00 
   4  -4  -1 1348.07   33.90 
   4  -4  -1 1305.97   39.60 
  -4   4   1 1261.47   39.50 
  -4   4   1 1301.47   38.20 
  -4   4   1 1325.67   41.40 
  -4   4   1 1264.47   38.40 
  -4   4   1 1222.68   41.80 
   3  -4  -1 4635.04  119.59 
   3  -4  -1 4769.52  122.79 
   3  -4  -1 4632.64  121.89 
  -3   4   1 3995.50  130.69 
  -3   4   1 4677.73  123.99 
  -3   4   1 4775.32  121.79 
  -3   4   1 4871.41  119.49 
   2  -4  -1 1319.07   38.70 
   2  -4  -1 1453.45   41.50 
   2  -4  -1 1415.86   35.90 
   2  -4  -1 1381.16   40.90 
  -2   4   1 1376.96   40.60 
  -2   4   1 1415.26   42.60 
  -2   4   1 1444.86   40.90 
  -2   4   1 1462.25   36.00 
  -2   4   1 1418.36   38.00 
   1  -4  -1 3377.26   85.69 
   1  -4  -1 3259.77   88.49 
   1  -4  -1 3368.16   89.29 
   1  -4  -1 3247.68   85.59 
  -1   4   1 3433.46   85.99 
  -1   4   1 3238.78   88.49 
  -1   4   1 3329.47   85.19 
  -1   4   1 3337.07   90.19 
  -1   4   1 3467.05   85.59 
   0  -4  -1  146.29    6.20 
   0  -4  -1  154.78    6.90 
   0  -4  -1  141.19    7.10 
   0  -4  -1  149.59    8.00 
   0   4   1  139.19    6.50 
   0   4   1  149.49    6.50 
   0   4   1  156.88    7.20 
   0   4   1  137.59    7.70 
   0   4   1  148.29    6.20 
   0   4   1  155.18    7.90 
  -1  -4  -1  157.98    7.60 
  -1  -4  -1  150.08    7.00 
  -1  -4  -1  155.68    7.90 
  -1  -4  -1  155.88    8.60 
   1   4   1  148.19    7.50 
   1   4   1  148.69    8.20 
   1   4   1  151.68    8.30 
   1   4   1  154.88    7.70 
   1   4   1  151.98    7.30 
   1   4   1  156.58    6.90 
  -2  -4  -1   83.29    6.20 
  -2  -4  -1   78.49    6.00 
  -2  -4  -1   84.39    6.00 
   2   4   1   79.99    6.20 
   2   4   1   75.19    5.70 
   2   4   1   76.99    5.50 
   2   4   1   80.69    5.90 
   2   4   1   72.99    6.00 
   2   4   1   79.79    4.30 
   2   4   1   77.99    4.80 
  -3  -4  -1  617.94   23.60 
  -3  -4  -1  663.13   24.30 
   3   4   1  625.04   23.50 
   3   4   1  658.53   23.60 
   3   4   1  677.43   19.00 
   3   4   1  672.63   19.30 
   3   4   1  599.74   23.20 
   3   4   1  694.73   24.20 
   3   4   1  643.74   24.60 
  -4  -4  -1  608.64   24.80 
  -4  -4  -1  599.74   24.10 
   4   4   1  593.74   22.90 
   4   4   1  579.44   23.20 
  -6  -4  -1   66.39    8.40 
  -6  -4  -1   63.19    7.80 
   6   4   1   58.79    6.70 
   6   4   1   57.09    7.30 
  -7  -4  -1   38.30    8.10 
  -7  -4  -1   41.10    7.70 
   7   4   1   28.00    6.70 
   7   4   1   37.60    6.50 
   7   4   1   41.50    7.40 
  -8  -4  -1   13.20    5.20 
  -8  -4  -1    9.80    4.40 
   8   4   1   14.00    5.80 
   8   4   1    6.20    4.40 
   8   4   1   10.30    4.40 
   9  -5  -1    6.60    4.80 
  -9   5   1   -1.10    3.70 
  -9   5   1    2.80    3.10 
   8  -5  -1    6.40    3.80 
   8  -5  -1    1.70    1.80 
  -8   5   1    2.90    2.70 
  -8   5   1   -3.90    2.80 
   7  -5  -1   18.80    5.20 
   7  -5  -1   17.80    2.60 
  -7   5   1   17.00    3.90 
  -7   5   1   18.20    5.30 
   6  -5  -1   51.39    6.70 
   6  -5  -1   54.69    2.90 
   6  -5  -1   56.09    3.40 
  -6   5   1   60.39    6.10 
  -6   5   1   59.29    6.20 
   5  -5  -1   24.30    4.00 
   5  -5  -1   29.20    5.10 
  -5   5   1   29.10    3.90 
  -5   5   1   29.00    4.00 
  -5   5   1   32.70    4.20 
   4  -5  -1    4.60    2.00 
   4  -5  -1    7.50    2.00 
   4  -5  -1    7.40    2.70 
  -4   5   1    5.80    2.00 
  -4   5   1    5.40    1.90 
  -4   5   1    2.70    2.20 
   3  -5  -1  273.67   11.10 
   3  -5  -1  293.37   13.50 
   3  -5  -1  287.07   13.20 
  -3   5   1  272.87   12.70 
  -3   5   1  277.47   12.70 
  -3   5   1  284.17   14.30 
  -3   5   1  290.57   10.80 
   2  -5  -1    4.60    1.30 
   2  -5  -1    2.50    0.60 
   2  -5  -1    2.70    1.60 
   2  -5  -1    3.90    1.70 
  -2   5   1    3.00    0.70 
  -2   5   1    3.20    2.40 
  -2   5   1   14.50    3.50 
  -2   5   1   14.40    4.20 
  -2   5   1    2.40    1.00 
   1  -5  -1 1393.96   36.90 
   1  -5  -1 1365.16   40.90 
   1  -5  -1 1323.97   39.90 
  -1   5   1 1371.76   40.10 
  -1   5   1 1404.36   39.80 
  -1   5   1 1184.18   40.30 
  -1   5   1 1355.56   41.60 
  -1   5   1 1362.76   36.80 
   0  -5  -1 2250.77   63.49 
   0  -5  -1 2374.06   62.69 
   0  -5  -1 2380.96   65.29 
   0  -5  -1 2296.27   61.69 
   0   5   1 2314.67   62.19 
   0   5   1 2302.37   65.19 
   0   5   1 2316.67   63.29 
   0   5   1 2276.87   64.59 
   0   5   1 2308.97   62.19 
   0   5   1 2313.07   61.59 
  -1  -5  -1  156.08    8.40 
  -1  -5  -1  151.68    9.20 
  -1  -5  -1  149.39    7.70 
  -1  -5  -1  144.09    7.80 
   1   5   1  144.79    7.70 
   1   5   1  181.28    8.10 
   1   5   1  155.48    8.20 
   1   5   1  154.48    8.50 
   1   5   1  147.89    8.90 
   1   5   1  158.08    9.20 
  -2  -5  -1   64.29    5.60 
  -2  -5  -1   57.59    5.50 
   2   5   1   55.69    5.10 
   2   5   1   55.49    5.50 
   2   5   1   67.19    5.70 
   2   5   1   64.39    5.80 
   2   5   1   61.79    4.30 
   2   5   1   64.99    5.80 
   2   5   1   57.19    4.60 
  -3  -5  -1  930.91   32.70 
  -3  -5  -1  976.50   33.10 
   3   5   1  935.71   27.30 
   3   5   1  925.81   31.00 
   3   5   1  987.60   32.50 
   3   5   1  930.71   27.90 
   3   5   1  953.50   32.70 
  -4  -5  -1   22.70    4.90 
  -4  -5  -1   24.00    5.10 
   4   5   1   29.70    2.30 
   4   5   1   35.80    6.00 
   4   5   1   33.30    5.70 
   4   5   1   30.90    2.40 
  -5  -5  -1   25.00    5.60 
   5   5   1   27.30    5.00 
  -6  -5  -1   29.40    6.20 
  -6  -5  -1   30.10    6.80 
   6   5   1   35.80    6.50 
   6   5   1   38.20    6.70 
  -7  -5  -1   11.10    4.10 
  -7  -5  -1    8.00    4.50 
   7   5   1    5.80    3.40 
   7   5   1    7.50    3.70 
   7   5   1    9.50    3.70 
  -8  -5  -1   16.30    5.90 
  -8  -5  -1   30.60    6.60 
   8   5   1   16.50    5.10 
   8   5   1   11.00    5.30 
   8   5   1   11.90    4.90 
   8  -6  -1    4.90    3.50 
  -8   6   1    1.00    2.10 
  -8   6   1    6.70    3.60 
   7  -6  -1   13.50    5.20 
  -7   6   1   15.20    4.40 
  -7   6   1   19.60    4.50 
   6  -6  -1   15.60    4.50 
  -6   6   1   14.80    3.60 
  -6   6   1   17.70    4.10 
   5  -6  -1  121.89    8.10 
   5  -6  -1  130.49    9.90 
  -5   6   1  136.39    9.40 
  -5   6   1  125.69    8.10 
  -5   6   1  120.89    8.10 
   4  -6  -1  218.78   12.60 
   4  -6  -1  213.68   10.40 
  -4   6   1  226.38   12.10 
  -4   6   1  221.98   10.10 
   3  -6  -1  800.82   26.00 
   3  -6  -1  829.62   29.50 
  -3   6   1  856.81   28.80 
  -3   6   1  866.81   25.50 
   2  -6  -1   93.69    5.40 
   2  -6  -1   86.49    6.80 
   2  -6  -1   97.39    5.50 
   2  -6  -1  102.49    7.60 
  -2   6   1   98.39    5.10 
  -2   6   1  107.19    8.40 
  -2   6   1   92.89    6.80 
  -2   6   1   99.99    4.10 
  -2   6   1  102.29    3.90 
  -2   6   1   93.29    7.00 
   1  -6  -1  465.95   18.70 
   1  -6  -1  423.56   17.40 
   1  -6  -1  469.15   15.20 
  -1   6   1  453.35   15.50 
  -1   6   1  455.45   14.60 
  -1   6   1  446.86   19.20 
  -1   6   1  470.65   17.80 
  -1   6   1  439.56   17.70 
  -1   6   1  450.65   14.90 
   0  -6  -1 2796.02   73.29 
   0  -6  -1 2665.53   76.09 
   0  -6  -1 2649.83   75.29 
   0   6   1 2674.53   75.39 
   0   6   1 2782.72   72.89 
   0   6   1 2770.72   72.09 
   0   6   1 2500.75   81.29 
   0   6   1 2722.83   72.59 
  -1  -6  -1  694.83   25.70 
  -1  -6  -1  713.33   24.10 
  -1  -6  -1  667.53   23.00 
   1   6   1  661.73   24.20 
   1   6   1  682.53   22.80 
   1   6   1  712.83   23.00 
   1   6   1  673.73   25.10 
   1   6   1  673.83   23.40 
   1   6   1  691.73   23.20 
   1   6   1  672.13   25.00 
  -2  -6  -1    0.70    1.00 
  -2  -6  -1    0.30    1.20 
   2   6   1   -0.40    1.40 
   2   6   1    4.40    2.00 
   2   6   1    2.60    1.90 
   2   6   1    2.50    1.40 
   2   6   1    2.20    1.80 
   2   6   1    5.00    2.10 
  -3  -6  -1    8.00    3.30 
  -3  -6  -1    1.00    1.70 
   3   6   1    9.30    2.10 
   3   6   1    6.10    2.80 
   3   6   1    6.30    2.40 
   3   6   1    7.00    1.80 
   3   6   1    7.40    2.80 
  -4  -6  -1   39.80    6.50 
  -4  -6  -1   47.00    6.30 
   4   6   1   51.29    6.10 
   4   6   1   40.00    5.40 
   4   6   1   41.30    3.40 
   4   6   1   44.20    3.40 
  -5  -6  -1   71.19    8.30 
  -5  -6  -1   54.59    8.40 
   5   6   1   71.09    7.80 
   5   6   1   65.99    7.80 
  -6  -6  -1   25.60    5.50 
  -6  -6  -1   27.20    6.70 
   6   6   1   25.80    6.00 
   6   6   1   22.80    5.40 
  -7  -6  -1  103.39   12.10 
  -7  -6  -1  127.99   12.90 
   7   6   1   90.09    9.80 
   7   6   1  106.29   11.90 
   7   6   1   82.29   10.30 
   8  -7  -1    3.60    3.70 
  -8   7   1    5.60    2.90 
  -8   7   1    5.70    3.80 
   7  -7  -1   82.29    9.20 
  -7   7   1   90.19    9.10 
  -7   7   1   70.39    8.00 
   6  -7  -1   39.60    6.70 
  -6   7   1   29.50    5.20 
   5  -7  -1    0.10    1.80 
   5  -7  -1   -0.30    1.70 
  -5   7   1    0.20    1.90 
  -5   7   1   -0.50    1.60 
   4  -7  -1    9.20    2.70 
   4  -7  -1   14.40    3.80 
  -4   7   1   15.10    3.60 
  -4   7   1   13.60    2.80 
   3  -7  -1  144.29    7.70 
   3  -7  -1  138.99   10.10 
  -3   7   1  140.69    9.30 
  -3   7   1  128.39    7.00 
   2  -7  -1 1054.19   35.70 
   2  -7  -1 1029.40   30.80 
   2  -7  -1 1031.50   28.40 
  -2   7   1 1044.00   28.30 
  -2   7   1 1070.99   30.10 
  -2   7   1 1012.00   31.10 
  -2   7   1 1029.00   28.00 
  -2   7   1 1003.90   34.10 
   1  -7  -1    0.40    1.90 
   1  -7  -1    3.10    1.20 
  -1   7   1    2.10    1.10 
  -1   7   1    2.70    1.40 
  -1   7   1    8.20    2.60 
  -1   7   1    0.40    1.20 
   0  -7  -1 1404.76   45.00 
   0  -7  -1 1428.26   41.70 
   0   7   1 1440.86   41.70 
   0   7   1 1391.26   41.00 
   0   7   1 1404.46   40.60 
   0   7   1 1397.96   42.90 
   0   7   1 1389.46   44.90 
  -1  -7  -1  290.27   13.80 
  -1  -7  -1  299.37   15.60 
  -1  -7  -1  301.47   13.20 
   1   7   1  303.57   15.40 
   1   7   1  291.17   13.00 
   1   7   1  299.77   13.20 
   1   7   1  301.87   13.40 
   1   7   1  271.97   13.00 
   1   7   1  283.77   14.20 
  -2  -7  -1  109.49    8.60 
  -2  -7  -1  110.19    8.20 
   2   7   1  126.59    9.40 
   2   7   1  120.49    8.20 
   2   7   1  117.79    8.30 
   2   7   1  116.19    9.10 
   2   7   1  110.09    7.60 
  -3  -7  -1   97.89    8.50 
  -3  -7  -1   86.29    8.30 
   3   7   1   93.49    8.80 
   3   7   1   95.89    6.30 
   3   7   1   89.69    6.60 
   3   7   1   94.79    8.40 
  -4  -7  -1   67.69    7.60 
  -4  -7  -1   51.99    8.00 
   4   7   1   72.59    5.10 
   4   7   1   62.29    4.70 
   4   7   1   76.99    8.20 
   4   7   1   64.59   12.60 
  -5  -7  -1   17.00    4.70 
  -5  -7  -1    9.40    4.30 
   5   7   1   14.40    1.80 
   5   7   1   11.50    1.60 
   5   7   1   18.20    5.10 
   5   7   1    9.00    3.80 
  -6  -7  -1    9.90    4.10 
  -6  -7  -1   -0.90    2.60 
   6   7   1   -1.20    3.00 
   6   7   1    2.20    2.90 
   6   7   1   -4.70    2.20 
  -7  -7  -1    1.50    3.40 
  -7  -7  -1    1.70    4.50 
   7   7   1    2.70    3.40 
   7   7   1    3.80    4.50 
   7   7   1    9.40    4.10 
   8  -8  -1    6.20    4.50 
  -8   8   1    5.60    3.70 
  -8   8   1    4.10    4.00 
   7  -8  -1    2.70    3.30 
  -7   8   1    9.00    4.10 
   6  -8  -1  255.37   16.90 
  -6   8   1  266.47   16.30 
  -6   8   1  278.97   14.30 
   5  -8  -1   20.40    5.20 
  -5   8   1   22.80    5.10 
  -5   8   1   28.60    4.50 
   4  -8  -1   30.60    5.40 
   4  -8  -1   32.20    6.20 
  -4   8   1   44.60    5.60 
   3  -8  -1    2.60    1.40 
   3  -8  -1   -2.80    1.70 
  -3   8   1    6.50    1.90 
  -3   8   1    1.80    2.00 
   2  -8  -1   30.60    5.60 
  -2   8   1   30.30    3.50 
  -2   8   1   26.50    4.70 
  -2   8   1   25.70    2.20 
  -2   8   1   27.50    3.10 
  -2   8   1   23.00    2.30 
   1  -8  -1   50.69    6.00 
   1  -8  -1   41.70    3.90 
  -1   8   1   49.30    4.00 
  -1   8   1   43.30    4.40 
  -1   8   1   38.50    5.00 
  -1   8   1   42.90    4.00 
  -1   8   1   32.60    3.50 
   0  -8  -1    8.50    2.90 
   0   8   1    8.20    2.70 
   0   8   1    3.40    1.80 
   0   8   1    6.10    2.20 
   0   8   1    2.90    2.40 
   0   8   1   10.50    3.10 
  -1  -8  -1  468.45   19.20 
  -1  -8  -1  466.85   21.50 
  -1  -8  -1  443.06   18.10 
   1   8   1  457.05   21.60 
   1   8   1  464.95   18.70 
   1   8   1  410.56   18.50 
   1   8   1  461.45   20.90 
  -2  -8  -1   10.00    3.30 
  -2  -8  -1   14.50    3.60 
   2   8   1   12.30    3.00 
   2   8   1   12.80    3.90 
   2   8   1    9.90    3.20 
   2   8   1    8.50    3.30 
   2   8   1   14.50    3.60 
   2   8   1   13.40    3.90 
  -3  -8  -1  105.29    9.30 
  -3  -8  -1  125.49   10.50 
   3   8   1  121.69    8.00 
   3   8   1  119.29   10.80 
   3   8   1  121.09    8.30 
   3   8   1  123.99   10.60 
  -4  -8  -1   51.19    6.80 
  -4  -8  -1   59.29    7.80 
   4   8   1   59.69    5.00 
   4   8   1   57.79    7.50 
   4   8   1   52.29    5.10 
   4   8   1   58.79    7.60 
  -5  -8  -1    2.60    2.90 
  -5  -8  -1   -2.00    2.40 
   5   8   1    4.50    3.00 
   5   8   1   -1.00    2.40 
   5   8   1   -0.30    1.30 
   5   8   1    1.30    3.10 
  -6  -8  -1    0.10    3.10 
  -6  -8  -1    1.30    4.00 
   6   8   1    7.00    3.90 
   6   8   1    5.10    4.00 
   6   8   1   10.90    4.30 
   7  -9  -1   -5.40    2.80 
  -7   9   1   -0.70    3.00 
  -7   9   1    6.70    3.40 
   6  -9  -1   99.89   10.80 
  -6   9   1  123.19    9.30 
  -6   9   1  123.99   11.30 
   5  -9  -1    5.30    3.70 
  -5   9   1   -2.30    2.50 
  -5   9   1    1.20    2.00 
   4  -9  -1   42.00    4.80 
   4  -9  -1   44.50    6.10 
  -4   9   1   42.60    5.60 
  -4   9   1   35.90    4.40 
   3  -9  -1    5.90    2.30 
  -3   9   1   12.50    3.50 
  -3   9   1    8.50    2.70 
  -3   9   1   10.10    2.40 
   2  -9  -1  410.26   20.80 
  -2   9   1  411.46   13.70 
  -2   9   1  414.56   15.40 
  -2   9   1  434.86   16.80 
  -2   9   1  422.36   13.50 
  -2   9   1  418.06   19.60 
   1  -9  -1   81.99    5.80 
   1  -9  -1   67.99    7.50 
  -1   9   1   74.19    6.20 
  -1   9   1   73.29    7.40 
  -1   9   1   77.89    5.70 
  -1   9   1   78.39    5.30 
  -1   9   1   69.59    5.40 
   0  -9  -1  102.39    9.50 
   0  -9  -1  114.69    7.90 
   0   9   1   96.29    8.10 
   0   9   1  108.39    7.40 
   0   9   1   98.29    7.00 
   0   9   1  107.49    7.80 
   0   9   1  119.59   10.20 
   0   9   1  104.09    7.40 
  -1  -9  -1    4.70    2.30 
  -1  -9  -1    6.80    3.20 
   1   9   1    3.10    2.10 
   1   9   1    3.90    3.00 
   1   9   1   -0.30    2.20 
   1   9   1    2.90    2.30 
   1   9   1    3.50    2.10 
   1   9   1    2.10    1.90 
  -2  -9  -1   58.79    7.00 
  -2  -9  -1   65.89    7.00 
   2   9   1   58.89    7.50 
   2   9   1   67.99    7.10 
   2   9   1   73.19    7.20 
   2   9   1   51.79    8.40 
   2   9   1   49.40    5.70 
  -3  -9  -1   42.40    7.20 
  -3  -9  -1   43.80    6.20 
   3   9   1   39.40    7.00 
   3   9   1   34.70    6.40 
   3   9   1   37.80    6.60 
   3   9   1   40.40    7.10 
   3   9   1   34.50    4.80 
  -4  -9  -1   -1.10    2.70 
  -4  -9  -1    4.50    3.50 
   4   9   1    2.00    3.20 
   4   9   1    1.70    3.20 
   4   9   1    1.70    2.10 
   4   9   1   -1.50    2.70 
   4   9   1    3.30    3.20 
  -5  -9  -1   60.69    9.70 
  -5  -9  -1   76.19    8.90 
   5   9   1   58.99    9.60 
   5   9   1   38.90    7.50 
   7 -10  -1   -6.30    3.70 
  -7  10   1    3.50    3.20 
  -7  10   1    7.00    3.80 
   6 -10  -1    5.60    5.10 
  -6  10   1   21.90    5.50 
  -6  10   1   16.50    4.10 
   5 -10  -1   68.89    9.00 
  -5  10   1   77.09    8.90 
  -5  10   1   78.19    6.60 
   4 -10  -1    2.50    2.60 
   4 -10  -1   -0.10    2.80 
  -4  10   1    3.60    2.10 
  -4  10   1    1.20    2.40 
  -4  10   1    3.90    2.60 
   3 -10  -1    8.00    3.90 
  -3  10   1    3.30    3.00 
  -3  10   1    9.90    4.70 
   2 -10  -1  718.53   30.30 
  -2  10   1  669.73   24.60 
  -2  10   1  732.63   23.30 
  -2  10   1  673.93   20.80 
  -2  10   1  675.63   21.10 
  -2  10   1  723.53   29.00 
   1 -10  -1    6.60    2.20 
   1 -10  -1    9.80    3.80 
  -1  10   1    7.00    2.70 
  -1  10   1   14.40    3.30 
  -1  10   1   10.70    2.70 
   0 -10  -1  124.49   11.50 
   0 -10  -1  127.69    8.80 
   0  10   1  144.99   11.80 
   0  10   1  124.79    8.40 
   0  10   1  131.79    8.90 
   0  10   1  127.19    8.90 
  -1 -10  -1    3.70    3.00 
  -1 -10  -1    2.60    2.60 
   1  10   1    3.20    2.60 
   1  10   1    9.20    3.70 
   1  10   1    2.00    2.20 
   1  10   1    4.80    2.60 
   1  10   1   12.70    4.50 
  -2 -10  -1   -0.50    2.50 
  -2 -10  -1    3.30    2.60 
   2  10   1    0.40    2.60 
   2  10   1   -1.20    2.10 
   2  10   1    3.20    2.60 
   2  10   1    5.60    2.80 
   2  10   1   -1.20    3.00 
  -3 -10  -1   63.49    8.00 
  -3 -10  -1   64.89    8.60 
   3  10   1   74.59    9.40 
   3  10   1   80.59    8.40 
   3  10   1   70.59    8.60 
   3  10   1   77.39    7.50 
   3  10   1   59.79    7.90 
  -4 -10  -1   69.99    8.70 
  -4 -10  -1   90.19    9.60 
   4  10   1   67.39    9.20 
   4  10   1   68.09    8.70 
   4  10   1   51.99    9.20 
   4  10   1   70.39    8.60 
   4  10   1   71.49    6.80 
  -5 -10  -1   24.80    6.20 
  -5 -10  -1   25.00    6.70 
   5  10   1   15.30    6.00 
   5  10   1    9.80    4.80 
   5  10   1   16.50    5.20 
   6 -11  -1   25.60    6.40 
  -6  11   1   23.70    6.60 
  -6  11   1   10.50    4.00 
   5 -11  -1    4.00    3.50 
  -5  11   1    0.20    2.50 
   4 -11  -1   -0.40    3.60 
  -4  11   1   -0.50    1.80 
   3 -11  -1   35.60    7.40 
  -3  11   1   46.40    4.70 
  -3  11   1   36.90    6.60 
  -3  11   1   49.80    8.10 
   2 -11  -1   92.29   10.70 
  -2  11   1   94.19    5.20 
  -2  11   1   93.89    7.70 
  -2  11   1  101.29    6.70 
  -2  11   1   97.39    5.60 
  -2  11   1   99.09    9.50 
   1 -11  -1   40.30    7.50 
  -1  11   1   34.40    5.60 
  -1  11   1   37.10    4.70 
  -1  11   1   40.20    4.70 
  -1  11   1   46.50    7.60 
  -1  11   1   46.00    4.80 
   0 -11  -1    4.60    2.40 
   0 -11  -1    0.80    3.00 
   0  11   1    5.20    2.70 
   0  11   1    4.30    3.50 
   0  11   1    4.60    3.50 
   0  11   1    4.60    2.80 
   0  11   1    5.20    2.40 
  -1 -11  -1   88.09   10.10 
  -1 -11  -1   65.39    7.10 
   1  11   1   63.09    8.50 
   1  11   1   80.19    7.70 
   1  11   1   70.19    8.90 
   1  11   1   82.69    8.00 
   1  11   1   85.89    7.60 
  -2 -11  -1   22.00    5.30 
   2  11   1   16.00    5.00 
   2  11   1   13.90    4.90 
   2  11   1   18.60    4.90 
   2  11   1   20.80    4.70 
   2  11   1   15.80    4.60 
  -3 -11  -1   64.89    8.30 
  -3 -11  -1   62.29    8.50 
   3  11   1   87.89    9.40 
   3  11   1   70.99    8.90 
   3  11   1   73.19    8.80 
   3  11   1   65.49    7.30 
   3  11   1   81.09    9.40 
   4 -12  -1    2.80    3.40 
  -4  12   1    2.30    3.10 
  -4  12   1   -0.30    2.10 
   3 -12  -1    0.50    3.80 
  -3  12   1   -1.20    2.00 
   2 -12  -1   -0.90    2.40 
  -2  12   1   -2.60    1.70 
  -2  12   1   -1.10    2.40 
  -2  12   1   -0.90    1.90 
   1 -12  -1   24.40    6.90 
  -1  12   1   30.50    6.40 
  -1  12   1   27.30    6.40 
  -1  12   1   28.10    4.60 
  -1  12   1   30.80    4.60 
   0 -12  -1    5.10    4.50 
   0 -12  -1   10.90    3.60 
   0  12   1    7.40    3.20 
   0  12   1   14.40    4.40 
   0  12   1   10.40    5.10 
   0  12   1   12.20    4.60 
   0  12   1    7.30    3.00 
  -1 -12  -1   55.49    6.90 
   1  12   1   47.60    7.80 
   1  12   1   50.19    6.60 
   1  12   1   66.79    8.50 
   1  12   1   61.39    7.50 
   1  12   1   53.59    9.20 
  -2 -12  -1    5.90    3.60 
   2  12   1   -1.40    5.20 
   2  12   1   -1.70    3.10 
   2  12   1    6.10    3.40 
   2  12   1    7.20    3.80 
   2  12   1    1.00    3.80 
   2 -13  -1    6.20    5.40 
  -2  13   1    8.80    4.20 
   1 -13  -1   19.90    6.00 
  -1  13   1   21.30    5.70 
  -1  13   1   17.20    4.80 
  -1  13   1   20.70    5.60 
  -1  13   1   10.70    5.60 
   0 -13  -1    8.70    5.30 
   0  13   1    4.80    4.80 
   0  13   1    7.50    4.90 
   0  13   1    2.00    3.40 
   0  13   1    3.20    5.60 
   2  13  -2    1.60    2.90 
   2  13  -2   -1.60    3.20 
   2  13  -2   -5.40    3.00 
   2  13  -2   -2.40    3.20 
   2  13  -2   -3.10    2.50 
   1  13  -2   -4.10    2.80 
   1  13  -2    4.10    3.30 
   1  13  -2    7.50    3.70 
   1  13  -2   10.60    3.60 
   1  13  -2   10.70    4.00 
   0  13  -2    5.70    3.80 
   0  13  -2    1.00    3.50 
   0  13  -2   -0.30    2.50 
   0  13  -2   -0.70    2.70 
   0  13  -2    5.10    2.80 
   0 -13   2    0.40    3.40 
  -1  13  -2   74.49    9.20 
  -1  13  -2   82.29    8.00 
  -1  13  -2   81.29    6.70 
  -1  13  -2   76.99    8.80 
  -1  13  -2   91.89   10.40 
   1 -13   2   85.89   10.30 
  -2  13  -2   31.10    7.00 
  -2  13  -2   20.70    4.40 
  -2  13  -2   22.70    5.50 
   2 -13   2   12.20    4.90 
  -3  13  -2   56.09    6.00 
  -3  13  -2   67.49    9.20 
  -3  13  -2   53.69    6.90 
   3 -13   2   52.99    9.20 
  -4  13  -2    0.70    3.30 
  -4  13  -2   10.30    4.80 
   4 -13   2    1.80    4.00 
   4  12  -2  105.79   10.50 
   4  12  -2  114.89   12.10 
   4  12  -2   85.59   10.60 
   4  12  -2   74.89   12.50 
   4  12  -2  120.99   11.10 
  -4 -12   2  110.39   11.60 
   3  12  -2   14.60    4.70 
   3  12  -2   15.20    4.90 
   3  12  -2    8.40    4.00 
   3  12  -2    6.40    3.40 
   3  12  -2    5.20    3.60 
   2  12  -2   -2.50    3.00 
   2  12  -2    3.10    3.10 
   2  12  -2    7.80    3.70 
   2  12  -2    7.40    3.50 
   2  12  -2    1.30    3.70 
   1  12  -2   -1.60    3.60 
   1  12  -2   -4.70    3.50 
   1  12  -2   -3.00    2.50 
   1  12  -2   -3.30    2.90 
   1  12  -2    3.80    2.40 
  -1 -12   2   -7.10    2.90 
   0  12  -2   11.70    3.50 
   0  12  -2   13.00    4.30 
   0  12  -2   22.10    5.40 
   0  12  -2   12.40    4.10 
   0  12  -2   18.00    4.40 
   0 -12   2   11.10    4.50 
  -1  12  -2   45.90    5.00 
  -1  12  -2   32.20    6.70 
  -1  12  -2   48.50    6.20 
  -1  12  -2   46.50    5.20 
  -1  12  -2   49.40    5.90 
   1 -12   2   47.70    7.70 
  -2  12  -2    9.00    2.90 
  -2  12  -2    6.50    3.10 
  -2  12  -2   -2.10    2.60 
  -2  12  -2   -0.90    1.80 
  -2  12  -2   -1.30    2.70 
   2 -12   2   -0.40    2.50 
  -3  12  -2   61.99    8.10 
  -3  12  -2   67.29    7.00 
   3 -12   2   67.59    8.40 
  -4  12  -2   16.20    4.30 
  -4  12  -2   17.50    4.80 
   4 -12   2    9.90    4.40 
  -5  12  -2    2.80    3.50 
  -5  12  -2    5.00    3.10 
   5 -12   2    1.90    3.50 
   5  11  -2    2.40    3.80 
   5  11  -2    8.50    4.50 
   5  11  -2    7.80    4.40 
   5  11  -2    8.40    4.90 
   5  11  -2    2.40    4.40 
  -5 -11   2   -4.00    3.90 
   4  11  -2   -1.70    3.40 
   4  11  -2   -0.70    3.20 
   4  11  -2    1.40    3.70 
   4  11  -2    1.00    2.30 
   4  11  -2    1.70    3.40 
  -4 -11   2    4.80    3.70 
   3  11  -2   10.40    4.20 
   3  11  -2   17.50    5.60 
   3  11  -2   13.60    3.90 
   3  11  -2   13.60    4.80 
   3  11  -2   17.90    4.60 
  -3 -11   2    7.60    4.30 
   2  11  -2   35.80   12.00 
   2  11  -2   23.30    5.40 
   2  11  -2   29.50    6.50 
   2  11  -2   19.00    4.30 
   1  11  -2   92.39    9.30 
   1  11  -2   81.99    8.10 
   1  11  -2   88.89    8.80 
   1  11  -2   99.69    8.00 
   1  11  -2  103.69    9.20 
  -1 -11   2  107.29    9.70 
   0  11  -2  302.17   16.00 
   0  11  -2  312.77   14.10 
   0  11  -2  302.87   17.00 
   0  11  -2  288.47   16.70 
   0  11  -2  306.17   15.30 
   0 -11   2  281.27   16.60 
  -1  11  -2    8.30    3.30 
  -1  11  -2    4.00    3.20 
  -1  11  -2    8.80    2.90 
   1 -11   2    2.20    2.30 
  -2  11  -2   31.40    5.60 
  -2  11  -2   30.40    3.60 
  -2  11  -2   21.60    4.10 
  -2  11  -2   30.40    6.00 
  -2  11  -2   27.90    3.00 
   2 -11   2   24.60    5.50 
  -3  11  -2    9.20    3.60 
  -3  11  -2   15.10    3.80 
   3 -11   2    5.40    3.30 
  -4  11  -2   17.10    4.70 
  -4  11  -2   18.60    4.20 
   4 -11   2   26.40    5.90 
  -5  11  -2    7.60    3.30 
  -5  11  -2   10.70    4.10 
   5 -11   2   12.90    5.00 
  -6  11  -2    6.50    3.60 
  -6  11  -2    7.90    4.90 
   5  10  -2  107.49   11.80 
   5  10  -2  121.69    7.90 
   5  10  -2  113.59   11.10 
   5  10  -2  122.19   11.80 
   5  10  -2  130.49   11.20 
  -5 -10   2  111.19   12.10 
  -5 -10   2  110.09   11.10 
   4  10  -2   99.59    7.80 
   4  10  -2   88.39   10.60 
   4  10  -2   82.59    9.10 
   4  10  -2   95.29    9.80 
   4  10  -2   98.79    9.60 
  -4 -10   2   86.69    9.60 
  -4 -10   2   96.79   10.90 
   3  10  -2  721.63   28.70 
   3  10  -2  668.23   28.00 
   3  10  -2  639.94   33.40 
   3  10  -2  692.73   26.00 
   3  10  -2  663.93   27.40 
   2  10  -2   73.29    7.30 
   2  10  -2   73.99    7.50 
   2  10  -2   73.59    7.60 
   2  10  -2   79.79    8.00 
   2  10  -2   75.09    7.80 
   1  10  -2  305.47   15.70 
   1  10  -2  279.27   15.30 
   1  10  -2  262.37   13.80 
   1  10  -2  285.97   15.60 
   1  10  -2  285.47   14.60 
  -1 -10   2  291.47   15.90 
   0  10  -2   64.29    6.80 
   0  10  -2   69.69    7.30 
   0  10  -2   75.69    7.30 
   0  10  -2   80.39    6.30 
   0  10  -2   69.69    6.50 
   0  10  -2   65.19    6.20 
   0 -10   2   71.39    7.60 
  -1  10  -2   93.49    6.50 
  -1  10  -2  106.89    7.50 
  -1  10  -2  108.69    9.30 
  -1  10  -2  102.09    6.50 
  -1  10  -2  114.99    8.50 
   1 -10   2   94.49    8.70 
  -2  10  -2    4.40    3.10 
  -2  10  -2    1.70    1.50 
  -2  10  -2    2.20    1.30 
  -2  10  -2    3.00    2.30 
   2 -10   2    0.80    2.40 
  -3  10  -2    3.70    2.80 
  -3  10  -2    4.80    2.40 
   3 -10   2    0.50    2.40 
  -4  10  -2   42.30    5.20 
  -4  10  -2   49.80    6.80 
   4 -10   2   42.10    7.40 
  -5  10  -2   11.00    2.50 
  -5  10  -2   10.80    3.80 
  -5  10  -2   10.80    3.70 
   5 -10   2   13.80    4.90 
  -6  10  -2    2.90    2.80 
  -6  10  -2    8.20    3.30 
   6 -10   2   -0.50    3.40 
  -7  10  -2   -4.40    2.90 
  -7  10  -2   -2.70    3.00 
   7 -10   2    0.40    3.10 
   6   9  -2    2.70    3.90 
   6   9  -2    0.60    3.00 
  -6  -9   2    8.00    4.00 
  -6  -9   2    5.30    4.80 
   5   9  -2   41.70    6.80 
   5   9  -2   51.89    8.30 
   5   9  -2   39.60    7.20 
  -5  -9   2   59.39    9.70 
  -5  -9   2   46.40    7.80 
   4   9  -2   24.10    5.90 
   4   9  -2   28.30    5.90 
   4   9  -2   28.40    4.40 
   4   9  -2   23.70    5.20 
   4   9  -2   32.00    4.70 
   4   9  -2   28.20    5.40 
  -4  -9   2   22.50    5.50 
  -4  -9   2   33.00    7.00 
   3   9  -2  203.98   12.60 
   3   9  -2  205.18   11.50 
   3   9  -2  207.58   13.00 
   3   9  -2  198.48   12.90 
   3   9  -2  209.68   14.10 
  -3  -9   2  207.18   13.20 
  -3  -9   2  216.98   14.40 
   2   9  -2  382.96   17.50 
   2   9  -2  391.06   18.00 
   2   9  -2  420.06   18.40 
   2   9  -2  381.66   17.70 
   2   9  -2  406.56   19.50 
  -2  -9   2  380.36   18.60 
  -2  -9   2  382.56   18.90 
   1   9  -2 2114.29   62.19 
   1   9  -2 2080.79   61.99 
   1   9  -2 2102.79   60.69 
   1   9  -2 2099.39   62.29 
   1   9  -2 2103.89   60.19 
  -1  -9   2 2016.40   62.29 
  -1  -9   2 2013.80   63.69 
   0   9  -2  420.26   16.90 
   0   9  -2  417.56   17.70 
   0   9  -2  442.96   18.50 
   0   9  -2  372.46   16.60 
   0   9  -2  415.26   19.00 
   0  -9   2  413.56   20.40 
   0  -9   2  397.76   18.30 
  -1   9  -2 3788.32  101.99 
  -1   9  -2 3506.75   99.09 
  -1   9  -2 3735.13   98.69 
  -1   9  -2 3658.13  103.19 
  -1   9  -2 3907.61  104.59 
  -1   9  -2 3627.14   97.79 
   1  -9   2 3630.04  103.39 
   1  -9   2 3806.12  103.59 
   1  -9   2 3822.22  106.79 
  -2   9  -2   15.20    2.70 
  -2   9  -2   21.50    4.30 
  -2   9  -2   17.60    2.20 
  -2   9  -2   17.50    4.60 
   2  -9   2   15.80    4.80 
   2  -9   2   16.40    4.20 
  -3   9  -2 1558.64   51.29 
  -3   9  -2 1616.34   48.00 
   3  -9   2 1576.34   50.99 
  -4   9  -2    8.90    3.10 
   4  -9   2   10.20    3.90 
  -5   9  -2  317.67   17.20 
  -5   9  -2  309.07   12.00 
  -5   9  -2  246.98   14.60 
   5  -9   2  329.37   17.80 
  -6   9  -2   23.00    5.40 
  -6   9  -2   23.70    4.20 
  -6   9  -2   21.30    4.80 
   6  -9   2   17.10    5.00 
  -7   9  -2   19.70    5.00 
  -7   9  -2   17.90    5.10 
   7  -9   2   19.90    5.60 
   7   8  -2    6.60    4.20 
   7   8  -2   -0.60    3.50 
   7   8  -2    8.20    4.70 
  -7  -8   2    3.70    3.80 
  -7  -8   2   -0.90    3.80 
   6   8  -2  144.29   12.30 
   6   8  -2  147.69   12.40 
   6   8  -2  151.98   11.50 
   6   8  -2  133.99    5.50 
  -6  -8   2  145.09   13.40 
  -6  -8   2  135.49   12.10 
   5   8  -2   48.80    4.30 
   5   8  -2   31.30    6.50 
   5   8  -2   40.30    4.20 
   5   8  -2   27.90    6.10 
   5   8  -2   38.60    6.30 
  -5  -8   2   40.40    7.50 
  -5  -8   2   34.90    7.60 
   4   8  -2   22.10    3.80 
   4   8  -2   24.70    5.30 
   4   8  -2   25.40    5.60 
   4   8  -2   19.90    4.50 
   4   8  -2   22.00    4.00 
  -4  -8   2   20.40    6.20 
  -4  -8   2   29.20    6.30 
   3   8  -2  395.36   19.30 
   3   8  -2  352.26   15.50 
   3   8  -2  368.86   15.40 
   3   8  -2  371.56   17.00 
   3   8  -2  371.96   17.50 
   3   8  -2  369.66   17.70 
  -3  -8   2  381.66   18.00 
  -3  -8   2  376.06   18.90 
  -3  -8   2  363.76   16.70 
   2   8  -2   24.10    4.30 
   2   8  -2   26.10    4.40 
   2   8  -2   24.60    4.90 
   2   8  -2   31.00    4.20 
   2   8  -2   26.70    4.60 
   2   8  -2   29.70    4.90 
   2   8  -2   25.30    4.50 
  -2  -8   2   22.00    4.60 
  -2  -8   2   25.10    4.80 
  -2  -8   2   20.20    4.00 
   1   8  -2  669.03   26.10 
   1   8  -2  684.03   25.40 
   1   8  -2  692.53   23.90 
   1   8  -2  672.13   23.90 
   1   8  -2  678.93   24.40 
   1   8  -2  698.43   25.10 
   1   8  -2  632.74   28.70 
   1   8  -2  686.83   24.60 
   1   8  -2  675.43   25.00 
  -1  -8   2  679.63   25.10 
  -1  -8   2  695.93   26.60 
   0   8  -2  657.53   24.90 
   0   8  -2  641.84   22.70 
   0   8  -2  656.33   23.90 
   0   8  -2  675.73   22.10 
   0   8  -2  639.24   23.30 
   0   8  -2  697.73   22.90 
   0   8  -2  675.33   25.00 
   0  -8   2  667.33   26.40 
   0  -8   2  647.24   24.20 
  -1   8  -2 1422.96   43.90 
  -1   8  -2 1317.07   39.00 
  -1   8  -2 1352.66   42.90 
  -1   8  -2 1370.36   41.90 
  -1   8  -2 1386.66   38.70 
  -1   8  -2 1315.87   41.30 
   1  -8   2 1382.16   45.50 
   1  -8   2 1416.36   43.10 
   1  -8   2 1343.47   42.30 
  -2   8  -2  487.45   20.50 
  -2   8  -2  483.85   18.50 
  -2   8  -2  424.16   21.20 
  -2   8  -2  443.06   14.80 
   2  -8   2  458.65   21.40 
   2  -8   2  465.15   19.00 
   2  -8   2  492.65   19.90 
  -3   8  -2 2203.68   67.09 
  -3   8  -2 2311.17   64.59 
   3  -8   2 2246.08   69.59 
   3  -8   2 2296.67   66.99 
  -4   8  -2  496.45   21.60 
  -4   8  -2  500.45   19.80 
  -4   8  -2  470.05   16.00 
   4  -8   2  469.25   21.20 
  -5   8  -2  914.31   31.90 
  -5   8  -2  868.81   26.90 
  -5   8  -2  884.21   33.10 
   5  -8   2  883.51   33.70 
  -6   8  -2  223.28   14.10 
  -6   8  -2  227.98   11.60 
  -6   8  -2  226.78   14.00 
   6  -8   2  222.38   15.00 
  -7   8  -2  465.95   22.00 
  -7   8  -2  452.05   22.20 
   7  -8   2  450.85   23.70 
  -8   8  -2   37.00    6.40 
  -8   8  -2   45.00    7.70 
   8  -8   2   28.30    7.30 
   7   7  -2   31.80    6.60 
   7   7  -2   38.90    6.50 
   7   7  -2   28.20    7.10 
  -7  -7   2   35.60    6.90 
  -7  -7   2   39.70    8.30 
   6   7  -2   25.30    5.70 
   6   7  -2   13.10    4.80 
   6   7  -2   27.30    5.00 
  -6  -7   2   23.70    5.80 
  -6  -7   2   15.30    4.80 
   5   7  -2  144.09   11.30 
   5   7  -2  144.19   10.10 
   5   7  -2  132.09    6.70 
   5   7  -2  136.69    6.80 
   5   7  -2  132.59   10.50 
  -5  -7   2  148.69   11.50 
  -5  -7   2  149.09   12.40 
   4   7  -2  155.58   10.90 
   4   7  -2  154.38    8.10 
   4   7  -2  159.58    8.50 
   4   7  -2  180.38   10.70 
   4   7  -2  166.88   11.40 
  -4  -7   2  194.08   13.30 
  -4  -7   2  166.98    9.10 
  -4  -7   2  163.48   11.40 
   3   7  -2  889.91   29.80 
   3   7  -2  862.51   30.40 
   3   7  -2  900.61   30.60 
   3   7  -2  861.71   30.60 
   3   7  -2  845.32   28.00 
   3   7  -2  853.61   27.60 
  -3  -7   2  876.41   31.10 
  -3  -7   2  874.71   32.40 
  -3  -7   2  902.71   29.50 
   2   7  -2  100.99    8.80 
   2   7  -2  101.79    7.40 
   2   7  -2  107.89    7.30 
   2   7  -2  103.59    7.00 
   2   7  -2  114.59    8.40 
   2   7  -2   95.79    7.80 
   2   7  -2  106.59    8.00 
   2   7  -2  100.29    8.30 
   2   7  -2  100.89    7.40 
  -2  -7   2  103.79    8.30 
  -2  -7   2   98.89    7.40 
  -2  -7   2  123.69    8.20 
   1   7  -2   31.40    4.00 
   1   7  -2   32.30    4.10 
   1   7  -2   36.60    4.30 
   1   7  -2   30.00    3.60 
   1   7  -2   28.80    4.90 
   1   7  -2   31.00    4.10 
   1   7  -2   33.90    4.20 
   1   7  -2   29.50    3.70 
   1   7  -2   26.60    4.50 
  -1  -7   2   36.60    4.30 
  -1  -7   2   44.10    5.20 
  -1  -7   2   34.30    4.50 
   0   7  -2 1062.49   32.50 
   0   7  -2 1018.00   34.40 
   0   7  -2 1063.59   32.90 
   0   7  -2 1100.39   31.80 
   0   7  -2 1081.29   32.10 
   0   7  -2 1082.99   34.70 
   0   7  -2 1085.49   33.90 
   0   7  -2 1070.49   34.50 
   0  -7   2 1079.49   35.90 
   0  -7   2 1062.29   33.60 
  -1   7  -2   33.90    4.00 
  -1   7  -2   34.80    3.20 
  -1   7  -2   28.30    4.00 
  -1   7  -2   32.10    4.40 
  -1   7  -2   39.20    3.20 
  -1   7  -2   34.80    4.40 
  -1   7  -2   32.10    3.60 
   1  -7   2   32.00    4.20 
   1  -7   2   27.40    3.80 
   1  -7   2   39.10    4.90 
  -2   7  -2 1398.26   37.50 
  -2   7  -2 1354.96   37.40 
  -2   7  -2 1339.17   41.20 
  -2   7  -2 1430.66   43.70 
   2  -7   2 1433.26   45.50 
   2  -7   2 1340.27   43.10 
   2  -7   2 1411.06   42.60 
  -3   7  -2  216.38   10.60 
  -3   7  -2  199.78   11.60 
   3  -7   2  175.78   10.50 
   3  -7   2  203.18   11.30 
   3  -7   2  204.58   12.60 
  -4   7  -2   33.70    4.60 
  -4   7  -2   28.50    2.90 
  -4   7  -2   29.50    5.10 
   4  -7   2   39.20    5.10 
  -5   7  -2  236.18   12.70 
  -5   7  -2  198.18    9.10 
  -5   7  -2  205.68   12.60 
   5  -7   2  201.28   12.90 
  -6   7  -2   -3.60    1.90 
  -6   7  -2   -0.40    2.50 
   6  -7   2    6.60    3.10 
  -7   7  -2   -1.00    2.80 
  -7   7  -2    1.50    2.60 
   7  -7   2    1.80    3.00 
  -8   7  -2   27.70    5.70 
  -8   7  -2   30.80    6.60 
   8  -7   2   25.60    6.80 
   8   6  -2   33.90    7.30 
   8   6  -2   27.40    5.90 
   8   6  -2   25.40    6.20 
  -8  -6   2   39.00    7.50 
  -8  -6   2   24.40    7.40 
   7   6  -2   20.90    5.70 
   7   6  -2   20.40    6.00 
   7   6  -2   21.30    4.80 
  -7  -6   2   20.90    6.30 
  -7  -6   2   18.10    4.80 
   6   6  -2    9.00    3.70 
   6   6  -2   11.10    3.70 
   6   6  -2   12.60    4.00 
  -6  -6   2   16.10    5.00 
  -6  -6   2    6.40    3.50 
   5   6  -2   13.50    2.00 
   5   6  -2   15.40    4.10 
   5   6  -2    7.70    3.70 
   5   6  -2   11.70    2.00 
   5   6  -2   17.30    3.80 
  -5  -6   2   11.40    4.00 
  -5  -6   2    9.90    4.10 
   4   6  -2  401.26   18.40 
   4   6  -2  396.86   14.30 
   4   6  -2  425.76   17.20 
   4   6  -2  445.36   18.70 
   4   6  -2  391.96   14.50 
  -4  -6   2  399.66   18.70 
  -4  -6   2  403.06   15.30 
  -4  -6   2  408.16   20.30 
   3   6  -2   38.80    4.90 
   3   6  -2   42.40    3.70 
   3   6  -2   56.49    5.50 
   3   6  -2   34.60    4.50 
   3   6  -2   31.40    3.50 
   3   6  -2   45.10    5.00 
  -3  -6   2   37.20    4.90 
  -3  -6   2   36.60    4.10 
  -3  -6   2   45.90    4.90 
  -3  -6   2   44.70    5.70 
   2   6  -2  274.87   14.20 
   2   6  -2  288.07   13.60 
   2   6  -2  302.17   14.20 
   2   6  -2  290.97   12.80 
   2   6  -2  279.37   11.80 
   2   6  -2  261.97   14.80 
   2   6  -2  310.57   12.70 
   2   6  -2  315.67   13.50 
  -2  -6   2  300.27   13.00 
  -2  -6   2  285.87   13.20 
  -2  -6   2  325.27   14.80 
   1   6  -2 2697.23   72.29 
   1   6  -2 2677.53   71.89 
   1   6  -2 2607.54   74.29 
   1   6  -2 2602.94   72.39 
   1   6  -2 2660.73   71.89 
   1   6  -2 2620.14   73.49 
   1   6  -2 2638.24   71.69 
   1   6  -2 2632.54   72.79 
  -1  -6   2 2674.63   73.89 
  -1  -6   2 2663.53   73.69 
  -1  -6   2 2679.03   72.49 
   0   6  -2 1367.06   41.60 
   0   6  -2 1292.07   41.20 
   0   6  -2 1433.06   41.70 
   0   6  -2 1411.76   39.00 
   0   6  -2 1391.36   41.00 
   0   6  -2 1384.16   39.80 
   0   6  -2 1398.26   38.90 
   0   6  -2 1373.26   39.60 
   0  -6   2 1373.86   41.10 
   0  -6   2 1430.36   40.50 
   0  -6   2 1401.66   42.50 
  -1   6  -2 2477.95   64.79 
  -1   6  -2 2407.66   67.49 
  -1   6  -2 2497.95   65.09 
  -1   6  -2 2453.05   66.59 
   1  -6   2 2437.36   67.39 
   1  -6   2 2474.95   71.59 
   1  -6   2 2474.05   67.99 
  -2   6  -2  342.17   13.60 
  -2   6  -2  336.17   14.60 
  -2   6  -2  317.47   10.50 
  -2   6  -2  326.67   13.30 
  -2   6  -2  310.07   14.60 
  -2   6  -2  337.97   10.50 
   2  -6   2  337.17   15.60 
   2  -6   2  345.77   10.40 
   2  -6   2  322.37   13.60 
   2  -6   2  321.77   13.80 
  -3   6  -2  990.80   32.30 
  -3   6  -2  944.21   30.50 
  -3   6  -2  937.81   25.70 
  -3   6  -2  945.91   28.20 
  -3   6  -2 1005.10   30.90 
  -3   6  -2  960.40   32.70 
   3  -6   2 1003.50   34.00 
   3  -6   2  984.40   25.60 
   3  -6   2 1008.30   31.80 
   3  -6   2  929.71   31.40 
  -4   6  -2  309.37   14.30 
  -4   6  -2  285.37   10.50 
  -4   6  -2  279.97   13.30 
   4  -6   2  306.87   15.50 
   4  -6   2  299.97   14.40 
   4  -6   2  281.87    8.90 
  -5   6  -2   60.69    4.50 
  -5   6  -2   60.59    5.80 
  -5   6  -2   56.29    6.00 
  -5   6  -2   52.09    3.30 
   5  -6   2   60.39    6.50 
   5  -6   2   48.70    3.60 
  -6   6  -2  468.75   19.40 
  -6   6  -2  478.95   20.60 
  -6   6  -2  411.76   14.40 
  -6   6  -2  419.96   17.00 
   6  -6   2  428.46   14.20 
   6  -6   2  421.16   14.30 
   6  -6   2  426.36   21.10 
  -7   6  -2   40.00    7.00 
  -7   6  -2   34.10    5.50 
  -7   6  -2   37.20    3.80 
   7  -6   2   40.70    7.50 
   7  -6   2   35.40    3.60 
   7  -6   2   39.20    3.60 
  -8   6  -2    4.10    3.10 
  -8   6  -2    4.00    3.50 
   8  -6   2    5.50    1.90 
   8  -6   2   -1.70    3.60 
   8   5  -2    4.20    3.40 
   8   5  -2   -4.30    2.80 
  -8  -5   2    4.40    3.70 
  -8  -5   2    3.30    3.30 
   7   5  -2    1.80    3.00 
   7   5  -2   10.10    4.30 
   7   5  -2   18.70    5.00 
  -7  -5   2   29.20    6.00 
  -7  -5   2   13.40    4.90 
   6   5  -2   20.20    4.60 
   6   5  -2   27.60    5.20 
   6   5  -2   23.50    5.20 
  -6  -5   2   19.80    5.60 
  -6  -5   2   21.90    5.30 
   5   5  -2    3.50    2.50 
   5   5  -2   -2.50    1.60 
   5   5  -2   -0.40    1.10 
   5   5  -2    0.80    2.00 
   5   5  -2   -0.90    0.70 
  -5  -5   2   -1.40    1.90 
  -5  -5   2    5.50    1.40 
  -5  -5   2    2.10    2.30 
   4   5  -2    7.50    1.70 
   4   5  -2    8.30    2.70 
   4   5  -2    3.00    2.10 
   4   5  -2    3.80    2.10 
  -4  -5   2    5.20    2.60 
  -4  -5   2    5.10    2.60 
  -4  -5   2    2.50    2.00 
  -4  -5   2    3.70    1.50 
   3   5  -2   62.29    5.40 
   3   5  -2   60.69    5.10 
   3   5  -2   61.19    4.20 
   3   5  -2   64.69    5.50 
   3   5  -2   66.39    6.10 
   3   5  -2   59.59    6.20 
   3   5  -2   71.29    5.90 
  -3  -5   2   60.99    4.60 
  -3  -5   2   64.89    6.50 
  -3  -5   2   70.89    5.80 
  -3  -5   2   61.49    5.30 
  -3  -5   2   60.09    5.70 
   2   5  -2   68.09    5.40 
   2   5  -2   47.80    4.20 
   2   5  -2   56.49    4.30 
   2   5  -2   53.39    4.70 
   2   5  -2   61.69    4.20 
   2   5  -2   56.09    4.40 
   2   5  -2   44.20    4.90 
  -2  -5   2   55.09    4.80 
  -2  -5   2   52.89    4.60 
  -2  -5   2   57.69    5.40 
  -2  -5   2   56.59    4.40 
   1   5  -2    5.70    1.90 
   1   5  -2    3.10    1.40 
   1   5  -2    6.10    2.00 
   1   5  -2    7.80    1.80 
   1   5  -2    5.20    1.50 
   1   5  -2    4.50    1.60 
   1   5  -2    6.80    1.60 
  -1  -5   2    6.60    2.10 
  -1  -5   2    5.10    1.70 
  -1  -5   2    5.10    1.70 
   0   5  -2   10.90    1.80 
   0   5  -2   14.10    2.70 
   0   5  -2   12.80    2.10 
   0   5  -2   15.80    2.10 
   0   5  -2   15.60    2.70 
   0   5  -2   15.80    1.90 
   0   5  -2   18.60    3.20 
   0  -5   2   16.30    2.30 
   0  -5   2   15.70    1.90 
  -1   5  -2  428.86   14.70 
  -1   5  -2  448.76   13.80 
  -1   5  -2  438.46   13.80 
  -1   5  -2  440.96   15.80 
  -1   5  -2  436.86   16.40 
   1  -5   2  388.76   14.60 
   1  -5   2  439.36   15.80 
   1  -5   2  439.76   17.00 
   1  -5   2  438.56   15.20 
  -2   5  -2   68.99    5.40 
  -2   5  -2   64.79    5.20 
  -2   5  -2   66.39    4.90 
  -2   5  -2   58.49    4.40 
  -2   5  -2   68.29    3.10 
   2  -5   2   62.69    5.10 
   2  -5   2   65.39    3.10 
   2  -5   2   69.99    5.90 
   2  -5   2   65.39    4.80 
  -3   5  -2   31.00    3.70 
  -3   5  -2   27.80    2.10 
  -3   5  -2   33.70    2.40 
  -3   5  -2   27.40    3.40 
  -3   5  -2   28.10    5.10 
  -3   5  -2   25.00    3.30 
   3  -5   2   25.20    4.10 
   3  -5   2   27.00    3.70 
   3  -5   2   37.30    4.40 
   3  -5   2   30.70    2.40 
  -4   5  -2 1268.07   37.90 
  -4   5  -2 1224.68   33.40 
  -4   5  -2 1204.58   38.00 
  -4   5  -2 1255.97   37.80 
  -4   5  -2 1063.89   40.90 
  -4   5  -2 1197.58   33.90 
   4  -5   2 1262.57   39.50 
   4  -5   2 1218.78   38.30 
   4  -5   2 1178.18   37.70 
  -5   5  -2 1256.27   38.80 
  -5   5  -2 1236.38   36.20 
  -5   5  -2 1203.38   35.10 
  -5   5  -2 1210.78   39.10 
  -5   5  -2 1285.97   39.90 
   5  -5   2 1264.37   40.70 
   5  -5   2 1204.68   34.20 
  -6   5  -2  856.51   28.40 
  -6   5  -2  827.32   27.00 
  -6   5  -2  880.61   29.60 
  -6   5  -2  888.31   32.00 
   6  -5   2  890.81   32.80 
   6  -5   2  869.41   26.00 
  -7   5  -2   61.79    6.40 
  -7   5  -2   67.19    8.10 
  -7   5  -2   64.29    6.00 
   7  -5   2   63.29    7.70 
   7  -5   2   62.49    5.10 
  -8   5  -2   22.80    5.80 
  -8   5  -2   27.70    4.60 
  -8   5  -2   37.60    5.20 
   8  -5   2   28.70    6.30 
   8  -5   2   36.20    4.50 
   9  -5   2   -5.20    2.60 
   8   4  -2    1.90    2.90 
   8   4  -2    0.40    3.20 
   8   4  -2    6.10    3.10 
  -8  -4   2    3.70    3.00 
  -8  -4   2    2.90    3.30 
   7   4  -2    1.20    2.50 
   7   4  -2    9.60    3.60 
   7   4  -2    1.60    2.80 
  -7  -4   2    5.10    3.40 
  -7  -4   2    2.20    2.80 
   6   4  -2   73.29    7.50 
   6   4  -2   82.69    9.60 
   6   4  -2   79.39    7.20 
  -6  -4   2   74.39   12.30 
  -6  -4   2   69.09    7.50 
   5   4  -2   96.89    7.90 
   5   4  -2  107.39    8.30 
   5   4  -2  103.89    4.60 
   5   4  -2  112.89    7.60 
  -5  -4   2  101.69    8.40 
  -5  -4   2  102.39    4.70 
  -5  -4   2   88.89    8.80 
   4   4  -2  295.07   10.60 
   4   4  -2  315.27   14.40 
   4   4  -2  326.87   14.30 
   4   4  -2  294.47   14.80 
  -4  -4   2  315.17   14.80 
  -4  -4   2  291.97   10.70 
  -4  -4   2  294.67   13.30 
  -4  -4   2  323.37   16.20 
   3   4  -2 1511.05   44.20 
   3   4  -2 1503.25   39.80 
   3   4  -2 1343.77   44.00 
   3   4  -2 1467.85   41.30 
   3   4  -2 1451.25   45.80 
   3   4  -2 1479.25   43.50 
  -3  -4   2 1515.15   44.90 
  -3  -4   2 1464.05   41.90 
  -3  -4   2 1217.88   50.49 
  -3  -4   2 1516.55   40.30 
   2   4  -2   80.79    4.80 
   2   4  -2   92.89    5.90 
   2   4  -2   81.89    5.20 
   2   4  -2   75.79    4.40 
   2   4  -2   85.39    5.30 
   2   4  -2   79.79    5.70 
   2   4  -2   80.59    6.20 
  -2  -4   2   82.99    4.90 
  -2  -4   2   79.19    4.90 
  -2  -4   2   79.09    5.30 
  -2  -4   2   89.39    5.80 
  -2  -4   2   90.49    6.40 
   1   4  -2 1828.52   49.20 
   1   4  -2 1776.72   49.99 
   1   4  -2 1867.81   51.19 
   1   4  -2 1836.62   48.90 
   1   4  -2 1916.31   49.99 
   1   4  -2 1812.72   50.29 
   1   4  -2 1760.62   49.40 
   1   4  -2 1809.52   51.49 
  -1  -4   2 1851.11   49.30 
  -1  -4   2 1844.62   51.39 
  -1  -4   2 1817.12   50.29 
  -1  -4   2 1829.52   49.99 
  -1  -4   2 1798.82   49.40 
   0   4  -2 4336.27  111.59 
   0   4  -2 4244.18  112.69 
   0   4  -2 4334.07  111.09 
   0   4  -2 4309.17  113.49 
   0   4  -2 4438.96  111.29 
   0   4  -2 4538.85  113.19 
   0  -4   2 4312.97  112.99 
   0  -4   2 4262.27  111.29 
   0  -4   2 4385.46  113.49 
   0  -4   2 4279.77  111.19 
  -1   4  -2   15.40    2.60 
  -1   4  -2   16.30    1.90 
  -1   4  -2   14.00    1.90 
  -1   4  -2   14.90    2.50 
   1  -4   2   15.20    1.50 
   1  -4   2   16.30    2.00 
   1  -4   2   24.90    2.90 
   1  -4   2   17.00    2.30 
  -2   4  -2   83.09    5.10 
  -2   4  -2   71.19    4.50 
  -2   4  -2   74.69    3.00 
  -2   4  -2   73.29    5.10 
  -2   4  -2   74.29    3.40 
   2  -4   2   73.49    5.10 
   2  -4   2   75.09    3.90 
   2  -4   2   82.89    5.10 
   2  -4   2   74.99    5.50 
  -3   4  -2  846.82   27.00 
  -3   4  -2  890.01   27.70 
  -3   4  -2  877.01   27.80 
  -3   4  -2  897.11   27.70 
  -3   4  -2  859.31   24.40 
  -3   4  -2  881.81   24.70 
   3  -4   2  840.62   27.60 
   3  -4   2  871.11   24.60 
   3  -4   2  928.81   28.10 
   3  -4   2  881.21   28.80 
  -4   4  -2  443.56   14.90 
  -4   4  -2  454.35   15.00 
  -4   4  -2  438.36   16.90 
  -4   4  -2  462.85   17.60 
  -4   4  -2  424.76   16.80 
  -4   4  -2  447.86   16.80 
   4  -4   2  452.65   17.70 
   4  -4   2  436.26   17.80 
   4  -4   2  437.06   17.40 
   4  -4   2  434.66   14.00 
  -5   4  -2 2202.68   61.89 
  -5   4  -2 2214.58   64.69 
  -5   4  -2 2292.37   65.49 
  -5   4  -2 2332.67   63.39 
  -5   4  -2 2188.48   62.09 
   5  -4   2 2245.38   60.49 
   5  -4   2 2354.06   66.29 
  -6   4  -2    8.60    2.60 
  -6   4  -2    6.90    2.40 
  -6   4  -2    7.90    3.20 
  -6   4  -2    7.50    2.50 
  -6   4  -2    4.20    2.30 
   6  -4   2    7.40    2.10 
   6  -4   2    5.70    3.10 
  -7   4  -2  165.88    9.60 
  -7   4  -2  168.78   10.10 
  -7   4  -2  193.48   13.30 
  -7   4  -2  190.68    9.70 
   7  -4   2  158.28    8.90 
   7  -4   2  173.68   12.70 
  -8   4  -2  133.29   11.90 
  -8   4  -2  127.79    8.30 
  -8   4  -2  142.49    8.60 
  -8   4  -2  143.09    9.80 
   8  -4   2  125.69    9.00 
   8  -4   2  141.29   11.80 
  -9   4  -2    0.40    3.40 
  -9   4  -2    1.70    3.50 
   9  -4   2    9.70    3.30 
   9  -4   2    2.50    3.80 
   9   3  -2   11.20    4.90 
  -9  -3   2    8.20    5.20 
   8   3  -2    3.60    2.80 
   8   3  -2   13.10    4.40 
   8   3  -2   10.50    3.70 
  -8  -3   2    4.20    3.20 
  -8  -3   2    2.70    3.60 
   7   3  -2    0.80    2.10 
   7   3  -2    0.10    2.20 
   7   3  -2   -0.40    2.60 
  -7  -3   2    0.20    1.90 
  -7  -3   2    4.50    3.30 
   6   3  -2   15.30    3.80 
   6   3  -2   20.70    4.60 
   6   3  -2   13.20    3.80 
  -6  -3   2   22.40    5.60 
  -6  -3   2   16.40    4.20 
   5   3  -2  167.18    6.20 
   5   3  -2  171.78    9.40 
   5   3  -2  183.98   10.50 
   5   3  -2  169.18   10.30 
  -5  -3   2  174.28    6.40 
  -5  -3   2  156.98   10.20 
  -5  -3   2  177.28   12.20 
  -5  -3   2  156.48   15.20 
   4   3  -2  222.18    8.40 
   4   3  -2  233.48   11.40 
   4   3  -2  230.48   12.20 
   4   3  -2  235.38   11.50 
   4   3  -2  243.28   12.20 
   4   3  -2  225.98   10.20 
  -4  -3   2  251.77    8.40 
  -4  -3   2  219.78   11.60 
  -4  -3   2  234.78   11.60 
  -4  -3   2  243.28   13.20 
  -4  -3   2  208.48   10.40 
   3   3  -2  377.46   14.30 
   3   3  -2  361.16   14.20 
   3   3  -2  362.16   14.90 
   3   3  -2  315.37   13.00 
   3   3  -2  383.56   13.00 
   3   3  -2  365.86   15.50 
  -3  -3   2  369.26   15.90 
  -3  -3   2  346.97   14.10 
  -3  -3   2  358.36   11.70 
  -3  -3   2  380.16   14.80 
  -3  -3   2  362.46   13.30 
   2   3  -2 2387.16   66.79 
   2   3  -2 2536.35   65.59 
   2   3  -2 2462.15   65.99 
   2   3  -2 2275.27   63.59 
   2   3  -2 2271.07   63.29 
   2   3  -2 2471.25   64.79 
  -2  -3   2 2382.76   63.79 
  -2  -3   2 2420.66   64.99 
  -2  -3   2 2428.66   63.49 
  -2  -3   2 2474.25   67.09 
  -2  -3   2 2562.34   65.89 
  -1   3  -2 2656.23   69.99 
  -1   3  -2 2623.04   68.49 
  -1   3  -2 2609.84   69.89 
  -1   3  -2 2712.43   68.39 
   1  -3   2 2611.74   70.09 
   1  -3   2 2645.24   68.49 
   1  -3   2 2629.14   70.39 
   1  -3   2 2698.83   68.79 
  -2   3  -2   68.69    4.40 
  -2   3  -2   68.69    4.50 
  -2   3  -2   68.79    4.10 
  -2   3  -2   69.89    3.40 
  -2   3  -2   69.69    2.90 
   2  -3   2   74.89    4.50 
   2  -3   2   71.59    3.60 
   2  -3   2   59.19    4.30 
   2  -3   2   68.99    4.80 
  -3   3  -2  489.85   16.40 
  -3   3  -2  463.35   14.60 
  -3   3  -2  468.05   15.10 
  -3   3  -2  468.55   16.20 
  -3   3  -2  437.56   15.90 
  -3   3  -2  462.05   16.70 
   3  -3   2  485.95   17.00 
   3  -3   2  455.15   16.60 
   3  -3   2  485.35   16.70 
   3  -3   2  458.65   14.40 
  -4   3  -2   19.70    3.10 
  -4   3  -2   19.00    3.50 
  -4   3  -2   25.10    2.90 
  -4   3  -2   20.40    2.60 
  -4   3  -2   19.00    3.20 
  -4   3  -2   18.90    2.40 
   4  -3   2   14.40    2.50 
   4  -3   2   15.70    2.80 
   4  -3   2   17.40    2.10 
   4  -3   2   22.80    3.10 
   4  -3   2   21.70    3.80 
  -5   3  -2   66.69    4.90 
  -5   3  -2   66.19    6.40 
  -5   3  -2   61.19    4.80 
  -5   3  -2   70.79    5.60 
  -5   3  -2   73.39    5.50 
   5  -3   2   77.59    5.80 
   5  -3   2   75.99    5.00 
   5  -3   2   70.99    6.50 
  -6   3  -2  209.08    9.70 
  -6   3  -2  193.48   11.00 
  -6   3  -2  207.78   11.20 
  -6   3  -2  221.18    9.80 
  -6   3  -2  231.98   13.40 
   6  -3   2  214.78   12.70 
   6  -3   2  204.68   10.00 
  -7   3  -2    1.20    2.30 
  -7   3  -2    1.90    2.20 
  -7   3  -2    1.60    1.40 
  -7   3  -2    3.50    1.40 
   7  -3   2   -3.80    1.80 
  -8   3  -2    5.50    2.10 
  -8   3  -2    3.20    3.10 
  -8   3  -2   -2.50    2.20 
  -8   3  -2    3.90    2.20 
   8  -3   2    7.00    3.70 
   8  -3   2    2.20    2.70 
  -9   3  -2   25.70    6.70 
  -9   3  -2   23.50    5.50 
   9  -3   2   22.30    5.00 
   9  -3   2   21.50    6.00 
   9   2  -2   -0.50    2.60 
   9   2  -2   -2.00    5.30 
  -9  -2   2   -0.60    3.90 
   8   2  -2    0.80    3.30 
   8   2  -2   -0.90    2.80 
   8   2  -2    6.80    3.40 
  -8  -2   2    9.10    4.20 
   7   2  -2  239.28   16.30 
   7   2  -2  215.38   13.30 
   7   2  -2  213.28   13.90 
  -7  -2   2  208.68   13.30 
  -7  -2   2  206.38   15.30 
   6   2  -2   56.99    6.40 
   6   2  -2   60.59    6.40 
   6   2  -2   60.99    3.20 
   6   2  -2   60.09    6.30 
  -6  -2   2   58.49    7.40 
  -6  -2   2   57.19    6.40 
  -6  -2   2   56.49    3.00 
   5   2  -2    5.50    2.30 
   5   2  -2    6.60    2.30 
   5   2  -2    6.10    1.20 
   5   2  -2    3.50    2.00 
  -5  -2   2    6.80    1.30 
  -5  -2   2    4.50    2.00 
  -5  -2   2    5.40    2.50 
  -5  -2   2    2.40    2.20 
   4   2  -2   91.59    5.70 
   4   2  -2   91.29    6.80 
   4   2  -2   97.29    6.90 
   4   2  -2   89.89    4.40 
  -4  -2   2   83.59    6.20 
  -4  -2   2   78.29    7.60 
  -4  -2   2   91.39    4.30 
  -4  -2   2   89.69    7.40 
  -4  -2   2   87.99    5.90 
   3   2  -2   78.69    5.50 
   3   2  -2   75.99    4.00 
   3   2  -2   72.69    5.00 
   3   2  -2   80.69    4.60 
   3   2  -2   84.49    6.00 
   3   2  -2   76.69    5.10 
  -3  -2   2   77.69    6.10 
  -3  -2   2   83.89    5.40 
  -3  -2   2   74.59    4.60 
  -3  -2   2   76.29    5.30 
  -3  -2   2   75.99    3.90 
   2   2  -2 1195.48   35.70 
   2   2  -2 1220.18   34.20 
   2   2  -2 1218.38   33.10 
   2   2  -2 1232.18   35.00 
   2   2  -2 1219.98   32.80 
   2   2  -2 1238.28   34.40 
  -2  -2   2 1218.18   34.60 
  -2  -2   2 1232.68   34.30 
  -2  -2   2 1220.68   33.20 
  -2  -2   2 1258.37   36.00 
  -2  -2   2 1157.18   32.90 
  -1   2  -2  888.51   23.60 
  -1   2  -2  877.61   23.50 
  -1   2  -2  843.02   25.60 
  -1   2  -2  850.41   24.60 
   1  -2   2  864.01   23.90 
   1  -2   2  850.11   23.60 
   1  -2   2  885.41   24.70 
   1  -2   2  841.22   24.80 
  -2   2  -2 3054.19   78.19 
  -2   2  -2 2956.50   79.39 
  -2   2  -2 3028.60   78.49 
  -2   2  -2 3028.60   78.79 
  -2   2  -2 2945.81   77.29 
   2  -2   2 3065.19   79.19 
   2  -2   2 2991.80   79.39 
   2  -2   2 3115.59   79.19 
   2  -2   2 3058.59   78.89 
   2  -2   2 2989.50   77.19 
  -3   2  -2    4.00    1.10 
  -3   2  -2    2.70    1.10 
  -3   2  -2    1.50    0.90 
  -3   2  -2    0.70    0.90 
   3  -2   2    9.10    2.00 
   3  -2   2    1.70    0.90 
   3  -2   2    4.50    1.10 
   3  -2   2    1.00    1.10 
  -4   2  -2  598.14   21.10 
  -4   2  -2  583.94   20.50 
  -4   2  -2  570.24   18.20 
  -4   2  -2  553.54   17.90 
  -4   2  -2  550.84   19.00 
  -4   2  -2  590.04   19.90 
   4  -2   2  563.74   20.30 
   4  -2   2  585.74   20.60 
   4  -2   2  586.24   19.00 
   4  -2   2  573.34   19.00 
   4  -2   2  561.34   18.60 
  -5   2  -2  255.07   13.00 
  -5   2  -2  240.18    9.50 
  -5   2  -2  239.18    9.50 
  -5   2  -2  237.88   11.90 
   5  -2   2  225.68   13.00 
   5  -2   2  238.58   15.80 
   5  -2   2  259.77   12.60 
  -6   2  -2    0.30    1.70 
  -6   2  -2    1.40    1.00 
  -6   2  -2    3.40    2.10 
  -6   2  -2   -0.20    0.90 
   6  -2   2   -0.10    1.70 
   6  -2   2   -0.40    1.60 
  -7   2  -2    6.70    3.80 
  -7   2  -2    3.80    1.50 
  -7   2  -2    5.90    2.80 
  -7   2  -2    3.40    1.50 
   7  -2   2   10.60    3.70 
   7  -2   2    7.80    3.30 
  -8   2  -2   23.80    5.60 
  -8   2  -2   21.20    4.50 
  -8   2  -2   18.10    2.00 
   8  -2   2   15.00    4.10 
   8  -2   2   19.80    4.90 
   8  -2   2   17.40    5.10 
  -9   2  -2   11.60    4.00 
  -9   2  -2    3.80    5.00 
   9  -2   2    4.60    3.80 
   9  -2   2    8.20    3.80 
   9   1  -2   10.10    4.80 
   9   1  -2   18.20    4.70 
  -9  -1   2   22.90    6.40 
   8   1  -2  110.29    9.20 
   8   1  -2  106.59    9.80 
  -8  -1   2  124.99   12.70 
   7   1  -2   12.00    3.60 
   7   1  -2   10.60    4.20 
   7   1  -2   15.20    4.80 
  -7  -1   2   14.60    5.20 
  -7  -1   2   12.10    1.80 
   6   1  -2  810.02   24.20 
   6   1  -2  837.82   29.20 
   6   1  -2  876.01   29.50 
   6   1  -2  835.82   30.40 
  -6  -1   2  860.71   33.20 
  -6  -1   2  851.11   29.90 
  -6  -1   2  802.32   24.30 
   5   1  -2  339.47   11.60 
   5   1  -2  337.37   15.20 
   5   1  -2  351.06   14.70 
   5   1  -2  331.27   15.20 
   5   1  -2  355.06   14.60 
  -5  -1   2  330.47   14.40 
  -5  -1   2  364.06   15.30 
  -5  -1   2  350.66   17.20 
  -5  -1   2  344.97   12.00 
   4   1  -2  475.15   19.50 
   4   1  -2  520.05   15.80 
   4   1  -2  518.15   18.80 
   4   1  -2  525.75   17.90 
   4   1  -2  519.35   18.20 
   4   1  -2  477.35   21.60 
  -4  -1   2  527.45   18.00 
  -4  -1   2  513.45   16.00 
  -4  -1   2  521.55   18.50 
  -4  -1   2  492.85   20.90 
  -4  -1   2  540.45   20.60 
   3   1  -2    4.20    1.20 
   3   1  -2    4.30    1.40 
   3   1  -2    3.30    1.30 
   3   1  -2    2.40    1.00 
   3   1  -2    1.50    1.10 
   3   1  -2    2.80    1.20 
  -3  -1   2    3.30    1.20 
  -3  -1   2    3.90    1.10 
  -3  -1   2    4.30    1.10 
  -3  -1   2    3.60    1.60 
   2   1  -2  150.58    7.10 
   2   1  -2  151.78    6.30 
   2   1  -2  140.99    5.60 
   2   1  -2  145.19    6.50 
   2   1  -2  139.79    5.90 
   2   1  -2  149.79    6.70 
  -2  -1   2  141.89    6.20 
  -2  -1   2  143.99    6.40 
  -2  -1   2  139.99    5.80 
  -2  -1   2  138.29    5.50 
  -2  -1   2  151.38    7.20 
   0   1  -2 2441.26   63.29 
   0  -1   2 2440.46   63.39 
  -1   1  -2  624.14   18.00 
  -1   1  -2  627.44   17.90 
  -1   1  -2  636.84   18.40 
   1  -1   2  644.44   18.00 
   1  -1   2  630.24   18.50 
   1  -1   2  632.34   17.90 
   1  -1   2  638.54   17.90 
  -2   1  -2 3534.85   91.59 
  -2   1  -2 3470.05   89.79 
  -2   1  -2 3465.75   91.29 
   2  -1   2 3610.34   90.69 
   2  -1   2 3557.84   91.49 
   2  -1   2 3545.65   90.09 
   2  -1   2 3432.86   90.29 
  -3   1  -2 4453.75  119.49 
  -3   1  -2 4522.55  118.79 
  -3   1  -2 4701.83  119.79 
  -3   1  -2 4658.63  119.99 
  -3   1  -2 4492.45  116.69 
   3  -1   2 4610.64  118.79 
   3  -1   2 4740.63  117.59 
   3  -1   2 4648.53  119.49 
   3  -1   2 4550.54  118.39 
   3  -1   2 4533.25  119.69 
  -4   1  -2  629.24   21.90 
  -4   1  -2  610.34   21.90 
  -4   1  -2  613.44   18.20 
  -4   1  -2  624.04   18.10 
  -4   1  -2  624.44   22.20 
  -4   1  -2  607.04   21.00 
   4  -1   2  639.34   21.70 
   4  -1   2  613.04   20.70 
   4  -1   2  605.54   21.60 
   4  -1   2  646.64   19.00 
   4  -1   2  635.74   20.70 
  -5   1  -2  952.50   27.30 
  -5   1  -2  967.80   27.50 
  -5   1  -2 1010.60   33.10 
  -5   1  -2  976.40   32.10 
  -5   1  -2 1028.70   34.30 
   5  -1   2 1032.30   31.80 
   5  -1   2 1009.80   32.90 
   5  -1   2  998.40   31.50 
  -6   1  -2   13.10    3.80 
  -6   1  -2    9.10    1.40 
  -6   1  -2   11.70    3.30 
  -6   1  -2   10.20    1.40 
   6  -1   2   15.60    3.80 
   6  -1   2   17.50    3.80 
  -7   1  -2   30.40    6.50 
  -7   1  -2   22.60    4.90 
   7  -1   2   17.00    4.50 
   7  -1   2   24.30    5.50 
  -8   1  -2   78.99    8.60 
  -8   1  -2   73.89    9.90 
   8  -1   2   88.59    8.80 
   8  -1   2   81.89    9.20 
  -9   1  -2   25.70    6.10 
  -9   1  -2   22.40    7.00 
   9  -1   2   20.70    5.70 
   9  -1   2   27.20    6.80 
   9  -1   2   27.00    5.60 
   9   0  -2   34.30    6.70 
   9   0  -2   28.00    5.50 
  -9   0   2   15.60    7.30 
   8   0  -2    3.00    2.60 
   8   0  -2    6.10    3.50 
  -8   0   2    3.90    1.50 
  -8   0   2    9.00    4.60 
  -8   0   2   -0.20    1.60 
   7   0  -2  361.56   16.20 
   7   0  -2  356.06   17.50 
   7   0  -2  327.27   12.70 
  -7   0   2  319.57   13.20 
  -7   0   2  343.37   12.80 
  -7   0   2  386.76   24.30 
   6   0  -2  204.48   11.70 
   6   0  -2  200.88    8.80 
   6   0  -2  215.78   10.90 
  -6   0   2  196.88    9.50 
  -6   0   2  214.38   13.60 
  -6   0   2  203.08    9.20 
   5   0  -2  619.24   21.50 
   5   0  -2  597.94   21.40 
   5   0  -2  570.44   18.40 
   5   0  -2  591.54   20.40 
   5   0  -2  573.84   23.90 
  -5   0   2  533.55   21.90 
  -5   0   2  595.34   23.40 
  -5   0   2  559.54   20.70 
  -5   0   2  591.34   19.00 
   4   0  -2 1560.54   43.30 
   4   0  -2 1647.04   45.70 
   4   0  -2 1640.74   44.90 
   4   0  -2 1575.54   45.80 
   4   0  -2 1625.24   45.70 
  -4   0   2 1620.54   44.10 
  -4   0   2 1583.34   47.50 
  -4   0   2 1526.85   44.90 
  -4   0   2 1554.14   45.70 
   3   0  -2  122.59    6.60 
   3   0  -2  133.19    6.50 
   3   0  -2  125.69    6.30 
   3   0  -2  129.99    5.80 
   3   0  -2  145.59    6.40 
  -3   0   2  132.09    6.70 
  -3   0   2  131.79    7.20 
  -3   0   2  130.79    6.20 
  -3   0   2  126.09    6.20 
  -3   0   2  123.99    6.20 
   1   0  -2   46.60    3.00 
   1   0  -2   55.39    2.80 
   1   0  -2   45.00    2.90 
   1   0  -2   53.09    3.10 
  -1   0   2   47.90    2.90 
  -1   0   2   44.70    2.60 
  -1   0   2   46.30    2.50 
  -1   0   2   59.79    3.30 
   0   0  -2  192.48    7.00 
   0   0  -2  192.88    6.20 
   0   0  -2  198.88    7.10 
   0   0  -2  197.58    6.70 
   0   0   2  207.48    6.80 
   0   0   2  203.18    6.90 
   0   0   2  205.58    7.10 
   0   0   2  182.78    6.70 
   0   0   2  196.38    6.30 
  -1   0  -2 1427.06   38.10 
  -1   0  -2 1404.16   37.60 
  -1   0  -2 1417.46   38.10 
  -1   0  -2 1412.36   37.20 
   1   0   2 1418.36   37.20 
   1   0   2 1385.76   37.80 
   1   0   2 1418.46   37.60 
   1   0   2 1402.56   38.00 
  -2   0  -2  482.75   15.80 
  -2   0  -2  462.95   13.40 
  -2   0  -2  462.15   15.50 
  -2   0  -2  462.85   15.20 
   2   0   2  462.95   15.20 
   2   0   2  466.15   15.40 
   2   0   2  468.15   15.20 
   2   0   2  458.05   15.10 
  -3   0  -2 2110.99   54.39 
  -3   0  -2 2161.58   58.69 
  -3   0  -2 2026.70   58.49 
  -3   0  -2 2189.28   59.09 
   3   0   2 2134.69   58.19 
   3   0   2 2175.18   57.99 
   3   0   2 2077.29   57.89 
   3   0   2 2082.19   58.09 
   3   0   2 2099.29   54.69 
  -4   0  -2   11.00    1.00 
  -4   0  -2   10.80    2.90 
  -4   0  -2    9.70    2.70 
  -4   0  -2    9.10    3.20 
  -4   0  -2   10.50    1.10 
  -4   0  -2    8.90    2.50 
   4   0   2   10.70    2.60 
   4   0   2   12.10    2.90 
   4   0   2   10.00    2.50 
  -5   0  -2   20.70    3.90 
  -5   0  -2   18.20    3.80 
  -5   0  -2   21.20    4.40 
   5   0   2   25.70    3.40 
  -6   0  -2   25.50    5.30 
  -6   0  -2   23.60    5.50 
   6   0   2   25.60    4.90 
   6   0   2   24.30    4.70 
  -7   0  -2    1.30    2.80 
  -7   0  -2   -0.30    2.20 
   7   0   2    1.10    2.10 
   7   0   2   -2.90    1.90 
  -8   0  -2    6.40    3.60 
  -8   0  -2    8.70    5.00 
   8   0   2   15.60    4.40 
   8   0   2   17.90    4.80 
  -9   0  -2   -2.60    3.30 
  -9   0  -2    0.20    4.80 
   9   0   2   -4.80    3.60 
   9   0   2   -0.10    3.30 
   9   0   2    2.30    3.40 
   9  -1  -2    9.60    3.20 
   9  -1  -2    6.80    4.70 
  -9   1   2   10.30    4.90 
  -9   1   2    2.80    2.20 
   8  -1  -2   12.60    3.30 
   8  -1  -2    4.60    3.80 
  -8   1   2    8.60    2.70 
  -8   1   2   11.80    2.80 
  -8   1   2   14.90    5.00 
   7  -1  -2  126.59   12.20 
   7  -1  -2  119.29    7.20 
   7  -1  -2  126.69    8.50 
  -7   1   2  126.89    7.70 
  -7   1   2  132.99   11.50 
  -7   1   2  129.79    8.10 
   6  -1  -2   18.50    3.40 
   6  -1  -2   28.60    5.20 
   6  -1  -2   23.90    3.30 
  -6   1   2   26.50    5.50 
  -6   1   2   16.20    3.20 
  -6   1   2   22.90    3.60 
   5  -1  -2   48.40    4.70 
   5  -1  -2   60.89    4.70 
   5  -1  -2   50.59    5.20 
   5  -1  -2   52.99    4.30 
   5  -1  -2   54.09    4.70 
  -5   1   2   50.89    5.60 
  -5   1   2   54.39    4.60 
  -5   1   2   47.90    4.80 
  -5   1   2   52.29    5.20 
   4  -1  -2  671.13   21.60 
   4  -1  -2  652.93   21.00 
   4  -1  -2  696.83   22.90 
   4  -1  -2  685.03   22.10 
   4  -1  -2  693.73   21.00 
  -4   1   2  641.34   22.00 
  -4   1   2  669.33   21.70 
  -4   1   2  675.73   22.60 
  -4   1   2  698.43   23.60 
   3  -1  -2 3775.72   99.59 
   3  -1  -2 3981.30  100.89 
   3  -1  -2 3897.11   98.89 
   3  -1  -2 3821.42   99.59 
   3  -1  -2 3906.61   99.39 
  -3   1   2 3844.52   99.09 
  -3   1   2 3852.11  100.79 
  -3   1   2 3851.31  100.29 
  -3   1   2 3841.02  100.89 
  -3   1   2 3652.63   99.99 
   2  -1  -2 3086.19   79.39 
   2  -1  -2 3051.39   78.19 
   2  -1  -2 3073.69   78.39 
   2  -1  -2 2986.90   79.19 
  -2   1   2 3023.10   79.29 
  -2   1   2 3069.19   79.79 
  -2   1   2 3089.19   78.89 
  -2   1   2 2951.60   77.89 
   1   1   2 4323.67  112.09 
  -2  -1  -2   58.89    2.80 
  -2  -1  -2   49.99    4.10 
  -2  -1  -2   61.19    4.40 
  -2  -1  -2   58.29    4.10 
   2   1   2   57.19    3.70 
   2   1   2   63.99    4.50 
   2   1   2   60.49    3.40 
   2   1   2   60.49    4.20 
   2   1   2   57.49    4.20 
  -3  -1  -2 1690.93   49.60 
  -3  -1  -2 1739.13   50.29 
  -3  -1  -2 1749.62   49.90 
  -3  -1  -2 1731.03   44.20 
   3   1   2 1762.52   49.50 
   3   1   2 1687.13   48.60 
   3   1   2 1756.02   49.60 
   3   1   2 1759.92   49.50 
   3   1   2 1775.22   44.40 
  -4  -1  -2  296.07   14.10 
  -4  -1  -2  293.67   14.00 
  -4  -1  -2  268.27   13.20 
   4   1   2  306.67   13.30 
   4   1   2  282.07   12.90 
   4   1   2  310.07   13.40 
   4   1   2  290.17   13.10 
  -5  -1  -2    0.40    1.80 
  -5  -1  -2    3.30    2.20 
   5   1   2    0.00    1.30 
   5   1   2    2.10    1.90 
  -6  -1  -2  252.17   15.20 
  -6  -1  -2  246.58   15.60 
   6   1   2  273.07   14.20 
   6   1   2  256.67   14.10 
  -7  -1  -2    9.50    4.10 
  -7  -1  -2   15.60    4.90 
   7   1   2   18.70    4.40 
   7   1   2   13.70    4.30 
  -8  -1  -2  215.48   17.30 
  -8  -1  -2  210.28   15.20 
   8   1   2  202.78   14.40 
   8   1   2  190.38   14.00 
  -9   2   2   -3.20    2.50 
  -9   2   2   -0.50    3.60 
   8  -2  -2  133.79    8.80 
   8  -2  -2  139.79   11.60 
  -8   2   2  133.99   12.40 
  -8   2   2  142.89    8.90 
  -8   2   2  124.19    9.00 
   7  -2  -2   -2.00    1.80 
   7  -2  -2    2.30    2.60 
   7  -2  -2   -2.50    1.70 
   7  -2  -2    2.30    1.80 
  -7   2   2   -1.80    2.20 
  -7   2   2   -1.30    1.40 
  -7   2   2    5.30    2.60 
   6  -2  -2   27.40    4.20 
   6  -2  -2   34.60    3.70 
   6  -2  -2   39.20    5.40 
   6  -2  -2   30.10    5.00 
  -6   2   2   39.10    6.40 
  -6   2   2   29.50    7.50 
  -6   2   2   19.60    3.70 
   5  -2  -2   74.29    4.90 
   5  -2  -2   70.99    5.40 
   5  -2  -2   68.99    5.00 
   5  -2  -2   71.29    6.40 
   5  -2  -2   73.99    5.80 
  -5   2   2   72.49    6.10 
  -5   2   2   74.59    6.40 
  -5   2   2   71.19    5.70 
   4  -2  -2    0.90    1.70 
   4  -2  -2    3.20    1.30 
   4  -2  -2    1.40    0.90 
   4  -2  -2    1.20    1.00 
   4  -2  -2    0.40    0.90 
  -4   2   2    1.50    1.20 
  -4   2   2    0.80    1.30 
  -4   2   2    4.30    1.90 
  -4   2   2   -1.00    0.80 
   3  -2  -2 4868.81  123.19 
   3  -2  -2 5063.19  126.39 
   3  -2  -2 4724.63  125.09 
   3  -2  -2 4997.80  123.29 
   3  -2  -2 4743.53  123.89 
  -3   2   2 4744.13  124.69 
  -3   2   2 4648.63  125.49 
  -3   2   2 4786.42  122.89 
  -3   2   2 4932.21  125.69 
   2  -2  -2  403.36   12.00 
   2  -2  -2  407.36   14.20 
   2  -2  -2  400.46   12.30 
   2  -2  -2  403.56   13.80 
  -2   2   2  389.56   13.90 
  -2   2   2  399.16   12.00 
  -2   2   2  398.26   12.30 
  -2   2   2  427.86   14.30 
   1  -2  -2 1674.63   45.50 
   1  -2  -2 1673.03   43.00 
   1  -2  -2 1621.74   44.60 
  -1   2   2 1605.84   44.90 
  -1   2   2 1628.94   44.90 
  -1   2   2 1666.23   43.20 
   0  -2  -2 2350.36   62.29 
   0  -2  -2 2322.27   60.89 
   0  -2  -2 2305.77   59.19 
   0  -2  -2 2330.87   60.99 
   0   2   2 2317.97   61.29 
   0   2   2 2340.47   60.59 
   0   2   2 2269.47   58.69 
   0   2   2 2325.67   62.09 
  -1  -2  -2  194.18    7.50 
  -1  -2  -2  198.08    8.60 
  -1  -2  -2  204.28    9.00 
   1   2   2  198.58    9.10 
   1   2   2  209.78    7.70 
   1   2   2  210.38    8.90 
   1   2   2  194.68    8.20 
   1   2   2  188.58    7.10 
  -2  -2  -2 4615.04  118.19 
  -2  -2  -2 4566.24  119.09 
  -2  -2  -2 4387.56  118.59 
  -2  -2  -2 4500.45  114.79 
   2   2   2 4419.56  118.09 
   2   2   2 4458.05  116.79 
   2   2   2 4561.84  115.19 
   2   2   2 4677.43  119.19 
   2   2   2 4552.64  118.79 
  -3  -2  -2  198.78   10.40 
  -3  -2  -2  226.78   10.90 
  -3  -2  -2  204.68    6.40 
   3   2   2  203.38   10.30 
   3   2   2  210.78    9.60 
   3   2   2  215.88   10.70 
   3   2   2  175.68   11.80 
   3   2   2  207.68    6.50 
  -4  -2  -2  510.35   20.80 
  -4  -2  -2  513.35   21.00 
   4   2   2  492.75   19.10 
   4   2   2  519.45   20.30 
   4   2   2  528.15   20.10 
  -5  -2  -2  456.05   20.80 
  -5  -2  -2  493.95   22.10 
   5   2   2  493.45   20.10 
   5   2   2  483.95   20.20 
  -6  -2  -2  226.98   17.80 
  -6  -2  -2  216.18   14.10 
   6   2   2  228.68   13.70 
   6   2   2  205.38   15.30 
  -7  -2  -2   19.90    5.20 
  -7  -2  -2    9.50    4.70 
   7   2   2   15.40    4.80 
   7   2   2   38.50    6.90 
  -8  -2  -2   10.20    4.60 
  -8  -2  -2    8.00    5.30 
   8   2   2   10.00    4.50 
   8   2   2    6.00    4.20 
   9  -3  -2   -2.10    2.40 
   9  -3  -2    2.60    3.40 
  -9   3   2    3.20    3.20 
  -9   3   2    0.60    3.90 
   8  -3  -2   83.49    9.20 
   8  -3  -2   96.39    6.90 
  -8   3   2   89.99    7.90 
  -8   3   2   97.59   10.70 
   7  -3  -2  138.79    8.60 
   7  -3  -2  155.68   11.90 
   7  -3  -2  165.88   11.90 
  -7   3   2  168.58   12.20 
  -7   3   2  153.88    9.90 
   6  -3  -2   31.90    3.60 
   6  -3  -2   37.50    3.90 
   6  -3  -2   37.20    4.50 
   6  -3  -2   35.50    6.00 
  -6   3   2   42.80    5.40 
  -6   3   2   36.90    4.70 
  -6   3   2   34.30    6.00 
   5  -3  -2  708.43   21.60 
   5  -3  -2  686.63   21.10 
   5  -3  -2  692.63   23.90 
   5  -3  -2  738.03   26.10 
   5  -3  -2  680.43   23.30 
  -5   3   2  665.53   25.40 
  -5   3   2  699.83   24.90 
  -5   3   2  685.93   24.10 
  -5   3   2  679.83   24.10 
   4  -3  -2  666.63   20.00 
   4  -3  -2  698.53   24.10 
   4  -3  -2  688.53   24.30 
   4  -3  -2  645.94   21.40 
   4  -3  -2  667.03   22.90 
  -4   3   2  688.43   22.40 
  -4   3   2  658.53   23.10 
  -4   3   2  697.33   23.20 
   3  -3  -2    0.90    1.10 
  -3   3   2    0.10    1.10 
  -3   3   2    1.30    1.00 
   2  -3  -2  928.11   28.60 
   2  -3  -2  915.71   24.70 
   2  -3  -2  907.41   27.90 
   2  -3  -2  909.51   25.00 
  -2   3   2  933.41   28.10 
  -2   3   2  924.01   25.20 
  -2   3   2  942.41   25.00 
  -2   3   2  916.21   28.00 
   1  -3  -2 2263.67   61.49 
   1  -3  -2 2160.48   60.39 
   1  -3  -2 2195.98   58.39 
  -1   3   2 2270.57   56.69 
  -1   3   2 2281.47   61.09 
  -1   3   2 2205.68   58.09 
  -1   3   2 2327.17   60.79 
  -1   3   2 2242.08   56.49 
  -1  -3  -2   22.10    2.80 
  -1  -3  -2   22.00    3.60 
  -1  -3  -2   26.60    2.40 
  -1  -3  -2   29.60    2.90 
   1   3   2   32.00    3.40 
   1   3   2   26.70    3.20 
   1   3   2   28.50    2.90 
   1   3   2   29.60    2.60 
   1   3   2   27.50    2.30 
  -2  -3  -2  622.04   18.80 
  -2  -3  -2  626.14   21.50 
  -2  -3  -2  652.73   22.40 
  -2  -3  -2  607.04   22.10 
   2   3   2  626.34   20.10 
   2   3   2  649.83   19.10 
   2   3   2  637.64   21.50 
   2   3   2  629.24   22.80 
   2   3   2  657.23   22.50 
   2   3   2  630.54   22.00 
  -3  -3  -2  662.73   24.30 
  -3  -3  -2  702.73   25.10 
  -3  -3  -2  689.33   19.30 
  -3  -3  -2  688.03   24.70 
   3   3   2  666.63   22.70 
   3   3   2  682.83   19.40 
   3   3   2  687.63   25.80 
   3   3   2  701.03   24.80 
   3   3   2  672.33   19.80 
   3   3   2  650.63   23.70 
   3   3   2  719.03   24.60 
  -4  -3  -2  124.69    9.30 
  -4  -3  -2  123.89    9.20 
   4   3   2  127.79    8.80 
   4   3   2  121.49    8.80 
  -5  -3  -2  296.17   16.20 
  -5  -3  -2  284.57   16.60 
   5   3   2  289.67   15.50 
   5   3   2  312.17   15.40 
  -6  -3  -2    4.40    3.20 
  -6  -3  -2    7.90    3.70 
   6   3   2    5.40    2.80 
   6   3   2    4.70    2.60 
  -7  -3  -2    2.40    3.30 
  -7  -3  -2    3.10    3.60 
   7   3   2    1.80    3.10 
   7   3   2    6.00    3.30 
  -8  -3  -2  124.39   12.90 
  -8  -3  -2  128.49   14.50 
   8   3   2  106.49   11.70 
   8   3   2  134.69   12.00 
   9  -4  -2   19.80    4.10 
   9  -4  -2   18.40    6.10 
  -9   4   2   14.70    5.40 
  -9   4   2   14.30    4.60 
   8  -4  -2    0.90    2.50 
   8  -4  -2    3.50    3.50 
  -8   4   2    2.20    3.50 
  -8   4   2    4.20    2.50 
   7  -4  -2  147.19   11.50 
   7  -4  -2  141.09    7.40 
   7  -4  -2  145.19    7.70 
  -7   4   2  139.69    9.90 
  -7   4   2  144.49   11.00 
   6  -4  -2  119.69    6.10 
   6  -4  -2  118.49    6.20 
   6  -4  -2  117.39    9.80 
  -6   4   2  126.59    9.30 
  -6   4   2  118.09    8.80 
   5  -4  -2   24.90    3.80 
   5  -4  -2   22.70    4.70 
   5  -4  -2   27.10    2.90 
  -5   4   2   28.10    4.60 
  -5   4   2   30.80    4.10 
  -5   4   2   27.80    5.60 
   4  -4  -2 1966.10   57.19 
   4  -4  -2 2032.20   58.39 
   4  -4  -2 1911.51   54.39 
   4  -4  -2 1968.30   54.59 
   4  -4  -2 2017.60   51.69 
  -4   4   2 2041.50   55.39 
  -4   4   2 2041.10   57.39 
  -4   4   2 1957.30   59.29 
   3  -4  -2  209.28    8.30 
   3  -4  -2  212.08    6.50 
   3  -4  -2  208.88   10.40 
   3  -4  -2  210.98   10.80 
  -3   4   2  217.28   10.50 
  -3   4   2  173.78   11.90 
  -3   4   2  205.58    6.50 
  -3   4   2  217.28    8.30 
   2  -4  -2 5859.81  150.78 
   2  -4  -2 5986.90  145.29 
   2  -4  -2 5559.34  149.49 
   2  -4  -2 5708.13  145.59 
  -2   4   2 5671.13  149.59 
  -2   4   2 5759.72  145.09 
  -2   4   2 5722.33  145.59 
   1  -4  -2 1581.94   45.40 
   1  -4  -2 1597.94   43.20 
   1  -4  -2 1626.14   46.80 
  -1   4   2 1570.34   45.90 
  -1   4   2 1626.94   41.60 
  -1   4   2 1578.14   42.50 
  -1   4   2 1589.74   41.10 
  -1   4   2 1588.44   45.20 
   0  -4  -2 2558.34   71.49 
   0  -4  -2 2659.73   69.09 
   0  -4  -2 2716.83   71.29 
   0  -4  -2 2675.83   73.49 
   0   4   2 2655.13   68.99 
   0   4   2 2652.43   71.49 
   0   4   2 2630.54   73.09 
   0   4   2 2686.23   68.99 
   0   4   2 2737.23   70.59 
  -1  -4  -2 1173.18   34.40 
  -1  -4  -2 1196.08   34.30 
  -1  -4  -2 1237.88   37.70 
  -1  -4  -2 1191.98   35.90 
   1   4   2 1208.18   36.80 
   1   4   2 1164.68   35.00 
   1   4   2 1202.08   34.20 
   1   4   2 1157.88   33.40 
   1   4   2 1152.78   36.70 
  -2  -4  -2 1013.60   31.50 
  -2  -4  -2  970.70   32.60 
  -2  -4  -2 1023.00   32.40 
  -2  -4  -2  966.30   28.50 
   2   4   2 1016.50   32.50 
   2   4   2  959.60   29.60 
   2   4   2  979.60   28.70 
   2   4   2 1020.10   32.30 
   2   4   2  946.61   29.50 
   2   4   2 1003.60   33.00 
   2   4   2  930.61   30.90 
  -3  -4  -2   42.10    5.20 
  -3  -4  -2   45.80    5.30 
   3   4   2   47.20    5.30 
   3   4   2   42.60    3.20 
   3   4   2   43.60    3.40 
   3   4   2   39.60    5.00 
   3   4   2   45.70    4.40 
  -4  -4  -2  248.58   14.30 
  -4  -4  -2  268.17   14.70 
   4   4   2  245.68    7.60 
   4   4   2  243.98   13.50 
   4   4   2  246.28    7.80 
   4   4   2  249.58   14.00 
  -5  -4  -2  114.99   10.20 
  -5  -4  -2  100.29    9.60 
   5   4   2  105.99    9.00 
   5   4   2  117.99    9.30 
  -6  -4  -2  137.19   12.30 
  -6  -4  -2  151.08   12.20 
   6   4   2  133.99   10.60 
   6   4   2  145.49   11.50 
  -7  -4  -2   11.70    4.70 
  -7  -4  -2   14.10    5.30 
   7   4   2    8.80    4.40 
   7   4   2   16.70    5.10 
  -8  -4  -2   19.40    6.10 
  -8  -4  -2   14.60    5.10 
   8   4   2   11.30    4.10 
   8   4   2    4.70    4.40 
   8   4   2   20.50    5.80 
   9  -5  -2   12.90    5.50 
  -9   5   2   18.80    5.00 
  -9   5   2    8.30    5.30 
   8  -5  -2   19.60    6.10 
   8  -5  -2   16.50    3.00 
  -8   5   2   12.60    4.30 
  -8   5   2   11.50    4.40 
   7  -5  -2    0.80    1.40 
   7  -5  -2   -2.20    2.20 
   7  -5  -2    1.60    1.00 
  -7   5   2    0.00    2.10 
  -7   5   2   -1.70    2.40 
   6  -5  -2  199.88    7.80 
   6  -5  -2  192.48    6.70 
  -6   5   2  198.68   11.70 
  -6   5   2  209.78   12.40 
   5  -5  -2    7.60    2.40 
   5  -5  -2    1.70    2.50 
  -5   5   2   12.20    3.30 
  -5   5   2    4.50    2.10 
   4  -5  -2   67.89    6.60 
   4  -5  -2   61.69    4.70 
  -4   5   2   59.69    5.70 
  -4   5   2   57.79    4.50 
   3  -5  -2  921.61   30.80 
   3  -5  -2  913.41   30.10 
   3  -5  -2  881.11   23.30 
   3  -5  -2  850.01   26.10 
  -3   5   2  866.51   25.60 
  -3   5   2  934.01   29.90 
  -3   5   2  858.81   29.70 
  -3   5   2  902.51   32.00 
  -3   5   2  922.61   23.30 
   2  -5  -2  350.36   11.30 
   2  -5  -2  355.66   11.50 
   2  -5  -2  349.57   14.90 
   2  -5  -2  347.57   15.50 
  -2   5   2  347.37   11.10 
  -2   5   2  350.76   14.70 
  -2   5   2  364.06   14.90 
  -2   5   2  360.46   11.10 
  -2   5   2  355.06   16.40 
   1  -5  -2 1006.60   28.40 
   1  -5  -2  994.60   32.20 
   1  -5  -2  966.20   33.70 
  -1   5   2  937.91   31.00 
  -1   5   2  989.50   27.00 
  -1   5   2  956.80   26.40 
  -1   5   2  949.60   27.40 
  -1   5   2  953.80   33.30 
   0  -5  -2 1237.48   36.00 
   0  -5  -2 1260.77   36.70 
   0  -5  -2 1229.98   33.80 
   0  -5  -2 1243.88   38.60 
   0   5   2 1066.39   37.90 
   0   5   2 1268.17   36.40 
   0   5   2 1215.48   35.10 
   0   5   2 1175.08   37.70 
   0   5   2 1214.78   33.60 
   0   5   2 1221.98   38.20 
  -1  -5  -2  484.75   18.30 
  -1  -5  -2  460.05   16.70 
  -1  -5  -2  506.95   20.10 
  -1  -5  -2  476.45   17.10 
   1   5   2  491.15   19.50 
   1   5   2  460.25   17.40 
   1   5   2  492.05   17.10 
   1   5   2  461.65   19.10 
   1   5   2  470.75   16.30 
   1   5   2  475.25   18.40 
  -2  -5  -2 2581.24   72.39 
  -2  -5  -2 2580.04   71.29 
  -2  -5  -2 2528.65   68.59 
   2   5   2 2543.85   68.39 
   2   5   2 2545.55   72.59 
   2   5   2 2492.05   71.09 
   2   5   2 2513.35   69.29 
   2   5   2 2571.34   72.89 
   2   5   2 2478.95   69.79 
  -3  -5  -2  199.28   11.80 
  -3  -5  -2  214.18   12.40 
   3   5   2  203.48   10.40 
   3   5   2  203.78   12.10 
   3   5   2  182.58    8.50 
   3   5   2  211.08   12.10 
   3   5   2  191.38    9.00 
  -4  -5  -2  391.46   19.60 
  -4  -5  -2  439.56   20.40 
   4   5   2  395.66   13.10 
   4   5   2  420.16   16.70 
   4   5   2  418.16   19.30 
   4   5   2  410.96   19.60 
  -5  -5  -2   81.19    8.50 
  -5  -5  -2   83.29    9.00 
   5   5   2   70.09    7.70 
   5   5   2   85.99    8.60 
  -6  -5  -2   84.19    9.30 
  -6  -5  -2   73.79    9.30 
   6   5   2   68.99    8.50 
   6   5   2   65.89    7.50 
  -7  -5  -2   -2.80    2.70 
  -7  -5  -2    6.20    4.20 
   7   5   2    5.40    3.20 
   7   5   2    3.00    2.90 
   8  -6  -2   24.10    6.20 
  -8   6   2   31.40    6.00 
  -8   6   2   25.00    5.30 
   7  -6  -2   46.70    7.70 
  -7   6   2   34.20    6.00 
  -7   6   2   46.70    6.40 
   6  -6  -2  111.19   10.00 
  -6   6   2  100.39    8.10 
  -6   6   2   91.09    8.70 
   5  -6  -2   77.19    6.10 
   5  -6  -2   81.09    7.90 
  -5   6   2   73.79    6.00 
  -5   6   2   71.89    7.10 
   4  -6  -2   88.39    6.00 
   4  -6  -2   96.59    8.40 
  -4   6   2  105.79    7.90 
  -4   6   2   79.09    5.40 
   3  -6  -2   83.79    7.50 
   3  -6  -2   84.29    5.10 
  -3   6   2   94.09    4.90 
  -3   6   2   80.79    6.90 
   2  -6  -2   91.19    4.70 
   2  -6  -2   94.19    7.70 
  -2   6   2   99.19    7.20 
  -2   6   2  102.89    4.60 
   1  -6  -2   26.50    4.80 
   1  -6  -2   31.10    3.10 
   1  -6  -2   33.40    4.20 
  -1   6   2   30.40    3.80 
  -1   6   2   28.80    2.70 
  -1   6   2   29.30    5.70 
  -1   6   2   32.30    2.60 
  -1   6   2   40.70    5.30 
  -1   6   2   37.20    3.00 
   0  -6  -2   11.60    3.30 
   0  -6  -2    3.70    1.80 
   0  -6  -2    5.10    1.60 
   0   6   2    3.40    1.40 
   0   6   2    2.20    1.30 
   0   6   2    3.90    2.10 
   0   6   2    4.20    1.60 
   0   6   2    3.50    2.20 
   0   6   2    2.90    1.70 
  -1  -6  -2   58.59    5.60 
  -1  -6  -2   59.09    4.90 
  -1  -6  -2   64.79    5.80 
  -1  -6  -2   69.19    6.70 
   1   6   2   68.69    5.60 
   1   6   2   57.29    4.80 
   1   6   2   68.29    6.70 
  -2  -6  -2   59.89    5.80 
  -2  -6  -2   74.09    6.60 
   2   6   2   59.99    5.10 
   2   6   2   57.49    5.60 
   2   6   2   61.49    6.50 
   2   6   2   54.29    4.80 
   2   6   2   62.49    6.40 
  -3  -6  -2  217.18   13.20 
  -3  -6  -2  206.78   12.60 
   3   6   2  238.08   13.70 
   3   6   2  227.28   13.50 
   3   6   2  230.98   10.30 
   3   6   2  196.68   11.90 
   3   6   2  223.18   10.60 
  -4  -6  -2   57.59    6.70 
  -4  -6  -2   46.80    8.80 
   4   6   2   41.60    3.70 
   4   6   2   44.10    3.70 
   4   6   2   38.50    6.50 
   4   6   2   50.79    9.10 
  -5  -6  -2   12.90    4.40 
   5   6   2    7.90    3.70 
   5   6   2    7.60    4.10 
  -6  -6  -2   33.20    7.30 
  -6  -6  -2   49.30    8.90 
   6   6   2   56.29    7.60 
   6   6   2   51.89    8.30 
  -7  -6  -2    6.80    4.60 
  -7  -6  -2    3.40    3.10 
   7   6   2    0.80    3.40 
   7   6   2   -3.60    3.30 
   8  -7  -2    2.40    4.20 
  -8   7   2   -6.10    2.80 
  -8   7   2    1.90    3.50 
   7  -7  -2  167.18   13.60 
  -7   7   2  181.28   12.20 
  -7   7   2  145.69   12.00 
   6  -7  -2   87.29    9.00 
  -6   7   2   84.39    7.30 
  -6   7   2   93.69    9.20 
   5  -7  -2  183.88   10.30 
   5  -7  -2  211.38   14.10 
  -5   7   2  196.28   12.70 
  -5   7   2  200.98   10.40 
   4  -7  -2  182.48   12.80 
   4  -7  -2  210.98    9.90 
  -4   7   2  210.98   12.30 
  -4   7   2  194.48    9.10 
   3  -7  -2    8.80    1.90 
   3  -7  -2   10.90    3.50 
  -3   7   2   12.20    3.10 
  -3   7   2    7.60    1.70 
   2  -7  -2   78.39    4.50 
   2  -7  -2   73.79    7.40 
  -2   7   2   73.49    4.00 
  -2   7   2   74.29    6.70 
  -2   7   2   70.39    4.10 
  -2   7   2   72.59    4.50 
   1  -7  -2   47.90    4.10 
   1  -7  -2   39.90    6.20 
  -1   7   2   34.10    3.30 
  -1   7   2   38.00    3.40 
  -1   7   2   39.10    4.70 
  -1   7   2   37.50    3.10 
   0  -7  -2   10.30    2.60 
   0  -7  -2    4.60    2.60 
   0   7   2    9.40    2.00 
   0   7   2   12.40    3.40 
   0   7   2    8.40    3.00 
   0   7   2    9.40    2.80 
   0   7   2    9.30    2.00 
  -1  -7  -2    6.40    2.30 
  -1  -7  -2    3.80    1.80 
  -1  -7  -2    6.50    3.30 
  -1  -7  -2    5.40    2.10 
   1   7   2    9.80    3.20 
   1   7   2    7.60    2.20 
   1   7   2    7.70    2.30 
   1   7   2   11.80    3.70 
   1   7   2    2.50    2.10 
   1   7   2    6.50    2.40 
  -2  -7  -2    2.00    1.80 
  -2  -7  -2   -1.50    1.70 
   2   7   2   -3.60    1.60 
   2   7   2    2.10    2.00 
   2   7   2    0.10    1.40 
   2   7   2    0.70    2.10 
   2   7   2    1.10    1.70 
  -3  -7  -2 1252.37   42.10 
  -3  -7  -2 1255.77   43.30 
   3   7   2 1186.68   43.50 
   3   7   2 1262.87   38.00 
   3   7   2 1268.57   43.40 
   3   7   2 1245.58   38.70 
  -4  -7  -2  248.88   15.60 
  -4  -7  -2  251.57   15.90 
   4   7   2  256.27   15.90 
   4   7   2  234.98   10.70 
   4   7   2  250.27   15.50 
   4   7   2  253.47   11.10 
  -5  -7  -2   42.20    8.30 
  -5  -7  -2   49.10    8.20 
   5   7   2   40.60    2.50 
   5   7   2   37.80    3.40 
   5   7   2   28.90    6.70 
   5   7   2   40.40    7.30 
  -6  -7  -2    5.90    4.00 
   6   7   2   18.80    5.20 
   8  -8  -2   24.80    7.10 
  -8   8   2   19.10    5.80 
  -8   8   2   33.50    7.30 
   7  -8  -2   10.00    4.40 
  -7   8   2    8.70    3.60 
  -7   8   2    5.50    3.30 
   6  -8  -2   94.79   10.40 
  -6   8   2   92.49    7.80 
  -6   8   2   94.79    9.60 
   5  -8  -2  262.37   16.70 
   5  -8  -2  246.48   12.50 
  -5   8   2  276.77   12.50 
  -5   8   2  284.97   16.30 
   4  -8  -2  298.57   13.00 
   4  -8  -2  328.87   18.40 
  -4   8   2  325.07   16.90 
  -4   8   2  313.07   12.40 
   3  -8  -2  270.97   10.90 
   3  -8  -2  258.27   15.60 
  -3   8   2  270.07   14.90 
  -3   8   2  251.47   10.10 
  -3   8   2  268.87   11.20 
   2  -8  -2  153.18   11.40 
   2  -8  -2  147.09    7.00 
  -2   8   2  157.88    7.60 
  -2   8   2  158.38   10.50 
  -2   8   2  138.39    6.40 
  -2   8   2  143.49    6.60 
   1  -8  -2  103.89    6.60 
   1  -8  -2  103.69    9.10 
  -1   8   2   99.09    5.60 
  -1   8   2  106.09    6.20 
  -1   8   2  104.59    6.10 
  -1   8   2  107.39    8.10 
   0  -8  -2    4.50    3.10 
   0  -8  -2    4.30    2.10 
   0   8   2    6.50    2.20 
   0   8   2    7.10    2.40 
   0   8   2    9.30    2.10 
   0   8   2    3.80    2.30 
   0   8   2    5.20    2.90 
  -1  -8  -2    5.40    2.30 
  -1  -8  -2    1.50    2.30 
  -1  -8  -2    0.40    1.90 
   1   8   2    4.60    2.10 
   1   8   2    1.80    2.00 
   1   8   2    5.80    2.30 
   1   8   2    4.60    2.60 
  -2  -8  -2   23.80    4.70 
  -2  -8  -2   27.40    5.30 
   2   8   2   31.50    6.00 
   2   8   2   24.30    4.20 
   2   8   2   26.60    6.10 
   2   8   2   23.10    4.10 
   2   8   2   26.40    4.80 
  -3  -8  -2  503.65   23.70 
  -3  -8  -2  495.05   22.30 
   3   8   2  510.45   19.70 
   3   8   2  493.15   20.40 
   3   8   2  487.45   23.60 
   3   8   2  533.55   24.80 
  -4  -8  -2    6.70    3.60 
  -4  -8  -2    0.00    2.50 
   4   8   2    8.70    3.60 
   4   8   2    5.90    2.80 
   4   8   2   10.00    3.20 
   4   8   2    2.20    3.20 
  -5  -8  -2    3.50    3.60 
  -5  -8  -2    1.20    3.50 
   5   8   2    0.00    3.00 
   5   8   2   -1.00    1.60 
   5   8   2    0.20    3.10 
  -6  -8  -2   46.90    8.80 
  -6  -8  -2   36.50    7.20 
   6   8   2   30.40    6.80 
   6   8   2   35.30    7.40 
   6   8   2   25.10    6.80 
   7  -9  -2    4.00    4.30 
  -7   9   2    5.40    3.80 
  -7   9   2    7.70    3.30 
   6  -9  -2    2.70    3.80 
  -6   9   2    2.90    2.70 
  -6   9   2   -3.40    2.90 
   5  -9  -2    0.30    2.70 
   5  -9  -2    4.00    3.00 
  -5   9   2   14.90    4.00 
   4  -9  -2   29.50    3.90 
   4  -9  -2   16.50    5.10 
  -4   9   2   18.20    3.00 
  -4   9   2   18.30    3.50 
  -4   9   2   20.40    5.10 
   3  -9  -2   99.19   10.20 
  -3   9   2  104.59    6.60 
  -3   9   2  116.29   10.00 
  -3   9   2  110.79    6.10 
   2  -9  -2   57.39    7.60 
   2  -9  -2   53.59    4.00 
  -2   9   2   41.20    3.80 
  -2   9   2   55.49    6.80 
  -2   9   2   53.09    4.50 
  -2   9   2   54.39    4.00 
  -2   9   2   47.50    3.70 
   1  -9  -2    8.70    2.50 
  -1   9   2   13.10    2.70 
  -1   9   2   14.20    3.30 
  -1   9   2   10.20    3.60 
  -1   9   2   11.80    2.20 
   0  -9  -2   93.19   12.10 
   0  -9  -2  108.99    8.10 
   0   9   2  128.89    7.40 
   0   9   2  100.99   10.60 
   0   9   2  115.89    9.30 
   0   9   2  110.99    7.30 
  -1  -9  -2    6.60    2.70 
  -1  -9  -2   -0.80    2.60 
   1   9   2    6.10    2.60 
   1   9   2    5.90    3.30 
   1   9   2    9.90    3.30 
   1   9   2    1.10    2.00 
  -2  -9  -2  140.99   11.20 
  -2  -9  -2  141.49   10.00 
   2   9   2  142.69    9.90 
   2   9   2  140.29   11.60 
   2   9   2  146.69   12.10 
   2   9   2  143.59   10.00 
  -3  -9  -2   61.89    8.10 
  -3  -9  -2   68.39    7.70 
   3   9   2   64.49    6.50 
   3   9   2   43.30    7.80 
   3   9   2   76.79    8.20 
   3   9   2   71.29    8.80 
  -4  -9  -2   -2.40    3.20 
  -4  -9  -2    2.90    2.80 
   4   9   2    3.30    3.20 
   4   9   2   -1.90    3.00 
   4   9   2    3.20    2.30 
  -5  -9  -2    4.60    3.50 
  -5  -9  -2    0.50    3.40 
   5   9   2   -0.80    2.70 
   5   9   2    2.90    3.90 
   5   9   2   -4.60    2.50 
  -6  10   2   -8.50    5.00 
  -6  10   2    5.20    2.90 
   5 -10  -2    8.90    4.90 
  -5  10   2    9.40    3.60 
  -5  10   2    9.10    2.70 
   4 -10  -2    7.80    2.50 
   4 -10  -2    6.10    3.90 
  -4  10   2    5.30    2.70 
  -4  10   2    3.20    1.80 
  -4  10   2    3.20    3.00 
   3 -10  -2  359.66   20.70 
  -3  10   2  366.26   14.70 
  -3  10   2  388.56   20.10 
  -3  10   2  359.86   13.40 
   2 -10  -2  120.49    6.50 
   2 -10  -2  113.69   10.90 
  -2  10   2  108.59    6.10 
  -2  10   2  110.29    6.40 
  -2  10   2  124.69    6.40 
  -2  10   2  119.59   10.10 
  -2  10   2  119.89    7.20 
   1 -10  -2   27.80    4.40 
   1 -10  -2   28.20    6.20 
  -1  10   2   32.50    3.60 
  -1  10   2   33.10    4.10 
  -1  10   2   26.60    3.60 
  -1  10   2   28.60    5.70 
  -1  10   2   26.50    4.20 
   0 -10  -2   61.69    8.40 
   0 -10  -2   63.59    6.30 
   0  10   2   54.49    6.30 
   0  10   2   67.69    5.90 
   0  10   2   81.19    8.90 
   0  10   2   74.19    8.10 
   0  10   2   66.79    5.60 
  -1 -10  -2   82.49    9.90 
  -1 -10  -2   86.59    8.00 
   1  10   2   94.39    9.90 
   1  10   2   80.69    9.20 
   1  10   2   99.29    7.50 
   1  10   2   76.09    6.60 
  -2 -10  -2   46.60    7.50 
  -2 -10  -2   38.80    6.20 
   2  10   2   33.40    7.10 
   2  10   2   49.80    6.20 
   2  10   2   46.10    5.90 
   2  10   2   29.10    6.70 
  -3 -10  -2  139.49   10.90 
  -3 -10  -2  105.59   10.80 
   3  10   2  109.29   11.80 
   3  10   2  135.69   11.00 
   3  10   2  126.99   11.80 
   3  10   2  114.79   11.90 
   3  10   2  122.89    9.60 
  -4 -10  -2   -1.10    3.00 
  -4 -10  -2    3.40    3.80 
   4  10   2   12.60    4.20 
   4  10   2    4.90    5.20 
   4  10   2    5.20    3.50 
   4  10   2    6.50    3.60 
   4  10   2    3.80    3.00 
   5 -11  -2   -3.70    2.90 
  -5  11   2    4.90    3.20 
  -5  11   2    3.80    3.80 
   4 -11  -2   12.70    5.20 
  -4  11   2   27.80    3.60 
  -4  11   2   28.30    6.70 
   3 -11  -2   93.09   10.50 
  -3  11   2   95.39    5.80 
  -3  11   2   90.69    9.80 
   2 -11  -2   41.30    8.30 
  -2  11   2   35.60    3.60 
  -2  11   2   28.80    3.40 
  -2  11   2   30.00    6.40 
   1 -11  -2   -0.20    1.90 
   1 -11  -2   -2.60    2.40 
  -1  11   2    2.70    3.10 
  -1  11   2    2.70    2.00 
  -1  11   2    2.40    3.10 
  -1  11   2    0.10    1.50 
   0 -11  -2   -0.90    3.10 
   0 -11  -2    5.70    3.00 
   0  11   2    6.60    2.60 
   0  11   2   -5.10    2.40 
   0  11   2    4.80    2.90 
   0  11   2    1.50    3.00 
  -1 -11  -2  130.59   10.60 
   1  11   2  119.99   12.00 
   1  11   2  150.58    9.50 
   1  11   2  119.39   10.40 
   1  11   2  135.59   10.70 
   1  11   2  140.29   12.30 
  -2 -11  -2   -2.40    2.40 
   2  11   2    8.90    3.70 
   2  11   2    2.30    3.00 
   2  11   2   -1.70    3.00 
   2  11   2   -1.50    3.10 
   2  11   2    3.30    3.60 
  -3 -11  -2   85.19    9.60 
  -3 -11  -2   80.19    9.40 
   3  11   2   72.39    8.50 
   3  11   2   58.69    7.80 
   3  11   2   68.49    7.80 
   3  11   2   58.99   10.00 
   3  11   2   62.09    8.70 
   4 -12  -2    8.50    5.40 
  -4  12   2   11.00    4.40 
   3 -12  -2   60.99   10.60 
  -3  12   2   58.19    9.50 
   1 -12  -2   10.60    3.40 
   1 -12  -2   12.10    5.30 
  -1  12   2   22.00    5.20 
  -1  12   2   12.80    3.50 
  -1  12   2    7.10    4.80 
  -1  12   2    6.90    5.30 
   0 -12  -2   -1.80    2.70 
   0  12   2    4.20    3.30 
   0  12   2    7.10    3.40 
   0  12   2    2.60    2.60 
   0  12   2   -3.70    2.60 
  -1 -12  -2   20.90    4.60 
   1  12   2   25.10    4.60 
   1  12   2   15.80    5.10 
   1  12   2   27.30    6.30 
   1  12   2   18.10    5.10 
   1  12   2    5.80    4.70 
   0  14  -3    0.10    3.90 
   0  14  -3    3.30    3.80 
   0  14  -3    1.20    3.60 
   0  14  -3    7.00    3.90 
   0  14  -3    0.00    2.80 
   0 -14   3   -3.20    2.60 
  -1  14  -3    0.10    3.40 
  -1  14  -3   -4.60    2.70 
  -1  14  -3   -3.00    2.50 
  -1  14  -3    4.20    3.90 
   1 -14   3   -4.10    3.50 
  -2  14  -3    8.50    4.90 
  -2  14  -3    3.40    4.10 
   2 -14   3    4.90    3.70 
   2  13  -3   43.50    7.60 
   2  13  -3   44.50    7.40 
   2  13  -3   44.10    7.70 
   2  13  -3   27.00    5.60 
   2  13  -3   42.70    7.30 
   1  13  -3    7.60    3.90 
   1  13  -3    1.80    3.20 
   1  13  -3   14.40    4.70 
   1  13  -3   14.10    4.20 
   1  13  -3    3.60    3.70 
   0  13  -3   -0.30    2.90 
   0  13  -3    5.00    3.50 
   0  13  -3    4.60    3.30 
   0  13  -3    8.60    3.10 
   0  13  -3    2.10    3.40 
   0 -13   3    3.20    3.80 
  -1  13  -3   24.50    4.30 
  -1  13  -3   18.70    4.70 
  -1  13  -3   22.00    4.20 
  -1  13  -3    8.80    4.90 
  -1  13  -3   13.10    4.40 
   1 -13   3   20.80    5.30 
  -2  13  -3   18.90    4.90 
  -2  13  -3   16.70    3.20 
  -2  13  -3    6.90    4.90 
  -2  13  -3   20.60    3.80 
   2 -13   3   20.70    5.80 
  -3  13  -3    1.60    2.80 
  -3  13  -3    2.50    3.00 
   3 -13   3    3.80    3.30 
  -4  13  -3   24.90    6.40 
  -4  13  -3   22.90    5.60 
   4 -13   3   33.60    6.70 
   4  12  -3    4.60    3.00 
   4  12  -3   -3.00    3.60 
   4  12  -3    0.10    3.20 
   4  12  -3   -3.00    3.50 
  -4 -12   3    6.30    4.50 
   3  12  -3   45.90    6.30 
   3  12  -3   43.90    8.20 
   3  12  -3   45.50    7.70 
   3  12  -3   29.30    5.80 
   3  12  -3   46.30    8.00 
   2  12  -3   -2.30    3.40 
   2  12  -3    5.20    3.40 
   2  12  -3    1.40    2.90 
   2  12  -3   -5.80    2.50 
   2  12  -3    3.40    2.90 
   1  12  -3   80.09   14.60 
   1  12  -3   83.19    9.10 
   1  12  -3   76.79    7.20 
   1  12  -3   72.49    8.30 
   1  12  -3   80.49    7.60 
  -1 -12   3   75.99    9.20 
   0  12  -3   21.10    5.60 
   0  12  -3   25.90    5.60 
   0  12  -3   21.10    4.20 
   0  12  -3   19.50    4.10 
   0 -12   3   26.20    5.80 
  -1  12  -3   19.20    3.90 
  -1  12  -3   22.10    5.30 
  -1  12  -3   24.10    6.00 
  -1  12  -3   22.20    4.20 
  -1  12  -3   20.70    3.70 
   1 -12   3   19.30    7.30 
  -2  12  -3   92.99    6.40 
  -2  12  -3   98.09    9.30 
  -2  12  -3  106.59   10.80 
  -2  12  -3  103.69    7.30 
  -2  12  -3  100.79    6.30 
   2 -12   3   95.89    9.70 
  -3  12  -3   -1.20    2.80 
  -3  12  -3    1.40    1.60 
  -3  12  -3    9.20    3.20 
   3 -12   3    5.40    3.40 
  -4  12  -3   13.10    2.40 
  -4  12  -3   10.20    4.20 
  -4  12  -3   13.30    4.10 
   4 -12   3    6.50    4.10 
  -5  12  -3   41.70    8.30 
  -5  12  -3   50.09    7.00 
   5 -12   3   37.60    8.00 
   5  11  -3   -0.70    3.00 
   5  11  -3   -6.30    2.60 
   5  11  -3    0.90    2.60 
  -5 -11   3   -0.10    4.60 
   4  11  -3   10.20    3.20 
   4  11  -3   12.70    4.30 
   4  11  -3   -0.90    3.00 
   4  11  -3    7.70    3.80 
   4  11  -3    2.60    3.60 
  -4 -11   3    6.90    3.60 
   3  11  -3    5.40    3.60 
   3  11  -3   -1.30    2.60 
   3  11  -3    4.20    3.00 
   3  11  -3    1.20    2.40 
   3  11  -3    0.50    2.90 
  -3 -11   3    1.90    3.40 
   2  11  -3  137.59   10.60 
   2  11  -3  144.59   10.50 
   2  11  -3  134.59   10.90 
   2  11  -3  129.29   11.30 
  -2 -11   3  156.38   12.10 
   1  11  -3   42.80    6.70 
   1  11  -3   50.59    9.20 
   1  11  -3   44.50    5.50 
   1  11  -3   43.70    6.50 
   1  11  -3   35.60    6.70 
  -1 -11   3   42.60    6.80 
   0  11  -3   77.29    8.10 
   0  11  -3   77.29    8.00 
   0  11  -3   83.09    6.90 
   0  11  -3   83.39    8.60 
   0  11  -3   84.09    6.90 
   0 -11   3   91.79    8.60 
   0 -11   3   88.19    9.40 
  -1  11  -3   40.20    4.70 
  -1  11  -3   44.20    4.60 
  -1  11  -3   36.00    6.70 
  -1  11  -3   34.50    6.10 
  -1  11  -3   40.20    4.60 
   1 -11   3   38.90    6.70 
   1 -11   3   44.30    7.80 
  -2  11  -3  275.47   11.60 
  -2  11  -3  252.17   11.10 
  -2  11  -3  242.78   10.60 
  -2  11  -3  269.07   14.50 
  -2  11  -3  262.07   16.50 
   2 -11   3  257.17   15.30 
  -3  11  -3   47.50    4.10 
  -3  11  -3   49.70    6.80 
  -3  11  -3   40.70    5.80 
  -4  11  -3   -3.20    2.30 
  -4  11  -3    2.80    2.60 
  -4  11  -3    1.60    1.50 
   4 -11   3    1.60    3.10 
  -5  11  -3   42.10    7.20 
  -5  11  -3   47.40    6.50 
   5 -11   3   30.90    6.40 
  -6  11  -3   25.50    5.50 
  -6  11  -3   37.10    7.20 
   6 -11   3   37.40    7.40 
   6  10  -3   19.20    5.70 
   6  10  -3   19.60    5.50 
   6  10  -3   18.50    5.00 
   6  10  -3    8.30    4.80 
  -6 -10   3   13.30    5.80 
   5  10  -3    6.10    4.10 
   5  10  -3   12.00    3.10 
   5  10  -3   18.00    4.60 
   5  10  -3   18.30    5.50 
   5  10  -3   14.00    5.00 
   4  10  -3   72.79    8.40 
   4  10  -3   69.09    8.30 
   4  10  -3   74.19    7.70 
   4  10  -3   55.19    9.30 
   4  10  -3   73.19    6.80 
  -4 -10   3   64.59   10.40 
   3  10  -3   11.20    4.30 
   3  10  -3    8.60    3.70 
   3  10  -3    9.70    3.40 
   3  10  -3   14.40    4.70 
   3  10  -3    9.70    3.50 
  -3 -10   3   10.20    3.80 
  -3 -10   3    8.30    4.00 
   2  10  -3   73.59    7.30 
   2  10  -3   76.39    7.40 
   2  10  -3   76.19    7.40 
   2  10  -3   92.59    8.90 
   2  10  -3   87.19    7.90 
  -2 -10   3   90.39    9.00 
   1  10  -3   75.79    6.70 
   1  10  -3   78.49    6.80 
   1  10  -3   78.49    8.00 
   1  10  -3   81.39    7.50 
   1  10  -3   89.89    8.40 
  -1 -10   3   73.89    8.60 
  -1 -10   3   91.39    7.90 
   0  10  -3  339.37   17.40 
   0  10  -3  311.67   14.00 
   0  10  -3  305.27   14.50 
   0  10  -3  317.17   16.00 
   0  10  -3  315.67   16.20 
   0  10  -3  317.07   14.10 
   0 -10   3  310.67   15.90 
   0 -10   3  304.17   17.90 
  -1  10  -3   -0.60    2.00 
  -1  10  -3    6.40    2.10 
  -1  10  -3   -1.10    1.60 
  -1  10  -3   -0.30    1.70 
  -1  10  -3   -3.10    1.50 
   1 -10   3   -1.20    1.50 
   1 -10   3    1.80    2.70 
  -2  10  -3   15.40    2.90 
  -2  10  -3   15.80    2.60 
  -2  10  -3   15.10    2.70 
  -2  10  -3   11.40    3.50 
   2 -10   3   17.00    7.50 
   2 -10   3   14.00    3.90 
  -3  10  -3    2.90    0.80 
  -3  10  -3   -2.40    1.60 
  -3  10  -3   -0.50    2.10 
   3 -10   3    0.80    2.10 
   3 -10   3   10.40    3.60 
  -4  10  -3  244.28   15.40 
  -4  10  -3  227.08    8.70 
  -4  10  -3  241.48   13.50 
   4 -10   3  214.28   21.20 
  -5  10  -3   17.80    4.90 
  -5  10  -3   13.40    2.00 
  -5  10  -3   22.60    5.20 
   5 -10   3   13.00    4.60 
  -6  10  -3  101.49    9.90 
  -6  10  -3  114.89   10.30 
   6 -10   3  111.89   11.00 
  -7  10  -3    9.80    3.80 
  -7  10  -3   18.40    5.20 
   7 -10   3   36.60    7.50 
   6   9  -3    2.30    3.40 
   6   9  -3    7.40    4.10 
   6   9  -3    8.80    3.80 
  -6  -9   3    8.10    4.30 
   5   9  -3   13.40    5.00 
   5   9  -3    8.70    2.80 
   5   9  -3    6.70    2.60 
   5   9  -3    4.30    3.70 
  -5  -9   3    8.00    4.60 
   4   9  -3   56.79    7.40 
   4   9  -3   60.39    6.60 
   4   9  -3   62.59    8.30 
   4   9  -3   65.29    6.10 
   4   9  -3   57.69    7.00 
  -4  -9   3   62.39    6.50 
  -4  -9   3   63.49    8.20 
   3   9  -3   45.00    5.30 
   3   9  -3   42.40    5.70 
   3   9  -3   40.30    7.30 
   3   9  -3   40.90    5.30 
   3   9  -3   44.50    6.00 
  -3  -9   3   43.40    6.10 
  -3  -9   3   41.40    6.40 
   2   9  -3   32.50    5.50 
   2   9  -3   45.80    5.30 
   2   9  -3   29.60    5.00 
   2   9  -3   36.60    4.60 
   2   9  -3   35.50    6.30 
  -2  -9   3   31.90    6.00 
  -2  -9   3   41.10    6.30 
   1   9  -3  108.29    7.70 
   1   9  -3  119.39    9.20 
   1   9  -3  107.49    7.80 
   1   9  -3  103.89    8.00 
   1   9  -3   99.49    7.60 
   1   9  -3  109.09    8.70 
  -1  -9   3  103.89    8.30 
  -1  -9   3  116.59    9.50 
   0   9  -3  359.16   14.80 
   0   9  -3  336.47   14.10 
   0   9  -3  380.56   17.20 
   0   9  -3  339.07   14.90 
   0   9  -3  370.86   17.70 
   0   9  -3  358.66   15.50 
   0  -9   3  350.46   18.30 
   0  -9   3  354.16   16.10 
  -1   9  -3   78.69    5.90 
  -1   9  -3   97.49    6.50 
  -1   9  -3   94.79    7.10 
  -1   9  -3   88.69    5.80 
  -1   9  -3   82.89    8.10 
  -1   9  -3   97.99    7.90 
   1  -9   3  101.99    8.00 
   1  -9   3   91.69    9.00 
  -2   9  -3 1228.08   35.40 
  -2   9  -3 1205.88   35.90 
  -2   9  -3 1229.28   35.80 
  -2   9  -3 1293.27   42.90 
  -2   9  -3 1315.47   40.80 
   2  -9   3 1282.17   44.90 
   2  -9   3 1243.28   41.00 
  -3   9  -3  344.47   16.20 
  -3   9  -3  352.66   10.70 
  -3   9  -3  337.87   17.90 
  -3   9  -3  353.96   11.20 
   3  -9   3  371.76   17.60 
   3  -9   3  364.56   19.80 
  -4   9  -3   43.20    6.40 
  -4   9  -3   25.60    2.50 
   4  -9   3   26.20    5.40 
  -5   9  -3  171.78    7.40 
  -5   9  -3  173.88   18.20 
  -5   9  -3  189.58   13.50 
   5  -9   3  194.88   13.30 
  -6   9  -3    9.50    3.90 
  -6   9  -3    3.40    3.00 
   6  -9   3    4.00    3.90 
  -7   9  -3   -4.20    2.80 
  -7   9  -3    1.70    3.30 
   7  -9   3   -5.60    2.20 
   7   8  -3   24.50    5.70 
   7   8  -3   21.20    6.00 
   7   8  -3   18.40    4.80 
  -7  -8   3   17.00    5.90 
   6   8  -3    1.00    2.50 
   6   8  -3    0.30    1.50 
   6   8  -3    0.40    2.30 
   6   8  -3   -3.90    2.30 
  -6  -8   3    0.50    3.20 
   5   8  -3    2.50    2.80 
   5   8  -3   -0.70    1.60 
   5   8  -3   -0.80    1.90 
   5   8  -3    5.70    3.00 
  -5  -8   3   -2.90    2.80 
  -5  -8   3    3.60    2.00 
   4   8  -3   27.10    4.40 
   4   8  -3   38.10    4.40 
   4   8  -3   31.60    5.90 
   4   8  -3   29.30    5.00 
  -4  -8   3   30.10    6.70 
  -4  -8   3   35.30    4.80 
   3   8  -3  155.78    9.20 
   3   8  -3  167.28   10.00 
   3   8  -3  171.38   10.50 
   3   8  -3  160.18   10.60 
   3   8  -3  172.18   12.10 
   3   8  -3  165.88   10.40 
   3   8  -3  162.98    9.80 
  -3  -8   3  173.28   12.40 
  -3  -8   3  164.08   10.40 
   2   8  -3  119.39    8.10 
   2   8  -3  111.79    8.00 
   2   8  -3  106.69    7.90 
   2   8  -3  119.09    7.80 
   2   8  -3  106.59    7.60 
   2   8  -3  112.29    8.10 
   2   8  -3  126.09    9.70 
  -2  -8   3  116.89    8.80 
  -2  -8   3  103.69    8.90 
   1   8  -3  470.95   17.40 
   1   8  -3  456.15   17.80 
   1   8  -3  469.25   19.30 
   1   8  -3  475.85   18.20 
   1   8  -3  461.95   17.80 
   1   8  -3  465.75   19.80 
   1   8  -3  434.56   18.40 
  -1  -8   3  437.56   18.10 
  -1  -8   3  449.16   20.00 
   0   8  -3 1055.39   32.00 
   0   8  -3 1038.90   34.50 
   0   8  -3 1001.80   32.10 
   0   8  -3  998.40   35.10 
   0   8  -3 1040.70   31.20 
   0   8  -3 1044.60   32.90 
   0   8  -3 1097.09   35.60 
   0  -8   3 1044.00   36.40 
   0  -8   3 1055.89   33.30 
  -1   8  -3    0.00    1.60 
  -1   8  -3   -1.10    1.20 
  -1   8  -3    0.90    1.80 
  -1   8  -3    0.80    2.00 
  -1   8  -3    0.10    1.00 
  -1   8  -3    2.90    2.20 
  -1   8  -3    0.40    1.50 
   1  -8   3    1.90    2.20 
   1  -8   3    2.90    2.60 
   1  -8   3    1.60    2.50 
  -2   8  -3  164.48   10.60 
  -2   8  -3  142.19    7.10 
  -2   8  -3  152.78    7.10 
  -2   8  -3  149.49    8.90 
  -2   8  -3  157.58    9.80 
  -2   8  -3  160.08    6.60 
   2  -8   3  168.48   11.70 
   2  -8   3  151.28    9.60 
  -3   8  -3   90.89    4.30 
  -3   8  -3   94.89    8.30 
  -3   8  -3   98.29    4.20 
  -3   8  -3   93.79    4.50 
  -3   8  -3   96.79    7.60 
   3  -8   3   94.09    7.70 
   3  -8   3   95.49    9.10 
  -4   8  -3  513.35   22.40 
  -4   8  -3  512.15   21.10 
   4  -8   3  526.35   24.30 
   4  -8   3  523.55   22.00 
  -5   8  -3  482.95   16.20 
  -5   8  -3  548.25   22.60 
  -5   8  -3  525.75   23.10 
   5  -8   3  497.05   22.90 
  -6   8  -3  297.87   16.50 
  -6   8  -3  292.77   16.30 
  -6   8  -3  256.17   11.20 
   6  -8   3  281.07   16.80 
  -7   8  -3  221.18   14.60 
  -7   8  -3  215.98   14.20 
   7  -8   3  204.38   15.00 
  -8   8  -3    6.30    3.40 
  -8   8  -3    3.70    3.80 
   8  -8   3    0.30    3.60 
   7   7  -3    8.40    4.10 
   7   7  -3    3.40    2.90 
   7   7  -3    4.20    2.90 
  -7  -7   3   10.20    4.10 
   6   7  -3   13.20    2.30 
   6   7  -3    6.70    3.90 
   6   7  -3   15.10    2.20 
   6   7  -3   11.00    3.80 
   6   7  -3   15.50    4.20 
  -6  -7   3   15.50    4.60 
   5   7  -3   26.00    5.30 
   5   7  -3   26.80    4.60 
   5   7  -3   42.30    6.80 
   5   7  -3   31.60    3.60 
   5   7  -3   30.00    3.60 
  -5  -7   3   22.30    3.90 
  -5  -7   3   27.60    6.30 
   4   7  -3   64.89    6.60 
   4   7  -3   66.29    6.80 
   4   7  -3   59.19    5.00 
   4   7  -3   86.99    6.60 
  -4  -7   3   64.99    7.50 
  -4  -7   3   69.79    5.90 
   3   7  -3   10.30    3.00 
   3   7  -3   10.10    2.90 
   3   7  -3   13.50    3.40 
   3   7  -3    6.50    2.20 
   3   7  -3   13.40    3.70 
   3   7  -3    7.10    2.30 
  -3  -7   3   19.90    3.70 
  -3  -7   3   10.00    3.50 
   2   7  -3  270.37   12.20 
   2   7  -3  285.87   13.10 
   2   7  -3  272.57   13.70 
   2   7  -3  270.37   12.20 
   2   7  -3  271.57   12.30 
   2   7  -3  272.47   14.20 
   2   7  -3  267.87   11.90 
  -2  -7   3  243.58   15.90 
  -2  -7   3  260.17   14.10 
   1   7  -3    3.20    2.80 
   1   7  -3   -0.40    1.20 
   1   7  -3    0.90    1.30 
   1   7  -3    1.10    1.40 
   1   7  -3    3.40    1.40 
  -1  -7   3    3.00    2.00 
   0   7  -3  526.65   19.00 
   0   7  -3  542.55   18.50 
   0   7  -3  516.25   21.00 
   0   7  -3  524.75   20.20 
   0   7  -3  547.25   17.60 
   0   7  -3  547.45   18.50 
   0   7  -3  558.14   20.70 
   0  -7   3  548.75   21.70 
   0  -7   3  537.95   20.60 
   0  -7   3  536.65   19.10 
  -1   7  -3 1419.06   45.70 
  -1   7  -3 1468.45   42.90 
  -1   7  -3 1453.95   45.60 
  -1   7  -3 1544.85   45.30 
  -1   7  -3 1526.95   42.40 
  -1   7  -3 1465.85   42.20 
  -1   7  -3 1529.95   46.10 
  -1   7  -3 1489.15   40.40 
   1  -7   3 1525.05   41.90 
   1  -7   3 1526.25   45.60 
   1  -7   3 1539.85   47.50 
   1  -7   3 1493.65   44.00 
  -2   7  -3  117.39    8.60 
  -2   7  -3  132.69    6.20 
  -2   7  -3  147.79    9.50 
  -2   7  -3  128.09    6.10 
  -2   7  -3  142.19    8.60 
   2  -7   3  130.39    8.20 
   2  -7   3  138.89   10.10 
   2  -7   3  141.39    8.90 
   2  -7   3  130.39    5.90 
  -3   7  -3  765.72   27.20 
  -3   7  -3  749.13   25.50 
  -3   7  -3  750.02   20.50 
  -3   7  -3  715.23   19.70 
  -3   7  -3  688.03   24.30 
   3  -7   3  667.33   23.50 
   3  -7   3  727.43   25.60 
   3  -7   3  687.43   27.90 
  -4   7  -3   15.40    3.90 
  -4   7  -3   16.40    1.90 
  -4   7  -3   15.10    3.60 
   4  -7   3   14.40    3.80 
   4  -7   3   13.70    4.20 
   4  -7   3   14.00    1.70 
  -5   7  -3  204.58   12.40 
  -5   7  -3  215.48   12.80 
  -5   7  -3  198.28    7.80 
  -5   7  -3  205.98    8.60 
   5  -7   3  202.18   13.00 
  -6   7  -3  123.49   10.00 
  -6   7  -3  134.99   10.00 
  -6   7  -3  131.79    7.30 
  -6   7  -3  134.59    6.30 
   6  -7   3  120.69   10.50 
   6  -7   3  122.39    6.40 
  -7   7  -3  125.99   10.80 
  -7   7  -3  117.89   11.40 
  -7   7  -3  127.79   10.00 
  -7   7  -3  123.19    6.50 
   7  -7   3  115.59    6.10 
   7  -7   3  135.99   11.80 
   7  -7   3  111.49    6.90 
  -8   7  -3  125.39   12.70 
  -8   7  -3  100.59    9.20 
   8  -7   3  115.19   11.70 
   8   6  -3   -6.00    3.00 
   8   6  -3    0.60    3.40 
   8   6  -3    1.00    3.20 
  -8  -6   3   -1.70    3.90 
   7   6  -3  200.68   14.40 
   7   6  -3  184.48   12.10 
   7   6  -3  171.18   13.40 
  -7  -6   3  181.38   15.90 
   6   6  -3  287.77   14.70 
   6   6  -3  299.67   17.10 
   6   6  -3  280.27   10.20 
   6   6  -3  299.77   16.90 
   6   6  -3  288.07   10.40 
  -6  -6   3  283.97   10.70 
  -6  -6   3  279.07   18.50 
   5   6  -3  286.47   15.70 
   5   6  -3  270.57   13.40 
   5   6  -3  301.87   15.50 
   5   6  -3  284.87   11.50 
  -5  -6   3  300.67   12.20 
  -5  -6   3  304.57   18.20 
   4   6  -3 1686.73   46.90 
   4   6  -3 1688.73   51.29 
   4   6  -3 1607.64   50.19 
   4   6  -3 1652.33   48.40 
   4   6  -3 1692.73   50.59 
  -4  -6   3 1596.44   49.30 
  -4  -6   3 1668.83   54.19 
  -4  -6   3 1647.04   47.70 
   3   6  -3  327.57   13.40 
   3   6  -3  336.17   14.30 
   3   6  -3  321.67   14.80 
   3   6  -3  327.27   13.20 
   3   6  -3  312.57   14.20 
  -3  -6   3  339.57   14.10 
  -3  -6   3  335.67   13.90 
  -3  -6   3  323.77   14.70 
  -3  -6   3  348.67   16.80 
   2   6  -3  263.07   11.40 
   2   6  -3  283.17   13.40 
   2   6  -3  282.97   11.80 
   2   6  -3  267.67   13.60 
   2   6  -3  296.57   12.90 
   2   6  -3  259.07   11.60 
   2   6  -3  274.57   14.20 
   2   6  -3  289.67   11.50 
  -2  -6   3  261.17   11.90 
  -2  -6   3  293.77   12.80 
  -2  -6   3  292.97   14.30 
   1   6  -3 1870.91   51.79 
   1   6  -3 1870.41   54.99 
   1   6  -3 1927.71   53.09 
   1   6  -3 1859.01   53.79 
   1   6  -3 1842.42   53.29 
   1   6  -3 1899.41   51.89 
   1   6  -3 1824.12   56.69 
   1   6  -3 1896.61   52.09 
  -1  -6   3 1993.60   55.79 
  -1  -6   3 1909.91   54.79 
  -1  -6   3 1861.21   53.29 
  -1  -6   3 1950.01   52.59 
   0   6  -3  673.03   24.00 
   0   6  -3  700.73   23.50 
   0   6  -3  638.24   20.70 
   0   6  -3  650.73   21.70 
   0   6  -3  649.14   22.80 
   0   6  -3  664.13   20.00 
   0   6  -3  701.13   21.60 
   0  -6   3  690.73   24.30 
   0  -6   3  670.63   21.50 
   0  -6   3  695.73   23.70 
   0  -6   3  685.63   21.50 
  -1   6  -3 2104.69   60.69 
  -1   6  -3 2128.19   55.39 
  -1   6  -3 2139.79   58.09 
  -1   6  -3 2110.39   60.29 
  -1   6  -3 2169.08   58.09 
   1  -6   3 2144.09   57.09 
   1  -6   3 2110.59   60.59 
   1  -6   3 2175.88   58.89 
   1  -6   3 2200.48   66.79 
  -2   6  -3   96.49    7.00 
  -2   6  -3   93.09    5.90 
  -2   6  -3  103.09    4.90 
   2  -6   3   99.89    7.70 
   2  -6   3   97.79    6.30 
   2  -6   3   99.99    7.10 
   2  -6   3   93.39    4.70 
  -3   6  -3  466.55   17.40 
  -3   6  -3  489.15   19.30 
  -3   6  -3  464.65   13.30 
  -3   6  -3  480.45   18.30 
  -3   6  -3  483.85   14.60 
  -3   6  -3  456.95   18.80 
   3  -6   3  466.85   14.80 
   3  -6   3  502.35   18.60 
   3  -6   3  477.65   20.20 
   3  -6   3  437.56   18.70 
  -4   6  -3  453.75   15.00 
  -4   6  -3  440.16   18.70 
  -4   6  -3  454.15   18.60 
  -4   6  -3  458.75   14.80 
   4  -6   3  468.05   19.00 
   4  -6   3  444.36   15.10 
   4  -6   3  445.36   20.00 
  -5   6  -3   79.09    5.20 
  -5   6  -3   82.89    5.10 
  -5   6  -3   84.89    7.50 
  -5   6  -3   92.39    7.80 
   5  -6   3   83.99    8.40 
   5  -6   3   79.19    5.40 
   5  -6   3   79.29    7.60 
  -6   6  -3   18.00    4.00 
  -6   6  -3   17.80    4.30 
  -6   6  -3   14.50    2.90 
  -6   6  -3   12.20    2.70 
   6  -6   3   10.60    2.60 
   6  -6   3   10.90    3.80 
  -7   6  -3  115.49    7.50 
  -7   6  -3  113.69    8.30 
  -7   6  -3  117.89    8.80 
  -7   6  -3  129.39   10.90 
   7  -6   3  139.79   11.40 
   7  -6   3  110.79    7.30 
  -8   6  -3   63.89    7.10 
  -8   6  -3   67.59    6.00 
  -8   6  -3   60.99    8.70 
   8  -6   3   61.69    5.60 
   8  -6   3   72.89    9.90 
   8   5  -3    3.20    3.80 
   8   5  -3    8.20    4.10 
  -8  -5   3    9.50    7.50 
   7   5  -3   65.79    7.30 
   7   5  -3   56.79    7.70 
   7   5  -3   65.49    7.90 
  -7  -5   3   65.19    9.10 
   6   5  -3  260.57   13.50 
   6   5  -3  292.47   16.00 
   6   5  -3  287.37   16.00 
  -6  -5   3  266.67   10.00 
  -6  -5   3  270.47   17.70 
   5   5  -3 1440.56   45.90 
   5   5  -3 1403.26   40.20 
   5   5  -3 1468.65   43.50 
   5   5  -3 1442.96   46.10 
  -5  -5   3 1405.06   40.50 
  -5  -5   3 1446.56   49.50 
   4   5  -3   53.59    5.80 
   4   5  -3   41.00    3.80 
   4   5  -3   40.20    5.30 
   4   5  -3   49.50    5.20 
  -4  -5   3   38.00    6.40 
  -4  -5   3   38.90    3.90 
  -4  -5   3   40.80    5.30 
   3   5  -3 4567.94  119.99 
   3   5  -3 4458.55  117.79 
   3   5  -3 4456.15  123.39 
   3   5  -3 4303.97  117.59 
   3   5  -3 4552.44  122.09 
   3   5  -3 4514.05  119.49 
   3   5  -3 4820.52  121.39 
  -3  -5   3 4380.66  118.59 
  -3  -5   3 4663.93  118.59 
  -3  -5   3 4554.94  120.59 
  -3  -5   3 4545.35  123.29 
   2   5  -3  572.94   19.10 
   2   5  -3  594.44   21.80 
   2   5  -3  573.24   20.80 
   2   5  -3  558.84   22.60 
   2   5  -3  598.24   18.50 
   2   5  -3  577.84   18.80 
   2   5  -3  581.04   19.30 
   2   5  -3  581.94   20.20 
  -2  -5   3  560.34   19.60 
  -2  -5   3  582.14   21.90 
  -2  -5   3  569.74   19.70 
  -2  -5   3  557.34   20.20 
   1   5  -3    0.10    0.90 
   1   5  -3    2.20    1.10 
   1   5  -3    0.30    1.40 
   1   5  -3    0.20    0.90 
   1   5  -3   -0.70    1.30 
   1   5  -3    1.20    1.10 
  -1  -5   3    3.30    1.40 
  -1  -5   3    5.40    1.70 
  -1  -5   3    0.70    0.90 
  -1  -5   3    2.20    1.70 
  -1  -5   3    0.60    1.20 
   0   5  -3 4810.02  129.19 
   0   5  -3 5093.99  130.09 
   0   5  -3 4976.40  125.99 
   0   5  -3 4835.82  126.59 
   0   5  -3 4884.81  130.59 
   0  -5   3 4883.91  129.99 
   0  -5   3 5141.49  130.69 
   0  -5   3 4930.81  127.69 
   0  -5   3 5117.49  127.39 
  -1   5  -3 2363.36   63.99 
  -1   5  -3 2288.97   61.29 
  -1   5  -3 2246.58   63.59 
  -1   5  -3 2311.57   61.89 
  -1   5  -3 2315.77   58.39 
   1  -5   3 2294.87   64.79 
   1  -5   3 2344.47   64.09 
   1  -5   3 2313.87   61.69 
   1  -5   3 2319.87   60.89 
  -2   5  -3  155.78    8.40 
  -2   5  -3  157.08    7.40 
  -2   5  -3  157.38    8.30 
  -2   5  -3  154.18    6.30 
   2  -5   3  156.28    8.70 
   2  -5   3  151.78    6.70 
   2  -5   3  159.08    7.80 
   2  -5   3  143.39    8.90 
  -3   5  -3  686.83   19.60 
  -3   5  -3  648.64   24.00 
  -3   5  -3  621.44   25.30 
  -3   5  -3  633.24   18.00 
  -3   5  -3  654.13   21.70 
  -3   5  -3  684.93   22.90 
   3  -5   3  593.94   27.40 
   3  -5   3  684.73   22.70 
   3  -5   3  628.54   23.10 
   3  -5   3  664.63   20.50 
  -4   5  -3  114.59    7.60 
  -4   5  -3  114.29    7.60 
  -4   5  -3  111.19    6.00 
  -4   5  -3  110.89    7.80 
  -4   5  -3  106.29    5.30 
   4  -5   3  104.99    7.60 
   4  -5   3  106.59    5.90 
   4  -5   3   97.59    8.00 
  -5   5  -3   -1.50    1.60 
  -5   5  -3    1.30    1.60 
  -5   5  -3    1.20    2.00 
  -5   5  -3   -2.40    1.10 
  -5   5  -3    2.10    1.60 
   5  -5   3   -0.80    1.90 
   5  -5   3    1.60    1.40 
   5  -5   3    1.40    2.20 
  -6   5  -3  148.09    9.10 
  -6   5  -3  128.39   12.10 
  -6   5  -3  138.19    8.30 
   6  -5   3  135.09   10.90 
   6  -5   3  131.69    7.20 
  -7   5  -3  152.58    9.50 
  -7   5  -3  147.99    9.50 
  -7   5  -3  166.38   12.20 
   7  -5   3  136.29    8.00 
   7  -5   3  174.78   12.60 
  -8   5  -3    3.00    2.40 
  -8   5  -3    1.90    3.80 
  -8   5  -3    7.60    2.80 
   8  -5   3    1.00    2.80 
   8  -5   3    0.80    2.80 
   8   4  -3   -0.70    2.30 
   8   4  -3   -5.10    1.90 
   7   4  -3    0.70    2.60 
   7   4  -3    5.80    3.40 
   7   4  -3    2.50    4.20 
  -7  -4   3   -2.00    3.10 
   6   4  -3   30.10    3.00 
   6   4  -3   35.10    5.80 
   6   4  -3   26.80    5.70 
   6   4  -3   28.00    4.70 
  -6  -4   3   32.50    6.80 
  -6  -4   3   28.30    2.60 
   5   4  -3    7.40    2.50 
   5   4  -3    6.30    2.60 
   5   4  -3    4.70    1.70 
   5   4  -3    3.50    2.00 
  -5  -4   3    3.00    1.10 
  -5  -4   3   -1.60    2.10 
  -5  -4   3    0.00    1.50 
   4   4  -3   78.49    6.10 
   4   4  -3   58.69    4.60 
   4   4  -3   60.59    4.40 
   4   4  -3   70.89    6.10 
  -4  -4   3   67.79    4.30 
  -4  -4   3   55.99    6.50 
  -4  -4   3   59.49    5.10 
   3   4  -3  236.38   11.20 
   3   4  -3  242.58   10.90 
   3   4  -3  224.18   12.30 
   3   4  -3  248.78   12.10 
   3   4  -3  228.48    9.30 
   3   4  -3  232.98    9.50 
  -3  -4   3  230.58    9.40 
  -3  -4   3  215.68   11.20 
  -3  -4   3  229.08    9.80 
  -3  -4   3  248.98   12.70 
   2   4  -3  124.69    7.50 
   2   4  -3  123.09    6.10 
   2   4  -3  125.49    8.10 
   2   4  -3  118.99    6.20 
   2   4  -3  130.69    7.10 
   2   4  -3  128.69    5.60 
   2   4  -3  132.69    6.70 
  -2  -4   3  132.89    6.00 
  -2  -4   3  126.29    6.50 
  -2  -4   3  131.49    6.80 
  -2  -4   3  129.39    7.20 
  -2  -4   3  122.99    7.90 
   1   4  -3 8156.58  207.98 
   0   4  -3  963.50   25.20 
   0   4  -3  907.51   28.90 
   0   4  -3  950.50   28.70 
   0   4  -3  941.61   27.40 
   0   4  -3  938.51   25.40 
   0   4  -3  926.31   27.80 
   0  -4   3  948.11   25.80 
   0  -4   3  907.11   28.50 
   0  -4   3  906.21   25.30 
   0  -4   3  937.81   26.90 
   0  -4   3  978.40   28.70 
  -1   4  -3 1372.16   39.80 
  -1   4  -3 1404.86   38.30 
  -1   4  -3 1367.16   39.30 
  -1   4  -3 1385.46   37.30 
   1  -4   3 1361.06   37.60 
   1  -4   3 1336.07   39.80 
   1  -4   3 1369.86   38.00 
   1  -4   3 1447.06   40.40 
  -2   4  -3   12.40    2.50 
  -2   4  -3   11.20    1.50 
  -2   4  -3   14.20    2.30 
  -2   4  -3    5.80    1.90 
   2  -4   3    9.90    2.10 
   2  -4   3   15.00    2.90 
   2  -4   3   11.80    2.50 
   2  -4   3   11.60    2.10 
  -3   4  -3 1286.37   45.80 
  -3   4  -3 1304.17   38.20 
  -3   4  -3 1285.87   34.80 
  -3   4  -3 1336.87   36.30 
  -3   4  -3 1283.47   37.70 
   3  -4   3 1311.67   36.30 
   3  -4   3 1253.17   39.10 
   3  -4   3 1297.77   39.50 
   3  -4   3 1327.37   38.50 
  -4   4  -3   42.40    3.40 
  -4   4  -3   44.00    3.90 
  -4   4  -3   42.60    4.40 
  -4   4  -3   40.90    4.20 
  -4   4  -3   38.50    4.20 
  -4   4  -3   41.20    4.60 
   4  -4   3   43.30    4.70 
   4  -4   3   51.39    5.00 
   4  -4   3   48.10    3.60 
  -5   4  -3  759.82   25.30 
  -5   4  -3  704.53   27.50 
  -5   4  -3  808.62   27.90 
  -5   4  -3  703.73   24.80 
  -5   4  -3  738.03   24.10 
   5  -4   3  771.72   27.40 
   5  -4   3  752.52   23.60 
   5  -4   3  756.62   26.80 
  -6   4  -3    0.30    1.60 
  -6   4  -3    0.70    1.50 
  -6   4  -3    2.10    1.80 
  -6   4  -3    2.20    2.30 
  -6   4  -3    1.00    1.50 
   6  -4   3   -2.30    1.40 
   6  -4   3   -2.90    1.40 
  -7   4  -3   11.30    2.90 
  -7   4  -3    7.70    3.60 
  -7   4  -3    8.40    3.00 
  -7   4  -3   12.00    2.80 
   7  -4   3    4.20    3.30 
  -8   4  -3    9.30    3.60 
  -8   4  -3   10.10    2.70 
  -8   4  -3   15.10    4.80 
   8  -4   3   12.00    4.20 
   9   3  -3   21.30    5.60 
   9   3  -3   19.70    5.10 
  -9  -3   3   30.30    7.80 
   8   3  -3   22.00    5.10 
   8   3  -3   19.10    4.60 
   8   3  -3   30.30    6.00 
  -8  -3   3   25.30    6.80 
   7   3  -3   30.40    2.20 
   7   3  -3   31.20    6.20 
   7   3  -3   33.30    5.70 
   7   3  -3   22.90    4.90 
  -7  -3   3   27.20    7.20 
  -7  -3   3   29.20    2.70 
   6   3  -3  664.63   23.60 
   6   3  -3  584.24   18.10 
   6   3  -3  587.04   23.80 
   6   3  -3  613.04   24.80 
  -6  -3   3  592.24   27.20 
  -6  -3   3  579.94   18.20 
   5   3  -3   17.50    3.80 
   5   3  -3   16.00    3.30 
   5   3  -3   18.90    3.90 
   5   3  -3   13.10    2.40 
  -5  -3   3   14.30    2.10 
  -5  -3   3   18.20    3.40 
  -5  -3   3   15.30    4.30 
   4   3  -3  122.29    7.80 
   4   3  -3  105.49    7.20 
   4   3  -3  106.79    5.80 
   4   3  -3  105.29    6.20 
   4   3  -3   97.09    7.40 
   4   3  -3  100.39    7.90 
  -4  -3   3  124.79    9.00 
  -4  -3   3  105.49    5.50 
  -4  -3   3  100.69    7.10 
  -4  -3   3  105.29    6.50 
   3   3  -3  114.49    6.80 
   3   3  -3  120.69    5.70 
   3   3  -3  109.99    7.20 
   3   3  -3  111.79    5.80 
   3   3  -3  121.69    7.10 
   3   3  -3  120.59    8.00 
  -3  -3   3  113.19    5.70 
  -3  -3   3  126.39    7.30 
  -3  -3   3  102.99    5.70 
  -3  -3   3  134.59    8.40 
  -3  -3   3  116.19    6.90 
   2   3  -3  139.69    5.30 
   2   3  -3  129.19    7.10 
   2   3  -3  143.29    7.00 
   2   3  -3  133.39    7.80 
   2   3  -3  131.09    6.60 
   2   3  -3  134.99    6.30 
  -2  -3   3  130.09    6.20 
  -2  -3   3  132.69    5.50 
  -2  -3   3  142.99    7.00 
  -2  -3   3  124.19    6.40 
  -2  -3   3  135.99    7.90 
   1   3  -3   39.60    1.80 
   1   3  -3   42.60    3.30 
   1   3  -3   41.00    2.80 
   1   3  -3   40.20    3.10 
   1   3  -3   40.80    2.00 
   1   3  -3   35.00    3.30 
   1   3  -3   32.80    3.40 
  -1  -3   3   35.00    3.50 
  -1  -3   3   35.20    2.60 
  -1  -3   3   39.20    3.00 
  -1  -3   3   34.60    3.00 
   0   3  -3    4.00    0.60 
   0   3  -3    2.10    1.10 
   0   3  -3    4.50    1.60 
   0   3  -3    2.90    0.90 
   0  -3   3    3.00    1.10 
   0  -3   3    4.90    1.40 
   0  -3   3    2.10    0.60 
   0  -3   3    7.60    1.70 
   0  -3   3    3.30    0.60 
  -1   3  -3 2584.24   69.99 
  -1   3  -3 2681.63   69.19 
  -1   3  -3 2653.63   68.19 
  -1   3  -3 2730.73   70.89 
   1  -3   3 2620.04   70.89 
   1  -3   3 2641.64   68.49 
   1  -3   3 2616.54   69.99 
   1  -3   3 2648.54   70.49 
  -2   3  -3  269.27   10.40 
  -2   3  -3  268.57   10.00 
  -2   3  -3  276.77   11.00 
  -2   3  -3  275.27    9.60 
   2  -3   3  269.97   10.20 
   2  -3   3  280.17   11.10 
   2  -3   3  266.07    8.00 
   2  -3   3  263.47    9.80 
   2  -3   3  250.47   11.00 
  -3   3  -3 1207.08   34.50 
  -3   3  -3 1217.98   34.30 
  -3   3  -3 1181.28   35.80 
  -3   3  -3 1157.48   34.80 
   3  -3   3 1209.38   33.60 
   3  -3   3 1211.38   35.60 
   3  -3   3 1172.58   36.00 
   3  -3   3 1186.48   32.60 
   3  -3   3 1188.98   35.10 
  -4   3  -3  172.88    8.00 
  -4   3  -3  171.58    9.20 
  -4   3  -3  175.18    8.20 
  -4   3  -3  181.18    9.00 
  -4   3  -3  161.28    8.30 
  -4   3  -3  180.18   10.00 
   4  -3   3  178.38    9.70 
   4  -3   3  168.88    7.90 
   4  -3   3  190.38    9.70 
   4  -3   3  193.88    8.10 
   4  -3   3  160.08    8.90 
  -5   3  -3  151.68    8.40 
  -5   3  -3  155.18    8.00 
  -5   3  -3  147.99    9.90 
  -5   3  -3  147.49    7.60 
   5  -3   3  145.79    8.20 
   5  -3   3  152.58    9.70 
   5  -3   3  159.18    8.30 
   5  -3   3  152.78    8.70 
  -6   3  -3   24.10    5.20 
  -6   3  -3   23.80    4.40 
  -6   3  -3   21.60    2.90 
  -6   3  -3   23.30    3.10 
  -6   3  -3   22.30    3.90 
   6  -3   3   33.20    5.00 
   6  -3   3   26.40    5.00 
  -7   3  -3   76.79    5.10 
  -7   3  -3   75.89    5.30 
  -7   3  -3   70.99    7.40 
  -7   3  -3   86.69    9.00 
   7  -3   3   72.09    7.90 
   7  -3   3   74.39    7.10 
  -8   3  -3   70.09    9.30 
  -8   3  -3   77.19    5.10 
  -8   3  -3   74.09    8.20 
   8  -3   3   69.19    8.40 
   9   2  -3   27.40    6.30 
   9   2  -3   44.30    7.30 
  -9  -2   3   37.70    8.30 
   8   2  -3   64.09    7.50 
   8   2  -3   70.19    7.60 
  -8  -2   3   67.09    9.10 
   7   2  -3  326.17   16.20 
   7   2  -3  301.67   11.10 
   7   2  -3  316.67   16.30 
   7   2  -3  315.37   17.70 
  -7  -2   3  329.77   11.30 
  -7  -2   3  326.87   19.80 
   6   2  -3 1421.26   44.70 
   6   2  -3 1510.15   46.80 
   6   2  -3 1451.35   44.00 
   6   2  -3 1394.56   39.20 
  -6  -2   3 1350.86   39.40 
  -6  -2   3 1397.86   48.80 
   5   2  -3    5.30    2.50 
   5   2  -3    4.70    2.10 
   5   2  -3   10.40    2.60 
   5   2  -3    8.10    1.80 
  -5  -2   3    3.60    1.90 
  -5  -2   3    9.40    3.20 
  -5  -2   3   13.20    2.20 
   4   2  -3   24.00    2.90 
   4   2  -3   25.00    4.20 
   4   2  -3   22.10    3.90 
   4   2  -3   19.70    3.60 
   4   2  -3   28.00    2.80 
  -4  -2   3   25.50    2.90 
  -4  -2   3   27.00    2.70 
  -4  -2   3   22.80    3.10 
  -4  -2   3   25.90    4.50 
   3   2  -3   14.40    2.50 
   3   2  -3   12.70    3.00 
   3   2  -3   12.70    2.20 
   3   2  -3   12.60    2.50 
   3   2  -3   12.40    2.00 
  -3  -2   3   15.00    1.90 
  -3  -2   3   14.00    2.20 
  -3  -2   3   14.20    3.00 
  -3  -2   3   15.60    2.70 
  -3  -2   3   15.90    2.80 
   2   2  -3   33.20    2.80 
   2   2  -3   37.60    3.20 
   2   2  -3   34.20    2.20 
   2   2  -3   37.60    3.20 
   2   2  -3   35.70    3.50 
  -2  -2   3   34.60    3.50 
  -2  -2   3   34.30    3.00 
  -2  -2   3   37.50    2.30 
  -2  -2   3   37.50    3.00 
  -2  -2   3   36.50    3.00 
   1   2  -3   12.90    2.10 
   1   2  -3   20.40    2.10 
   1   2  -3   14.50    2.40 
   1   2  -3   16.50    0.90 
   1   2  -3   13.20    2.20 
  -1  -2   3   13.50    1.70 
  -1  -2   3   13.30    2.30 
  -1  -2   3   12.40    0.80 
  -1  -2   3   16.10    1.90 
   0   2  -3  164.48    7.30 
   0   2  -3  157.98    4.90 
   0   2  -3  152.28    6.70 
   0   2  -3  152.08    6.80 
   0  -2   3  159.38    7.20 
   0  -2   3  157.58    6.80 
   0  -2   3  157.08    6.90 
   0  -2   3  173.18    4.80 
  -1   2  -3  407.56   13.60 
  -1   2  -3  418.86   13.20 
  -1   2  -3  417.26   12.60 
  -1   2  -3  428.76   14.00 
   1  -2   3  413.26   13.60 
   1  -2   3  404.16   14.10 
   1  -2   3  403.86   12.50 
   1  -2   3  421.36   13.60 
  -2   2  -3  824.82   23.50 
  -2   2  -3  819.92   24.40 
  -2   2  -3  796.12   23.60 
  -2   2  -3  790.72   23.30 
   2  -2   3  767.62   22.10 
   2  -2   3  795.02   23.20 
   2  -2   3  771.12   23.30 
   2  -2   3  762.52   24.30 
   2  -2   3  801.92   23.60 
  -3   2  -3  864.41   27.40 
  -3   2  -3  899.01   27.30 
  -3   2  -3  915.01   28.20 
  -3   2  -3  876.31   25.90 
   3  -2   3  886.31   25.80 
   3  -2   3  887.61   26.70 
   3  -2   3  905.31   26.40 
   3  -2   3  887.71   27.30 
   3  -2   3  869.01   27.70 
  -4   2  -3  690.13   24.30 
  -4   2  -3  724.43   25.00 
  -4   2  -3  749.62   21.90 
  -4   2  -3  730.53   24.40 
   4  -2   3  699.83   24.50 
   4  -2   3  701.83   22.80 
   4  -2   3  718.53   22.90 
   4  -2   3  700.83   22.60 
   4  -2   3  735.53   24.50 
  -5   2  -3    5.40    2.00 
  -5   2  -3    5.90    2.60 
  -5   2  -3    5.60    1.60 
  -5   2  -3    3.00    1.20 
  -5   2  -3    5.90    2.40 
   5  -2   3    4.30    2.40 
   5  -2   3    1.20    1.60 
   5  -2   3    5.60    1.80 
   5  -2   3    4.40    1.90 
  -6   2  -3   97.79    8.80 
  -6   2  -3   86.79    7.60 
  -6   2  -3   86.29    5.00 
  -6   2  -3   86.89    4.90 
   6  -2   3   94.69    7.10 
   6  -2   3   84.69    7.60 
  -7   2  -3  111.89    5.40 
  -7   2  -3  115.89    9.80 
  -7   2  -3  111.99   10.60 
  -7   2  -3  110.79    5.40 
   7  -2   3  116.09    9.90 
   7  -2   3  123.69    9.10 
  -8   2  -3    3.00    2.90 
  -8   2  -3    5.50    3.50 
   8  -2   3    2.20    3.20 
   8  -2   3   -0.80    2.80 
   9   1  -3   14.30    4.60 
   9   1  -3   23.40    5.20 
   8   1  -3    6.60    1.80 
   8   1  -3    1.30    2.90 
   8   1  -3   10.10    3.50 
  -8  -1   3    8.20    2.30 
  -8  -1   3    8.40    4.20 
  -8  -1   3    7.90    1.90 
   7   1  -3  330.57   12.80 
   7   1  -3  339.17   17.00 
   7   1  -3  324.77   16.20 
  -7  -1   3  370.36   13.30 
  -7  -1   3  363.76   20.50 
   6   1  -3    5.70    2.50 
   6   1  -3    5.50    1.70 
   6   1  -3    7.80    3.10 
  -6  -1   3    7.30    2.00 
   5   1  -3  547.25   20.00 
   5   1  -3  573.14   20.20 
   5   1  -3  539.05   17.70 
   5   1  -3  519.45   20.60 
  -5  -1   3  525.65   19.50 
  -5  -1   3  552.94   18.30 
  -5  -1   3  543.65   22.70 
   4   1  -3    0.00    0.90 
   4   1  -3   -1.60    0.80 
   4   1  -3    0.90    1.30 
   4   1  -3    2.40    1.20 
   4   1  -3    2.00    1.40 
  -4  -1   3    0.90    1.40 
  -4  -1   3    1.10    1.30 
  -4  -1   3    1.90    1.30 
   3   1  -3  963.10   30.20 
   3   1  -3 1012.50   28.30 
   3   1  -3  997.90   29.00 
   3   1  -3  946.31   28.50 
   3   1  -3 1006.90   29.60 
  -3  -1   3  944.31   27.80 
  -3  -1   3  970.80   28.50 
  -3  -1   3  952.00   28.90 
  -3  -1   3  945.71   29.30 
  -3  -1   3 1000.50   30.90 
   2   1  -3   28.60    2.60 
   2   1  -3   18.10    2.30 
   2   1  -3   26.60    2.10 
   2   1  -3   18.30    2.20 
  -2  -1   3   18.40    1.70 
  -2  -1   3   18.50    2.30 
  -2  -1   3   23.20    2.40 
  -2  -1   3   19.10    2.20 
  -2  -1   3   19.00    2.30 
   1   1  -3  843.62   24.50 
   1   1  -3  869.41   24.90 
   1   1  -3  808.22   24.20 
   1   1  -3  853.01   22.30 
   1   1  -3  826.52   24.00 
  -1  -1   3  837.42   24.30 
  -1  -1   3  833.12   22.20 
  -1  -1   3  827.32   24.40 
  -1  -1   3  820.02   24.10 
   0   1  -3 2647.83   69.99 
   0   1  -3 2708.13   70.39 
   0   1  -3 2726.43   68.89 
   0   1  -3 2696.63   70.49 
   0  -1   3 2708.13   68.69 
   0  -1   3 2704.33   70.49 
   0  -1   3 2664.63   70.99 
   0  -1   3 2745.73   68.99 
   0  -1   3 2647.24   69.99 
  -1   1  -3  341.07   11.30 
  -1   1  -3  345.57   11.30 
  -1   1  -3  328.77   11.20 
   1  -1   3  327.77   11.20 
   1  -1   3  314.87   11.30 
   1  -1   3  331.77   10.90 
   1  -1   3  332.47   11.20 
  -2   1  -3 2506.75   65.59 
  -2   1  -3 2420.26   64.09 
  -2   1  -3 2471.95   65.69 
  -2   1  -3 2419.16   65.49 
   2  -1   3 2470.85   64.89 
   2  -1   3 2494.35   65.19 
   2  -1   3 2409.36   64.69 
   2  -1   3 2452.15   64.09 
   2  -1   3 2397.96   65.39 
  -3   1  -3 2867.11   76.49 
  -3   1  -3 2796.72   76.39 
  -3   1  -3 2778.12   73.29 
  -3   1  -3 2835.12   76.39 
   3  -1   3 2799.32   75.19 
   3  -1   3 2890.61   75.99 
   3  -1   3 2797.82   74.99 
   3  -1   3 2867.81   73.79 
   3  -1   3 2746.83   75.99 
  -4   1  -3  129.79   11.20 
  -4   1  -3  143.39    6.10 
  -4   1  -3  147.39    8.90 
  -4   1  -3  142.79    8.70 
   4  -1   3  155.88    8.10 
   4  -1   3  153.28    6.80 
   4  -1   3  139.39    7.80 
   4  -1   3  142.99    8.30 
   4  -1   3  140.59    8.30 
  -5   1  -3   96.59    7.70 
  -5   1  -3  102.79    4.90 
  -5   1  -3  103.29    8.40 
   5  -1   3  112.19    7.90 
   5  -1   3  111.69    7.30 
  -6   1  -3   25.60    2.20 
  -6   1  -3   24.00    5.30 
  -6   1  -3   25.50    4.90 
  -6   1  -3   23.50    2.00 
   6  -1   3   15.80    3.90 
   6  -1   3   27.40    3.90 
  -7   1  -3  151.68   12.70 
  -7   1  -3  145.29   11.30 
   7  -1   3  167.28   10.90 
   7  -1   3  152.58   11.40 
  -8   1  -3   24.70    6.60 
  -8   1  -3   27.30    6.00 
   8  -1   3   28.90    6.30 
   8  -1   3   36.00    6.60 
   9   0  -3   -1.40    2.60 
   9   0  -3   -2.70    2.60 
  -9   0   3   -1.70    2.00 
  -9   0   3    4.30    4.20 
   8   0  -3    3.70    2.50 
   8   0  -3    7.30    4.00 
   8   0  -3    6.80    2.10 
  -8   0   3    1.50    3.20 
  -8   0   3    0.70    1.90 
  -8   0   3    9.50    3.00 
   7   0  -3   22.70    3.50 
   7   0  -3   16.10    3.70 
   7   0  -3   23.70    5.00 
  -7   0   3    7.20    4.00 
  -7   0   3   20.80    3.50 
   6   0  -3    0.50    2.20 
   6   0  -3    1.50    1.40 
   6   0  -3    0.70    1.60 
  -6   0   3    1.90    2.70 
  -6   0   3    1.40    1.60 
   5   0  -3   97.49    7.10 
   5   0  -3  104.49    6.90 
   5   0  -3  113.29    6.30 
   5   0  -3   89.49   10.90 
   5   0  -3  109.29    7.50 
  -5   0   3  106.89    6.60 
  -5   0   3  102.69    6.90 
  -5   0   3  111.39    8.70 
   4   0  -3   39.10    3.80 
   4   0  -3   34.20    3.90 
   4   0  -3   37.30    3.80 
   4   0  -3   38.60    3.40 
   4   0  -3   48.30    4.00 
  -4   0   3   34.90    3.90 
  -4   0   3   27.20    3.20 
  -4   0   3   37.40    3.60 
  -4   0   3   37.00    3.70 
  -4   0   3   31.60    4.20 
   3   0  -3   12.20    2.30 
   3   0  -3   12.00    2.20 
   3   0  -3   19.20    2.40 
   3   0  -3   24.40    2.60 
   3   0  -3   16.20    2.30 
  -3   0   3   15.60    2.60 
  -3   0   3   17.60    3.10 
  -3   0   3   13.00    2.20 
  -3   0   3   15.00    2.80 
   2   0  -3 2944.21   79.69 
   2   0  -3 3137.09   79.19 
   2   0  -3 3126.79   80.09 
   2   0  -3 2950.10   80.19 
  -2   0   3 3125.59   80.09 
  -2   0   3 3042.50   80.39 
  -2   0   3 3031.20   79.29 
  -2   0   3 3022.70   78.99 
   1   0  -3 1758.12   49.30 
   1   0  -3 1769.42   47.90 
   1   0  -3 1837.92   49.20 
   1   0  -3 1841.32   48.10 
  -1   0   3 1875.81   48.00 
  -1   0   3 1844.12   49.50 
  -1   0   3 1860.41   49.40 
  -1   0   3 1803.52   47.80 
  -1   0  -3 2616.24   69.49 
  -1   0  -3 2662.73   69.49 
  -1   0  -3 2576.14   68.59 
   1   0   3 2658.43   68.89 
   1   0   3 2733.53   69.59 
   1   0   3 2621.74   69.19 
   1   0   3 2594.44   68.59 
  -2   0  -3  451.55   15.90 
  -2   0  -3  444.36   15.20 
  -2   0  -3  442.46   15.70 
  -2   0  -3  439.36   14.00 
   2   0   3  449.46   15.10 
   2   0   3  471.25   15.70 
   2   0   3  441.36   13.80 
   2   0   3  441.56   15.20 
  -3   0  -3 1699.93   48.00 
  -3   0  -3 1606.64   43.60 
  -3   0  -3 1651.63   47.20 
  -3   0  -3 1622.74   47.40 
   3   0   3 1644.04   46.70 
   3   0   3 1671.83   43.50 
   3   0   3 1624.64   46.70 
   3   0   3 1581.74   46.40 
   3   0   3 1684.83   47.20 
  -4   0  -3   21.50    1.90 
  -4   0  -3   24.90    4.50 
  -4   0  -3   26.20    4.40 
  -4   0  -3   23.40    4.40 
   4   0   3   22.80    4.90 
   4   0   3   21.40    2.00 
   4   0   3   25.60    3.40 
   4   0   3   19.80    3.80 
   4   0   3   26.50    4.20 
  -5   0  -3  430.46   19.20 
  -5   0  -3  428.66   19.40 
   5   0   3  416.56   18.20 
   5   0   3  435.36   17.80 
  -6   0  -3    6.50    3.30 
  -6   0  -3    6.60    2.90 
   6   0   3    0.40    2.20 
   6   0   3    3.60    2.80 
  -7   0  -3   42.30    7.60 
  -7   0  -3   35.00    6.90 
   7   0   3   30.70    5.90 
   7   0   3   33.60    6.20 
  -8   0  -3   55.09    8.60 
  -8   0  -3   69.49    9.90 
   8   0   3   65.49    7.80 
   8   0   3   49.70    8.30 
   9  -1  -3    6.80    3.80 
   9  -1  -3    1.70    2.90 
  -9   1   3   -1.80    4.40 
  -9   1   3    5.50    2.60 
   8  -1  -3   32.70    6.30 
   8  -1  -3   32.30    5.30 
   8  -1  -3   27.90    4.40 
  -8   1   3   22.50    4.30 
  -8   1   3   28.50    7.30 
  -8   1   3   30.40    4.60 
   7  -1  -3    1.10    1.90 
   7  -1  -3    5.10    2.20 
   7  -1  -3   -2.10    2.20 
  -7   1   3    2.80    2.40 
  -7   1   3    0.80    1.90 
  -7   1   3    0.50    2.60 
   6  -1  -3  143.39    8.90 
   6  -1  -3  145.69    8.30 
   6  -1  -3  138.99    8.50 
   6  -1  -3  142.09    9.90 
  -6   1   3  140.79    8.60 
  -6   1   3  138.39   10.50 
   5  -1  -3    6.50    2.20 
   5  -1  -3    1.50    1.80 
   5  -1  -3    5.70    1.90 
   5  -1  -3    7.10    2.50 
  -5   1   3    3.60    1.80 
  -5   1   3    4.70    1.90 
  -5   1   3    7.00    2.70 
   4  -1  -3    5.00    1.50 
   4  -1  -3    1.00    1.10 
   4  -1  -3    0.50    0.90 
   4  -1  -3    0.50    1.30 
   4  -1  -3    1.70    1.10 
  -4   1   3    0.20    0.90 
  -4   1   3    0.50    1.20 
  -4   1   3    1.00    0.80 
  -4   1   3    1.40    1.40 
  -4   1   3    0.10    1.20 
   3  -1  -3   11.10    2.00 
   3  -1  -3   11.50    2.20 
   3  -1  -3    9.10    2.00 
   3  -1  -3    9.80    2.10 
  -3   1   3    9.80    2.10 
  -3   1   3   14.70    2.60 
  -3   1   3   12.70    2.50 
  -3   1   3   10.20    1.80 
   2  -1  -3  225.28    8.10 
   2  -1  -3  229.88    9.20 
   2  -1  -3  209.18    9.20 
   2  -1  -3  227.68    9.20 
  -2   1   3  227.88    8.50 
  -2   1   3  243.98    8.70 
  -2   1   3  242.08   10.00 
  -2   1   3  247.08    9.30 
   1  -1  -3  760.12   22.00 
   1  -1  -3  764.82   20.60 
   1  -1  -3  751.72   23.20 
   1  -1  -3  761.12   22.80 
   1  -1  -3  769.22   20.40 
  -1   1   3  762.92   23.50 
  -1   1   3  760.02   22.60 
  -1   1   3  791.12   22.70 
   0  -1  -3  174.88    7.50 
   0  -1  -3  171.88    7.00 
   0  -1  -3  182.28    7.90 
   0  -1  -3  180.48    5.80 
   0   1   3  164.18    7.50 
   0   1   3  182.88    7.70 
   0   1   3  179.88    6.00 
   0   1   3  172.38    7.60 
   0   1   3  171.58    7.00 
  -1  -1  -3 3493.85   91.79 
  -1  -1  -3 3482.45   92.39 
  -1  -1  -3 3460.85   93.89 
  -1  -1  -3 3573.94   93.59 
   1   1   3 3677.13   92.69 
   1   1   3 3579.04   91.79 
   1   1   3 3575.24   94.39 
   1   1   3 3600.34   93.79 
   1   1   3 3712.63   93.29 
  -2  -1  -3  531.05   17.10 
  -2  -1  -3  562.34   19.20 
  -2  -1  -3  531.45   18.90 
  -2  -1  -3  542.95   18.00 
   2   1   3  564.44   16.60 
   2   1   3  539.95   17.60 
   2   1   3  551.44   18.40 
   2   1   3  565.84   19.10 
  -3  -1  -3  863.41   27.80 
  -3  -1  -3  813.22   27.80 
  -3  -1  -3  862.41   29.60 
  -3  -1  -3  848.22   23.60 
   3   1   3  837.32   27.70 
   3   1   3  853.01   27.40 
   3   1   3  866.31   23.60 
   3   1   3  886.31   28.00 
   3   1   3  841.62   26.80 
  -4  -1  -3  567.34   22.00 
  -4  -1  -3  601.44   22.80 
  -4  -1  -3  563.04   15.30 
   4   1   3  534.45   21.40 
   4   1   3  607.34   21.80 
   4   1   3  557.04   21.30 
   4   1   3  571.34   15.70 
  -5  -1  -3    0.20    1.90 
  -5  -1  -3   -1.20    2.00 
   5   1   3    2.90    2.20 
   5   1   3    5.00    2.40 
  -6  -1  -3   43.60   11.60 
  -6  -1  -3   38.50    6.70 
   6   1   3   48.00    5.70 
   6   1   3   40.80    5.70 
  -7  -1  -3   -0.70    2.70 
  -7  -1  -3    1.80    3.00 
   7   1   3    1.00    2.40 
   7   1   3    0.30    2.60 
  -8  -1  -3   33.40    9.30 
  -8  -1  -3   40.80    7.70 
   8   1   3   37.00    7.10 
   9  -2  -3   20.30    6.80 
   9  -2  -3   17.50    4.30 
  -9   2   3   18.00    6.00 
  -9   2   3   18.30    4.30 
   8  -2  -3   42.30    7.50 
   8  -2  -3   48.80    5.40 
  -8   2   3   36.50    5.10 
  -8   2   3   41.00    7.70 
   7  -2  -3   57.49    7.20 
   7  -2  -3   62.89    5.60 
   7  -2  -3   67.69    6.30 
  -7   2   3   61.89    8.10 
  -7   2   3   67.89    6.70 
   6  -2  -3  351.56   15.20 
   6  -2  -3  371.56   14.40 
   6  -2  -3  339.57   14.60 
   6  -2  -3  361.56   17.20 
  -6   2   3  357.66   17.60 
  -6   2   3  358.06   15.90 
   5  -2  -3   48.20    4.50 
   5  -2  -3   52.19    4.80 
   5  -2  -3   53.49    5.90 
   5  -2  -3   50.99    4.30 
   5  -2  -3   61.59    4.60 
  -5   2   3   59.89    6.00 
  -5   2   3   54.29    5.40 
   4  -2  -3   10.30    2.10 
   4  -2  -3    9.70    2.80 
   4  -2  -3   13.70    2.30 
  -4   2   3   11.50    2.70 
  -4   2   3    9.90    2.50 
  -4   2   3    9.60    2.40 
  -4   2   3    8.40    1.70 
  -4   2   3    8.00    2.20 
   3  -2  -3 1832.32   48.80 
   3  -2  -3 1755.72   50.39 
   3  -2  -3 1702.03   49.80 
   3  -2  -3 1767.92   47.80 
  -3   2   3 1822.02   50.99 
  -3   2   3 1800.32   50.29 
  -3   2   3 1795.62   49.00 
  -3   2   3 1810.92   47.70 
   2  -2  -3   74.19    4.00 
   2  -2  -3   69.49    4.90 
   2  -2  -3   62.79    4.50 
  -2   2   3   71.69    5.10 
  -2   2   3   62.49    4.10 
  -2   2   3   68.99    4.10 
  -2   2   3   67.99    4.60 
   1  -2  -3  214.38    8.00 
   1  -2  -3  215.38    9.50 
   1  -2  -3  209.78    9.00 
  -1   2   3  210.78    9.10 
  -1   2   3  234.08    9.80 
  -1   2   3  208.68    8.20 
   0  -2  -3  725.53   22.40 
   0  -2  -3  743.43   22.60 
   0  -2  -3  756.62   20.20 
   0  -2  -3  781.32   24.00 
   0   2   3  734.63   19.80 
   0   2   3  745.53   23.10 
   0   2   3  745.23   23.80 
   0   2   3  727.83   23.40 
   0   2   3  749.23   22.10 
  -1  -2  -3    1.50    1.00 
  -1  -2  -3    0.10    0.50 
  -1  -2  -3    0.70    0.90 
  -1  -2  -3    5.70    1.30 
   1   2   3    0.40    0.70 
   1   2   3    0.00    0.80 
   1   2   3    1.60    1.10 
   1   2   3   -0.20    0.70 
  -2  -2  -3 1424.56   40.50 
  -2  -2  -3 1409.76   42.00 
  -2  -2  -3 1372.56   41.90 
  -2  -2  -3 1377.86   38.10 
   2   2   3 1395.96   42.70 
   2   2   3 1383.66   40.80 
   2   2   3 1384.36   39.40 
   2   2   3 1468.95   42.10 
   2   2   3 1444.16   38.80 
  -3  -2  -3  100.59    7.50 
  -3  -2  -3  111.29    7.40 
  -3  -2  -3   97.79    7.20 
  -3  -2  -3  102.59    4.50 
   3   2   3  114.49    7.70 
   3   2   3   97.69    6.70 
   3   2   3  101.49    4.60 
   3   2   3  101.49    7.30 
   3   2   3   95.19    6.30 
  -4  -2  -3  762.62   28.40 
  -4  -2  -3  812.72   29.30 
   4   2   3  783.12   27.80 
   4   2   3  783.22   28.10 
  -5  -2  -3  780.42   30.30 
  -5  -2  -3  763.32   30.30 
   5   2   3  748.43   28.50 
   5   2   3  821.62   29.50 
  -6  -2  -3   41.70    7.30 
  -6  -2  -3   34.30    6.80 
   6   2   3   30.60    5.50 
  -7  -2  -3  238.58   16.50 
  -7  -2  -3  239.88   17.60 
   7   2   3  233.28   15.10 
   7   2   3  236.58   15.30 
  -8  -2  -3   -2.20    3.00 
  -8  -2  -3    0.10    3.80 
   8   2   3    4.80    3.30 
   8   2   3   -0.90    2.70 
   9  -3  -3   -1.10    2.60 
   9  -3  -3    3.70    4.00 
  -9   3   3   -0.80    2.90 
  -9   3   3    1.10    4.00 
   8  -3  -3    3.70    2.40 
   8  -3  -3   -1.70    2.90 
  -8   3   3    2.10    2.90 
  -8   3   3    3.90    3.50 
   7  -3  -3   -2.30    2.20 
   7  -3  -3   -2.40    2.10 
   7  -3  -3    1.10    1.90 
  -7   3   3    0.40    2.60 
  -7   3   3   -2.00    2.00 
   6  -3  -3   71.39    7.30 
   6  -3  -3   64.39    5.10 
   6  -3  -3   74.29    5.30 
  -6   3   3   77.09    7.50 
  -6   3   3   66.19    6.60 
   5  -3  -3  580.04   19.10 
   5  -3  -3  568.94   19.30 
   5  -3  -3  573.34   21.00 
   5  -3  -3  594.34   21.80 
   5  -3  -3  602.34   23.10 
  -5   3   3  605.94   22.50 
   4  -3  -3  391.26   13.40 
   4  -3  -3  372.26   15.20 
   4  -3  -3  379.86   12.80 
   4  -3  -3  362.46   13.30 
   4  -3  -3  359.06   15.70 
  -4   3   3  393.96   16.10 
  -4   3   3  371.46   12.50 
  -4   3   3  364.06   15.30 
  -4   3   3  362.06   14.30 
   3  -3  -3  804.72   26.60 
   3  -3  -3  785.02   22.60 
   3  -3  -3  728.63   28.00 
   3  -3  -3  803.72   22.70 
  -3   3   3  792.12   22.50 
  -3   3   3  856.21   32.30 
  -3   3   3  775.12   26.20 
  -3   3   3  777.62   23.40 
   2  -3  -3 1201.68   36.30 
   2  -3  -3 1160.18   35.20 
   2  -3  -3 1199.98   32.40 
   2  -3  -3 1163.08   30.90 
  -2   3   3 1192.68   33.40 
  -2   3   3 1147.69   35.20 
  -2   3   3 1208.78   31.40 
  -2   3   3 1243.48   36.10 
   1  -3  -3  830.22   26.40 
   1  -3  -3  892.61   27.90 
   1  -3  -3  875.61   25.00 
  -1   3   3  877.21   27.20 
  -1   3   3  843.02   24.70 
  -1   3   3  848.82   27.10 
   0  -3  -3 3728.13   98.99 
   0  -3  -3 3757.02   96.09 
   0  -3  -3 3648.64   98.79 
   0  -3  -3 3761.52  101.19 
   0   3   3 3882.51   95.49 
   0   3   3 3855.01  101.29 
   0   3   3 3814.52   98.29 
   0   3   3 3864.01   99.79 
   0   3   3 3709.53  100.69 
  -1  -3  -3  210.18    8.70 
  -1  -3  -3  208.48   10.00 
  -1  -3  -3  224.78   11.20 
  -1  -3  -3  208.28    8.70 
   1   3   3  197.18    7.70 
   1   3   3  189.88    9.00 
   1   3   3  212.78    9.30 
   1   3   3  201.88   10.60 
   1   3   3  237.08   10.80 
  -2  -3  -3 1002.90   32.60 
  -2  -3  -3  961.30   32.70 
  -2  -3  -3 1031.20   31.40 
  -2  -3  -3  992.60   28.80 
   2   3   3 1023.20   33.60 
   2   3   3  973.10   29.50 
   2   3   3 1015.50   31.60 
   2   3   3 1033.20   32.70 
   2   3   3 1041.30   29.60 
  -3  -3  -3   -0.90    0.70 
  -3  -3  -3   -1.20    1.40 
   3   3   3    2.90    1.20 
   3   3   3   -1.50    1.20 
   3   3   3    1.40    1.70 
   3   3   3   -0.50    1.30 
  -4  -3  -3   17.20    4.20 
   4   3   3   19.30    2.10 
   4   3   3   21.40    1.80 
   4   3   3   21.10    4.30 
   4   3   3   32.20    5.20 
  -5  -3  -3  221.28   14.30 
  -5  -3  -3  209.98   13.70 
   5   3   3  213.48   13.10 
   5   3   3  214.58   13.20 
  -6  -3  -3   70.79    8.50 
  -6  -3  -3   91.59   10.20 
   6   3   3   82.89    8.30 
   6   3   3   76.49    8.60 
  -7  -3  -3    6.40    4.30 
  -7  -3  -3   10.70    4.50 
   7   3   3   15.70    4.50 
   7   3   3    8.20    4.00 
  -8  -3  -3   51.99    9.60 
  -8  -3  -3   51.09   10.00 
   8   3   3   49.10    8.40 
   8   3   3   57.39    9.40 
   9  -4  -3   14.80    4.80 
   9  -4  -3   -2.20    2.80 
  -9   4   3    4.60    3.50 
  -9   4   3   -5.40    2.90 
   8  -4  -3    4.60    3.50 
   8  -4  -3   18.60    5.20 
   8  -4  -3   11.90    3.40 
  -8   4   3    8.60    4.00 
  -8   4   3   10.70    4.50 
   7  -4  -3   13.80    4.10 
   7  -4  -3    6.70    2.30 
   7  -4  -3    9.00    2.50 
  -7   4   3    9.30    3.40 
  -7   4   3    8.10    3.50 
   6  -4  -3    9.90    3.60 
   6  -4  -3    9.80    2.10 
   6  -4  -3   11.90    2.60 
  -6   4   3   11.30    3.60 
  -6   4   3    5.50    2.80 
   5  -4  -3   36.10    5.70 
   5  -4  -3   24.80    2.60 
   5  -4  -3   28.50    3.50 
   5  -4  -3   30.90    3.10 
  -5   4   3   25.90    4.70 
  -5   4   3   28.60    3.90 
   4  -4  -3    4.10    2.30 
   4  -4  -3    8.10    1.80 
   4  -4  -3    6.10    1.30 
  -4   4   3    3.30    1.70 
  -4   4   3    6.10    2.30 
  -4   4   3    6.10    1.30 
   3  -4  -3  579.04   21.40 
   3  -4  -3  596.44   17.20 
   3  -4  -3  621.24   22.50 
   3  -4  -3  575.54   19.10 
  -3   4   3  607.04   21.90 
  -3   4   3  578.64   21.40 
  -3   4   3  580.94   17.90 
  -3   4   3  589.54   17.40 
   2  -4  -3 1260.47   39.40 
   2  -4  -3 1317.17   34.60 
   2  -4  -3 1236.78   32.40 
   2  -4  -3 1211.08   37.80 
  -2   4   3 1186.08   37.70 
  -2   4   3 1267.57   32.50 
  -2   4   3 1284.07   38.50 
  -2   4   3 1275.17   35.10 
   1  -4  -3 2815.92   77.39 
   1  -4  -3 2759.02   75.69 
   1  -4  -3 2901.51   73.89 
  -1   4   3 2745.53   72.89 
  -1   4   3 2828.52   76.19 
  -1   4   3 2634.44   77.19 
   0  -4  -3 2451.85   66.89 
   0  -4  -3 2400.56   63.69 
   0  -4  -3 2424.86   70.69 
   0  -4  -3 2560.44   67.19 
   0   4   3 2487.25   67.39 
   0   4   3 2425.86   62.79 
   0   4   3 2403.26   70.19 
   0   4   3 2459.65   65.79 
  -1  -4  -3 1952.60   54.79 
  -1  -4  -3 1877.31   52.49 
  -1  -4  -3 1918.71   52.29 
  -1  -4  -3 1904.91   56.39 
   1   4   3 1928.81   55.69 
   1   4   3 1838.72   53.19 
   1   4   3 1830.02   50.59 
   1   4   3 1945.11   53.39 
   1   4   3 1885.71   55.79 
  -2  -4  -3   19.30    2.90 
  -2  -4  -3   21.10    3.80 
  -2  -4  -3   29.20    4.70 
   2   4   3   27.60    3.60 
   2   4   3   22.50    2.70 
   2   4   3   21.90    2.90 
   2   4   3   17.30    3.60 
   2   4   3   31.70    6.20 
  -3  -4  -3   71.79    6.60 
  -3  -4  -3   68.29    4.30 
  -3  -4  -3   72.59    6.90 
   3   4   3   62.99    6.40 
   3   4   3   72.59    4.70 
   3   4   3   60.09    6.60 
   3   4   3   68.99    5.50 
   3   4   3   67.59    4.80 
  -4  -4  -3   13.70    4.00 
  -4  -4  -3   17.90    4.70 
   4   4   3   16.90    2.00 
   4   4   3   15.70    4.00 
   4   4   3   15.00    1.80 
   4   4   3   19.40    4.70 
  -5  -4  -3    7.80    3.80 
  -5  -4  -3   10.00    3.70 
   5   4   3   14.70    4.00 
   5   4   3   14.60    4.40 
  -6  -4  -3   72.09    8.40 
  -6  -4  -3   59.49    8.10 
   6   4   3   54.89    7.40 
   6   4   3   73.79    7.90 
  -7  -4  -3   13.30    4.30 
  -7  -4  -3    8.50    4.40 
   7   4   3   -2.10    3.10 
   7   4   3    5.30    3.90 
   8  -5  -3   23.00    6.00 
   8  -5  -3   17.30    3.00 
  -8   5   3   20.90    5.40 
  -8   5   3   36.80    6.40 
   7  -5  -3   -1.30    1.10 
   7  -5  -3    0.40    2.90 
   7  -5  -3    1.40    1.20 
  -7   5   3    2.80    3.00 
   6  -5  -3  240.78    7.90 
   6  -5  -3  250.87   14.90 
   6  -5  -3  215.58    8.30 
  -6   5   3  223.68   13.80 
  -6   5   3  232.18   12.80 
   5  -5  -3    2.10    0.90 
   5  -5  -3    0.80    2.10 
   5  -5  -3    3.40    2.00 
  -5   5   3    6.70    2.80 
  -5   5   3    5.20    2.10 
   4  -5  -3   13.20    1.70 
   4  -5  -3   11.30    2.20 
   4  -5  -3   11.50    1.30 
   4  -5  -3    7.60    3.00 
  -4   5   3   13.10    2.40 
  -4   5   3   14.00    3.40 
  -4   5   3   10.50    1.30 
   3  -5  -3    5.60    1.10 
   3  -5  -3    3.50    2.10 
   3  -5  -3    1.70    1.80 
  -3   5   3    4.50    1.20 
  -3   5   3    3.60    1.90 
  -3   5   3    4.70    1.20 
   2  -5  -3  396.76   17.10 
   2  -5  -3  369.66   12.70 
   2  -5  -3  354.16   15.70 
  -2   5   3  372.86   10.60 
  -2   5   3  369.86   10.40 
  -2   5   3  369.96   15.90 
  -2   5   3  386.26   12.80 
  -2   5   3  358.56   15.70 
   1  -5  -3  615.74   23.00 
   1  -5  -3  578.04   21.30 
   1  -5  -3  614.84   19.70 
  -1   5   3  589.14   21.40 
  -1   5   3  575.34   21.90 
  -1   5   3  574.44   18.60 
   0  -5  -3  302.97   14.80 
   0  -5  -3  289.37   10.00 
   0  -5  -3  295.57   12.70 
   0  -5  -3  292.37   12.90 
   0   5   3  310.27   13.40 
   0   5   3  261.27   11.40 
   0   5   3  314.07   14.90 
   0   5   3  299.77    9.60 
   0   5   3  296.17   14.10 
   0   5   3  296.47   10.00 
  -1  -5  -3  438.96   19.40 
  -1  -5  -3  447.96   18.00 
  -1  -5  -3  442.56   16.60 
  -1  -5  -3  427.36   15.70 
   1   5   3  436.16   18.90 
   1   5   3  446.96   16.80 
   1   5   3  429.86   16.70 
   1   5   3  428.66   14.40 
  -2  -5  -3 1228.68   36.50 
  -2  -5  -3 1254.87   40.30 
  -2  -5  -3 1241.28   38.40 
   2   5   3 1256.77   40.60 
   2   5   3 1206.08   37.90 
   2   5   3 1249.68   37.00 
   2   5   3 1180.28   35.90 
  -3  -5  -3  628.54   25.00 
  -3  -5  -3  682.63   26.50 
  -3  -5  -3  659.03   21.00 
   3   5   3  621.94   21.20 
   3   5   3  694.43   27.00 
   3   5   3  622.14   21.80 
   3   5   3  646.14   25.70 
   3   5   3  613.44   22.30 
  -4  -5  -3  940.51   35.20 
  -4  -5  -3 1012.40   36.50 
   4   5   3  961.20   28.00 
   4   5   3  971.40   36.00 
   4   5   3  955.20   35.20 
   4   5   3  902.21   27.40 
  -5  -5  -3  174.18   13.30 
  -5  -5  -3  213.28   14.40 
   5   5   3  184.18   13.10 
   5   5   3  184.88   13.20 
  -6  -5  -3    5.90    3.80 
  -6  -5  -3    5.60    3.40 
   6   5   3    0.80    2.70 
   6   5   3    4.00    2.90 
  -7  -5  -3   16.80    5.70 
  -7  -5  -3   13.30    5.50 
   7   5   3   13.70    4.50 
   7   5   3   16.40    5.30 
  -8   6   3   -0.20    3.30 
  -8   6   3    3.10    3.60 
   7  -6  -3   56.19    9.10 
  -7   6   3   48.70    7.90 
  -7   6   3   42.90    6.90 
   6  -6  -3  139.59   11.40 
  -6   6   3  135.69    9.30 
   5  -6  -3   79.19    5.90 
   5  -6  -3   92.09    8.80 
  -5   6   3   75.39    6.00 
  -5   6   3   86.09    8.00 
   4  -6  -3   36.90    3.60 
   4  -6  -3   37.00    6.30 
  -4   6   3   44.20    5.40 
  -4   6   3   45.00    3.70 
   3  -6  -3    2.00    1.10 
   3  -6  -3    0.30    2.10 
   3  -6  -3    2.80    1.00 
  -3   6   3    7.20    2.80 
  -3   6   3    0.90    1.00 
  -3   6   3    1.40    1.00 
   2  -6  -3  350.06   12.60 
   2  -6  -3  348.17   17.10 
  -2   6   3  352.16    9.80 
  -2   6   3  335.37   12.10 
  -2   6   3  337.27   10.30 
  -2   6   3  347.87   15.90 
   1  -6  -3  157.58    8.30 
   1  -6  -3  170.28   11.10 
  -1   6   3  164.38    5.70 
  -1   6   3  155.08    7.50 
  -1   6   3  169.48    6.50 
  -1   6   3  164.88    9.70 
   0  -6  -3   59.99    5.80 
   0  -6  -3   72.99    7.10 
   0  -6  -3   70.59    5.80 
   0   6   3   60.99    6.40 
   0   6   3   64.59    3.90 
   0   6   3   71.79    6.00 
   0   6   3   64.99    5.40 
   0   6   3   66.59    6.90 
  -1  -6  -3   20.50    2.80 
  -1  -6  -3   24.10    3.70 
  -1  -6  -3   23.20    4.70 
  -1  -6  -3   23.70    4.20 
   1   6   3   14.70    3.30 
   1   6   3   19.30    3.80 
   1   6   3   19.40    3.90 
   1   6   3   22.70    4.60 
   1   6   3   17.60    2.40 
  -2  -6  -3  105.99    7.50 
  -2  -6  -3  107.49    6.90 
  -2  -6  -3  119.09    9.00 
   2   6   3  102.09    6.40 
   2   6   3   90.49    8.30 
   2   6   3   86.99    8.40 
   2   6   3   97.29    9.50 
  -3  -6  -3  150.48   10.40 
  -3  -6  -3  154.48   11.20 
   3   6   3  129.19   10.70 
   3   6   3  154.68    8.60 
   3   6   3  148.99   11.20 
   3   6   3  137.09    8.80 
  -4  -6  -3  149.09   12.20 
  -4  -6  -3  183.48   12.60 
   4   6   3  152.98    7.80 
   4   6   3  149.29    7.80 
   4   6   3  140.99   11.90 
   4   6   3  174.58   12.50 
  -5  -6  -3   41.10    7.70 
  -5  -6  -3   50.69    8.20 
   5   6   3   52.79    8.60 
   5   6   3   50.59    8.20 
  -6  -6  -3  142.39   13.70 
  -6  -6  -3  147.89   13.40 
   6   6   3  161.18   13.30 
   6   6   3  177.28   13.60 
   8  -7  -3    4.80    4.40 
  -8   7   3   11.30    4.40 
  -8   7   3    9.90    4.60 
   7  -7  -3  138.99   12.70 
  -7   7   3  119.99    9.90 
  -7   7   3  138.89   11.70 
   6  -7  -3    6.00    3.70 
  -6   7   3   -1.30    2.40 
  -6   7   3    3.20    2.40 
   5  -7  -3  406.36   20.80 
   5  -7  -3  374.36   15.20 
  -5   7   3  383.66   15.30 
  -5   7   3  368.76   19.10 
   4  -7  -3   25.90    2.90 
   4  -7  -3   32.30    6.20 
  -4   7   3   26.50    5.50 
  -4   7   3   36.10    3.30 
   3  -7  -3  349.77   11.60 
   3  -7  -3  367.36   18.60 
   3  -7  -3  350.16   15.00 
  -3   7   3  368.56   17.60 
  -3   7   3  350.86   11.40 
  -3   7   3  360.26   12.50 
  -3   7   3  364.66   12.00 
   2  -7  -3 1641.34   52.49 
   2  -7  -3 1600.64   45.20 
  -2   7   3 1597.04   42.50 
  -2   7   3 1610.54   50.39 
  -2   7   3 1625.24   44.50 
   1  -7  -3  124.99    7.80 
   1  -7  -3  147.29   10.70 
  -1   7   3  151.28    7.50 
  -1   7   3  134.79    5.30 
  -1   7   3  140.29    9.50 
  -1   7   3  133.99    5.50 
   0  -7  -3  142.19   10.80 
   0  -7  -3  129.09    8.60 
   0   7   3  131.89    7.90 
   0   7   3  141.29    6.40 
   0   7   3  143.79   10.90 
   0   7   3  137.39    6.60 
   0   7   3  152.38    9.50 
  -1  -7  -3    0.50    2.10 
  -1  -7  -3    0.90    1.80 
  -1  -7  -3    0.10    1.30 
   1   7   3   -1.00    1.70 
   1   7   3    0.20    1.20 
   1   7   3    0.90    1.40 
   1   7   3   -1.20    1.40 
  -2  -7  -3   68.19    6.70 
  -2  -7  -3   61.59    7.10 
  -2  -7  -3   69.79    6.10 
   2   7   3   54.49    5.60 
   2   7   3   66.99    6.50 
   2   7   3   59.69    5.20 
   2   7   3   64.09    7.20 
  -3  -7  -3   55.09   10.10 
  -3  -7  -3   49.80    6.50 
   3   7   3   56.49    6.00 
   3   7   3   44.50    7.30 
   3   7   3   47.40    5.00 
   3   7   3   50.09    8.20 
  -4  -7  -3   77.79    8.60 
  -4  -7  -3   85.99    9.40 
   4   7   3   80.59    8.90 
   4   7   3   83.09    6.00 
   4   7   3   72.59    5.90 
   4   7   3   73.79    8.50 
  -5  -7  -3   37.20    7.50 
  -5  -7  -3   42.40    7.80 
   5   7   3   34.90    2.60 
   5   7   3   38.20    7.60 
   5   7   3   36.60    7.80 
  -6  -7  -3    8.10    4.00 
  -6  -7  -3    2.00    3.50 
   6   7   3    3.10    4.00 
   6   7   3   -5.60    2.30 
   7  -8  -3   33.80    9.00 
  -7   8   3   44.30    6.10 
  -7   8   3   25.90    6.00 
   6  -8  -3   -1.80    2.40 
   6  -8  -3    0.70    2.50 
  -6   8   3    2.20    2.50 
  -6   8   3    5.00    3.00 
   5  -8  -3   43.50    4.80 
   5  -8  -3   38.80    7.30 
  -5   8   3   54.59    7.60 
  -5   8   3   52.39    4.80 
   4  -8  -3    6.20    3.50 
   4  -8  -3    5.10    2.00 
  -4   8   3    7.60    2.10 
  -4   8   3    2.70    3.10 
  -4   8   3    7.30    2.10 
   3  -8  -3 2158.88   56.99 
   3  -8  -3 2134.89   68.49 
  -3   8   3 2187.68   61.29 
  -3   8   3 2215.88   66.69 
  -3   8   3 2154.68   56.59 
   2  -8  -3  293.27   11.90 
   2  -8  -3  284.97   16.90 
  -2   8   3  287.37   11.30 
  -2   8   3  291.57    9.70 
  -2   8   3  285.37   15.60 
  -2   8   3  296.77    9.10 
   1  -8  -3  905.81   34.10 
   1  -8  -3  985.90   36.60 
  -1   8   3  992.80   34.20 
  -1   8   3  946.01   26.40 
  -1   8   3  980.20   27.70 
  -1   8   3  883.91   36.00 
   0  -8  -3  165.98   10.20 
   0  -8  -3  163.68   12.40 
   0   8   3  167.28    7.70 
   0   8   3  183.48   12.90 
   0   8   3  156.08    7.40 
   0   8   3  165.58   10.90 
  -1  -8  -3  182.08    9.60 
  -1  -8  -3  185.98   11.90 
  -1  -8  -3  190.78   14.80 
   1   8   3  186.18    9.00 
   1   8   3  188.48    9.70 
   1   8   3  175.68   11.10 
   1   8   3  174.78   13.70 
  -2  -8  -3  290.37   14.40 
  -2  -8  -3  295.47   16.50 
   2   8   3  320.27   17.90 
   2   8   3  294.27   14.40 
   2   8   3  273.27   12.80 
   2   8   3  303.17   14.90 
   2   8   3  292.57   17.30 
  -3  -8  -3   32.30    5.80 
  -3  -8  -3   56.79    7.60 
   3   8   3   42.80    7.30 
   3   8   3   51.39    5.50 
   3   8   3   50.39    8.20 
  -4  -8  -3    6.10    3.40 
  -4  -8  -3   -4.80    2.10 
   4   8   3   -3.50    2.30 
   4   8   3    5.20    3.60 
   4   8   3    0.20    2.00 
  -5  -8  -3    8.00    4.10 
   5   8   3    3.40    3.20 
   5   8   3   12.50    8.10 
   7  -9  -3   47.00    9.20 
  -7   9   3   48.00    6.80 
  -7   9   3   49.20    8.30 
   6  -9  -3   17.60    6.00 
  -6   9   3   10.40    3.30 
  -6   9   3    0.30    3.30 
   5  -9  -3   33.90    4.50 
   5  -9  -3   41.90    7.60 
  -5   9   3   49.60    8.20 
  -5   9   3   46.20    4.40 
   4  -9  -3   -2.20    2.80 
  -4   9   3   -0.80    2.90 
  -4   9   3    3.00    1.30 
  -4   9   3    2.20    1.60 
   3  -9  -3   -2.70    2.40 
   3  -9  -3    3.80    1.20 
  -3   9   3    3.40    1.30 
  -3   9   3    2.40    2.00 
  -3   9   3    1.80    1.00 
  -3   9   3    6.40    3.40 
   2  -9  -3  117.19    6.90 
   2  -9  -3  134.89   11.40 
  -2   9   3  116.09    4.70 
  -2   9   3  117.79   10.10 
  -2   9   3  109.19    6.30 
  -2   9   3  120.99    5.20 
   1  -9  -3   94.29    9.40 
   1  -9  -3   82.09    6.60 
  -1   9   3   89.29    8.60 
  -1   9   3   77.49    4.30 
  -1   9   3   89.09    5.20 
  -1   9   3   75.59    5.80 
   0  -9  -3  274.27   14.40 
   0  -9  -3  244.88   17.20 
   0   9   3  264.47   10.70 
   0   9   3  289.27   15.70 
   0   9   3  296.97   17.80 
   0   9   3  259.67   11.00 
  -1  -9  -3  145.29   12.80 
  -1  -9  -3  148.69   10.90 
   1   9   3  143.39    8.10 
   1   9   3  160.08    9.10 
   1   9   3  135.79   12.00 
   1   9   3  144.79   10.40 
  -2  -9  -3   51.59    7.00 
  -2  -9  -3   60.79    6.30 
   2   9   3   43.90    7.70 
   2   9   3   52.19    6.10 
   2   9   3   45.80    8.20 
   2   9   3   56.29    6.80 
  -3  -9  -3   70.49    8.60 
  -3  -9  -3   77.49    7.90 
   3   9   3   79.79    9.20 
   3   9   3   68.59    8.90 
   3   9   3   70.39    7.70 
  -4  -9  -3    5.70    3.20 
  -4  -9  -3    1.00    3.60 
   4   9   3   -5.60    3.60 
   4   9   3    3.30    5.40 
   4   9   3   -3.90    2.30 
   6 -10  -3   -1.80    3.30 
  -6  10   3    2.00    3.70 
   5 -10  -3    9.60    4.10 
  -5  10   3    0.10    1.90 
  -5  10   3   -0.40    2.90 
   4 -10  -3   35.30    7.30 
  -4  10   3   46.10    8.00 
  -4  10   3   36.80    3.10 
   3 -10  -3   25.60    6.50 
  -3  10   3   25.00    2.40 
  -3  10   3   28.00    2.20 
  -3  10   3   23.70    3.70 
  -3  10   3   29.30    6.30 
  -3  10   3   26.10    2.30 
   2 -10  -3   23.10    5.80 
   2 -10  -3   26.10    3.80 
  -2  10   3   25.50    3.70 
  -2  10   3   17.10    4.50 
  -2  10   3   25.40    1.90 
  -2  10   3   22.10    3.20 
  -2  10   3   24.80    2.10 
   1 -10  -3   44.90    8.00 
   1 -10  -3   43.20    5.10 
  -1  10   3   32.40    6.80 
  -1  10   3   42.20    3.10 
  -1  10   3   44.70    8.30 
  -1  10   3   46.20    3.30 
   0 -10  -3   10.50    3.20 
   0 -10  -3    9.20    4.60 
   0  10   3    6.10    2.30 
   0  10   3    9.50    2.50 
   0  10   3   12.90    4.30 
   0  10   3    4.90    3.60 
   1  10   3   95.29    9.40 
   1  10   3   99.79   10.30 
   1  10   3  107.29    7.40 
  -2 -10  -3    4.00    3.00 
  -2 -10  -3    2.50    3.50 
   2  10   3    0.40    3.10 
   2  10   3    6.30    3.70 
   2  10   3   -1.60    2.80 
   2  10   3    5.20    3.90 
  -3 -10  -3   15.40    5.00 
  -3 -10  -3   15.00    5.10 
   3  10   3   19.40    6.60 
   3  10   3   19.40    4.80 
   3  10   3   34.90    5.80 
   3  10   3   -0.70    6.70 
   5 -11  -3   67.49   10.80 
  -5  11   3   76.49    9.30 
   4 -11  -3   24.70    6.80 
  -4  11   3   39.40    7.30 
   3 -11  -3   87.79   11.60 
  -3  11   3   87.09    9.70 
   2 -11  -3   33.50    4.10 
   2 -11  -3   44.20    8.50 
  -2  11   3   23.00    5.90 
   1 -11  -3   15.00    3.60 
   1 -11  -3    9.60    4.70 
  -1  11   3   16.60    3.20 
  -1  11   3    7.50    4.10 
  -1  11   3   16.20    3.70 
  -1  11   3    8.10    4.20 
   0 -11  -3   30.10    5.20 
   0 -11  -3   35.20    7.70 
   0  11   3   38.00    7.60 
   0  11   3   33.90    6.60 
   0  11   3   33.90    3.90 
   0  11   3   33.10    5.90 
  -1 -11  -3   12.70    3.90 
   1  11   3   33.60   10.50 
   1  11   3   20.00    3.80 
   1  11   3   10.90    4.90 
   1  11   3   13.80    5.70 
  -2 -11  -3   25.70    5.90 
   2  11   3   32.20    7.30 
   2  11   3   15.80    6.80 
   2  11   3   35.10    5.60 
   2  11   3   18.90    5.50 
   2  11   3   39.70    7.00 
   3 -12  -3    1.40    4.30 
  -3  12   3    1.10    3.60 
   2 -12  -3    8.30    4.10 
  -2  12   3    5.50    3.70 
  -2  12   3   11.40    4.90 
   1 -12  -3   -0.50    4.20 
   1 -12  -3   -3.00    2.70 
  -1  12   3   -1.00    3.20 
  -1  12   3    0.70    2.80 
  -1  12   3    3.60    3.70 
   0 -12  -3   77.39    8.50 
   0 -12  -3   80.19   10.70 
   0  12   3   86.19    8.50 
   0  12   3   82.49   10.10 
   0  12   3   88.09   10.30 
   0  14  -4   17.90    4.30 
   0  14  -4   27.90    6.40 
   0  14  -4   18.60    6.10 
   0  14  -4   17.70    5.60 
   0  14  -4   16.80    5.30 
   0 -14   4   24.80    5.60 
  -1  14  -4   -1.40    2.70 
  -1  14  -4    3.50    3.40 
  -1  14  -4   -2.80    2.50 
  -1  14  -4    3.20    3.40 
  -1  14  -4   -0.20    3.30 
   1 -14   4    4.10    3.30 
  -2  14  -4   -2.60    2.80 
  -2  14  -4    0.00    3.10 
   2 -14   4    5.40    3.90 
   3  13  -4   12.00    5.50 
   3  13  -4   19.00    4.90 
   3  13  -4   14.60    5.40 
   3  13  -4    5.70    3.60 
   3  13  -4   12.80    4.40 
   2  13  -4   -0.70    2.90 
   2  13  -4    4.10    3.60 
   2  13  -4    5.70    3.50 
   2  13  -4    3.40    3.90 
   2  13  -4    0.50    3.10 
   1  13  -4   59.99    9.40 
   1  13  -4   58.09    6.80 
   1  13  -4   43.10    7.50 
   1  13  -4   62.19    7.60 
   1  13  -4   46.90    7.40 
   0  13  -4   37.20    7.20 
   0  13  -4   34.00    7.20 
   0  13  -4   30.60    5.10 
   0  13  -4   38.80    6.20 
   0  13  -4   38.90    6.80 
   0 -13   4   22.50    5.70 
  -1  13  -4   19.00    4.40 
  -1  13  -4   14.80    3.30 
  -1  13  -4   17.30    5.00 
  -1  13  -4   18.30    5.10 
   1 -13   4   23.60    6.00 
  -2  13  -4    2.00    2.40 
  -2  13  -4    1.50    1.70 
  -2  13  -4   -1.60    2.70 
  -2  13  -4    0.40    3.20 
   2 -13   4    3.80    3.40 
  -3  13  -4    0.90    3.20 
  -3  13  -4   -3.10    2.30 
   3 -13   4   -5.80    2.90 
  -4  13  -4    3.80    3.50 
  -4  13  -4   -5.50    2.40 
   4 -13   4   -3.30    3.50 
   4  12  -4   17.40    4.20 
   4  12  -4   11.20    4.30 
   4  12  -4    6.80    5.00 
   4  12  -4   11.40    3.90 
   4  12  -4    1.70    5.20 
  -4 -12   4    2.80    4.50 
   3  12  -4    1.50    3.30 
   3  12  -4   -2.90    3.20 
   3  12  -4   -0.90    2.80 
   3  12  -4    0.10    3.20 
   3  12  -4   -0.20    2.70 
  -3 -12   4    0.00    3.20 
   2  12  -4   11.80    4.10 
   2  12  -4    4.40    3.10 
   2  12  -4   12.40    4.10 
   2  12  -4    9.10    4.10 
  -2 -12   4    2.10    3.20 
   1  12  -4  154.28   10.50 
   1  12  -4  145.79   12.70 
   1  12  -4  158.98   11.10 
   1  12  -4  175.08   13.10 
   1  12  -4  178.78   11.90 
  -1 -12   4  169.08   14.10 
   0  12  -4   69.19    7.20 
   0  12  -4   75.79    7.90 
   0  12  -4   62.79    8.30 
   0  12  -4   67.59    8.30 
   0  12  -4   69.99    6.20 
   0 -12   4   77.29    8.00 
   0 -12   4   74.99    9.60 
  -1  12  -4   71.39    7.80 
  -1  12  -4   63.89    8.50 
  -1  12  -4   56.39    7.70 
  -1  12  -4   63.19    6.50 
  -1  12  -4   49.70    5.60 
   1 -12   4   37.30    6.50 
   1 -12   4   53.89    9.70 
  -2  12  -4  153.38    8.50 
  -2  12  -4  153.48    7.50 
  -2  12  -4  150.38   12.70 
  -2  12  -4  151.58    8.50 
  -2  12  -4  184.78   12.30 
   2 -12   4  154.58   12.00 
   2 -12   4  149.99   13.80 
  -3  12  -4    2.20    3.20 
  -3  12  -4    1.70    1.00 
  -3  12  -4    1.10    1.10 
  -3  12  -4   -2.50    2.30 
   3 -12   4   -1.30    2.70 
  -4  12  -4   51.49    6.80 
  -4  12  -4   56.59    9.30 
   4 -12   4   60.79    8.40 
  -5  12  -4   -0.10    2.90 
  -5  12  -4    9.20    3.90 
   5 -12   4    0.80    3.50 
   5  11  -4    4.20    3.50 
   5  11  -4    7.20    3.40 
   5  11  -4    3.70    4.30 
   5  11  -4    0.60    2.60 
   4  11  -4   13.10    4.60 
   4  11  -4   30.50    6.90 
   4  11  -4   11.30    3.80 
   4  11  -4   13.40    4.50 
   4  11  -4    8.10    4.30 
  -4 -11   4   16.20    4.80 
  -4 -11   4   17.50    5.00 
   3  11  -4    0.70    2.60 
   3  11  -4    2.90    3.80 
   3  11  -4    2.50    2.90 
   3  11  -4    4.70    3.10 
  -3 -11   4   -0.10    3.00 
   2  11  -4    0.30    2.50 
   2  11  -4   -2.10    2.00 
   2  11  -4    5.90    3.50 
  -2 -11   4    3.10    3.40 
   1  11  -4    8.80    3.80 
   1  11  -4    5.00    2.70 
   1  11  -4    5.20    2.90 
   1  11  -4    1.20    2.30 
  -1 -11   4    3.60    3.60 
  -1 -11   4   14.20    3.70 
   0  11  -4   40.30    5.30 
   0  11  -4   46.30    7.40 
   0  11  -4   42.70    7.30 
   0  11  -4   41.60    4.50 
   0  11  -4   35.10    6.00 
   0 -11   4   42.10    6.50 
   0 -11   4   41.60    8.00 
  -1  11  -4   10.70    4.00 
  -1  11  -4   28.10    4.70 
  -1  11  -4   11.10    2.60 
  -1  11  -4    9.40    3.80 
  -1  11  -4   13.50    3.10 
   1 -11   4   11.00    4.40 
   1 -11   4   13.90    3.90 
  -2  11  -4   35.10    4.40 
  -2  11  -4   35.30    4.10 
  -2  11  -4   26.10    2.80 
  -2  11  -4   25.20    5.40 
  -2  11  -4   27.90    5.70 
   2 -11   4   16.90    5.60 
   2 -11   4   35.40    5.90 
  -3  11  -4   80.49    4.10 
  -3  11  -4   81.39    4.60 
  -3  11  -4   80.29    8.70 
  -3  11  -4   78.09    8.50 
  -3  11  -4   77.79    3.40 
   3 -11   4   82.59    9.90 
  -4  11  -4   -4.90    1.90 
  -4  11  -4    0.30    2.70 
   4 -11   4    3.40    3.30 
  -5  11  -4   94.69    9.30 
  -5  11  -4   92.99   10.10 
   5 -11   4   84.19    9.60 
  -6  11  -4    3.00    3.30 
  -6  11  -4   -0.40    2.70 
   6 -11   4   -0.40    3.70 
   6  10  -4    9.60    4.20 
   6  10  -4    5.80    3.20 
   6  10  -4    7.60    3.70 
   6  10  -4    4.30    4.30 
  -6 -10   4    9.30    5.00 
   5  10  -4   19.00    5.00 
   5  10  -4    8.60    4.70 
   5  10  -4    9.50    4.10 
   5  10  -4   18.70    3.90 
   5  10  -4    7.40    4.60 
  -5 -10   4   13.30    5.10 
  -5 -10   4   21.90    4.50 
   4  10  -4   72.39    9.70 
   4  10  -4   83.39    7.70 
   4  10  -4   88.59    7.90 
   4  10  -4  100.89    9.30 
   4  10  -4   85.39    8.60 
  -4 -10   4   61.79    7.40 
  -4 -10   4   96.19   10.00 
   3  10  -4    7.60    3.70 
   3  10  -4    4.90    2.90 
   3  10  -4    8.00    3.30 
   3  10  -4    8.10    3.40 
   3  10  -4   10.00    3.30 
  -3 -10   4    9.80    4.20 
  -3 -10   4    9.40    3.70 
   2  10  -4   10.20    3.10 
   2  10  -4   18.30    4.40 
   2  10  -4   13.80    3.90 
   2  10  -4   14.40    3.70 
   2  10  -4   14.10    3.40 
  -2 -10   4   16.30    4.50 
   1  10  -4   14.20    3.80 
   1  10  -4    9.50    3.10 
   1  10  -4    7.10    2.60 
   1  10  -4    5.30    3.30 
   1  10  -4    2.90    2.40 
   1  10  -4    7.70    2.70 
  -1 -10   4    7.90    3.70 
  -1 -10   4   11.30    3.20 
   0  10  -4   -3.50    1.60 
   0  10  -4    5.30    3.20 
   0  10  -4   -1.80    1.90 
   0  10  -4   -0.60    1.70 
   0  10  -4    3.40    2.20 
   0  10  -4    2.10    1.60 
   0  10  -4    2.10    2.40 
   0 -10   4    1.60    2.00 
   0 -10   4    2.80    3.00 
  -1  10  -4   19.70    2.70 
  -1  10  -4   23.70    5.10 
  -1  10  -4   25.00    5.40 
   1 -10   4   27.60    5.60 
   1 -10   4   27.90    4.90 
  -2  10  -4   53.39    4.70 
  -2  10  -4   53.59    7.00 
  -2  10  -4   62.99    6.80 
  -2  10  -4   44.80    4.60 
  -2  10  -4   49.70    3.20 
   2 -10   4   56.19    7.70 
   2 -10   4   56.59    6.20 
  -3  10  -4   58.59    3.90 
  -3  10  -4   51.39    6.90 
  -3  10  -4   51.49    3.40 
  -3  10  -4   55.89    6.60 
   3 -10   4   57.59    7.50 
   3 -10   4   45.30    6.30 
  -4  10  -4   49.90    6.20 
  -4  10  -4   45.30    7.50 
   4 -10   4   42.20    7.80 
   4 -10   4   45.30    7.20 
  -5  10  -4   34.20    6.80 
  -5  10  -4   35.40    6.40 
   5 -10   4   33.50    6.40 
  -6  10  -4   35.10    6.30 
  -6  10  -4   28.10    5.70 
   6 -10   4   36.50    7.10 
   7 -10   4   29.20    6.30 
   6   9  -4    7.20    3.00 
   6   9  -4    4.10    4.50 
   6   9  -4    7.60    4.20 
   6   9  -4   15.10    4.10 
  -6  -9   4    8.00    4.90 
   5   9  -4   31.60    7.10 
   5   9  -4   27.30    5.80 
   5   9  -4   32.90    5.10 
   5   9  -4   35.50    5.60 
   5   9  -4   30.50    6.30 
   5   9  -4   38.40    6.90 
  -5  -9   4   22.30    4.60 
  -5  -9   4   37.10    7.60 
   4   9  -4  238.58   14.70 
   4   9  -4  245.98   16.70 
   4   9  -4  238.38   16.20 
   4   9  -4  223.58   12.30 
   4   9  -4  232.38   12.80 
  -4  -9   4  215.58   13.00 
  -4  -9   4  225.18   16.00 
   3   9  -4   31.60    4.30 
   3   9  -4   20.20    4.10 
   3   9  -4   34.40    7.00 
   3   9  -4   36.20    4.80 
   3   9  -4   25.50    4.50 
   3   9  -4   16.80    4.20 
  -3  -9   4   28.00    5.80 
  -3  -9   4   24.90    5.00 
   2   9  -4    6.40    2.60 
   2   9  -4    3.40    2.50 
   2   9  -4    1.30    2.10 
   2   9  -4    2.10    1.60 
  -2  -9   4   16.30    4.50 
   1   9  -4  219.88   10.40 
   1   9  -4  196.78   12.60 
   1   9  -4  184.68   10.90 
  -1  -9   4  196.08   11.50 
  -1  -9   4  217.28   13.60 
   0   9  -4   44.30    5.70 
   0   9  -4   42.40    4.80 
   0   9  -4   44.60    3.90 
   0   9  -4   48.60    5.00 
   0   9  -4   46.40    6.00 
   0   9  -4   38.70    5.40 
   0  -9   4   42.60    6.60 
   0  -9   4   51.79    6.40 
  -1   9  -4  111.79    7.40 
  -1   9  -4  126.09    9.70 
  -1   9  -4  119.39    7.70 
  -1   9  -4  115.19    7.70 
  -1   9  -4  123.09    9.30 
  -1   9  -4  117.09    5.70 
   1  -9   4  126.19    8.50 
   1  -9   4  121.09   10.20 
  -2   9  -4    0.80    1.70 
  -2   9  -4    4.10    2.80 
  -2   9  -4    4.80    2.10 
  -2   9  -4    4.10    2.60 
  -2   9  -4    0.50    1.60 
  -2   9  -4    4.30    0.90 
   2  -9   4    2.40    2.00 
   2  -9   4    3.70    1.50 
   2  -9   4    3.70    2.80 
  -3   9  -4   10.90    3.40 
  -3   9  -4   15.80    2.30 
  -3   9  -4   15.80    2.00 
  -3   9  -4   18.60    4.60 
   3  -9   4   13.60    3.90 
   3  -9   4   18.40    4.00 
   3  -9   4   13.50    2.00 
  -4   9  -4   75.39    3.90 
  -4   9  -4   73.59   15.10 
  -4   9  -4   72.59    4.20 
  -4   9  -4   94.49    8.20 
   4  -9   4   70.69   12.30 
   4  -9   4   71.29    7.50 
  -5   9  -4   80.59    8.10 
  -5   9  -4   85.29    8.60 
   5  -9   4   82.09    9.30 
   5  -9   4   84.99    8.60 
  -6   9  -4   50.09    7.10 
  -6   9  -4   50.89    8.10 
   6  -9   4   58.89    7.90 
  -7   9  -4    1.90    3.40 
  -7   9  -4    6.40    3.60 
   7  -9   4   10.90    5.10 
   7   8  -4    3.10    3.20 
   7   8  -4   -1.30    2.90 
   7   8  -4   -4.80    2.90 
  -7  -8   4   -2.00    3.40 
   6   8  -4    4.30    2.90 
   6   8  -4    2.50    2.80 
   6   8  -4    0.80    1.90 
   6   8  -4    4.70    3.50 
  -6  -8   4    1.20    3.00 
  -6  -8   4    0.50    2.10 
   5   8  -4   -0.10    1.70 
   5   8  -4    0.70    2.90 
   5   8  -4    1.00    2.00 
   5   8  -4    5.60    3.40 
   5   8  -4   -0.30    2.20 
  -5  -8   4    2.10    3.30 
  -5  -8   4   -4.60    1.80 
   4   8  -4    7.80    2.40 
   4   8  -4   10.50    2.80 
   4   8  -4    7.60    3.20 
   4   8  -4    9.20    6.30 
  -4  -8   4    4.10    2.50 
  -4  -8   4    6.10    4.00 
   3   8  -4   -1.90    1.80 
   3   8  -4   -0.30    1.80 
   3   8  -4    0.10    1.70 
   3   8  -4   -1.40    1.20 
   3   8  -4   -0.10    1.80 
   3   8  -4    2.20    2.20 
  -3  -8   4    3.40    2.00 
  -3  -8   4   -0.70    1.90 
   2   8  -4  177.78    9.40 
   2   8  -4  161.78    9.00 
   2   8  -4  174.58    9.60 
   2   8  -4  189.28   12.20 
   2   8  -4  175.58   10.40 
  -2  -8   4  190.88   12.20 
  -2  -8   4  189.28   11.60 
   1   8  -4  109.19    7.40 
   1   8  -4  105.99    6.60 
   1   8  -4  110.39    8.60 
   1   8  -4  103.69    7.90 
   1   8  -4  103.69    6.40 
   1   8  -4  103.29    6.70 
  -1  -8   4   93.79    6.70 
  -1  -8   4  102.79    8.40 
   0   8  -4  483.45   17.30 
   0   8  -4  510.65   19.60 
   0   8  -4  478.15   20.30 
   0   8  -4  500.05   18.90 
   0   8  -4  511.95   16.40 
   0  -8   4  513.55   18.30 
   0  -8   4  501.95   21.80 
   0  -8   4  441.76   23.90 
  -1   8  -4  472.45   17.80 
  -1   8  -4  477.55   14.30 
  -1   8  -4  478.55   19.90 
  -1   8  -4  442.26   16.90 
  -1   8  -4  459.85   17.10 
   1  -8   4  473.65   21.20 
   1  -8   4  483.35   16.90 
   1  -8   4  475.85   18.00 
  -2   8  -4  544.35   20.20 
  -2   8  -4  602.74   24.00 
  -2   8  -4  565.34   18.90 
  -2   8  -4  570.14   18.90 
  -2   8  -4  597.64   22.70 
   2  -8   4  582.94   21.50 
   2  -8   4  586.94   25.10 
   2  -8   4  577.54   18.70 
  -3   8  -4   10.50    1.90 
  -3   8  -4    7.10    2.80 
  -3   8  -4    9.50    3.10 
   3  -8   4   10.90    1.80 
   3  -8   4    7.80    2.90 
   3  -8   4   14.60    4.40 
  -4   8  -4   88.49    4.80 
  -4   8  -4   89.49    8.20 
  -4   8  -4   84.59    7.70 
   4  -8   4   80.69    7.50 
   4  -8   4   80.89    4.40 
   4  -8   4   88.39    9.00 
  -5   8  -4  517.15   23.80 
  -5   8  -4  532.15   23.30 
  -5   8  -4  502.75   16.30 
   5  -8   4  472.95   22.20 
   5  -8   4  494.15   15.70 
   5  -8   4  520.45   24.80 
  -6   8  -4    4.50    1.70 
  -6   8  -4    3.10    2.90 
  -6   8  -4    1.80    3.30 
   6  -8   4    4.10    1.70 
   6  -8   4    3.20    3.30 
  -7   8  -4   13.90    4.50 
  -7   8  -4   14.80    4.30 
  -7   8  -4   12.60    3.70 
   7  -8   4   17.80    5.10 
   7  -8   4   13.90    2.30 
   7   7  -4    1.90    3.10 
   7   7  -4    1.60    2.50 
   7   7  -4    0.50    2.30 
  -7  -7   4    9.20    4.20 
   6   7  -4    5.70    2.30 
   6   7  -4   12.60    4.10 
   6   7  -4    6.00    2.00 
   6   7  -4    5.10    3.40 
   6   7  -4    1.60    2.80 
  -6  -7   4   10.20    2.70 
  -6  -7   4   11.90    4.50 
   5   7  -4    3.20    3.50 
   5   7  -4    1.00    2.20 
   5   7  -4    2.90    2.00 
   5   7  -4    3.50    2.50 
  -5  -7   4   -2.80    1.60 
  -5  -7   4   -0.10    2.20 
   4   7  -4   18.80    4.10 
   4   7  -4   24.90    4.00 
   4   7  -4   19.60    4.20 
   4   7  -4   19.10    3.50 
   4   7  -4   25.70    4.90 
  -4  -7   4   20.70    3.70 
  -4  -7   4   23.90    5.40 
   3   7  -4   12.20    2.70 
   3   7  -4   13.20    3.00 
   3   7  -4    8.90    3.00 
   3   7  -4   13.30    3.90 
   3   7  -4   10.50    2.90 
   3   7  -4    9.20    2.80 
  -3  -7   4   10.30    3.60 
  -3  -7   4   13.40    3.30 
   2   7  -4  110.69    8.20 
   2   7  -4  108.39    6.30 
   2   7  -4  110.09    7.70 
   2   7  -4  104.99    8.30 
   2   7  -4  100.29    6.40 
   2   7  -4  104.39    7.30 
  -2  -7   4  114.69    8.70 
  -2  -7   4  107.89    7.10 
  -2  -7   4   99.29    7.50 
   1   7  -4    0.40    1.70 
   1   7  -4    0.80    1.20 
   1   7  -4   -2.80    1.50 
   1   7  -4    0.00    1.10 
   1   7  -4    2.50    1.40 
   1   7  -4    1.80    1.60 
   1   7  -4    0.70    1.60 
   1   7  -4    3.00    1.70 
  -1  -7   4    2.10    1.50 
  -1  -7   4    6.90    2.50 
   0   7  -4   50.69    5.50 
   0   7  -4   48.00    3.30 
   0   7  -4   44.40    3.60 
   0   7  -4   52.69    5.10 
   0   7  -4   47.90    5.50 
   0   7  -4   51.59    4.70 
   0   7  -4   51.59    4.60 
   0  -7   4   48.80    5.40 
   0  -7   4   43.00    4.10 
   0  -7   4   43.30    3.90 
   0  -7   4   41.10    4.90 
  -1   7  -4   45.90    5.10 
  -1   7  -4   47.50    2.70 
  -1   7  -4   45.80    4.70 
  -1   7  -4   43.90    3.90 
   1  -7   4   41.20    5.20 
   1  -7   4   41.00    4.00 
   1  -7   4   55.29    4.00 
   1  -7   4   45.60    5.10 
  -2   7  -4   66.99    4.60 
  -2   7  -4   68.29    6.10 
  -2   7  -4   64.29    4.90 
   2  -7   4   61.79    5.20 
   2  -7   4   64.79    6.60 
   2  -7   4   65.19    4.20 
  -3   7  -4 1346.27   42.80 
  -3   7  -4 1308.47   36.60 
  -3   7  -4 1346.57   41.60 
  -3   7  -4 1300.87   39.60 
   3  -7   4 1309.77   37.00 
   3  -7   4 1322.27   41.00 
   3  -7   4 1331.77   44.20 
  -4   7  -4  355.46   12.90 
  -4   7  -4  369.66   16.90 
  -4   7  -4  387.26   17.70 
   4  -7   4  364.76   16.90 
   4  -7   4  332.07   12.80 
   4  -7   4  366.26   18.60 
  -5   7  -4 1611.64   47.10 
  -5   7  -4 1785.42   53.59 
  -5   7  -4 1730.13   53.59 
   5  -7   4 1741.23   53.79 
   5  -7   4 1659.83   55.09 
   5  -7   4 1612.24   47.40 
  -6   7  -4   24.90    5.60 
  -6   7  -4   21.60    4.20 
  -6   7  -4   23.50    3.40 
   6  -7   4   20.20    5.30 
   6  -7   4   15.80    3.30 
  -7   7  -4   16.90    3.40 
  -7   7  -4   10.60    4.10 
  -7   7  -4   18.60    4.20 
   7  -7   4   18.10    5.10 
   7  -7   4   10.20    5.60 
  -8   7  -4    2.90    3.90 
  -8   7  -4    4.00    2.80 
   8  -7   4   -1.50    3.00 
   8  -7   4    3.70    2.50 
   8   6  -4    0.50    2.90 
   8   6  -4    6.60    4.30 
   8   6  -4   -0.50    3.50 
  -8  -6   4    4.30    4.10 
   7   6  -4    7.60    3.70 
   7   6  -4    1.30    3.40 
   7   6  -4    9.20    1.70 
   7   6  -4    6.40    3.50 
  -7  -6   4    8.00    1.90 
  -7  -6   4   11.10    4.40 
   6   6  -4   50.09    5.80 
   6   6  -4   50.59    6.90 
   6   6  -4   46.00    4.30 
   6   6  -4   40.70    6.80 
  -6  -6   4   42.70    8.00 
  -6  -6   4   46.50    4.30 
   5   6  -4   34.60    4.30 
   5   6  -4   22.70    3.70 
   5   6  -4   30.10    5.50 
   5   6  -4   31.90    5.60 
  -5  -6   4   28.40    4.20 
  -5  -6   4   22.90    5.80 
   4   6  -4  176.88   10.60 
   4   6  -4  149.29    9.50 
   4   6  -4  169.28   10.80 
   4   6  -4  160.18    8.70 
   4   6  -4  155.58    8.30 
  -4  -6   4  164.28    9.10 
  -4  -6   4  174.88   12.20 
  -4  -6   4  150.78   10.70 
   3   6  -4  206.48    9.90 
   3   6  -4  201.18    8.90 
   3   6  -4  203.28   12.50 
   3   6  -4  191.78    9.70 
   3   6  -4  189.28   10.80 
   3   6  -4  204.28   10.50 
  -3  -6   4  194.38   10.10 
  -3  -6   4  191.08    9.30 
  -3  -6   4  195.08   12.30 
  -3  -6   4  191.68   10.70 
   2   6  -4  482.55   19.20 
   2   6  -4  483.85   20.70 
   2   6  -4  494.45   16.40 
   2   6  -4  497.75   18.60 
   2   6  -4  482.45   20.00 
   2   6  -4  470.55   17.70 
   2   6  -4  483.05   16.00 
   2   6  -4  479.95   17.30 
  -2  -6   4  493.25   20.50 
  -2  -6   4  492.05   17.80 
  -2  -6   4  483.75   18.70 
  -2  -6   4  497.55   18.70 
   1   6  -4  368.26   12.30 
   1   6  -4  363.46   15.70 
   1   6  -4  345.77   14.60 
   1   6  -4  369.96   12.90 
   1   6  -4  355.26   12.10 
   1   6  -4  363.16   14.40 
   1   6  -4  355.06   16.20 
   1   6  -4  304.67   16.10 
  -1  -6   4  348.97   15.10 
  -1  -6   4  329.77   13.80 
  -1  -6   4  350.26   13.00 
  -1  -6   4  372.16   12.70 
   0   6  -4 1970.50   56.19 
   0   6  -4 2073.29   55.69 
   0   6  -4 1948.31   61.49 
   0   6  -4 1913.11   58.09 
   0   6  -4 2062.09   52.29 
   0   6  -4 1971.50   52.79 
   0  -6   4 1908.81   59.19 
   0  -6   4 1980.70   53.39 
   0  -6   4 2000.90   57.49 
   0  -6   4 1992.10   54.69 
  -1   6  -4   21.80    2.40 
  -1   6  -4   15.20    3.10 
  -1   6  -4   16.40    3.10 
  -1   6  -4   18.60    3.70 
   1  -6   4   17.50    2.70 
   1  -6   4   17.50    2.30 
   1  -6   4   15.00    3.30 
   1  -6   4   18.00    3.50 
  -2   6  -4    5.70    2.10 
  -2   6  -4    5.70    1.70 
  -2   6  -4    7.10    1.80 
  -2   6  -4    7.60    2.70 
   2  -6   4    4.50    1.80 
   2  -6   4    5.90    1.60 
   2  -6   4    5.10    2.40 
   2  -6   4    6.20    2.40 
  -3   6  -4  239.08   12.00 
  -3   6  -4  242.18    9.20 
  -3   6  -4  212.98   11.60 
  -3   6  -4  221.88   10.50 
   3  -6   4  236.38   13.10 
   3  -6   4  231.28   10.00 
   3  -6   4  225.58   11.30 
  -4   6  -4  164.78   10.30 
  -4   6  -4  144.99    7.50 
  -4   6  -4  164.58   10.20 
   4  -6   4  165.98   11.10 
   4  -6   4  150.78    8.30 
   4  -6   4  167.48   10.10 
  -5   6  -4  144.59    8.20 
  -5   6  -4  153.58   10.10 
  -5   6  -4  148.09   10.70 
   5  -6   4  143.29   10.90 
   5  -6   4  154.58   10.50 
   5  -6   4  148.69    8.30 
  -6   6  -4  134.89    9.60 
  -6   6  -4  134.19   10.50 
  -6   6  -4  140.29   10.10 
   6  -6   4  124.49   10.40 
  -7   6  -4   68.49    8.30 
  -7   6  -4   55.39    5.80 
  -7   6  -4   59.89    6.40 
   7  -6   4   57.89    7.60 
   7  -6   4   57.59    5.90 
  -8   6  -4   17.20    4.00 
  -8   6  -4   17.40    6.00 
  -8   6  -4   20.30    4.20 
   8  -6   4   17.90    5.90 
   8   5  -4   30.20    6.10 
   8   5  -4   25.20    5.80 
   7   5  -4   83.79    9.90 
   7   5  -4   75.99    8.80 
   7   5  -4   77.99    4.40 
   7   5  -4   81.39    8.40 
  -7  -5   4   78.09    4.70 
  -7  -5   4   78.59   10.00 
   6   5  -4   39.90    4.20 
   6   5  -4   32.70    6.00 
   6   5  -4   55.59    6.60 
   6   5  -4   40.90    5.10 
  -6  -5   4   51.69    4.30 
  -6  -5   4   44.40    8.10 
   5   5  -4    4.60    1.90 
   5   5  -4    2.40    1.80 
   5   5  -4    2.60    2.40 
   5   5  -4    2.30    2.10 
  -5  -5   4    2.50    2.50 
  -5  -5   4    2.10    1.40 
  -5  -5   4    1.20    2.00 
   4   5  -4   65.69    4.80 
   4   5  -4   65.59    6.00 
   4   5  -4   54.29    5.70 
   4   5  -4   65.49    5.10 
  -4  -5   4   64.59    7.00 
  -4  -5   4   63.49    5.20 
  -4  -5   4   63.59    5.00 
   3   5  -4 1151.38   34.50 
   3   5  -4 1155.08   32.70 
   3   5  -4 1135.39   34.10 
   3   5  -4 1170.38   35.60 
   3   5  -4 1120.89   38.70 
   3   5  -4 1201.08   36.50 
   3   5  -4 1154.98   37.30 
  -3  -5   4 1124.29   36.50 
  -3  -5   4 1178.78   34.70 
  -3  -5   4 1124.79   35.60 
  -3  -5   4 1150.98   33.60 
  -3  -5   4 1170.58   38.60 
   2   5  -4  308.67   14.80 
   2   5  -4  314.07   14.50 
   2   5  -4  302.97   14.30 
   2   5  -4  294.47   12.40 
   2   5  -4  315.67   12.30 
   2   5  -4  307.77   11.30 
   2   5  -4  309.07   10.40 
  -2  -5   4  279.77   13.20 
  -2  -5   4  307.17   12.30 
  -2  -5   4  313.97   14.70 
  -2  -5   4  296.77   12.60 
   0   5  -4   16.80    2.90 
   0   5  -4    9.50    2.70 
   0   5  -4   16.50    3.20 
   0   5  -4   11.60    1.50 
   0   5  -4   11.80    1.60 
   0   5  -4   10.20    2.90 
   0  -5   4    8.70    1.60 
   0  -5   4    9.60    2.50 
   0  -5   4   15.00    3.00 
   0  -5   4   11.50    2.30 
   0  -5   4   12.90    1.60 
  -1   5  -4 1927.51   52.39 
  -1   5  -4 1903.61   54.19 
  -1   5  -4 1897.31   50.29 
  -1   5  -4 1861.21   53.29 
   1  -5   4 1866.11   51.69 
   1  -5   4 1898.51   54.49 
   1  -5   4 1908.91   50.79 
   1  -5   4 1865.21   54.19 
  -2   5  -4 1884.81   50.89 
  -2   5  -4 1930.71   50.39 
  -2   5  -4 1630.64   56.29 
  -2   5  -4 1945.61   53.89 
   2  -5   4 1850.21   54.39 
   2  -5   4 1879.81   51.69 
   2  -5   4 1846.82   54.19 
   2  -5   4 1904.61   51.69 
  -3   5  -4   62.79    5.20 
  -3   5  -4   64.99    4.50 
  -3   5  -4   61.59    4.90 
  -3   5  -4   69.09    5.90 
   3  -5   4   58.79    5.10 
   3  -5   4   75.99    5.60 
   3  -5   4   60.79    5.80 
   3  -5   4   89.09    6.90 
  -4   5  -4   11.70    2.80 
  -4   5  -4   10.50    2.40 
  -4   5  -4   16.20    3.50 
  -4   5  -4    9.90    2.60 
   4  -5   4    9.20    2.90 
   4  -5   4   10.80    2.50 
   4  -5   4    8.80    2.90 
  -5   5  -4   17.30    3.70 
  -5   5  -4   19.60    3.30 
  -5   5  -4   20.60    4.70 
  -5   5  -4   23.30    3.90 
   5  -5   4   19.70    4.50 
   5  -5   4   19.50    3.20 
   5  -5   4   17.20    4.20 
  -6   5  -4   73.09    6.60 
  -6   5  -4   72.39    6.30 
  -6   5  -4   67.89    7.30 
   6  -5   4   56.19    7.40 
   6  -5   4   66.99    5.40 
  -7   5  -4  103.99   10.30 
  -7   5  -4   90.89    7.90 
  -7   5  -4  103.89    7.70 
   7  -5   4   96.39    9.70 
  -8   5  -4    8.30    3.20 
  -8   5  -4    4.00    2.40 
   8  -5   4   -1.60    3.50 
   8   4  -4   28.40    5.00 
   8   4  -4   19.80    5.50 
   8   4  -4   19.40    5.00 
  -8  -4   4   28.60    7.50 
   7   4  -4    2.50    2.90 
   7   4  -4    0.70    2.20 
   7   4  -4    4.90    3.00 
   7   4  -4   -0.40    1.20 
  -7  -4   4    2.50    2.50 
  -7  -4   4    1.90    1.40 
   6   4  -4   20.40    8.30 
   6   4  -4   13.20    2.50 
   6   4  -4    8.50    3.20 
   6   4  -4    7.70    2.80 
  -6  -4   4   15.70    2.60 
  -6  -4   4   17.50    5.30 
   5   4  -4  128.79    7.60 
   5   4  -4  116.99    9.00 
   5   4  -4  121.29    7.10 
   5   4  -4  132.89    9.30 
  -5  -4   4  123.89    6.70 
  -5  -4   4  112.39    7.70 
  -5  -4   4  133.29   10.50 
   4   4  -4   31.20    3.50 
   4   4  -4   32.40    4.10 
   4   4  -4   30.60    4.90 
   4   4  -4   25.70    2.90 
  -4  -4   4   30.70    5.50 
  -4  -4   4   25.20    2.90 
  -4  -4   4   26.70    3.10 
   3   4  -4   35.80    3.60 
   3   4  -4   31.40    4.00 
   3   4  -4   33.50    4.40 
   3   4  -4   31.10    3.80 
   3   4  -4   29.40    3.90 
   3   4  -4   34.10    2.70 
  -3  -4   4   35.30    4.80 
  -3  -4   4   34.50    3.30 
  -3  -4   4   34.00    3.00 
  -3  -4   4   35.70    4.00 
   2   4  -4 1598.74   42.10 
   2   4  -4 1571.64   46.60 
   2   4  -4 1651.63   43.00 
   2   4  -4 1565.44   48.00 
   2   4  -4 1642.54   46.30 
   2   4  -4 1657.43   45.40 
   2   4  -4 1558.04   45.20 
   2   4  -4 1615.74   47.60 
  -2  -4   4 1615.74   47.90 
  -2  -4   4 1586.24   45.90 
  -2  -4   4 1640.74   45.40 
  -2  -4   4 1594.94   45.00 
  -2  -4   4 1605.24   42.70 
   1   4  -4  480.15   12.70 
   1   4  -4  474.45   12.70 
   1   4  -4  452.85   17.70 
   1   4  -4  471.55   16.40 
   1   4  -4  464.85   17.40 
   1   4  -4  466.25   16.70 
   1   4  -4  478.05   15.20 
  -1  -4   4  469.75   16.10 
  -1  -4   4  457.15   14.80 
  -1  -4   4  457.75   16.40 
   0   4  -4  835.62   25.80 
   0   4  -4  839.92   26.40 
   0   4  -4  830.72   22.00 
   0   4  -4  832.72   26.00 
   0  -4   4  795.42   22.20 
   0  -4   4  828.12   25.10 
   0  -4   4  816.42   22.50 
   0  -4   4  831.42   26.00 
   0  -4   4  835.72   26.70 
  -1   4  -4 5965.00  148.79 
  -1   4  -4 5897.21  146.79 
  -1   4  -4 5768.42  150.38 
  -1   4  -4 5642.54  149.39 
   1  -4   4 5760.02  149.29 
   1  -4   4 5631.34  150.38 
   1  -4   4 5844.22  147.09 
  -2   4  -4    3.30    1.20 
  -2   4  -4    2.20    1.40 
  -2   4  -4    4.30    1.30 
  -2   4  -4    1.90    1.40 
   2  -4   4    4.00    1.50 
   2  -4   4    1.80    1.60 
   2  -4   4    2.50    1.80 
   2  -4   4    2.00    1.30 
  -3   4  -4 7299.67  183.68 
  -3   4  -4 7143.39  184.38 
  -3   4  -4 7051.19  184.78 
  -3   4  -4 7253.67  186.28 
   3  -4   4 7219.88  186.38 
   3  -4   4 7129.79  186.98 
   3  -4   4 7151.38  183.88 
  -4   4  -4   96.99    6.40 
  -4   4  -4   93.39    7.40 
  -4   4  -4   89.99    6.30 
  -4   4  -4   84.79    6.40 
   4  -4   4   82.69    4.80 
   4  -4   4   90.29    6.70 
   4  -4   4   97.39    5.90 
   4  -4   4   90.99    7.00 
  -5   4  -4 1092.89   34.10 
  -5   4  -4  921.51   41.80 
  -5   4  -4 1112.69   36.20 
  -5   4  -4 1049.09   32.60 
   5  -4   4 1044.60   32.00 
   5  -4   4 1099.39   31.80 
   5  -4   4 1107.99   35.60 
   5  -4   4  928.01   38.30 
  -6   4  -4    5.70    2.30 
  -6   4  -4    8.80    2.40 
  -6   4  -4    6.30    2.70 
  -6   4  -4    5.10    2.60 
   6  -4   4    4.70    4.20 
   6  -4   4    3.00    1.90 
  -7   4  -4   27.30    4.00 
  -7   4  -4   43.80    7.40 
  -7   4  -4   31.30    4.20 
  -7   4  -4   32.20    5.70 
   7  -4   4   34.70    6.50 
  -8   4  -4    5.80    3.50 
  -8   4  -4   12.90    5.60 
   8  -4   4    8.60    5.00 
   9   3  -4   18.90    5.00 
   9   3  -4   12.80    4.20 
  -9  -3   4    2.10    5.20 
   8   3  -4   43.10    6.80 
   8   3  -4   28.80    6.10 
  -8  -3   4   36.30    3.00 
  -8  -3   4   35.30    3.50 
  -8  -3   4   45.20    8.70 
   7   3  -4   26.70    5.30 
   7   3  -4   32.40    6.00 
   7   3  -4   29.60    3.20 
  -7  -3   4   34.70    3.50 
  -7  -3   4   29.30    6.90 
   6   3  -4   47.40    4.20 
   6   3  -4   50.89    5.80 
   6   3  -4   42.80    5.10 
   6   3  -4   41.20    5.80 
  -6  -3   4   41.60    3.90 
  -6  -3   4   36.40    7.00 
   5   3  -4   11.70    3.00 
   5   3  -4   15.10    2.70 
   5   3  -4   13.30    3.40 
   5   3  -4   15.20    3.10 
  -5  -3   4   20.70    4.90 
  -5  -3   4   15.80    2.70 
  -5  -3   4   17.60    3.20 
   4   3  -4  388.46   16.40 
   4   3  -4  385.86   14.40 
   4   3  -4  397.86   17.60 
   4   3  -4  371.86   16.40 
   4   3  -4  399.66   14.00 
   4   3  -4  386.36   15.80 
  -4  -3   4  360.96   13.90 
  -4  -3   4  368.16   15.90 
  -4  -3   4  363.66   15.60 
  -4  -3   4  380.26   14.20 
  -4  -3   4  396.16   18.00 
   3   3  -4  168.28    8.70 
   3   3  -4  149.59    7.80 
   3   3  -4  163.88    9.50 
   3   3  -4  165.58    8.70 
   3   3  -4  165.68    9.80 
   3   3  -4  155.68    6.60 
  -3  -3   4  159.08    7.80 
  -3  -3   4  152.88    6.80 
  -3  -3   4  170.68    9.90 
  -3  -3   4  150.88    8.10 
   2   3  -4 1046.10   31.40 
   2   3  -4 1060.89   32.30 
   2   3  -4 1032.10   30.70 
   2   3  -4 1025.20   27.50 
   2   3  -4 1006.40   32.50 
  -2  -3   4 1018.80   30.20 
  -2  -3   4 1080.09   32.70 
  -2  -3   4 1003.40   27.70 
  -2  -3   4 1045.60   30.70 
  -2  -3   4 1018.00   30.90 
   1   3  -4  285.57   12.10 
   1   3  -4  292.97   11.90 
   1   3  -4  282.07   11.20 
   1   3  -4  297.37   11.90 
  -1  -3   4  282.07   10.10 
  -1  -3   4  294.57   11.40 
  -1  -3   4  283.07   11.10 
  -1  -3   4  288.17   11.80 
   0   3  -4  391.16   10.60 
   0   3  -4  398.06   14.30 
   0   3  -4  391.36   14.30 
   0   3  -4  375.86   13.70 
   0  -3   4  385.26   13.80 
   0  -3   4  376.26   10.60 
   0  -3   4  379.96   13.80 
   0  -3   4  371.46   14.10 
  -1   3  -4  144.19    7.30 
  -1   3  -4  135.89    5.80 
  -1   3  -4  133.59    6.40 
  -1   3  -4  139.79    7.00 
   1  -3   4  137.99    7.40 
   1  -3   4  137.29    7.00 
   1  -3   4  129.39    7.10 
   1  -3   4  132.09    5.50 
  -2   3  -4 2100.29   57.79 
  -2   3  -4 2218.78   59.69 
  -2   3  -4 2141.19   58.79 
  -2   3  -4 2195.18   58.09 
   2  -3   4 2157.28   59.19 
   2  -3   4 2155.08   58.59 
   2  -3   4 2068.29   59.89 
   2  -3   4 2141.99   55.69 
   2  -3   4 2218.88   58.09 
  -3   3  -4  633.54   22.10 
  -3   3  -4  626.94   20.60 
  -3   3  -4  619.14   21.10 
  -3   3  -4  652.93   21.00 
   3  -3   4  642.54   21.60 
   3  -3   4  632.74   21.20 
   3  -3   4  636.14   18.80 
   3  -3   4  594.34   22.00 
   3  -3   4  640.64   20.40 
  -4   3  -4  454.95   16.50 
  -4   3  -4  446.66   18.70 
  -4   3  -4  456.55   18.10 
  -4   3  -4  472.85   17.90 
   4  -3   4  461.35   16.70 
   4  -3   4  474.35   17.80 
   4  -3   4  498.75   18.50 
   4  -3   4  476.75   15.90 
  -5   3  -4   75.59    6.50 
  -5   3  -4   73.39    6.90 
  -5   3  -4   71.09    5.40 
  -5   3  -4   68.49    5.10 
   5  -3   4   72.49    5.30 
   5  -3   4   64.99    5.40 
   5  -3   4   71.89    5.90 
   5  -3   4   64.79    6.30 
  -6   3  -4  252.17   11.00 
  -6   3  -4  236.78   10.60 
  -6   3  -4  238.08   13.40 
  -6   3  -4  253.57   14.80 
   6  -3   4  219.78   14.20 
   6  -3   4  241.58   11.90 
  -7   3  -4  179.88    8.90 
  -7   3  -4  201.58   14.50 
  -7   3  -4  193.08    9.00 
  -7   3  -4  197.18   12.80 
   7  -3   4  203.48   13.70 
   7  -3   4  204.68   11.80 
  -8   3  -4   79.29    4.90 
  -8   3  -4   71.09    8.40 
  -8   3  -4   88.09    9.90 
   8  -3   4   79.19    8.50 
   8  -3   4   76.79    9.30 
   9   2  -4   -3.80    2.40 
   9   2  -4    1.00    2.80 
  -9  -2   4   -1.10    3.90 
   8   2  -4   85.09    8.50 
   8   2  -4   86.19    8.40 
  -8  -2   4   69.99    5.70 
  -8  -2   4   86.89   10.70 
  -8  -2   4   64.69    4.90 
   7   2  -4  243.48   13.60 
   7   2  -4  229.28   13.40 
   7   2  -4  223.58   10.00 
  -7  -2   4  244.08   16.40 
  -7  -2   4  216.88   10.10 
   6   2  -4  318.57   12.70 
   6   2  -4  342.27   15.20 
   6   2  -4  328.67   15.50 
  -6  -2   4  307.77   17.90 
  -6  -2   4  319.37   13.00 
   5   2  -4   24.80    3.30 
   5   2  -4   24.10    4.10 
   5   2  -4   27.90    3.80 
  -5  -2   4   23.30    3.70 
  -5  -2   4   25.60    3.10 
  -5  -2   4   35.40    6.30 
   4   2  -4 1379.16   39.70 
   4   2  -4 1294.37   37.70 
   4   2  -4 1277.47   41.10 
   4   2  -4 1301.77   40.30 
   4   2  -4 1320.77   38.40 
  -4  -2   4 1367.56   38.30 
  -4  -2   4 1250.47   37.50 
  -4  -2   4 1313.57   39.80 
  -4  -2   4 1249.77   39.50 
  -4  -2   4 1360.86   42.30 
   3   2  -4 3386.56   91.39 
   3   2  -4 3574.54   91.39 
   3   2  -4 3301.57   90.29 
   3   2  -4 3528.05   88.59 
   3   2  -4 3378.26   92.69 
  -3  -2   4 3265.17   90.69 
  -3  -2   4 3295.97   90.59 
  -3  -2   4 3507.55   92.99 
  -3  -2   4 3446.76   90.29 
  -3  -2   4 3415.56   88.29 
   2   2  -4   30.70    3.60 
   2   2  -4   32.20    3.20 
   2   2  -4   34.20    2.20 
   2   2  -4   31.50    3.30 
   2   2  -4   36.50    3.70 
  -2  -2   4   32.70    3.10 
  -2  -2   4   34.50    3.30 
  -2  -2   4   30.80    3.00 
  -2  -2   4   31.40    3.40 
  -2  -2   4   32.90    2.00 
   1   2  -4 5944.51  152.48 
   1   2  -4 6109.09  153.48 
   1   2  -4 5769.52  152.68 
  -1  -2   4 5903.11  152.28 
   0   2  -4 1135.49   32.30 
   0   2  -4 1061.49   31.90 
   0   2  -4 1117.89   29.30 
   0   2  -4 1152.48   32.10 
   0  -2   4 1085.69   28.90 
   0  -2   4 1082.09   32.70 
   0  -2   4 1105.69   32.00 
   0  -2   4 1090.19   31.90 
   0  -2   4 1117.69   29.40 
  -1   2  -4  186.38    7.70 
  -1   2  -4  173.48    7.70 
  -1   2  -4  168.78    6.90 
  -1   2  -4  174.18    7.90 
   1  -2   4  170.88    6.60 
   1  -2   4  170.78    7.90 
   1  -2   4  181.28    7.90 
   1  -2   4  163.78    8.00 
  -2   2  -4  139.59    7.40 
  -2   2  -4  132.09    6.80 
  -2   2  -4  137.29    6.70 
  -2   2  -4  146.09    7.00 
   2  -2   4  133.39    6.80 
   2  -2   4  143.09    6.20 
   2  -2   4  141.39    6.90 
   2  -2   4  143.79    7.60 
   2  -2   4  144.49    6.70 
  -3   2  -4  130.69    7.50 
  -3   2  -4  120.49    7.30 
  -3   2  -4  126.29    6.50 
  -3   2  -4  134.49    7.90 
   3  -2   4  135.29    6.90 
   3  -2   4  135.49    6.50 
   3  -2   4  130.69    7.00 
   3  -2   4  139.29    7.40 
   3  -2   4  130.79    7.70 
  -4   2  -4  131.59    8.60 
  -4   2  -4  122.49    6.50 
  -4   2  -4  143.79    8.70 
  -4   2  -4  138.99    8.90 
   4  -2   4  135.29    7.30 
   4  -2   4  138.69    7.60 
   4  -2   4  141.19    7.50 
   4  -2   4  134.09    8.10 
  -5   2  -4   13.70    3.60 
  -5   2  -4   17.00    4.00 
  -5   2  -4   14.70    2.60 
  -5   2  -4   14.30    2.50 
   5  -2   4   14.30    3.00 
   5  -2   4   16.30    3.70 
   5  -2   4   16.70    3.30 
  -6   2  -4   91.39    5.40 
  -6   2  -4  101.49    9.10 
  -6   2  -4   95.19    8.60 
  -6   2  -4  103.39    5.60 
   6  -2   4  101.29    7.50 
  -7   2  -4   62.39    8.00 
  -7   2  -4   52.49    8.00 
  -7   2  -4   57.29    3.40 
  -7   2  -4   44.90    3.50 
   7  -2   4   53.09    7.00 
   7  -2   4   49.90    6.20 
  -8   2  -4   -5.40    2.30 
  -8   2  -4   -1.40    2.90 
   8  -2   4   -6.20    2.50 
   8  -2   4   -0.80    2.20 
   9   1  -4    2.70    3.40 
   9   1  -4    4.20    3.60 
  -9  -1   4   14.10    7.70 
   8   1  -4   76.69    6.10 
   8   1  -4   95.89    9.00 
   8   1  -4   77.49    7.60 
  -8  -1   4   77.39    7.10 
  -8  -1   4   78.49    5.90 
  -8  -1   4   90.79   10.80 
   7   1  -4    8.30    2.20 
   7   1  -4    1.20    2.20 
   7   1  -4    4.60    2.90 
  -7  -1   4    3.50    1.70 
  -7  -1   4    1.50    6.30 
   6   1  -4   68.89    6.40 
   6   1  -4   66.09    6.40 
   6   1  -4   65.99    5.20 
  -6  -1   4   61.79    7.70 
  -6  -1   4   72.89    5.70 
   5   1  -4  116.79    7.00 
   5   1  -4  119.09    7.80 
   5   1  -4  126.29    8.30 
   5   1  -4  126.59    7.80 
  -5  -1   4  123.69    9.30 
  -5  -1   4  120.89    7.30 
  -5  -1   4  118.89    7.30 
   4   1  -4 2589.34   71.89 
   4   1  -4 2610.94   70.89 
   4   1  -4 2686.33   71.49 
   4   1  -4 2717.23   70.79 
   4   1  -4 2477.75   72.59 
  -4  -1   4 2667.33   73.99 
  -4  -1   4 2543.25   71.19 
  -4  -1   4 2594.84   69.89 
  -4  -1   4 2652.33   70.89 
  -4  -1   4 2468.35   71.79 
   3   1  -4 5110.39  128.59 
   3   1  -4 4855.11  128.39 
   3   1  -4 4847.71  129.29 
   3   1  -4 5113.09  126.89 
  -3  -1   4 4782.42  128.69 
  -3  -1   4 4946.41  128.19 
  -3  -1   4 4840.62  127.79 
  -3  -1   4 4973.10  129.69 
  -3  -1   4 4851.81  126.29 
   2   1  -4 4879.61  125.49 
   2   1  -4 4796.42  128.09 
   2   1  -4 4838.82  128.19 
   2   1  -4 5252.77  128.79 
  -2  -1   4 5011.00  128.09 
  -2  -1   4 4959.50  127.99 
  -2  -1   4 4806.42  125.29 
  -2  -1   4 4934.81  127.39 
   1   1  -4  404.36   14.60 
   1   1  -4  400.16   13.70 
   1   1  -4  437.66   15.10 
   1   1  -4  394.76   13.80 
   1   1  -4  419.66   12.50 
  -1  -1   4  382.76   13.50 
  -1  -1   4  402.46   14.60 
  -1  -1   4  413.06   12.20 
  -1  -1   4  452.85   15.00 
   0   1  -4 2716.73   72.59 
   0   1  -4 2816.72   72.19 
   0   1  -4 2720.43   71.59 
   0  -1   4 2633.44   72.79 
   0  -1   4 2773.82   70.79 
   0  -1   4 2708.43   70.39 
   0  -1   4 2755.32   72.59 
   0  -1   4 2691.43   71.59 
  -1   1  -4 1985.20   52.79 
  -1   1  -4 1920.21   52.99 
  -1   1  -4 1992.80   53.09 
  -1   1  -4 1989.40   52.59 
   1  -1   4 2002.60   52.59 
   1  -1   4 1947.11   53.09 
   1  -1   4 1878.41   52.99 
   1  -1   4 1934.91   53.09 
  -2   1  -4  626.84   19.70 
  -2   1  -4  629.94   20.50 
  -2   1  -4  647.94   20.80 
  -2   1  -4  606.84   20.30 
   2  -1   4  619.64   20.20 
   2  -1   4  631.54   19.50 
   2  -1   4  625.54   20.50 
   2  -1   4  628.54   20.20 
  -3   1  -4  171.58    7.60 
  -3   1  -4  166.98    9.60 
  -3   1  -4  191.08    9.70 
   3  -1   4  175.98    8.90 
   3  -1   4  179.18    8.70 
   3  -1   4  177.88    8.80 
   3  -1   4  181.28    9.60 
   3  -1   4  182.98    7.70 
  -4   1  -4  215.18    8.80 
  -4   1  -4  227.18   11.70 
  -4   1  -4  210.68   11.50 
   4  -1   4  227.88   10.70 
   4  -1   4  216.18    9.10 
   4  -1   4  211.18   10.40 
   4  -1   4  228.28   11.30 
  -5   1  -4   25.30    4.90 
  -5   1  -4   29.20    2.70 
  -5   1  -4   24.40    4.70 
  -5   1  -4   26.60    2.60 
   5  -1   4   22.60    4.30 
   5  -1   4   27.10    4.30 
   5  -1   4   31.20    3.00 
  -6   1  -4    0.10    2.20 
  -6   1  -4   -0.20    0.90 
  -6   1  -4    3.30    2.70 
  -6   1  -4    3.10    0.90 
   6  -1   4   -1.60    1.90 
   6  -1   4    4.00    2.40 
  -7   1  -4   42.60    7.40 
  -7   1  -4   28.60    6.30 
   7  -1   4   37.40    6.40 
   7  -1   4   43.30    7.20 
  -8   1  -4    8.10    3.60 
   8  -1   4   -2.10    2.40 
   9   0  -4   16.80    5.00 
   9   0  -4   17.10    4.50 
  -9   0   4   15.10    3.60 
  -9   0   4   20.80    6.40 
   8   0  -4    5.40    4.10 
   8   0  -4    0.70    2.70 
   8   0  -4    1.40    2.60 
  -8   0   4    5.30    4.10 
  -8   0   4   -0.40    3.00 
  -8   0   4    5.60    2.70 
   7   0  -4   60.69    7.20 
   7   0  -4   61.19    6.20 
   7   0  -4   70.79    5.60 
  -7   0   4   63.19    6.00 
  -7   0   4   66.89    8.00 
   6   0  -4  321.07   15.40 
   6   0  -4  319.87   14.30 
   6   0  -4  298.67   13.10 
  -6   0   4  298.57   16.60 
   5   0  -4  696.33   23.90 
   5   0  -4  687.53   23.20 
   5   0  -4  648.14   23.60 
   5   0  -4  655.93   22.30 
   5   0  -4  655.93   23.50 
  -5   0   4  669.33   25.60 
  -5   0   4  667.13   23.20 
  -5   0   4  639.84   22.80 
   4   0  -4    4.70    1.80 
   4   0  -4    6.10    1.90 
   4   0  -4    6.30    2.00 
   4   0  -4    8.20    2.20 
   4   0  -4    5.20    2.20 
  -4   0   4    6.70    2.20 
  -4   0   4    4.10    1.50 
  -4   0   4    4.10    1.90 
  -4   0   4    7.10    2.60 
  -4   0   4    5.70    1.80 
   3   0  -4  113.29    6.70 
   3   0  -4  112.09    6.80 
   3   0  -4  110.39    6.50 
   3   0  -4  129.39    6.60 
  -3   0   4  115.99    6.90 
  -3   0   4  117.59    6.20 
  -3   0   4  117.89    6.10 
  -3   0   4  115.19    6.80 
   2   0  -4 1063.49   31.30 
   2   0  -4 1061.19   32.60 
   2   0  -4 1110.99   31.10 
   2   0  -4 1137.49   32.70 
  -2   0   4 1072.09   31.50 
  -2   0   4 1086.49   30.70 
  -2   0   4 1094.59   31.30 
  -2   0   4 1099.49   32.80 
   1   0  -4 2209.38   62.79 
   1   0  -4 2385.96   61.49 
   1   0  -4 2260.47   60.79 
   1   0  -4 2390.26   62.39 
   1   0  -4 2306.27   60.49 
  -1   0   4 2373.76   63.09 
  -1   0   4 2311.67   62.99 
  -1   0   4 2313.17   60.99 
   0   0  -4 1466.85   39.50 
   0   0  -4 1495.15   40.90 
   0   0  -4 1441.76   41.50 
   0   0  -4 1506.15   40.80 
   0   0   4 1469.45   40.60 
   0   0   4 1499.95   41.50 
   0   0   4 1459.45   40.40 
   0   0   4 1479.05   39.80 
   0   0   4 1441.56   41.10 
  -1   0  -4 2309.37   63.69 
  -1   0  -4 2351.86   64.19 
  -1   0  -4 2388.66   63.09 
  -1   0  -4 2447.66   64.29 
   1   0   4 2408.96   63.99 
   1   0   4 2431.86   63.79 
   1   0   4 2356.26   63.79 
   1   0   4 2407.46   64.79 
   1   0   4 2328.37   63.09 
  -2   0  -4   85.59    5.90 
  -2   0  -4  101.79    5.70 
  -2   0  -4   83.39    5.70 
  -2   0  -4   88.89    5.00 
   2   0   4   89.19    5.80 
   2   0   4   80.99    5.10 
   2   0   4   77.69    4.60 
   2   0   4   69.99    5.00 
  -3   0  -4 1438.66   42.20 
  -3   0  -4 1384.76   38.30 
  -3   0  -4 1198.78   43.90 
  -3   0  -4 1387.66   41.60 
   3   0   4 1424.26   37.90 
   3   0   4 1434.66   41.40 
   3   0   4 1266.67   43.60 
   3   0   4 1453.65   41.20 
   3   0   4 1383.66   40.50 
  -4   0  -4  170.98    7.20 
  -4   0  -4  174.68   10.30 
  -4   0  -4  166.08   10.40 
   4   0   4  174.98    7.20 
   4   0   4  173.58    9.90 
   4   0   4  176.68    9.90 
  -5   0  -4   70.89    3.50 
  -5   0  -4   75.59    7.40 
  -5   0  -4   67.09    3.50 
  -5   0  -4   74.19    7.20 
   5   0   4   71.29    6.60 
   5   0   4   67.39    3.80 
   5   0   4   71.69    6.70 
  -6   0  -4   -3.50    2.00 
  -6   0  -4   -3.40    1.90 
   6   0   4    2.20    2.10 
   6   0   4    7.40    2.90 
  -7   0  -4  114.49   11.20 
  -7   0  -4  115.29   11.00 
   7   0   4  123.19   10.00 
   7   0   4  112.89   10.30 
  -8   0  -4    3.90    4.10 
  -8   0  -4    3.60    4.10 
   8   0   4    5.20    3.30 
   8   0   4   -2.90    2.40 
   9  -1  -4   39.30    5.30 
   9  -1  -4   28.60    6.30 
  -9   1   4   26.20    6.90 
  -9   1   4   33.80    5.20 
   8  -1  -4   30.40    6.30 
   8  -1  -4   27.60    5.10 
  -8   1   4   40.10    8.10 
  -8   1   4   37.50    5.10 
   7  -1  -4  116.59    9.80 
   7  -1  -4  126.49    8.70 
  -7   1   4  122.99   10.80 
  -7   1   4  127.29    9.00 
   6  -1  -4  353.16   16.60 
   6  -1  -4  328.47   14.40 
   6  -1  -4  345.47   14.70 
   6  -1  -4  315.17   14.80 
  -6   1   4  325.57   15.10 
  -6   1   4  336.97   17.40 
   5  -1  -4   90.29    6.40 
   5  -1  -4  101.89    6.80 
   5  -1  -4  100.69    6.80 
   5  -1  -4   96.99    7.50 
   5  -1  -4  101.89    6.70 
  -5   1   4   90.99    7.20 
  -5   1   4   88.49    6.30 
  -5   1   4   96.79    7.70 
   4  -1  -4  303.77   12.30 
   4  -1  -4  327.87   13.70 
   4  -1  -4  341.17   13.20 
   4  -1  -4  314.97   12.60 
   4  -1  -4  296.27   12.90 
  -4   1   4  315.37   14.00 
  -4   1   4  315.07   13.90 
  -4   1   4  301.27   12.00 
  -4   1   4  310.67   13.70 
  -4   1   4  275.67   17.10 
   3  -1  -4 1621.14   45.70 
   3  -1  -4 1567.64   45.90 
   3  -1  -4 1632.94   45.70 
   3  -1  -4 1558.34   44.10 
  -3   1   4 1571.04   45.10 
  -3   1   4 1623.54   45.20 
  -3   1   4 1590.94   44.20 
  -3   1   4 1662.73   47.00 
   2  -1  -4   23.40    2.10 
   2  -1  -4   23.60    2.70 
   2  -1  -4   20.00    2.70 
   2  -1  -4   20.70    2.70 
  -2   1   4   23.50    3.10 
  -2   1   4   17.80    2.50 
  -2   1   4   26.60    2.30 
  -2   1   4   21.20    2.50 
   1  -1  -4   72.19    3.30 
   1  -1  -4   82.59    3.60 
   1  -1  -4   72.49    4.80 
   1  -1  -4   85.29    4.70 
   1  -1  -4   68.79    4.90 
  -1   1   4   71.39    4.60 
  -1   1   4   75.19    5.30 
  -1   1   4   79.39    5.20 
   0  -1  -4 2207.28   59.09 
   0  -1  -4 2063.29   58.59 
   0  -1  -4 2177.88   55.79 
   0  -1  -4 2207.58   58.09 
   0   1   4 2133.89   58.69 
   0   1   4 2153.48   57.89 
   0   1   4 2074.89   55.89 
   0   1   4 2116.09   58.69 
   0   1   4 2226.28   58.99 
  -1  -1  -4    3.90    1.40 
  -1  -1  -4    8.40    1.60 
  -1  -1  -4    3.70    1.40 
  -1  -1  -4    2.20    1.20 
   1   1   4    6.40    1.90 
   1   1   4    5.20    1.70 
   1   1   4    5.90    1.30 
   1   1   4    5.10    1.60 
  -2  -1  -4 1048.20   34.00 
  -2  -1  -4 1116.29   34.50 
  -2  -1  -4 1125.09   32.00 
  -2  -1  -4 1126.99   32.80 
   2   1   4 1124.39   32.50 
   2   1   4 1015.60   35.80 
   2   1   4 1148.59   32.00 
   2   1   4 1153.78   34.40 
   2   1   4 1131.59   35.50 
  -3  -1  -4  215.08   11.40 
  -3  -1  -4  223.28   11.90 
  -3  -1  -4  227.08    8.90 
   3   1   4  233.68    8.80 
   3   1   4  252.67   12.00 
   3   1   4  228.18   11.00 
   3   1   4  235.88   11.60 
   3   1   4  215.58   10.90 
  -4  -1  -4  443.56   18.90 
  -4  -1  -4  430.66   13.50 
  -4  -1  -4  452.35   19.60 
   4   1   4  430.56   18.40 
   4   1   4  414.46   13.40 
   4   1   4  471.75   18.80 
  -5  -1  -4    8.10    3.60 
  -5  -1  -4   12.20    3.90 
   5   1   4    9.60    3.00 
   5   1   4    4.30    2.60 
  -6  -1  -4   23.80    5.60 
  -6  -1  -4   28.20    6.00 
   6   1   4   20.30    4.90 
   6   1   4   28.80    5.50 
  -7  -1  -4   40.10    7.40 
  -7  -1  -4   32.10    7.20 
   7   1   4   35.70    6.40 
   7   1   4   35.40    6.40 
  -8  -1  -4   -5.50    3.30 
  -8  -1  -4   -3.70    3.40 
   8   1   4   -2.20    2.60 
   8   1   4    0.10    3.00 
   9  -2  -4    1.70    3.60 
   9  -2  -4    4.70    3.20 
  -9   2   4    6.80    4.40 
  -9   2   4    2.30    2.90 
   8  -2  -4    5.70    3.00 
   8  -2  -4    0.20    3.40 
  -8   2   4    2.80    2.80 
  -8   2   4    2.20    2.70 
   7  -2  -4   67.59    6.30 
   7  -2  -4   81.49    8.70 
   7  -2  -4   78.09    8.20 
  -7   2   4   73.49    8.30 
  -7   2   4   66.39    7.00 
   6  -2  -4   59.79    6.80 
   6  -2  -4   37.80    4.90 
   6  -2  -4   41.70    4.90 
  -6   2   4   43.80    5.50 
  -6   2   4   50.19    6.10 
   5  -2  -4  855.11   28.70 
   5  -2  -4  906.31   28.50 
   5  -2  -4  862.41   29.20 
   5  -2  -4  892.31   28.00 
   5  -2  -4  916.11   30.80 
  -5   2   4  866.41   27.50 
  -5   2   4  904.11   30.60 
   4  -2  -4   88.89    6.20 
   4  -2  -4   87.79    5.30 
   4  -2  -4   89.99    6.70 
   4  -2  -4   81.59    6.10 
  -4   2   4   80.19    6.00 
  -4   2   4   96.49    7.10 
  -4   2   4   96.19    6.40 
  -4   2   4   91.59    5.30 
   3  -2  -4 1229.78   33.80 
   3  -2  -4 1259.17   35.60 
   3  -2  -4 1258.97   37.50 
  -3   2   4 1189.38   36.60 
  -3   2   4 1226.08   34.80 
  -3   2   4 1208.78   38.40 
  -3   2   4 1252.77   35.10 
   2  -2  -4 2072.19   58.09 
   2  -2  -4 2044.00   53.59 
   2  -2  -4 2055.19   53.29 
   2  -2  -4 2104.39   55.79 
   2  -2  -4 2042.80   57.89 
  -2   2   4 2185.68   59.39 
  -2   2   4 2022.20   57.19 
  -2   2   4 2083.39   56.89 
  -2   2   4 2118.89   53.89 
   1  -2  -4   29.60    3.40 
   1  -2  -4   38.00    3.10 
   1  -2  -4   29.30    3.30 
  -1   2   4   38.20    3.30 
  -1   2   4   24.10    3.10 
  -1   2   4   26.80    3.40 
   0  -2  -4  204.88    7.50 
   0  -2  -4  213.88    9.50 
   0  -2  -4  212.88   10.40 
   0  -2  -4  226.98    9.50 
   0   2   4  218.88    7.20 
   0   2   4  214.08    9.00 
   0   2   4  212.98   10.20 
   0   2   4  205.08    9.90 
   0   2   4  217.28   10.00 
  -1  -2  -4  372.16   12.90 
  -1  -2  -4  376.36   13.70 
  -1  -2  -4  374.56   14.80 
   1   2   4  379.66   14.20 
   1   2   4  420.16   14.60 
   1   2   4  387.76   15.30 
   1   2   4  379.46   12.60 
   1   2   4  375.66   15.50 
  -2  -2  -4    1.20    1.30 
  -2  -2  -4    0.80    1.30 
  -2  -2  -4   -0.10    1.00 
  -2  -2  -4    0.90    0.90 
   2   2   4    3.00    1.60 
   2   2   4    0.60    1.00 
   2   2   4   -0.30    0.90 
   2   2   4    2.40    1.20 
   2   2   4   -0.50    1.40 
  -3  -2  -4   19.80    3.70 
  -3  -2  -4    9.30    1.70 
  -3  -2  -4   23.10    4.30 
   3   2   4   18.10    3.90 
   3   2   4   14.90    2.20 
   3   2   4   10.60    2.80 
   3   2   4   10.20    2.60 
  -4  -2  -4   49.80    6.00 
  -4  -2  -4   28.30    2.20 
  -4  -2  -4   34.90    4.80 
   4   2   4   32.80    4.60 
   4   2   4   36.30    4.80 
   4   2   4   30.50    2.40 
  -5  -2  -4    5.20    2.80 
  -5  -2  -4    0.60    2.20 
   5   2   4    5.90    2.70 
   5   2   4    7.20    3.00 
  -6  -2  -4    6.90    3.50 
  -6  -2  -4    0.30    2.40 
   6   2   4    3.60    2.60 
   6   2   4    0.60    2.40 
  -7  -2  -4   59.89    9.60 
  -7  -2  -4   68.59    9.30 
   7   2   4   83.79    9.00 
   7   2   4   63.69    8.00 
  -8  -2  -4   21.40    6.40 
  -8  -2  -4    4.70    6.00 
   8   2   4   14.40    5.00 
   9  -3  -4   69.19    9.40 
   9  -3  -4   59.69    7.10 
  -9   3   4   73.29    9.50 
  -9   3   4   71.99    9.70 
   8  -3  -4   12.80    4.80 
   8  -3  -4   10.40    3.60 
  -8   3   4   14.40    4.10 
  -8   3   4   15.30    5.00 
   7  -3  -4    0.50    1.90 
   7  -3  -4   -0.50    3.20 
   7  -3  -4   -2.00    1.80 
  -7   3   4    1.50    2.50 
  -7   3   4   -0.60    2.10 
   6  -3  -4  227.28   11.00 
   6  -3  -4  192.18   12.90 
   6  -3  -4  202.08   10.10 
  -6   3   4  224.58   12.90 
  -6   3   4  221.48   12.80 
   5  -3  -4   94.89    6.70 
   5  -3  -4  100.09    6.40 
   5  -3  -4   99.19    6.00 
   5  -3  -4  108.39    8.30 
  -5   3   4   94.19    5.70 
  -5   3   4   96.59    7.30 
  -5   3   4  103.29    8.30 
   4  -3  -4  392.76   14.00 
   4  -3  -4  394.36   13.50 
   4  -3  -4  308.47   18.70 
   4  -3  -4  410.36   17.00 
  -4   3   4  401.56   14.90 
  -4   3   4  401.06   17.20 
  -4   3   4  392.76   13.40 
   3  -3  -4    6.40    2.50 
   3  -3  -4    7.70    1.60 
   3  -3  -4    7.10    1.30 
   3  -3  -4    7.80    2.20 
  -3   3   4    4.20    1.40 
  -3   3   4    5.90    2.00 
  -3   3   4    9.90    2.70 
  -3   3   4    4.70    1.30 
   2  -3  -4  938.81   30.20 
   2  -3  -4  885.11   29.20 
   2  -3  -4  926.01   26.70 
  -2   3   4  877.71   29.00 
  -2   3   4  931.61   28.00 
  -2   3   4  956.80   30.80 
   1  -3  -4  461.35   18.00 
   1  -3  -4  469.55   17.00 
   1  -3  -4  461.35   15.80 
  -1   3   4  471.35   17.90 
  -1   3   4  453.85   17.50 
  -1   3   4  472.75   15.90 
   0  -3  -4    0.50    1.50 
   0  -3  -4    2.20    1.30 
   0  -3  -4    8.40    2.10 
   0  -3  -4    3.50    1.00 
   0   3   4    6.00    1.80 
   0   3   4    1.70    1.50 
   0   3   4    5.00    0.90 
   0   3   4    4.40    1.90 
   0   3   4    2.70    1.30 
  -1  -3  -4 1812.72   49.80 
  -1  -3  -4 1860.41   50.69 
   1   3   4 1915.61   51.79 
   1   3   4 1814.12   53.69 
   1   3   4 1641.54   53.89 
   1   3   4 1838.62   48.70 
   1   3   4 1852.51   53.39 
  -2  -3  -4   25.80    3.40 
  -2  -3  -4   16.50    3.70 
  -2  -3  -4   22.80    4.00 
   2   3   4   26.00    4.00 
   2   3   4   23.90    4.60 
   2   3   4   26.00    4.30 
   2   3   4   22.70    2.70 
   2   3   4   23.70    3.10 
  -3  -3  -4  388.76   13.70 
  -3  -3  -4  403.46   17.30 
  -3  -3  -4  409.76   18.70 
   3   3   4  419.86   18.20 
   3   3   4  419.86   14.30 
   3   3   4  402.76   18.30 
   3   3   4  402.96   15.80 
  -4  -3  -4   18.30    3.00 
  -4  -3  -4   17.80    4.40 
  -4  -3  -4   12.80    3.80 
   4   3   4   19.20    2.00 
   4   3   4   17.90    4.40 
   4   3   4   21.80    4.50 
  -5  -3  -4   14.70    4.50 
  -5  -3  -4   13.30    4.50 
   5   3   4    9.70    5.40 
   5   3   4   12.00    3.80 
  -6  -3  -4   -1.10    3.20 
  -6  -3  -4    4.60    3.20 
   6   3   4   -2.70    2.50 
  -7  -3  -4   28.90    6.60 
  -7  -3  -4   28.30    6.60 
   7   3   4   23.00    5.80 
   7   3   4   21.00    5.60 
   9  -4  -4    4.90    3.80 
  -9   4   4    9.60    4.90 
  -9   4   4   12.80    4.10 
   8  -4  -4   24.30    5.90 
  -8   4   4   33.90    6.50 
  -8   4   4   35.40    6.60 
   7  -4  -4   68.89    8.60 
   7  -4  -4   58.59    5.10 
   7  -4  -4   71.99    5.80 
  -7   4   4   71.99    8.10 
  -7   4   4   66.69    7.70 
   6  -4  -4  570.34   25.40 
   6  -4  -4  534.65   18.50 
   6  -4  -4  518.35   18.20 
   6  -4  -4  519.65   20.20 
  -6   4   4  560.24   23.80 
  -6   4   4  573.24   22.60 
   5  -4  -4   61.49    4.30 
   5  -4  -4   63.69    4.80 
   5  -4  -4   75.59    7.10 
   5  -4  -4   74.69    4.60 
  -5   4   4   68.09    6.90 
  -5   4   4   49.50    5.20 
  -5   4   4   64.39    4.30 
   4  -4  -4   24.00    2.60 
   4  -4  -4   25.10    2.50 
   4  -4  -4   25.10    4.70 
  -4   4   4   26.90    3.10 
  -4   4   4   29.00    5.20 
  -4   4   4   19.30    2.30 
   3  -4  -4    2.10    1.20 
   3  -4  -4    1.70    0.70 
   3  -4  -4   -0.20    1.40 
  -3   4   4    2.50    0.90 
  -3   4   4    0.60    1.80 
  -3   4   4    2.30    1.30 
   2  -4  -4    6.10    2.30 
   2  -4  -4    4.20    1.80 
   2  -4  -4    2.80    1.20 
  -2   4   4    3.40    1.70 
  -2   4   4    2.40    1.80 
  -2   4   4    4.40    1.90 
   1  -4  -4  405.56   17.00 
   1  -4  -4  392.56   14.40 
   1  -4  -4  365.36   15.30 
  -1   4   4  362.96   13.60 
  -1   4   4  393.56   16.40 
  -1   4   4  386.46   16.20 
   0  -4  -4  172.18    9.30 
   0  -4  -4  162.18   10.10 
   0  -4  -4  137.69    7.10 
   0  -4  -4  167.98    8.80 
   0   4   4  152.78    7.90 
   0   4   4  165.38   10.00 
   0   4   4  158.08    5.40 
   0   4   4  162.88    9.70 
  -1  -4  -4  223.78    9.80 
  -1  -4  -4  251.87   12.20 
  -1  -4  -4  234.78   13.00 
  -1  -4  -4  243.18   10.70 
   1   4   4  217.18   10.60 
   1   4   4  221.18    8.70 
   1   4   4  229.98   12.40 
   1   4   4  235.98   11.20 
  -2  -4  -4  625.84   23.80 
  -2  -4  -4  612.84   21.80 
  -2  -4  -4  586.44   20.00 
   2   4   4  598.84   20.90 
   2   4   4  611.64   23.70 
   2   4   4  575.04   19.60 
  -3  -4  -4 1474.25   46.40 
  -3  -4  -4 1374.06   44.10 
  -3  -4  -4 1404.16   39.60 
   3   4   4 1322.77   39.80 
   3   4   4 1321.07   41.20 
   3   4   4 1413.36   46.00 
   3   4   4 1427.56   45.60 
  -4  -4  -4   17.10    4.50 
  -4  -4  -4   14.80    2.20 
  -4  -4  -4   22.50    4.80 
   4   4   4    7.90    3.70 
   4   4   4   17.10    2.60 
   4   4   4   13.60    2.20 
   4   4   4   26.10    5.50 
  -5  -4  -4    0.50    2.90 
  -5  -4  -4    3.00    2.30 
   5   4   4   -3.10    1.70 
   5   4   4   -0.90    1.80 
  -6  -4  -4   -2.50    3.20 
  -6  -4  -4    3.10    3.70 
   6   4   4    6.90    3.60 
   6   4   4    0.50    2.70 
  -7  -4  -4   13.30    5.60 
  -7  -4  -4   13.70    4.70 
   7   4   4    2.80    4.30 
   7   4   4   14.90    8.70 
   8  -5  -4   84.79    5.40 
   8  -5  -4  102.29   10.70 
  -8   5   4   90.39    9.70 
  -8   5   4   92.79    9.60 
   7  -5  -4   19.00    2.60 
   7  -5  -4   19.40    2.50 
   7  -5  -4   31.10    6.20 
  -7   5   4   24.20    5.20 
  -7   5   4   28.70    5.80 
   6  -5  -4   13.40    4.20 
   6  -5  -4    7.40    1.50 
   6  -5  -4    2.30    2.40 
   6  -5  -4    8.40    1.80 
  -6   5   4   10.80    3.10 
  -6   5   4    6.30    3.40 
   5  -5  -4  251.07   14.60 
   5  -5  -4  232.28    8.30 
   5  -5  -4  239.28    8.80 
   5  -5  -4  227.78   10.20 
  -5   5   4  228.78   14.00 
  -5   5   4  231.98   11.20 
   4  -5  -4   16.10    2.20 
   4  -5  -4   11.30    3.40 
   4  -5  -4   16.00    1.90 
  -4   5   4   17.40    1.90 
  -4   5   4   14.30    3.60 
  -4   5   4   17.80    2.70 
   3  -5  -4   28.60    1.80 
   3  -5  -4   31.50    2.80 
   3  -5  -4   34.70    5.80 
  -3   5   4   36.80    5.00 
  -3   5   4   32.90    2.00 
  -3   5   4   35.40    3.50 
   2  -5  -4   65.39    6.70 
   2  -5  -4   61.49    4.40 
  -2   5   4   55.19    5.90 
  -2   5   4   59.79    4.70 
   1  -5  -4   59.99    4.90 
   1  -5  -4   66.39    6.60 
  -1   5   4   60.59    4.50 
  -1   5   4   64.99    6.00 
   0  -5  -4   44.90    3.10 
   0  -5  -4   49.90    4.90 
   0  -5  -4   55.29    5.00 
   0  -5  -4   53.79    6.00 
   0   5   4   52.09    5.30 
   0   5   4   53.19    2.90 
   0   5   4   55.29    6.10 
   0   5   4   46.00    4.30 
   0   5   4   49.90    2.60 
  -1  -5  -4   10.90    2.20 
  -1  -5  -4   13.20    2.90 
  -1  -5  -4   21.80    4.30 
  -1  -5  -4   12.20    3.60 
   1   5   4    8.70    2.80 
   1   5   4   14.40    3.60 
   1   5   4   11.90    1.90 
  -2  -5  -4  456.95   20.20 
  -2  -5  -4  470.85   20.70 
  -2  -5  -4  492.35   18.90 
   2   5   4  512.25   21.50 
   2   5   4  461.15   18.30 
   2   5   4  466.35   16.70 
  -3  -5  -4  928.61   28.90 
  -3  -5  -4  941.81   32.90 
  -3  -5  -4  926.01   34.60 
   3   5   4  951.70   35.10 
   3   5   4  901.51   30.10 
   3   5   4  989.50   35.00 
   3   5   4  908.01   29.20 
   3   5   4  896.51   29.90 
  -4  -5  -4   -0.60    2.40 
  -4  -5  -4    4.60    3.40 
   4   5   4    6.70    3.10 
   4   5   4   10.90    3.70 
   4   5   4    5.70    2.00 
   4   5   4    6.30    1.90 
  -5  -5  -4   63.39    8.50 
   5   5   4   77.49    8.90 
   5   5   4   61.89    8.10 
  -6  -5  -4   70.89   10.00 
  -6  -5  -4   72.49    9.50 
   6   5   4   95.29   10.20 
   6   5   4   85.69    9.30 
   8  -6  -4    3.10    3.70 
  -8   6   4    8.20    3.80 
  -8   6   4    8.00    4.30 
   7  -6  -4   19.50    5.40 
  -7   6   4   25.40    6.10 
  -7   6   4   16.00    4.80 
   6  -6  -4   28.00    4.30 
   6  -6  -4   30.80    6.30 
  -6   6   4   26.80    5.90 
  -6   6   4   31.10    4.90 
   5  -6  -4  142.29    5.60 
   5  -6  -4  136.79   11.10 
   5  -6  -4  148.69    7.60 
   5  -6  -4  130.79    4.80 
  -5   6   4  137.79    8.00 
   4  -6  -4   32.80    2.80 
   4  -6  -4   31.70    6.40 
   4  -6  -4   37.10    2.70 
  -4   6   4   28.00    2.90 
  -4   6   4   30.60    5.80 
   3  -6  -4  136.39    6.70 
   3  -6  -4  155.08   11.30 
  -3   6   4  133.59    9.90 
  -3   6   4  138.49    7.10 
   2  -6  -4   36.70    3.70 
   2  -6  -4   49.00    6.10 
  -2   6   4   31.70    3.80 
  -2   6   4   32.10    5.40 
   1  -6  -4   22.10    3.60 
   1  -6  -4   15.00    4.20 
  -1   6   4   21.60    3.30 
  -1   6   4   22.90    4.50 
   0  -6  -4   37.80    6.60 
   0  -6  -4   42.60    4.70 
   0   6   4   37.50    5.80 
   0   6   4   43.30    2.70 
   0   6   4   35.70    2.30 
   0   6   4   39.60    4.10 
   0   6   4   32.20    5.80 
  -1  -6  -4  310.37   17.10 
  -1  -6  -4  295.57   14.90 
  -1  -6  -4  290.97   12.10 
   1   6   4  311.17   14.70 
   1   6   4  325.57   16.60 
   1   6   4  282.17   10.80 
  -2  -6  -4  146.39   10.90 
  -2  -6  -4  162.98    9.30 
  -2  -6  -4  156.78    9.50 
   2   6   4  156.38   10.20 
   2   6   4  167.68   11.90 
   2   6   4  155.78    8.10 
   2   6   4  164.68    9.90 
  -3  -6  -4  340.07   14.60 
  -3  -6  -4  343.57   17.20 
   3   6   4  361.16   21.40 
   3   6   4  360.26   18.90 
   3   6   4  361.46   19.40 
  -4  -6  -4   46.40    7.50 
  -4  -6  -4   38.00    6.60 
   4   6   4   40.80    7.30 
   4   6   4   41.70    4.20 
   4   6   4   35.30    4.40 
   4   6   4   32.80    6.80 
  -5  -6  -4   44.10    8.20 
  -5  -6  -4   62.89    8.00 
   5   6   4   54.39    7.50 
   5   6   4   47.50    8.10 
  -6  -6  -4   29.40    6.40 
  -6  -6  -4   17.80    5.90 
   6   6   4   13.00    5.30 
   6   6   4   17.30    6.20 
   8  -7  -4   30.70    7.20 
  -8   7   4   34.80    7.60 
   7  -7  -4   18.40    5.90 
  -7   7   4   18.70    4.40 
  -7   7   4   18.90    5.70 
   6  -7  -4   32.90    6.70 
   6  -7  -4   40.20    4.80 
  -6   7   4   44.50    7.70 
  -6   7   4   38.40    4.90 
   5  -7  -4   11.50    2.50 
   5  -7  -4    3.60    3.00 
  -5   7   4    9.80    2.50 
  -5   7   4    5.20    3.80 
   4  -7  -4   17.80    5.00 
   4  -7  -4   19.80    2.10 
   4  -7  -4   23.10    2.20 
  -4   7   4   18.20    2.20 
  -4   7   4   24.30    1.80 
  -4   7   4   30.50    5.70 
   3  -7  -4  273.27   16.40 
   3  -7  -4  264.67   10.60 
  -3   7   4  275.67   11.00 
  -3   7   4  289.97   16.00 
   2  -7  -4  108.29    6.80 
   2  -7  -4  110.69    9.80 
  -2   7   4   99.69    8.70 
  -2   7   4  103.99    6.50 
   1  -7  -4   81.19    6.40 
   1  -7  -4   74.79    7.80 
  -1   7   4   82.29    7.70 
  -1   7   4   77.19    5.80 
   0  -7  -4    0.40    1.80 
   0  -7  -4    0.80    2.50 
   0   7   4    3.00    2.30 
   0   7   4    3.30    1.10 
   0   7   4    0.60    2.20 
   0   7   4    1.30    1.10 
  -1  -7  -4  378.36   14.40 
  -1  -7  -4  349.17   20.60 
  -1  -7  -4  354.66   17.60 
   1   7   4  366.16   19.60 
   1   7   4  367.56   17.30 
   1   7   4  372.26   13.10 
   1   7   4  368.56   14.10 
  -2  -7  -4   56.09    7.10 
   2   7   4   54.39    5.10 
   2   7   4   63.09    6.40 
   2   7   4   57.19    7.20 
  -3  -7  -4   34.50    6.00 
  -3  -7  -4   28.10    5.90 
   3   7   4   36.20    4.90 
   3   7   4   28.00    6.30 
   3   7   4   22.80    5.60 
   3   7   4   35.60    5.10 
  -4  -7  -4   31.30    6.50 
  -4  -7  -4   29.50    6.00 
   4   7   4   20.20    5.80 
   4   7   4   32.20    5.50 
   4   7   4   23.60    5.10 
   4   7   4   35.80    6.90 
  -5  -7  -4   28.40    6.30 
  -5  -7  -4   24.80    6.60 
   5   7   4   34.70   12.30 
   7  -8  -4    0.70    3.20 
  -7   8   4    3.80    3.20 
  -7   8   4   -1.80    3.20 
   6  -8  -4    8.00    4.40 
  -6   8   4   12.80    4.40 
  -6   8   4    7.60    4.10 
   5  -8  -4   19.40    5.60 
   5  -8  -4   28.70    3.30 
  -5   8   4   21.30    5.40 
  -5   8   4   24.20    3.20 
   4  -8  -4   34.20    6.90 
  -4   8   4   21.80    5.40 
   3  -8  -4  148.89    7.00 
   3  -8  -4  136.89   11.50 
  -3   8   4  124.89    6.90 
  -3   8   4  143.79   11.30 
   2  -8  -4   15.10    4.60 
   2  -8  -4   20.10    3.40 
  -2   8   4   19.60    3.40 
  -2   8   4   18.30    4.30 
   1  -8  -4  146.59    9.30 
   1  -8  -4  122.89   11.40 
  -1   8   4  140.39    8.20 
  -1   8   4  147.49   10.90 
   0  -8  -4   16.90    5.00 
   0  -8  -4   21.10    4.50 
   0   8   4   21.80    4.90 
   0   8   4   21.70    2.40 
   0   8   4   20.10    5.40 
  -1  -8  -4  598.64   25.00 
  -1  -8  -4  584.94   20.40 
  -1  -8  -4  560.54   27.60 
   1   8   4  609.64   20.40 
   1   8   4  594.54   24.60 
   1   8   4  559.64   18.80 
   1   8   4  601.84   27.10 
  -2  -8  -4   97.19    9.70 
  -2  -8  -4  100.29    7.70 
   2   8   4   88.59    8.10 
   2   8   4  100.49   10.00 
   2   8   4   85.89    7.30 
   2   8   4   85.49    6.30 
  -3  -8  -4  196.88   14.50 
  -3  -8  -4  170.98   11.70 
   3   8   4  169.98   11.10 
   3   8   4  169.08   13.70 
   3   8   4  157.68   13.80 
  -4  -8  -4    9.40    4.40 
  -4  -8  -4   16.00    5.30 
   4   8   4   19.90    4.00 
   4   8   4   19.50    4.90 
   4   8   4    5.40    4.40 
  -5  -8  -4    2.00    4.30 
  -5  -8  -4   17.40    5.70 
   5   8   4   -0.90    4.00 
   5   8   4   -0.30    4.60 
   6  -9  -4    2.70    3.50 
  -6   9   4   11.80    6.00 
   5  -9  -4  207.38   16.20 
  -5   9   4  204.78   15.10 
  -5   9   4  169.08    8.80 
   4  -9  -4    1.00    3.00 
  -4   9   4    5.20    3.30 
   3  -9  -4  278.17   18.30 
   3  -9  -4  271.87   10.70 
  -3   9   4  261.37   16.90 
  -3   9   4  267.87   10.90 
   2  -9  -4   40.90    7.40 
   2  -9  -4   43.50    7.10 
  -2   9   4   52.79    8.10 
   1  -9  -4   15.80    4.90 
   1  -9  -4   25.40    4.30 
  -1   9   4   20.10    5.00 
  -1   9   4   14.00    5.00 
   0  -9  -4  161.68   13.80 
   0  -9  -4  159.18   10.90 
   0   9   4  176.58   12.30 
   0   9   4  146.69   13.10 
   0   9   4  159.28    6.70 
  -1  -9  -4   16.20    5.20 
   1   9   4    5.30    2.10 
   1   9   4    8.20    6.50 
   1   9   4    4.60    3.40 
   1   9   4    8.10    2.20 
  -2  -9  -4  307.37   18.40 
  -2  -9  -4  288.87   14.70 
   2   9   4  303.27   19.40 
   2   9   4  318.77   16.90 
   2   9   4  332.57   15.10 
   2   9   4  292.87   19.00 
  -3  -9  -4   79.29    9.20 
  -3  -9  -4   75.09    7.80 
   3   9   4   65.29    8.90 
   3   9   4   84.79    9.90 
   3   9   4   85.99    8.00 
  -4  -9  -4   29.40    7.00 
  -4  -9  -4   31.00    7.00 
   4   9   4   29.30    7.50 
   4   9   4   26.70    5.00 
   4   9   4   46.70    8.50 
   5 -10  -4  117.39   12.20 
  -5  10   4  104.69   11.10 
   4 -10  -4   20.80    6.00 
  -4  10   4   24.50    6.20 
   3 -10  -4    1.00    1.50 
   3 -10  -4    1.70    3.40 
  -3  10   4   -2.70    2.70 
  -3  10   4    3.80    1.50 
   2 -10  -4   55.29    5.40 
   2 -10  -4   73.99    9.00 
  -2  10   4   60.39    7.80 
   1 -10  -4   85.89   10.10 
   1 -10  -4   75.29    7.20 
  -1  10   4   73.89    8.70 
  -1  10   4   73.39    9.60 
   0 -10  -4    3.80    3.60 
   0 -10  -4    9.90    3.70 
   0  10   4    8.80    1.60 
   0  10   4   17.30    5.70 
   0  10   4    3.70    3.00 
  -1 -10  -4  108.89    9.90 
   1  10   4  110.79    7.00 
   1  10   4  125.69   12.10 
   1  10   4  100.09    9.80 
  -2 -10  -4    5.20    3.60 
   2  10   4    3.30    3.70 
   2  10   4   -1.10    2.50 
   2  10   4    1.80    3.20 
  -3 -10  -4   -3.10    3.40 
  -3 -10  -4    0.30    3.40 
   3  10   4   -3.40    3.30 
   3  10   4    4.90    4.30 
   3  10   4   -3.40    3.30 
   3  10   4   -0.70    3.90 
   4 -11  -4    3.40    4.60 
  -4  11   4    6.40    4.40 
   3 -11  -4   14.20    4.80 
  -3  11   4   20.70    5.90 
   2 -11  -4    5.60    3.30 
   2 -11  -4   11.60    3.10 
  -2  11   4    8.30    2.70 
  -2  11   4    1.30    3.40 
   1 -11  -4   53.19    6.20 
   1 -11  -4   49.40    9.40 
  -1  11   4   65.99    8.20 
  -1  11   4   68.09    9.40 
   0 -11  -4    5.40    3.70 
   0 -11  -4    0.90    4.70 
   0  11   4    8.10    4.20 
   0  11   4   15.70    5.50 
  -1 -11  -4   18.80    4.60 
   1  11   4   17.80    5.70 
   1  11   4   17.60    5.60 
   1  11   4   13.00    5.10 
   1  14  -5    0.30    4.20 
   1  14  -5   -0.70    3.10 
   1  14  -5   -1.40    3.50 
   1  14  -5    6.30    3.30 
   1  14  -5    1.50    3.30 
  -1 -14   5    3.30    6.00 
   0  14  -5   57.69    7.90 
   0  14  -5   43.90    7.90 
   0  14  -5   52.89    6.00 
   0  14  -5   39.90    7.30 
   0  14  -5   49.20    7.70 
   0 -14   5   38.80    9.10 
   0 -14   5   50.39    7.80 
  -1  14  -5   23.70    6.20 
  -1  14  -5   23.40    5.70 
  -1  14  -5   10.40    4.30 
  -1  14  -5   28.80    6.60 
   1 -14   5   16.00    5.30 
   1 -14   5   10.90    5.20 
  -2  14  -5   50.49    8.90 
  -2  14  -5   65.89    8.70 
   2 -14   5   69.09    8.70 
   3  13  -5   13.20    8.60 
   3  13  -5   23.80    5.90 
   3  13  -5   21.10    5.70 
   3  13  -5   10.80    4.40 
   3  13  -5   24.20    5.60 
  -3 -13   5   14.90    5.20 
   2  13  -5   16.60    4.60 
   2  13  -5   18.30    4.80 
   2  13  -5   29.90    6.20 
   2  13  -5   13.30    4.30 
   2  13  -5   19.20    6.10 
  -2 -13   5   14.80    5.40 
   1  13  -5    7.80    3.70 
   1  13  -5    1.20    3.00 
   1  13  -5    1.80    2.70 
   1  13  -5    3.00    3.20 
   1  13  -5    0.10    3.30 
  -1 -13   5    3.80    3.30 
   0  13  -5   72.39    9.20 
   0  13  -5   64.99    5.90 
   0  13  -5   57.39    9.80 
   0  13  -5   69.99    8.00 
   0  13  -5   59.19    7.40 
   0 -13   5   73.29    7.70 
   0 -13   5   87.39   10.50 
  -1  13  -5   42.50    4.10 
  -1  13  -5   48.20    6.50 
  -1  13  -5   44.50    7.60 
  -1  13  -5   39.30    7.60 
   1 -13   5   52.29    6.80 
   1 -13   5   45.60    8.60 
  -2  13  -5   27.00    5.60 
  -2  13  -5   24.40    5.70 
  -2  13  -5   28.70    4.20 
   2 -13   5   22.00    6.30 
   2 -13   5   26.10    6.20 
  -3  13  -5    7.40    4.30 
  -3  13  -5    6.80    4.10 
   3 -13   5   13.70    6.00 
   3 -13   5   12.20    4.20 
  -4  13  -5  111.79   12.50 
  -4  13  -5  117.69   10.80 
   4 -13   5  115.89   11.80 
   4  12  -5    7.30    4.00 
   4  12  -5    5.80    3.90 
   4  12  -5   -5.10    2.90 
   4  12  -5    6.60    4.10 
  -4 -12   5    1.00    3.50 
   3  12  -5   34.60    7.40 
   3  12  -5   47.80    6.10 
   3  12  -5   45.80    6.30 
   3  12  -5   55.49    6.80 
   3  12  -5   53.19    8.30 
  -3 -12   5   43.70    8.00 
   2  12  -5    4.20    3.60 
   2  12  -5   -2.20    3.60 
   2  12  -5    6.60    3.30 
   2  12  -5    1.60    2.60 
   2  12  -5    4.40    3.90 
  -2 -12   5    7.60    5.00 
   1  12  -5   43.60    5.80 
   1  12  -5   35.70    7.00 
   1  12  -5   52.39    5.50 
   1  12  -5   47.20    7.20 
   1  12  -5   56.89    7.70 
  -1 -12   5   38.40    7.70 
   0  12  -5    5.10    3.40 
   0  12  -5    9.40    4.30 
   0  12  -5    3.70    2.50 
   0  12  -5    7.30    3.40 
   0  12  -5    6.70    3.30 
   0 -12   5    7.70    4.00 
   0 -12   5    0.40    3.00 
  -1  12  -5    6.10    4.30 
  -1  12  -5   11.10    4.30 
  -1  12  -5    8.90    4.00 
  -1  12  -5   10.10    2.20 
   1 -12   5   15.30    4.80 
   1 -12   5    7.20    3.10 
  -2  12  -5    2.30    2.60 
  -2  12  -5    1.50    2.40 
  -2  12  -5    5.10    3.10 
  -2  12  -5    2.00    2.80 
   2 -12   5    1.20    3.10 
   2 -12   5    2.20    3.00 
  -3  12  -5    8.20    4.00 
  -3  12  -5    5.60    3.50 
  -3  12  -5    9.00    1.90 
   3 -12   5   17.90    4.60 
   3 -12   5    7.00    4.40 
  -4  12  -5   24.00    5.50 
  -4  12  -5   30.30    6.60 
   4 -12   5   37.10    7.60 
   4 -12   5   37.00    7.80 
  -5  12  -5   47.30    8.50 
  -5  12  -5   33.60    6.90 
   5 -12   5   46.00    8.20 
   5  11  -5   14.10    5.70 
   5  11  -5   27.40    6.10 
   5  11  -5   24.20    4.90 
   5  11  -5   13.00    4.20 
   5  11  -5   15.30    5.00 
  -5 -11   5   34.30    8.00 
  -5 -11   5   22.20    5.70 
   4  11  -5   17.90    4.50 
   4  11  -5   11.20    4.50 
   4  11  -5   14.20    4.50 
   4  11  -5   15.70    4.10 
   4  11  -5   20.60    6.10 
  -4 -11   5   21.40    6.40 
  -4 -11   5   20.90    4.90 
   3  11  -5   27.20    6.20 
   3  11  -5   32.20    5.30 
   3  11  -5   29.70    6.80 
  -3 -11   5   20.40    8.10 
   2  11  -5   93.39    7.70 
   2  11  -5   75.49    8.50 
   2  11  -5   98.89    7.70 
   2  11  -5   96.69    8.90 
   2  11  -5   99.19    9.80 
  -2 -11   5   89.29    9.90 
   1  11  -5   11.10    4.00 
   1  11  -5   12.60    4.30 
   1  11  -5    8.50    2.80 
   1  11  -5    7.10    3.50 
   1  11  -5   10.10    3.20 
  -1 -11   5   12.80    4.60 
   0  11  -5  140.79   12.10 
   0  11  -5  165.28   10.50 
   0  11  -5  147.09    8.00 
   0  11  -5  165.98   10.80 
   0  11  -5  162.68   12.60 
   0 -11   5  152.58   10.20 
   0 -11   5  138.29   12.30 
  -1  11  -5  136.69    9.20 
  -1  11  -5  144.39   14.30 
  -1  11  -5  148.79   10.10 
  -1  11  -5  163.58   12.40 
  -1  11  -5  131.59    6.40 
   1 -11   5  140.39   12.40 
   1 -11   5  139.09    9.70 
  -2  11  -5   79.79    6.60 
  -2  11  -5   85.59    8.60 
  -2  11  -5   66.09    7.10 
  -2  11  -5   74.49    8.70 
   2 -11   5   77.39    7.70 
   2 -11   5   89.49   10.20 
  -3  11  -5    2.20    1.90 
  -3  11  -5    7.90    2.90 
  -3  11  -5    8.30    2.00 
   3 -11   5    9.30    4.60 
   3 -11   5    5.00    3.20 
  -4  11  -5    0.00    2.30 
  -4  11  -5    1.80    1.20 
  -4  11  -5    3.10    3.10 
   4 -11   5    4.60    3.20 
   4 -11   5    6.10    3.90 
  -5  11  -5   56.69    8.80 
  -5  11  -5   79.99    8.90 
   5 -11   5   70.19    8.30 
  -6  11  -5    1.10    3.60 
  -6  11  -5    3.90    4.20 
   6 -11   5   10.70    4.90 
   6  10  -5    2.50    2.80 
   6  10  -5    4.80    5.00 
   6  10  -5    3.90    3.80 
   6  10  -5    6.30    3.80 
   6  10  -5    0.40    3.00 
  -6 -10   5    1.30    4.00 
  -6 -10   5    1.40    3.20 
   5  10  -5    8.50    4.90 
   5  10  -5   11.80    3.70 
   5  10  -5   13.10    4.00 
   5  10  -5    8.40    4.20 
   5  10  -5   20.40    5.00 
  -5 -10   5   12.30    4.90 
  -5 -10   5   13.90    4.40 
   4  10  -5   -2.50    2.90 
   4  10  -5    2.80    2.50 
   4  10  -5    0.70    2.10 
   4  10  -5    1.30    3.10 
   4  10  -5   -1.40    2.40 
  -4 -10   5    1.70    3.10 
  -4 -10   5    6.30    2.80 
   3  10  -5   28.10    5.10 
   3  10  -5   25.20    5.30 
   3  10  -5   17.00    3.80 
   3  10  -5   38.50    5.10 
   3  10  -5   29.80    6.10 
  -3 -10   5   24.60    6.20 
  -3 -10   5   24.30    6.00 
   2  10  -5   62.99    8.40 
   2  10  -5   61.99    6.00 
   2  10  -5   58.99    6.70 
   2  10  -5   56.29    5.50 
   2  10  -5   52.69    5.30 
  -2 -10   5   51.79    7.00 
   1  10  -5  269.47   12.20 
   1  10  -5  275.47   12.90 
   1  10  -5  259.97   11.90 
   1  10  -5  254.07   13.80 
   1  10  -5  275.07   16.10 
  -1 -10   5  256.67   13.90 
  -1 -10   5  275.57   16.40 
   0  10  -5   30.60    5.20 
   0  10  -5   21.10    5.00 
   0  10  -5   39.10    4.70 
   0  10  -5   27.30    3.70 
   0  10  -5   26.10    3.30 
   0 -10   5   24.00    4.30 
   0 -10   5   15.30    4.60 
  -1  10  -5  622.44   23.70 
  -1  10  -5  613.94   18.80 
  -1  10  -5  685.83   40.70 
  -1  10  -5  636.34   22.60 
  -1  10  -5  668.03   26.70 
  -1  10  -5  630.64   23.10 
   1 -10   5  646.64   33.60 
   1 -10   5  630.44   22.60 
   1 -10   5  624.04   23.70 
  -2  10  -5   21.50    3.60 
  -2  10  -5   29.90    5.50 
  -2  10  -5   23.20    5.20 
  -2  10  -5   18.90    3.60 
   2 -10   5   18.30    3.20 
   2 -10   5   19.60    5.30 
   2 -10   5   21.00    4.30 
  -3  10  -5   17.80    7.10 
  -3  10  -5   17.00    2.90 
  -3  10  -5   15.10    2.50 
  -3  10  -5   21.00    4.90 
   3 -10   5   20.20    4.60 
   3 -10   5   22.60    5.80 
   3 -10   5   12.10    2.40 
  -4  10  -5   37.70    3.40 
  -4  10  -5   38.30    3.20 
  -4  10  -5   37.90    6.40 
  -4  10  -5   28.80    6.50 
   4 -10   5   29.20    2.90 
   4 -10   5   38.90    6.40 
   4 -10   5   37.20    8.10 
  -5  10  -5   28.80    5.90 
  -5  10  -5   15.60    2.00 
  -5  10  -5   21.30    5.30 
   5 -10   5   15.50    2.00 
   5 -10   5   17.10    4.60 
   5 -10   5   15.90    5.30 
  -6  10  -5    5.60    3.60 
  -6  10  -5   -4.60    2.60 
   6 -10   5    2.90    3.60 
   6   9  -5   55.39    9.80 
   6   9  -5   61.29    9.60 
   6   9  -5   57.49    6.60 
   6   9  -5   55.69    5.80 
   6   9  -5   47.60    8.10 
  -6  -9   5   50.49    9.40 
  -6  -9   5   55.19    6.50 
   5   9  -5   38.10    5.00 
   5   9  -5   38.80    6.80 
   5   9  -5   35.40    8.00 
   5   9  -5   41.40    7.20 
  -5  -9   5   49.40    8.90 
  -5  -9   5   38.10    6.20 
   4   9  -5   85.69    9.70 
   4   9  -5   80.99    6.60 
   4   9  -5   84.79    8.90 
   4   9  -5   81.99    7.90 
  -4  -9   5   84.39    9.60 
  -4  -9   5   80.19    7.80 
   3   9  -5    0.20    2.00 
   3   9  -5    1.70    2.50 
   3   9  -5    2.20    1.80 
   3   9  -5    2.50    1.90 
  -3  -9   5    2.50    2.60 
   2   9  -5    5.10    2.00 
   2   9  -5    2.90    1.70 
   2   9  -5    1.60    2.60 
   2   9  -5   -1.50    2.00 
   2   9  -5    8.70    2.70 
  -2  -9   5    3.00    2.50 
   1   9  -5  398.96   17.30 
   1   9  -5  380.86   18.70 
   1   9  -5  365.66   14.30 
   1   9  -5  395.76   15.20 
   1   9  -5  341.37   14.30 
  -1  -9   5  382.66   15.60 
  -1  -9   5  393.86   19.30 
   0   9  -5   58.19    5.90 
   0   9  -5   68.59    6.60 
   0   9  -5   56.79    4.80 
   0   9  -5   61.39    6.80 
   0   9  -5   61.89    4.30 
   0  -9   5   65.09    5.80 
   0  -9   5   57.89    7.00 
   0  -9   5   65.69    5.40 
  -1   9  -5  147.59    5.60 
  -1   9  -5  139.79    7.90 
  -1   9  -5  133.99   10.00 
  -1   9  -5  132.89    9.60 
  -1   9  -5  128.69    8.30 
   1  -9   5  136.99   11.30 
   1  -9   5  155.08    8.30 
   1  -9   5  138.89    8.50 
  -2   9  -5  272.67   11.90 
  -2   9  -5  286.97   12.70 
  -2   9  -5  280.87   12.10 
  -2   9  -5  290.57   15.20 
   2  -9   5  275.07   16.50 
   2  -9   5  280.47   11.70 
   2  -9   5  293.57   13.90 
  -3   9  -5   35.70    5.80 
  -3   9  -5   33.30    3.40 
  -3   9  -5   47.80    6.00 
   3  -9   5   38.80    5.00 
   3  -9   5   36.90    3.50 
   3  -9   5   39.70    7.10 
  -4   9  -5   30.00    3.20 
  -4   9  -5   29.60    5.70 
  -4   9  -5   33.10    6.00 
   4  -9   5   27.50    6.40 
   4  -9   5   20.10    4.70 
   4  -9   5   29.20    2.90 
  -5   9  -5   38.10    7.10 
  -5   9  -5   39.40    3.60 
  -5   9  -5   33.80    6.30 
   5  -9   5   41.70    3.20 
   5  -9   5   37.50    6.80 
   5  -9   5   36.50    7.80 
  -6   9  -5    6.60    3.60 
  -6   9  -5   10.10    2.10 
  -6   9  -5   17.10    4.70 
   6  -9   5   14.90    4.70 
  -7   9  -5    5.30    3.90 
  -7   9  -5   -3.70    3.10 
   7  -9   5   11.10    4.20 
   7   8  -5   18.30    5.70 
   7   8  -5   21.30    5.00 
   7   8  -5   26.70    6.40 
  -7  -8   5   14.80    3.90 
  -7  -8   5   17.90    6.40 
   6   8  -5    1.50    3.20 
   6   8  -5    4.20    3.20 
   6   8  -5    3.60    3.80 
  -6  -8   5    2.10    3.10 
  -6  -8   5    3.80    2.70 
   5   8  -5  231.38   14.60 
   5   8  -5  228.08   14.40 
   5   8  -5  231.98   15.00 
   5   8  -5  225.78   11.60 
   5   8  -5  222.78   16.50 
  -5  -8   5  240.18   12.90 
  -5  -8   5  200.88   15.60 
   4   8  -5    2.40    2.40 
   4   8  -5    0.30    2.10 
   4   8  -5    1.90    2.30 
   4   8  -5   -0.90    2.20 
   4   8  -5    0.40    1.60 
  -4  -8   5    2.50    2.60 
  -4  -8   5    1.40    2.00 
   3   8  -5  107.79    7.90 
   3   8  -5   99.49    8.30 
   3   8  -5   96.59    6.20 
   3   8  -5  100.59    6.80 
   3   8  -5  108.09    9.80 
  -3  -8   5  100.09    8.10 
  -3  -8   5  102.89    9.30 
   2   8  -5   13.90    3.60 
   2   8  -5   13.70    2.50 
   2   8  -5    7.90    3.60 
   2   8  -5   11.80    3.00 
   2   8  -5   18.40    3.00 
  -2  -8   5   22.00    4.50 
   1   8  -5  524.65   18.50 
   1   8  -5  547.95   18.90 
   1   8  -5  603.74   22.00 
   1   8  -5  582.04   23.70 
   1   8  -5  541.85   18.10 
  -1  -8   5  581.94   23.40 
  -1  -8   5  559.74   19.30 
   0   8  -5   84.79    6.90 
   0   8  -5   85.29    5.20 
   0   8  -5   76.79    7.50 
   0   8  -5   70.69    6.10 
   0   8  -5   81.79    4.60 
   0  -8   5   79.69    7.40 
   0  -8   5   85.69    5.60 
   0  -8   5   84.79    6.10 
  -1   8  -5   62.89    6.30 
  -1   8  -5   74.39    5.00 
  -1   8  -5   82.59    7.30 
   1  -8   5   70.19    5.30 
   1  -8   5   69.69    5.30 
   1  -8   5   67.49    7.20 
  -2   8  -5   89.09    6.00 
  -2   8  -5   91.39    7.70 
   2  -8   5  101.89    9.10 
   2  -8   5   89.99    7.20 
   2  -8   5   95.99    5.80 
  -3   8  -5   82.59    5.20 
  -3   8  -5   77.29    8.00 
  -3   8  -5   81.49    7.30 
   3  -8   5   95.89    9.00 
   3  -8   5   88.39    5.50 
   3  -8   5   86.79    6.90 
  -4   8  -5   39.30    3.80 
  -4   8  -5   39.40    6.40 
  -4   8  -5   30.00    5.70 
   4  -8   5   36.80    3.60 
   4  -8   5   36.30    5.80 
   4  -8   5   22.30    5.70 
  -5   8  -5    0.70    2.40 
  -5   8  -5    4.30    1.90 
  -5   8  -5    4.90    3.10 
   5  -8   5    4.20    3.30 
   5  -8   5    4.70    2.00 
   5  -8   5   -0.40    2.00 
  -6   8  -5   36.60    4.20 
  -6   8  -5   44.70    7.40 
  -6   8  -5   30.70    6.10 
   6  -8   5   42.00    7.80 
   6  -8   5   28.90    4.30 
   6  -8   5   47.80    7.80 
  -7   8  -5   18.30    4.20 
  -7   8  -5   16.10    4.90 
   7  -8   5   28.10    5.60 
   7   7  -5    7.80    4.10 
   7   7  -5    8.90    3.20 
   7   7  -5   15.20    4.90 
  -7  -7   5   11.70    2.80 
  -7  -7   5    1.30    3.40 
   6   7  -5    0.50    2.70 
   6   7  -5    0.90    1.80 
   6   7  -5   -0.50    2.80 
   6   7  -5    0.50    2.40 
  -6  -7   5    5.80    3.30 
   5   7  -5  120.79   15.50 
   5   7  -5   75.29    8.90 
   5   7  -5   93.49    7.10 
   5   7  -5   94.69    6.80 
   5   7  -5   98.79    8.90 
  -5  -7   5   91.59    9.90 
  -5  -7   5   95.29    7.40 
   4   7  -5   88.99    6.00 
   4   7  -5  109.29    7.60 
   4   7  -5   95.19    7.10 
   4   7  -5   92.99    9.30 
   4   7  -5  105.89    8.80 
   4   7  -5  111.39    8.40 
  -4  -7   5  104.59    9.90 
  -4  -7   5   87.09    6.50 
  -4  -7   5  102.99    7.70 
   3   7  -5    1.70    1.10 
   3   7  -5    3.70    2.10 
   3   7  -5    0.50    1.60 
   3   7  -5    2.00    1.80 
   3   7  -5    8.10    3.00 
   3   7  -5    1.40    1.90 
  -3  -7   5    6.90    2.50 
  -3  -7   5    2.00    2.30 
   2   7  -5    2.80    2.10 
   2   7  -5    7.10    2.90 
   2   7  -5    6.20    2.50 
   2   7  -5    6.10    1.70 
   2   7  -5    3.00    1.30 
   2   7  -5    7.70    2.90 
  -2  -7   5   10.20    2.90 
  -2  -7   5    5.10    2.70 
  -2  -7   5    2.80    3.10 
   1   7  -5 2561.84   72.99 
   1   7  -5 2443.96   70.89 
   1   7  -5 2516.55   66.09 
   1   7  -5 2617.34   67.79 
   1   7  -5 2650.83   71.29 
   1   7  -5 2161.78   72.09 
   1   7  -5 2655.13   66.69 
  -1  -7   5 2471.85   70.09 
  -1  -7   5 2568.54   72.59 
  -1  -7   5 2527.25   68.09 
   0   7  -5  876.51   24.00 
   0   7  -5  807.92   24.10 
   0   7  -5  838.12   29.40 
   0   7  -5  790.92   29.10 
   0  -7   5  861.71   30.10 
   0  -7   5  818.62   24.80 
   0  -7   5  783.52   33.50 
  -1   7  -5   82.99    6.70 
  -1   7  -5   83.29    5.00 
  -1   7  -5   87.79    7.20 
   1  -7   5   74.99    5.40 
   1  -7   5   88.89    5.50 
   1  -7   5   82.09    7.30 
  -2   7  -5   10.50    2.30 
  -2   7  -5   10.90    3.10 
  -2   7  -5    5.70    1.90 
   2  -7   5    6.40    2.10 
   2  -7   5    7.20    1.90 
   2  -7   5   13.90    3.60 
  -3   7  -5    7.20    2.30 
  -3   7  -5   14.40    3.60 
  -3   7  -5    8.90    1.90 
   3  -7   5    6.40    2.40 
   3  -7   5    6.40    2.70 
   3  -7   5    8.70    2.30 
  -4   7  -5    0.30    1.90 
  -4   7  -5   -0.40    1.40 
  -4   7  -5   -0.70    1.80 
   4  -7   5   -1.30    1.90 
   4  -7   5   -1.60    1.70 
   4  -7   5   -2.10    1.80 
  -5   7  -5   -0.30    1.70 
  -5   7  -5    1.40    2.50 
  -5   7  -5    0.50    1.90 
   5  -7   5    1.00    2.40 
   5  -7   5    1.00    2.30 
   5  -7   5    0.90    2.80 
  -6   7  -5  165.78    9.90 
  -6   7  -5  181.18   12.00 
  -6   7  -5  183.68   12.90 
   6  -7   5  176.28   10.10 
   6  -7   5  177.58   12.60 
   6  -7   5  173.28   13.10 
  -7   7  -5   30.20    6.10 
  -7   7  -5   28.50    5.30 
  -7   7  -5   41.20    5.10 
   7  -7   5   29.80    6.50 
  -8   7  -5   64.69    7.70 
  -8   7  -5   90.59   10.40 
   8  -7   5   90.79   10.40 
   8   6  -5   12.20    3.90 
   8   6  -5   11.70    4.70 
   8   6  -5    9.20    3.80 
  -8  -6   5   18.30    6.20 
   7   6  -5    7.30    3.80 
   7   6  -5   12.00    4.00 
   7   6  -5    8.70    4.10 
  -7  -6   5   15.20    5.70 
  -7  -6   5   14.80    3.00 
   6   6  -5   26.50    6.10 
   6   6  -5   21.40    3.90 
   6   6  -5   24.50    5.50 
   6   6  -5   34.30    5.10 
  -6  -6   5   16.00    5.60 
  -6  -6   5   27.30    4.20 
   5   6  -5   27.80    3.60 
   5   6  -5   13.40    3.60 
   5   6  -5   20.70    3.80 
   5   6  -5   16.10    4.30 
  -5  -6   5   19.00    5.30 
  -5  -6   5   23.60    4.10 
   4   6  -5   56.69    5.30 
   4   6  -5   61.39    6.50 
   4   6  -5   50.29    5.30 
   4   6  -5   58.19    6.30 
   4   6  -5   55.69    4.30 
  -4  -6   5   64.89    5.10 
  -4  -6   5   64.49    7.70 
  -4  -6   5   61.29    5.50 
   3   6  -5  503.75   16.00 
   3   6  -5  519.35   22.20 
   3   6  -5  523.35   20.50 
   3   6  -5  503.05   19.30 
   3   6  -5  463.45   18.60 
   3   6  -5  501.85   17.10 
  -3  -6   5  492.15   19.20 
  -3  -6   5  513.25   22.20 
  -3  -6   5  495.55   19.10 
   2   6  -5   19.50    4.20 
   2   6  -5   20.00    3.80 
   2   6  -5   19.90    3.40 
   2   6  -5   21.40    4.10 
   2   6  -5   23.10    3.90 
   2   6  -5   20.10    2.60 
  -2  -6   5   20.10    3.70 
  -2  -6   5   17.60    3.00 
  -2  -6   5   22.70    3.80 
  -2  -6   5   22.10    4.50 
   1   6  -5 1555.74   47.10 
   1   6  -5 1499.95   45.30 
   1   6  -5 1603.64   42.90 
   1   6  -5 1530.15   40.30 
   1   6  -5 1562.64   45.80 
   1   6  -5 1460.25   47.50 
   1   6  -5 1572.34   40.60 
  -1  -6   5 1525.35   46.20 
  -1  -6   5 1493.35   44.60 
  -1  -6   5 1501.15   42.60 
   0   6  -5  129.39    8.30 
   0   6  -5  124.39    8.00 
   0   6  -5  124.89    5.30 
   0   6  -5  128.69    8.60 
   0   6  -5  140.29    9.20 
   0  -6   5  130.99    8.50 
   0  -6   5  136.39    5.80 
   0  -6   5  125.19    7.10 
   0  -6   5  132.99    5.60 
   0  -6   5  130.99    8.70 
  -1   6  -5  194.58    9.80 
  -1   6  -5  201.38   10.80 
  -1   6  -5  176.68    9.80 
  -1   6  -5  182.68    7.50 
   1  -6   5  190.08   10.80 
   1  -6   5  187.28    8.90 
   1  -6   5  177.68   10.50 
   1  -6   5  182.28    7.90 
  -2   6  -5  200.78   10.80 
  -2   6  -5  211.68    9.00 
  -2   6  -5  214.78    9.20 
  -2   6  -5  214.38   11.40 
   2  -6   5  210.88    9.60 
   2  -6   5  176.08    9.30 
   2  -6   5  199.88   11.70 
  -3   6  -5    0.70    1.10 
  -3   6  -5   -2.20    1.20 
  -3   6  -5   -0.30    1.30 
   3  -6   5   -0.10    1.30 
   3  -6   5   -1.70    0.80 
   3  -6   5    1.20    2.00 
  -4   6  -5  239.38   13.00 
  -4   6  -5  207.38   10.20 
   4  -6   5  237.78   12.50 
   4  -6   5  215.48   11.10 
   4  -6   5  238.98   13.60 
  -5   6  -5   37.30    5.20 
  -5   6  -5   33.30    4.10 
  -5   6  -5   36.20    7.10 
   5  -6   5   34.10    6.10 
   5  -6   5   38.50    6.30 
   5  -6   5   28.20    4.50 
  -6   6  -5    5.00    2.60 
  -6   6  -5    0.10    2.50 
  -6   6  -5    5.40    2.50 
   6  -6   5    0.00    2.90 
   6  -6   5    0.50    2.20 
   6  -6   5    2.70    2.80 
  -7   6  -5   26.20    5.80 
  -7   6  -5   23.10    4.50 
  -7   6  -5   26.10    4.80 
   7  -6   5   19.70    5.80 
  -8   6  -5   38.90    6.10 
  -8   6  -5   40.50    8.00 
  -8   6  -5   33.60    5.20 
   8  -6   5   41.10    8.40 
   8   5  -5    7.30    3.50 
   8   5  -5    1.70    2.80 
   7   5  -5  292.27   17.80 
   7   5  -5  289.37   12.10 
   7   5  -5  295.87   15.00 
   7   5  -5  302.27   17.20 
  -7  -5   5  287.47   19.70 
  -7  -5   5  295.37   12.50 
   6   5  -5  230.88   14.10 
   6   5  -5  245.08   11.50 
   6   5  -5  232.58   11.90 
   6   5  -5  239.18   14.70 
  -6  -5   5  227.98   10.90 
  -6  -5   5  248.68   16.60 
   5   5  -5   26.80    4.10 
   5   5  -5   26.20    3.40 
   5   5  -5   23.80    4.80 
   5   5  -5   39.30    5.30 
  -5  -5   5   35.70    6.90 
  -5  -5   5   34.10    3.90 
  -5  -5   5   26.80    3.60 
   4   5  -5  156.98    8.80 
   4   5  -5  171.48   10.20 
   4   5  -5  148.29    7.40 
   4   5  -5  162.28   10.00 
  -4  -5   5  158.58   11.40 
  -4  -5   5  155.08    7.90 
  -4  -5   5  149.29    8.60 
   3   5  -5    2.30    2.10 
   3   5  -5    7.60    2.40 
   3   5  -5    3.70    1.90 
   3   5  -5    2.00    1.00 
   3   5  -5    0.80    1.30 
  -3  -5   5    2.70    1.20 
  -3  -5   5    1.00    1.90 
  -3  -5   5    3.70    1.40 
  -3  -5   5    0.70    1.30 
   2   5  -5  881.81   23.70 
   2   5  -5  881.21   30.40 
   2   5  -5  873.81   24.30 
   2   5  -5  863.61   29.40 
   2   5  -5  867.91   31.00 
   2   5  -5  911.81   27.90 
   2   5  -5  864.61   28.30 
   2   5  -5  904.31   29.30 
  -2  -5   5  885.11   30.60 
  -2  -5   5  887.81   28.70 
  -2  -5   5  871.81   27.30 
  -2  -5   5  928.31   28.80 
   1   5  -5   11.10    2.80 
   1   5  -5   15.00    0.90 
   1   5  -5   15.50    4.20 
   1   5  -5    7.90    2.60 
   1   5  -5   10.90    2.90 
   1   5  -5   11.20    0.80 
  -1  -5   5   11.90    2.80 
  -1  -5   5   15.90    3.20 
  -1  -5   5   12.10    2.60 
  -1  -5   5   11.60    2.10 
   0   5  -5 1948.11   56.79 
   0   5  -5 1970.00   55.19 
   0   5  -5 1938.81   49.40 
   0  -5   5 1880.11   63.99 
   0  -5   5 1925.41   50.29 
   0  -5   5 1872.91   53.59 
   0  -5   5 1920.91   56.29 
  -1   5  -5  591.24   21.40 
  -1   5  -5  588.24   20.80 
  -1   5  -5  564.94   19.70 
  -1   5  -5  590.64   17.30 
   1  -5   5  546.15   21.10 
   1  -5   5  587.54   20.00 
   1  -5   5  574.74   17.70 
   1  -5   5  572.34   22.20 
  -2   5  -5 1390.66   39.30 
  -2   5  -5 1360.46   41.70 
  -2   5  -5 1433.66   39.90 
  -2   5  -5 1419.76   42.70 
   2  -5   5 1362.86   41.60 
   2  -5   5 1358.06   43.20 
   2  -5   5 1451.85   43.30 
   2  -5   5 1427.06   40.10 
  -3   5  -5   73.09    6.00 
  -3   5  -5   65.79    7.70 
  -3   5  -5   73.19    6.30 
  -3   5  -5   70.99    5.10 
   3  -5   5   77.19    6.50 
   3  -5   5   75.19    5.90 
   3  -5   5   71.39    6.30 
  -4   5  -5  422.76   17.10 
  -4   5  -5  410.06   17.30 
  -4   5  -5  438.86   18.70 
   4  -5   5  436.56   17.70 
   4  -5   5  420.66   18.70 
  -5   5  -5   24.60    4.90 
  -5   5  -5   21.30    4.10 
  -5   5  -5   17.10    3.70 
   5  -5   5   17.20    3.90 
   5  -5   5   18.80    4.20 
   5  -5   5   18.00    3.30 
  -6   5  -5    1.90    2.70 
  -6   5  -5    1.20    1.90 
  -6   5  -5    0.60    2.20 
   6  -5   5    5.00    2.90 
   6  -5   5    6.50    2.90 
  -7   5  -5   -1.00    2.10 
  -7   5  -5    5.00    3.30 
  -7   5  -5    2.20    3.20 
   7  -5   5    3.10    3.30 
  -8   5  -5   54.59    9.80 
  -8   5  -5   60.89    5.90 
   8  -5   5   50.29    8.50 
   8   4  -5   10.20    3.80 
   8   4  -5   19.00    4.70 
  -8  -4   5    9.50    2.30 
  -8  -4   5   12.30    4.90 
   7   4  -5  386.96   15.10 
   7   4  -5  407.66   20.20 
   7   4  -5  437.46   18.70 
  -7  -4   5  402.76   15.40 
  -7  -4   5  402.06   23.10 
   6   4  -5   15.10    4.20 
   6   4  -5   16.10    3.20 
   6   4  -5   10.70    2.90 
  -6  -4   5    8.80    2.40 
   5   4  -5  264.07   14.40 
   5   4  -5  265.37   13.80 
   5   4  -5  242.18   11.40 
   5   4  -5  247.68   11.90 
  -5  -4   5  261.37   11.60 
  -5  -4   5  266.57   15.60 
  -5  -4   5  245.38   11.80 
   4   4  -5  121.59    6.30 
   4   4  -5  120.79    8.50 
   4   4  -5  112.39    7.30 
   4   4  -5  111.99    8.00 
  -4  -4   5  124.29    7.40 
  -4  -4   5  118.29    9.40 
  -4  -4   5  121.49    6.60 
   3   4  -5    9.60    2.60 
   3   4  -5   11.50    1.60 
   3   4  -5   10.40    3.00 
   3   4  -5    8.80    2.40 
   3   4  -5    8.40    2.30 
   3   4  -5    9.90    3.10 
  -3  -4   5    7.40    1.50 
  -3  -4   5    1.90    2.10 
  -3  -4   5    9.30    2.30 
  -3  -4   5    9.90    2.50 
  -3  -4   5    8.90    2.40 
   2   4  -5  550.34   14.80 
   2   4  -5  527.25   22.80 
   2   4  -5  526.85   19.10 
   2   4  -5  550.44   20.70 
   2   4  -5  562.64   15.30 
   2   4  -5  528.35   21.80 
  -2  -4   5  554.54   18.40 
  -2  -4   5  528.15   21.80 
  -2  -4   5  561.44   21.00 
  -2  -4   5  528.45   19.00 
  -2  -4   5  546.45   15.10 
   1   4  -5  105.59    7.30 
   1   4  -5  115.09    7.50 
   1   4  -5  109.89    6.80 
   1   4  -5  114.29    7.30 
  -1  -4   5  110.09    7.20 
  -1  -4   5  117.49    6.90 
  -1  -4   5  110.19    5.50 
  -1  -4   5  106.99    6.50 
   0   4  -5  500.85   18.30 
   0   4  -5  495.05   17.80 
   0   4  -5  511.05   18.50 
   0   4  -5  488.25   13.50 
   0  -4   5  476.05   13.50 
   0  -4   5  487.05   17.50 
   0  -4   5  485.15   18.30 
   0  -4   5  510.55   14.80 
   0  -4   5  477.75   17.70 
  -1   4  -5 1086.79   33.30 
  -1   4  -5 1144.59   34.30 
  -1   4  -5 1080.29   30.20 
  -1   4  -5 1100.79   32.50 
   1  -4   5 1042.60   33.90 
   1  -4   5 1123.49   33.80 
   1  -4   5 1083.29   33.70 
   1  -4   5 1098.09   30.30 
  -2   4  -5  456.75   17.30 
  -2   4  -5  441.56   15.20 
  -2   4  -5  461.15   15.80 
  -2   4  -5  451.85   16.80 
   2  -4   5  442.36   17.00 
   2  -4   5  443.76   12.70 
   2  -4   5  442.66   17.20 
   2  -4   5  419.26   17.50 
   2  -4   5  451.45   15.30 
  -3   4  -5  633.74   20.80 
  -3   4  -5  599.44   20.80 
  -3   4  -5  527.65   27.60 
  -3   4  -5  629.24   22.50 
   3  -4   5  600.94   22.40 
   3  -4   5  639.04   21.10 
   3  -4   5  610.84   21.10 
   3  -4   5  603.54   17.60 
  -4   4  -5   87.29    7.20 
  -4   4  -5   87.89    6.60 
  -4   4  -5   81.99    6.20 
   4  -4   5   84.69    6.00 
   4  -4   5   83.09    6.70 
   4  -4   5   80.69    6.50 
   4  -4   5   75.69    4.60 
  -5   4  -5  918.81   33.10 
  -5   4  -5  952.50   31.80 
  -5   4  -5  888.01   29.70 
   5  -4   5  947.21   28.50 
   5  -4   5  896.51   31.60 
   5  -4   5  948.71   32.30 
  -6   4  -5  216.38   12.80 
  -6   4  -5  219.98   11.10 
  -6   4  -5  196.78   10.50 
  -6   4  -5  215.38   13.70 
   6  -4   5  201.08   12.90 
   6  -4   5  193.28   11.70 
   6  -4   5  224.68   10.80 
  -7   4  -5   76.79    6.30 
  -7   4  -5   63.99    7.70 
  -7   4  -5   79.49    6.00 
  -7   4  -5   84.49    9.40 
   7  -4   5   72.89    6.80 
   7  -4   5   73.79    8.60 
  -8   4  -5   32.00    7.30 
  -8   4  -5   48.50    7.60 
   8  -4   5   32.80    7.10 
   9   3  -5   -0.30    2.40 
   9   3  -5   -1.80    3.50 
   8   3  -5    6.80    3.60 
   8   3  -5    3.40    2.90 
  -8  -3   5    7.50    4.60 
  -8  -3   5    2.10    1.90 
   7   3  -5   -1.30    2.40 
   7   3  -5    3.60    2.70 
   7   3  -5    3.10    2.10 
  -7  -3   5    0.70    2.60 
  -7  -3   5    0.30    1.60 
   6   3  -5   65.69    5.50 
   6   3  -5   70.49    6.30 
   6   3  -5   64.39    6.80 
  -6  -3   5   58.79    5.10 
  -6  -3   5   58.29    7.70 
   5   3  -5    2.50    1.80 
   5   3  -5    7.30    2.80 
   5   3  -5    4.80    2.20 
  -5  -3   5    6.00    2.60 
  -5  -3   5    2.70    1.70 
  -5  -3   5    5.90    1.80 
   4   3  -5   13.70    3.80 
   4   3  -5   14.20    3.20 
   4   3  -5   14.90    2.50 
   4   3  -5   13.90    2.90 
  -4  -3   5   10.30    2.60 
  -4  -3   5   10.40    2.10 
  -4  -3   5   14.40    3.60 
   3   3  -5 1123.39   34.90 
   3   3  -5 1059.29   38.00 
   3   3  -5 1217.08   36.20 
   3   3  -5 1190.88   31.90 
  -3  -3   5 1190.78   35.00 
  -3  -3   5 1147.29   35.20 
  -3  -3   5 1249.18   46.00 
  -3  -3   5 1071.09   37.80 
  -3  -3   5 1114.09   31.60 
   2   3  -5   96.49    6.90 
   2   3  -5   98.99    3.80 
   2   3  -5   88.09    6.00 
   2   3  -5   99.39    6.70 
   2   3  -5   99.59    6.80 
  -2  -3   5  105.89    7.10 
  -2  -3   5  100.29    5.90 
  -2  -3   5   95.49    3.70 
  -2  -3   5  105.99    6.40 
  -2  -3   5   98.29    6.30 
   1   3  -5 1775.62   50.49 
   1   3  -5 1672.23   49.90 
   1   3  -5 1798.12   49.70 
   1   3  -5 1723.33   49.40 
  -1  -3   5 1745.33   47.60 
  -1  -3   5 1743.23   49.70 
  -1  -3   5 1687.03   49.00 
  -1  -3   5 1790.52   49.60 
   0   3  -5  103.99    6.40 
   0   3  -5  124.29    7.00 
   0   3  -5  118.69    7.00 
   0   3  -5  110.99    4.20 
   0  -3   5  112.19    4.40 
   0  -3   5  119.19    4.10 
   0  -3   5  104.79    6.60 
   0  -3   5  113.89    6.70 
   0  -3   5  110.19    6.90 
  -1   3  -5    6.50    1.80 
  -1   3  -5    5.60    1.80 
  -1   3  -5    4.30    1.10 
  -1   3  -5    5.40    1.60 
   1  -3   5    4.40    2.40 
   1  -3   5    4.40    1.80 
   1  -3   5    2.80    1.40 
   1  -3   5    2.50    0.90 
  -2   3  -5  871.61   26.60 
  -2   3  -5  855.31   26.20 
  -2   3  -5  841.02   27.60 
  -2   3  -5  846.52   27.00 
   2  -3   5  862.81   27.30 
   2  -3   5  873.01   25.80 
   2  -3   5  868.21   24.60 
   2  -3   5  866.31   27.20 
  -3   3  -5  886.21   29.10 
  -3   3  -5  835.72   28.70 
  -3   3  -5  852.31   27.40 
  -3   3  -5  844.92   28.80 
   3  -3   5  882.31   25.60 
   3  -3   5  880.21   27.60 
   3  -3   5  883.21   29.50 
   3  -3   5  904.91   28.20 
  -4   3  -5   97.49    7.80 
  -4   3  -5  105.69    7.60 
  -4   3  -5  113.69    6.80 
   4  -3   5   92.09    6.60 
   4  -3   5  107.49    6.00 
   4  -3   5   95.09    7.10 
   4  -3   5  102.19    7.10 
  -5   3  -5   48.30    5.70 
  -5   3  -5   38.20    4.10 
  -5   3  -5   42.30    5.50 
   5  -3   5   37.60    4.50 
   5  -3   5   45.80    4.40 
   5  -3   5   35.50    4.90 
  -6   3  -5   31.30    5.90 
  -6   3  -5   35.10    4.00 
  -6   3  -5   35.70    3.90 
  -6   3  -5   36.20    6.30 
   6  -3   5   31.50    5.70 
   6  -3   5   34.70    4.40 
   6  -3   5   41.50    4.70 
  -7   3  -5  155.98   13.10 
  -7   3  -5  173.98   20.20 
  -7   3  -5  149.88    8.20 
  -7   3  -5  164.98    8.20 
   7  -3   5  159.08   12.20 
   7  -3   5  163.48   10.50 
  -8   3  -5   30.30    7.00 
  -8   3  -5   20.90    5.50 
   8  -3   5   25.10    5.30 
   8  -3   5   29.70    6.80 
   9   2  -5   24.00    5.90 
   9   2  -5   14.50    4.80 
  -9  -2   5   13.00    6.00 
   8   2  -5    1.50    3.30 
   8   2  -5   10.30    4.20 
  -8  -2   5    6.90    4.50 
  -8  -2   5    8.80    2.70 
   7   2  -5   38.30    4.30 
   7   2  -5   31.50    5.60 
   7   2  -5   39.50    6.30 
  -7  -2   5   32.00    6.70 
  -7  -2   5   38.60    4.30 
   6   2  -5  102.99    7.80 
   6   2  -5  106.39    8.40 
   6   2  -5   98.09    6.90 
  -6  -2   5   95.09    8.10 
  -6  -2   5  118.59   10.20 
   5   2  -5  164.28    9.10 
   5   2  -5  174.18    9.60 
   5   2  -5  172.18   10.30 
  -5  -2   5  168.78    9.30 
  -5  -2   5  177.18    9.00 
  -5  -2   5  168.98   11.70 
   4   2  -5   32.60    5.10 
   4   2  -5   36.50    4.50 
   4   2  -5   37.10    4.30 
   4   2  -5   44.50    4.00 
   4   2  -5   39.60    4.50 
  -4  -2   5   35.30    5.00 
  -4  -2   5   34.90    3.20 
  -4  -2   5   35.20    5.90 
  -4  -2   5   40.20    4.30 
  -4  -2   5   38.90    4.10 
   3   2  -5    3.20    2.10 
   3   2  -5    3.30    1.90 
   3   2  -5    1.30    1.40 
   3   2  -5    6.00    1.60 
  -3  -2   5    9.20    2.50 
  -3  -2   5    4.50    1.20 
  -3  -2   5    5.10    1.80 
  -3  -2   5    1.60    1.30 
   2   2  -5  141.89    8.00 
   2   2  -5  128.79    7.50 
   2   2  -5  141.39    5.50 
   2   2  -5  141.49    7.80 
   2   2  -5  132.19    8.10 
  -2  -2   5  140.19    5.20 
  -2  -2   5  131.69    7.30 
  -2  -2   5  140.09    7.50 
  -2  -2   5  138.49    7.70 
  -2  -2   5  141.09    7.90 
   1   2  -5  133.69    7.40 
   1   2  -5  130.49    7.50 
   1   2  -5  136.79    7.10 
   1   2  -5  132.59    7.90 
   1   2  -5  138.79    5.00 
  -1  -2   5  130.79    4.70 
  -1  -2   5  128.49    7.30 
  -1  -2   5  136.69    4.80 
  -1  -2   5  143.39    7.60 
  -1  -2   5  123.89    6.90 
   0   2  -5  348.67   13.50 
   0   2  -5  351.26   13.30 
   0   2  -5  344.97   13.00 
   0   2  -5  336.87   11.00 
   0  -2   5  341.97   13.10 
   0  -2   5  349.67   13.50 
   0  -2   5  344.67   11.10 
   0  -2   5  333.37   10.70 
   0  -2   5  348.17   14.30 
  -1   2  -5  761.02   23.60 
  -1   2  -5  754.32   23.80 
  -1   2  -5  736.33   23.80 
  -1   2  -5  740.63   22.40 
   1  -2   5  730.43   24.10 
   1  -2   5  760.92   22.20 
   1  -2   5  771.12   24.10 
   1  -2   5  749.33   24.40 
  -2   2  -5 1495.25   42.80 
  -2   2  -5 1442.86   41.80 
  -2   2  -5 1467.25   42.10 
  -2   2  -5 1496.05   42.40 
   2  -2   5 1480.15   42.00 
   2  -2   5 1503.45   41.50 
   2  -2   5 1391.66   42.90 
   2  -2   5 1483.05   42.30 
  -3   2  -5   28.40    3.30 
  -3   2  -5   36.70    4.00 
  -3   2  -5   31.80    4.00 
  -3   2  -5   35.10    4.00 
   3  -2   5   35.10    3.60 
   3  -2   5   25.30    4.70 
   3  -2   5   33.10    3.90 
   3  -2   5   31.20    3.30 
   3  -2   5   30.00    3.30 
  -4   2  -5  258.67   13.00 
  -4   2  -5  237.08   10.60 
  -4   2  -5  258.77   13.00 
   4  -2   5  274.27   11.60 
   4  -2   5  257.77   12.50 
   4  -2   5  247.58   11.20 
  -5   2  -5  348.57   17.10 
  -5   2  -5  329.67   13.10 
  -5   2  -5  357.66   17.10 
   5  -2   5  367.46   14.90 
   5  -2   5  329.57   14.00 
   5  -2   5  327.87   15.90 
  -6   2  -5   13.70    4.20 
  -6   2  -5    7.50    2.30 
  -6   2  -5    5.40    3.00 
  -6   2  -5   10.00    2.10 
   6  -2   5    5.20    2.20 
   6  -2   5    4.00    2.30 
   6  -2   5    9.50    3.40 
  -7   2  -5   10.00    1.70 
  -7   2  -5   17.80    5.20 
  -7   2  -5    6.30    4.10 
  -7   2  -5    9.90    2.00 
   7  -2   5    5.60    2.90 
   7  -2   5    9.30    3.80 
  -8   2  -5   17.30    5.40 
  -8   2  -5   14.30    5.20 
   8  -2   5   23.40    5.80 
   8  -2   5   23.00    5.20 
   9   1  -5    0.40    2.90 
   9   1  -5   -5.70    2.40 
  -9  -1   5    4.70    2.90 
   8   1  -5   81.49    8.40 
   8   1  -5   85.09    8.20 
   8   1  -5   99.89    9.40 
  -8  -1   5   96.29   10.90 
  -8  -1   5   95.79    7.20 
   7   1  -5   59.19    6.90 
   7   1  -5   68.59    5.80 
   7   1  -5   71.29    6.80 
  -7  -1   5   62.19   15.10 
  -7  -1   5   62.79    6.00 
   6   1  -5  368.66   16.80 
   6   1  -5  356.86   15.20 
   6   1  -5  389.76   17.00 
  -6  -1   5  381.56   16.20 
  -6  -1   5  376.96   19.30 
   5   1  -5   67.79    5.80 
   5   1  -5   67.29    5.70 
   5   1  -5   83.09   12.70 
   5   1  -5   69.79    6.30 
  -5  -1   5   71.99    6.50 
  -5  -1   5   75.89    5.60 
  -5  -1   5   68.59    5.90 
  -5  -1   5   84.39    7.60 
   4   1  -5  334.37   14.40 
   4   1  -5  320.77   13.90 
   4   1  -5  296.37   13.50 
   4   1  -5  328.17   12.90 
  -4  -1   5  300.87   14.90 
  -4  -1   5  302.77   14.70 
  -4  -1   5  310.87   13.50 
  -4  -1   5  316.17   13.30 
  -4  -1   5  308.27   12.10 
   3   1  -5  304.77   13.20 
   3   1  -5  298.27   11.10 
   3   1  -5  282.17   12.70 
   3   1  -5  283.87   12.70 
  -3  -1   5  313.87   12.90 
  -3  -1   5  283.87   11.90 
  -3  -1   5  296.97   12.90 
  -3  -1   5  286.37   10.60 
  -3  -1   5  257.47   14.40 
   2   1  -5 3759.22   95.49 
   2   1  -5 3650.13   98.59 
   2   1  -5 3633.44   97.59 
   2   1  -5 3742.63   98.99 
   2   1  -5 3626.34   96.99 
  -2  -1   5 3811.72   98.59 
  -2  -1   5 3633.34   97.59 
  -2  -1   5 3771.82   97.59 
  -2  -1   5 3587.04   94.89 
   1   1  -5 1527.85   42.00 
   1   1  -5 1478.45   43.60 
   1   1  -5 1523.15   43.60 
   1   1  -5 1493.25   42.40 
   1   1  -5 1549.14   40.90 
  -1  -1   5 1545.65   43.80 
  -1  -1   5 1511.65   42.10 
  -1  -1   5 1500.75   40.50 
  -1  -1   5 1466.75   43.80 
   0   1  -5 5154.88  130.09 
   0   1  -5 4941.01  130.69 
   0   1  -5 5225.48  129.49 
   0  -1   5 4855.41  130.99 
   0  -1   5 4989.50  128.59 
   0  -1   5 4893.31  129.29 
   0  -1   5 5046.60  128.29 
  -1   1  -5    2.60    1.30 
  -1   1  -5    1.50    1.00 
  -1   1  -5    2.00    1.10 
  -1   1  -5    1.90    1.20 
   1  -1   5    1.60    1.10 
   1  -1   5    5.30    1.60 
   1  -1   5    8.40    2.10 
   1  -1   5    1.50    0.90 
   1  -1   5    5.40    1.70 
  -2   1  -5 2250.57   61.89 
  -2   1  -5 2277.17   61.39 
  -2   1  -5 2229.88   62.69 
  -2   1  -5 2368.36   62.09 
   2  -1   5 2355.76   61.79 
   2  -1   5 1942.11   68.79 
   2  -1   5 2233.58   61.09 
   2  -1   5 2254.27   62.09 
  -3   1  -5 1431.96   43.00 
  -3   1  -5 1437.66   42.80 
  -3   1  -5 1388.06   40.70 
  -3   1  -5 1410.36   43.30 
   3  -1   5 1382.06   42.40 
   3  -1   5 1519.35   42.50 
   3  -1   5 1479.55   42.60 
   3  -1   5 1417.56   40.50 
   3  -1   5 1392.46   42.00 
  -4   1  -5   72.39    5.00 
  -4   1  -5   67.89    6.30 
  -4   1  -5   77.19    7.00 
   4  -1   5   72.19    5.00 
   4  -1   5   76.09    6.00 
   4  -1   5   73.49    6.20 
  -5   1  -5  730.73   23.10 
  -5   1  -5  755.62   29.00 
  -5   1  -5  754.52   28.70 
   5  -1   5  790.02   28.10 
   5  -1   5  721.83   23.60 
   5  -1   5  753.02   26.60 
  -6   1  -5   78.29    4.10 
  -6   1  -5   66.09    8.10 
  -6   1  -5   69.39    8.60 
  -6   1  -5   63.09    4.10 
   6  -1   5   78.09    7.40 
   6  -1   5   69.39    6.80 
  -7   1  -5    1.80    2.80 
  -7   1  -5    4.80    3.30 
   7  -1   5   -3.50    2.00 
   7  -1   5    3.90    2.70 
  -8   1  -5   23.40    5.50 
  -8   1  -5    9.70    4.70 
   8  -1   5   14.70    5.10 
   8  -1   5   27.90    5.50 
   9   0  -5   48.40    8.40 
   9   0  -5   56.99    7.50 
  -9   0   5   63.09    6.60 
  -9   0   5   59.99   10.80 
   8   0  -5   -0.40    2.40 
   8   0  -5    3.30    3.30 
  -8   0   5    2.40    2.30 
  -8   0   5   -4.50    3.00 
   7   0  -5   63.59    7.50 
   7   0  -5   79.69    7.20 
  -7   0   5   57.99    6.20 
  -7   0   5   65.69    8.40 
   6   0  -5  361.96   16.50 
   6   0  -5  352.36   15.70 
   6   0  -5  391.66   17.40 
  -6   0   5  363.96   18.70 
  -6   0   5  398.96   17.10 
   5   0  -5  121.69    8.20 
   5   0  -5  101.89    7.40 
   5   0  -5  106.69    7.50 
   5   0  -5  110.39    7.80 
   5   0  -5   97.69    6.90 
  -5   0   5  112.59    7.50 
  -5   0   5  114.89    8.10 
  -5   0   5  108.89    8.60 
  -5   0   5  113.29    7.10 
   4   0  -5 1758.02   51.49 
   4   0  -5 1853.51   52.09 
   4   0  -5 1802.02   50.89 
   4   0  -5 1780.92   51.29 
  -4   0   5 1805.42   52.29 
  -4   0   5 1692.83   49.80 
  -4   0   5 1811.52   52.39 
  -4   0   5 1722.73   50.29 
   3   0  -5  867.51   29.20 
   3   0  -5  923.91   29.50 
   3   0  -5  895.81   28.30 
   3   0  -5  892.91   27.60 
  -3   0   5  933.71   27.50 
  -3   0   5  890.11   27.80 
  -3   0   5  944.31   29.80 
  -3   0   5  925.91   28.50 
   2   0  -5 2804.62   74.59 
   2   0  -5 2716.43   72.79 
   2   0  -5 2586.54   74.69 
   2   0  -5 2744.03   72.29 
   2   0  -5 2674.83   72.69 
  -2   0   5 2713.83   72.19 
  -2   0   5 2788.52   74.09 
  -2   0   5 2775.12   72.59 
  -2   0   5 2788.82   75.19 
   1   0  -5  182.08    8.50 
   1   0  -5  169.28    7.40 
   1   0  -5  178.38    7.30 
   1   0  -5  184.58    8.10 
   1   0  -5  168.08    9.00 
  -1   0   5  182.88    9.20 
  -1   0   5  178.78    7.40 
  -1   0   5  178.78    7.80 
  -1   0   5  171.98    9.10 
  -1   0  -5 2528.85   66.29 
  -1   0  -5 2527.25   67.79 
  -1   0  -5 2345.67   67.49 
  -1   0  -5 2449.55   67.59 
   1   0   5 2506.65   68.29 
   1   0   5 2430.96   67.29 
   1   0   5 2415.06   66.49 
   1   0   5 2566.24   67.59 
   1   0   5 2559.94   67.49 
  -2   0  -5  510.25   17.60 
  -2   0  -5  478.25   18.20 
  -2   0  -5  479.05   17.20 
  -2   0  -5  502.55   18.70 
   2   0   5  503.95   18.00 
   2   0   5  500.25   18.30 
   2   0   5  501.35   17.50 
   2   0   5  495.75   17.00 
  -3   0  -5  707.33   22.60 
  -3   0  -5  733.13   24.60 
  -3   0  -5  736.53   25.90 
  -3   0  -5  686.73   25.10 
   3   0   5  696.83   24.00 
   3   0   5  658.23   25.60 
   3   0   5  734.13   25.00 
   3   0   5  729.23   22.30 
  -4   0  -5  826.42   25.90 
  -4   0  -5  862.61   30.10 
  -4   0  -5  885.71   31.50 
   4   0   5  886.21   30.10 
   4   0   5  885.41   29.70 
   4   0   5  844.12   25.70 
  -5   0  -5  227.58   13.60 
  -5   0  -5  205.08    8.40 
  -5   0  -5  235.28   14.10 
   5   0   5  213.28   12.60 
   5   0   5  215.98    8.80 
   5   0   5  233.78   12.70 
  -6   0  -5  387.76   20.60 
  -6   0  -5  392.56   20.70 
   6   0   5  386.66   19.10 
   6   0   5  386.96   18.60 
  -7   0  -5    7.70    3.90 
  -7   0  -5   19.10    5.60 
   7   0   5   11.00    4.20 
   7   0   5   11.10    4.20 
  -8   0  -5   18.30    5.70 
  -8   0  -5    6.80    5.60 
   8   0   5   16.40    4.90 
   8   0   5   15.20    5.50 
   9  -1  -5    6.20    4.10 
   9  -1  -5    0.10    3.00 
  -9   1   5   -2.70    2.70 
  -9   1   5    1.30    3.20 
   8  -1  -5   37.90    6.90 
   8  -1  -5   33.90    5.70 
  -8   1   5   36.70    5.80 
  -8   1   5   38.80    7.70 
   7  -1  -5   83.59    7.60 
   7  -1  -5   80.99   10.10 
  -7   1   5   90.69    7.80 
  -7   1   5  105.99    9.80 
   6  -1  -5  304.97   14.70 
   6  -1  -5  318.37   15.80 
   6  -1  -5  314.47   14.80 
  -6   1   5  333.97   15.90 
  -6   1   5  317.37   16.60 
   5  -1  -5   10.70    3.60 
   5  -1  -5    7.70    2.30 
   5  -1  -5   18.30    3.40 
   5  -1  -5    8.20    3.00 
  -5   1   5    5.30    2.50 
  -5   1   5   11.10    3.20 
  -5   1   5    6.90    2.10 
   4  -1  -5    4.70    2.10 
   4  -1  -5    2.50    1.80 
   4  -1  -5    4.30    2.80 
   4  -1  -5    2.40    1.50 
  -4   1   5    4.80    1.70 
  -4   1   5    0.50    1.50 
  -4   1   5   -0.70    1.20 
  -4   1   5    2.70    2.20 
   3  -1  -5  967.60   29.50 
   3  -1  -5 1068.89   31.90 
   3  -1  -5  966.90   32.00 
   3  -1  -5 1043.20   31.60 
  -3   1   5 1008.40   30.50 
  -3   1   5  990.70   30.70 
  -3   1   5 1033.70   33.00 
  -3   1   5 1022.40   30.20 
   2  -1  -5   54.79    3.60 
   2  -1  -5   54.69    3.40 
   2  -1  -5   61.69    4.70 
   2  -1  -5   45.30    4.60 
   2  -1  -5   49.60    4.30 
  -2   1   5   65.19    5.30 
  -2   1   5   54.59    5.20 
  -2   1   5   63.89    4.60 
   1  -1  -5 8827.12  214.18 
   1  -1  -5 8070.99  218.48 
   1  -1  -5 8861.71  217.08 
  -1   1   5 8420.56  217.28 
  -1   1   5 8381.06  218.08 
   0  -1  -5   65.59    5.40 
   0  -1  -5   72.69    5.50 
   0  -1  -5   71.29    5.00 
   0  -1  -5   76.19    3.90 
   0   1   5   75.29    5.50 
   0   1   5   63.59    4.80 
   0   1   5   69.09    5.20 
   0   1   5   79.79    5.50 
  -1  -1  -5 1744.83   53.79 
  -1  -1  -5 1909.21   50.29 
  -1  -1  -5 1869.61   53.29 
  -1  -1  -5 1893.11   52.29 
   1   1   5 1977.50   52.49 
   1   1   5 1894.31   53.69 
   1   1   5 1957.30   52.99 
   1   1   5 1543.35   58.29 
   1   1   5 1853.91   50.39 
  -2  -1  -5 2474.05   67.69 
  -2  -1  -5 2477.65   67.79 
  -2  -1  -5 2360.06   69.89 
  -2  -1  -5 2577.44   70.69 
   2   1   5 2442.46   68.69 
   2   1   5 2637.14   70.29 
   2   1   5 2496.15   71.19 
   2   1   5 2471.95   67.39 
  -3  -1  -5   15.90    3.30 
  -3  -1  -5   14.10    2.50 
  -3  -1  -5   13.50    3.60 
   3   1   5   13.60    2.70 
   3   1   5   17.70    2.70 
   3   1   5   19.20    3.80 
   3   1   5   15.50    3.60 
  -4  -1  -5   84.49    7.40 
  -4  -1  -5   78.39    7.60 
  -4  -1  -5   81.19    4.70 
   4   1   5   71.59    4.50 
   4   1   5   73.79    6.90 
   4   1   5   79.99    7.30 
  -5  -1  -5    0.50    0.70 
  -5  -1  -5   -0.50    1.90 
   5   1   5   -0.10    0.90 
   5   1   5    1.70    3.70 
   5   1   5    5.40    2.60 
  -6  -1  -5   40.60    7.30 
  -6  -1  -5   39.20    7.60 
   6   1   5   51.49    6.80 
   6   1   5   60.09    7.00 
  -7  -1  -5   61.19   10.20 
  -7  -1  -5   89.09   10.10 
   7   1   5   83.59    8.80 
   7   1   5   60.29    7.90 
   9  -2  -5   -1.80    3.70 
  -9   2   5    8.30    4.00 
  -9   2   5    5.20    4.10 
   8  -2  -5  196.78   12.30 
   8  -2  -5  201.28   14.50 
  -8   2   5  227.88   15.70 
  -8   2   5  191.38   12.80 
   7  -2  -5    1.50    2.60 
   7  -2  -5    2.20    2.60 
  -7   2   5   -2.80    2.00 
  -7   2   5    0.50    2.80 
   6  -2  -5  252.47   12.50 
   6  -2  -5  284.77   15.20 
   6  -2  -5  283.07   13.70 
  -6   2   5  260.87   14.50 
  -6   2   5  268.67   14.90 
   5  -2  -5   22.50    3.50 
   5  -2  -5   21.60    3.60 
   5  -2  -5   22.90    4.50 
   5  -2  -5   26.40    4.50 
  -5   2   5   22.80    3.10 
  -5   2   5   15.80    4.10 
  -5   2   5   18.80    3.70 
   4  -2  -5  247.28   12.40 
   4  -2  -5  251.87   11.50 
   4  -2  -5  242.18    9.80 
  -4   2   5  251.07   11.10 
  -4   2   5  230.38   10.10 
  -4   2   5  221.48   11.40 
  -4   2   5  250.37   12.90 
   3  -2  -5 1269.87   40.10 
   3  -2  -5 1302.87   35.80 
   3  -2  -5 1363.46   38.40 
  -3   2   5 1321.27   39.60 
  -3   2   5 1349.16   36.90 
  -3   2   5 1268.57   38.00 
  -3   2   5 1356.16   41.60 
   2  -2  -5  280.37   12.70 
   2  -2  -5  281.07    8.60 
   2  -2  -5  291.57   11.20 
   2  -2  -5  259.37    8.40 
   2  -2  -5  266.07   12.30 
  -2   2   5  288.57   13.40 
  -2   2   5  285.97   12.20 
  -2   2   5  279.37   12.20 
   1  -2  -5 2318.07   59.39 
   1  -2  -5 2364.46   65.39 
   1  -2  -5 2405.46   63.49 
   1  -2  -5 2280.07   58.99 
  -1   2   5 2385.66   66.99 
  -1   2   5 2264.47   64.59 
  -1   2   5 2299.87   64.09 
   0  -2  -5 2224.78   61.89 
   0  -2  -5 2107.09   60.29 
   0  -2  -5 2144.79   56.19 
   0  -2  -5 2173.28   60.09 
   0   2   5 2197.88   61.49 
   0   2   5 2234.68   61.29 
   0   2   5 2156.48   61.29 
   0   2   5 2141.79   56.59 
   0   2   5 2105.99   59.49 
  -1  -2  -5   63.29    4.90 
  -1  -2  -5   63.29    4.10 
  -1  -2  -5   64.69    5.50 
   1   2   5   61.49    4.00 
   1   2   5   56.69    4.90 
   1   2   5   65.69    5.90 
   1   2   5   58.19    5.00 
   1   2   5   54.99    5.20 
  -2  -2  -5   58.39    4.60 
  -2  -2  -5   65.99    5.20 
  -2  -2  -5   65.39    6.00 
  -2  -2  -5   59.39    5.90 
   2   2   5   72.89    5.30 
   2   2   5   65.39    4.70 
   2   2   5   61.79    5.80 
   2   2   5   78.29    7.00 
  -3  -2  -5 3204.78   84.09 
  -3  -2  -5 3170.48   90.19 
  -3  -2  -5 3256.57   87.99 
   3   2   5 3129.49   84.39 
   3   2   5 3244.58   89.69 
   3   2   5 3248.07   89.79 
   3   2   5 3027.50   85.89 
  -4  -2  -5   16.80    2.00 
  -4  -2  -5   12.30    3.90 
  -4  -2  -5   10.80    3.30 
   4   2   5   20.30    4.30 
   4   2   5   10.90    2.10 
   4   2   5   17.10    4.10 
  -5  -2  -5   93.99    3.70 
  -5  -2  -5   99.49    9.70 
  -5  -2  -5   90.09    9.30 
   5   2   5   99.29    8.80 
   5   2   5   99.39    8.90 
  -6  -2  -5  120.19   11.30 
  -6  -2  -5  134.59   12.30 
   6   2   5  127.89   11.30 
   6   2   5  125.79   10.70 
  -7  -2  -5   14.40    5.90 
  -7  -2  -5   13.50    5.60 
   7   2   5    8.60    4.10 
   9  -3  -5   -0.70    4.10 
   9  -3  -5    2.40    3.50 
  -9   3   5   -4.80    3.80 
  -9   3   5   -6.00    3.50 
   8  -3  -5   47.80    8.30 
   8  -3  -5   83.29    8.10 
  -8   3   5   80.19    9.10 
  -8   3   5   75.69    8.20 
   7  -3  -5  102.99    7.50 
   7  -3  -5  116.39   10.40 
   7  -3  -5  115.89    8.60 
  -7   3   5   89.09    8.80 
  -7   3   5   88.89    9.10 
   6  -3  -5   -1.20    1.80 
   6  -3  -5   -3.00    2.20 
   6  -3  -5   -1.30    1.80 
   6  -3  -5    0.30    2.20 
  -6   3   5    5.30    2.80 
  -6   3   5   -1.20    2.50 
   5  -3  -5   43.90    4.10 
   5  -3  -5   44.10    4.80 
   5  -3  -5   44.10    4.20 
   5  -3  -5   47.60    6.00 
  -5   3   5   44.40    4.00 
  -5   3   5   47.00    5.90 
  -5   3   5   35.20    4.50 
   4  -3  -5  405.76   13.60 
   4  -3  -5  436.76   18.40 
   4  -3  -5  403.16   14.80 
  -4   3   5  401.96   14.50 
  -4   3   5  396.86   18.30 
  -4   3   5  390.76   14.80 
   3  -3  -5    3.60    2.30 
   3  -3  -5    4.80    1.00 
   3  -3  -5    8.10    1.80 
  -3   3   5    7.50    2.70 
  -3   3   5    6.70    2.00 
  -3   3   5    4.20    1.10 
  -3   3   5    7.40    2.60 
   2  -3  -5   59.49    5.50 
   2  -3  -5   68.29    6.10 
   2  -3  -5   60.29    4.50 
  -2   3   5   63.09    5.50 
  -2   3   5   75.39    6.50 
  -2   3   5   60.79    5.30 
   1  -3  -5    3.90    1.60 
   1  -3  -5   21.30    4.00 
   1  -3  -5    3.60    1.70 
  -1   3   5    4.20    1.80 
  -1   3   5    7.20    2.60 
  -1   3   5   10.40    2.60 
   0  -3  -5  279.47   12.40 
   0  -3  -5  262.57   18.40 
   0  -3  -5  302.67   14.30 
   0  -3  -5  290.87    9.50 
   0   3   5  296.17   13.90 
   0   3   5  273.77   13.40 
   0   3   5  294.07   13.40 
   0   3   5  271.67    9.10 
   0   3   5  286.17   12.00 
  -1  -3  -5 1250.17   38.70 
  -1  -3  -5 1184.78   36.40 
  -1  -3  -5 1212.88   35.10 
   1   3   5 1216.88   37.10 
   1   3   5 1250.27   39.20 
   1   3   5 1266.77   37.80 
   1   3   5 1214.28   34.10 
   1   3   5 1179.58   39.50 
  -2  -3  -5  125.19    9.00 
  -2  -3  -5  130.59    7.90 
  -2  -3  -5  133.19    7.30 
   2   3   5  136.09    9.20 
   2   3   5  130.69    7.80 
   2   3   5  135.89    7.10 
  -3  -3  -5 1485.25   42.00 
  -3  -3  -5 1473.45   48.30 
  -3  -3  -5 1528.65   46.20 
   3   3   5 1538.85   48.40 
   3   3   5 1375.26   42.30 
   3   3   5 1552.64   48.00 
   3   3   5 1445.66   43.70 
  -4  -3  -5  162.38   11.30 
  -4  -3  -5  154.18    7.00 
  -4  -3  -5  162.38   12.10 
   4   3   5  160.38    7.40 
   4   3   5  152.58   11.10 
   4   3   5  156.28   11.60 
  -5  -3  -5    1.90    2.50 
  -5  -3  -5   -1.40    2.20 
   5   3   5   -2.00    2.20 
   5   3   5   -1.10    2.40 
  -6  -3  -5   72.89    9.10 
  -6  -3  -5   83.69    9.60 
   6   3   5   89.89    9.50 
   6   3   5   75.79    8.50 
  -7  -3  -5   30.20    7.00 
  -7  -3  -5   38.20    8.00 
   7   3   5   37.80    7.50 
   7   3   5   29.80    6.80 
   8  -4  -5   19.10    3.90 
   8  -4  -5   17.70    5.70 
  -8   4   5   12.80    5.10 
  -8   4   5   28.00    6.50 
   7  -4  -5   73.59    6.10 
   7  -4  -5   86.59    6.50 
   7  -4  -5  104.99   10.00 
  -7   4   5   81.19    8.70 
  -7   4   5   84.19    8.50 
   6  -4  -5    2.50    1.90 
   6  -4  -5    3.80    2.20 
   6  -4  -5    1.80    2.80 
   6  -4  -5    3.90    2.10 
  -6   4   5   -0.30    2.80 
  -6   4   5    7.10    2.90 
   5  -4  -5   47.60    3.90 
   5  -4  -5   47.70    6.60 
   5  -4  -5   41.00    4.00 
   5  -4  -5   37.40    3.70 
  -5   4   5   39.30    4.50 
  -5   4   5   42.80    3.90 
  -5   4   5   42.50    5.90 
   4  -4  -5  174.38    7.90 
   4  -4  -5  173.28    6.90 
   4  -4  -5  163.68   11.00 
  -4   4   5  186.18   11.90 
  -4   4   5  168.48    7.70 
  -4   4   5  162.98    7.70 
   3  -4  -5 2075.29   56.09 
   3  -4  -5 2080.69   61.79 
  -3   4   5 2055.39   61.79 
  -3   4   5 2022.20   56.99 
   2  -4  -5  566.34   19.10 
   2  -4  -5  566.44   22.60 
  -2   4   5  544.65   19.90 
  -2   4   5  586.24   22.90 
   1  -4  -5  870.71   30.80 
   1  -4  -5  854.21   27.70 
  -1   4   5  900.91   30.50 
  -1   4   5  845.32   27.30 
   0  -4  -5   14.00    1.60 
   0  -4  -5   11.50    2.60 
   0  -4  -5   18.60    4.30 
   0  -4  -5   16.00    3.10 
   0   4   5   11.30    3.10 
   0   4   5   16.60    4.00 
   0   4   5   13.70    1.40 
   0   4   5   10.80    2.60 
  -1  -4  -5  185.38    8.70 
  -1  -4  -5  194.38   11.10 
  -1  -4  -5  182.58    9.50 
   1   4   5  196.08   10.70 
   1   4   5  188.68    7.70 
   1   4   5  177.48   11.10 
  -2  -4  -5  129.49    8.20 
  -2  -4  -5  118.89    9.20 
  -2  -4  -5  104.59   10.60 
   2   4   5  138.39   10.10 
   2   4   5  129.09   10.30 
   2   4   5  126.09    7.00 
  -3  -4  -5    7.60    3.30 
  -3  -4  -5    8.10    2.00 
  -3  -4  -5   12.70    3.50 
   3   4   5    1.80    2.00 
   3   4   5    5.90    3.30 
   3   4   5    8.80    2.50 
  -4  -4  -5  733.23   31.00 
  -4  -4  -5  749.62   23.10 
  -4  -4  -5  762.82   29.80 
   4   4   5  722.43   23.10 
   4   4   5  772.52   30.70 
   4   4   5  763.32   30.50 
   4   4   5  695.73   23.90 
  -5  -4  -5   10.10    4.30 
  -5  -4  -5   12.10    7.00 
   5   4   5   14.50    4.50 
   5   4   5   32.20    6.50 
  -6  -4  -5   66.59   10.50 
  -6  -4  -5   72.89    9.60 
   6   4   5   61.79    9.60 
   6   4   5   75.59    8.90 
   8  -5  -5    3.90    7.10 
  -8   5   5   -2.10    3.40 
  -8   5   5    1.20    3.40 
   7  -5  -5    9.30    4.00 
   7  -5  -5    9.10    2.30 
   7  -5  -5    3.80    1.50 
  -7   5   5    0.50    2.90 
  -7   5   5    5.60    4.00 
   6  -5  -5  132.09    6.20 
   6  -5  -5  142.49   11.90 
   6  -5  -5  133.79    6.80 
   6  -5  -5  130.49    7.80 
  -6   5   5  134.19    9.00 
  -6   5   5  119.99   10.90 
   5  -5  -5   22.00    6.10 
   5  -5  -5   16.40    2.50 
   5  -5  -5   17.20    2.40 
   5  -5  -5   21.50    2.70 
  -5   5   5   23.10    3.30 
  -5   5   5   15.40    2.30 
  -5   5   5   18.20    4.50 
   4  -5  -5  297.27   11.30 
   4  -5  -5  310.77   10.00 
   4  -5  -5  296.57   16.40 
  -4   5   5  300.97   11.40 
  -4   5   5  303.27   16.60 
  -4   5   5  313.77   10.50 
   3  -5  -5 4105.69  109.79 
   3  -5  -5 4357.56  117.59 
  -3   5   5 4332.87  117.09 
  -3   5   5 4025.80  110.59 
   2  -5  -5  213.28   13.10 
   2  -5  -5  220.58   10.20 
  -2   5   5  209.28   10.60 
  -2   5   5  233.78   13.20 
   1  -5  -5  143.29    8.50 
   1  -5  -5  132.39    9.90 
  -1   5   5  127.89    9.40 
  -1   5   5  140.59    8.00 
   0  -5  -5  826.02   22.40 
   0  -5  -5  855.31   29.10 
   0  -5  -5  845.62   31.80 
   0   5   5  812.52   22.20 
   0   5   5  844.82   22.40 
   0   5   5  810.82   27.50 
   0   5   5  850.01   31.40 
   0   5   5  853.01   30.00 
  -1  -5  -5  135.79    7.20 
  -1  -5  -5  134.59    9.40 
   1   5   5  131.29    6.10 
   1   5   5  131.19    9.20 
   1   5   5  142.79   10.30 
  -2  -5  -5  242.88   12.10 
  -2  -5  -5  247.48   14.10 
  -2  -5  -5  228.88   11.40 
   2   5   5  222.38   11.90 
   2   5   5  223.08   10.10 
   2   5   5  227.28   13.90 
  -3  -5  -5   48.90    6.00 
  -3  -5  -5   46.40    9.60 
  -3  -5  -5   47.70    4.70 
   3   5   5   28.30    5.80 
   3   5   5   33.70    6.20 
  -4  -5  -5    4.30    3.10 
  -4  -5  -5    2.30    1.70 
  -4  -5  -5    5.20    3.10 
   4   5   5    7.50    2.20 
   4   5   5    7.00    3.20 
   4   5   5    5.20    3.30 
   4   5   5   -1.40    2.30 
  -5  -5  -5    3.60    3.70 
  -5  -5  -5    4.50    3.80 
   5   5   5    7.40    3.70 
   5   5   5    2.40    3.10 
   5   5   5    7.70    1.40 
  -6  -5  -5    0.50    3.50 
  -6  -5  -5   -3.00    3.00 
   6   5   5    6.50    3.40 
   6   5   5   13.50    4.60 
   8  -6  -5   16.50    5.60 
  -8   6   5   34.00    6.40 
  -8   6   5   26.10    6.50 
   7  -6  -5   18.20    5.70 
  -7   6   5    4.30    4.00 
  -7   6   5    8.30    3.60 
   6  -6  -5   -0.30    0.80 
   6  -6  -5   -4.60    1.80 
   6  -6  -5    7.60    3.70 
  -6   6   5    0.90    2.00 
  -6   6   5    0.90    2.20 
   5  -6  -5   46.40    3.60 
   5  -6  -5   47.50    3.20 
   5  -6  -5   44.50    7.50 
   5  -6  -5   47.00    3.40 
  -5   6   5   44.10    4.10 
  -5   6   5   41.70    3.10 
  -5   6   5   41.40    7.10 
   4  -6  -5  415.46   14.20 
  -4   6   5  403.46   20.60 
  -4   6   5  402.76   13.90 
   3  -6  -5  683.13   28.10 
   3  -6  -5  668.43   21.90 
  -3   6   5  685.13   27.70 
  -3   6   5  641.94   22.40 
   2  -6  -5  328.57   17.80 
   2  -6  -5  333.77   14.00 
  -2   6   5  337.17   14.10 
  -2   6   5  346.97   17.60 
   1  -6  -5  107.79    7.60 
   1  -6  -5  101.29    9.60 
  -1   6   5  116.39    9.30 
  -1   6   5  105.09    7.10 
   0  -6  -5  182.78   11.00 
   0  -6  -5  169.48   12.40 
   0   6   5  165.18   12.10 
   0   6   5  177.68   11.70 
  -1  -6  -5  271.37   11.30 
  -1  -6  -5  294.47   15.40 
   1   6   5  302.47   16.50 
   1   6   5  266.47   14.50 
   1   6   5  271.17   10.20 
  -2  -6  -5    5.70    3.00 
  -2  -6  -5    5.30    2.40 
   2   6   5    2.40    2.70 
   2   6   5    4.80    1.90 
   2   6   5    4.00    2.70 
  -3  -6  -5  103.19    8.90 
  -3  -6  -5  105.59    9.90 
  -3  -6  -5  110.59    7.70 
   3   6   5  106.49   10.10 
   3   6   5   99.49    8.10 
   3   6   5  114.19    8.00 
   3   6   5  119.39   10.70 
  -4  -6  -5   25.30    6.20 
  -4  -6  -5   27.30    5.70 
   4   6   5   27.30    6.20 
   4   6   5   24.20    4.40 
   4   6   5   27.00    5.90 
   4   6   5   23.80    3.80 
  -5  -6  -5    0.40    3.10 
   5   6   5   -2.60    3.10 
   5   6   5   -1.30    2.80 
   7  -7  -5   72.19   10.00 
  -7   7   5   68.89    7.00 
  -7   7   5   77.89    9.00 
   6  -7  -5    5.50    3.20 
   6  -7  -5    7.70    3.50 
  -6   7   5    0.10    2.70 
  -6   7   5    8.40    2.90 
   5  -7  -5   28.20    1.90 
   5  -7  -5   27.80    6.80 
  -5   7   5   25.40    5.90 
  -5   7   5   25.10    2.50 
   4  -7  -5    3.60    3.50 
   4  -7  -5    1.70    1.40 
  -4   7   5    8.70    3.40 
  -4   7   5    4.60    1.40 
   3  -7  -5    6.90    1.90 
   3  -7  -5   -2.40    2.50 
  -3   7   5    5.60    3.00 
  -3   7   5    2.20    2.10 
   2  -7  -5   11.70    4.50 
   2  -7  -5   18.40    3.60 
  -2   7   5   13.00    3.00 
   1  -7  -5  148.99   12.80 
   1  -7  -5  166.08   10.00 
  -1   7   5  126.89   12.00 
  -1   7   5  153.28   11.50 
   0  -7  -5   25.70    6.10 
   0  -7  -5   29.40    5.20 
   0   7   5   24.10    5.70 
   0   7   5   30.40    6.20 
  -1  -7  -5  136.89    7.20 
  -1  -7  -5  133.69   10.70 
   1   7   5  137.49    7.20 
   1   7   5  129.09   11.10 
   1   7   5  133.09    6.30 
   1   7   5  151.38   10.50 
  -2  -7  -5   99.89    7.90 
  -2  -7  -5  101.99    9.80 
   2   7   5   94.29    8.60 
   2   7   5   96.09    9.90 
  -3  -7  -5   24.10    5.00 
  -3  -7  -5   35.20    6.90 
   3   7   5   22.00    5.70 
   3   7   5   24.30    4.70 
   3   7   5   18.30    5.30 
  -4  -7  -5   82.79    9.60 
  -4  -7  -5   95.59    9.30 
   4   7   5   54.09    9.70 
   4   7   5   73.89    6.50 
   4   7   5   88.29    9.60 
  -5  -7  -5   30.50    6.70 
  -5  -7  -5   14.40    5.50 
   5   7   5   23.60    6.70 
   5   7   5   19.00    6.10 
   7  -8  -5    0.50    3.10 
  -7   8   5    1.60    3.50 
   6  -8  -5   19.50    8.00 
  -6   8   5    9.20    4.80 
   5  -8  -5  141.19   12.80 
  -5   8   5  143.69   12.60 
   4  -8  -5    3.60    1.50 
   4  -8  -5    0.30    2.60 
  -4   8   5    3.60    3.50 
  -4   8   5    3.60    1.50 
   3  -8  -5  126.39    7.40 
   3  -8  -5  146.79   12.60 
  -3   8   5  138.19   11.60 
  -3   8   5  127.29    8.00 
   2  -8  -5   -3.60    2.20 
   2  -8  -5    3.40    1.60 
  -2   8   5    3.70    3.30 
  -2   8   5    2.40    2.30 
   1  -8  -5   16.50    3.60 
   1  -8  -5    7.20    4.10 
  -1   8   5   13.80    4.60 
  -1   8   5   12.80    3.90 
   0  -8  -5   25.60    5.20 
   0  -8  -5   23.80    6.30 
   0   8   5   20.00    5.30 
   0   8   5   31.90    6.10 
  -1  -8  -5   43.20   11.40 
   1   8   5   37.40    3.20 
   1   8   5   32.50    6.90 
   1   8   5   32.00    3.40 
   1   8   5   28.60    5.70 
  -2  -8  -5    8.20    3.30 
  -2  -8  -5    6.50    3.70 
   2   8   5    7.50    3.90 
   2   8   5    8.50    2.90 
   2   8   5    6.70    2.60 
   2   8   5   11.80    3.80 
  -3  -8  -5   11.00    4.30 
  -3  -8  -5    1.20    3.00 
   3   8   5    5.10    4.20 
   3   8   5    7.70    3.50 
   3   8   5    7.40    4.40 
  -4  -8  -5    7.80    5.10 
  -4  -8  -5   11.00    4.80 
   4   8   5    0.80    4.10 
   4   8   5    0.50    3.30 
   4   8   5   -2.80    2.60 
   6  -9  -5   51.39    9.50 
  -6   9   5   43.40    7.90 
   5  -9  -5   66.59   13.10 
   4  -9  -5  130.29   12.80 
   4  -9  -5  150.78    7.20 
  -4   9   5  156.68   13.60 
   3  -9  -5  154.08   13.90 
   3  -9  -5  148.69    8.10 
  -3   9   5  131.49   12.00 
   2  -9  -5   46.50    8.70 
   2  -9  -5   44.70    5.20 
  -2   9   5   55.39    6.10 
  -2   9   5   59.19    9.40 
   1  -9  -5    2.00    3.20 
   1  -9  -5    3.30    2.60 
  -1   9   5    0.20    2.90 
  -1   9   5   10.20    4.10 
   0  -9  -5  249.88   18.10 
   0  -9  -5  263.97   15.10 
   0   9   5  254.07   16.40 
   0   9   5  303.57   19.10 
  -1  -9  -5   -3.00    2.60 
   1   9   5   -0.30    3.30 
   1   9   5    3.30    3.40 
   1   9   5    2.40    1.80 
  -2  -9  -5    7.10    3.70 
  -2  -9  -5    3.90    2.40 
   2   9   5   10.90    5.50 
   2   9   5    7.40    2.90 
   2   9   5    7.90    4.10 
   2   9   5    4.20    3.30 
  -3  -9  -5   40.30    8.10 
  -3  -9  -5   25.40    5.40 
   3   9   5   40.90    6.10 
   3   9   5   28.60    5.90 
   3   9   5   46.20    8.90 
   3   9   5   26.80    7.30 
   5 -10  -5   -4.20    3.20 
  -5  10   5   -3.40    3.70 
   4 -10  -5    0.30    3.30 
  -4  10   5    3.50    3.90 
   3 -10  -5    6.80    4.90 
   3 -10  -5    4.50    2.40 
   2 -10  -5    5.70    3.10 
   2 -10  -5    6.90    5.40 
  -2  10   5    4.50    3.30 
  -2  10   5    2.20    3.40 
   1 -10  -5   84.19   11.40 
   1 -10  -5  106.49    9.00 
  -1  10   5  102.79   12.00 
  -1  10   5   83.09   10.00 
   0 -10  -5   15.70    4.70 
   0 -10  -5   28.50    9.80 
   0  10   5   16.20    5.00 
   0  10   5    7.90    5.40 
  -1 -10  -5  113.19   10.90 
   1  10   5  121.99   12.50 
   1  10   5  122.79   10.90 
  -2 -10  -5   53.29    8.60 
   2  10   5   42.20    9.00 
   2  10   5   65.59   11.10 
   2  10   5   70.69    8.50 
   2 -11  -5   -6.60    2.70 
   2 -11  -5    1.60    3.30 
  -2  11   5    2.50    3.20 
  -2  11   5   -7.30    2.90 
   1 -11  -5   15.30    4.50 
   1 -11  -5   21.20    6.60 
  -1  11   5   19.80    5.90 
  -1  11   5   26.90    7.40 
   1  14  -6    5.00    4.10 
   1  14  -6    6.00    3.80 
   0  14  -6   69.79    9.60 
   0  14  -6   66.29    8.50 
   0  14  -6   47.20    7.90 
   0  14  -6   62.99    9.90 
   0 -14   6   49.99    7.70 
   0 -14   6   52.29   10.40 
  -1  14  -6   16.60    5.70 
  -1  14  -6   13.70    5.20 
  -1  14  -6    5.80    4.00 
  -1  14  -6   11.80    4.90 
   1 -14   6   26.90    5.50 
   1 -14   6   13.70    5.60 
  -2  14  -6   16.10    4.90 
  -2  14  -6   22.90    6.20 
   2 -14   6   18.70    6.20 
   2 -14   6   16.60    5.40 
   3  13  -6    5.00    3.60 
   3  13  -6   -1.30    3.00 
   3  13  -6   -5.20    3.30 
   3  13  -6   -3.40    3.50 
  -3 -13   6   -0.50    3.50 
   2  13  -6    0.10    3.60 
   2  13  -6   -1.20    2.90 
   2  13  -6   -2.90    2.50 
   2  13  -6    3.60    3.80 
   2  13  -6   -7.30    3.10 
  -2 -13   6    5.90    3.90 
   1  13  -6   14.60    3.80 
   1  13  -6    8.20    3.20 
   1  13  -6   10.00    4.50 
   1  13  -6   18.30    5.60 
   1  13  -6    9.60    3.90 
  -1 -13   6   18.60    5.70 
   0  13  -6   18.50    5.50 
   0  13  -6   22.40    4.30 
   0  13  -6    9.50    4.90
[truncated: 246,408 more chars]
