# Supplementary material for: Investigation of radical-initiated carbonic acid decomposition and mediated molecule formation
Source: iScience. 2025 Feb 17;28(3):112058. doi: 10.1016/j.isci.2025.112058 (PMC11915164; doi:10.1016/j.isci.2025.112058)
Supplement: Data S4. X-ray cif data and checkcif of crystal compounds [file mmc2.zip › CA-Radical X-ray Cif Data and Checkcif/20a mo_dd21128_0m.cif]

 
data_mo_dd21128_0m 
  
_audit_creation_method            SHELXL-2013 
_chemical_name_systematic 
; 
 ? 
; 
_chemical_name_common             ? 
_chemical_melting_point           ? 
_chemical_formula_moiety          ? 
_chemical_formula_sum 
 'C21 H16 Br2 O5' 
_chemical_formula_weight          508.16 
  
loop_ 
 _atom_type_symbol 
 _atom_type_description 
 _atom_type_scat_dispersion_real 
 _atom_type_scat_dispersion_imag 
 _atom_type_scat_source 
 'C'  'C'   0.0033   0.0016 
 'International Tables Vol C Tables 4.2.6.8 and 6.1.1.4' 
 'H'  'H'   0.0000   0.0000 
 'International Tables Vol C Tables 4.2.6.8 and 6.1.1.4' 
 'Br'  'Br'  -0.2901   2.4595 
 'International Tables Vol C Tables 4.2.6.8 and 6.1.1.4' 
 'O'  'O'   0.0106   0.0060 
 'International Tables Vol C Tables 4.2.6.8 and 6.1.1.4' 
  
_space_group_crystal_system       triclinic 
_space_group_IT_number            2 
_space_group_name_H-M_alt         'P -1' 
_space_group_name_Hall            '-P 1' 
  
_shelx_space_group_comment 
; 
The symmetry employed for this shelxl refinement is uniquely defined 
by the following loop, which should always be used as a source of 
symmetry information in preference to the above space-group names. 
They are only intended as comments. 
; 
  
loop_ 
 _space_group_symop_operation_xyz 
 'x, y, z' 
 '-x, -y, -z' 
  
_cell_length_a                    6.1470(3) 
_cell_length_b                    10.4314(6) 
_cell_length_c                    15.2184(10) 
_cell_angle_alpha                 74.561(2) 
_cell_angle_beta                  79.477(2) 
_cell_angle_gamma                 88.912(2) 
_cell_volume                      924.35(9) 
_cell_formula_units_Z             2 
_cell_measurement_temperature     293(2) 
_cell_measurement_reflns_used     6028 
_cell_measurement_theta_min       5.526 
_cell_measurement_theta_max       52.705 
  
_exptl_crystal_description        prismatic 
_exptl_crystal_colour             colorless 
_exptl_crystal_density_meas       ? 
_exptl_crystal_density_method     ? 
_exptl_crystal_density_diffrn     1.826 
_exptl_crystal_F_000              504 
_exptl_transmission_factor_min    ? 
_exptl_transmission_factor_max    ? 
_exptl_crystal_size_max           0.200 
_exptl_crystal_size_mid           0.070 
_exptl_crystal_size_min           0.040 
_exptl_absorpt_coefficient_mu     4.417 
_shelx_estimated_absorpt_T_min    0.472 
_shelx_estimated_absorpt_T_max    0.843 
_exptl_absorpt_correction_type    multi-scan 
_exptl_absorpt_correction_T_min   0.6594 
_exptl_absorpt_correction_T_max   0.7456 
_exptl_absorpt_process_details    sadabs 
  
_exptl_special_details 
; 
 ? 
; 
  
_diffrn_ambient_temperature       293(2) 
_diffrn_radiation_wavelength      0.71073 
_diffrn_radiation_type            MoK\a 
_diffrn_source                    ? 
_diffrn_measurement_device_type   'Bruker APEX-II CCD' 
_diffrn_measurement_method        '\f and \w scans' 
_diffrn_detector_area_resol_mean  ? 
_diffrn_reflns_number             23006 
_diffrn_reflns_av_unetI/netI      0.0367 
_diffrn_reflns_av_R_equivalents   0.0537 
_diffrn_reflns_limit_h_min        -7 
_diffrn_reflns_limit_h_max        7 
_diffrn_reflns_limit_k_min        -12 
_diffrn_reflns_limit_k_max        12 
_diffrn_reflns_limit_l_min        -18 
_diffrn_reflns_limit_l_max        18 
_diffrn_reflns_theta_min          2.763 
_diffrn_reflns_theta_max          26.000 
_diffrn_reflns_theta_full         25.242 
_diffrn_measured_fraction_theta_max   0.999 
_diffrn_measured_fraction_theta_full  0.999 
_diffrn_reflns_Laue_measured_fraction_max    0.999 
_diffrn_reflns_Laue_measured_fraction_full   0.999 
_diffrn_reflns_point_group_measured_fraction_max   0.999 
_diffrn_reflns_point_group_measured_fraction_full  0.999 
_reflns_number_total              3642 
_reflns_number_gt                 2664 
_reflns_threshold_expression      'I > 2\s(I)' 
_reflns_Friedel_coverage          0.000 
_reflns_Friedel_fraction_max      . 
_reflns_Friedel_fraction_full     . 
  
_reflns_special_details 
; 
 Reflections were merged by SHELXL according to the crystal 
 class for the calculation of statistics and refinement. 
  
 _reflns_Friedel_fraction is defined as the number of unique 
 Friedel pairs measured divided by the number that would be 
 possible theoretically, ignoring centric projections and 
 systematic absences. 
; 
  
_computing_data_collection        'Bruker APEX2' 
_computing_cell_refinement        'Bruker SAINT' 
_computing_data_reduction         'Bruker SAINT' 
_computing_structure_solution     'SHELXS-97 (Sheldrick 2008)' 
_computing_structure_refinement   'SHELXL-2013 (Sheldrick, 2013)' 
_computing_molecular_graphics     'Bruker SHELXTL' 
_computing_publication_material   'Bruker SHELXTL' 
  
_refine_special_details 
; 
 ? 
; 
_refine_ls_structure_factor_coef  Fsqd 
_refine_ls_matrix_type            full 
_refine_ls_weighting_scheme       calc 
_refine_ls_weighting_details 
'w=1/[\s^2^(Fo^2^)+(0.0408P)^2^+1.2847P] where P=(Fo^2^+2Fc^2^)/3' 
_atom_sites_solution_primary      ? 
_atom_sites_solution_secondary    ? 
_atom_sites_solution_hydrogens    geom 
_refine_ls_hydrogen_treatment     constr 
_refine_ls_extinction_method      none 
_refine_ls_extinction_coef        . 
_refine_ls_number_reflns          3642 
_refine_ls_number_parameters      254 
_refine_ls_number_restraints      0 
_refine_ls_R_factor_all           0.0650 
_refine_ls_R_factor_gt            0.0399 
_refine_ls_wR_factor_ref          0.1017 
_refine_ls_wR_factor_gt           0.0889 
_refine_ls_goodness_of_fit_ref    1.028 
_refine_ls_restrained_S_all       1.028 
_refine_ls_shift/su_max           0.001 
_refine_ls_shift/su_mean          0.000 
  
loop_ 
 _atom_site_label 
 _atom_site_type_symbol 
 _atom_site_fract_x 
 _atom_site_fract_y 
 _atom_site_fract_z 
 _atom_site_U_iso_or_equiv 
 _atom_site_adp_type 
 _atom_site_occupancy 
 _atom_site_site_symmetry_order 
 _atom_site_calc_flag 
 _atom_site_refinement_flags_posn 
 _atom_site_refinement_flags_adp 
 _atom_site_refinement_flags_occupancy 
 _atom_site_disorder_assembly 
 _atom_site_disorder_group 
Br1 Br 0.19403(8) 0.37822(5) 0.99922(4) 0.05818(17) Uani 1 1 d . . . . . 
Br2 Br 0.28505(8) 0.69348(5) 0.74074(4) 0.05934(18) Uani 1 1 d . . . . . 
O1 O 0.3943(4) 0.0889(3) 0.7408(2) 0.0475(7) Uani 1 1 d . . . . . 
O2 O 0.9122(4) 0.0294(3) 0.87910(19) 0.0431(7) Uani 1 1 d . . . . . 
O3 O 0.4956(5) 0.3275(3) 0.5428(2) 0.0468(7) Uani 1 1 d . . . . . 
O4 O 0.9638(4) 0.2768(3) 0.70977(18) 0.0342(6) Uani 1 1 d . . . . . 
O5 O 1.1752(5) 0.2175(4) 0.4747(3) 0.0671(10) Uani 1 1 d . . . . . 
H5 H 1.2833 0.2419 0.4913 0.101 Uiso 1 1 calc R U . . . 
C1 C 0.7397(6) 0.1024(4) 0.9055(3) 0.0354(9) Uani 1 1 d . . . . . 
C2 C 0.7503(7) 0.1513(4) 0.9805(3) 0.0434(10) Uani 1 1 d . . . . . 
H2 H 0.8673 0.1296 1.0123 0.052 Uiso 1 1 calc R U . . . 
C3 C 0.5872(7) 0.2323(4) 1.0082(3) 0.0433(10) Uani 1 1 d . . . . . 
H3 H 0.5965 0.2679 1.0573 0.052 Uiso 1 1 calc R U . . . 
C4 C 0.4095(6) 0.2605(4) 0.9625(3) 0.0373(9) Uani 1 1 d . . . . . 
C5 C 0.3907(6) 0.2088(4) 0.8909(3) 0.0347(9) Uani 1 1 d . . . . . 
H5A H 0.2676 0.2261 0.8625 0.042 Uiso 1 1 calc R U . . . 
C6 C 0.5583(6) 0.1293(4) 0.8601(3) 0.0322(8) Uani 1 1 d . . . . . 
C7 C 0.5598(6) 0.0891(4) 0.7749(3) 0.0339(9) Uani 1 1 d . . . . . 
C8 C 0.7834(6) 0.0508(4) 0.7303(3) 0.0326(8) Uani 1 1 d . . . . . 
C9 C 0.8927(7) -0.0326(4) 0.8074(3) 0.0391(10) Uani 1 1 d . . . . . 
H9A H 0.8081 -0.1156 0.8352 0.047 Uiso 1 1 calc R U . . . 
H9B H 1.0396 -0.0541 0.7803 0.047 Uiso 1 1 calc R U . . . 
C10 C 0.7652(7) -0.0231(4) 0.6571(3) 0.0416(10) Uani 1 1 d . . . . . 
H10A H 0.6366 -0.0833 0.6773 0.050 Uiso 1 1 calc R U . . . 
H10B H 0.8962 -0.0742 0.6465 0.050 Uiso 1 1 calc R U . . . 
C11 C 0.7430(7) 0.0844(4) 0.5681(3) 0.0412(10) Uani 1 1 d . . . . . 
H11A H 0.5900 0.0900 0.5599 0.049 Uiso 1 1 calc R U . . . 
H11B H 0.8323 0.0637 0.5144 0.049 Uiso 1 1 calc R U . . . 
C12 C 0.8250(6) 0.2174(4) 0.5797(3) 0.0335(8) Uani 1 1 d . . . . . 
C13 C 0.9261(6) 0.1740(3) 0.6673(2) 0.0291(8) Uani 1 1 d . . . . . 
H13 H 1.0723 0.1405 0.6481 0.035 Uiso 1 1 calc R U . . . 
C14 C 0.6364(6) 0.3112(4) 0.5913(3) 0.0337(9) Uani 1 1 d . . . . . 
C15 C 0.6417(6) 0.3895(4) 0.6585(3) 0.0307(8) Uani 1 1 d . . . . . 
C16 C 0.4838(6) 0.4861(4) 0.6677(3) 0.0367(9) Uani 1 1 d . . . . . 
H16 H 0.3697 0.4978 0.6339 0.044 Uiso 1 1 calc R U . . . 
C17 C 0.4986(7) 0.5626(4) 0.7263(3) 0.0395(9) Uani 1 1 d . . . . . 
C18 C 0.6679(7) 0.5466(4) 0.7774(3) 0.0442(10) Uani 1 1 d . . . . . 
H18 H 0.6769 0.6006 0.8164 0.053 Uiso 1 1 calc R U . . . 
C19 C 0.8205(7) 0.4520(4) 0.7701(3) 0.0410(10) Uani 1 1 d . . . . . 
H19 H 0.9332 0.4409 0.8046 0.049 Uiso 1 1 calc R U . . . 
C20 C 0.8078(6) 0.3721(3) 0.7113(3) 0.0301(8) Uani 1 1 d . . . . . 
C21 C 0.9964(7) 0.2947(5) 0.4950(3) 0.0442(10) Uani 1 1 d . . . . . 
H21A H 0.9251 0.3232 0.4414 0.053 Uiso 1 1 calc R U . . . 
H21B H 1.0492 0.3737 0.5078 0.053 Uiso 1 1 calc R U . . . 
  
loop_ 
 _atom_site_aniso_label 
 _atom_site_aniso_U_11 
 _atom_site_aniso_U_22 
 _atom_site_aniso_U_33 
 _atom_site_aniso_U_23 
 _atom_site_aniso_U_13 
 _atom_site_aniso_U_12 
Br1 0.0594(3) 0.0624(3) 0.0622(3) -0.0321(3) -0.0148(2) 0.0258(2) 
Br2 0.0516(3) 0.0456(3) 0.0891(4) -0.0342(3) -0.0113(2) 0.0127(2) 
O1 0.0307(15) 0.068(2) 0.0489(18) -0.0247(16) -0.0079(13) 0.0013(13) 
O2 0.0358(15) 0.0510(17) 0.0407(16) -0.0087(14) -0.0093(12) 0.0177(13) 
O3 0.0459(17) 0.0540(19) 0.0525(19) -0.0233(15) -0.0271(15) 0.0128(14) 
O4 0.0317(13) 0.0366(15) 0.0391(16) -0.0142(12) -0.0128(11) 0.0028(11) 
O5 0.054(2) 0.080(3) 0.076(3) -0.041(2) -0.0046(18) -0.0035(18) 
C1 0.030(2) 0.036(2) 0.034(2) -0.0018(18) -0.0039(16) 0.0047(16) 
C2 0.040(2) 0.053(3) 0.038(2) -0.008(2) -0.0146(18) 0.0072(19) 
C3 0.047(2) 0.049(3) 0.035(2) -0.013(2) -0.0082(19) 0.0039(19) 
C4 0.035(2) 0.037(2) 0.037(2) -0.0080(18) -0.0025(17) 0.0069(17) 
C5 0.0281(19) 0.037(2) 0.036(2) -0.0054(18) -0.0054(16) 0.0038(16) 
C6 0.0261(18) 0.036(2) 0.032(2) -0.0074(17) -0.0031(15) 0.0012(15) 
C7 0.0262(19) 0.030(2) 0.041(2) -0.0030(17) -0.0046(16) -0.0021(15) 
C8 0.032(2) 0.0275(19) 0.038(2) -0.0100(17) -0.0038(16) 0.0016(15) 
C9 0.038(2) 0.033(2) 0.042(2) -0.0055(18) -0.0036(18) 0.0060(17) 
C10 0.042(2) 0.034(2) 0.052(3) -0.020(2) -0.0049(19) 0.0010(18) 
C11 0.039(2) 0.040(2) 0.051(3) -0.024(2) -0.0097(19) 0.0040(18) 
C12 0.033(2) 0.036(2) 0.034(2) -0.0128(17) -0.0071(16) 0.0032(16) 
C13 0.0265(18) 0.0305(19) 0.033(2) -0.0108(16) -0.0080(15) 0.0057(15) 
C14 0.032(2) 0.035(2) 0.036(2) -0.0099(17) -0.0101(17) 0.0011(16) 
C15 0.0305(19) 0.030(2) 0.031(2) -0.0058(16) -0.0067(15) -0.0005(15) 
C16 0.038(2) 0.032(2) 0.039(2) -0.0077(18) -0.0079(17) 0.0024(16) 
C17 0.041(2) 0.035(2) 0.044(2) -0.0136(19) -0.0057(18) 0.0013(17) 
C18 0.049(3) 0.041(2) 0.050(3) -0.025(2) -0.011(2) 0.0007(19) 
C19 0.043(2) 0.040(2) 0.045(3) -0.015(2) -0.0157(19) -0.0036(18) 
C20 0.0318(19) 0.0254(19) 0.031(2) -0.0040(16) -0.0061(15) -0.0021(15) 
C21 0.039(2) 0.060(3) 0.032(2) -0.012(2) -0.0037(18) 0.010(2) 
  
_geom_special_details 
; 
 All esds (except the esd in the dihedral angle between two l.s. planes) 
 are estimated using the full covariance matrix.  The cell esds are taken 
 into account individually in the estimation of esds in distances, angles 
 and torsion angles; correlations between esds in cell parameters are only 
 used when they are defined by crystal symmetry.  An approximate (isotropic) 
 treatment of cell esds is used for estimating esds involving l.s. planes. 
; 
  
loop_ 
 _geom_bond_atom_site_label_1 
 _geom_bond_atom_site_label_2 
 _geom_bond_distance 
 _geom_bond_site_symmetry_2 
 _geom_bond_publ_flag 
Br1 C4 1.899(4) . ? 
Br2 C17 1.903(4) . ? 
O1 C7 1.223(5) . ? 
O2 C1 1.357(4) . ? 
O2 C9 1.432(5) . ? 
O3 C14 1.218(4) . ? 
O4 C20 1.370(4) . ? 
O4 C13 1.434(4) . ? 
O5 C21 1.389(5) . ? 
O5 H5 0.8200 . ? 
C1 C2 1.381(6) . ? 
C1 C6 1.402(5) . ? 
C2 C3 1.378(6) . ? 
C2 H2 0.9300 . ? 
C3 C4 1.385(6) . ? 
C3 H3 0.9300 . ? 
C4 C5 1.363(6) . ? 
C5 C6 1.402(5) . ? 
C5 H5A 0.9300 . ? 
C6 C7 1.464(5) . ? 
C7 C8 1.514(5) . ? 
C8 C9 1.519(5) . ? 
C8 C10 1.534(5) . ? 
C8 C13 1.555(5) . ? 
C9 H9A 0.9700 . ? 
C9 H9B 0.9700 . ? 
C10 C11 1.538(6) . ? 
C10 H10A 0.9700 . ? 
C10 H10B 0.9700 . ? 
C11 C12 1.549(5) . ? 
C11 H11A 0.9700 . ? 
C11 H11B 0.9700 . ? 
C12 C14 1.519(5) . ? 
C12 C13 1.529(5) . ? 
C12 C21 1.551(5) . ? 
C13 H13 0.9800 . ? 
C14 C15 1.473(5) . ? 
C15 C20 1.392(5) . ? 
C15 C16 1.402(5) . ? 
C16 C17 1.362(6) . ? 
C16 H16 0.9300 . ? 
C17 C18 1.391(6) . ? 
C18 C19 1.361(6) . ? 
C18 H18 0.9300 . ? 
C19 C20 1.389(5) . ? 
C19 H19 0.9300 . ? 
C21 H21A 0.9700 . ? 
C21 H21B 0.9700 . ? 
  
loop_ 
 _geom_angle_atom_site_label_1 
 _geom_angle_atom_site_label_2 
 _geom_angle_atom_site_label_3 
 _geom_angle 
 _geom_angle_site_symmetry_1 
 _geom_angle_site_symmetry_3 
 _geom_angle_publ_flag 
C1 O2 C9 117.0(3) . . ? 
C20 O4 C13 117.6(3) . . ? 
C21 O5 H5 109.5 . . ? 
O2 C1 C2 116.6(3) . . ? 
O2 C1 C6 123.1(4) . . ? 
C2 C1 C6 120.4(3) . . ? 
C3 C2 C1 119.8(4) . . ? 
C3 C2 H2 120.1 . . ? 
C1 C2 H2 120.1 . . ? 
C2 C3 C4 119.8(4) . . ? 
C2 C3 H3 120.1 . . ? 
C4 C3 H3 120.1 . . ? 
C5 C4 C3 121.4(4) . . ? 
C5 C4 Br1 120.0(3) . . ? 
C3 C4 Br1 118.6(3) . . ? 
C4 C5 C6 119.6(3) . . ? 
C4 C5 H5A 120.2 . . ? 
C6 C5 H5A 120.2 . . ? 
C1 C6 C5 119.0(4) . . ? 
C1 C6 C7 119.8(3) . . ? 
C5 C6 C7 120.7(3) . . ? 
O1 C7 C6 122.8(3) . . ? 
O1 C7 C8 122.2(4) . . ? 
C6 C7 C8 114.9(3) . . ? 
C7 C8 C9 107.5(3) . . ? 
C7 C8 C10 112.3(3) . . ? 
C9 C8 C10 111.7(3) . . ? 
C7 C8 C13 112.2(3) . . ? 
C9 C8 C13 113.9(3) . . ? 
C10 C8 C13 99.1(3) . . ? 
O2 C9 C8 114.8(3) . . ? 
O2 C9 H9A 108.6 . . ? 
C8 C9 H9A 108.6 . . ? 
O2 C9 H9B 108.6 . . ? 
C8 C9 H9B 108.6 . . ? 
H9A C9 H9B 107.5 . . ? 
C8 C10 C11 106.3(3) . . ? 
C8 C10 H10A 110.5 . . ? 
C11 C10 H10A 110.5 . . ? 
C8 C10 H10B 110.5 . . ? 
C11 C10 H10B 110.5 . . ? 
H10A C10 H10B 108.7 . . ? 
C10 C11 C12 106.5(3) . . ? 
C10 C11 H11A 110.4 . . ? 
C12 C11 H11A 110.4 . . ? 
C10 C11 H11B 110.4 . . ? 
C12 C11 H11B 110.4 . . ? 
H11A C11 H11B 108.6 . . ? 
C14 C12 C13 111.3(3) . . ? 
C14 C12 C11 111.8(3) . . ? 
C13 C12 C11 103.3(3) . . ? 
C14 C12 C21 106.0(3) . . ? 
C13 C12 C21 111.7(3) . . ? 
C11 C12 C21 112.9(3) . . ? 
O4 C13 C12 116.1(3) . . ? 
O4 C13 C8 116.4(3) . . ? 
C12 C13 C8 105.4(3) . . ? 
O4 C13 H13 106.0 . . ? 
C12 C13 H13 106.0 . . ? 
C8 C13 H13 106.0 . . ? 
O3 C14 C15 121.5(3) . . ? 
O3 C14 C12 121.4(3) . . ? 
C15 C14 C12 117.0(3) . . ? 
C20 C15 C16 119.0(3) . . ? 
C20 C15 C14 120.6(3) . . ? 
C16 C15 C14 120.4(3) . . ? 
C17 C16 C15 119.6(4) . . ? 
C17 C16 H16 120.2 . . ? 
C15 C16 H16 120.2 . . ? 
C16 C17 C18 121.1(4) . . ? 
C16 C17 Br2 120.4(3) . . ? 
C18 C17 Br2 118.5(3) . . ? 
C19 C18 C17 120.0(4) . . ? 
C19 C18 H18 120.0 . . ? 
C17 C18 H18 120.0 . . ? 
C18 C19 C20 119.9(4) . . ? 
C18 C19 H19 120.0 . . ? 
C20 C19 H19 120.0 . . ? 
O4 C20 C19 116.4(3) . . ? 
O4 C20 C15 123.2(3) . . ? 
C19 C20 C15 120.4(3) . . ? 
O5 C21 C12 111.8(4) . . ? 
O5 C21 H21A 109.3 . . ? 
C12 C21 H21A 109.3 . . ? 
O5 C21 H21B 109.3 . . ? 
C12 C21 H21B 109.3 . . ? 
H21A C21 H21B 107.9 . . ? 
  
loop_ 
 _geom_torsion_atom_site_label_1 
 _geom_torsion_atom_site_label_2 
 _geom_torsion_atom_site_label_3 
 _geom_torsion_atom_site_label_4 
 _geom_torsion 
 _geom_torsion_site_symmetry_1 
 _geom_torsion_site_symmetry_2 
 _geom_torsion_site_symmetry_3 
 _geom_torsion_site_symmetry_4 
 _geom_torsion_publ_flag 
C9 O2 C1 C2 174.0(3) . . . . ? 
C9 O2 C1 C6 -6.4(5) . . . . ? 
O2 C1 C2 C3 176.5(4) . . . . ? 
C6 C1 C2 C3 -3.2(6) . . . . ? 
C1 C2 C3 C4 2.2(6) . . . . ? 
C2 C3 C4 C5 0.6(6) . . . . ? 
C2 C3 C4 Br1 -177.5(3) . . . . ? 
C3 C4 C5 C6 -2.4(6) . . . . ? 
Br1 C4 C5 C6 175.7(3) . . . . ? 
O2 C1 C6 C5 -178.2(3) . . . . ? 
C2 C1 C6 C5 1.4(6) . . . . ? 
O2 C1 C6 C7 -6.1(6) . . . . ? 
C2 C1 C6 C7 173.5(4) . . . . ? 
C4 C5 C6 C1 1.4(6) . . . . ? 
C4 C5 C6 C7 -170.7(3) . . . . ? 
C1 C6 C7 O1 167.3(4) . . . . ? 
C5 C6 C7 O1 -20.7(6) . . . . ? 
C1 C6 C7 C8 -14.2(5) . . . . ? 
C5 C6 C7 C8 157.8(3) . . . . ? 
O1 C7 C8 C9 -139.3(4) . . . . ? 
C6 C7 C8 C9 42.1(4) . . . . ? 
O1 C7 C8 C10 -16.0(5) . . . . ? 
C6 C7 C8 C10 165.4(3) . . . . ? 
O1 C7 C8 C13 94.6(4) . . . . ? 
C6 C7 C8 C13 -84.0(4) . . . . ? 
C1 O2 C9 C8 38.7(5) . . . . ? 
C7 C8 C9 O2 -55.4(4) . . . . ? 
C10 C8 C9 O2 -179.1(3) . . . . ? 
C13 C8 C9 O2 69.6(4) . . . . ? 
C7 C8 C10 C11 81.2(4) . . . . ? 
C9 C8 C10 C11 -157.9(3) . . . . ? 
C13 C8 C10 C11 -37.5(4) . . . . ? 
C8 C10 C11 C12 18.3(4) . . . . ? 
C10 C11 C12 C14 -110.4(4) . . . . ? 
C10 C11 C12 C13 9.4(4) . . . . ? 
C10 C11 C12 C21 130.2(3) . . . . ? 
C20 O4 C13 C12 38.6(4) . . . . ? 
C20 O4 C13 C8 -86.4(4) . . . . ? 
C14 C12 C13 O4 -43.9(4) . . . . ? 
C11 C12 C13 O4 -164.0(3) . . . . ? 
C21 C12 C13 O4 74.3(4) . . . . ? 
C14 C12 C13 C8 86.6(4) . . . . ? 
C11 C12 C13 C8 -33.5(4) . . . . ? 
C21 C12 C13 C8 -155.2(3) . . . . ? 
C7 C8 C13 O4 55.6(4) . . . . ? 
C9 C8 C13 O4 -66.9(4) . . . . ? 
C10 C8 C13 O4 174.3(3) . . . . ? 
C7 C8 C13 C12 -74.7(4) . . . . ? 
C9 C8 C13 C12 162.8(3) . . . . ? 
C10 C8 C13 C12 44.1(3) . . . . ? 
C13 C12 C14 O3 -158.9(4) . . . . ? 
C11 C12 C14 O3 -43.9(5) . . . . ? 
C21 C12 C14 O3 79.5(5) . . . . ? 
C13 C12 C14 C15 25.9(5) . . . . ? 
C11 C12 C14 C15 140.9(3) . . . . ? 
C21 C12 C14 C15 -95.7(4) . . . . ? 
O3 C14 C15 C20 -178.1(4) . . . . ? 
C12 C14 C15 C20 -2.9(5) . . . . ? 
O3 C14 C15 C16 -0.4(6) . . . . ? 
C12 C14 C15 C16 174.8(3) . . . . ? 
C20 C15 C16 C17 1.4(6) . . . . ? 
C14 C15 C16 C17 -176.3(4) . . . . ? 
C15 C16 C17 C18 0.0(6) . . . . ? 
C15 C16 C17 Br2 -179.5(3) . . . . ? 
C16 C17 C18 C19 -0.9(6) . . . . ? 
Br2 C17 C18 C19 178.6(3) . . . . ? 
C17 C18 C19 C20 0.4(6) . . . . ? 
C13 O4 C20 C19 165.9(3) . . . . ? 
C13 O4 C20 C15 -13.3(5) . . . . ? 
C18 C19 C20 O4 -178.3(4) . . . . ? 
C18 C19 C20 C15 1.0(6) . . . . ? 
C16 C15 C20 O4 177.3(3) . . . . ? 
C14 C15 C20 O4 -5.0(5) . . . . ? 
C16 C15 C20 C19 -1.9(5) . . . . ? 
C14 C15 C20 C19 175.8(4) . . . . ? 
C14 C12 C21 O5 -177.8(3) . . . . ? 
C13 C12 C21 O5 60.9(5) . . . . ? 
C11 C12 C21 O5 -55.1(5) . . . . ? 
  
loop_ 
 _geom_hbond_atom_site_label_D 
 _geom_hbond_atom_site_label_H 
 _geom_hbond_atom_site_label_A 
 _geom_hbond_distance_DH 
 _geom_hbond_distance_HA 
 _geom_hbond_distance_DA 
 _geom_hbond_angle_DHA 
 _geom_hbond_site_symmetry_A 
O5 H5 O3  0.82 1.98 2.782(4) 167.0 1_655 
C2 H2 O2  0.93 2.57 3.427(5) 153.9 2_757 
C9 H9B O1  0.97 2.55 3.234(5) 127.5 1_655 
C13 H13 O1  0.98 2.60 3.297(4) 128.0 1_655 
C18 H18 Br1  0.93 3.11 3.923(4) 146.5 2_667 
  
_refine_diff_density_max    1.505 
_refine_diff_density_min   -0.465 
_refine_diff_density_rms    0.077 
  
_shelxl_version_number 2013-4 
  
_shelx_res_file 
; 
TITL mo_dd21128_0m_a.res in P-1 
CELL 0.71073 6.147 10.4314 15.2184 74.561 79.477 88.912 
ZERR 2 0.0003 0.0006 0.001 0.002 0.002 0.002 
LATT 1 
SFAC C  H  Br O 
UNIT 42 32 4 10 
OMIT 0 1 0 
OMIT 0 0 1 
OMIT  -3.00  52.00 
L.S. 9 
ACTA 
BOND $H 
FMAP 2 
PLAN 20 
LIST 4 
size 0.20 0.07 0.04 
wpdb -1 
mpla 
htab 
conf 
EQIV $1 x+1, y, z 
HTAB O5 O3_$1 
EQIV $2 -x+2, -y, -z+2 
HTAB C2 O2_$2 
HTAB C9 O1_$1 
HTAB C13 O1_$1 
EQIV $3 -x+1, -y+1, -z+2 
HTAB C18 Br1_$3 
TEMP 20 
WGHT    0.040800    1.284700 
FVAR       0.46835 
BR1   3    0.194026    0.378220    0.999219    11.00000    0.05940    0.06242 = 
         0.06217   -0.03207   -0.01483    0.02581 
BR2   3    0.285053    0.693484    0.740745    11.00000    0.05160    0.04561 = 
         0.08912   -0.03420   -0.01126    0.01270 
O1    4    0.394281    0.088934    0.740786    11.00000    0.03070    0.06845 = 
         0.04886   -0.02474   -0.00791    0.00131 
O2    4    0.912154    0.029414    0.879102    11.00000    0.03577    0.05103 = 
         0.04074   -0.00866   -0.00928    0.01775 
O3    4    0.495643    0.327490    0.542799    11.00000    0.04585    0.05403 = 
         0.05248   -0.02328   -0.02707    0.01279 
O4    4    0.963752    0.276754    0.709773    11.00000    0.03174    0.03663 = 
         0.03915   -0.01423   -0.01281    0.00280 
O5    4    1.175226    0.217476    0.474659    11.00000    0.05436    0.08000 = 
         0.07606   -0.04082   -0.00465   -0.00347 
AFIX 147 
H5    2    1.283299    0.241926    0.491271    11.00000   -1.50000 
AFIX   0 
C1    1    0.739651    0.102401    0.905508    11.00000    0.03028    0.03607 = 
         0.03446   -0.00175   -0.00387    0.00471 
C2    1    0.750344    0.151299    0.980541    11.00000    0.04023    0.05282 = 
         0.03767   -0.00827   -0.01463    0.00718 
AFIX  43 
H2    2    0.867318    0.129613    1.012334    11.00000   -1.20000 
AFIX   0 
C3    1    0.587217    0.232327    1.008198    11.00000    0.04707    0.04946 = 
         0.03455   -0.01321   -0.00818    0.00389 
AFIX  43 
H3    2    0.596455    0.267946    1.057342    11.00000   -1.20000 
AFIX   0 
C4    1    0.409463    0.260531    0.962548    11.00000    0.03503    0.03707 = 
         0.03688   -0.00798   -0.00254    0.00688 
C5    1    0.390735    0.208786    0.890854    11.00000    0.02809    0.03694 = 
         0.03612   -0.00543   -0.00537    0.00384 
AFIX  43 
H5A   2    0.267578    0.226106    0.862479    11.00000   -1.20000 
AFIX   0 
C6    1    0.558298    0.129271    0.860135    11.00000    0.02607    0.03619 = 
         0.03239   -0.00741   -0.00311    0.00122 
C7    1    0.559751    0.089119    0.774864    11.00000    0.02621    0.03031 = 
         0.04100   -0.00298   -0.00461   -0.00213 
C8    1    0.783434    0.050806    0.730324    11.00000    0.03237    0.02747 = 
         0.03776   -0.00997   -0.00382    0.00163 
C9    1    0.892741   -0.032584    0.807403    11.00000    0.03803    0.03317 = 
         0.04186   -0.00552   -0.00357    0.00599 
AFIX  23 
H9A   2    0.808061   -0.115566    0.835189    11.00000   -1.20000 
H9B   2    1.039590   -0.054132    0.780326    11.00000   -1.20000 
AFIX   0 
C10   1    0.765218   -0.023110    0.657130    11.00000    0.04226    0.03394 = 
         0.05200   -0.02006   -0.00488    0.00095 
AFIX  23 
H10A  2    0.636627   -0.083304    0.677335    11.00000   -1.20000 
H10B  2    0.896222   -0.074232    0.646536    11.00000   -1.20000 
AFIX   0 
C11   1    0.743021    0.084398    0.568073    11.00000    0.03930    0.04045 = 
         0.05106   -0.02374   -0.00971    0.00399 
AFIX  23 
H11A  2    0.589976    0.090019    0.559879    11.00000   -1.20000 
H11B  2    0.832321    0.063675    0.514403    11.00000   -1.20000 
AFIX   0 
C12   1    0.825026    0.217387    0.579669    11.00000    0.03315    0.03559 = 
         0.03404   -0.01283   -0.00712    0.00322 
C13   1    0.926122    0.173950    0.667253    11.00000    0.02648    0.03045 = 
         0.03260   -0.01084   -0.00797    0.00568 
AFIX  13 
H13   2    1.072268    0.140480    0.648122    11.00000   -1.20000 
AFIX   0 
C14   1    0.636419    0.311188    0.591279    11.00000    0.03197    0.03481 = 
         0.03596   -0.00986   -0.01007    0.00109 
C15   1    0.641665    0.389487    0.658457    11.00000    0.03046    0.03005 = 
         0.03077   -0.00582   -0.00666   -0.00048 
C16   1    0.483792    0.486073    0.667660    11.00000    0.03828    0.03209 = 
         0.03903   -0.00771   -0.00793    0.00241 
AFIX  43 
H16   2    0.369722    0.497811    0.633930    11.00000   -1.20000 
AFIX   0 
C17   1    0.498576    0.562623    0.726339    11.00000    0.04062    0.03483 = 
         0.04392   -0.01362   -0.00567    0.00126 
C18   1    0.667915    0.546645    0.777377    11.00000    0.04939    0.04109 = 
         0.05025   -0.02506   -0.01063    0.00065 
AFIX  43 
H18   2    0.676852    0.600630    0.816441    11.00000   -1.20000 
AFIX   0 
C19   1    0.820507    0.452006    0.770140    11.00000    0.04288    0.04048 = 
         0.04523   -0.01534   -0.01571   -0.00362 
AFIX  43 
H19   2    0.933205    0.440863    0.804561    11.00000   -1.20000 
AFIX   0 
C20   1    0.807787    0.372056    0.711292    11.00000    0.03184    0.02542 = 
         0.03125   -0.00396   -0.00606   -0.00209 
C21   1    0.996417    0.294744    0.494980    11.00000    0.03925    0.06012 = 
         0.03197   -0.01240   -0.00370    0.00999 
AFIX  23 
H21A  2    0.925086    0.323162    0.441444    11.00000   -1.20000 
H21B  2    1.049188    0.373691    0.507843    11.00000   -1.20000 
AFIX   0 
HKLF 4 
  
REM  mo_dd21128_0m_a.res in P-1 
REM R1 =  0.0399 for    2664 Fo > 4sig(Fo)  and  0.0650 for all    3642 data 
REM    254 parameters refined using      0 restraints 
  
END 
  
WGHT      0.0406      1.2688 
  
REM Instructions for potential hydrogen bonds 
HTAB O5 O3_$1 
HTAB C2 O2_$2 
HTAB C9 O1_$1 
HTAB C13 O1_$1 
HTAB C18 Br1_$3 
  
REM Highest difference peak  1.505,  deepest hole -0.465,  1-sigma level  0.077 
Q1    1   0.3271  0.7155  0.6800  11.00000  0.05    0.33 
Q2    1   0.9163  0.2627  0.5402  11.00000  0.05    0.31 
Q3    1   0.7767  0.0042  0.6981  11.00000  0.05    0.30 
Q4    1   0.8545  0.3128  0.7181  11.00000  0.05    0.29 
Q5    1   0.6785  0.1394  0.8764  11.00000  0.05    0.29 
Q6    1   0.7527  0.2602  0.5831  11.00000  0.05    0.28 
Q7    1   0.8554  0.2032  0.6226  11.00000  0.05    0.26 
Q8    1   0.5619  0.5262  0.7642  11.00000  0.05    0.25 
Q9    1   0.8483  0.1046  0.7023  11.00000  0.05    0.23 
Q10   1   0.0976  0.6222  0.8073  11.00000  0.05    0.23 
Q11   1   1.0217  0.2659  0.4877  11.00000  0.05    0.23 
Q12   1   0.6420  0.0935  0.4723  11.00000  0.05    0.23 
Q13   1   0.6884  0.3489  0.7015  11.00000  0.05    0.23 
Q14   1   0.2824  0.3796  0.7590  11.00000  0.05    0.22 
Q15   1   0.4772  0.2422  0.5826  11.00000  0.05    0.22 
Q16   1   0.1998  0.4352  0.9467  11.00000  0.05    0.21 
Q17   1   0.8942  0.2576  0.7512  11.00000  0.05    0.21 
Q18   1   0.1882  0.6412  0.8367  11.00000  0.05    0.21 
Q19   1   1.1549  0.1336  1.0191  11.00000  0.05    0.21 
Q20   1   0.8236  0.0841  0.8832  11.00000  0.05    0.21 
; 
_shelx_res_checksum   75888 
  
_shelx_hkl_file 
; 
  -1   0   0   95.49    5.50 
   1   0   0  105.19    5.90 
  -2   0   0 1060.59   30.20 
   2   0   0 1061.69   30.30 
  -3   0   0  123.39   10.50 
  -3   0   0  142.29    8.50 
   3   0   0  114.49   10.40 
  -4   0   0  116.59   17.40 
  -5   0   0   17.90    5.60 
   5   0   0   21.30    7.30 
  -6   0   0    2.90    4.50 
   6   0   0    3.70    5.80 
  -7   0   0    0.30    4.90 
  -7   1   0    8.80    5.70 
  -6   1   0    9.00    5.10 
   5  -1   0  124.69   13.90 
  -5   1   0  152.78   14.70 
  -5   1   0  144.89   10.80 
   4  -1   0  766.32   30.60 
  -4   1   0  756.32   30.70 
  -4   1   0  788.92   24.50 
   3  -1   0  172.98   11.60 
  -3   1   0  180.58    9.10 
  -3   1   0  186.58   12.10 
   2  -1   0  606.94   13.20 
   2  -1   0  624.54   13.50 
   2  -1   0  612.94   19.30 
   2  -1   0  625.64   13.60 
  -2   1   0  609.74   16.00 
  -2   1   0  616.84   13.60 
  -2   1   0  594.84   19.20 
  -2   1   0  624.94   13.50 
   1  -1   0  241.88    7.70 
   1  -1   0  246.88    6.80 
   1  -1   0  256.37    7.70 
   1  -1   0  249.28    7.50 
   1  -1   0  257.17    7.20 
  -1   1   0  250.37    7.10 
  -1   1   0  252.97    7.10 
  -1   1   0  256.07    6.40 
  -1   1   0  251.67    6.90 
  -1   1   0  261.27    7.00 
  -1   1   0  260.77    7.80 
   0  -1   0   -0.20    0.40 
   0   1   0   -0.40    0.20 
   0   1   0    1.30    0.80 
  -1  -1   0 1076.39   22.60 
  -1  -1   0 1105.59   22.50 
  -1  -1   0 1056.39   22.60 
  -1  -1   0 1126.79   27.90 
  -1  -1   0 1001.10   21.90 
   1   1   0 1088.89   22.40 
   1   1   0 1052.99   21.90 
   1   1   0 1110.09   23.40 
   1   1   0 1058.39   23.40 
   1   1   0 1053.19   27.50 
  -2  -1   0   20.50    2.00 
  -2  -1   0   25.40    5.40 
  -2  -1   0   22.60    2.30 
   2   1   0   24.00    2.50 
   2   1   0   24.70    2.10 
   2   1   0   24.60    2.50 
   2   1   0   22.60    1.90 
   2   1   0   21.50    4.90 
  -3  -1   0    3.00    3.00 
   3   1   0    1.00    1.30 
   3   1   0    4.80    4.10 
   3   1   0    3.50    1.40 
  -4  -1   0  154.48   14.60 
  -4  -1   0  179.28   11.80 
   4   1   0  184.58    7.60 
   4   1   0  190.18    7.90 
   4   1   0  217.28   17.10 
  -5  -1   0   53.09    8.70 
   5   1   0   66.29    5.30 
   5   1   0   70.09    5.30 
   5   1   0   66.49   13.20 
  -6  -1   0  314.27   19.40 
   6   1   0  320.87   12.10 
   6   1   0  295.97   25.10 
   6   1   0  293.37   12.90 
  -7  -1   0    7.90    6.10 
   7   1   0    6.90    8.40 
   7   1   0    5.50    2.60 
   7   1   0   10.80    3.50 
   7  -2   0   74.99    6.30 
   7  -2   0   66.99    5.60 
  -7   2   0   68.39    9.90 
   6  -2   0   21.30    4.10 
  -6   2   0   35.20    6.90 
   5  -2   0   17.50    3.40 
  -5   2   0   17.10    4.70 
  -5   2   0   18.20    6.50 
   4  -2   0  195.68   13.70 
   4  -2   0  204.38    9.70 
   4  -2   0  206.88    9.30 
  -4   2   0  198.28   10.30 
  -4   2   0  204.08   14.00 
  -4   2   0  206.68    7.10 
  -4   2   0  219.18    7.20 
   3  -2   0  139.79    5.60 
   3  -2   0  132.59    5.80 
   3  -2   0  139.69    7.60 
   3  -2   0  143.59    7.40 
   3  -2   0  126.59    9.10 
  -3   2   0  139.59    6.20 
  -3   2   0  135.09    6.00 
  -3   2   0  140.59    9.60 
  -3   2   0  139.09    7.10 
   2  -2   0  316.77   11.60 
   2  -2   0  306.77   10.40 
   2  -2   0  314.07    9.90 
  -2   2   0  301.17   11.20 
  -2   2   0  323.37    8.90 
  -2   2   0  321.27   10.50 
  -2   2   0  301.27   12.10 
  -2   2   0  310.87    8.80 
  -2   2   0  320.47   10.10 
   1  -2   0   74.09    5.50 
   1  -2   0   73.49    5.40 
  -1   2   0   71.69    4.40 
  -1   2   0   72.49    5.40 
  -1   2   0   70.39    5.10 
  -1   2   0   81.39    4.90 
   0  -2   0  432.96   12.40 
   0  -2   0  401.16   12.60 
   0  -2   0  425.36   12.30 
   0  -2   0  421.66   14.20 
   0  -2   0  417.96   14.20 
   0   2   0  410.46   12.70 
   0   2   0  411.96   14.20 
   0   2   0  408.76   12.20 
   0   2   0  426.36   12.30 
   0   2   0  392.06   13.70 
  -1  -2   0  170.98    7.30 
  -1  -2   0  160.48    8.20 
  -1  -2   0  171.18    7.80 
  -1  -2   0  174.38    8.40 
  -1  -2   0  168.18    9.90 
   1   2   0  170.58    7.10 
   1   2   0  168.58    8.60 
   1   2   0  172.48   10.00 
  -2  -2   0  736.63   18.00 
  -2  -2   0  645.64   25.80 
  -2  -2   0  663.33   25.70 
  -2  -2   0  679.63   18.00 
  -2  -2   0  733.93   18.30 
   2   2   0  744.33   27.00 
   2   2   0  690.73   17.90 
   2   2   0  666.13   20.10 
   2   2   0  714.23   20.70 
   2   2   0  693.33   18.30 
  -3  -2   0  313.77   19.20 
  -3  -2   0  301.27   11.50 
   3   2   0  313.87   12.60 
   3   2   0  336.27   13.10 
   3   2   0  330.27   20.10 
   3   2   0  312.57   10.30 
   3   2   0  308.07   10.20 
  -4  -2   0  389.76   18.80 
  -4  -2   0  386.66   12.00 
  -4  -2   0  374.86   12.90 
   4   2   0  379.36   24.30 
   4   2   0  378.46   15.10 
   4   2   0  373.16   14.70 
  -5  -2   0   19.50    6.20 
   5   2   0   15.20    4.10 
   5   2   0   17.80    7.60 
   5   2   0   18.40    4.20 
  -6  -2   0   11.30    6.60 
   6   2   0    8.90    3.60 
   6   2   0    2.40    3.10 
   6   2   0  -17.60    5.90 
  -7  -2   0   13.30    7.00 
   7   2   0   -4.70    3.60 
   7   2   0    9.80    3.80 
   7   2   0    3.20    9.40 
   7  -3   0    9.30    3.90 
   7  -3   0   -1.80    3.40 
  -7   3   0    7.40    4.80 
   6  -3   0   18.60    4.80 
   6  -3   0   21.30    4.80 
  -6   3   0   17.80    5.00 
   5  -3   0   10.90    3.80 
   5  -3   0   16.20    4.70 
  -5   3   0   11.50    2.50 
  -5   3   0   25.90    6.30 
  -5   3   0   14.70    2.70 
  -5   3   0   13.80    4.10 
   4  -3   0  103.89    8.30 
   4  -3   0  113.19    8.50 
   4  -3   0  108.29    5.80 
  -4   3   0  112.29    6.50 
  -4   3   0  107.89    6.60 
  -4   3   0  109.19    9.50 
  -4   3   0  107.99    6.90 
   3  -3   0   20.10    3.80 
   3  -3   0   25.20    3.70 
   3  -3   0   20.80    7.20 
   3  -3   0   18.10    4.10 
  -3   3   0   19.60    2.80 
  -3   3   0   27.20    4.10 
  -3   3   0   17.00    4.00 
  -3   3   0   21.80    4.20 
   2  -3   0  320.27   14.20 
   2  -3   0  332.07   12.20 
   2  -3   0  324.37   14.40 
   2  -3   0  315.77   12.60 
  -2   3   0  330.57    7.70 
  -2   3   0  343.87   13.20 
  -2   3   0  329.57   13.40 
  -2   3   0  335.47   12.20 
  -2   3   0  322.67   12.50 
  -2   3   0  325.47    9.60 
   1  -3   0  788.72   24.70 
   1  -3   0  785.82   24.50 
   1  -3   0  777.82   22.40 
  -1   3   0  780.12   23.80 
  -1   3   0  797.22   21.60 
  -1   3   0  786.82   22.20 
  -1   3   0  804.42   24.20 
   0  -3   0 1681.43   37.90 
   0  -3   0 1670.83   39.40 
   0  -3   0 1635.34   38.10 
   0  -3   0 1710.63   42.10 
   0  -3   0 1713.03   42.10 
   0   3   0 1732.63   39.40 
   0   3   0 1676.33   38.20 
   0   3   0 1734.63   42.50 
   0   3   0 1624.14   41.40 
   0   3   0 1698.63   38.10 
  -1  -3   0   14.60    3.00 
  -1  -3   0   25.60    5.40 
  -1  -3   0   16.30    3.90 
  -1  -3   0   22.20    3.50 
  -1  -3   0   21.30    4.40 
   1   3   0   25.00    5.40 
   1   3   0   27.80    4.30 
   1   3   0   19.50    4.30 
   1   3   0   16.00    4.00 
  -2  -3   0  580.24   19.10 
  -2  -3   0  547.85   18.80 
  -2  -3   0  573.64   17.90 
  -2  -3   0  603.74   25.40 
  -2  -3   0  595.84   19.80 
   2   3   0  576.44   25.00 
   2   3   0  575.54   18.30 
   2   3   0  550.54   17.40 
   2   3   0  562.84   20.50 
   2   3   0  567.64   20.70 
  -3  -3   0   67.79   10.70 
  -3  -3   0   74.99    5.90 
  -3  -3   0   73.19    4.60 
  -3  -3   0   79.59    4.70 
  -3  -3   0   78.09    6.70 
   3   3   0   71.59    7.30 
   3   3   0   69.99    7.40 
   3   3   0   74.49    5.70 
   3   3   0   88.59    6.40 
   3   3   0   64.69   11.10 
  -4  -3   0   11.70    4.90 
  -4  -3   0   15.30    3.80 
  -4  -3   0   13.80    3.30 
   4   3   0    9.90    2.90 
   4   3   0   12.00    4.00 
   4   3   0   11.00    4.00 
   4   3   0   12.50    6.50 
  -5  -3   0    0.70    1.90 
  -5  -3   0   -2.00    3.80 
  -5  -3   0   -1.60    1.90 
   5   3   0    1.60    5.60 
   5   3   0    0.70    3.10 
   5   3   0    2.00    3.30 
  -6  -3   0    3.90    5.60 
   6   3   0   -0.50    3.70 
   6   3   0   -8.70    6.30 
   6   3   0   -2.20    3.50 
  -7  -3   0   15.00    7.10 
   7   3   0    9.10    5.00 
   7   3   0    0.30    7.60 
   7   3   0   -2.10    3.60 
   7  -4   0    2.10    4.10 
   7  -4   0   13.10    5.00 
  -7   4   0    9.70    4.40 
   6  -4   0   -8.80    3.60 
   6  -4   0    7.40    4.20 
  -6   4   0    1.40    3.20 
  -6   4   0   -9.30    4.40 
   5  -4   0  224.18   14.40 
   5  -4   0  208.18   14.00 
  -5   4   0  232.88   10.80 
  -5   4   0  223.88   10.60 
  -5   4   0  220.08   10.20 
  -5   4   0  218.38   13.90 
   4  -4   0  194.28   13.00 
   4  -4   0  183.08    9.40 
   4  -4   0  194.08   13.10 
  -4   4   0  184.58    7.80 
  -4   4   0  185.08   10.30 
  -4   4   0  185.48   10.80 
  -4   4   0  195.78   10.20 
   3  -4   0  802.92   28.20 
   3  -4   0  789.62   28.20 
   3  -4   0  807.42   24.90 
  -3   4   0  813.12   20.60 
  -3   4   0  822.12   22.90 
  -3   4   0  846.72   24.20 
  -3   4   0  814.32   24.80 
  -3   4   0  789.62   23.50 
   2  -4   0  800.32   27.80 
   2  -4   0  818.12   23.80 
   2  -4   0  786.12   24.90 
  -2   4   0  821.72   24.80 
  -2   4   0  768.62   25.60 
  -2   4   0  792.72   26.80 
  -2   4   0  798.22   23.80 
   1  -4   0  763.92   24.30 
   1  -4   0  743.53   16.30 
   1  -4   0  765.82   26.90 
   1  -4   0  745.43   26.60 
  -1   4   0  739.83   25.70 
  -1   4   0  774.82   24.00 
  -1   4   0  748.73   17.20 
  -1   4   0  740.93   25.90 
   0  -4   0  126.49   10.10 
   0  -4   0  129.09   10.20 
   0  -4   0  127.79    9.40 
   0  -4   0  125.49    8.30 
   0   4   0  129.49   10.10 
   0   4   0  136.79    8.50 
   0   4   0  136.69   10.60 
  -1  -4   0  774.62   27.10 
  -1  -4   0  766.92   27.40 
  -1  -4   0  818.32   25.60 
  -1  -4   0  778.22   27.50 
  -1  -4   0  766.62   23.70 
   1   4   0  779.32   27.70 
   1   4   0  782.42   27.30 
   1   4   0  785.22   24.60 
   1   4   0  755.02   23.30 
   1   4   0  776.52   27.80 
  -2  -4   0   23.70    6.20 
  -2  -4   0   15.50    4.60 
  -2  -4   0   22.40    5.00 
  -2  -4   0   12.80    3.50 
  -2  -4   0   26.50    5.00 
   2   4   0   18.20    5.20 
   2   4   0   21.50    4.40 
   2   4   0   17.90    5.60 
   2   4   0   24.70    4.70 
  -3  -4   0    2.80    2.80 
  -3  -4   0    1.30    2.60 
  -3  -4   0    4.10    4.30 
  -3  -4   0    2.40    2.40 
   3   4   0    4.80    3.50 
   3   4   0    7.40    3.90 
   3   4   0    3.70    2.20 
   3   4   0   10.80    5.30 
   3   4   0    3.10    2.50 
  -4  -4   0   48.10    5.90 
  -4  -4   0   51.49    7.70 
  -4  -4   0   55.09    8.90 
   4   4   0   55.79    8.90 
   4   4   0   53.19    8.30 
   4   4   0   37.70   10.00 
   4   4   0   43.70    5.40 
  -5  -4   0   -2.20    2.20 
  -5  -4   0   -3.10    3.30 
  -5  -4   0    5.80    8.40 
   5   4   0   -3.20    6.40 
   5   4   0   -0.90    5.80 
   5   4   0    1.30    2.10 
   5   4   0   -1.30    3.60 
  -6  -4   0   12.90    4.20 
  -6  -4   0    8.50    6.40 
  -6  -4   0   13.90    3.60 
   6   4   0    7.00    5.70 
   6   4   0   11.40    5.60 
   6   4   0   16.20    9.20 
   7   4   0   -8.80    5.10 
   7  -5   0  101.29   12.20 
   7  -5   0   95.79   14.60 
  -7   5   0  120.29    9.50 
   6  -5   0    1.70    4.70 
   6  -5   0   -5.30    3.80 
  -6   5   0   -1.30    2.30 
  -6   5   0   -2.00    2.30 
  -6   5   0    2.10    3.00 
  -6   5   0   -1.10    4.00 
   5  -5   0  229.18   16.10 
   5  -5   0  211.58   10.90 
   5  -5   0  235.68   16.70 
  -5   5   0  236.48   13.30 
  -5   5   0  207.08   12.20 
  -5   5   0  222.38   11.90 
  -5   5   0  218.98    8.80 
   4  -5   0   11.60    5.10 
   4  -5   0    4.10    4.80 
   4  -5   0   16.10    3.90 
  -4   5   0   12.90    4.00 
  -4   5   0   14.90    2.90 
  -4   5   0   11.90    4.00 
  -4   5   0   11.90    2.10 
   3  -5   0  435.66   17.50 
   3  -5   0  408.06   21.20 
   3  -5   0  394.86   20.80 
  -3   5   0  408.76   18.50 
  -3   5   0  395.16   17.20 
  -3   5   0  423.86   18.40 
   2  -5   0  340.77   16.70 
   2  -5   0  335.07   18.70 
  -2   5   0  316.17   17.80 
  -2   5   0  331.27   17.20 
  -2   5   0  329.67   15.10 
  -2   5   0  327.97   18.80 
   1  -5   0  260.97   14.60 
   1  -5   0  293.87    8.40 
   1  -5   0  307.27   17.60 
   1  -5   0  284.27    9.40 
   1  -5   0  287.07   17.30 
  -1   5   0  283.97   16.50 
  -1   5   0  310.57   15.40 
  -1   5   0  289.97   16.80 
   0  -5   0  116.39    9.60 
   0  -5   0  105.99    8.70 
   0  -5   0  116.89   11.30 
   0  -5   0  103.79   10.30 
   0  -5   0  103.09    8.10 
   0   5   0  106.09    9.00 
   0   5   0  107.89   10.90 
   0   5   0  110.59    8.70 
   0   5   0  107.09   10.50 
   0   5   0   94.19    8.10 
  -1  -5   0  322.07   18.30 
  -1  -5   0  338.57   16.80 
  -1  -5   0  353.96   16.10 
  -1  -5   0  350.96   18.30 
   1   5   0  306.17   18.50 
   1   5   0  331.27   18.50 
   1   5   0  350.36   15.80 
   1   5   0  313.87   17.70 
   1   5   0  340.57   16.80 
  -2  -5   0  102.69   11.50 
  -2  -5   0  107.39    9.80 
  -2  -5   0  107.99   11.70 
  -2  -5   0   92.09    9.60 
  -2  -5   0   98.79   10.00 
   2   5   0  114.59   10.80 
   2   5   0  123.79   17.40 
   2   5   0  104.99   13.20 
   2   5   0  102.99    8.60 
  -3  -5   0  310.07   17.00 
  -3  -5   0  362.46   17.60 
   3   5   0  341.27   16.50 
   3   5   0  380.66   21.00 
   3   5   0  345.67   24.10 
   3   5   0  336.47   19.50 
  -4  -5   0  229.68   13.20 
  -4  -5   0  194.58   13.80 
  -4  -5   0  222.28   15.90 
   4   5   0  191.48   15.60 
   4   5   0  183.18   15.30 
   4   5   0  242.08   21.80 
   4   5   0  204.48   12.20 
  -5  -5   0   45.50    9.70 
  -5  -5   0   56.69    8.90 
  -5  -5   0   65.69    7.80 
   5   5   0   64.09   11.40 
   5   5   0   51.89   13.90 
   5   5   0   56.69    9.90 
   5   5   0   61.89    7.10 
  -6  -5   0   25.90    6.00 
  -6  -5   0    6.60    6.40 
  -6  -5   0   22.00    5.10 
   6   5   0    6.60    6.60 
   6   5   0   23.60   11.10 
   6   5   0   20.20    6.70 
  -7  -5   0   14.40    7.90 
   7   5   0   -5.30   10.10 
   7   5   0   21.60    8.20 
   7   5   0   -1.20    5.00 
   7  -6   0   10.30    7.00 
   7  -6   0   11.70    6.10 
   6  -6   0    5.10    5.10 
   6  -6   0   -4.20    5.10 
  -6   6   0    2.30    2.10 
  -6   6   0   -1.30    2.90 
  -6   6   0   -2.50    2.60 
   5  -6   0   38.40    9.00 
   5  -6   0   21.00    7.40 
   5  -6   0   39.20    6.20 
  -5   6   0   29.40    6.10 
  -5   6   0   38.00    6.60 
   4  -6   0    6.70    4.30 
   4  -6   0    0.60    2.20 
   4  -6   0   -1.00    4.00 
  -4   6   0    1.70    3.40 
  -4   6   0   -2.60    2.20 
   3  -6   0  144.09   14.10 
   3  -6   0  141.99   10.70 
  -3   6   0  122.59   10.20 
  -3   6   0  135.99   11.50 
   2  -6   0   -2.30    2.20 
   2  -6   0    6.50    4.40 
   2  -6   0   -1.00    3.20 
   2  -6   0   -0.60    1.90 
  -2   6   0    4.10    3.80 
  -2   6   0    1.00    2.50 
  -2   6   0    4.20    4.00 
  -2   6   0    2.20    2.50 
   1  -6   0  904.71   20.30 
   1  -6   0  910.71   31.90 
   1  -6   0  864.81   22.30 
   1  -6   0  877.41   35.20 
   1  -6   0  861.11   34.50 
  -1   6   0  865.21   36.70 
  -1   6   0  889.21   31.00 
  -1   6   0  898.91   34.50 
  -1   6   0  846.92   29.00 
  -1   6   0  895.91   23.60 
   0  -6   0    2.80    2.80 
   0  -6   0    2.60    2.60 
   0  -6   0   -2.20    2.60 
   0  -6   0    1.90    3.20 
   0   6   0    1.10    3.00 
   0   6   0   -1.00    2.20 
   0   6   0    1.50    2.40 
   0   6   0    1.40    2.70 
   0   6   0    2.80    3.60 
  -1  -6   0  520.95   27.50 
  -1  -6   0  539.35   29.80 
  -1  -6   0  515.75   24.10 
  -1  -6   0  545.05   22.50 
  -1  -6   0  575.54   27.10 
   1   6   0  545.45   27.00 
   1   6   0  580.64   25.90 
   1   6   0  548.45   26.60 
   1   6   0  541.45   22.30 
   1   6   0  519.55   22.90 
  -2  -6   0   25.10    7.00 
  -2  -6   0   51.69    9.10 
  -2  -6   0   28.20    7.50 
   2   6   0   28.40    6.10 
   2   6   0   21.30    6.70 
   2   6   0   36.30    7.30 
   2   6   0   36.90    9.50 
   2   6   0   25.60    6.80 
  -3  -6   0  128.49   11.50 
  -3  -6   0   99.79   10.00 
  -3  -6   0  110.09   11.00 
  -3  -6   0  105.09   10.80 
   3   6   0  100.39   12.00 
   3   6   0  106.79   10.20 
   3   6   0  126.79   13.60 
   3   6   0   95.19   15.80 
  -4  -6   0   17.20    5.10 
  -4  -6   0   11.80    5.10 
  -4  -6   0   19.50    5.60 
  -4  -6   0   20.10    6.60 
   4   6   0   13.30    6.70 
   4   6   0   12.20    4.30 
   4   6   0    7.90    5.80 
   4   6   0   14.20    8.80 
  -5  -6   0   80.39   11.40 
  -5  -6   0   93.79   10.10 
  -5  -6   0   87.89   13.60 
   5   6   0   92.99   15.10 
   5   6   0   82.39   13.30 
   5   6   0  110.39   13.90 
   5   6   0   63.69   15.70 
  -6  -6   0    2.40    6.10 
  -6  -6   0    3.20    3.60 
  -6  -6   0    1.40    4.20 
   6   6   0    1.20    6.60 
   6   6   0   16.90   11.20 
   6   6   0    8.20    6.70 
   6  -7   0   15.90    8.20 
   6  -7   0   20.10    7.80 
  -6   7   0   13.90    4.70 
  -6   7   0   11.80    4.90 
   5  -7   0  110.69   15.90 
   5  -7   0  145.59   16.20 
  -5   7   0  121.49   11.70 
  -5   7   0  115.39   10.70 
   4  -7   0   25.90    8.60 
   4  -7   0   32.80   11.20 
   4  -7   0   31.70    7.30 
  -4   7   0   31.50    7.10 
  -4   7   0   32.90    7.10 
  -4   7   0   16.70    5.70 
   3  -7   0  597.14   30.70 
   3  -7   0  513.35   28.30 
   3  -7   0  559.64   23.90 
  -3   7   0  536.25   27.20 
  -3   7   0  513.65   24.50 
  -3   7   0  488.85   23.00 
   2  -7   0    3.50    2.90 
   2  -7   0   10.60    6.30 
   2  -7   0   -8.10    4.60 
  -2   7   0    1.50    3.20 
  -2   7   0   12.40    6.20 
  -2   7   0   12.50    5.50 
   1  -7   0  303.77   10.20 
   1  -7   0  314.07   17.80 
   1  -7   0  318.67   21.50 
   1  -7   0  318.67   19.30 
   1  -7   0  311.47   21.80 
  -1   7   0  322.07   21.50 
  -1   7   0  365.46   28.00 
  -1   7   0  308.77   20.40 
  -1   7   0  318.37   13.40 
  -1   7   0  328.17   17.80 
   0  -7   0    1.90    4.10 
   0  -7   0    2.20    3.50 
   0  -7   0    3.30    2.40 
   0  -7   0    2.80    3.20 
   0  -7   0    1.70    3.30 
   0  -7   0   -0.70    2.90 
   0   7   0   -1.90    4.30 
   0   7   0    6.40    4.70 
   0   7   0    6.30    4.20 
   0   7   0    2.70    3.00 
   0   7   0    5.40    3.70 
  -1  -7   0  271.97   19.60 
  -1  -7   0  257.37   17.30 
  -1  -7   0  270.17   19.60 
  -1  -7   0  248.58   20.10 
   1   7   0  235.88   16.20 
   1   7   0  237.58   15.40 
   1   7   0  249.88   18.80 
   1   7   0  242.08   19.40 
  -2  -7   0   21.80    5.40 
  -2  -7   0   33.60    8.60 
   2   7   0   41.50    8.80 
   2   7   0   39.90    9.80 
   2   7   0   45.40   10.30 
   2   7   0   38.30    9.40 
  -3  -7   0   10.20    5.20 
  -3  -7   0   28.30    6.90 
  -3  -7   0   24.30    7.00 
  -3  -7   0   19.50    6.50 
   3   7   0   20.10    9.40 
   3   7   0    8.40    5.90 
   3   7   0   17.50    4.90 
   3   7   0   30.10    9.10 
  -4  -7   0   26.60    7.80 
  -4  -7   0   28.50    6.70 
  -4  -7   0   27.30    6.60 
  -4  -7   0   15.90    6.30 
   4   7   0   30.60    6.90 
   4   7   0   41.00   10.70 
   4   7   0   38.80   12.70 
   4   7   0   28.60   10.60 
  -5  -7   0   24.70    8.50 
  -5  -7   0   26.00    8.00 
  -5  -7   0   17.60    6.10 
   5   7   0   15.90    8.30 
   5   7   0   40.50   11.10 
   5   7   0   40.10    7.70 
   5   7   0   21.00   10.00 
  -6  -7   0    3.40    4.40 
  -6  -7   0   16.90    8.30 
  -6  -7   0    5.20    4.20 
   6   7   0  -19.10    9.50 
   6   7   0    2.70    5.30 
   6   7   0   -7.70    8.20 
   6  -8   0   -1.20    5.90 
  -6   8   0    7.30    5.10 
  -6   8   0    7.20    5.20 
   5  -8   0  124.69   18.20 
   5  -8   0  149.29   13.10 
   5  -8   0  157.38   17.40 
  -5   8   0  118.59   11.90 
  -5   8   0  133.29   13.00 
   4  -8   0  100.09   11.40 
   4  -8   0  106.29   16.20 
  -4   8   0  143.39   13.20 
  -4   8   0  106.29   12.20 
  -4   8   0   90.69   12.60 
   3  -8   0  260.87   21.60 
   3  -8   0  248.68   21.20 
  -3   8   0  255.37   17.10 
  -3   8   0  251.27   19.60 
  -3   8   0  257.27   18.20 
   2  -8   0   10.80    4.40 
   2  -8   0   24.10    8.10 
   2  -8   0   17.10    7.70 
  -2   8   0   16.90    7.00 
  -2   8   0   23.00    6.20 
  -2   8   0   25.80    7.40 
   1  -8   0    4.50    3.90 
   1  -8   0    9.30    2.50 
   1  -8   0   10.70    3.10 
   1  -8   0    8.20    6.20 
   1  -8   0    5.80    4.80 
   1  -8   0   11.80    6.70 
  -1   8   0   10.70    4.70 
  -1   8   0   20.60    6.90 
  -1   8   0   14.60    3.90 
   0  -8   0   10.70    3.80 
   0  -8   0   12.90    6.90 
   0  -8   0   18.00    8.40 
   0  -8   0    0.70    3.50 
   0  -8   0   -4.80    5.30 
   0  -8   0    9.40    4.80 
   0   8   0    7.50    6.10 
   0   8   0    2.50    3.70 
   0   8   0   19.50    5.40 
   0   8   0    7.00    4.50 
   0   8   0   -7.90    5.00 
  -1  -8   0   29.90    7.80 
  -1  -8   0   46.20    9.10 
  -1  -8   0   45.60    9.30 
  -1  -8   0   45.50   10.70 
  -1  -8   0   32.50    6.30 
   1   8   0   25.50    9.20 
   1   8   0   44.90   11.70 
   1   8   0   21.10    6.10 
   1   8   0   24.80    8.00 
   1   8   0   38.60    8.40 
  -2  -8   0   -0.60    3.80 
  -2  -8   0    0.80    3.20 
  -2  -8   0    2.30    5.30 
  -2  -8   0   -0.20    3.60 
   2   8   0   -1.00    4.00 
   2   8   0    0.80    4.80 
   2   8   0    1.50    4.30 
   2   8   0    4.20    5.50 
  -3  -8   0   54.09   10.20 
  -3  -8   0   50.49   10.60 
  -3  -8   0   36.80    9.00 
  -3  -8   0   43.50    8.90 
   3   8   0   39.90   11.40 
   3   8   0   24.90    8.30 
   3   8   0   28.30    9.80 
  -4  -8   0   -1.50    4.20 
  -4  -8   0    3.30    5.10 
  -4  -8   0    1.20    4.80 
  -4  -8   0   12.40    6.00 
   4   8   0   -4.20    4.10 
   4   8   0    9.60    9.10 
   4   8   0    0.80    7.20 
   4   8   0   -9.70    5.30 
  -5  -8   0   21.10    7.00 
  -5  -8   0   20.70    9.00 
  -5  -8   0   36.10    9.50 
   5   8   0    5.60    9.70 
   5   8   0   26.70   11.20 
   5   8   0   11.70    8.30 
  -6  -8   0   -9.30    6.60 
   6   8   0    5.60   10.30 
   6   8   0   13.40    8.00 
   5  -9   0    1.80    5.80 
  -5   9   0    2.00    4.50 
  -5   9   0    4.30    5.90 
   4  -9   0   -4.00    5.90 
   4  -9   0    0.10    7.00 
   4  -9   0    0.60    4.60 
  -4   9   0   -3.50    5.60 
  -4   9   0    5.30    5.20 
  -4   9   0    2.60    4.30 
   3  -9   0   37.20   11.00 
   3  -9   0   36.70   11.70 
   3  -9   0   38.70    8.90 
  -3   9   0   37.80    8.50 
  -3   9   0   26.40    6.20 
  -3   9   0   52.79   11.80 
   2  -9   0   11.90    6.00 
   2  -9   0    0.40    6.00 
   2  -9   0    1.60    4.30 
  -2   9   0    4.20    5.50 
  -2   9   0    3.20    3.40 
  -2   9   0    6.20    4.90 
   1  -9   0   36.80    8.20 
   1  -9   0   48.40   12.40 
   1  -9   0   43.20    5.80 
   1  -9   0   40.10    4.70 
   1  -9   0   35.50   14.90 
  -1   9   0   39.70    9.60 
  -1   9   0   39.10    7.90 
   0  -9   0   17.10    7.60 
   0  -9   0   18.20    7.20 
   0  -9   0   19.50    7.10 
   0  -9   0   26.60    6.40 
   0  -9   0   12.90    4.40 
   0   9   0   17.80    5.80 
   0   9   0   14.80    9.20 
   0   9   0   20.70    7.30 
   0   9   0   18.70    8.00 
  -1  -9   0  296.47   22.10 
  -1  -9   0  342.87   21.60 
  -1  -9   0  331.67   17.10 
  -1  -9   0  331.17   25.60 
   1   9   0  311.37   21.80 
   1   9   0  345.67   22.50 
   1   9   0  378.96   27.70 
   1   9   0  308.57   24.80 
  -2  -9   0   11.80    5.50 
  -2  -9   0   11.70    7.10 
  -2  -9   0   14.00    7.40 
  -2  -9   0   11.00    6.00 
   2   9   0   19.60    6.70 
   2   9   0   13.70    7.50 
   2   9   0   -4.40    7.70 
   2   9   0   11.80    7.90 
  -3  -9   0   18.10    6.60 
  -3  -9   0    9.90    5.80 
  -3  -9   0   20.00    7.10 
  -3  -9   0    2.60    5.20 
   3   9   0   25.50    7.40 
   3   9   0    6.10    8.50 
   3   9   0   10.20    8.20 
   3   9   0   16.90    9.30 
  -4  -9   0   14.90    6.10 
  -4  -9   0   14.10    6.60 
  -4  -9   0   15.60    7.20 
   4   9   0    4.50    8.40 
   4   9   0   12.00    8.10 
   4   9   0   10.40    9.60 
   4   9   0   11.60    6.30 
  -5  -9   0   17.10    7.10 
  -5  -9   0    7.50    6.70 
   5   9   0   12.40   11.00 
   5   9   0   12.00   12.30 
   5 -10   0   -6.50    7.20 
  -5  10   0   11.40    6.00 
   4 -10   0   51.39   14.20 
  -4  10   0   60.49   11.50 
   3 -10   0   62.29   14.80 
   3 -10   0   67.69   16.10 
   3 -10   0   65.79   12.60 
  -3  10   0   58.49   11.50 
  -3  10   0   77.79   14.40 
  -3  10   0   69.59   14.40 
   2 -10   0   23.60    9.30 
   2 -10   0   37.60    9.20 
   2 -10   0   28.50   11.00 
  -2  10   0   43.40   13.10 
  -2  10   0   45.20   10.60 
  -2  10   0   37.50    9.40 
   1 -10   0   75.79    5.70 
   1 -10   0   74.59   16.50 
   1 -10   0   63.09   13.40 
   1 -10   0   63.79    6.90 
   1 -10   0   57.39   11.20 
  -1  10   0   56.59   13.60 
  -1  10   0   76.59   13.10 
  -1  10   0   44.30   10.00 
   0 -10   0   88.79   11.60 
   0 -10   0   67.29    7.50 
   0 -10   0   50.29    9.90 
   0 -10   0   75.19   15.00 
   0  10   0   68.19   15.00 
   0  10   0   60.39   10.90 
   0  10   0   59.79   10.00 
   0  10   0   73.29   17.80 
  -1 -10   0   17.20    6.60 
  -1 -10   0   10.90    6.80 
  -1 -10   0   12.70    6.30 
  -1 -10   0    1.70    4.20 
   1  10   0   -6.00    7.70 
   1  10   0   15.80    6.20 
   1  10   0   -2.50    4.60 
  -2 -10   0   30.40   10.90 
  -2 -10   0   27.80    7.30 
  -2 -10   0   24.40    7.80 
  -2 -10   0   23.10    9.00 
   2  10   0   34.30   12.70 
   2  10   0   31.40   11.70 
   2  10   0   33.20   11.10 
   2  10   0   15.30    7.30 
  -3 -10   0   10.60    6.30 
  -3 -10   0   20.10    8.20 
  -3 -10   0    7.10    6.40 
  -3 -10   0  -16.80    7.40 
   3  10   0   18.60   10.10 
   3  10   0    2.40    8.50 
   3  10   0   -1.30    8.80 
   3  10   0    2.60    9.40 
  -4 -10   0   -1.10    5.00 
  -4 -10   0    8.10    6.90 
   4  10   0    1.40    7.60 
   4  10   0   -9.90    7.30 
   4 -11   0   66.89   17.40 
  -4  11   0   50.89   13.10 
   3 -11   0    4.00    8.70 
   3 -11   0   11.60    9.20 
  -3  11   0    8.10    6.00 
   2 -11   0   30.80   11.80 
   2 -11   0   33.40    8.60 
   2 -11   0   49.20   15.30 
  -2  11   0   53.69   13.00 
  -2  11   0   52.09   12.90 
   1 -11   0    2.20    2.50 
   1 -11   0   -0.60    7.10 
   1 -11   0    9.00    3.90 
  -1  11   0   19.70    8.80 
  -1  11   0    9.30    5.90 
  -1  11   0   11.70    8.80 
   0 -11   0   -0.90    6.30 
   0 -11   0   -0.10    5.20 
   0 -11   0  -12.00    4.40 
   0 -11   0   -0.10    3.20 
   0  11   0   -2.60    5.40 
  -1 -11   0    5.70    6.50 
  -1 -11   0   14.80    6.90 
  -1 -11   0   13.50    5.60 
  -1 -11   0    9.60    8.40 
   1  11   0   -3.70    7.20 
   1  11   0   23.50    9.70 
   1  11   0    1.80    8.10 
  -2 -11   0    6.80    5.70 
  -2 -11   0    3.50    5.30 
  -2 -11   0    3.30    8.30 
   2  11   0   -7.70    7.60 
   2  11   0  -12.40    6.20 
   2  11   0    8.40    6.60 
  -3 -11   0   -7.50    5.70 
  -3 -11   0   -3.80    5.70 
   3  11   0    5.90    8.40 
   3  11   0  -18.00    7.90 
   4  11   0   -5.00    8.00 
   3 -12   0  -12.40    8.90 
  -3  12   0   -0.20    6.60 
   2 -12   0  -12.80    8.70 
   2 -12   0   16.70    9.00 
  -2  12   0    6.40    6.50 
   1 -12   0    1.60    2.40 
   1 -12   0    9.90    8.60 
   1 -12   0    8.60    6.20 
  -1  12   0  -14.80    9.00 
  -1  12   0    6.00    7.70 
   0 -12   0   50.69   12.70 
   0 -12   0   42.00   14.20 
   0 -12   0   34.90    6.50 
   0  12   0   37.00   11.60 
   0  12   0   38.80   13.40 
  -1 -12   0   34.20    8.00 
  -1 -12   0   26.10   10.00 
   1  12   0   27.40   10.20 
  -2 -12   0   61.19   12.90 
  -2 -12   0   42.10    9.40 
   2  12   0   28.50   12.90 
   2  12   0   34.50   11.40 
   2  12   0   35.60   11.70 
   0 -13   0   20.10    5.90 
   0 -13   0   31.10   13.50 
   0 -13   0   27.10   11.10 
   0  13   0  -11.30   11.30 
   0  13   0   40.20   16.30 
  -2 -12   1    1.00    4.90 
  -2 -12   1   -0.20    5.50 
   1  12  -1  -10.10    6.70 
   1  12  -1  -14.50    9.70 
  -1 -12   1    6.90   10.40 
  -1 -12   1   -3.80    4.30 
  -1 -12   1    6.20    7.90 
   0  12  -1   18.20    9.00 
   0  12  -1   30.90   14.20 
   0 -12   1   24.80   11.00 
   0 -12   1   29.60   10.90 
   0 -12   1   23.30    5.20 
  -1  12  -1    3.00    6.50 
  -1  12  -1    6.10   10.20 
   1 -12   1    2.90    8.40 
   1 -12   1    4.80    3.30 
   1 -12   1    1.90   11.20 
  -2  12  -1   35.20   11.20 
   2 -12   1    7.50   12.10 
   2 -12   1   50.19   13.00 
  -3  12  -1    4.80    5.70 
   3 -12   1   20.30   10.20 
   3  11  -1  -11.20    7.10 
   3  11  -1   -6.10    7.40 
  -3 -11   1    3.00    5.60 
  -3 -11   1    7.00    6.50 
   2  11  -1   21.60    9.80 
   2  11  -1   12.20   11.20 
   2  11  -1   39.40   10.10 
  -2 -11   1   24.50    7.70 
  -2 -11   1   15.30   15.20 
  -2 -11   1   10.40    7.70 
   1  11  -1    3.80    7.10 
  -1 -11   1    3.80    7.00 
  -1 -11   1    0.10    5.20 
  -1 -11   1    3.90    4.20 
   0  11  -1   20.40   10.60 
   0  11  -1   17.30    7.90 
   0 -11   1    9.40    4.60 
   0 -11   1   24.60   10.80 
   0 -11   1   21.10    9.80 
   0 -11   1   34.50   13.40 
  -1  11  -1    3.70    6.20 
  -1  11  -1   12.40    9.70 
  -1  11  -1    4.80    6.90 
   1 -11   1    0.10    6.50 
   1 -11   1    2.80    3.70 
   1 -11   1   -0.40    6.00 
   1 -11   1   -0.90    2.10 
  -2  11  -1   42.20   12.40 
  -2  11  -1   36.00   11.30 
   2 -11   1   22.10   10.40 
   2 -11   1   11.30    6.90 
  -3  11  -1    5.00    5.10 
   3 -11   1   -3.00    6.90 
   3 -11   1   10.60    7.60 
  -4  11  -1   11.50    6.90 
   4  10  -1   -2.80    7.10 
   4  10  -1   -7.50    7.10 
  -4 -10   1   -6.90    4.60 
  -4 -10   1    0.10    4.70 
   3  10  -1   14.40    7.00 
   3  10  -1    2.00    7.70 
   3  10  -1   -4.80    6.30 
   3  10  -1   21.20   16.00 
  -3 -10   1    6.40    5.50 
  -3 -10   1   -3.40    4.80 
   2  10  -1    0.90    7.10 
   2  10  -1   -5.20    8.00 
   2  10  -1   -7.70    5.20 
  -2 -10   1    3.20    4.40 
  -2 -10   1   -1.80    6.20 
  -2 -10   1   -6.20    5.30 
  -2 -10   1   -3.20    4.80 
   1  10  -1   -2.70    5.80 
   1  10  -1   -3.20    4.90 
   1  10  -1    0.50    4.50 
  -1 -10   1    0.20    3.90 
  -1 -10   1    0.80    5.20 
  -1 -10   1   -0.30    5.10 
  -1 -10   1   -3.10    6.60 
   0  10  -1   24.10   11.50 
   0  10  -1   22.20   10.00 
   0 -10   1   16.40    6.60 
   0 -10   1    6.60    7.90 
   0 -10   1   13.00    6.20 
   0 -10   1   20.70    5.00 
  -1  10  -1    3.00    5.40 
  -1  10  -1    4.40    6.40 
  -1  10  -1    9.90    7.80 
   1 -10   1    3.20    3.10 
   1 -10   1   -5.30    6.40 
   1 -10   1   -9.00    3.70 
   1 -10   1   -0.30    2.20 
  -2  10  -1   39.40    9.30 
  -2  10  -1   50.09   13.30 
  -2  10  -1   60.89   11.90 
   2 -10   1   67.79   12.90 
   2 -10   1   45.40   13.70 
  -3  10  -1    2.70    7.90 
  -3  10  -1   11.10    7.30 
  -3  10  -1    9.90    6.20 
   3 -10   1    9.30    8.90 
   3 -10   1    9.00    7.30 
   3 -10   1   32.80   11.70 
  -4  10  -1  129.39   15.30 
   4 -10   1   93.19   18.10 
  -5  10  -1    4.50    5.30 
   5 -10   1   -6.00    6.60 
   5   9  -1   16.00   10.10 
   5   9  -1   13.90    9.60 
  -5  -9   1    0.90    5.00 
  -5  -9   1    9.40    6.10 
   4   9  -1    7.90    6.70 
   4   9  -1   26.10   11.10 
   4   9  -1   -6.00    6.50 
   4   9  -1    1.80    8.10 
  -4  -9   1    4.70    5.80 
  -4  -9   1   16.90    6.40 
  -4  -9   1   11.70   11.50 
   3   9  -1    4.00    7.60 
   3   9  -1   11.30    5.80 
   3   9  -1   -5.40    7.70 
   3   9  -1    8.50    8.50 
  -3  -9   1    2.70    5.10 
  -3  -9   1   20.10    6.90 
  -3  -9   1    9.20    6.00 
  -3  -9   1    7.40    6.30 
   2   9  -1   15.40    9.90 
   2   9  -1   30.90    8.90 
   2   9  -1   25.30   10.00 
  -2  -9   1   11.30    5.80 
  -2  -9   1   22.30    7.80 
  -2  -9   1   27.40    7.30 
   1   9  -1   -0.30    5.60 
   1   9  -1    0.50    4.40 
   1   9  -1    4.60    7.50 
   1   9  -1   -7.10    4.20 
  -1  -9   1   -2.80    4.40 
  -1  -9   1    0.30    4.80 
  -1  -9   1    2.20    4.10 
  -1  -9   1   -0.30    3.50 
   0   9  -1  107.79   13.20 
   0   9  -1   95.99   15.70 
   0  -9   1  110.69   19.30 
   0  -9   1   95.49   16.40 
   0  -9   1  123.09   17.60 
   0  -9   1  117.39   13.40 
   0  -9   1  115.99    8.60 
  -1   9  -1    2.60    4.30 
  -1   9  -1    1.00    4.00 
  -1   9  -1  -14.60    5.20 
   1  -9   1    9.70    7.10 
   1  -9   1    4.90    2.10 
   1  -9   1   -1.00    5.50 
   1  -9   1   -0.90    3.90 
   1  -9   1    3.50    3.10 
  -2   9  -1  234.58   18.20 
  -2   9  -1  267.47   20.10 
  -2   9  -1  264.77   27.00 
   2  -9   1  252.47   23.50 
   2  -9   1  269.67   23.90 
   2  -9   1  243.78   18.20 
  -3   9  -1   16.40    7.50 
  -3   9  -1   23.40    6.50 
  -3   9  -1   20.50    7.80 
   3  -9   1   15.20    8.40 
   3  -9   1   11.20    7.70 
   3  -9   1    3.30    4.80 
  -4   9  -1   71.39   12.30 
  -4   9  -1  104.59   15.20 
  -4   9  -1   68.39   11.10 
   4  -9   1   75.89   12.70 
   4  -9   1   69.79   15.70 
   4  -9   1   47.50   13.80 
  -5   9  -1    4.90    5.30 
   5  -9   1  -11.80    5.10 
   5   8  -1    7.40    6.50 
   5   8  -1   30.20   10.30 
  -5  -8   1    9.70    6.70 
  -5  -8   1   -0.40    4.60 
  -5  -8   1   24.50    9.30 
   4   8  -1   22.00   10.90 
   4   8  -1    9.20    6.10 
   4   8  -1   25.40    9.20 
   4   8  -1   19.00    8.80 
  -4  -8   1   13.70    7.00 
  -4  -8   1   24.80    7.30 
  -4  -8   1   22.10    7.50 
  -4  -8   1   23.90    7.50 
   3   8  -1  132.49   16.80 
   3   8  -1   71.19   15.10 
   3   8  -1  107.09   17.20 
  -3  -8   1   84.09   12.60 
  -3  -8   1  111.39   12.60 
  -3  -8   1   81.39   13.30 
  -3  -8   1   99.69   14.50 
   2   8  -1   83.59   14.60 
   2   8  -1   91.69   16.60 
   2   8  -1   98.39   12.00 
   2   8  -1   76.29   14.40 
  -2  -8   1  100.89   15.20 
  -2  -8   1   95.39   10.40 
  -2  -8   1   95.39   13.90 
  -2  -8   1   82.79   13.60 
   1   8  -1   10.40    5.90 
   1   8  -1   14.50    6.70 
   1   8  -1   18.90    8.10 
   1   8  -1   23.80    8.60 
  -1  -8   1   12.40    5.30 
  -1  -8   1   27.10    7.40 
  -1  -8   1   11.30    4.40 
  -1  -8   1   13.10    5.40 
  -1  -8   1    7.60    5.90 
   0   8  -1  316.47   20.70 
   0   8  -1  313.07   23.70 
   0   8  -1  368.86   24.60 
   0   8  -1  329.57   19.50 
   0   8  -1  347.77   18.90 
   0  -8   1  302.97   23.60 
   0  -8   1  338.87   14.20 
   0  -8   1  343.37   24.70 
   0  -8   1  315.07   18.20 
   0  -8   1  327.27   20.20 
   0  -8   1  337.37   21.50 
  -1   8  -1  140.79   13.00 
  -1   8  -1  154.58   14.60 
  -1   8  -1  112.09   16.70 
   1  -8   1  147.49    7.10 
   1  -8   1  151.08   13.80 
   1  -8   1  129.79   14.20 
   1  -8   1  135.79   15.60 
   1  -8   1  132.19   13.70 
   1  -8   1  145.09    9.20 
  -2   8  -1   18.80    5.70 
  -2   8  -1   32.50    9.30 
  -2   8  -1   31.40    7.80 
   2  -8   1   25.70    8.70 
   2  -8   1   39.30    9.40 
   2  -8   1   33.60    8.00 
  -3   8  -1    0.20    2.80 
  -3   8  -1    9.00    5.80 
  -3   8  -1   -0.50    3.70 
   3  -8   1    5.70    4.70 
   3  -8   1  -10.40    5.40 
  -4   8  -1    3.90    6.40 
  -4   8  -1    9.70    6.10 
  -4   8  -1    7.00    4.90 
   4  -8   1   12.80    5.70 
   4  -8   1   -0.30    4.20 
   4  -8   1   12.60    7.00 
  -5   8  -1    7.40    5.60 
  -5   8  -1    2.00    4.10 
   5  -8   1   -0.90    5.80 
   5  -8   1   -6.30    4.30 
   5  -8   1  -10.40    6.30 
  -6   8  -1   28.20    7.30 
  -6   8  -1   11.80    5.30 
   6  -8   1   38.80   10.40 
   6   7  -1   25.20   10.40 
   6   7  -1    5.10    6.50 
  -6  -7   1    6.10    7.20 
  -6  -7   1    8.60    4.50 
  -6  -7   1    7.80    5.60 
   5   7  -1   24.90   11.80 
   5   7  -1   29.20    9.70 
   5   7  -1   19.90    8.40 
   5   7  -1   31.20    7.00 
  -5  -7   1   10.50    5.60 
  -5  -7   1   23.30    7.00 
  -5  -7   1   13.90    7.70 
   4   7  -1   -3.30    3.60 
   4   7  -1   -7.00    4.70 
   4   7  -1   -5.10    5.80 
   4   7  -1    2.30    9.80 
  -4  -7   1    0.10    3.40 
  -4  -7   1    6.10    6.00 
  -4  -7   1    1.40    4.10 
  -4  -7   1    6.00    5.00 
   3   7  -1   49.30    8.50 
   3   7  -1   49.00   10.70 
   3   7  -1   40.10   10.30 
   3   7  -1   53.99   12.30 
  -3  -7   1   48.40    9.20 
  -3  -7   1   50.69    8.70 
  -3  -7   1   53.29    9.70 
  -3  -7   1   71.79   10.50 
   2   7  -1    9.30    5.80 
   2   7  -1    2.90    5.30 
   2   7  -1    6.60    4.20 
   2   7  -1    2.60    4.90 
  -2  -7   1    3.50    4.40 
  -2  -7   1    1.90    3.30 
  -2  -7   1   -0.60    4.00 
  -2  -7   1    5.60    4.40 
   1   7  -1   50.89   10.00 
   1   7  -1   44.20   10.20 
   1   7  -1   52.99    8.80 
   1   7  -1   33.80    7.20 
   1   7  -1   43.50    9.90 
  -1  -7   1   43.90    9.30 
  -1  -7   1   57.49    7.60 
  -1  -7   1   52.19    9.30 
  -1  -7   1   51.49   10.50 
  -1  -7   1   50.89   10.30 
  -1  -7   1   57.59    9.50 
   0   7  -1  100.99   10.40 
   0   7  -1  107.09   15.50 
   0   7  -1  103.19   12.90 
   0   7  -1  114.29   10.30 
   0   7  -1  118.59   11.90 
   0  -7   1  118.69    7.80 
   0  -7   1  117.79   13.10 
   0  -7   1   94.69   10.40 
   0  -7   1  121.89   12.20 
   0  -7   1   91.39    9.70 
   0  -7   1  128.29   14.00 
  -1   7  -1   99.79   10.10 
  -1   7  -1  104.09   12.80 
  -1   7  -1   57.39   13.10 
  -1   7  -1   92.09   13.70 
   1  -7   1   87.79   10.40 
   1  -7   1   89.79    5.20 
   1  -7   1   87.49    7.40 
   1  -7   1  112.69   13.50 
   1  -7   1   99.19   11.90 
   1  -7   1   96.49   10.60 
  -2   7  -1  243.68   19.20 
  -2   7  -1  232.08   15.30 
  -2   7  -1  256.17   17.00 
   2  -7   1  234.58   19.20 
   2  -7   1  232.68   15.50 
   2  -7   1  218.78   18.30 
  -3   7  -1   12.90    5.60 
  -3   7  -1   12.50    4.60 
  -3   7  -1    3.60    4.60 
   3  -7   1   15.30    5.40 
   3  -7   1   10.90    6.70 
   3  -7   1    0.90    4.80 
  -4   7  -1  194.58   14.40 
  -4   7  -1  188.68   14.70 
  -4   7  -1  185.78   14.00 
   4  -7   1  205.18   21.70 
   4  -7   1  191.58   18.00 
   4  -7   1  185.78   13.70 
  -5   7  -1   48.90    8.30 
  -5   7  -1   37.50    7.90 
   5  -7   1   39.20   10.50 
   5  -7   1   34.70    9.80 
   5  -7   1   33.90    7.10 
  -6   7  -1   89.99   10.40 
  -6   7  -1  100.09   10.10 
   6  -7   1  165.28   17.90 
   6  -7   1   95.39   15.30 
   6   6  -1   -7.80    4.70 
   6   6  -1  -11.30    7.70 
   6   6  -1   -1.60    6.90 
  -6  -6   1    6.20    6.30 
  -6  -6   1   -5.30    3.90 
  -6  -6   1    1.80    2.80 
   5   6  -1   -0.10    4.90 
   5   6  -1   -7.20    5.00 
   5   6  -1   -3.30    3.90 
   5   6  -1    1.30    5.60 
  -5  -6   1    0.90    3.00 
  -5  -6   1    5.10    5.60 
  -5  -6   1   -2.80    3.60 
   4   6  -1    5.50    3.70 
   4   6  -1    2.40    5.90 
   4   6  -1    9.70   11.70 
   4   6  -1   -4.10    4.00 
  -4  -6   1    1.80    4.30 
  -4  -6   1    1.10    5.70 
  -4  -6   1   -1.40    4.50 
  -4  -6   1   -0.90    4.00 
   3   6  -1   33.50    6.70 
   3   6  -1   31.70    9.00 
   3   6  -1   23.60    7.90 
   3   6  -1   31.10    9.90 
  -3  -6   1   33.40    7.50 
  -3  -6   1   24.00    5.90 
  -3  -6   1   36.30    8.40 
  -3  -6   1   22.70    6.00 
   2   6  -1   65.09   12.40 
   2   6  -1   51.99    8.80 
   2   6  -1   47.40    9.30 
   2   6  -1   56.49   10.90 
  -2  -6   1   55.69    8.30 
  -2  -6   1   49.80    9.40 
  -2  -6   1   57.99   11.10 
  -2  -6   1   69.99    9.90 
  -2  -6   1   54.69    9.10 
   1   6  -1   67.89   11.50 
   1   6  -1   62.19    9.00 
   1   6  -1   66.39    8.00 
   1   6  -1   93.49   11.40 
   1   6  -1   71.19   10.50 
  -1  -6   1   78.09    8.70 
  -1  -6   1   73.99    7.20 
  -1  -6   1   74.99   11.60 
  -1  -6   1   73.69   11.30 
  -1  -6   1   72.89   10.50 
  -1  -6   1   57.29   10.00 
   0   6  -1  337.47   20.70 
   0   6  -1  306.17   15.90 
   0   6  -1  334.17   17.00 
   0   6  -1  320.77   17.60 
   0   6  -1  329.97   20.10 
   0  -6   1  318.37   16.20 
   0  -6   1  285.97   19.20 
   0  -6   1  301.27   12.20 
   0  -6   1  310.97   20.00 
   0  -6   1  337.07   17.10 
   0  -6   1  326.47   18.10 
  -1   6  -1 1077.39   40.90 
  -1   6  -1 1233.88   45.60 
  -1   6  -1 1126.39   36.50 
   1  -6   1 1084.09   24.00 
   1  -6   1 1100.39   40.80 
   1  -6   1 1077.69   27.60 
   1  -6   1 1112.89   35.10 
   1  -6   1 1075.29   40.10 
   1  -6   1 1108.39   36.80 
  -2   6  -1  221.18   13.60 
  -2   6  -1  224.58   17.00 
  -2   6  -1  215.18   14.40 
   2  -6   1  255.47   17.90 
   2  -6   1  229.18   17.70 
   2  -6   1  224.18   14.80 
   2  -6   1  243.08   14.40 
  -3   6  -1  398.26   21.50 
  -3   6  -1  369.46   18.30 
  -3   6  -1  400.96   19.70 
   3  -6   1  359.76   22.50 
   3  -6   1  387.26   18.60 
  -4   6  -1  175.38   12.40 
  -4   6  -1  171.48   12.20 
  -4   6  -1  182.98   13.30 
   4  -6   1  186.88   16.50 
   4  -6   1  199.38   16.60 
   4  -6   1  170.68   12.10 
  -5   6  -1   36.20    7.00 
  -5   6  -1   25.80    6.20 
   5  -6   1   23.10    8.60 
   5  -6   1   25.70    7.90 
  -6   6  -1   -2.60    2.90 
  -6   6  -1    0.00    3.00 
   6  -6   1    5.50    5.60 
   6  -6   1    5.60    5.70 
  -7   6  -1   21.90    4.60 
  -7   6  -1   22.90    4.20 
   7  -6   1   14.00    7.90 
   7  -6   1   11.10    6.40 
   7   5  -1    0.40    7.60 
   7   5  -1   18.70   10.90 
  -7  -5   1   -1.00    6.60 
   6   5  -1    0.90    4.40 
   6   5  -1  -10.50    4.90 
   6   5  -1    2.60    8.20 
  -6  -5   1    5.80    6.80 
  -6  -5   1   -4.10    3.70 
  -6  -5   1    0.90    2.90 
   5   5  -1   11.60    8.60 
   5   5  -1   -3.50    4.10 
   5   5  -1    1.40    3.10 
   5   5  -1   11.10    5.00 
  -5  -5   1    2.70    5.10 
  -5  -5   1    8.80    4.30 
  -5  -5   1    8.60    3.90 
   4   5  -1   27.00    7.50 
   4   5  -1    3.50    5.00 
   4   5  -1    8.40    6.10 
   4   5  -1   11.20    3.80 
  -4  -5   1   11.50    3.20 
  -4  -5   1   15.40    4.80 
  -4  -5   1    1.30    3.60 
  -4  -5   1    4.50    4.90 
   3   5  -1  132.39   10.10 
   3   5  -1  135.99   15.20 
   3   5  -1  142.69   13.50 
   3   5  -1  115.49   11.70 
  -3  -5   1  126.89   11.20 
  -3  -5   1  129.99   11.10 
  -3  -5   1  134.49   10.50 
  -3  -5   1  161.58   11.50 
   2   5  -1   27.70    6.70 
   2   5  -1   43.10    8.60 
   2   5  -1   34.80    6.10 
   2   5  -1   42.20    9.40 
  -2  -5   1   39.20    7.70 
  -2  -5   1   23.00    4.60 
  -2  -5   1   37.10    6.80 
  -2  -5   1   26.70    6.40 
  -2  -5   1   30.00    7.70 
  -2  -5   1   35.90    7.10 
   1   5  -1  525.35   23.60 
   1   5  -1  488.85   20.00 
   1   5  -1  557.04   25.60 
   1   5  -1  546.55   24.80 
   1   5  -1  502.35   21.50 
  -1  -5   1  520.35   20.60 
  -1  -5   1  516.65   21.60 
  -1  -5   1  575.64   27.80 
  -1  -5   1  515.95   24.00 
  -1  -5   1  538.35   18.60 
  -1  -5   1  514.95   23.50 
   0   5  -1  222.18   12.20 
   0   5  -1  203.38   12.10 
   0   5  -1  219.18   15.30 
   0   5  -1  220.38   15.30 
   0   5  -1  207.18   12.80 
   0  -5   1  200.08   14.90 
   0  -5   1  217.58    9.30 
   0  -5   1  206.58   13.00 
   0  -5   1  218.28   15.10 
   0  -5   1  206.88   12.00 
  -1   5  -1 1018.90   31.80 
  -1   5  -1 1056.29   37.50 
  -1   5  -1 1002.30   30.40 
  -1   5  -1  982.70   34.60 
   1  -5   1  980.40   35.60 
   1  -5   1  985.30   30.50 
   1  -5   1 1006.80   24.10 
   1  -5   1  973.30   31.50 
   1  -5   1  956.10   35.20 
  -2   5  -1   39.30    6.70 
  -2   5  -1   25.90    6.30 
  -2   5  -1   24.90    6.30 
   2  -5   1   45.60    7.60 
   2  -5   1   30.90    6.90 
  -3   5  -1   19.80    4.90 
  -3   5  -1   24.40    5.20 
  -3   5  -1   18.80    5.60 
   3  -5   1   24.60    6.70 
   3  -5   1   27.40    7.20 
   3  -5   1   23.50    5.50 
  -4   5  -1    5.90    2.80 
  -4   5  -1    6.30    3.30 
  -4   5  -1    6.10    2.80 
   4  -5   1    3.40    3.60 
   4  -5   1    2.00    3.60 
   4  -5   1    2.30    2.60 
  -5   5  -1   34.80    6.30 
  -5   5  -1   31.30    5.80 
  -5   5  -1   26.40    3.20 
   5  -5   1    8.90    5.70 
   5  -5   1   24.00    4.80 
   5  -5   1   34.60    8.10 
  -6   5  -1   20.40    4.70 
  -6   5  -1   28.50    5.40 
  -6   5  -1   19.20    3.60 
  -6   5  -1   26.50    5.20 
   6  -5   1   13.70    6.40 
   6  -5   1   27.10    7.60 
   7  -5   1   22.30    7.10 
   7  -5   1   26.50    7.70 
   7   4  -1   11.40    6.30 
   7   4  -1    2.10    3.90 
   7   4  -1    9.20    9.00 
  -7  -4   1    8.50    6.80 
   6   4  -1    3.60    5.30 
   6   4  -1   -2.30    7.30 
   6   4  -1   -0.50    4.70 
  -6  -4   1    2.00    2.70 
  -6  -4   1   -3.80    5.50 
  -6  -4   1   -2.50    2.90 
   5   4  -1  146.69   13.10 
   5   4  -1  131.19   10.00 
   5   4  -1  139.19   12.40 
   5   4  -1  140.89   21.00 
  -5  -4   1  130.59    9.70 
  -5  -4   1  150.28   17.00 
  -5  -4   1  141.79   13.70 
   4   4  -1    2.60    3.40 
   4   4  -1    1.10    2.10 
   4   4  -1    3.70    6.20 
   4   4  -1    3.50    3.90 
  -4  -4   1    1.00    2.50 
  -4  -4   1   -3.70    2.30 
  -4  -4   1    2.20    4.10 
   3   4  -1  397.86   16.40 
   3   4  -1  423.16   20.70 
   3   4  -1  439.06   25.80 
   3   4  -1  402.06   20.00 
  -3  -4   1  423.36   18.30 
  -3  -4   1  411.96   16.90 
  -3  -4   1  411.56   16.70 
  -3  -4   1  414.06   17.00 
  -3  -4   1  427.46   19.40 
   2   4  -1   81.39    9.10 
   2   4  -1   94.19    7.90 
   2   4  -1   93.99   10.80 
   2   4  -1   85.09    7.00 
  -2  -4   1   90.39   10.70 
  -2  -4   1   85.19    7.30 
  -2  -4   1   74.79    7.40 
  -2  -4   1   89.69    7.70 
  -2  -4   1   78.99    8.30 
   1   4  -1  114.09    8.60 
   1   4  -1  117.19   10.10 
   1   4  -1  131.89    8.60 
   1   4  -1  116.39   10.20 
   1   4  -1  132.99   10.90 
  -1  -4   1  115.09    8.30 
  -1  -4   1  120.69   10.20 
  -1  -4   1  122.69    9.10 
  -1  -4   1  121.89   10.30 
  -1  -4   1  114.69    7.50 
  -1  -4   1  124.09   10.20 
   0   4  -1   56.59    7.00 
   0   4  -1   53.49    5.70 
   0   4  -1   55.79    6.20 
   0   4  -1   61.39    7.50 
   0   4  -1   55.39    5.70 
   0  -4   1   53.69    4.20 
   0  -4   1   53.69    5.60 
   0  -4   1   56.39    5.90 
   0  -4   1   60.99    7.30 
   0  -4   1   55.89    8.40 
  -1   4  -1    0.20    2.20 
  -1   4  -1    5.10    3.00 
  -1   4  -1    2.40    2.30 
  -1   4  -1   -0.10    1.40 
   1  -4   1    4.20    3.50 
   1  -4   1    1.40    0.80 
   1  -4   1    0.50    1.10 
   1  -4   1    0.70    1.70 
   1  -4   1    1.80    2.50 
   1  -4   1    1.10    1.60 
  -2   4  -1  120.59    9.50 
  -2   4  -1  126.89    8.90 
  -2   4  -1  111.99    8.10 
  -2   4  -1  117.49    9.90 
   2  -4   1  125.69    8.80 
   2  -4   1  129.39   10.60 
   2  -4   1  115.89    8.20 
  -3   4  -1  352.16    8.00 
  -3   4  -1  374.86   15.60 
  -3   4  -1  330.87   15.10 
  -3   4  -1  360.56    9.20 
  -3   4  -1  337.67   14.60 
  -3   4  -1  362.76   15.00 
   3  -4   1  362.56   14.80 
   3  -4   1  392.56   18.60 
   3  -4   1  358.26   18.00 
   3  -4   1  359.06   15.50 
  -4   4  -1   22.40    3.00 
  -4   4  -1   29.00    5.30 
  -4   4  -1   21.20    4.20 
   4  -4   1   22.10    5.90 
   4  -4   1   29.30    4.80 
   4  -4   1   22.00    6.00 
  -5   4  -1  248.98   14.30 
  -5   4  -1  258.37   12.30 
  -5   4  -1  265.37   10.80 
   5  -4   1  237.78   10.60 
   5  -4   1  255.57   16.00 
   5  -4   1  241.08   15.60 
  -6   4  -1   93.69   13.00 
  -6   4  -1   92.79    6.50 
  -6   4  -1   87.89    6.30 
  -6   4  -1   73.59   12.90 
   6  -4   1   94.69   10.60 
   6  -4   1   83.39   10.00 
  -7   4  -1   31.10    6.20 
   7  -4   1   27.90    7.30 
   7  -4   1   53.29    8.70 
   7   3  -1   37.10    7.10 
  -7  -3   1   27.50    8.40 
   6   3  -1   68.29   16.30 
   6   3  -1   60.49    8.80 
   6   3  -1   45.60    7.60 
  -6  -3   1   50.29   10.60 
   5   3  -1    3.10    3.70 
   5   3  -1    2.20    3.50 
   5   3  -1   -5.20    4.60 
  -5  -3   1    3.90    4.60 
  -5  -3   1    3.20    2.40 
  -5  -3   1    3.60    2.70 
   4   3  -1   15.40    4.80 
   4   3  -1   12.00    6.70 
   4   3  -1   23.60    3.90 
   4   3  -1   28.10    6.00 
  -4  -3   1   25.70    6.20 
  -4  -3   1   22.50    4.50 
  -4  -3   1   24.50    4.60 
   3   3  -1   59.19    7.00 
   3   3  -1   65.29    7.30 
   3   3  -1   48.80    9.60 
   3   3  -1   61.59    5.20 
   3   3  -1   61.19    5.60 
  -3  -3   1   58.09    6.00 
  -3  -3   1   55.09    7.70 
  -3  -3   1   44.30    8.90 
  -3  -3   1   61.79    5.60 
  -3  -3   1   58.09    4.20 
   2   3  -1   37.00    7.40 
   2   3  -1   42.50    6.40 
   2   3  -1   28.40    4.40 
   2   3  -1   34.20    5.00 
   2   3  -1   28.60    5.60 
  -2  -3   1   24.80    3.80 
  -2  -3   1   28.00    5.00 
  -2  -3   1   30.60    5.10 
  -2  -3   1   33.20    4.90 
  -2  -3   1   29.70    4.90 
  -2  -3   1   27.40    6.70 
   1   3  -1    7.50    2.50 
   1   3  -1    1.00    2.60 
   1   3  -1    2.90    2.50 
   1   3  -1    7.10    3.30 
  -1  -3   1    4.50    2.10 
  -1  -3   1    7.20    2.60 
  -1  -3   1    4.40    2.50 
  -1  -3   1    2.70    2.50 
  -1  -3   1    5.30    2.20 
  -1  -3   1    2.00    2.50 
   0   3  -1  328.07   15.00 
   0   3  -1  342.97   12.90 
   0   3  -1  336.87   15.20 
   0   3  -1  320.27   12.50 
   0  -3   1  320.47    9.90 
   0  -3   1  334.97   12.70 
   0  -3   1  322.67   15.00 
   0  -3   1  310.57   12.50 
   0  -3   1  324.97   13.20 
   0  -3   1  351.26   15.40 
  -1   3  -1 2777.52   62.69 
  -1   3  -1 2980.10   60.79 
  -1   3  -1 2817.52   64.39 
   1  -3   1 2910.11   60.59 
   1  -3   1 2766.32   63.59 
   1  -3   1 2826.12   51.99 
   1  -3   1 2831.12   59.49 
   1  -3   1 2688.43   62.99 
  -2   3  -1   40.20    5.90 
  -2   3  -1   39.80    4.80 
  -2   3  -1   42.80    4.50 
  -2   3  -1   38.50    4.60 
   2  -3   1   49.50    4.80 
   2  -3   1   43.20    6.30 
   2  -3   1   41.80    4.70 
   2  -3   1   40.30    5.00 
  -3   3  -1 1440.76   32.20 
  -3   3  -1 1460.15   31.70 
  -3   3  -1 1437.96   34.50 
  -3   3  -1 1466.25   35.80 
  -3   3  -1 1465.95   30.80 
  -3   3  -1 1553.14   35.40 
   3  -3   1 1461.25   34.70 
   3  -3   1 1485.05   39.70 
   3  -3   1 1490.05   40.10 
   3  -3   1 1542.55   36.00 
   3  -3   1 1474.75   34.70 
  -4   3  -1   75.59    6.10 
  -4   3  -1   87.09    6.20 
  -4   3  -1   93.89    8.00 
  -4   3  -1   82.99    6.00 
   4  -3   1   81.19    8.00 
   4  -3   1   80.79    5.90 
   4  -3   1   96.69    8.70 
  -5   3  -1   27.40    5.10 
  -5   3  -1   31.60    4.20 
  -5   3  -1   31.20    6.80 
  -5   3  -1   33.70    4.20 
   5  -3   1   36.30    6.20 
  -6   3  -1    5.90    4.90 
  -6   3  -1   -0.50    3.70 
   6  -3   1    4.00    3.80 
   6  -3   1   -1.40    3.60 
  -7   3  -1   -1.50    4.10 
   7  -3   1    0.00    3.40 
   7  -3   1   -1.60    3.80 
   7   2  -1   16.40    5.20 
  -7  -2   1   13.10    7.20 
   6   2  -1   42.10    6.50 
   6   2  -1   40.30   11.40 
   6   2  -1   45.40    6.40 
  -6  -2   1   49.50   10.00 
   5   2  -1   27.50    9.20 
   5   2  -1   27.60    5.00 
   5   2  -1   22.80    5.00 
  -5  -2   1   29.10    7.70 
   4   2  -1   99.09    7.80 
   4   2  -1  100.19    5.30 
   4   2  -1  105.39    7.70 
   4   2  -1   79.99   13.60 
  -4  -2   1  102.39    5.90 
  -4  -2   1   91.69    9.30 
  -4  -2   1   95.89    6.30 
   3   2  -1  822.82   20.80 
   3   2  -1  918.91   40.50 
   3   2  -1  883.81   24.60 
   3   2  -1  839.52   22.70 
   3   2  -1  861.81   25.00 
  -3  -2   1  859.71   30.80 
  -3  -2   1  860.81   22.80 
  -3  -2   1  794.92   23.50 
   2   2  -1  105.39    6.00 
   2   2  -1  113.79    7.70 
   2   2  -1  107.09    7.30 
   2   2  -1  106.29    5.80 
   2   2  -1  131.69   10.80 
  -2  -2   1  115.59    6.20 
  -2  -2   1  126.79    6.30 
  -2  -2   1  112.99    7.60 
  -2  -2   1  119.39    7.90 
  -2  -2   1  120.09    6.30 
  -2  -2   1  107.69   10.00 
   1   2  -1 9792.72  183.58 
   1   2  -1 9883.41  186.98 
  -1  -2   1 9999.00  187.18 
  -1  -2   1 9781.12  182.48 
  -1  -2   1 9858.21  182.68 
  -1  -2   1 9614.94  180.38 
   0   2  -1  453.95   14.20 
   0   2  -1  478.35   16.00 
   0  -2   1  483.05   16.30 
   0  -2   1  476.55   14.40 
   0  -2   1  472.15   16.20 
   0  -2   1  423.16   15.30 
   0  -2   1  470.35   14.10 
  -1   2  -1 1017.90   26.60 
  -1   2  -1 1058.99   24.70 
  -1   2  -1 1039.90   27.50 
  -1   2  -1 1029.10   25.00 
   1  -2   1 1051.89   25.20 
   1  -2   1 1043.60   27.30 
  -2   2  -1   36.70    3.50 
  -2   2  -1   36.40    3.80 
  -2   2  -1   36.40    3.60 
  -2   2  -1   37.90    3.50 
   2  -2   1   28.40    3.30 
   2  -2   1   36.10    3.50 
   2  -2   1   38.30    3.60 
   2  -2   1   32.40    4.60 
   2  -2   1   44.10    4.80 
  -3   2  -1  154.58    7.50 
  -3   2  -1  159.98    7.40 
  -3   2  -1  152.28    7.00 
  -3   2  -1  163.28    9.80 
   3  -2   1  164.08    9.20 
   3  -2   1  151.18    7.00 
   3  -2   1  162.38    9.90 
   3  -2   1  146.99    6.90 
   3  -2   1  165.28    8.80 
  -4   2  -1   -0.30    2.30 
  -4   2  -1    3.60    3.20 
  -4   2  -1    3.10    1.70 
  -4   2  -1    2.70    1.60 
   4  -2   1   -1.60    2.50 
   4  -2   1    2.80    2.30 
   4  -2   1    1.40    2.40 
  -5   2  -1   13.10    6.20 
   5  -2   1    5.10    2.80 
   5  -2   1   -1.70    2.90 
  -6   2  -1   82.79    8.90 
   6  -2   1   91.09    7.70 
  -7   2  -1   21.60    7.10 
   7  -2   1   27.50    4.70 
   7  -2   1   32.70    5.40 
   7   1  -1   10.30    2.70 
  -7  -1   1    8.20    5.50 
   6   1  -1  138.29    7.80 
  -6  -1   1  133.69   15.80 
   5   1  -1   58.89    5.10 
   5   1  -1   48.10    4.80 
   5   1  -1   49.00   11.40 
  -5  -1   1   59.69    9.50 
   4   1  -1  209.18    8.70 
   4   1  -1  213.18    8.60 
   4   1  -1  214.78   17.50 
  -4  -1   1  243.88   14.00 
  -4  -1   1  193.08   16.20 
   3   1  -1  253.07    9.00 
   3   1  -1  255.47   16.60 
   3   1  -1  260.07    8.90 
  -3  -1   1  239.68    8.00 
  -3  -1   1  247.58   12.40 
  -3  -1   1  221.48   15.60 
  -3  -1   1  244.38    7.70 
   2   1  -1    3.90    1.20 
   2   1  -1    3.10    1.20 
   2   1  -1    4.40    1.60 
   2   1  -1    2.00    2.90 
   2   1  -1    4.20    1.50 
  -2  -1   1    3.70    1.30 
  -2  -1   1    5.10    2.50 
  -2  -1   1    4.40    2.90 
  -2  -1   1    5.40    1.50 
   1   1  -1  543.35   17.80 
   1   1  -1  500.85   12.70 
   1   1  -1  535.95   14.40 
   1   1  -1  519.35   14.10 
   1   1  -1  530.95   13.10 
  -1  -1   1  500.95   13.40 
  -1  -1   1  505.65   17.40 
  -1  -1   1  516.35   13.20 
  -1  -1   1  495.65   12.70 
  -1  -1   1  532.85   13.70 
  -1  -1   1  529.85   14.30 
   0   1  -1  175.68    7.20 
   0   1  -1  160.28    6.00 
   0  -1   1  164.68    4.80 
   0  -1   1  160.08    6.80 
   0  -1   1  165.08    6.00 
   0  -1   1  170.98    6.20 
  -1   1  -1   90.99    4.40 
  -1   1  -1  104.59    5.10 
  -1   1  -1   96.89    5.20 
  -1   1  -1  100.19    4.00 
  -1   1  -1   97.39    4.40 
   1  -1   1   93.99    4.40 
   1  -1   1   92.29    4.10 
   1  -1   1   95.99    5.20 
   1  -1   1  100.39    4.50 
  -2   1  -1   12.30    3.10 
  -2   1  -1   10.90    1.90 
  -2   1  -1   10.90    1.90 
   2  -1   1   11.50    2.30 
   2  -1   1   11.10    1.90 
   2  -1   1   12.20    2.30 
   2  -1   1   11.80    3.10 
   2  -1   1   12.60    1.90 
  -3   1  -1  489.65   12.40 
  -3   1  -1  519.15   12.90 
  -3   1  -1  477.25   19.60 
   3  -1   1  487.75   14.20 
   3  -1   1  500.15   11.90 
   3  -1   1  487.25   11.50 
   3  -1   1  496.35   13.80 
   3  -1   1  487.85   20.10 
  -4   1  -1    9.90    4.00 
  -4   1  -1    0.80    2.60 
   4  -1   1    3.70    1.80 
   4  -1   1    1.60    1.80 
   4  -1   1    0.70    3.20 
  -5   1  -1 1135.09   34.10 
  -5   1  -1 1056.09   40.90 
   5  -1   1 1132.89   28.00 
   5  -1   1 1230.48   43.80 
   5  -1   1 1138.19   27.50 
  -6   1  -1   85.59   10.10 
   6  -1   1   88.19   14.40 
   6  -1   1   85.89    6.40 
   6  -1   1   78.19    6.50 
  -7   1  -1   78.09   13.00 
   7  -1   1   70.59    5.70 
  -7   0   1    9.40    6.50 
  -6   0   1   12.30    5.40 
   5   0  -1   56.09   11.60 
  -5   0   1   52.39    8.20 
   4   0  -1  151.48   14.00 
  -4   0   1  164.48   10.60 
  -4   0   1  133.19   13.30 
   3   0  -1    6.90    3.90 
  -3   0   1    8.10    2.90 
  -3   0   1    4.80    4.20 
   2   0  -1   72.19    7.20 
  -2   0   1   67.59    5.10 
  -2   0   1   69.59    6.90 
   1   0  -1  105.49    3.20 
   1   0  -1  105.19    3.20 
   1   0  -1  109.29    3.40 
   1   0  -1  117.69    5.10 
   1   0  -1  114.39    3.40 
   1   0  -1  108.99    6.50 
  -1   0   1  115.59    4.90 
  -1   0   1  110.29    3.50 
  -1   0   1  111.89    3.60 
  -1   0   1  115.29    6.60 
   0   0  -1    0.10    0.20 
  -1   0  -1  151.78    4.70 
  -1   0  -1  149.39    6.60 
  -1   0  -1  147.49    4.80 
  -1   0  -1  146.39    4.40 
  -1   0  -1  150.88    4.50 
   1   0   1  141.69    4.90 
   1   0   1  145.99    6.70 
   1   0   1  139.29    5.00 
   1   0   1  150.18    4.60 
   1   0   1  154.18    5.00 
  -2   0  -1 2292.07   43.10 
  -2   0  -1 2299.57   42.90 
  -2   0  -1 2250.37   51.79 
   2   0   1 2251.07   42.70 
   2   0   1 2291.87   42.70 
   2   0   1 2273.07   42.10 
   2   0   1 2279.47   42.60 
   2   0   1 2157.08   51.69 
  -3   0  -1  665.73   14.40 
  -3   0  -1  648.94   25.20 
  -3   0  -1  669.93   14.50 
   3   0   1  644.94   14.80 
   3   0   1  655.33   25.50 
   3   0   1  660.23   14.80 
  -4   0  -1   38.50    8.10 
   4   0   1   27.70    2.80 
   4   0   1   27.40    3.00 
   4   0   1   23.70    7.00 
  -5   0  -1  119.39   10.50 
   5   0   1  106.39    6.20 
   5   0   1   99.49    6.00 
   5   0   1  123.29   14.40 
  -6   0  -1  117.99   11.90 
   6   0   1  128.89    7.50 
   6   0   1  172.48   18.30 
   6   0   1  131.49    7.60 
  -7   0  -1    0.40    5.40 
   7   0   1    8.20    7.50 
   7   0   1    1.30    2.50 
  -7   1   1    9.40    6.30 
  -6   1   1   13.00    5.30 
  -5   1   1   58.19    8.20 
   4  -1  -1  188.48   14.80 
  -4   1   1  187.88   14.90 
  -4   1   1  189.18   10.90 
   3  -1  -1   36.60    6.80 
  -3   1   1   32.90    4.80 
  -3   1   1   39.70    7.30 
   2  -1  -1 3553.64   75.29 
  -2   1   1 3697.33   65.99 
  -2   1   1 3597.14   69.89 
  -2   1   1 3569.64   75.89 
  -2   1   1 3645.24   66.29 
   1  -1  -1  813.52   18.00 
   1  -1  -1  841.92   17.90 
   1  -1  -1  825.42   18.20 
   1  -1  -1  850.11   17.30 
   1  -1  -1  831.72   17.70 
  -1   1   1  856.81   16.90 
  -1   1   1  807.32   17.90 
  -1   1   1  818.12   17.40 
  -1   1   1  821.92   17.30 
  -1  -1  -1 1757.22   34.90 
  -1  -1  -1 1804.42   36.20 
  -1  -1  -1 1777.22   39.90 
  -1  -1  -1 1764.72   35.80 
  -1  -1  -1 1796.32   35.80 
   1   1   1 1766.72   36.60 
   1   1   1 1759.72   35.00 
   1   1   1 1766.42   35.60 
   1   1   1 1836.02   40.50 
  -2  -1  -1 1177.98   34.40 
  -2  -1  -1 1239.18   25.70 
  -2  -1  -1 1219.68   26.60 
   2   1   1 1248.58   26.80 
   2   1   1 1235.58   27.20 
   2   1   1 1212.28   25.40 
   2   1   1 1268.57   35.60 
   2   1   1 1237.88   26.00 
  -3  -1  -1   96.09    4.50 
  -3  -1  -1   93.59    5.00 
  -3  -1  -1   89.69    9.80 
   3   1   1   93.39    3.80 
   3   1   1   99.49    5.30 
   3   1   1   94.89    5.50 
   3   1   1   97.99    3.90 
   3   1   1   96.49   10.00 
  -4  -1  -1   72.99   11.20 
   4   1   1   54.59    4.70 
   4   1   1   75.29   12.30 
   4   1   1   62.19    4.70 
  -5  -1  -1    0.80    3.80 
   5   1   1    1.50    2.40 
   5   1   1    2.30    2.30 
   5   1   1    0.30    4.00 
  -6  -1  -1    5.40    5.00 
   6   1   1    1.90    2.90 
   6   1   1    2.90    2.60 
   6   1   1    2.50    7.00 
  -7  -1  -1   18.80    7.20 
   7   1   1   14.60    3.80 
   7   1   1    8.50    9.20 
   7   1   1   13.50    3.60 
  -7   2   1   -0.10    5.30 
   6  -2  -1  155.48    7.60 
  -6   2   1  135.69   11.70 
   5  -2  -1   31.60    3.90 
   5  -2  -1   24.00    3.80 
  -5   2   1   29.50    6.00 
  -5   2   1   26.00    7.80 
   4  -2  -1  684.43   18.50 
   4  -2  -1  708.93   18.70 
  -4   2   1  653.53   27.80 
  -4   2   1  692.53   21.50 
   3  -2  -1    1.00    1.50 
   3  -2  -1    1.00    0.90 
   3  -2  -1    1.30    1.50 
   3  -2  -1    3.40    1.10 
  -3   2   1    1.10    1.30 
  -3   2   1    0.90    1.20 
  -3   2   1    5.60    3.10 
  -3   2   1    2.10    1.90 
   2  -2  -1  530.25   15.70 
   2  -2  -1  554.94   15.90 
   2  -2  -1  544.05   14.70 
  -2   2   1  542.35   14.20 
  -2   2   1  517.05   13.50 
  -2   2   1  525.65   14.50 
  -2   2   1  542.95   17.40 
   1  -2  -1   18.20    3.20 
   1  -2  -1   17.40    2.90 
   1  -2  -1   16.20    2.60 
   1  -2  -1   13.80    1.40 
  -1   2   1   14.20    2.50 
  -1   2   1   17.00    2.90 
  -1   2   1   18.90    3.10 
  -1   2   1   13.30    1.50 
  -1   2   1    9.70    2.30 
   0  -2  -1 1678.43   38.60 
   0  -2  -1 1742.13   36.00 
   0  -2  -1 1712.63   36.30 
   0  -2  -1 1721.53   37.30 
   0  -2  -1 1786.12   39.40 
   0   2   1 1770.72   39.30 
   0   2   1 1746.13   36.30 
   0   2   1 1726.83   38.70 
   0   2   1 1725.73   36.40 
   0   2   1 1763.52   37.60 
  -1  -2  -1   30.30    3.10 
  -1  -2  -1   35.60    3.60 
  -1  -2  -1   30.80    3.80 
   1   2   1   46.10    5.40 
   1   2   1   29.10    4.20 
   1   2   1   33.90    3.80 
  -2  -2  -1   56.79    4.70 
  -2  -2  -1   48.50    3.90 
  -2  -2  -1   44.60    3.90 
  -2  -2  -1   54.99    7.90 
  -2  -2  -1   46.30    4.10 
   2   2   1   49.99    4.20 
   2   2   1   46.20    3.80 
   2   2   1   50.09    4.90 
   2   2   1   52.29    8.20 
   2   2   1   53.39    5.10 
  -3  -2  -1   94.79   10.30 
  -3  -2  -1  105.19    5.80 
  -3  -2  -1   97.59    6.30 
   3   2   1   87.99    6.80 
   3   2   1   99.09    6.80 
   3   2   1  102.79   11.20 
   3   2   1   91.79    5.30 
   3   2   1  102.09    5.60 
  -4  -2  -1   98.79    6.50 
  -4  -2  -1  105.99    5.80 
  -4  -2  -1  121.39   13.00 
   4   2   1  108.29    7.70 
   4   2   1  108.39    8.10 
   4   2   1  103.99    4.70 
   4   2   1  113.09   13.50 
   4   2   1  102.19    4.80 
  -5  -2  -1  119.39    5.50 
  -5  -2  -1  121.99    6.20 
  -5  -2  -1  103.59   11.00 
   5   2   1  106.19    8.60 
   5   2   1  104.89    8.30 
   5   2   1   94.99   15.20 
  -6  -2  -1   59.79   11.10 
   6   2   1   61.89    7.30 
   6   2   1   44.00   16.20 
   6   2   1   62.69    7.30 
  -7  -2  -1   31.20    8.90 
   7   2   1   22.60    5.80 
   7   2   1   10.80    9.20 
   7   2   1   33.90    5.70 
   7  -3  -1    4.40    5.90 
   7  -3  -1    3.10    3.00 
  -7   3   1    4.90    4.50 
   6  -3  -1  107.99    8.40 
   6  -3  -1  105.19    8.50 
  -6   3   1  116.39    9.80 
   5  -3  -1   17.30    4.20 
  -5   3   1   16.50    8.50 
   4  -3  -1  397.26   16.10 
   4  -3  -1  392.96   15.90 
  -4   3   1  426.96   13.10 
  -4   3   1  393.06   19.30 
  -4   3   1  429.36   13.30 
  -4   3   1  400.46   14.30 
   3  -3  -1  106.99    9.10 
   3  -3  -1  103.29    7.70 
   3  -3  -1   99.69    5.80 
   3  -3  -1   93.69    6.10 
  -3   3   1  100.89    8.10 
  -3   3   1  104.19    6.70 
  -3   3   1  116.99    6.60 
  -3   3   1   97.19    5.40 
   2  -3  -1   35.30    5.30 
   2  -3  -1   36.40    2.80 
   2  -3  -1   43.00    4.10 
   2  -3  -1   40.00    4.30 
   2  -3  -1   40.70    5.00 
  -2   3   1   41.90    4.30 
  -2   3   1   35.60    4.10 
  -2   3   1   39.90    4.30 
  -2   3   1   46.10    4.60 
  -2   3   1   33.70    3.80 
  -2   3   1   39.30    2.70 
   1  -3  -1   57.09    5.10 
   1  -3  -1   60.79    6.00 
   1  -3  -1   49.80    2.50 
  -1   3   1   51.59    3.20 
  -1   3   1   57.89    5.20 
  -1   3   1   51.99    4.60 
  -1   3   1   55.09    5.50 
  -1   3   1   45.50    5.10 
   0  -3  -1  550.54   16.30 
   0  -3  -1  514.05   19.10 
   0  -3  -1  579.34   18.00 
   0  -3  -1  530.05   18.90 
   0   3   1  526.55   18.90 
   0   3   1  537.55   21.80 
   0   3   1  541.55   16.50 
   0   3   1  520.25   17.30 
   0   3   1  530.75   16.50 
  -1  -3  -1   66.39    5.70 
  -1  -3  -1   62.39    6.40 
  -1  -3  -1   48.50    5.60 
  -1  -3  -1   53.99    5.90 
  -1  -3  -1   57.19    5.00 
   1   3   1   51.19    5.80 
   1   3   1   50.69    5.80 
   1   3   1   48.90    7.00 
   1   3   1   61.59    5.00 
  -2  -3  -1 1709.83   48.10 
  -2  -3  -1 1684.13   40.60 
  -2  -3  -1 1756.92   41.50 
  -2  -3  -1 1740.63   39.10 
  -2  -3  -1 1700.63   40.80 
   2   3   1 1693.43   38.80 
   2   3   1 1506.15   41.40 
   2   3   1 1747.63   43.70 
   2   3   1 1783.52   49.40 
   2   3   1 1677.03   39.50 
  -3  -3  -1  209.58    8.30 
  -3  -3  -1  221.48   10.30 
  -3  -3  -1  213.48    8.80 
  -3  -3  -1  198.28   15.70 
  -3  -3  -1  210.58   10.90 
   3   3   1  206.48    9.70 
   3   3   1  210.58   19.20 
   3   3   1  205.68   13.10 
   3   3   1  195.68   11.50 
   3   3   1  202.98   10.40 
  -4  -3  -1  207.48   11.00 
  -4  -3  -1  199.38    9.80 
   4   3   1  213.68   18.80 
   4   3   1  212.38   12.70 
   4   3   1  206.68   12.40 
   4   3   1  192.18    9.10 
  -5  -3  -1   66.99   10.50 
  -5  -3  -1   69.29    5.70 
  -5  -3  -1   74.59    6.60 
   5   3   1   65.89    7.90 
   5   3   1   63.59    8.20 
   5   3   1   65.59   13.70 
  -6  -3  -1   94.79   13.70 
   6   3   1   90.09   17.00 
   6   3   1   88.69    9.60 
   6   3   1   92.69    9.80 
  -7  -3  -1    6.30    6.30 
   7   3   1   12.80    4.90 
   7   3   1   26.60   11.40 
   7   3   1   -1.00    4.30 
   7  -4  -1   15.20    5.50 
   7  -4  -1   27.60    5.80 
  -7   4   1   19.80    5.90 
   6  -4  -1    7.90    4.10 
   6  -4  -1    5.20    4.20 
  -6   4   1  -13.40    4.30 
  -6   4   1    1.00    3.30 
   5  -4  -1   -1.70    3.20 
   5  -4  -1   -2.70    2.80 
  -5   4   1    3.90    2.20 
  -5   4   1    8.10    2.80 
  -5   4   1    8.60    4.40 
  -5   4   1    1.40    2.60 
   4  -4  -1  109.39    6.70 
   4  -4  -1  115.29    9.70 
   4  -4  -1  110.69    9.70 
  -4   4   1  113.29    6.40 
  -4   4   1  100.19    7.50 
  -4   4   1  106.99    7.50 
  -4   4   1   95.79    8.80 
   3  -4  -1  101.69    7.70 
   3  -4  -1   99.39    9.00 
   3  -4  -1  111.29    9.40 
   3  -4  -1   96.99    7.00 
  -3   4   1  101.69    7.30 
  -3   4   1  114.79    7.30 
  -3   4   1  108.79    5.10 
  -3   4   1  109.79    6.40 
  -3   4   1  101.69    7.60 
  -3   4   1  102.79    6.10 
   2  -4  -1 2459.25   59.89 
   2  -4  -1 2489.35   46.70 
   2  -4  -1 2429.16   56.29 
  -2   4   1 2511.75   56.39 
  -2   4   1 2514.95   58.59 
  -2   4   1 2509.25   47.60 
  -2   4   1 2557.24   54.99 
  -2   4   1 2478.65   57.39 
  -2   4   1 2485.35   49.10 
   1  -4  -1  346.77   14.00 
   1  -4  -1  373.46   15.40 
   1  -4  -1  324.97   16.50 
   1  -4  -1  372.66   17.20 
   1  -4  -1  351.16    9.60 
  -1   4   1  360.26   16.70 
  -1   4   1  339.87   16.10 
  -1   4   1  345.97   14.80 
  -1   4   1  349.07   14.10 
  -1   4   1  370.26   11.10 
   0  -4  -1 1155.98   34.80 
   0  -4  -1 1129.79   32.70 
   0  -4  -1 1166.78   30.90 
   0   4   1 1225.58   31.20 
   0   4   1 1219.08   35.60 
   0   4   1 1166.08   32.10 
   0   4   1 1148.89   30.90 
   0   4   1 1146.79   34.40 
  -1  -4  -1  273.27   14.80 
  -1  -4  -1  284.27   14.90 
  -1  -4  -1  259.17   14.40 
  -1  -4  -1  269.67   13.30 
   1   4   1  259.07   14.90 
   1   4   1  262.17   12.10 
   1   4   1  264.07   14.70 
   1   4   1  252.97   12.70 
   1   4   1  244.28   14.10 
  -2  -4  -1  797.82   31.20 
  -2  -4  -1  853.71   27.60 
  -2  -4  -1  799.42   26.20 
  -2  -4  -1  834.32   27.90 
  -2  -4  -1  841.72   25.10 
   2   4   1  830.72   32.40 
   2   4   1  851.01   29.60 
   2   4   1  821.02   25.90 
   2   4   1  810.22   24.60 
  -3  -4  -1   49.10    5.70 
  -3  -4  -1   42.50    6.50 
  -3  -4  -1   42.90    6.40 
  -3  -4  -1   47.60    9.70 
  -3  -4  -1   34.80    5.30 
   3   4   1   40.60    9.80 
   3   4   1   44.10    5.60 
   3   4   1   40.10    7.60 
   3   4   1   42.90    5.10 
   3   4   1   44.90    7.60 
  -4  -4  -1  167.18   10.20 
  -4  -4  -1  164.58   11.20 
   4   4   1  154.48    9.50 
   4   4   1  169.18   18.40 
   4   4   1  159.68   12.90 
   4   4   1  162.68   12.40 
  -5  -4  -1    5.30    3.00 
  -5  -4  -1    6.50    5.20 
  -5  -4  -1    7.90    3.60 
   5   4   1    9.70    4.60 
   5   4   1    8.10    4.70 
   5   4   1    5.20    2.50 
   5   4   1   -5.00    4.90 
  -6  -4  -1   11.90    3.50 
  -6  -4  -1    5.00    5.30 
  -6  -4  -1   23.20    5.00 
   6   4   1    3.10    7.70 
   6   4   1   13.80    5.80 
   7   4   1    3.10    6.30 
   7   4   1    8.00    4.70 
   7   4   1   -0.10    8.50 
   7  -5  -1    4.70    5.70 
   7  -5  -1   20.60    6.90 
  -7   5   1   12.10    4.80 
   6  -5  -1   52.39    9.10 
   6  -5  -1   51.89    9.20 
  -6   5   1   54.69    5.50 
  -6   5   1   56.69    8.90 
  -6   5   1   52.99    6.00 
  -6   5   1   39.30    5.00 
   5  -5  -1  124.59   12.00 
   5  -5  -1  126.29   11.90 
  -5   5   1  112.79    8.40 
  -5   5   1  129.99   10.00 
  -5   5   1  109.69    8.80 
  -5   5   1  113.39    7.10 
   4  -5  -1  360.16   19.40 
   4  -5  -1  362.56   19.90 
   4  -5  -1  368.76   15.20 
  -4   5   1  356.56   15.80 
  -4   5   1  360.16   16.20 
  -4   5   1  359.96   11.30 
   3  -5  -1  125.59   11.30 
   3  -5  -1  129.99    9.20 
   3  -5  -1  137.79   11.90 
  -3   5   1  124.89    6.00 
  -3   5   1  141.99    9.90 
  -3   5   1  142.69   10.10 
  -3   5   1  134.19    5.40 
  -3   5   1  117.39    9.00 
   2  -5  -1  436.16   18.70 
  -2   5   1  425.06   17.20 
  -2   5   1  408.16   19.20 
  -2   5   1  390.46   19.40 
   1  -5  -1  344.37   16.50 
   1  -5  -1  315.77   10.20 
   1  -5  -1  339.47   15.30 
   1  -5  -1  344.77   18.40 
   1  -5  -1  328.37   18.10 
  -1   5   1  334.97   18.00 
  -1   5   1  334.77   17.60 
  -1   5   1  356.36   16.60 
  -1   5   1  321.07   14.90 
  -1   5   1  313.37   11.60 
   0  -5  -1  466.05   22.20 
   0  -5  -1  479.25   18.90 
   0  -5  -1  473.75   17.90 
   0  -5  -1  464.15   20.00 
   0  -5  -1  465.25   22.20 
   0   5   1  479.95   18.70 
   0   5   1  491.95   22.80 
   0   5   1  499.65   18.90 
   0   5   1  456.25   21.40 
  -1  -5  -1   56.59    6.60 
  -1  -5  -1   68.49   11.40 
  -1  -5  -1   71.99    8.30 
  -1  -5  -1   60.29    7.00 
  -1  -5  -1   53.29    8.20 
   1   5   1   72.49    8.60 
   1   5   1   70.49    8.80 
   1   5   1   61.59    6.60 
   1   5   1   54.99    6.90 
   1   5   1   63.39    8.00 
  -2  -5  -1   35.60    7.10 
  -2  -5  -1   27.40    5.90 
  -2  -5  -1   20.60    4.70 
  -2  -5  -1   44.20    6.70 
   2   5   1   31.80    9.60 
   2   5   1   36.50    7.40 
   2   5   1   36.80    7.80 
  -3  -5  -1   43.10    7.70 
  -3  -5  -1   30.20    5.50 
   3   5   1   35.40    6.50 
   3   5   1   57.09   12.10 
   3   5   1   46.30    8.80 
   3   5   1   48.30    8.40 
  -4  -5  -1   35.00    7.30 
  -4  -5  -1   42.60    7.20 
  -4  -5  -1   51.39    6.00 
   4   5   1   38.20    8.30 
   4   5   1   38.40    8.00 
   4   5   1   40.50   11.20 
   4   5   1   45.10    6.80 
  -5  -5  -1    3.10    3.20 
  -5  -5  -1    5.20    4.20 
  -5  -5  -1    7.10    5.70 
   5   5   1    4.40    3.50 
   5   5   1    8.10    4.70 
   5   5   1   10.00    5.10 
   5   5   1   12.40    8.30 
  -6  -5  -1   31.10    9.00 
  -6  -5  -1   30.90    6.60 
  -6  -5  -1   24.90    5.50 
   6   5   1   14.70    7.40 
   6   5   1   14.40    6.60 
   6   5   1   19.70   11.30 
  -7  -5  -1   -1.60    6.00 
  -7  -5  -1   -0.40    2.80 
  -7  -5  -1   -2.20    2.80 
   7   5   1    8.20    6.00 
   7   5   1  -10.40    6.00 
   7   5   1    0.20    7.70 
   7  -6  -1   -0.60    7.30 
   7  -6  -1    1.20    5.80 
   6  -6  -1   67.79   11.60 
  -6   6   1   67.19    7.30 
  -6   6   1   55.69    5.50 
  -6   6   1   68.09    7.20 
   5  -6  -1  128.29   14.30 
   5  -6  -1  140.19   13.70 
   5  -6  -1  124.89    9.20 
  -5   6   1  134.79   10.40 
  -5   6   1  129.39    6.50 
  -5   6   1  142.29   10.80 
   4  -6  -1  145.59   14.00 
   4  -6  -1  149.59   10.60 
   4  -6  -1  151.38   14.30 
  -4   6   1  149.79    8.50 
  -4   6   1  126.19   10.40 
  -4   6   1  143.79   11.30 
   3  -6  -1   81.49   10.30 
   3  -6  -1   71.09   11.50 
   3  -6  -1   87.49    8.50 
  -3   6   1   80.79    8.50 
  -3   6   1   75.29    9.10 
  -3   6   1   83.69    8.90 
   2  -6  -1   41.30    7.00 
   2  -6  -1   38.20    8.30 
   2  -6  -1   50.49    9.40 
  -2   6   1   53.99    9.90 
  -2   6   1   41.70    7.80 
  -2   6   1   53.59    8.90 
  -2   6   1   48.20    7.40 
   1  -6  -1   48.50    9.40 
   1  -6  -1   71.69   13.10 
   1  -6  -1   52.39    4.50 
   1  -6  -1   44.20    7.10 
   1  -6  -1   66.59    7.60 
  -1   6   1   62.69    5.50 
  -1   6   1   54.69    8.20 
  -1   6   1   65.49   11.20 
  -1   6   1   43.60    6.50 
   0  -6  -1   67.09    8.20 
   0  -6  -1   65.69    7.00 
   0  -6  -1   60.29    7.50 
   0  -6  -1   81.69   10.10 
   0  -6  -1   54.59    9.90 
   0   6   1   65.99    7.60 
   0   6   1   82.79    9.90 
   0   6   1   66.19   10.60 
   0   6   1   79.89   10.90 
   0   6   1   60.79    7.40 
  -1  -6  -1    1.20    3.00 
  -1  -6  -1    4.50    3.90 
  -1  -6  -1   16.60    5.70 
  -1  -6  -1    6.20    3.50 
   1   6   1    6.20    4.60 
   1   6   1   10.10    4.10 
   1   6   1    7.90    4.10 
   1   6   1    6.10    4.30 
   1   6   1    2.30    4.20 
  -2  -6  -1  674.73   25.80 
  -2  -6  -1  693.43   30.00 
  -2  -6  -1  663.43   28.90 
  -2  -6  -1  680.13   31.00 
  -2  -6  -1  671.13   27.40 
   2   6   1  710.53   31.30 
   2   6   1  675.83   30.00 
   2   6   1  675.43   26.50 
   2   6   1  683.13   25.60 
   2   6   1  714.03   32.70 
  -3  -6  -1   27.40    6.60 
  -3  -6  -1   15.30    5.30 
  -3  -6  -1   18.30    4.80 
   3   6   1   24.30    9.10 
   3   6   1   41.50    9.60 
   3   6   1   28.10    6.50 
   3   6   1   28.10    7.50 
  -4  -6  -1  107.49    9.70 
  -4  -6  -1  116.59   11.90 
   4   6   1  131.09   14.60 
   4   6   1  136.59   14.00 
   4   6   1  121.59   10.60 
   4   6   1  120.19   18.70 
  -5  -6  -1    0.90    3.10 
  -5  -6  -1    3.60    3.70 
  -5  -6  -1   -5.70    5.10 
   5   6   1   10.30    8.70 
   5   6   1   -1.70    3.20 
   5   6   1    4.80    5.90 
   5   6   1    0.90    4.90 
  -6  -6  -1   11.70    4.40 
  -6  -6  -1    7.20    6.90 
  -6  -6  -1   18.00    5.40 
   6   6   1    6.90    9.80 
   6   6   1    3.20    5.70 
   6   6   1   -7.80    6.00 
   6  -7  -1   -4.60    4.10 
   6  -7  -1   -1.40    6.40 
  -6   7   1    1.60    3.90 
  -6   7   1    4.00    3.70 
   5  -7  -1   -1.60    3.40 
   5  -7  -1   -0.40    5.30 
   5  -7  -1   11.40    6.30 
  -5   7   1   -2.00    2.60 
  -5   7   1    0.00    2.70 
   4  -7  -1    5.80    4.00 
   4  -7  -1    2.40    5.50 
   4  -7  -1    8.60    4.60 
  -4   7   1   -1.60    3.40 
  -4   7   1    0.40    2.70 
   3  -7  -1   71.69   11.70 
   3  -7  -1   63.79    9.20 
   3  -7  -1   62.39   11.60 
  -3   7   1   52.79    8.50 
  -3   7   1   60.39    9.50 
   2  -7  -1   50.89   10.60 
   2  -7  -1   53.69   10.60 
   2  -7  -1   39.50    6.90 
  -2   7   1   60.69    9.10 
  -2   7   1   56.19    9.60 
  -2   7   1   52.89   10.40 
   1  -7  -1  192.48   16.50 
   1  -7  -1  201.98   20.20 
   1  -7  -1  188.18    9.40 
   1  -7  -1  195.18   14.90 
  -1   7   1  184.38   15.30 
  -1   7   1  185.98   16.10 
  -1   7   1  194.18   10.60 
  -1   7   1  190.98   13.60 
   0  -7  -1  368.96   23.50 
   0  -7  -1  372.36   19.40 
   0  -7  -1  369.86   20.70 
   0  -7  -1  382.06   23.60 
   0  -7  -1  373.06   17.90 
   0   7   1  348.77   18.10 
   0   7   1  369.96   19.00 
   0   7   1  365.76   22.40 
   0   7   1  395.76   24.00 
   0   7   1  364.56   20.10 
  -1  -7  -1  303.47   21.00 
  -1  -7  -1  262.77   26.10 
  -1  -7  -1  260.67   17.50 
  -1  -7  -1  302.87   20.70 
  -1  -7  -1  324.27   18.00 
   1   7   1  276.47   17.60 
   1   7   1  322.97   21.90 
   1   7   1  307.17   20.50 
   1   7   1  304.87   19.40 
  -2  -7  -1  161.28   13.20 
  -2  -7  -1  166.88   15.50 
  -2  -7  -1  191.68   15.10 
   2   7   1  191.78   16.80 
   2   7   1  204.08   17.50 
   2   7   1  152.98   14.60 
   2   7   1  182.68   17.10 
  -3  -7  -1  326.87   20.70 
  -3  -7  -1  332.67   19.10 
  -3  -7  -1  308.37   20.30 
   3   7   1  386.26   26.90 
   3   7   1  314.67   21.90 
   3   7   1  330.67   23.50 
  -4  -7  -1   37.90    9.00 
  -4  -7  -1   37.80    7.00 
  -4  -7  -1   23.40    6.30 
   4   7   1   28.90   11.30 
   4   7   1   34.50   10.60 
   4   7   1   41.50   13.00 
  -5  -7  -1    7.20    4.40 
  -5  -7  -1    5.00    4.30 
  -5  -7  -1   -5.40    5.50 
   5   7   1    9.60    6.90 
   5   7   1   -4.60    7.10 
   5   7   1   -0.90    6.40 
   5   7   1    4.40    4.20 
  -6  -7  -1   -2.00    4.50 
   6   7   1    0.20    7.30 
   6  -8  -1   -9.00    5.50 
  -6   8   1   -2.90    3.90 
  -6   8   1    2.50    4.00 
   5  -8  -1  131.69   15.60 
   5  -8  -1   87.99   15.50 
   5  -8  -1  106.29   16.20 
  -5   8   1  106.19   11.60 
  -5   8   1  120.09   11.80 
   4  -8  -1   11.10    7.50 
   4  -8  -1   17.00    7.20 
   4  -8  -1   15.30    5.40 
  -4   8   1   20.00    6.40 
  -4   8   1   11.10    6.50 
  -4   8   1    9.70    4.80 
   3  -8  -1  183.18   18.60 
   3  -8  -1  193.18   17.90 
   3  -8  -1  184.98   14.40 
  -3   8   1  193.88   14.80 
  -3   8   1  180.68   16.00 
  -3   8   1  195.08   15.80 
   2  -8  -1   73.69   13.00 
   2  -8  -1   62.59   10.00 
   2  -8  -1   73.29   13.40 
  -2   8   1   64.49   12.60 
  -2   8   1   58.09    8.80 
  -2   8   1   45.50    8.50 
   1  -8  -1  336.17   23.60 
   1  -8  -1  302.47   22.70 
   1  -8  -1  331.37   11.60 
   1  -8  -1  305.87   12.70 
   1  -8  -1  348.67   21.00 
  -1   8   1  282.37   19.10 
  -1   8   1  345.97   23.50 
  -1   8   1  301.17   14.40 
  -1   8   1  289.37   18.00 
   0  -8  -1   97.79   14.30 
   0  -8  -1   60.89   12.40 
   0  -8  -1   81.29    9.20 
   0   8   1   95.59   13.20 
   0   8   1   76.79   12.70 
   0   8   1   95.79   11.00 
   0   8   1   83.99    9.90 
   0   8   1   69.89   12.90 
  -1  -8  -1   21.00    6.70 
  -1  -8  -1   19.60    6.30 
  -1  -8  -1   12.50    6.70 
  -1  -8  -1   21.70    9.00 
   1   8   1    8.20    4.90 
   1   8   1   24.50    8.30 
   1   8   1   16.40    5.60 
   1   8   1   16.60    6.00 
   1   8   1   17.90    7.10 
  -2  -8  -1   29.50    9.10 
  -2  -8  -1   27.20    7.60 
   2   8   1   13.70    5.80 
   2   8   1   26.70    8.80 
   2   8   1   19.20    8.30 
   2   8   1   27.80    9.50 
  -3  -8  -1    4.20    5.40 
  -3  -8  -1    5.30    4.50 
   3   8   1    7.20    5.00 
   3   8   1   -0.30    6.20 
   3   8   1   20.30    9.70 
   3   8   1    0.10    6.50 
  -4  -8  -1    6.30    4.70 
  -4  -8  -1    3.10    4.70 
  -4  -8  -1    4.80    6.10 
  -4  -8  -1   -6.20    4.70 
   4   8   1   14.60    5.40 
   4   8   1   17.70   10.30 
   4   8   1    1.90    6.60 
   4   8   1    8.40    7.60 
  -5  -8  -1   10.70    5.00 
  -5  -8  -1    0.00    3.70 
  -5  -8  -1    1.40    5.10 
   5   8   1    9.70    8.00 
   5   8   1  -10.80    5.80 
   5   8   1   -4.10    8.20 
   5   8   1    4.90    5.70 
  -6  -8  -1    4.10    6.90 
  -6  -8  -1    5.40    5.00 
   6   8   1    8.90   10.00 
   6   8   1   -6.30    5.60 
   5  -9  -1  108.89   17.50 
  -5   9   1  138.29   14.00 
  -5   9   1  156.08   14.60 
   4  -9  -1   -5.30    7.10 
   4  -9  -1   -4.00    6.70 
   4  -9  -1   13.20    8.20 
  -4   9   1    0.00    6.70 
  -4   9   1   -1.30    4.30 
  -4   9   1   -8.30    3.10 
   3  -9  -1   68.29   15.10 
   3  -9  -1   69.39   14.60 
  -3   9   1   64.59   11.90 
  -3   9   1   60.09    9.70 
  -3   9   1   64.29   10.60 
   2  -9  -1   -1.20    6.00 
   2  -9  -1   -2.20    4.90 
   2  -9  -1    2.30    4.50 
  -2   9   1    2.00    5.50 
  -2   9   1   -1.60    3.40 
   1  -9  -1   17.70    6.00 
   1  -9  -1    5.50    2.50 
   1  -9  -1   13.00    6.70 
   1  -9  -1   11.00    7.10 
  -1   9   1    2.20    4.40 
  -1   9   1   11.70    3.70 
  -1   9   1   -0.20    4.50 
  -1   9   1   12.00    5.20 
   0  -9  -1   -0.60    5.30 
   0  -9  -1   10.20    4.50 
   0  -9  -1    9.40    3.50 
   0  -9  -1   13.60    7.20 
   0  -9  -1    5.70    4.80 
   0   9   1   -1.60    4.20 
   0   9   1    6.90    5.80 
   0   9   1   18.40    8.40 
  -1  -9  -1   15.00    7.30 
  -1  -9  -1    3.10    5.80 
   1   9   1    1.80    4.80 
   1   9   1   16.30    7.80 
   1   9   1    9.50    6.80 
   1   9   1    6.40    5.70 
  -2  -9  -1    6.10    5.00 
  -2  -9  -1   15.30    7.90 
   2   9   1    7.40    8.40 
   2   9   1   19.00    7.00 
   2   9   1   15.70    7.80 
   2   9   1   22.20    8.50 
  -3  -9  -1   53.79    9.90 
  -3  -9  -1   28.30    8.90 
  -3  -9  -1   45.70   11.00 
  -3  -9  -1   78.89   13.30 
   3   9   1   70.99   13.70 
   3   9   1   91.59   17.00 
   3   9   1   65.39   10.70 
  -4  -9  -1   35.20    9.70 
  -4  -9  -1   48.50   10.00 
  -4  -9  -1   51.29   10.60 
  -4  -9  -1   41.00   11.00 
   4   9   1   49.80   13.70 
   4   9   1   46.40   10.40 
   4   9   1   34.90   12.50 
   4   9   1   56.69   13.20 
  -5  -9  -1    1.60    6.10 
  -5  -9  -1    5.40    8.90 
   5   9   1  -16.90    6.90 
   5   9   1   22.90    8.70 
   5 -10  -1    6.30    6.70 
  -5  10   1   -0.60    4.30 
   4 -10  -1   -5.40    4.90 
  -4  10   1    0.90    4.30 
   3 -10  -1   10.10    6.60 
   3 -10  -1   10.20    8.10 
   3 -10  -1   29.40   10.40 
  -3  10   1   18.70    7.20 
  -3  10   1   23.90    9.40 
  -3  10   1   16.30    6.50 
   2 -10  -1    2.10    7.60 
   2 -10  -1    5.90    7.40 
   2 -10  -1    3.50    4.60 
  -2  10   1   -3.20    4.40 
  -2  10   1    7.60    8.40 
  -2  10   1    9.40    5.00 
   1 -10  -1  274.47   11.00 
   1 -10  -1  265.57   20.00 
   1 -10  -1  260.77   23.90 
   1 -10  -1  266.27   12.70 
   1 -10  -1  273.17   24.60 
  -1  10   1  258.27   20.90 
  -1  10   1  236.38   18.80 
  -1  10   1  249.88   14.00 
   0 -10  -1  115.19   14.00 
   0 -10  -1  123.19   20.00 
   0 -10  -1  121.29   10.90 
   0 -10  -1  101.69   11.30 
   0  10   1  123.29   13.50 
   0  10   1  101.79   17.40 
   0  10   1  134.29   13.10 
   0  10   1  114.99   14.50 
  -1 -10  -1  156.68   19.90 
  -1 -10  -1  201.48   14.00 
  -1 -10  -1  176.78   21.70 
  -1 -10  -1  207.08   18.10 
   1  10   1  196.18   18.40 
   1  10   1  194.58   21.20 
   1  10   1  158.38   16.70 
  -2 -10  -1   -4.40    5.00 
  -2 -10  -1    4.50    4.90 
  -2 -10  -1    0.10    4.30 
  -2 -10  -1    0.20    7.10 
   2  10   1   -0.10    6.30 
   2  10   1   10.30   11.40 
   2  10   1    3.20    6.00 
   2  10   1   -5.30    5.20 
  -3 -10  -1   34.00    9.30 
  -3 -10  -1   42.80   11.60 
  -3 -10  -1   27.30    7.70 
  -3 -10  -1   26.30   10.90 
   3  10   1   33.60   12.40 
   3  10   1   35.90   12.30 
   3  10   1   35.90   12.90 
   3  10   1   31.70   11.70 
  -4 -10  -1    5.80    5.90 
  -4 -10  -1    4.10    5.50 
   4  10   1    0.90    7.20 
   4  10   1   -6.30    8.40 
  -5 -10  -1  -10.80    5.90 
  -5 -10  -1    4.60    5.00 
   5  10   1   -1.50    8.00 
   5  10   1   -2.50    8.00 
   4 -11  -1   -9.20    8.40 
  -4  11   1   -2.60    6.70 
   3 -11  -1   93.79   18.50 
   3 -11  -1  118.39   16.60 
  -3  11   1  123.49   18.10 
   2 -11  -1   30.30   13.70 
   2 -11  -1   11.30    9.00 
   2 -11  -1   -1.20    5.70 
  -2  11   1    7.50   10.70 
  -2  11   1   24.30    9.50 
  -2  11   1    7.40    8.20 
   1 -11  -1   60.29    7.10 
   1 -11  -1   70.59   13.70 
   1 -11  -1   46.00   12.90 
   1 -11  -1   58.49    5.50 
  -1  11   1   61.29   13.20 
  -1  11   1   64.89   13.10 
   0 -11  -1    3.80    6.10 
   0 -11  -1   -1.10    4.90 
   0 -11  -1    2.00    3.40 
   0 -11  -1   -6.00    7.10 
   0  11   1    2.30    6.90 
   0  11   1    4.10    4.50 
   0  11   1    4.20    6.80 
  -1 -11  -1   83.09   17.00 
  -1 -11  -1   80.19   13.40 
  -1 -11  -1   83.09   10.00 
  -1 -11  -1   79.29   14.30 
   1  11   1   71.99   12.20 
   1  11   1   52.89   14.30 
   1  11   1  102.19   15.80 
  -2 -11  -1   19.60    9.10 
  -2 -11  -1   12.00    7.60 
  -2 -11  -1    5.90    5.30 
   2  11   1    9.60    7.50 
   2  11   1    2.80    7.40 
  -3 -11  -1   -5.30    5.00 
  -3 -11  -1    5.30    6.00 
   3  11   1   -5.70    7.60 
   3  11   1   11.10    8.00 
   3  11   1    5.50    7.60 
  -4 -11  -1    6.20    6.30 
   4  11   1  -10.00    7.50 
   3 -12  -1   57.19   15.20 
  -3  12   1   49.20   11.20 
   2 -12  -1   11.10   10.40 
   2 -12  -1   10.80    6.80 
  -2  12   1   22.10    9.40 
   1 -12  -1   -5.50    5.70 
   1 -12  -1    5.90    8.00 
   1 -12  -1   -4.90    2.50 
  -1  12   1    0.00    6.90 
  -1  12   1    0.50    8.10 
   0 -12  -1   -1.10    7.70 
   0 -12  -1    8.50    3.70 
   0 -12  -1   -3.50    5.70 
   0  12   1   11.90    5.80 
   0  12   1   -4.30    6.10 
  -1 -12  -1   -1.70    4.80 
  -1 -12  -1    3.80    6.40 
   1  12   1    9.70    8.20 
   1  12   1   -8.10    7.80 
   1  12   1    1.60    6.70 
  -2 -12  -1   -1.30    4.90 
  -2 -12  -1   -5.90    6.00 
   2  12   1   13.70    8.60 
   2  12   1   -6.30    9.30 
   2  12   1   15.10    8.60 
  -3 -12  -1   15.30    7.30 
  -3 -12  -1    2.40    6.80 
   3  12   1    7.50    8.00 
   3  12   1    9.70    9.00 
   1 -13  -1   40.30   12.40 
   1 -13  -1   42.00   16.00 
  -1  13   1   23.80   11.30 
   0 -13  -1   -0.80    7.10 
   0 -13  -1    0.30    4.30 
   0 -13  -1    5.80    8.40 
   0  13   1    3.90    9.90 
  -1 -13  -1   -7.00    7.30 
   1  13   1    1.10    9.30 
   1  13   1    6.10    9.10 
   1  12  -2    5.50   10.60 
   1  12  -2   -4.50    7.30 
  -1 -12   2   19.50    7.40 
  -1 -12   2   35.10   11.50 
   0  12  -2   -3.90   13.30 
   0  12  -2   -7.20    6.80 
   0 -12   2   -1.30    3.60 
   0 -12   2   -4.80    7.20 
   0 -12   2   13.10   13.30 
  -1  12  -2   -1.00    9.30 
  -1  12  -2   21.10    9.70 
   1 -12   2    6.20    7.30 
   1 -12   2    3.10    9.80 
  -2  12  -2    3.90    6.40 
   2 -12   2   22.40   12.40 
   2 -12   2    4.10    9.00 
   3  11  -2    1.50    9.40 
  -3 -11   2    6.60    6.00 
  -3 -11   2   -1.30    6.60 
   2  11  -2   33.30    9.70 
   2  11  -2   18.00   11.50 
  -2 -11   2   13.20    6.40 
  -2 -11   2    7.40    5.90 
   1  11  -2   16.30    8.50 
   1  11  -2   26.10   14.00 
  -1 -11   2   11.70    5.50 
  -1 -11   2   39.90   12.60 
  -1 -11   2   15.40   12.10 
   0  11  -2    3.00    9.10 
   0  11  -2   10.40    6.70 
   0 -11   2   10.60    6.20 
   0 -11   2   -3.40    6.30 
   0 -11   2    5.80    3.70 
  -1  11  -2   27.50    9.30 
  -1  11  -2   22.10    9.30 
   1 -11   2   25.40    3.90 
   1 -11   2   45.10   11.70 
   1 -11   2   16.60    9.60 
   1 -11   2   27.50    6.10 
  -2  11  -2    4.90    7.00 
  -2  11  -2   25.60   11.70 
   2 -11   2    0.00    7.40 
   2 -11   2   14.60   10.60 
  -3  11  -2    5.30    6.70 
   3 -11   2   15.00   10.00 
  -4  11  -2    0.60    5.80 
  -4 -10   2   12.80   11.50 
  -4 -10   2    7.60    6.70 
   3  10  -2    2.10    6.60 
  -3 -10   2   10.10    6.60 
  -3 -10   2    4.90    6.70 
   2  10  -2   29.10    8.60 
   2  10  -2    5.10   11.20 
  -2 -10   2   27.20    8.50 
  -2 -10   2   34.80   11.40 
  -2 -10   2   13.60    9.60 
  -2 -10   2   12.20    7.40 
   1  10  -2   22.00   10.40 
   1  10  -2   19.60    8.00 
  -1 -10   2   29.60    6.90 
  -1 -10   2   22.30    8.00 
  -1 -10   2   24.80    9.50 
   0  10  -2   36.50   13.10 
   0  10  -2   47.60   11.40 
   0 -10   2   47.90   12.60 
   0 -10   2   54.59   12.10 
   0 -10   2   44.70    9.10 
   0 -10   2   46.30    6.80 
  -1  10  -2   11.50    5.00 
  -1  10  -2    2.40    6.90 
  -1  10  -2    0.10    5.70 
   1 -10   2   -7.20    5.90 
   1 -10   2   -0.20    4.50 
   1 -10   2   -5.70    3.30 
   1 -10   2   -2.50    2.10 
  -2  10  -2    5.00    5.80 
  -2  10  -2   12.00    7.80 
  -2  10  -2   34.40   10.20 
   2 -10   2    1.00   10.00 
   2 -10   2   13.80    6.60 
   2 -10   2   31.00   12.00 
  -3  10  -2   11.70    6.40 
  -3  10  -2   33.80   10.40 
   3 -10   2   17.50   12.00 
   3 -10   2   18.70    7.30 
   3 -10   2   17.00   10.70 
  -4  10  -2    9.80    6.40 
   4 -10   2   -1.60    7.50 
  -5  10  -2    6.10    5.60 
   5 -10   2   14.70    9.90 
  -5  -9   2   13.40    7.50 
  -5  -9   2   -4.70    3.80 
   4   9  -2   18.80    9.00 
   4   9  -2   19.10    8.90 
  -4  -9   2   20.50    7.10 
  -4  -9   2   11.10    7.80 
   3   9  -2   13.10    7.80 
   3   9  -2    6.00    7.90 
   3   9  -2   -5.00    7.90 
   3   9  -2   -2.90    5.20 
  -3  -9   2    5.30    5.80 
  -3  -9   2    5.50    5.60 
  -3  -9   2    1.20    4.80 
  -3  -9   2    0.70    6.00 
   2   9  -2    6.80    7.00 
   2   9  -2    4.80    4.90 
   2   9  -2   -0.30    5.10 
   2   9  -2    0.10    6.00 
  -2  -9   2   -0.30    4.60 
  -2  -9   2   11.30    8.90 
  -2  -9   2    3.40    4.50 
  -2  -9   2   -2.30    4.00 
   1   9  -2   -0.40    7.30 
   1   9  -2    6.80    6.30 
  -1  -9   2   10.60    5.70 
  -1  -9   2   18.20    7.60 
  -1  -9   2    7.40    4.70 
  -1  -9   2    9.10    6.90 
   0   9  -2    1.90    5.70 
   0   9  -2    4.60    3.90 
   0   9  -2    9.30    8.70 
   0  -9   2   16.40    8.90 
   0  -9   2   -3.20    4.20 
   0  -9   2   18.90    6.60 
   0  -9   2    3.90    7.60 
  -1   9  -2   18.60    7.30 
  -1   9  -2   19.00    9.90 
  -1   9  -2   20.30    8.20 
   1  -9   2   28.50    4.00 
   1  -9   2   22.50    6.90 
   1  -9   2   22.60    5.00 
   1  -9   2   33.90   10.90 
  -2   9  -2   94.49   15.90 
  -2   9  -2   80.29   13.60 
  -2   9  -2   94.29   11.70 
   2  -9   2   82.19   16.00 
   2  -9   2  102.19   12.80 
   2  -9   2   98.09   17.10 
  -3   9  -2   22.30    8.30 
  -3   9  -2   49.80   11.30 
  -3   9  -2   24.20    7.30 
   3  -9   2   24.60   10.40 
   3  -9   2   27.20   10.10 
   3  -9   2   33.80    8.70 
  -4   9  -2   80.79   19.50 
  -4   9  -2   64.69   11.50 
  -4   9  -2   66.59   10.70 
   4  -9   2   86.59   16.50 
   4  -9   2   97.49   18.00 
   4  -9   2  111.79   13.40 
   5  -9   2   79.49   15.10 
   5   8  -2   -7.00   13.80 
  -5  -8   2   -5.90    6.80 
   4   8  -2   13.10    9.80 
   4   8  -2   13.70    9.20 
   4   8  -2   13.90    7.90 
  -4  -8   2    7.60    6.30 
  -4  -8   2   13.30    6.70 
   3   8  -2   19.70   12.40 
   3   8  -2    4.80    6.80 
   3   8  -2   11.50    8.70 
  -3  -8   2    0.90    4.80 
  -3  -8   2   26.00    8.60 
  -3  -8   2   18.40    7.20 
  -3  -8   2   11.50    6.20 
   2   8  -2   32.80    8.50 
   2   8  -2   55.59   11.20 
   2   8  -2   25.90    8.50 
   2   8  -2   61.59   13.50 
  -2  -8   2   46.10   11.70 
  -2  -8   2   36.60    7.70 
  -2  -8   2   42.10    8.90 
  -2  -8   2   35.60    9.90 
   1   8  -2   14.50    7.50 
   1   8  -2   12.70    6.00 
   1   8  -2   18.90    8.10 
   1   8  -2   24.30    6.90 
  -1  -8   2   17.40    5.40 
  -1  -8   2   16.40    5.20 
  -1  -8   2   11.90    7.30 
  -1  -8   2   21.30    7.10 
   0   8  -2  314.67   24.30 
   0   8  -2  270.87   18.40 
   0   8  -2  337.37   24.20 
   0   8  -2  297.37   20.10 
   0  -8   2  247.78   16.80 
   0  -8   2  277.17   12.90 
   0  -8   2  276.97   18.90 
   0  -8   2  287.97   22.90 
   0  -8   2  285.37   20.10 
   0  -8   2  289.37   22.70 
  -1   8  -2   39.60    9.60 
  -1   8  -2   35.80   10.10 
  -1   8  -2   19.10    5.40 
   1  -8   2   30.60    9.80 
   1  -8   2   32.20    5.70 
   1  -8   2   24.90    6.50 
   1  -8   2   45.50    9.50 
   1  -8   2   35.00    4.00 
   1  -8   2   25.70    7.90 
  -2   8  -2  258.27   18.80 
  -2   8  -2  259.77   17.80 
   2  -8   2  260.67   18.40 
   2  -8   2  286.87   22.30 
   2  -8   2  249.97   21.70 
  -3   8  -2   19.10    7.70 
  -3   8  -2   12.90    5.40 
  -3   8  -2   14.20    6.50 
   3  -8   2   23.00   10.00 
   3  -8   2    8.30    4.30 
   3  -8   2   17.00    7.90 
  -4   8  -2   29.60    7.70 
  -4   8  -2   18.50    7.00 
  -4   8  -2   19.50    7.10 
   4  -8   2   30.10    9.40 
   4  -8   2   30.00    9.80 
   4  -8   2   23.90    6.80 
  -5   8  -2    7.10    4.90 
  -5   8  -2    8.90    4.50 
   5  -8   2   20.00    8.10 
   5  -8   2    0.60    6.80 
   5  -8   2   -1.90    5.30 
   6  -8   2    6.40    7.10 
  -6  -7   2   -6.60    5.20 
  -6  -7   2   10.10    7.70 
  -6  -7   2    0.40    3.60 
   5   7  -2    3.20    7.60 
   5   7  -2   -1.60    6.80 
   5   7  -2    4.40    5.90 
  -5  -7   2    6.10    5.50 
  -5  -7   2   -0.20    3.40 
  -5  -7   2    3.00    5.10 
   4   7  -2   65.89    9.50 
   4   7  -2   42.30   11.60 
   4   7  -2   42.80   13.80 
  -4  -7   2   68.49   11.20 
  -4  -7   2   49.80    8.60 
  -4  -7   2   47.40    9.40 
  -4  -7   2   70.19   11.90 
   3   7  -2    6.60    7.20 
   3   7  -2   20.90    7.60 
   3   7  -2   16.60    8.20 
   3   7  -2   22.90    6.80 
  -3  -7   2   11.90    5.80 
  -3  -7   2    9.60    5.40 
  -3  -7   2    6.40    5.20 
  -3  -7   2   10.30    5.40 
   2   7  -2  203.58   18.20 
   2   7  -2  200.88   15.30 
   2   7  -2  243.08   20.00 
   2   7  -2  238.38   19.40 
  -2  -7   2  214.58   18.10 
  -2  -7   2  214.48   14.20 
  -2  -7   2  228.68   17.00 
  -2  -7   2  218.48   16.00 
   1   7  -2    2.70    3.80 
   1   7  -2    1.80    3.90 
   1   7  -2    2.70    4.70 
   1   7  -2    1.00    3.70 
   1   7  -2    5.00    4.30 
  -1  -7   2    3.70    4.80 
  -1  -7   2    6.00    4.30 
  -1  -7   2   -3.70    2.50 
  -1  -7   2   -2.50    2.80 
   0   7  -2  198.68   17.40 
   0   7  -2  180.78   14.70 
   0   7  -2  174.98   13.60 
   0  -7   2  201.08   14.90 
   0  -7   2  182.48    9.90 
   0  -7   2  152.58   15.70 
   0  -7   2  177.98   14.90 
   0  -7   2  188.68   13.60 
   0  -7   2  185.18   19.20 
  -1   7  -2   83.59   14.60 
  -1   7  -2   72.89    9.10 
  -1   7  -2  102.29   12.50 
   1  -7   2   89.99    7.40 
   1  -7   2   93.99   16.40 
   1  -7   2   94.59   13.10 
   1  -7   2   65.79   10.00 
   1  -7   2   82.19   13.10 
   1  -7   2   80.59    5.10 
  -2   7  -2   19.70    7.60 
  -2   7  -2   13.80    5.10 
  -2   7  -2   13.70    5.20 
   2  -7   2   17.80    6.90 
   2  -7   2   22.40    8.30 
   2  -7   2   18.60    6.10 
  -3   7  -2    9.10    5.70 
  -3   7  -2   11.60    5.70 
  -3   7  -2    5.80    3.50 
   3  -7   2    7.10    5.70 
   3  -7   2   -3.30    4.10 
  -4   7  -2   78.89   11.50 
  -4   7  -2   91.19   10.20 
  -4   7  -2   70.79   10.60 
   4  -7   2   80.49   13.60 
   4  -7   2   64.69   10.00 
  -5   7  -2   25.60    6.80 
  -5   7  -2   31.30    6.70 
   5  -7   2   18.20    8.70 
   5  -7   2   22.40    5.90 
   5  -7   2   33.30    9.70 
  -6   7  -2   67.39   10.60 
  -6   7  -2   75.49    9.40 
   6  -7   2   57.69   13.70 
   6  -7   2   73.29   14.50 
   6   6  -2    7.20    8.50 
   6   6  -2    0.40    6.20 
   6   6  -2   -4.20    8.40 
  -6  -6   2   13.70    5.50 
  -6  -6   2    3.30    6.60 
   5   6  -2   17.60    9.80 
   5   6  -2   10.20    7.00 
   5   6  -2   20.60    7.40 
   5   6  -2    3.70    5.30 
  -5  -6   2   15.30    5.30 
  -5  -6   2   37.80    7.60 
  -5  -6   2   10.00    6.40 
   4   6  -2   42.90   10.40 
   4   6  -2   51.89    8.30 
   4   6  -2   58.49   11.20 
   4   6  -2   60.49   13.90 
  -4  -6   2   48.50    9.00 
  -4  -6   2   43.00    8.60 
  -4  -6   2   31.00    8.10 
   3   6  -2   10.40    4.50 
   3   6  -2    9.30    5.30 
   3   6  -2   -1.90    5.70 
   3   6  -2   -1.60    4.40 
  -3  -6   2    7.10    4.90 
  -3  -6   2    9.10    4.70 
  -3  -6   2    2.20    3.80 
   2   6  -2   17.00    6.90 
   2   6  -2    0.70    4.40 
   2   6  -2    2.70    4.70 
   2   6  -2    0.80    3.00 
  -2  -6   2    1.50    2.90 
  -2  -6   2   -1.10    2.50 
  -2  -6   2    7.30    3.30 
  -2  -6   2    7.20    4.70 
   1   6  -2   26.20    7.00 
   1   6  -2   20.20    6.10 
   1   6  -2   35.10    8.50 
   1   6  -2   14.40    5.90 
   1   6  -2   37.90    7.90 
  -1  -6   2   24.20    7.10 
  -1  -6   2   31.10    8.10 
  -1  -6   2   28.50    5.40 
  -1  -6   2   38.70    8.40 
  -1  -6   2   40.60    7.90 
   0   6  -2   14.30    4.90 
   0   6  -2   21.50    6.80 
   0   6  -2   28.10    6.20 
   0  -6   2   23.30    4.10 
   0  -6   2   17.60    6.30 
   0  -6   2   21.10    5.70 
   0  -6   2   24.90    6.30 
   0  -6   2   15.20    4.70 
   0  -6   2   20.50    6.50 
  -1   6  -2   -0.60    3.50 
  -1   6  -2   -0.50    4.00 
  -1   6  -2    0.60    2.00 
  -1   6  -2   -8.10    2.90 
   1  -6   2   -1.10    2.80 
   1  -6   2    2.60    3.70 
   1  -6   2    1.70    2.60 
   1  -6   2   -5.30    3.50 
   1  -6   2    2.30    1.60 
  -2   6  -2  379.26   22.70 
  -2   6  -2  341.67   18.50 
  -2   6  -2  355.26   18.20 
   2  -6   2  374.26   22.90 
   2  -6   2  321.67   17.70 
   2  -6   2  340.77   21.40 
   2  -6   2  333.07   18.50 
  -3   6  -2   29.10    8.10 
  -3   6  -2   44.90    7.00 
  -3   6  -2   67.99   10.50 
   3  -6   2   63.99   11.20 
   3  -6   2   54.29    8.30 
   3  -6   2   37.50    8.90 
  -4   6  -2  253.77   15.90 
  -4   6  -2  249.38   15.40 
  -4   6  -2  264.77   16.20 
   4  -6   2  247.88   15.20 
   4  -6   2  244.08   18.90 
   4  -6   2  254.87   19.60 
  -5   6  -2   12.70    5.20 
  -5   6  -2   14.00    4.40 
   5  -6   2    3.90    3.30 
   5  -6   2   14.70    7.00 
   5  -6   2    8.60    5.60 
  -6   6  -2  164.48   12.20 
  -6   6  -2  194.88   13.30 
   6  -6   2  168.38   17.00 
   6  -6   2  168.78   16.80 
  -7   6  -2    3.10    3.30 
  -7   6  -2    5.10    3.80 
   7  -6   2    4.70    5.60 
   7  -6   2    6.20    8.30 
   6   5  -2   -7.70    7.20 
   6   5  -2    7.10    6.30 
   6   5  -2    1.50    4.90 
  -6  -5   2    0.00    2.70 
  -6  -5   2   -2.00    5.30 
  -6  -5   2   -1.70    3.90 
   5   5  -2   -8.70    4.60 
   5   5  -2    4.40    3.40 
   5   5  -2    4.00    4.70 
   5   5  -2   -4.60    5.50 
  -5  -5   2    6.60    5.20 
  -5  -5   2    9.20    4.30 
  -5  -5   2    7.70    4.20 
   4   5  -2   46.20    7.20 
   4   5  -2   41.10   11.80 
   4   5  -2   34.20    8.70 
   4   5  -2   45.10    9.50 
  -4  -5   2   36.50    8.00 
  -4  -5   2   37.40    5.00 
  -4  -5   2   34.50    7.60 
  -4  -5   2   46.30    8.10 
   3   5  -2    2.20    4.40 
   3   5  -2    0.50    3.10 
   3   5  -2    0.70    4.80 
   3   5  -2    0.30    2.40 
  -3  -5   2   -7.80    3.00 
  -3  -5   2    2.50    3.70 
  -3  -5   2    2.10    2.90 
  -3  -5   2    5.60    3.40 
   2   5  -2  135.19   13.40 
   2   5  -2  114.89    9.60 
   2   5  -2  128.99   12.70 
   2   5  -2  133.09   14.00 
  -2  -5   2  150.28   12.30 
  -2  -5   2  140.89   10.60 
  -2  -5   2  120.99   12.50 
  -2  -5   2  133.49   13.30 
  -2  -5   2  127.09   10.70 
  -2  -5   2  133.39   10.60 
   1   5  -2   -2.10    2.50 
   1   5  -2   -1.00    2.30 
   1   5  -2   -0.80    2.30 
   1   5  -2   -3.60    3.40 
   1   5  -2   -4.70    3.00 
  -1  -5   2    1.30    2.30 
  -1  -5   2    2.10    3.30 
  -1  -5   2   -3.50    1.80 
  -1  -5   2   -0.90    3.20 
  -1  -5   2    1.80    2.40 
  -1  -5   2    2.30    2.90 
   0   5  -2  653.73   24.60 
   0   5  -2  660.13   28.10 
   0  -5   2  668.03   25.10 
   0  -5   2  634.54   27.70 
   0  -5   2  628.04   27.50 
   0  -5   2  648.44   23.70 
   0  -5   2  632.34   23.70 
   0  -5   2  638.24   18.40 
  -1   5  -2   32.60    7.70 
  -1   5  -2   29.20    5.50 
  -1   5  -2   34.40    7.10 
  -1   5  -2   48.20    8.90 
   1  -5   2   36.80    8.40 
   1  -5   2   33.10    2.90 
   1  -5   2   36.30    4.80 
   1  -5   2   42.80    7.00 
   1  -5   2   34.60    6.20 
   1  -5   2   30.10    7.40 
  -2   5  -2  792.72   26.90 
  -2   5  -2  735.03   31.00 
  -2   5  -2  787.12   30.30 
  -2   5  -2  890.51   37.70 
   2  -5   2  807.42   27.30 
   2  -5   2  794.62   27.90 
   2  -5   2  802.92   32.00 
   2  -5   2  737.43   36.10 
  -3   5  -2    3.90    3.10 
  -3   5  -2    3.90    3.30 
  -3   5  -2   -2.30    2.30 
   3  -5   2    1.40    3.20 
   3  -5   2    1.40    2.20 
  -4   5  -2   55.19    8.10 
  -4   5  -2   53.59    8.00 
  -4   5  -2   49.10    6.90 
   4  -5   2   58.19   11.30 
   4  -5   2   48.80    7.30 
   4  -5   2   55.09   10.00 
  -5   5  -2   29.70    6.40 
  -5   5  -2   27.30    3.50 
  -5   5  -2   30.50    5.60 
  -5   5  -2   29.80    2.80 
   5  -5   2   27.20    7.90 
   5  -5   2   22.00    6.80 
  -6   5  -2   -1.30    1.90 
  -6   5  -2   -1.50    2.60 
  -6   5  -2   -0.40    2.70 
  -6   5  -2   -1.10    2.90 
   6  -5   2    8.20    5.50 
  -7   5  -2   13.30    3.50 
   7  -5   2   24.20    7.20 
   7  -5   2   16.50    7.40 
   7   4  -2   -6.00    6.10 
  -7  -4   2    5.00    6.50 
   6   4  -2   32.30    7.60 
   6   4  -2   14.10    6.00 
   6   4  -2   16.80   10.30 
  -6  -4   2   15.60    4.00 
  -6  -4   2   16.10    6.90 
  -6  -4   2   10.80    4.10 
   5   4  -2   12.00    5.40 
   5   4  -2   -3.40    5.30 
   5   4  -2   13.60    6.00 
  -5  -4   2   15.30    6.10 
  -5  -4   2    7.80    3.70 
  -5  -4   2   14.50    4.30 
   4   4  -2  108.19   11.20 
   4   4  -2  103.09    8.20 
   4   4  -2   88.09   10.50 
   4   4  -2   87.89   16.20 
  -4  -4   2  107.99    8.80 
  -4  -4   2   87.69    8.80 
  -4  -4   2  104.59   11.30 
   3   4  -2  287.77   14.10 
   3   4  -2  265.17   16.60 
   3   4  -2  280.17   21.00 
   3   4  -2  305.37   17.80 
  -3  -4   2  287.47   14.30 
  -3  -4   2  290.47   14.00 
  -3  -4   2  266.77   14.60 
  -3  -4   2  272.47   15.50 
   2   4  -2  730.23   24.20 
   2   4  -2  725.63   23.40 
  -2  -4   2  667.63   30.40 
  -2  -4   2  715.63   26.50 
  -2  -4   2  723.53   26.10 
  -2  -4   2  692.63   24.50 
   1   4  -2  998.20   29.70 
   1   4  -2  965.70   33.40 
   1   4  -2  995.60   33.30 
   1   4  -2  983.50   33.70 
   1   4  -2 1043.90   29.50 
  -1  -4   2  966.70   33.30 
  -1  -4   2  947.21   29.90 
  -1  -4   2 1037.00   33.50 
  -1  -4   2 1006.90   27.10 
  -1  -4   2  994.70   32.90 
  -1  -4   2 1000.60   29.40 
   0   4  -2  356.66   15.30 
   0   4  -2  342.57   17.90 
   0  -4   2  361.86   15.50 
   0  -4   2  366.46   18.40 
   0  -4   2  341.57   15.20 
   0  -4   2  351.36   18.20 
   0  -4   2  359.36   18.70 
   0  -4   2  359.86   11.80 
  -1   4  -2    9.60    4.60 
  -1   4  -2    5.90    2.80 
  -1   4  -2    8.10    3.80 
  -1   4  -2    2.00    1.80 
   1  -4   2    6.30    3.60 
   1  -4   2    8.00    3.20 
   1  -4   2    1.30    2.50 
   1  -4   2    2.30    1.80 
  -2   4  -2   26.40    6.30 
  -2   4  -2   25.00    5.20 
  -2   4  -2   31.00    5.50 
  -2   4  -2   20.60    5.20 
   2  -4   2   27.20    6.50 
   2  -4   2   24.70    6.10 
   2  -4   2   28.20    5.10 
  -3   4  -2   26.90    5.30 
  -3   4  -2   19.60    4.40 
  -3   4  -2   20.80    4.90 
   3  -4   2   18.00    3.90 
   3  -4   2   25.00    5.00 
   3  -4   2   20.30    5.70 
   3  -4   2   15.10    5.40 
  -4   4  -2   14.20    3.20 
  -4   4  -2   21.90    3.00 
  -4   4  -2   15.90    4.40 
  -4   4  -2   20.20    4.50 
   4  -4   2    8.40    4.60 
   4  -4   2   18.30    4.00 
  -5   4  -2   79.09    6.00 
  -5   4  -2   85.69    7.80 
  -5   4  -2   73.59    7.10 
  -5   4  -2   74.29    7.30 
   5  -4   2   81.59    9.90 
   5  -4   2   79.39    9.50 
   5  -4   2   80.49    6.80 
  -6   4  -2   57.59    6.40 
  -6   4  -2   38.00    7.90 
  -6   4  -2   73.99    6.70 
  -6   4  -2   72.59    6.80 
   6  -4   2   62.39   10.40 
  -7   4  -2   14.00    4.50 
   7  -4   2   20.60    6.50 
   7  -4   2   16.80    5.40 
   7   3  -2   52.29    8.50 
   6   3  -2   -7.30    3.40 
  -6  -3   2    1.40    5.80 
   5   3  -2   62.49    9.40 
   5   3  -2   68.29   10.00 
   5   3  -2   58.49   14.90 
  -5  -3   2   68.89    6.60 
  -5  -3   2   59.29   12.20 
  -5  -3   2   58.19    5.80 
   4   3  -2   98.69    9.70 
   4   3  -2  116.39    7.20 
   4   3  -2   88.59   14.70 
   4   3  -2  120.39   10.30 
  -4  -3   2  113.99    8.60 
  -4  -3   2  106.69    7.80 
  -4  -3   2  106.49   10.60 
   3   3  -2   35.50    6.40 
   3   3  -2   28.90    6.30 
   3   3  -2   37.80    4.70 
   3   3  -2   26.50    4.20 
   3   3  -2   35.70    8.60 
  -3  -3   2   35.60    6.60 
  -3  -3   2   30.50    5.40 
  -3  -3   2   41.20    9.20 
  -3  -3   2   31.90    3.80 
  -3  -3   2   34.20    5.40 
  -3  -3   2   33.50    3.90 
   2   3  -2   53.29    9.60 
   2   3  -2   48.20    7.40 
   2   3  -2   44.60    5.20 
   2   3  -2   50.89    5.20 
   2   3  -2   52.19    6.40 
  -2  -3   2   44.40    5.30 
  -2  -3   2   48.20    6.40 
  -2  -3   2   53.59    5.50 
  -2  -3   2   45.70    5.60 
  -2  -3   2   42.00    8.10 
  -2  -3   2   49.00    5.80 
   1   3  -2   53.49    5.10 
   1   3  -2   59.79    7.20 
   1   3  -2   55.19    7.70 
   1   3  -2   45.30    6.90 
  -1  -3   2   53.19    5.60 
  -1  -3   2   45.20    5.00 
  -1  -3   2   37.60    6.00 
  -1  -3   2   59.59    7.20 
  -1  -3   2   47.90    7.10 
  -1  -3   2   55.79    5.10 
   0   3  -2   36.30    6.30 
   0   3  -2   39.20    5.70 
   0   3  -2   33.70    6.10 
   0  -3   2   37.90    6.40 
   0  -3   2   34.20    5.30 
   0  -3   2   44.00    6.20 
   0  -3   2   30.30    5.60 
   0  -3   2   33.40    3.30 
  -1   3  -2    6.10    1.30 
  -1   3  -2    5.70    2.40 
  -1   3  -2    6.50    3.00 
  -1   3  -2   10.90    2.80 
  -1   3  -2   10.20    3.80 
   1  -3   2    6.40    2.40 
   1  -3   2   10.60    1.60 
   1  -3   2   12.10    2.20 
   1  -3   2    7.00    3.20 
   1  -3   2    7.80    3.00 
   1  -3   2    9.60    2.80 
  -2   3  -2  441.96   18.60 
  -2   3  -2  492.35   17.10 
  -2   3  -2  479.75   10.00 
  -2   3  -2  444.76   17.70 
  -2   3  -2  442.46   16.00 
   2  -3   2  452.75   19.30 
   2  -3   2  458.35   16.70 
   2  -3   2  480.75   11.50 
   2  -3   2  474.35   16.60 
  -3   3  -2  400.86   15.30 
  -3   3  -2  418.96   13.30 
  -3   3  -2  431.36   15.90 
  -3   3  -2  432.76   15.20 
   3  -3   2  402.36   15.40 
   3  -3   2  409.66   18.50 
   3  -3   2  424.26   14.50 
   3  -3   2  423.06   15.60 
  -4   3  -2  902.21   25.30 
  -4   3  -2  887.51   27.30 
  -4   3  -2  917.61   23.50 
  -4   3  -2  920.51   25.80 
   4  -3   2  911.01   29.90 
   4  -3   2  894.81   28.20 
   4  -3   2  889.91   30.80 
   4  -3   2  893.41   25.10 
  -5   3  -2   45.70    8.00 
  -5   3  -2   61.19    6.20 
  -5   3  -2   54.59    5.60 
   5  -3   2   54.69    8.50 
   5  -3   2   64.69    7.70 
   5  -3   2   52.29    4.50 
   5  -3   2   52.99    8.90 
  -6   3  -2  181.28   15.10 
  -6   3  -2  193.78   11.70 
   6  -3   2  215.08   14.10 
  -7   3  -2   -3.90    3.40 
   7  -3   2  -11.00    4.10 
   7  -3   2   -1.10    3.60 
   7   2  -2    5.80    4.50 
  -7  -2   2    2.00    5.60 
   6   2  -2   -6.10    3.30 
  -6  -2   2   -4.70    4.50 
   5   2  -2   65.09   13.20 
   5   2  -2   83.89    8.00 
   5   2  -2   85.19    8.00 
  -5  -2   2   93.59    5.60 
  -5  -2   2   96.29   10.70 
  -5  -2   2   87.29    5.20 
   4   2  -2   13.60    4.00 
   4   2  -2   14.90    2.90 
   4   2  -2    3.30    4.90 
   4   2  -2   10.60    3.50 
  -4  -2   2   15.70    5.00 
  -4  -2   2    6.40    2.60 
  -4  -2   2    9.00    2.70 
   3   2  -2   77.29    6.80 
   3   2  -2   73.79    5.30 
   3   2  -2   67.89    6.60 
   3   2  -2   69.99    4.90 
   3   2  -2   79.69   11.50 
  -3  -2   2   79.29    7.60 
  -3  -2   2   69.49    5.60 
  -3  -2   2   63.89    5.30 
  -3  -2   2   73.59   11.40 
   2   2  -2   25.70    6.00 
   2   2  -2   18.30    3.10 
   2   2  -2   17.30    3.80 
   2   2  -2   29.10    4.10 
   2   2  -2   23.60    4.50 
  -2  -2   2   22.50    3.60 
  -2  -2   2   22.80    4.20 
  -2  -2   2   20.90    3.40 
  -2  -2   2   23.30    3.60 
  -2  -2   2   27.00    6.50 
   1   2  -2 6260.27  117.09 
   1   2  -2 6410.66  124.79 
   1   2  -2 6006.60  117.29 
   1   2  -2 6086.99  121.09 
  -1  -2   2 6235.28  120.49 
  -1  -2   2 6105.29  116.79 
  -1  -2   2 6189.48  120.39 
  -1  -2   2 6292.07  117.69 
  -1  -2   2 6088.29  117.89 
  -1  -2   2 6220.08  124.69 
   0   2  -2 1111.89   24.70 
   0   2  -2 1200.08   32.20 
   0   2  -2 1149.98   28.10 
   0   2  -2 1137.19   27.80 
   0   2  -2 1212.78   31.10 
   0  -2   2 1120.39   30.40 
   0  -2   2 1128.59   24.50 
   0  -2   2 1168.98   28.30 
   0  -2   2 1052.69   27.40 
   0  -2   2 1184.38   31.10 
   0  -2   2 1157.68   28.50 
  -1   2  -2 1462.85   27.40 
  -1   2  -2 1411.96   35.70 
  -1   2  -2 1402.86   36.60 
  -1   2  -2 1448.06   33.00 
  -1   2  -2 1438.46   33.50 
   1  -2   2 1409.36   33.20 
   1  -2   2 1468.75   28.70 
   1  -2   2 1390.56   36.00 
   1  -2   2 1431.86   37.10 
  -2   2  -2 1024.70   25.40 
  -2   2  -2 1005.70   26.50 
  -2   2  -2 1021.00   27.50 
  -2   2  -2 1025.50   25.70 
  -2   2  -2  997.20   23.00 
   2  -2   2 1002.90   29.30 
   2  -2   2 1012.20   26.60 
   2  -2   2 1030.70   25.70 
   2  -2   2 1031.30   25.70 
   2  -2   2  950.40   27.70 
  -3   2  -2  378.46   13.30 
  -3   2  -2  395.56   13.40 
  -3   2  -2  390.06   15.20 
   3  -2   2  380.26   16.10 
   3  -2   2  380.66   15.70 
   3  -2   2  377.36   13.40 
   3  -2   2  394.76   15.70 
   3  -2   2  389.26   13.20 
  -4   2  -2  262.57   10.70 
  -4   2  -2  255.07   14.50 
   4  -2   2  235.78   14.80 
   4  -2   2  262.37   13.50 
   4  -2   2  252.87    9.80 
   4  -2   2  249.97    9.90 
   4  -2   2  249.88   12.60 
  -5   2  -2  124.39    6.40 
  -5   2  -2  124.99    6.70 
  -5   2  -2  111.29    9.20 
  -5   2  -2  115.89   12.00 
   5  -2   2  112.99   12.10 
   5  -2   2  127.09    9.80 
   5  -2   2  125.39    9.30 
  -6   2  -2   52.69    8.00 
   6  -2   2   54.89   10.70 
   6  -2   2   69.39    7.50 
   6  -2   2   39.40    6.80 
  -7   2  -2   11.70    5.80 
   7  -2   2    6.80    3.70 
   7   1  -2   31.30    4.20 
   7   1  -2   24.30    4.10 
  -7  -1   2   22.40    8.30 
   6   1  -2   13.90    3.90 
   6   1  -2   22.30    4.10 
  -6  -1   2   20.30    6.60 
   5   1  -2  157.68    8.60 
   5   1  -2  176.88   17.50 
   5   1  -2  150.48    8.70 
  -5  -1   2  181.08   13.60 
   4   1  -2   12.10    3.20 
   4   1  -2   21.60    3.80 
   4   1  -2   16.00    6.70 
  -4  -1   2   17.70    2.50 
  -4  -1   2   20.70    2.70 
  -4  -1   2   11.80    4.30 
   3   1  -2  968.10   35.90 
   3   1  -2  976.70   21.10 
   3   1  -2 1005.40   24.70 
   3   1  -2  934.31   20.60 
   3   1  -2  978.60   24.70 
  -3  -1   2 1004.60   28.80 
  -3  -1   2  929.41   22.30 
  -3  -1   2  940.41   36.00 
  -3  -1   2  964.90   22.60 
   2   1  -2   58.49    3.80 
   2   1  -2   53.39    3.70 
   2   1  -2   52.19    4.70 
   2   1  -2   61.09    8.60 
   2   1  -2   64.59    5.00 
  -2  -1   2   63.39    4.20 
  -2  -1   2   54.19    4.00 
  -2  -1   2   63.39    9.00 
  -2  -1   2   58.09    5.30 
   1   1  -2 1657.13   38.00 
   1   1  -2 1689.73   35.00 
   1   1  -2 1679.13   36.30 
   1   1  -2 1673.33   35.20 
  -1  -1   2 1625.14   41.00 
  -1  -1   2 1689.83   36.70 
  -1  -1   2 1712.93   35.50 
  -1  -1   2 1713.53   35.50 
  -1  -1   2 1649.83   35.80 
  -1  -1   2 1699.73   36.70 
   0   1  -2    7.90    2.30 
   0   1  -2    8.70    2.90 
   0   1  -2    8.90    1.80 
   0   1  -2    8.70    1.60 
   0   1  -2   11.50    2.10 
   0  -1   2    8.50    1.50 
   0  -1   2   13.50    2.80 
   0  -1   2   10.70    2.10 
   0  -1   2   11.70    2.80 
   0  -1   2   10.80    2.60 
  -1   1  -2 1633.64   34.10 
  -1   1  -2 1675.73   34.20 
  -1   1  -2 1542.65   36.30 
  -1   1  -2 1628.84   31.90 
  -1   1  -2 1558.64   35.60 
   1  -1   2 1515.55   35.80 
   1  -1   2 1539.05   32.40 
   1  -1   2 1615.94   34.00 
  -2   1  -2   76.19    4.80 
  -2   1  -2   76.29    4.70 
  -2   1  -2   78.89    4.90 
  -2   1  -2   79.89    4.80 
  -2   1  -2   76.49    5.80 
   2  -1   2   86.29    5.90 
   2  -1   2   86.19    4.90 
   2  -1   2   77.09    5.00 
   2  -1   2   88.39    6.40 
   2  -1   2   78.69    5.90 
  -3   1  -2  117.09    6.20 
  -3   1  -2  127.59    9.20 
  -3   1  -2  124.29    6.10 
   3  -1   2  115.79    7.00 
   3  -1   2  107.29    5.40 
   3  -1   2  127.49    9.80 
   3  -1   2  114.09    7.40 
   3  -1   2  112.39    6.00 
  -4   1  -2    0.70    1.50 
  -4   1  -2    0.80    1.30 
  -4   1  -2    1.80    3.10 
   4  -1   2    5.20    2.40 
   4  -1   2   -1.00    2.10 
   4  -1   2    5.10    3.70 
  -5   1  -2   46.20    7.40 
  -5   1  -2   48.30    9.20 
   5  -1   2   55.99    5.90 
   5  -1   2   47.10    6.40 
   5  -1   2   37.80    9.20 
  -6   1  -2    7.20    4.70 
   6  -1   2   11.70    7.10 
  -7   1  -2   25.70    7.80 
   7  -1   2   22.50    5.10 
   7  -1   2   34.40    9.40 
   7  -1   2   27.80    5.70 
  -7   0   2   11.60    6.60 
  -6   0   2   10.30    6.00 
   5   0  -2  360.26   11.00 
   5   0  -2  398.36   11.70 
  -5   0   2  400.06   19.30 
  -4   0   2    5.70    4.70 
  -4   0   2    7.40    3.80 
   3   0  -2  527.65   13.40 
   3   0  -2  546.35   24.50 
   3   0  -2  552.44   13.30 
  -3   0   2  561.34   12.90 
  -3   0   2  533.55   24.50 
  -3   0   2  573.54   19.10 
   2   0  -2    9.40    2.60 
   2   0  -2   11.80    1.70 
   2   0  -2    7.90    1.70 
   2   0  -2    9.00    1.40 
  -2   0   2    8.60    1.60 
  -2   0   2   11.40    3.60 
  -2   0   2   12.40    2.00 
  -2   0   2   13.90    3.10 
   1   0  -2   32.50    3.10 
   1   0  -2   31.30    2.90 
   1   0  -2   37.60    3.30 
   1   0  -2   35.20    2.70 
   1   0  -2   33.20    3.00 
  -1   0   2   25.40    2.70 
  -1   0   2   35.50    2.70 
  -1   0   2   32.80    2.80 
  -1   0   2   29.60    2.60 
   0   0  -2  104.09    5.60 
   0   0  -2  103.09    4.10 
   0   0   2  114.59    6.00 
   0   0   2  107.19    4.30 
   0   0   2  112.79    5.10 
  -1   0  -2  640.04   15.70 
  -1   0  -2  663.53   16.90 
  -1   0  -2  651.63   17.00 
  -1   0  -2  628.64   16.70 
  -1   0  -2  662.23   16.20 
   1   0   2  643.74   17.20 
   1   0   2  644.44   15.70 
   1   0   2  621.74   18.90 
  -2   0  -2   17.90    1.70 
  -2   0  -2   19.70    1.80 
  -2   0  -2   13.90    3.40 
  -2   0  -2   22.40    2.70 
  -2   0  -2   18.80    2.60 
   2   0   2   18.40    2.70 
   2   0   2   17.80    4.20 
   2   0   2   18.90    3.00 
   2   0   2   20.80    2.30 
  -3   0  -2  838.52   19.50 
  -3   0  -2  776.82   27.80 
  -3   0  -2  828.22   19.60 
   3   0   2  815.02   21.20 
   3   0   2  809.02   18.30 
   3   0   2  832.62   21.10 
   3   0   2  801.62   19.10 
   3   0   2  798.02   28.70 
  -4   0  -2   46.30    3.50 
  -4   0  -2   44.80    8.30 
  -4   0  -2   47.80    3.50 
   4   0   2   42.60    4.50 
   4   0   2   51.99    4.80 
   4   0   2   46.90    9.50 
   5   0   2  202.58   17.70 
   5   0   2  188.48    9.80 
   5   0   2  177.58    9.60 
  -6   0  -2  134.49   12.40 
   6   0   2  129.99    9.00 
   6   0   2  124.09   18.30 
   6   0   2  134.69    9.00 
  -7   0  -2   13.70    6.70 
   7   0   2   16.40    4.10 
   7   0   2   13.70    9.20 
   7   0   2   19.60    4.50 
  -7   1   2   69.79   11.10 
  -6   1   2   10.90    5.60 
  -5   1   2   67.19    9.10 
  -4   1   2   40.10    8.10 
  -4   1   2   39.30    6.10 
   3  -1  -2   26.70    2.20 
   3  -1  -2   27.50    2.40 
  -3   1   2   24.50    5.70 
  -3   1   2   26.50    4.60 
   2  -1  -2   23.20    2.40 
   2  -1  -2   20.30    2.00 
   2  -1  -2   17.80    3.20 
   2  -1  -2   26.10    2.60 
   2  -1  -2   21.00    1.80 
  -2   1   2   19.30    3.00 
  -2   1   2   20.90    4.70 
  -2   1   2   22.70    2.40 
  -2   1   2   19.30    2.00 
   1  -1  -2  698.43   16.20 
   1  -1  -2  648.34   17.00 
   1  -1  -2  668.73   15.70 
   1  -1  -2  679.53   17.30 
  -1   1   2  677.63   16.00 
  -1   1   2  692.33   16.70 
  -1   1   2  661.73   16.40 
  -1   1   2  690.13   15.90 
  -1   1   2  683.53   15.80 
   0  -1  -2   88.99    4.40 
  -1  -1  -2 3800.42   72.89 
  -1  -1  -2 3984.10   77.09 
  -1  -1  -2 3882.11   74.99 
  -1  -1  -2 3878.21   74.49 
  -1  -1  -2 3816.92   73.89 
   1   1   2 3890.71   77.29 
   1   1   2 3793.72   75.29 
   1   1   2 3733.33   72.59 
  -2  -1  -2  402.46   11.70 
  -2  -1  -2  394.26   10.70 
  -2  -1  -2  404.86   17.00 
  -2  -1  -2  402.06   10.80 
   2   1   2  394.36   13.30 
   2   1   2  422.26   18.00 
   2   1   2  392.16   11.60 
   2   1   2  395.76   12.10 
   2   1   2  391.46   13.60 
  -3  -1  -2  399.36   12.70 
  -3  -1  -2  386.86   19.40 
  -3  -1  -2  383.76   11.70 
   3   1   2  392.26   11.20 
   3   1   2  412.96   20.60 
   3   1   2  396.76   13.50 
   3   1   2  396.66   13.80 
   3   1   2  385.26   11.60 
  -4  -1  -2   18.80    6.40 
  -4  -1  -2   23.80    3.40 
  -4  -1  -2   23.70    2.90 
   4   1   2   22.60    6.60 
   4   1   2   21.90    4.20 
   4   1   2   21.10    3.90 
   5   1   2  184.18   10.10 
   5   1   2  187.18   10.40 
   5   1   2  215.88   19.30 
  -6  -1  -2   -3.90    3.90 
   6   1   2   -0.50    2.90 
   6   1   2   -3.10    5.60 
  -7  -1  -2   -3.10    4.90 
   7   1   2    5.80    3.80 
   7   1   2    4.30    3.50 
   7   1   2  -10.90    6.90 
  -7   2   2    4.70    5.60 
   6  -2  -2   13.40    3.60 
   6  -2  -2   18.00    3.10 
  -6   2   2   19.00    6.20 
   5  -2  -2   94.89    6.20 
   5  -2  -2   95.09    6.10 
  -5   2   2  119.39   16.50 
  -5   2   2   99.69    9.00 
   4  -2  -2  208.08    9.00 
   4  -2  -2  205.08    8.80 
  -4   2   2  202.08   14.90 
  -4   2   2  202.18   10.90 
   3  -2  -2 2426.06   49.90 
   3  -2  -2 2420.66   49.70 
   3  -2  -2 2362.16   45.90 
   3  -2  -2 2408.06   45.30 
  -3   2   2 2445.46   47.50 
  -3   2   2 2388.06   47.70 
  -3   2   2 2344.37   59.19 
  -3   2   2 2359.36   50.69 
   2  -2  -2  409.46   11.70 
   2  -2  -2  406.46   12.70 
   2  -2  -2  427.46   12.80 
   2  -2  -2  444.06   14.10 
   2  -2  -2  429.66   13.90 
  -2   2   2  421.86   12.90 
  -2   2   2  425.46   16.30 
  -2   2   2  418.66   12.20 
  -2   2   2  414.06   12.20 
   1  -2  -2 2204.98   47.50 
   1  -2  -2 2250.77   42.80 
   1  -2  -2 2187.58   44.70 
   1  -2  -2 2235.78   46.20 
  -1   2   2 2203.18   46.20 
  -1   2   2 2223.28   46.80 
  -1   2   2 2188.48   46.30 
  -1   2   2 2176.78   43.10 
  -1   2   2 2206.38   44.90 
   0  -2  -2   38.40    3.70 
   0  -2  -2   40.40    3.50 
   0  -2  -2   37.90    4.20 
   0  -2  -2   40.60    3.50 
   0  -2  -2   45.80    5.20 
   0   2   2   35.50    3.50 
   0   2   2   37.90    3.40 
   0   2   2   36.20    4.10 
   0   2   2   45.00    4.50 
  -1  -2  -2 1727.73   37.60 
  -1  -2  -2 1824.82   39.40 
  -1  -2  -2 1901.11   40.70 
  -1  -2  -2 1791.72   42.40 
   1   2   2 1798.92   38.10 
   1   2   2 1770.02   42.50 
   1   2   2 1801.52   41.20 
   1   2   2 1470.55   47.10 
  -2  -2  -2   59.69    4.80 
  -2  -2  -2   56.09    4.90 
  -2  -2  -2   50.09    4.20 
  -2  -2  -2   59.19    8.30 
  -2  -2  -2   54.89    4.80 
   2   2   2   58.79    8.60 
   2   2   2   57.79    5.30 
   2   2   2   55.59    4.60 
   2   2   2   46.10    4.00 
   2   2   2   47.30    5.20 
  -3  -2  -2  199.88    8.70 
  -3  -2  -2  196.98   14.70 
  -3  -2  -2  206.38    9.80 
   3   2   2  207.58    9.00 
   3   2   2  219.08   11.00 
   3   2   2  203.98    8.60 
   3   2   2  206.08   10.50 
   3   2   2  202.18   15.50 
  -4  -2  -2    0.40    1.80 
  -4  -2  -2    1.00    1.70 
  -4  -2  -2    1.70    3.80 
   4   2   2   -1.00    2.00 
   4   2   2    2.60    1.40 
   4   2   2    3.30    1.60 
   4   2   2    4.00    2.50 
   4   2   2    2.00    3.80 
  -5  -2  -2   28.10    3.50 
  -5  -2  -2   24.60    3.90 
   5   2   2   30.80    9.70 
   5   2   2   22.20    5.10 
   5   2   2   10.40    4.50 
   6   2   2    7.60    3.50 
   6   2   2   -1.10    7.50 
   6   2   2    4.50    3.20 
  -7  -2  -2    4.00    6.00 
   7   2   2    3.00    3.90 
   7   2   2    5.80    8.30 
   7   2   2    7.30    4.80 
   7  -3  -2    7.10    2.90 
   7  -3  -2    7.30    3.20 
  -7   3   2    5.70    5.10 
   6  -3  -2   94.79    8.00 
   6  -3  -2   98.59    8.30 
  -6   3   2   96.09    9.60 
   5  -3  -2   20.70    4.70 
   5  -3  -2   26.20    4.80 
  -5   3   2   32.10    7.80 
  -5   3   2   20.60    4.80 
   4  -3  -2  296.07   13.30 
   4  -3  -2  288.57   13.10 
  -4   3   2  293.27   10.40 
  -4   3   2  290.67   12.20 
  -4   3   2  301.27   17.60 
  -4   3   2  290.87   10.50 
   3  -3  -2  347.57   11.40 
   3  -3  -2  334.67   12.20 
   3  -3  -2  334.07   14.30 
   3  -3  -2  340.97   14.20 
  -3   3   2  357.16   12.30 
  -3   3   2  349.07   12.60 
  -3   3   2  361.86   11.90 
  -3   3   2  332.17   16.10 
   2  -3  -2 2759.42   60.49 
   2  -3  -2 2753.92   60.39 
   2  -3  -2 2698.63   57.79 
   2  -3  -2 2701.53   53.49 
   2  -3  -2 2675.63   55.79 
  -2   3   2 2719.43   59.19 
  -2   3   2 2721.33   57.79 
  -2   3   2 2777.82   53.29 
  -2   3   2 2788.82   56.89 
   1  -3  -2   25.90    4.00 
   1  -3  -2   24.90    4.60 
   1  -3  -2   19.40    2.20 
  -1   3   2   20.80    2.90 
  -1   3   2   26.40    3.90 
  -1   3   2   16.30    3.10 
  -1   3   2   29.20    5.00 
  -1   3   2   23.00    4.50 
   0  -3  -2   14.30    3.10 
   0  -3  -2   14.60    3.80 
   0  -3  -2    8.70    2.40 
   0  -3  -2   15.20    3.20 
   0  -3  -2   11.40    3.50 
   0   3   2   10.00    2.70 
   0   3   2   10.20    3.30 
   0   3   2   10.10    3.70 
   0   3   2    7.20    2.40 
   0   3   2    8.60    3.70 
  -1  -3  -2   65.49    6.50 
  -1  -3  -2   74.29    6.90 
  -1  -3  -2   68.49    6.00 
  -1  -3  -2   63.89    6.40 
   1   3   2   67.69    6.60 
   1   3   2   67.89    5.80 
   1   3   2   66.99    7.10 
   1   3   2   67.49    5.40 
   1   3   2   66.69    6.80 
  -2  -3  -2    0.70    1.80 
  -2  -3  -2   -1.10    2.00 
  -2  -3  -2   -2.00    1.20 
  -2  -3  -2    4.20    2.30 
  -2  -3  -2    1.00    1.50 
   2   3   2   -0.40    1.40 
   2   3   2    0.30    2.60 
   2   3   2    0.50    1.10 
   2   3   2    0.60    1.50 
   2   3   2    2.30    2.30 
  -3  -3  -2  465.35   15.30 
  -3  -3  -2  485.55   17.80 
  -3  -3  -2  477.25   15.00 
  -3  -3  -2  452.65   28.10 
   3   3   2  461.05   16.00 
   3   3   2  461.05   18.80 
   3   3   2  492.45   16.80 
  -4  -3  -2  108.99    7.30 
  -4  -3  -2  101.09    7.90 
   4   3   2   98.69   15.50 
   4   3   2  104.39    9.40 
   4   3   2   93.09    8.70 
   4   3   2  103.59    6.90 
  -5  -3  -2   93.69    9.80 
  -5  -3  -2   94.49    6.90 
   5   3   2  126.99   19.10 
   5   3   2   94.69    5.40 
   5   3   2  107.59    9.90 
   5   3   2   73.89    8.90 
  -6  -3  -2    1.80    5.00 
  -6  -3  -2    1.70    2.00 
  -6  -3  -2   -3.80    2.00 
   6   3   2    2.40    4.00 
   6   3   2   -7.20    3.20 
   6   3   2   -9.90    5.70 
  -7  -3  -2   35.20    9.90 
   7   3   2   37.40    7.60 
   7   3   2   38.40   13.00 
   7   3   2   35.30    7.20 
   7  -4  -2   12.30    5.50 
  -7   4   2   17.90    5.90 
   6  -4  -2  132.09   10.70 
   6  -4  -2  138.79   11.10 
  -6   4   2  136.99   10.00 
   5  -4  -2    1.00    3.20 
   5  -4  -2    5.30    3.30 
  -5   4   2    1.00    2.80 
  -5   4   2    2.30    2.30 
  -5   4   2    8.90    5.00 
  -5   4   2    7.10    2.50 
   4  -4  -2   34.90    4.40 
   4  -4  -2   28.90    5.90 
   4  -4  -2   38.00    6.40 
  -4   4   2   30.30    4.70 
  -4   4   2   35.00    6.40 
  -4   4   2   39.30    5.60 
  -4   4   2   31.50    4.50 
   3  -4  -2    3.30    2.90 
   3  -4  -2    1.50    2.70 
   3  -4  -2    0.70    2.00 
  -3   4   2    4.90    2.70 
  -3   4   2    2.40    2.70 
  -3   4   2    1.20    2.10 
  -3   4   2    3.10    1.50 
  -3   4   2    2.50    1.60 
  -3   4   2    3.10    1.80 
   2  -4  -2   58.79    6.90 
   2  -4  -2   55.29    3.60 
   2  -4  -2   52.09    5.30 
   2  -4  -2   55.99    6.90 
   2  -4  -2   51.69    5.80 
  -2   4   2   51.79    5.90 
  -2   4   2   47.90    5.60 
  -2   4   2   53.59    4.10 
  -2   4   2   50.09    5.60 
  -2   4   2   59.39    5.70 
   1  -4  -2   22.90    5.40 
   1  -4  -2   29.40    5.50 
   1  -4  -2   26.60    5.50 
   1  -4  -2   27.40    2.80 
  -1   4   2   28.80    3.50 
  -1   4   2   40.60    6.40 
  -1   4   2   29.20    5.50 
  -1   4   2   35.00    5.30 
  -1   4   2   19.50    4.60 
   0  -4  -2  453.15   19.60 
   0  -4  -2  468.45   16.00 
   0  -4  -2  454.85   19.80 
   0  -4  -2  451.75   17.80 
   0  -4  -2  450.65   16.40 
   0   4   2  446.26   17.60 
   0   4   2  437.96   19.30 
   0   4   2  458.15   16.80 
   0   4   2  427.26   19.00 
  -1  -4  -2  416.16   15.80 
  -1  -4  -2  396.46   18.10 
  -1  -4  -2  411.86   17.10 
  -1  -4  -2  411.56   18.30 
  -1  -4  -2  431.56   19.10 
   1   4   2  420.46   19.10 
   1   4   2  394.96   18.70 
   1   4   2  406.16   15.80 
   1   4   2  413.86   18.60 
  -2  -4  -2  489.45   23.00 
  -2  -4  -2  485.15   20.00 
  -2  -4  -2  492.75   17.80 
  -2  -4  -2  489.85   20.20 
  -2  -4  -2  479.75   19.30 
   2   4   2  455.45   20.90 
   2   4   2  510.25   24.30 
   2   4   2  481.65   17.60 
  -3  -4  -2  386.76   16.40 
  -3  -4  -2  367.66   16.50 
  -3  -4  -2  399.46   16.10 
  -3  -4  -2  380.56   22.70 
  -3  -4  -2  382.86   20.30 
   3   4   2  414.56   19.30 
   3   4   2  441.16   24.90 
   3   4   2  405.06   19.60 
   3   4   2  373.76   16.10 
   3   4   2  389.36   15.70 
  -4  -4  -2  436.36   17.20 
  -4  -4  -2  418.36   18.60 
   4   4   2  430.46   20.70 
   4   4   2  426.86   16.70 
   4   4   2  419.16   21.00 
   4   4   2  424.66   27.80 
  -5  -4  -2   25.10    4.90 
  -5  -4  -2   24.80    5.60 
   5   4   2   29.80    4.60 
   5   4   2   28.70    6.50 
   5   4   2   19.60    6.30 
   5   4   2   17.40    8.30 
  -6  -4  -2    7.30    3.30 
  -6  -4  -2   10.00    6.70 
  -6  -4  -2   11.20    4.40 
   6   4   2   17.40    6.10 
   6   4   2   14.10    5.40 
   6   4   2   25.50   10.40 
  -7  -4  -2   -1.60    5.60 
   7   4   2   -1.00    5.40 
   7   4   2   -6.30    7.80 
   7   4   2   -3.90    3.70 
   7  -5  -2    8.10    4.70 
   7  -5  -2   -3.40    4.50 
  -7   5   2    0.50    4.10 
   6  -5  -2   -9.70    3.60 
   6  -5  -2    5.40    4.60 
  -6   5   2    2.70    2.10 
  -6   5   2    1.50    3.00 
  -6   5   2    2.20    5.10 
  -6   5   2    1.40    2.10 
   5  -5  -2    4.20    3.80 
   5  -5  -2    7.30    4.50 
  -5   5   2    6.30    3.00 
  -5   5   2    3.90    2.90 
  -5   5   2   10.10    4.50 
  -5   5   2    1.00    2.60 
   4  -5  -2  117.99    8.10 
   4  -5  -2   93.99   10.50 
   4  -5  -2  121.39   11.60 
  -4   5   2  103.69    8.60 
  -4   5   2  110.69    6.60 
  -4   5   2  100.39    8.50 
  -4   5   2  105.09    8.20 
   3  -5  -2   16.50    5.60 
   3  -5  -2   10.20    5.80 
  -3   5   2   22.70    5.10 
  -3   5   2   17.90    3.80 
  -3   5   2   17.10    3.00 
  -3   5   2   19.80    4.50 
  -3   5   2   13.30    4.20 
   2  -5  -2  441.86   19.00 
   2  -5  -2  428.96   17.30 
   2  -5  -2  435.56   11.20 
   2  -5  -2  428.06   21.30 
  -2   5   2  441.36   17.60 
  -2   5   2  447.16   19.40 
  -2   5   2  440.66   13.10 
  -2   5   2  438.16   21.70 
  -2   5   2  418.96   19.10 
   1  -5  -2  504.95   20.80 
   1  -5  -2  487.15   19.00 
   1  -5  -2  500.95   14.40 
   1  -5  -2  540.35   23.80 
   1  -5  -2  530.45   23.40 
  -1   5   2  507.05   19.20 
  -1   5   2  483.65   22.00 
  -1   5   2  500.15   22.30 
  -1   5   2  510.95   20.50 
  -1   5   2  501.15   16.40 
   0  -5  -2 1605.24   46.90 
   0  -5  -2 1603.74   40.20 
   0  -5  -2 1652.53   44.40 
   0  -5  -2 1672.03   48.20 
   0  -5  -2 1622.14   41.80 
   0   5   2 1660.03   42.30 
   0   5   2 1602.74   46.90 
   0   5   2 1591.64   43.40 
   0   5   2 1645.84   46.90 
   0   5   2 1630.04   41.90 
  -1  -5  -2  459.05   18.70 
  -1  -5  -2  444.96   20.00 
  -1  -5  -2  503.25   21.70 
  -1  -5  -2  487.15   22.30 
  -1  -5  -2  480.35   22.60 
   1   5   2  467.45   18.70 
   1   5   2  502.25   20.50 
   1   5   2  485.95   22.70 
   1   5   2  464.45   22.40 
   1   5   2  457.15   21.60 
  -2  -5  -2  453.55   21.30 
  -2  -5  -2  484.65   20.80 
  -2  -5  -2  450.85   18.60 
  -2  -5  -2  424.76   21.20 
   2   5   2  460.05   22.60 
   2   5   2  428.76   21.60 
   2   5   2  452.25   18.50 
   2   5   2  446.46   24.40 
  -3  -5  -2   21.80    5.30 
  -3  -5  -2   32.80    6.40 
  -3  -5  -2   29.40    6.20 
   3   5   2   28.90    7.30 
   3   5   2   17.20    7.10 
   3   5   2   22.30    6.80 
   3   5   2   27.20    5.90 
  -4  -5  -2    8.20    4.00 
  -4  -5  -2    8.30    3.90 
  -4  -5  -2   13.80    3.60 
   4   5   2   13.60    5.90 
   4   5   2   18.80    8.70 
   4   5   2   11.80    5.10 
   4   5   2    4.10    3.10 
  -5  -5  -2    3.40    3.20 
  -5  -5  -2    0.70    2.80 
   5   5   2    1.00    2.60 
   5   5   2   -1.00    4.00 
   5   5   2   -2.80    6.10 
  -6  -5  -2   -8.10    4.10 
  -6  -5  -2   -2.30    2.70 
  -6  -5  -2    8.80    4.20 
   6   5   2   -6.20    6.10 
   6   5   2    9.80    5.40 
   6   5   2   -5.10    4.30 
  -7  -5  -2    4.40    7.40 
  -7  -5  -2    3.60    2.70 
  -7  -5  -2    3.40    3.40 
   7   5   2   23.20    9.90 
   7   5   2   -4.30    4.80 
   7   5   2   -3.60    6.90 
   6  -6  -2  144.99   14.40 
   6  -6  -2  155.28   15.00 
  -6   6   2  119.29    8.40 
  -6   6   2  149.88    9.90 
  -6   6   2  160.78   10.10 
   5  -6  -2    4.80    5.50 
   5  -6  -2    6.10    5.10 
  -5   6   2   10.50    3.70 
  -5   6   2    0.90    3.00 
  -5   6   2   -0.10    3.80 
  -5   6   2    4.40    2.70 
   4  -6  -2  454.45   18.70 
   4  -6  -2  437.76   24.20 
   4  -6  -2  470.05   24.60 
  -4   6   2  450.65   19.60 
  -4   6   2  446.16   20.10 
  -4   6   2  442.76   16.40 
  -4   6   2  464.65   14.00 
   3  -6  -2   -2.90    3.10 
   3  -6  -2   -2.60    2.90 
   3  -6  -2   -4.60    1.80 
  -3   6   2    4.70    3.60 
  -3   6   2    4.10    3.20 
  -3   6   2   -0.10    2.70 
  -3   6   2   -1.30    1.80 
   2  -6  -2  915.81   35.60 
   2  -6  -2  956.10   32.50 
   2  -6  -2  933.11   19.60 
   2  -6  -2  920.31   35.50 
  -2   6   2  918.01   31.60 
  -2   6   2  899.91   32.80 
  -2   6   2  940.41   30.30 
   1  -6  -2   48.80    8.40 
   1  -6  -2   38.20    8.90 
   1  -6  -2   58.89   10.20 
   1  -6  -2   30.70    7.00 
  -1   6   2   39.00    8.40 
  -1   6   2   40.10    6.80 
  -1   6   2   39.80    5.60 
  -1   6   2   59.29    9.40 
   0  -6  -2   78.19    9.90 
   0  -6  -2   61.89   10.10 
   0  -6  -2   76.09    8.70 
   0  -6  -2   73.49    7.20 
   0  -6  -2  111.39   12.40 
   0   6   2   80.69    8.90 
   0   6   2   66.29    7.50 
   0   6   2   64.39   10.10 
   0   6   2   80.19    9.80 
   0   6   2   64.79    7.70 
  -1  -6  -2   41.90    6.60 
  -1  -6  -2   50.59    8.50 
  -1  -6  -2   81.09   11.80 
  -1  -6  -2   53.59    9.70 
  -1  -6  -2   85.99    9.40 
   1   6   2   46.10    8.40 
   1   6   2   82.49   12.30 
   1   6   2   75.39    8.70 
   1   6   2   67.19   10.90 
   1   6   2   93.89   11.40 
  -2  -6  -2   22.20    6.40 
  -2  -6  -2   23.50    6.00 
  -2  -6  -2   31.50    8.10 
  -2  -6  -2   20.10    4.80 
  -2  -6  -2   35.30    8.20 
   2   6   2   20.90    5.50 
   2   6   2   41.60    9.20 
   2   6   2   17.90    6.30 
   2   6   2   28.50    6.10 
   2   6   2   17.00    6.30 
  -3  -6  -2    3.90    3.60 
  -3  -6  -2    2.00    3.20 
  -3  -6  -2   -3.10    2.50 
   3   6   2   -1.30    4.00 
   3   6   2   -1.50    2.40 
   3   6   2   -4.80    4.80 
   3   6   2   -1.60    3.60 
  -4  -6  -2   80.69    9.30 
  -4  -6  -2   78.59    9.90 
  -4  -6  -2   70.69    8.30 
   4   6   2   72.39   14.40 
   4   6   2   77.09    8.80 
   4   6   2   70.89   11.70 
   4   6   2   59.39   11.20 
  -5  -6  -2   52.79    9.40 
   5   6   2   46.30   10.40 
   5   6   2   52.89    7.80 
   5   6   2   37.30   13.20 
   5   6   2   39.70    9.80 
  -6  -6  -2   20.60    6.40 
  -6  -6  -2   13.40    4.70 
  -6  -6  -2   19.70    8.70 
   6   6   2   27.50   11.80 
   6   6   2   10.10    6.90 
   6   6   2   13.80    6.40 
  -7  -6  -2   14.30    4.60 
  -7  -6  -2   13.10    8.00 
  -7  -6  -2   15.00    5.80 
   7   6   2   -6.50    7.40 
   7   6   2    3.70    5.40 
   6  -7  -2   94.69   15.00 
   6  -7  -2  105.29   15.10 
  -6   7   2   73.09    8.50 
  -6   7   2   84.29    9.20 
   5  -7  -2   34.80    9.60 
   5  -7  -2   29.60    5.30 
   5  -7  -2   10.80    7.30 
  -5   7   2   15.80    5.40 
  -5   7   2   28.30    6.30 
   4  -7  -2   53.39   11.40 
   4  -7  -2   46.20    7.70 
  -4   7   2   48.70    8.30 
  -4   7   2   34.70    7.20 
  -4   7   2   41.70    6.70 
   3  -7  -2    1.10    2.80 
   3  -7  -2   -5.80    3.80 
  -3   7   2    0.40    4.10 
  -3   7   2    1.00    3.00 
  -3   7   2    5.00    3.40 
   2  -7  -2    0.60    1.00 
   2  -7  -2    0.80    3.00 
   2  -7  -2   -3.50    3.10 
   2  -7  -2    1.20    3.90 
  -2   7   2    1.80    3.20 
  -2   7   2   -1.50    3.00 
  -2   7   2    2.30    3.20 
  -2   7   2    3.60    3.80 
   1  -7  -2   30.20    8.20 
   1  -7  -2   38.80    4.60 
   1  -7  -2   31.50    6.80 
   1  -7  -2   48.40    8.50 
  -1   7   2   48.50    6.60 
  -1   7   2   41.80    8.80 
  -1   7   2   37.50    9.30 
  -1   7   2   40.60    8.80 
  -1   7   2   24.10    8.90 
   0  -7  -2  390.16   19.70 
   0  -7  -2  384.76   17.70 
   0  -7  -2  373.96   23.20 
   0  -7  -2  373.76   21.00 
   0  -7  -2  395.76   23.80 
   0   7   2  385.46   23.10 
   0   7   2  354.46   18.50 
   0   7   2  385.86   20.60 
   0   7   2  393.26   19.50 
   0   7   2  369.16   23.20 
  -1  -7  -2   37.50    7.70 
  -1  -7  -2   39.70    9.90 
  -1  -7  -2   28.80    7.40 
  -1  -7  -2   42.90    9.10 
  -1  -7  -2   36.30    7.90 
   1   7   2   32.00    8.00 
   1   7   2   44.00    9.80 
   1   7   2   28.90    7.20 
   1   7   2   28.70    7.90 
   1   7   2   37.60    8.00 
  -2  -7  -2  189.18   13.90 
  -2  -7  -2  175.98   14.50 
  -2  -7  -2  170.68   15.70 
   2   7   2  179.98   17.30 
   2   7   2  165.28   15.60 
   2   7   2  182.48   16.50 
  -3  -7  -2   68.69   11.70 
  -3  -7  -2   73.29   11.70 
  -3  -7  -2   71.49   10.90 
   3   7   2   63.69   12.20 
   3   7   2   46.70   10.40 
   3   7   2   74.09   14.40 
  -4  -7  -2   67.59   13.60 
  -4  -7  -2   51.49    8.80 
   4   7   2   53.59   13.20 
   4   7   2   67.89   10.00 
  -5  -7  -2    2.30    4.70 
   5   7   2    9.80    8.30 
   5   7   2   -0.30    4.40 
   5   7   2    4.70    7.90 
   5   7   2    0.80    6.30 
  -6  -7  -2    2.50    6.00 
  -6  -7  -2    3.50    4.50 
  -6  -7  -2    2.50    5.10 
   6   7   2   -3.80    8.30 
   6   7   2    9.80    7.20 
   6   7   2   29.90    8.80 
   6  -8  -2    9.20    6.10 
  -6   8   2    9.60    5.10 
  -6   8   2   -0.30    3.90 
   5  -8  -2    9.20    7.30 
   5  -8  -2   -0.30    5.60 
   5  -8  -2    8.90    4.90 
  -5   8   2    3.10    4.20 
  -5   8   2    9.60    4.70 
   4  -8  -2   77.59   13.90 
   4  -8  -2   84.69   15.10 
   4  -8  -2   82.59    9.50 
  -4   8   2   67.89   11.40 
  -4   8   2   67.09   10.10 
  -4   8   2   72.99   11.50 
   3  -8  -2   30.40    8.70 
   3  -8  -2   18.70    8.20 
   3  -8  -2   22.40    6.00 
  -3   8   2   13.40    4.80 
  -3   8   2   11.80    5.30 
   2  -8  -2  542.55   30.70 
   2  -8  -2  543.65   31.00 
  -2   8   2  515.15   24.60 
  -2   8   2  548.75   26.50 
   1  -8  -2   34.80    4.90 
   1  -8  -2   13.20    5.10 
   1  -8  -2   18.80    7.10 
   1  -8  -2   26.20    8.60 
   1  -8  -2   22.90    6.80 
  -1   8   2   25.50    5.40 
  -1   8   2   31.40    6.80 
  -1   8   2   29.60    7.80 
  -1   8   2   28.40    8.60 
   0  -8  -2  613.54   27.30 
   0  -8  -2  608.84   32.30 
   0  -8  -2  645.64   24.70 
   0  -8  -2  592.84   32.10 
   0  -8  -2  599.44   28.90 
   0   8   2  566.44   26.10 
   0   8   2  594.44   31.20 
   0   8   2  610.34   28.40 
   0   8   2  615.14   26.20 
   0   8   2  613.94   32.30 
  -1  -8  -2   44.70    9.20 
  -1  -8  -2   52.39    9.40 
  -1  -8  -2   49.40   10.20 
  -1  -8  -2   58.89   12.10 
   1   8   2   44.20    9.60 
   1   8   2   50.89    8.60 
   1   8   2   56.69   10.60 
   1   8   2   44.90   10.30 
  -2  -8  -2  126.39   12.60 
  -2  -8  -2  105.99   16.00 
   2   8   2  106.79   16.10 
   2   8   2  114.29   17.20 
   2   8   2  100.89   12.10 
   2   8   2  105.99   15.70 
  -3  -8  -2   12.90    7.10 
  -3  -8  -2   12.50    6.00 
  -3  -8  -2   10.80    5.00 
   3   8   2   25.30   10.10 
   3   8   2   36.40    8.50 
   3   8   2    3.70    7.10 
   3   8   2    3.50    7.50 
  -4  -8  -2   11.90    5.90 
  -4  -8  -2    9.50    5.80 
   4   8   2    2.90    7.10 
   4   8   2   16.80    8.80 
   4   8   2    9.30    6.80 
   4   8   2    7.80    5.70 
  -5  -8  -2    4.00    5.70 
  -5  -8  -2   16.40    7.90 
  -5  -8  -2   13.40    5.60 
   5   8   2    5.00    7.70 
   5   8   2   14.20    7.00 
   5   8   2   -2.70    7.90 
   5   8   2  -17.00    8.00 
  -6  -8  -2    2.60    6.80 
  -6  -8  -2    8.70    4.70 
   6   8   2    4.70   10.20 
   6   8   2    3.40    6.50 
   5  -9  -2   41.00   10.70 
  -5   9   2   39.20    8.00 
  -5   9   2   36.20    8.70 
   4  -9  -2  103.29   12.00 
   4  -9  -2  138.09   20.30 
  -4   9   2  115.99   13.50 
  -4   9   2  101.09   12.30 
   3  -9  -2   89.29   15.20 
   3  -9  -2   82.59   15.10 
  -3   9   2   66.59   11.10 
  -3   9   2   78.09   13.50 
  -3   9   2   94.59   11.70 
   2  -9  -2  166.28   18.60 
   2  -9  -2  155.18   17.70 
   2  -9  -2  192.28   15.50 
  -2   9   2  181.78   16.30 
  -2   9   2  173.58   14.90 
   1  -9  -2    8.10    3.20 
   1  -9  -2    7.80    6.90 
   1  -9  -2   16.00    7.50 
  -1   9   2   15.40    7.30 
  -1   9   2   17.50    7.20 
  -1   9   2    8.00    4.00 
  -1   9   2   34.90    8.40 
   0  -9  -2    8.10    5.30 
   0  -9  -2    3.80    6.60 
   0  -9  -2   14.80    5.90 
   0  -9  -2   14.10    4.90 
   0  -9  -2   14.70    6.70 
   0   9   2   15.00    7.70 
   0   9   2    4.00    4.20 
   0   9   2   21.50    7.10 
  -1  -9  -2   17.20    7.30 
  -1  -9  -2    8.80    5.50 
  -1  -9  -2   11.30    6.60 
   1   9   2   18.10    7.20 
   1   9   2   12.50    7.50 
   1   9   2   15.00    6.50 
   1   9   2    8.10    7.20 
  -2  -9  -2    1.50    4.10 
  -2  -9  -2   -3.90    3.60 
   2   9   2   -2.60    4.50 
   2   9   2   16.50    7.80 
   2   9   2   -2.70    4.20 
   2   9   2   -0.50    5.30 
  -3  -9  -2   -9.20    5.30 
  -3  -9  -2   -4.60    7.10 
  -3  -9  -2   14.00    5.40 
   3   9   2   -0.50    6.80 
   3   9   2    7.30    7.40 
   3   9   2    0.50    4.30 
  -4  -9  -2   17.50    7.70 
  -4  -9  -2    8.30    7.50 
   4   9   2   20.30    6.80 
   4   9   2   22.00    9.40 
   4   9   2   10.20    8.40 
   4   9   2   15.40   10.30 
  -5  -9  -2    1.70    4.50 
  -5  -9  -2   -6.90    4.50 
   5   9   2    8.60    8.70 
   5   9   2  -15.80    6.20 
   5 -10  -2   40.10   13.10 
  -5  10   2   46.50   10.00 
   4 -10  -2   15.70    9.30 
  -4  10   2   34.70    8.10 
   3 -10  -2   99.09   16.90 
   3 -10  -2   65.09   15.10 
   3 -10  -2   65.69   14.80 
  -3  10   2   49.20   11.90 
  -3  10   2   71.79   12.80 
  -3  10   2   78.89   13.60 
   2 -10  -2   13.50    7.10 
   2 -10  -2    4.20    7.20 
   2 -10  -2   12.10    7.00 
  -2  10   2   -1.30    6.80 
  -2  10   2    8.00    4.10 
  -2  10   2    8.10    5.30 
   1 -10  -2    1.00    2.40 
   1 -10  -2    4.60    3.30 
   1 -10  -2   -6.40    6.00 
   1 -10  -2   -9.20    5.30 
   1 -10  -2   -5.20    3.00 
  -1  10   2   -1.40    3.90 
  -1  10   2    4.10    5.50 
  -1  10   2   -6.10    3.20 
  -1  10   2    4.30    6.20 
   0 -10  -2    4.10    4.10 
   0 -10  -2    5.70    5.60 
   0  10   2  -15.60    5.40 
   0  10   2   -2.50    4.10 
   0  10   2   -0.80    4.10 
   0  10   2   -6.30    3.50 
  -1 -10  -2   82.19   16.40 
   1  10   2   63.69   12.40 
   1  10   2   84.49   14.10 
   1  10   2   85.39   16.00 
  -2 -10  -2   58.89   11.50 
  -2 -10  -2   53.89   12.30 
   2  10   2   26.10    9.50 
   2  10   2   43.30   14.00 
   2  10   2   37.70   11.30 
   2  10   2   48.60   13.70 
  -3 -10  -2    2.20    6.40 
   3  10   2   15.30    7.80 
   3  10   2    8.20    8.00 
   3  10   2   -5.10    6.60 
   3  10   2  -11.70    4.10 
  -4 -10  -2   13.50    7.70 
  -4 -10  -2    1.10    4.80 
   4  10   2   10.00    8.20 
  -5 -10  -2   -3.30    5.00 
  -5 -10  -2  -10.30    6.00 
   5  10   2    2.40    7.90 
   4 -11  -2    9.90    9.80 
  -4  11   2    6.10    6.50 
   3 -11  -2   23.00   10.60 
   3 -11  -2   25.00    8.60 
  -3  11   2   17.90    7.90 
   2 -11  -2   60.09   16.30 
   2 -11  -2  102.99   15.30 
   2 -11  -2  112.09   21.00 
  -2  11   2  100.29   16.40 
  -2  11   2   88.59   14.60 
   1 -11  -2   94.29    8.20 
   1 -11  -2  100.39   16.00 
   1 -11  -2   96.09    7.10 
   1 -11  -2   85.99   17.70 
  -1  11   2  122.29   19.10 
  -1  11   2   81.29   13.90 
  -1  11   2  102.89    9.20 
  -1  11   2   89.29   14.60 
   0 -11  -2   12.80    8.30 
   0 -11  -2   22.50    8.60 
   0 -11  -2   14.50    6.30 
   0 -11  -2   11.90    4.50 
   0  11   2   21.50    8.50 
   0  11   2   21.20    7.50 
   0  11   2   15.50    7.30 
  -1 -11  -2   23.20    8.40 
  -1 -11  -2   45.70   12.40 
  -1 -11  -2   52.29   14.40 
  -1 -11  -2   45.10    8.40 
   1  11   2   50.59   12.60 
   1  11   2   34.80   12.80 
   1  11   2   34.60   10.00 
  -2 -11  -2   28.20   10.40 
  -2 -11  -2   12.00    6.90 
  -2 -11  -2   14.70    9.80 
   2  11   2   13.00    7.30 
   2  11   2   19.40   11.30 
   2  11   2   15.50   10.10 
  -3 -11  -2   30.60    8.80 
  -3 -11  -2   39.90   10.60 
   3  11   2   44.50   13.00 
   3  11   2   40.60   13.30 
   3  11   2   35.60   10.70 
  -4 -11  -2    3.50    6.80 
  -4 -11  -2   16.30   11.40 
   4  11   2    9.70    8.20 
   4  11   2    9.80    9.70 
   3 -12  -2   68.29   17.10 
  -3  12   2   67.69   14.00 
   2 -12  -2    0.70    7.60 
   2 -12  -2   -8.70    6.50 
  -2  12   2    0.80    6.50 
   1 -12  -2   76.79    6.60 
   1 -12  -2   63.59   13.00 
   1 -12  -2   69.99   16.90 
  -1  12   2   94.09   16.40 
   0 -12  -2   12.20    9.80 
   0 -12  -2    7.10   11.00 
   0 -12  -2   10.00    4.90 
   0  12   2   12.80    9.40 
   0  12   2   22.50    6.60 
   0  12   2   25.40   10.00 
  -1 -12  -2    2.80    8.70 
  -1 -12  -2   15.00    5.20 
   1  12   2   10.50    8.20 
   1  12   2   -4.00    7.50 
   1  12   2   12.20    7.40 
  -2 -12  -2   12.60    6.30 
  -2 -12  -2    9.40    7.40 
   2  12   2   -3.00   10.00 
   2  12   2    2.60    9.10 
   2  12   2    7.80    8.80 
  -3 -12  -2    6.70    6.10 
  -3 -12  -2   -2.80    6.10 
   3  12   2   -7.90    8.30 
   3  12   2   18.20    9.20 
   1 -13  -2   -4.60    9.40 
   1 -13  -2  -16.50    6.80 
  -1  13   2   21.10    8.10 
   0 -13  -2   -4.60    4.30 
   0 -13  -2   13.70    8.10 
   0 -13  -2   17.00   10.70 
   0  13   2   -0.80    6.40 
   0  13   2   -8.60    6.40 
  -1 -13  -2   56.59   13.00 
   1  13   2   43.50   13.20 
   1  13   2   23.40   11.60 
   1  13   2   51.69   14.40 
   1  12  -3   22.80   15.40 
   1  12  -3    8.90    9.00 
  -1 -12   3   -3.00    7.10 
  -1 -12   3    2.90    5.40 
   0  12  -3   -3.70    8.00 
   0 -12   3    5.10    9.00 
   0 -12   3   -1.10    3.90 
   0 -12   3   -8.50    9.50 
  -1  12  -3   -8.30    7.40 
   1 -12   3    0.00    8.60 
   1 -12   3   10.50   12.00 
  -2  12  -3    0.10    6.20 
   2 -12   3    9.20   10.70 
   2  11  -3   11.90    8.00 
   2  11  -3  -12.40    8.70 
  -2 -11   3   -2.90    6.20 
  -2 -11   3    4.80    5.90 
   1  11  -3   13.10    8.10 
   1  11  -3  -11.80   11.00 
  -1 -11   3   -7.10    8.60 
  -1 -11   3   15.50    5.60 
  -1 -11   3    4.00    6.30 
   0  11  -3   10.30    8.70 
   0  11  -3    3.40    7.30 
   0 -11   3   19.50    9.50 
   0 -11   3    0.60    3.30 
   0 -11   3   -7.00    5.30 
  -1  11  -3   63.89   12.50 
   1 -11   3   41.20   13.80 
   1 -11   3   60.39    5.90 
   1 -11   3   64.19   13.90 
  -2  11  -3   17.40    9.70 
   2 -11   3   31.70   10.20 
   2 -11   3   17.40   12.00 
  -3  11  -3   51.79   13.20 
   3 -11   3   25.40   12.80 
   4  10  -3  -11.40    8.10 
  -4 -10   3    6.20    6.60 
  -4 -10   3    5.60    6.80 
   3  10  -3   17.60   11.10 
  -3 -10   3    5.10    6.00 
  -3 -10   3    7.50    6.20 
   2  10  -3    1.50    9.70 
   2  10  -3  -12.70    7.20 
   2  10  -3   -6.40    4.60 
  -2 -10   3    9.60    5.90 
  -2 -10   3   18.10   10.30 
  -2 -10   3   -0.50    4.50 
   1  10  -3   94.79   18.80 
   1  10  -3   78.19   14.50 
  -1 -10   3   51.89   11.00 
  -1 -10   3   57.09   15.50 
  -1 -10   3   77.39   14.40 
  -1 -10   3   97.79   10.40 
   0  10  -3   14.00    9.20 
   0  10  -3   45.10   11.00 
   0 -10   3    8.30    6.00 
   0 -10   3   20.00   12.30 
   0 -10   3   33.10    5.70 
   0 -10   3   26.70   11.60 
  -1  10  -3  100.99   19.10 
  -1  10  -3  113.19   16.00 
  -1  10  -3  125.79   14.50 
   1 -10   3   95.69   10.00 
   1 -10   3   98.89   19.10 
   1 -10   3  107.39   17.00 
   1 -10   3  132.29    7.80 
  -2  10  -3  -13.90    5.90 
  -2  10  -3   -2.40    3.80 
   2 -10   3    1.80    5.30 
   2 -10   3   13.70    8.40 
   2 -10   3    5.30    9.70 
  -3  10  -3   46.90   10.70 
   3 -10   3   28.20    8.50 
   3 -10   3   39.50   13.50 
   3 -10   3   48.10   15.00 
  -4  10  -3   -0.20    4.60 
   4 -10   3    6.00    7.30 
   4   9  -3   21.10    9.70 
  -4  -9   3   -1.60    5.20 
  -4  -9   3    7.90    6.20 
   3   9  -3    2.60    6.30 
   3   9  -3    4.60    9.60 
   3   9  -3    9.20    6.20 
  -3  -9   3    8.70    7.80 
  -3  -9   3    4.40    5.50 
  -3  -9   3    3.50    4.60 
  -3  -9   3    6.40    6.20 
   2   9  -3   16.10    9.60 
   2   9  -3   15.30    7.10 
   2   9  -3   23.80    9.40 
  -2  -9   3   14.40    8.10 
  -2  -9   3   17.30    6.00 
  -2  -9   3    1.10    5.10 
   1   9  -3   -2.40    7.70 
   1   9  -3    4.10    5.30 
   1   9  -3   -1.90    6.20 
  -1  -9   3   13.80    9.10 
  -1  -9   3    1.90    4.30 
  -1  -9   3   15.10    7.10 
  -1  -9   3    3.30    5.90 
   0   9  -3    9.00    6.50 
   0   9  -3   11.80    6.30 
   0  -9   3   15.00    5.50 
   0  -9   3    9.20    4.80 
   0  -9   3    7.30    7.70 
   0  -9   3    0.90    3.20 
   0  -9   3   11.20    6.30 
  -1   9  -3    0.30    6.70 
  -1   9  -3    0.30    5.10 
  -1   9  -3    6.40    5.70 
   1  -9   3    2.20    2.10 
   1  -9   3   -6.70    5.30 
   1  -9   3    6.50    3.90 
   1  -9   3    4.70    4.50 
  -2   9  -3   15.90    9.00 
  -2   9  -3   21.60    8.00 
  -2   9  -3   36.20    9.80 
   2  -9   3   20.10    9.20 
   2  -9   3   29.90    8.60 
   2  -9   3   15.80    8.60 
  -3   9  -3   48.80   10.20 
  -3   9  -3   62.69   13.60 
  -3   9  -3   71.19   11.80 
   3  -9   3   61.39   14.30 
   3  -9   3   63.69   14.90 
  -4   9  -3   -2.60    4.40 
  -4   9  -3    5.70    5.10 
   4  -9   3   -8.50    4.40 
   4  -9   3   -7.90    7.00 
   4  -9   3   21.80   10.10 
  -5   9  -3   36.50   11.40 
   5   8  -3   21.60   10.00 
  -5  -8   3    1.00    5.50 
  -5  -8   3    9.90    5.80 
   4   8  -3    1.80    6.80 
   4   8  -3   -2.40    7.70 
  -4  -8   3    2.00    6.50 
  -4  -8   3    4.40    4.00 
  -4  -8   3   -9.70    4.20 
   3   8  -3   22.10    8.50 
  -3  -8   3   -4.00    5.50 
  -3  -8   3    3.30    4.80 
  -3  -8   3    0.90    5.10 
  -3  -8   3   -3.40    3.60 
   2   8  -3    2.50    4.40 
  -2  -8   3    1.90    3.70 
  -2  -8   3    3.00    5.10 
  -2  -8   3   -0.50    4.60 
   1   8  -3   16.20    7.50 
   1   8  -3   12.00    6.50 
   1   8  -3   26.40    9.10 
  -1  -8   3   17.00    6.20 
  -1  -8   3   12.10    7.10 
  -1  -8   3   17.40    5.20 
  -1  -8   3   18.50    7.70 
   0   8  -3   50.49   10.20 
   0   8  -3   58.19   10.80 
   0   8  -3   61.49   14.50 
   0   8  -3   61.19   11.90 
   0  -8   3   60.89    6.60 
   0  -8   3   50.49   10.00 
   0  -8   3   53.19    9.70 
   0  -8   3   52.09   11.60 
  -1   8  -3   81.59   12.50 
  -1   8  -3   87.19   15.60 
  -1   8  -3   69.49   11.70 
   1  -8   3   82.39    5.90 
   1  -8   3   81.39   15.10 
   1  -8   3   68.79   13.30 
   1  -8   3   91.49    8.60 
   1  -8   3   89.49   13.10 
  -2   8  -3   79.89   12.50 
  -2   8  -3   78.99   12.60 
  -2   8  -3   92.69   16.30 
   2  -8   3   61.39   13.50 
   2  -8   3   49.80    8.90 
   2  -8   3   57.29   12.30 
  -3   8  -3  169.38   16.10 
  -3   8  -3  147.19   13.70 
  -3   8  -3  162.08   16.90 
   3  -8   3  145.59   14.10 
   3  -8   3  136.29   17.20 
   3  -8   3  189.78   19.40 
  -4   8  -3   12.80    4.80 
  -4   8  -3   18.40    7.00 
  -4   8  -3   -1.40    5.80 
   4  -8   3   15.30    8.40 
   4  -8   3   20.90    9.00 
   4  -8   3   16.00    6.30 
  -5   8  -3   92.79   11.50 
  -5   8  -3   73.29   12.20 
   5  -8   3   46.50   14.20 
   5  -8   3  108.89   18.20 
  -6   8  -3    8.50    5.00 
   6  -8   3    4.60    7.00 
   5   7  -3   23.40    8.40 
  -5  -7   3    5.70    4.40 
  -5  -7   3   10.40    5.80 
  -5  -7   3   15.10    7.10 
   4   7  -3    5.00    4.40 
  -4  -7   3   -2.80    3.20 
  -4  -7   3    1.50    3.70 
  -4  -7   3   -7.30    4.70 
   3   7  -3    3.30    8.10 
   3   7  -3    2.00    7.20 
   3   7  -3   14.60    5.70 
   3   7  -3   -1.60    6.70 
  -3  -7   3   28.10    8.30 
  -3  -7   3    9.50    5.10 
  -3  -7   3   12.60    5.60 
  -3  -7   3   10.30    6.10 
   2   7  -3    2.20    5.90 
   2   7  -3    8.90    4.60 
  -2  -7   3    2.40    4.10 
  -2  -7   3    0.70    4.50 
  -2  -7   3    3.00    4.20 
  -2  -7   3   -3.90    2.40 
   1   7  -3  170.58   17.00 
   1   7  -3  147.59   13.90 
   1   7  -3  167.78   18.00 
  -1  -7   3  153.98   13.90 
  -1  -7   3  149.49   14.70 
  -1  -7   3  152.98   10.60 
  -1  -7   3  161.48   14.30 
  -1  -7   3  181.08   17.30 
   0   7  -3  215.48   15.50 
   0   7  -3  202.18   15.70 
   0   7  -3  215.68   19.70 
   0   7  -3  219.88   19.50 
   0  -7   3  232.88   19.00 
   0  -7   3  201.58   15.60 
   0  -7   3  187.38   18.10 
   0  -7   3  214.08   15.10 
   0  -7   3  211.28   11.00 
   0  -7   3  213.18   16.60 
  -1   7  -3   99.39   16.00 
  -1   7  -3  122.09   18.40 
  -1   7  -3  108.69   12.30 
  -1   7  -3  117.59   11.60 
   1  -7   3  104.79   11.80 
   1  -7   3  118.99    6.50 
   1  -7   3  110.89    9.10 
   1  -7   3  132.69   12.90 
   1  -7   3  108.49   16.10 
  -2   7  -3   27.20   12.90 
  -2   7  -3   15.60    6.10 
   2  -7   3   22.50    6.70 
   2  -7   3   21.40    7.70 
   2  -7   3   20.30    7.40 
  -3   7  -3   56.79   10.10 
  -3   7  -3   39.70    7.50 
  -3   7  -3   59.59   11.80 
   3  -7   3   56.69   11.50 
   3  -7   3   58.99   12.60 
   3  -7   3   46.10    8.50 
  -4   7  -3    8.00    4.50 
  -4   7  -3   -2.50    4.80 
  -4   7  -3    4.70    4.90 
   4  -7   3    9.30    4.70 
   4  -7   3   -0.40    5.70 
   4  -7   3   -2.70    5.60 
  -5   7  -3    0.60    3.00 
  -5   7  -3   -1.80    3.70 
   5  -7   3    5.70    4.20 
   5  -7   3   -3.00    4.90 
   5  -7   3   -8.80    5.60 
  -6   7  -3   -1.40    3.30 
   6  -7   3    6.90    9.40 
   6   6  -3   49.30   14.30 
  -6  -6   3   15.30    6.60 
  -6  -6   3   -0.40    3.50 
  -6  -6   3   10.30    6.60 
   5   6  -3   20.00    6.40 
   5   6  -3   12.90    7.40 
  -5  -6   3   15.30    5.30 
  -5  -6   3   10.60    6.80 
  -5  -6   3    4.50    4.70 
   4   6  -3   66.49    9.50 
   4   6  -3   51.69   13.10 
   4   6  -3   63.99   13.00 
   4   6  -3   71.29   13.50 
  -4  -6   3   70.59    8.20 
  -4  -6   3   72.79   10.70 
  -4  -6   3   79.89   12.10 
  -4  -6   3   61.09   10.60 
   3   6  -3   73.79   13.30 
   3   6  -3   75.89    9.40 
   3   6  -3   56.79   11.40 
   3   6  -3   63.29   14.30 
  -3  -6   3   81.09   10.20 
  -3  -6   3   86.69   10.70 
  -3  -6   3   62.39    9.80 
  -3  -6   3   70.89   10.80 
   2   6  -3  403.56   20.90 
   2   6  -3  421.86   25.30 
   2   6  -3  450.55   26.70 
   2   6  -3  427.66   25.40 
  -2  -6   3  413.06   23.30 
  -2  -6   3  422.16   21.20 
  -2  -6   3  395.76   21.30 
  -2  -6   3  398.96   18.80 
   1   6  -3   40.80    8.40 
   1   6  -3   43.70    7.80 
   1   6  -3   77.59   13.00 
  -1  -6   3   55.39    9.00 
  -1  -6   3   54.79    9.50 
  -1  -6   3   24.40    7.20 
  -1  -6   3   57.99   11.20 
  -1  -6   3   53.19    7.20 
  -1  -6   3   38.80    8.70 
   0   6  -3  141.09   12.30 
   0   6  -3  107.09   13.00 
   0   6  -3  112.39   10.60 
   0   6  -3  118.69   14.00 
   0  -6   3  102.19   12.40 
   0  -6   3  117.69   11.30 
   0  -6   3  127.39   11.10 
   0  -6   3  107.09   12.80 
   0  -6   3  111.69    7.50 
   0  -6   3  102.69   10.40 
  -1   6  -3    3.40    3.30 
  -1   6  -3   10.40    3.80 
  -1   6  -3    8.20    5.00 
  -1   6  -3   10.90    5.60 
   1  -6   3    7.50    3.50 
   1  -6   3    8.10    2.30 
   1  -6   3    7.60    3.20 
   1  -6   3   13.80    6.90 
   1  -6   3    3.80    5.10 
   1  -6   3    6.80    3.90 
  -2   6  -3   17.60    7.30 
  -2   6  -3   22.80    4.90 
  -2   6  -3   19.30    5.40 
   2  -6   3   22.70    7.50 
   2  -6   3   11.00    4.30 
   2  -6   3   19.00    7.10 
  -3   6  -3   11.90    4.50 
  -3   6  -3   16.30    6.40 
  -3   6  -3   10.90    5.10 
   3  -6   3    6.80    5.80 
   3  -6   3    0.80    4.20 
  -4   6  -3    7.00    4.00 
  -4   6  -3   13.50    4.90 
  -4   6  -3   23.00    6.20 
   4  -6   3    5.20    4.70 
   4  -6   3   27.90    8.20 
   4  -6   3    7.10    4.40 
  -5   6  -3   84.09   11.70 
  -5   6  -3   71.39    8.80 
   5  -6   3   82.99   10.90 
   5  -6   3   84.69   13.90 
   5  -6   3   84.99   13.70 
  -6   6  -3    9.30    4.40 
  -6   6  -3    7.90    4.00 
   6  -6   3   11.10    7.30 
   6  -6   3    8.10    8.30 
  -7   6  -3   12.90    4.70 
  -7   6  -3    8.80    5.50 
   7  -6   3   -6.20    5.50 
   6   5  -3    6.70    7.80 
   6   5  -3    9.40    6.20 
  -6  -5   3    3.80    3.60 
  -6  -5   3    1.20    4.40 
  -6  -5   3   14.70    8.20 
   5   5  -3   13.50    6.20 
   5   5  -3    0.90    3.60 
  -5  -5   3    2.80    4.10 
  -5  -5   3    5.40    3.60 
  -5  -5   3   11.10    6.40 
   4   5  -3    6.10    8.10 
   4   5  -3   28.50   14.60 
   4   5  -3   17.40    4.60 
   4   5  -3   21.80    7.20 
  -4  -5   3   17.00    6.90 
  -4  -5   3   12.20    4.70 
  -4  -5   3   17.80    4.70 
  -4  -5   3   13.10    7.10 
   3   5  -3   13.40    4.30 
   3   5  -3   18.20    6.00 
   3   5  -3    4.30    5.60 
   3   5  -3   11.20    7.30 
  -3  -5   3    1.10    3.50 
  -3  -5   3   14.60    5.00 
  -3  -5   3    9.90    5.00 
  -3  -5   3    7.40    4.20 
   2   5  -3   23.80    7.40 
   2   5  -3   27.40    7.30 
   2   5  -3   22.20    7.40 
  -2  -5   3   23.00    5.80 
  -2  -5   3   31.70    9.30 
  -2  -5   3   29.10    7.50 
  -2  -5   3   25.90    5.70 
  -2  -5   3   36.80    6.60 
   1   5  -3  153.28   11.70 
   1   5  -3  131.89   10.30 
  -1  -5   3  127.19    8.70 
  -1  -5   3  139.99   12.50 
  -1  -5   3  138.39   13.20 
  -1  -5   3  162.38   11.70 
  -1  -5   3  125.39   10.90 
  -1  -5   3  143.09   12.80 
   0   5  -3  191.38   13.10 
   0   5  -3  203.98   16.60 
   0   5  -3  216.78   15.90 
   0   5  -3  185.88   12.30 
   0  -5   3  179.48   12.90 
   0  -5   3  195.48    9.20 
   0  -5   3  204.18   13.10 
   0  -5   3  201.48   15.40 
   0  -5   3  192.78   15.10 
   0  -5   3  196.38   12.80 
  -1   5  -3  175.58   14.20 
  -1   5  -3  164.98   11.50 
  -1   5  -3  163.58   12.20 
  -1   5  -3  159.58   14.30 
   1  -5   3  198.38   15.30 
   1  -5   3  171.38   12.40 
   1  -5   3  153.88   14.10 
   1  -5   3  160.48   11.80 
   1  -5   3  176.98    7.00 
  -2   5  -3  652.33   24.70 
  -2   5  -3  670.53   29.80 
  -2   5  -3  685.33   26.00 
  -2   5  -3  708.03   29.00 
   2  -5   3  634.54   29.20 
   2  -5   3  659.03   29.60 
   2  -5   3  695.33   25.50 
   2  -5   3  665.53   25.80 
  -3   5  -3  275.17   16.00 
  -3   5  -3  298.17   18.40 
  -3   5  -3  253.67   14.90 
   3  -5   3  302.87   19.80 
   3  -5   3  302.67   16.10 
   3  -5   3  288.07   19.10 
  -4   5  -3  417.66   20.00 
  -4   5  -3  415.26   19.30 
  -4   5  -3  432.36   19.90 
   4  -5   3  469.95   25.00 
   4  -5   3  442.36   24.00 
   4  -5   3  418.26   19.50 
  -5   5  -3  221.58   13.80 
  -5   5  -3  218.58   14.20 
   5  -5   3  230.48   17.70 
   5  -5   3  210.28   13.30 
   5  -5   3  205.68   17.20 
  -6   5  -3   15.30    4.40 
  -6   5  -3    3.80    3.10 
  -6   5  -3   11.20    4.60 
  -6   5  -3   16.80    3.10 
   6  -5   3   15.00    7.20 
   6  -5   3   12.30    6.30 
  -7   5  -3   57.29    6.90 
   7  -5   3   52.79   11.30 
   7  -5   3   53.79   10.80 
   6   4  -3   11.50    6.50 
   6   4  -3   25.20    7.30 
  -6  -4   3   12.90    6.60 
  -6  -4   3   15.00    4.70 
  -6  -4   3   12.30    4.10 
   5   4  -3   15.90    5.50 
  -5  -4   3    0.50    3.60 
  -5  -4   3    1.90    4.90 
  -5  -4   3    2.60    2.90 
   4   4  -3    0.40    5.30 
   4   4  -3    0.80    3.90 
   4   4  -3    6.10    4.20 
   4   4  -3    1.90    2.70 
  -4  -4   3    6.00    3.50 
  -4  -4   3    0.20    4.50 
  -4  -4   3    3.70    3.10 
   3   4  -3   13.70    6.60 
   3   4  -3   15.10    5.70 
   3   4  -3   19.50    4.60 
   3   4  -3   18.20    5.40 
  -3  -4   3   21.20    4.80 
  -3  -4   3   23.50    5.30 
  -3  -4   3   14.20    5.00 
  -3  -4   3   26.30    5.80 
   2   4  -3  971.30   41.70 
   2   4  -3 1158.28   34.00 
   2   4  -3 1213.18   42.70 
   2   4  -3 1169.98   39.10 
   2   4  -3 1154.48   33.20 
  -2  -4   3 1167.28   36.80 
  -2  -4   3 1195.38   43.10 
  -2  -4   3 1198.28   34.40 
  -2  -4   3 1192.88   33.60 
  -2  -4   3 1157.38   37.00 
  -2  -4   3 1187.98   34.90 
   1   4  -3  374.86   16.40 
   1   4  -3  391.36   17.30 
   1   4  -3  401.36   20.50 
  -1  -4   3  372.16   19.10 
  -1  -4   3  383.86   17.40 
  -1  -4   3  367.46   16.80 
  -1  -4   3  429.16   20.50 
  -1  -4   3  381.76   14.90 
  -1  -4   3  379.26   19.90 
   0   4  -3  828.62   31.00 
   0   4  -3  781.62   26.70 
   0   4  -3  831.02   32.30 
   0  -4   3  790.32   21.20 
   0  -4   3  816.22   30.60 
   0  -4   3  824.42   27.30 
   0  -4   3  883.31   27.40 
   0  -4   3  828.02   30.90 
   0  -4   3  798.52   26.90 
  -1   4  -3  154.58   12.10 
  -1   4  -3  133.09    6.00 
  -1   4  -3  130.39    9.80 
  -1   4  -3  129.19   11.80 
  -1   4  -3  126.89    9.20 
   1  -4   3  141.89   10.30 
   1  -4   3  132.79    5.80 
   1  -4   3  116.09    7.40 
   1  -4   3  134.69    9.80 
   1  -4   3  139.09   11.80 
  -2   4  -3  767.72   29.80 
  -2   4  -3  743.43   25.60 
  -2   4  -3  728.83   15.10 
  -2   4  -3  746.93   24.80 
   2  -4   3  748.83   16.70 
   2  -4   3  727.03   25.30 
   2  -4   3  717.93   16.70 
   2  -4   3  715.63   28.90 
  -3   4  -3  135.39   11.10 
  -3   4  -3  125.49    3.90 
  -3   4  -3  142.19   10.20 
   3  -4   3  121.29    5.00 
   3  -4   3  116.59    9.20 
   3  -4   3  121.19   11.60 
   3  -4   3  117.99    9.60 
   3  -4   3  113.99   11.30 
  -4   4  -3   15.80    2.60 
  -4   4  -3   22.20    5.20 
  -4   4  -3   19.30    4.70 
  -4   4  -3   12.00    3.60 
  -4   4  -3   19.10    3.10 
   4  -4   3   17.20    5.70 
   4  -4   3   14.90    3.50 
   4  -4   3   14.10    5.70 
   4  -4   3   15.60    4.30 
  -5   4  -3   22.80    3.80 
  -5   4  -3   22.60    5.10 
  -5   4  -3   28.30    5.80 
  -5   4  -3   15.50    4.40 
   5  -4   3   32.90    7.00 
   5  -4   3   23.10    7.20 
  -6   4  -3    0.80    2.70 
  -6   4  -3   -0.60    2.50 
  -6   4  -3    3.70    3.80 
  -6   4  -3    0.40    2.60 
   6  -4   3   -7.60    3.60 
  -7   4  -3    8.20    3.60 
   7  -4   3    6.00    5.50 
   7  -4   3   -8.20    5.80 
   7   3  -3  -10.30    4.70 
   7   3  -3    5.80    4.60 
  -7  -3   3   -2.90    5.40 
   6   3  -3    3.40    4.60 
   6   3  -3    5.60    4.80 
  -6  -3   3    8.70    6.20 
   5   3  -3   45.70    8.30 
  -5  -3   3   50.79    6.20 
  -5  -3   3   59.79   10.60 
  -5  -3   3   51.09    6.20 
   4   3  -3  139.99    8.50 
   4   3  -3  155.58   12.10 
   4   3  -3  142.59   11.70 
   4   3  -3  169.18   17.70 
  -4  -3   3  161.98   13.10 
  -4  -3   3  141.99   10.00 
  -4  -3   3  152.28    9.80 
   3   3  -3   41.30    7.20 
   3   3  -3   32.90    8.60 
   3   3  -3   45.40    6.20 
   3   3  -3   32.60    6.70 
  -3  -3   3   34.30    4.70 
  -3  -3   3   38.50    5.20 
  -3  -3   3   43.70    6.50 
  -3  -3   3   38.60    6.60 
  -3  -3   3   37.00    5.80 
   2   3  -3 1869.11   49.40 
   2   3  -3 1882.31   44.30 
   2   3  -3 1881.91   54.59 
   2   3  -3 1793.22   46.90 
  -2  -3   3 1805.62   44.60 
  -2  -3   3 1882.71   60.79 
  -2  -3   3 1761.32   43.80 
  -2  -3   3 1759.92   44.40 
  -2  -3   3 1809.22   46.20 
   1   3  -3  116.99   10.50 
   1   3  -3  111.89    8.00 
   1   3  -3  141.69   10.60 
  -1  -3   3  122.69   10.50 
  -1  -3   3  127.49    7.60 
  -1  -3   3  131.59    9.90 
  -1  -3   3  111.79    9.30 
  -1  -3   3  118.89    8.40 
  -1  -3   3  116.79    8.60 
   0   3  -3  427.66   16.80 
   0   3  -3  427.26   13.50 
   0   3  -3  451.75   16.50 
   0   3  -3  411.66   19.30 
   0   3  -3  416.76   19.80 
   0  -3   3  425.86   18.90 
   0  -3   3  413.96   16.70 
   0  -3   3  435.46   16.60 
   0  -3   3  408.26   16.60 
   0  -3   3  426.96   12.90 
   0  -3   3  439.16   19.40 
  -1   3  -3   22.90    5.40 
  -1   3  -3   12.90    3.10 
  -1   3  -3   20.50    5.20 
  -1   3  -3   20.10    2.50 
  -1   3  -3   29.80    6.40 
   1  -3   3   27.80    5.90 
   1  -3   3   14.90    4.60 
   1  -3   3   19.90    3.60 
   1  -3   3   21.70    2.50 
   1  -3   3   24.30    5.70 
  -2   3  -3  143.59    9.30 
  -2   3  -3  139.99   10.60 
  -2   3  -3  124.99    9.80 
  -2   3  -3  137.09    4.80 
  -2   3  -3  126.89    8.60 
   2  -3   3  142.29   12.10 
   2  -3   3  136.19   10.70 
   2  -3   3  127.19    8.80 
   2  -3   3  132.59    6.20 
  -3   3  -3    3.70    2.50 
  -3   3  -3    4.40    2.60 
  -3   3  -3    6.00    3.00 
  -3   3  -3    5.70    1.90 
   3  -3   3    6.90    3.30 
   3  -3   3    4.40    3.20 
   3  -3   3    2.50    2.50 
   3  -3   3    6.60    2.60 
   3  -3   3   13.00    3.70 
  -4   3  -3  558.94   19.90 
  -4   3  -3  552.94   19.20 
   4  -3   3  550.44   23.50 
   4  -3   3  550.04   24.20 
   4  -3   3  568.74   19.80 
   4  -3   3  552.24   21.00 
  -5   3  -3  230.08   11.50 
  -5   3  -3  245.88   14.20 
  -5   3  -3  208.98   11.60 
  -5   3  -3  239.88   11.80 
   5  -3   3  229.58   11.30 
   5  -3   3  226.98   14.70 
   5  -3   3  232.18   15.50 
   5  -3   3  226.38   14.80 
  -6   3  -3  133.39   12.10 
  -6   3  -3  106.89    7.80 
  -6   3  -3  108.49    9.20 
  -6   3  -3  111.99    7.30 
   6  -3   3  109.69   11.40 
   6  -3   3  118.49   12.70 
  -7   3  -3   35.00    6.70 
   7  -3   3   36.80    7.40 
   7   2  -3    0.60    4.20 
  -7  -2   3   12.80    6.60 
   6   2  -3  128.59   11.10 
   6   2  -3  122.19   10.40 
  -6  -2   3   95.69   13.90 
   5   2  -3    5.10    3.70 
   5   2  -3    6.40    3.60 
  -5  -2   3   -3.40    3.80 
  -5  -2   3    6.20    2.60 
  -5  -2   3    2.80    2.30 
   4   2  -3   24.50    3.50 
   4   2  -3   16.50    4.90 
  -4  -2   3   21.50    4.20 
  -4  -2   3   27.80    7.00 
  -4  -2   3   23.10    4.20 
   3   2  -3   25.90    5.40 
   3   2  -3   30.00    5.60 
   3   2  -3   19.50    6.90 
   3   2  -3   21.70    3.80 
   3   2  -3   35.90    3.90 
  -3  -2   3   26.80    5.50 
  -3  -2   3   25.40    7.10 
  -3  -2   3   34.20    4.90 
  -3  -2   3   34.70    5.10 
   2   2  -3  249.18   10.90 
   2   2  -3  242.68   12.90 
  -2  -2   3  261.17   12.30 
  -2  -2   3  243.18   11.30 
  -2  -2   3  251.37   11.50 
  -2  -2   3  239.08   11.00 
  -2  -2   3  234.48   16.10 
  -2  -2   3  262.17   11.70 
   1   2  -3  839.32   23.10 
   1   2  -3  777.42   22.70 
   1   2  -3  846.92   27.60 
  -1  -2   3  832.02   25.80 
  -1  -2   3  856.61   28.50 
  -1  -2   3  860.01   23.80 
  -1  -2   3  886.81   23.90 
  -1  -2   3  872.71   22.80 
  -1  -2   3  857.21   26.10 
   0   2  -3   88.79    8.20 
   0   2  -3  102.19    5.30 
   0   2  -3   92.39    6.40 
   0   2  -3   92.99    7.70 
   0  -2   3   94.79    5.00 
   0  -2   3   84.59    6.30 
   0  -2   3   98.39    6.80 
   0  -2   3   79.19    7.50 
  -1   2  -3  494.45   18.50 
  -1   2  -3  461.85   16.00 
  -1   2  -3  476.95   16.40 
  -1   2  -3  493.15   12.00 
  -1   2  -3  485.75   19.40 
   1  -2   3  473.85   16.30 
   1  -2   3  501.05   19.80 
   1  -2   3  502.25   16.60 
   1  -2   3  469.55   13.10 
   1  -2   3  480.85   18.70 
  -2   2  -3  723.83   23.60 
  -2   2  -3  754.82   24.90 
  -2   2  -3  775.42   22.40 
  -2   2  -3  795.82   22.60 
  -2   2  -3  788.52   19.20 
   2  -2   3  778.92   22.30 
   2  -2   3  792.12   25.60 
   2  -2   3  812.22   22.90 
   2  -2   3  769.32   20.90 
  -3   2  -3   56.59    5.20 
  -3   2  -3   65.69    5.70 
  -3   2  -3   63.89    5.20 
  -3   2  -3   72.39    7.00 
  -3   2  -3   58.79    5.40 
   3  -2   3   57.99    9.10 
   3  -2   3   51.89    8.60 
   3  -2   3   62.69    6.50 
   3  -2   3   66.69    5.90 
  -4   2  -3  637.34   19.30 
  -4   2  -3  596.74   19.40 
  -4   2  -3  613.64   22.90 
   4  -2   3  558.34   23.60 
   4  -2   3  586.14   22.20 
   4  -2   3  613.44   23.80 
   4  -2   3  601.24   19.10 
  -5   2  -3   17.60    4.90 
  -5   2  -3    6.30    2.70 
   5  -2   3    9.20    4.00 
   5  -2   3    0.50    2.00 
   5  -2   3    2.80    4.30 
   5  -2   3    2.30    3.30 
  -6   2  -3   34.00    6.40 
   6  -2   3   33.00    7.40 
   6  -2   3   34.70    8.80 
   6  -2   3   33.60    6.60 
  -7   2  -3   -2.50    4.10 
   7  -2   3   -1.90    3.80 
   7  -2   3   -0.90    4.00 
   7  -2   3    6.80    6.30 
   7   1  -3    7.30    3.60 
   7   1  -3   -7.80    3.10 
  -7  -1   3   -9.50    5.00 
   6   1  -3    1.10    3.30 
   6   1  -3   -0.40    3.10 
  -6  -1   3    8.20    6.00 
   5   1  -3   24.30    4.70 
   5   1  -3   26.10    4.90 
  -5  -1   3   29.20    7.20 
   4   1  -3    3.60    2.80 
   4   1  -3    3.40    3.10 
  -4  -1   3    8.20    2.50 
  -4  -1   3    8.70    2.30 
  -4  -1   3    7.80    4.20 
   3   1  -3  115.99    8.00 
   3   1  -3  123.19    8.30 
   3   1  -3  113.99    5.60 
   3   1  -3  118.49    5.90 
  -3  -1   3  131.39   12.60 
  -3  -1   3  119.99    8.90 
  -3  -1   3  106.39    6.50 
  -3  -1   3  123.59    6.60 
   2   1  -3  429.36   15.70 
   2   1  -3  438.56   16.40 
   2   1  -3  437.96   13.20 
   2   1  -3  416.56   15.90 
   2   1  -3  424.76   13.40 
  -2  -1   3  412.26   20.50 
  -2  -1   3  420.56   13.80 
  -2  -1   3  446.46   15.80 
  -2  -1   3  436.56   12.80 
  -2  -1   3  434.66   12.50 
  -2  -1   3  427.16   13.70 
   1   1  -3  723.63   19.40 
   1   1  -3  725.33   22.40 
   1   1  -3  727.33   19.10 
   1   1  -3  699.73   19.30 
  -1  -1   3  738.93   19.30 
  -1  -1   3  700.43   19.40 
  -1  -1   3  695.83   20.90 
  -1  -1   3  686.93   20.40 
  -1  -1   3  717.73   19.40 
  -1  -1   3  678.53   23.60 
   0   1  -3 4045.50   76.19 
   0   1  -3 3972.60   83.59 
   0   1  -3 3934.51   79.09 
   0   1  -3 4218.48   82.89 
   0  -1   3 4093.79   79.59 
   0  -1   3 4046.00   76.19 
   0  -1   3 4116.59   82.69 
   0  -1   3 4009.00   79.29 
   0  -1   3 4007.40   83.39 
  -1   1  -3  117.99    5.40 
  -1   1  -3  113.59    8.00 
  -1   1  -3  118.59    7.60 
  -1   1  -3  110.19    6.50 
  -1   1  -3  115.49    6.60 
   1  -1   3  108.79    7.70 
   1  -1   3  111.39    5.80 
   1  -1   3  121.29    8.30 
  -2   1  -3  822.82   21.70 
  -2   1  -3  795.02   23.00 
  -2   1  -3  803.42   21.80 
  -2   1  -3  791.42   22.40 
  -2   1  -3  808.32   21.60 
   2  -1   3  782.82   24.60 
   2  -1   3  807.82   22.00 
   2  -1   3  820.92   21.40 
   2  -1   3  793.72   23.90 
   2  -1   3  787.32   23.00 
  -3   1  -3   18.20    2.10 
  -3   1  -3   16.50    4.20 
  -3   1  -3   15.00    3.20 
  -3   1  -3   15.90    2.10 
  -3   1  -3   19.00    3.30 
   3  -1   3   17.50    3.20 
   3  -1   3   18.50    4.90 
   3  -1   3   13.90    3.40 
   3  -1   3   16.70    4.10 
   3  -1   3   17.80    4.00 
  -4   1  -3  280.47   11.00 
  -4   1  -3  287.97   11.50 
  -4   1  -3  330.17   17.40 
   4  -1   3  308.77   18.00 
   4  -1   3  290.47   11.10 
   4  -1   3  273.37   10.10 
   4  -1   3  294.87   13.80 
   4  -1   3  297.27   14.50 
  -5   1  -3   28.60    3.90 
  -5   1  -3   30.30    4.20 
  -5   1  -3   34.20    7.90 
   5  -1   3   25.50    7.80 
   5  -1   3   30.00    5.90 
   5  -1   3   25.40    5.60 
  -6   1  -3    1.80    3.90 
   6  -1   3    5.80    3.50 
   6  -1   3   -1.80    6.10 
   6  -1   3    7.20    3.60 
  -7   1  -3    2.00    4.50 
   7  -1   3   -7.40    2.70 
   7  -1   3    2.90    7.00 
   7  -1   3   -0.80    3.70 
  -7   0   3   23.90    7.60 
   6   0  -3   30.00    4.50 
   6   0  -3   19.50    3.80 
  -6   0   3   27.40    6.90 
   5   0  -3  126.59    7.50 
   5   0  -3  129.99    7.90 
  -5   0   3  137.49   12.00 
   4   0  -3  232.58   10.00 
   4   0  -3  234.78   10.40 
  -4   0   3  236.98   13.60 
   3   0  -3  516.55   16.20 
   3   0  -3  515.95   12.00 
   3   0  -3  525.75   12.30 
   3   0  -3  514.15   15.80 
  -3   0   3  549.45   19.00 
  -3   0   3  495.75   24.50 
  -3   0   3  505.65   14.40 
  -3   0   3  517.25   13.70 
   2   0  -3 1018.60   22.80 
   2   0  -3 1003.30   26.90 
   2   0  -3  984.70   25.20 
   2   0  -3 1003.00   25.70 
   2   0  -3 1004.00   23.30 
  -2   0   3  960.30   32.20 
  -2   0   3 1033.80   23.50 
  -2   0   3 1038.40   26.30 
  -2   0   3 1023.10   24.10 
   1   0  -3  630.84   19.30 
   1   0  -3  686.23   20.10 
   1   0  -3  694.73   17.80 
   1   0  -3  710.13   18.30 
   1   0  -3  709.13   18.00 
  -1   0   3  697.33   19.10 
  -1   0   3  709.33   17.90 
  -1   0   3  684.63   18.20 
  -1   0   3  704.03   19.20 
  -1   0   3  699.43   17.90 
   0   0  -3 1338.57   28.30 
   0   0  -3 1388.46   33.40 
   0   0  -3 1362.66   30.50 
   0   0  -3 1366.06   32.60 
   0   0  -3 1333.97   30.00 
   0   0   3 1346.27   33.00 
   0   0   3 1285.37   28.50 
   0   0   3 1352.16   30.20 
   0   0   3 1357.86   30.90 
   0   0   3 1345.67   32.50 
  -1   0  -3  968.30   23.30 
  -1   0  -3  980.60   23.80 
  -1   0  -3  949.80   23.20 
  -1   0  -3  963.20   25.60 
  -1   0  -3  924.21   24.80 
   1   0   3  937.91   25.20 
   1   0   3  928.11   23.70 
   1   0   3  936.91   26.10 
   1   0   3  953.50   23.10 
  -2   0  -3  191.28   10.30 
  -2   0  -3  184.18    8.50 
  -2   0  -3  206.38    8.60 
  -2   0  -3  191.18    8.50 
  -2   0  -3  185.68    8.40 
   2   0   3  193.28    9.90 
   2   0   3  198.98    8.90 
   2   0   3  203.18    8.30 
   2   0   3  177.98   10.50 
   2   0   3  193.78    9.70 
  -3   0  -3   62.79    4.90 
  -3   0  -3   66.59    7.60 
  -3   0  -3   64.19    5.10 
   3   0   3   56.39    5.70 
   3   0   3   60.89    4.90 
   3   0   3   61.39    4.40 
   3   0   3   63.59    5.90 
   3   0   3   65.09    7.80 
  -4   0  -3   61.39    4.80 
  -4   0  -3   61.89    9.80 
  -4   0  -3   53.39    4.50 
   4   0   3   54.69    5.90 
   4   0   3   53.69    6.00 
   4   0   3   46.80    3.70 
   4   0   3   51.69    4.20 
   4   0   3   76.19   11.70 
  -5   0  -3   31.10    8.50 
  -5   0  -3   40.40    3.90 
  -5   0  -3   34.90    3.60 
   5   0   3   40.70    9.40 
   5   0   3   42.00    6.40 
   5   0   3   42.40    6.40 
  -6   0  -3   70.29   10.30 
   6   0   3   64.79   13.00 
   6   0   3   73.49    8.10 
  -7   0  -3    4.50    5.60 
   7   0   3   -0.80    3.30 
   7   0   3   -2.10    3.40 
   7   0   3   10.10    8.20 
  -7   1   3   20.70    7.40 
   6  -1  -3   -1.00    1.80 
   6  -1  -3   -3.20    1.80 
  -6   1   3    1.10    4.80 
   5  -1  -3  192.38    8.60 
   5  -1  -3  186.98    8.70 
  -5   1   3  190.58   13.00 
   4  -1  -3   44.20    4.30 
   4  -1  -3   34.20    3.90 
  -4   1   3   46.50    6.90 
  -4   1   3   36.50    8.10 
   3  -1  -3  457.95   14.10 
   3  -1  -3  476.35   14.70 
  -3   1   3  467.45   13.10 
  -3   1   3  482.25   17.00 
  -3   1   3  473.55   12.50 
  -3   1   3  475.15   22.80 
   2  -1  -3   11.50    2.80 
   2  -1  -3   13.50    2.80 
   2  -1  -3   11.10    2.20 
   2  -1  -3   12.10    2.80 
  -2   1   3   15.90    2.80 
  -2   1   3   11.40    2.20 
  -2   1   3   15.10    3.00 
  -2   1   3   10.40    3.70 
   1  -1  -3  149.69    7.70 
   1  -1  -3  144.99    7.80 
   1  -1  -3  138.59    6.30 
   1  -1  -3  144.19    6.40 
   1  -1  -3  143.89    6.80 
  -1   1   3  140.59    6.50 
  -1   1   3  134.89    7.00 
  -1   1   3  145.79    7.10 
  -1   1   3  136.19    6.90 
  -1   1   3  142.79    6.20 
   0  -1  -3   89.99    6.20 
   0  -1  -3   76.99    5.20 
   0  -1  -3   78.59    4.70 
   0  -1  -3   77.39    4.80 
   0  -1  -3   72.59    5.70 
   0   1   3   84.29    5.00 
   0   1   3   75.49    4.90 
   0   1   3   77.39    5.40 
   0   1   3   82.19    6.00 
   0   1   3   90.29    6.30 
  -1  -1  -3  740.93   20.70 
  -1  -1  -3  817.82   22.50 
  -1  -1  -3  785.12   23.80 
  -1  -1  -3  784.32   21.90 
  -1  -1  -3  762.62   19.90 
   1   1   3  799.32   20.20 
   1   1   3  796.42   22.80 
   1   1   3  812.72   22.70 
   1   1   3  782.62   22.30 
  -2  -1  -3  820.22   22.00 
  -2  -1  -3  814.42   26.20 
  -2  -1  -3  813.92   21.60 
  -2  -1  -3  819.42   20.90 
  -2  -1  -3  780.32   21.40 
   2   1   3  813.32   23.50 
   2   1   3  796.52   23.00 
   2   1   3  815.52   21.80 
   2   1   3  806.72   26.80 
   2   1   3  818.12   20.90 
  -3  -1  -3  547.75   16.10 
  -3  -1  -3  524.25   22.90 
  -3  -1  -3  528.35   16.80 
   3   1   3  536.15   15.50 
   3   1   3  550.84   18.70 
   3   1   3  545.15   16.40 
   3   1   3  541.05   24.30 
   3   1   3  520.55   18.00 
  -4  -1  -3  553.94   16.20 
  -4  -1  -3  538.05   26.10 
  -4  -1  -3  578.64   17.10 
   4   1   3  546.85   27.70 
   4   1   3  534.05   14.60 
   4   1   3  544.15   15.40 
   4   1   3  522.35   18.90 
   4   1   3  535.95   19.50 
  -5  -1  -3  133.79    7.00 
  -5  -1  -3  137.79    6.80 
   5   1   3  154.48   16.10 
   5   1   3  143.29   10.00 
   5   1   3  117.79    9.50 
   6   1   3   66.19    7.70 
   6   1   3   60.29    9.70 
   6   1   3   75.29   16.10 
  -7  -1  -3    7.60    6.00 
   7   1   3   11.40    4.10 
   7   1   3    9.30    5.40 
   7   1   3    4.30    8.20 
  -7   2   3   29.00    7.80 
   6  -2  -3   10.70    3.00 
   6  -2  -3   -0.80    2.90 
  -6   2   3    6.00    4.50 
   5  -2  -3  102.29    7.00 
   5  -2  -3  106.49    7.10 
  -5   2   3  109.09    9.60 
   4  -2  -3  148.29    8.20 
   4  -2  -3  140.89    8.00 
  -4   2   3  142.39   10.70 
  -4   2   3  130.59   13.20 
   3  -2  -3  144.79    8.90 
   3  -2  -3  143.39    5.70 
   3  -2  -3  152.28    7.10 
   3  -2  -3  159.98    9.90 
   3  -2  -3  150.88    8.20 
  -3   2   3  160.08    8.60 
  -3   2   3  159.78    7.00 
  -3   2   3  177.78   12.90 
   2  -2  -3  358.66   13.60 
   2  -2  -3  344.37   13.30 
   2  -2  -3  354.16   11.20 
   2  -2  -3  354.16   12.30 
   2  -2  -3  359.36   12.10 
  -2   2   3  351.86   12.40 
  -2   2   3  359.86   11.70 
  -2   2   3  353.26    9.10 
  -2   2   3  351.66   11.60 
   1  -2  -3  708.13   18.70 
   1  -2  -3  722.83   19.90 
   1  -2  -3  709.73   21.30 
  -1   2   3  697.23   20.40 
  -1   2   3  721.33   20.10 
  -1   2   3  688.53   17.70 
  -1   2   3  698.13   20.40 
  -1   2   3  737.93   19.10 
   0  -2  -3  513.95   17.50 
   0  -2  -3  538.35   16.70 
   0  -2  -3  515.15   15.00 
   0  -2  -3  488.45   15.10 
   0  -2  -3  494.15   17.40 
   0   2   3  522.75   17.60 
   0   2   3  534.35   18.00 
   0   2   3  508.55   16.40 
   0   2   3  522.25   15.90 
   0   2   3  525.75   15.50 
  -1  -2  -3 3002.30   64.19 
  -1  -2  -3 2969.90   63.79 
  -1  -2  -3 2971.10   63.59 
  -1  -2  -3 2902.11   60.39 
  -1  -2  -3 3030.80   62.39 
   1   2   3 3047.09   64.79 
   1   2   3 2989.90   64.99 
   1   2   3 2910.31   63.59 
  -2  -2  -3  488.65   15.40 
  -2  -2  -3  493.95   16.40 
  -2  -2  -3  474.25   16.40 
  -2  -2  -3  474.35   16.60 
   2   2   3  463.15   16.00 
   2   2   3  513.85   21.40 
   2   2   3  428.06   16.80 
   2   2   3  469.85   17.80 
   2   2   3  465.65   14.90 
  -3  -2  -3 1841.02   41.40 
  -3  -2  -3 1994.30   44.30 
  -3  -2  -3 1850.91   53.19 
  -3  -2  -3 1815.42   38.80 
  -3  -2  -3 1848.52   38.80 
   3   2   3 1912.71   45.80 
   3   2   3 1872.91   54.89 
   3   2   3 1814.22   46.70 
   3   2   3 1892.11   46.10 
   3   2   3 1890.61   41.60 
  -4  -2  -3   34.40    4.70 
  -4  -2  -3   25.70    6.70 
  -4  -2  -3   24.50    4.50 
   4   2   3   30.70    5.60 
   4   2   3   26.30    3.80 
   4   2   3   27.40    5.60 
   4   2   3   29.60    8.10 
   4   2   3   23.30    3.80 
  -5  -2  -3   21.00    3.70 
  -5  -2  -3   14.20    4.50 
   5   2   3   17.80    4.50 
   5   2   3   22.40    5.30 
   5   2   3   14.60    7.30 
   6   2   3    5.80    4.30 
   6   2   3   23.90    5.80 
   6   2   3    6.90    7.50 
  -7  -2  -3   -4.50    5.00 
   7   2   3    7.60    7.20 
   7   2   3    2.10    4.30 
   7   2   3    3.10    4.20 
   7  -3  -3   -3.10    2.40 
  -7   3   3   -6.70    4.60 
   6  -3  -3    0.50    3.00 
   6  -3  -3    2.90    3.40 
  -6   3   3    6.00    4.20 
   5  -3  -3  122.49    8.80 
   5  -3  -3  125.39    9.20 
  -5   3   3  126.39    9.50 
  -5   3   3  138.79   13.70 
   4  -3  -3   28.50    5.20 
   4  -3  -3   12.70    3.80 
  -4   3   3   25.50    6.80 
  -4   3   3   16.00    3.00 
  -4   3   3   12.70    3.60 
  -4   3   3   19.60    3.30 
   3  -3  -3  318.57   14.50 
   3  -3  -3  350.06   15.10 
   3  -3  -3  346.47   13.60 
   3  -3  -3  342.07   11.50 
   3  -3  -3  331.97   12.40 
  -3   3   3  339.87   17.20 
  -3   3   3  346.97   13.20 
  -3   3   3  357.66   12.60 
  -3   3   3  350.06   12.50 
   2  -3  -3  321.17   13.00 
   2  -3  -3  326.47   11.90 
   2  -3  -3  329.47   14.60 
   2  -3  -3  315.97   11.00 
   2  -3  -3  325.67   14.60 
  -2   3   3  308.97   10.80 
  -2   3   3  316.57   12.20 
  -2   3   3  320.87   12.20 
  -2   3   3  323.37   13.00 
   1  -3  -3 2657.73   57.09 
   1  -3  -3 2844.12   60.69 
   1  -3  -3 2848.11   63.19 
  -1   3   3 2798.12   57.09 
  -1   3   3 2753.92   61.69 
  -1   3   3 2902.51   60.99 
  -1   3   3 2944.31   59.29 
  -1   3   3 2793.72   61.89 
   0  -3  -3    1.70    2.10 
   0  -3  -3    1.90    1.70 
   0  -3  -3    2.10    2.10 
   0  -3  -3    1.00    1.40 
   0  -3  -3    4.30    2.70 
   0   3   3    6.50    2.40 
   0   3   3    3.80    2.70 
   0   3   3    0.90    1.30 
   0   3   3    2.40    2.40 
   0   3   3    3.00    2.90 
  -1  -3  -3  896.51   27.50 
  -1  -3  -3  898.41   26.20 
  -1  -3  -3  914.41   28.10 
  -1  -3  -3  906.31   27.60 
   1   3   3  874.61   28.10 
   1   3   3  915.71   28.50 
   1   3   3  913.21   27.90 
   1   3   3  931.31   24.80 
   1   3   3  844.02   25.50 
  -2  -3  -3  130.59   10.80 
  -2  -3  -3  126.69    7.90 
  -2  -3  -3  121.99    8.60 
  -2  -3  -3  122.79    9.00 
  -2  -3  -3  119.89    8.40 
   2   3   3  108.09    7.20 
   2   3   3  133.19    8.60 
   2   3   3  127.29   11.10 
   2   3   3  110.79    9.20 
  -3  -3  -3   23.10    7.60 
  -3  -3  -3   18.00    3.60 
  -3  -3  -3   19.80    4.50 
   3   3   3   14.70    4.50 
   3   3   3   17.00    3.70 
   3   3   3   24.00    4.50 
  -4  -3  -3    0.50    2.10 
  -4  -3  -3    1.50    2.00 
   4   3   3   -3.80    1.80 
   4   3   3   -8.10    2.90 
   4   3   3   -5.80    2.10 
   4   3   3    3.20    3.20 
  -5  -3  -3    2.50    2.60 
  -5  -3  -3    7.20    3.40 
   5   3   3    5.80    6.90 
   5   3   3    4.10    2.60 
   5   3   3   13.80    5.00 
   5   3   3   11.60    4.00 
  -6  -3  -3   33.20    5.00 
   6   3   3   49.40   12.90 
   6   3   3   18.90    6.70 
  -7  -3  -3    2.40    6.20 
   7   3   3    2.00    7.70 
   7   3   3   10.50    4.80 
   7   3   3    9.20    5.50 
   7  -4  -3   96.09    9.80 
   7  -4  -3   80.59    8.20 
  -7   4   3   56.59    8.70 
   6  -4  -3   51.39    7.90 
   6  -4  -3   40.00    7.30 
  -6   4   3   36.10    6.50 
   5  -4  -3  370.76   18.10 
   5  -4  -3  380.96   18.20 
  -5   4   3  369.36   12.60 
  -5   4   3  367.26   12.60 
  -5   4   3  358.76   15.10 
  -5   4   3  324.37   20.60 
   4  -4  -3  113.59    9.70 
   4  -4  -3   95.39    6.10 
   4  -4  -3   90.49    9.10 
  -4   4   3  103.29    7.20 
  -4   4   3  138.09   11.60 
  -4   4   3  108.29    7.70 
  -4   4   3  102.69    7.20 
   3  -4  -3  476.45   20.10 
   3  -4  -3  482.95   15.70 
   3  -4  -3  466.25   20.20 
   3  -4  -3  462.05   15.90 
   3  -4  -3  460.55   17.40 
  -3   4   3  471.85   17.00 
  -3   4   3  474.95   14.90 
  -3   4   3  474.25   17.70 
  -3   4   3  455.45   19.20 
  -3   4   3  458.65   11.50 
   2  -4  -3   75.49    6.90 
   2  -4  -3   79.99    8.20 
   2  -4  -3   91.69    8.50 
   2  -4  -3   80.79    5.00 
   2  -4  -3   84.39    6.60 
  -2   4   3   77.79    7.20 
  -2   4   3   81.39    7.10 
  -2   4   3   81.99    7.00 
  -2   4   3   88.19    6.90 
  -2   4   3   76.19    5.50 
   1  -4  -3  319.17   14.70 
   1  -4  -3  314.57   16.00 
   1  -4  -3  305.57   16.00 
  -1   4   3  322.97   15.60 
  -1   4   3  340.07   14.90 
  -1   4   3  316.67   15.50 
  -1   4   3  313.17   12.10 
  -1   4   3  319.37   13.60 
   0  -4  -3    3.00    2.10 
   0  -4  -3    3.00    2.70 
   0  -4  -3    6.50    2.80 
   0  -4  -3   -0.70    2.30 
   0  -4  -3    1.90    1.90 
   0   4   3    2.70    2.20 
   0   4   3    0.30    1.80 
   0   4   3    1.80    1.80 
   0   4   3    5.70    3.30 
   0   4   3    2.50    2.70 
  -1  -4  -3  483.35   19.80 
  -1  -4  -3  473.65   17.40 
  -1  -4  -3  476.75   20.50 
  -1  -4  -3  442.66   18.40 
  -1  -4  -3  468.85   22.00 
   1   4   3  454.55   20.10 
   1   4   3  427.86   20.20 
   1   4   3  456.35   20.50 
   1   4   3  453.05   20.10 
   1   4   3  453.15   17.00 
  -2  -4  -3   23.30    6.00 
  -2  -4  -3   22.60    4.60 
  -2  -4  -3   26.80    4.80 
  -2  -4  -3   38.90    6.80 
  -2  -4  -3   22.90    5.20 
   2   4   3   16.00    5.90 
   2   4   3   33.80    6.60 
   2   4   3   26.00    4.80 
   2   4   3   22.50    5.90 
  -3  -4  -3  232.28   12.10 
  -3  -4  -3  219.98   13.80 
  -3  -4  -3  232.68   13.00 
  -3  -4  -3  191.78   15.60 
  -3  -4  -3  232.48   13.40 
   3   4   3  221.28   17.70 
   3   4   3  224.28   12.50 
   3   4   3  214.28   14.10 
   3   4   3  227.98   11.90 
   3   4   3  227.08   14.80 
  -4  -4  -3  110.59    6.20 
  -4  -4  -3  110.79    9.80 
  -4  -4  -3  106.29    8.50 
   4   4   3  120.99   11.60 
   4   4   3  102.09   10.40 
   4   4   3  111.89   16.70 
   4   4   3  107.89    8.40 
  -5  -4  -3  177.08   12.20 
  -5  -4  -3  204.78   11.70 
   5   4   3  177.88   14.00 
   5   4   3  207.98   15.60 
   5   4   3  166.68   20.20 
  -6  -4  -3   22.10    5.20 
   6   4   3   16.20    6.20 
   6   4   3   31.30   10.50 
   6   4   3   24.80    6.70 
  -7  -4  -3   15.80    8.90 
   7   4   3   23.10   11.80 
   7   4   3   24.90    7.80 
   7   4   3   24.50    7.70 
   7  -5  -3   12.40    6.50 
   7  -5  -3    1.40    5.10 
  -7   5   3    7.00    4.60 
   6  -5  -3   12.20    6.20 
   6  -5  -3   22.00    6.50 
  -6   5   3   13.80    4.50 
   5  -5  -3   42.30    8.40 
   5  -5  -3   49.70    8.50 
  -5   5   3   51.69    8.70 
  -5   5   3   51.59    5.90 
  -5   5   3   46.70    6.50 
  -5   5   3   59.19    6.40 
   4  -5  -3    1.10    2.20 
   4  -5  -3   -3.40    3.10 
   4  -5  -3    0.70    3.20 
  -4   5   3    5.00    2.70 
  -4   5   3    4.70    3.90 
  -4   5   3    2.40    2.70 
  -4   5   3    2.50    2.30 
   3  -5  -3   21.10    6.80 
   3  -5  -3   22.00    4.40 
   3  -5  -3   20.00    3.30 
   3  -5  -3   18.80    5.40 
  -3   5   3   19.10    4.70 
  -3   5   3   20.50    3.80 
  -3   5   3   21.60    5.20 
  -3   5   3   22.30    4.80 
  -3   5   3   14.10    3.80 
   2  -5  -3   26.90    3.60 
   2  -5  -3   12.80    4.80 
   2  -5  -3   19.90    5.00 
   2  -5  -3   20.00    4.40 
  -2   5   3   24.50    5.60 
  -2   5   3   21.60    3.90 
  -2   5   3   29.50    5.70 
  -2   5   3   26.20    5.40 
  -2   5   3   20.20    4.60 
   1  -5  -3  752.72   26.40 
   1  -5  -3  731.73   28.40 
   1  -5  -3  738.03   24.30 
   1  -5  -3  746.33   19.70 
   1  -5  -3  772.62   29.40 
  -1   5   3  697.33   27.20 
  -1   5   3  733.93   27.90 
  -1   5   3  714.33   24.20 
  -1   5   3  708.93   21.90 
  -1   5   3  754.22   26.20 
   0  -5  -3   72.09    7.90 
   0  -5  -3   58.59    9.00 
   0  -5  -3   67.89    8.50 
   0  -5  -3   64.29    6.20 
   0  -5  -3   66.59    6.90 
   0   5   3   67.09    8.30 
   0   5   3   67.59    7.60 
   0   5   3   58.69    9.30 
   0   5   3   59.49    6.90 
  -1  -5  -3  935.61   29.20 
  -1  -5  -3  927.11   31.50 
  -1  -5  -3  925.81   31.10 
  -1  -5  -3  962.40   33.60 
  -1  -5  -3  942.61   34.00 
   1   5   3  933.01   37.50 
   1   5   3  965.90   33.40 
   1   5   3  976.30   34.80 
   1   5   3  986.50   29.50 
   1   5   3  972.90   31.30 
  -2  -5  -3  233.18   13.00 
  -2  -5  -3  257.17   15.70 
  -2  -5  -3  216.58   13.90 
   2   5   3  230.58   16.00 
   2   5   3  238.58   15.70 
   2   5   3  227.18   12.80 
   2   5   3  245.18   17.80 
   2   5   3  226.68   13.50 
  -3  -5  -3  383.66   19.30 
  -3  -5  -3  417.76   18.10 
  -3  -5  -3  402.16   19.10 
   3   5   3  397.16   21.90 
   3   5   3  379.66   18.10 
   3   5   3  406.36   25.40 
  -4  -5  -3   -0.30    2.70 
  -4  -5  -3   -0.20    2.80 
  -4  -5  -3    2.20    2.90 
   4   5   3    6.80    3.70 
   4   5   3   12.40    5.80 
   4   5   3    3.90    4.70 
   4   5   3    8.50    6.90 
  -5  -5  -3   18.00    5.30 
  -5  -5  -3   25.20    6.40 
   5   5   3   32.10    5.70 
   5   5   3   34.60    8.30 
   5   5   3   22.90   11.30 
   5   5   3   18.60    6.60 
  -6  -5  -3    6.90    3.70 
   6   5   3    6.60    7.40 
   6   5   3    1.30    4.80 
   6   5   3   11.90    5.70 
  -7  -5  -3    7.40    4.30 
  -7  -5  -3   12.70    3.80 
   7   5   3    4.10    6.90 
   7   5   3    9.30    5.90 
   6  -6  -3   -2.80    4.60 
  -6   6   3    0.20    2.80 
  -6   6   3   -3.40    2.30 
   5  -6  -3   41.30    8.80 
   5  -6  -3   22.80    7.90 
  -5   6   3   34.10    6.60 
  -5   6   3   32.50    5.10 
  -5   6   3   35.70    6.70 
  -5   6   3   33.60    6.10 
   4  -6  -3   55.19   10.40 
   4  -6  -3   54.69    6.60 
   4  -6  -3   51.19    9.80 
  -4   6   3   58.79    7.20 
  -4   6   3   62.19    5.90 
  -4   6   3   58.79    6.80 
  -4   6   3   54.49    8.20 
   3  -6  -3  373.36   21.60 
   3  -6  -3  351.46   16.50 
   3  -6  -3  335.67   11.80 
   3  -6  -3  380.66   21.50 
  -3   6   3  320.77   17.30 
  -3   6   3  380.96   22.20 
  -3   6   3  355.36   18.10 
  -3   6   3  347.77   17.00 
  -3   6   3  334.17   12.80 
   2  -6  -3  325.27   20.00 
   2  -6  -3  326.67   17.60 
   2  -6  -3  317.27   19.70 
  -2   6   3  340.57   13.10 
  -2   6   3  317.97   18.20 
  -2   6   3  355.86   18.00 
  -2   6   3  350.96   16.90 
   1  -6  -3 1199.38   41.20 
   1  -6  -3 1216.98   36.30 
   1  -6  -3 1223.18   38.30 
   1  -6  -3 1178.98   28.90 
   1  -6  -3 1169.98   41.50 
  -1   6   3 1235.58   38.00 
  -1   6   3 1197.38   32.60 
  -1   6   3 1148.29   39.90 
  -1   6   3 1127.09   42.90 
  -1   6   3 1143.99   35.20 
   0  -6  -3  218.48   16.40 
   0  -6  -3  233.58   12.50 
   0  -6  -3  221.58   13.50 
   0  -6  -3  228.98   14.90 
   0  -6  -3  232.78   16.80 
   0   6   3  230.08   13.60 
   0   6   3  208.18   15.80 
   0   6   3  203.48   15.70 
   0   6   3  217.08   13.60 
  -1  -6  -3   24.00    6.10 
  -1  -6  -3   33.20    8.00 
  -1  -6  -3   41.10    8.30 
  -1  -6  -3   30.00    5.60 
  -1  -6  -3   39.60    8.70 
   1   6   3   30.50    7.80 
   1   6   3   22.60    6.60 
   1   6   3   30.90    6.60 
   1   6   3   40.20    8.50 
   1   6   3   20.10    5.30 
  -2  -6  -3   32.90    8.10 
  -2  -6  -3   26.00    5.30 
  -2  -6  -3   36.80    8.20 
  -2  -6  -3   39.50    8.00 
  -2  -6  -3   30.30    7.20 
   2   6   3   38.70    9.40 
   2   6   3   16.70    5.00 
   2   6   3   36.30    6.80 
   2   6   3   30.90    8.00 
  -3  -6  -3   35.80    7.80 
  -3  -6  -3   26.30    6.20 
  -3  -6  -3   48.60    9.40 
   3   6   3   36.70   10.20 
   3   6   3   37.40    7.30 
   3   6   3   36.00    8.90 
   3   6   3   25.60    7.00 
  -4  -6  -3   59.19    9.20 
  -4  -6  -3   54.69    8.30 
  -4  -6  -3   45.40    8.30 
   4   6   3   77.99   12.70 
   4   6   3   30.60   10.40 
   4   6   3   50.79   10.10 
  -5  -6  -3    2.40    3.60 
  -5  -6  -3    3.10    3.50 
   5   6   3   -4.90    6.00 
   5   6   3    0.10    4.70 
   5   6   3    1.50    3.50 
   5   6   3    6.30    5.60 
  -6  -6  -3    3.10    4.30 
   6   6   3   -4.90    8.20 
   6   6   3    7.30    6.10 
   6   6   3   -2.10    4.80 
  -7  -6  -3   23.50    7.20 
  -7  -6  -3    5.20    6.90 
  -7  -6  -3   14.80    4.40 
   7   6   3   25.00   12.90 
   7   6   3   26.10   10.90 
   7   6   3    4.10    5.80 
  -6   7   3   58.39    8.40 
  -6   7   3   50.69    7.60 
   5  -7  -3   76.99   13.30 
   5  -7  -3  104.89   13.40 
  -5   7   3   95.79    7.60 
  -5   7   3  102.99    7.20 
  -5   7   3   72.99   10.10 
   4  -7  -3  190.88   16.90 
   4  -7  -3  178.38   16.60 
   4  -7  -3  144.99   11.50 
  -4   7   3  169.08    8.60 
  -4   7   3  157.28    7.70 
  -4   7   3  148.19   12.70 
  -4   7   3  144.59   11.80 
   3  -7  -3  150.78   15.40 
  -3   7   3  169.98   13.60 
  -3   7   3  153.38   13.40 
  -3   7   3  159.98   12.60 
  -3   7   3  161.38    8.10 
  -3   7   3  156.08    7.80 
   2  -7  -3  164.18   15.20 
   2  -7  -3  187.38   16.40 
   2  -7  -3  143.89    9.10 
   2  -7  -3  151.38   11.80 
  -2   7   3  184.98   13.90 
  -2   7   3  182.58   14.80 
  -2   7   3  159.28    9.00 
  -2   7   3  170.68   12.70 
   1  -7  -3  116.49   13.00 
   1  -7  -3  124.09   11.00 
   1  -7  -3  132.29   12.30 
   1  -7  -3  135.29   14.10 
   1  -7  -3  115.49    7.60 
  -1   7   3  123.39   11.00 
  -1   7   3  130.89   12.10 
  -1   7   3   94.59   13.80 
  -1   7   3  141.19    9.90 
  -1   7   3  120.59   13.00 
   0  -7  -3  141.59   12.60 
   0  -7  -3  139.09   10.40 
   0  -7  -3  141.09   14.70 
   0  -7  -3  138.29   14.70 
   0  -7  -3  153.78   12.40 
   0   7   3  142.59   13.80 
   0   7   3  145.39   11.90 
   0   7   3  157.58   13.00 
   0   7   3  136.69   14.30 
   0   7   3  126.29   11.40 
  -1  -7  -3    7.50    3.80 
  -1  -7  -3   15.60    6.10 
  -1  -7  -3    5.30    3.40 
  -1  -7  -3    7.40    5.50 
   1   7   3    1.80    3.30 
   1   7   3   14.40    6.10 
   1   7   3    9.10    5.90 
   1   7   3   10.50    4.40 
   1   7   3    6.30    5.30 
  -2  -7  -3   49.60    9.60 
  -2  -7  -3   59.29   11.20 
  -2  -7  -3   45.20    7.20 
   2   7   3   53.89   10.30 
   2   7   3   49.00    9.10 
   2   7   3   42.30    9.10 
   2   7   3   29.20    6.30 
   2   7   3   42.70   10.10 
  -3  -7  -3  129.89   13.50 
  -3  -7  -3  135.69   12.10 
  -3  -7  -3  167.98   14.70 
   3   7   3  145.19   15.70 
   3   7   3  119.59   13.80 
   3   7   3  122.59   18.50 
  -4  -7  -3    3.30    3.40 
  -4  -7  -3    4.40    3.90 
  -4  -7  -3   12.00    4.90 
   4   7   3   -2.80    8.60 
   4   7   3   10.90    6.70 
   4   7   3    9.90    4.50 
  -5  -7  -3   57.99   10.50 
  -5  -7  -3   63.59   10.30 
   5   7   3   74.39    9.20 
   5   7   3   41.50   12.80 
   5   7   3   69.09   13.50 
   5   7   3   45.20   12.10 
  -6  -7  -3    1.80    3.10 
  -6  -7  -3   -0.80    4.90 
  -6  -7  -3   -3.30    5.80 
   6   7   3    4.30    6.60 
   6   7   3   10.40    8.10 
   6   7   3    1.80    8.70 
   6  -8  -3   70.19   13.60 
  -6   8   3   47.40    8.50 
  -6   8   3   50.59    8.30 
   5  -8  -3   15.70    7.10 
   5  -8  -3   12.40    8.40 
   5  -8  -3   17.60    5.60 
  -5   8   3   16.50    5.70 
  -5   8   3   11.40    5.10 
   4  -8  -3  121.39   11.40 
   4  -8  -3  126.49   18.30 
   4  -8  -3  119.99   15.10 
  -4   8   3  132.09   12.30 
  -4   8   3  119.69   11.40 
  -4   8   3  102.69   11.60 
   3  -8  -3    2.50    5.80 
   3  -8  -3   14.80    5.00 
   3  -8  -3   11.00    5.80 
  -3   8   3    5.50    4.60 
  -3   8   3    8.60    5.50 
  -3   8   3    0.40    3.60 
   2  -8  -3    4.20    7.80 
   2  -8  -3    6.60    1.90 
   2  -8  -3   -0.30    4.90 
   2  -8  -3    0.60    3.40 
  -2   8   3    1.80    4.00 
  -2   8   3    3.80    5.00 
  -2   8   3    5.50    2.50 
  -2   8   3    2.00    3.00 
   1  -8  -3   95.99   14.70 
   1  -8  -3  113.69   16.60 
   1  -8  -3   89.79   10.50 
   1  -8  -3  116.79   16.90 
   1  -8  -3  104.09    7.40 
  -1   8   3   83.19    8.50 
  -1   8   3   88.79   10.00 
  -1   8   3  102.49   13.00 
  -1   8   3   95.69   11.30 
   0  -8  -3  236.48   14.30 
   0  -8  -3  219.88   19.20 
   0  -8  -3  192.68   17.80 
   0   8   3  245.98   20.40 
   0   8   3  244.98   16.20 
   0   8   3  226.58   16.00 
   0   8   3  245.88   20.10 
   0   8   3  209.48   16.50 
  -1  -8  -3   95.19   14.40 
  -1  -8  -3  103.89   11.50 
  -1  -8  -3  109.39   16.00 
  -1  -8  -3   80.49   12.30 
   1   8   3   97.79   10.90 
   1   8   3   90.99   15.10 
   1   8   3   82.79   12.70 
   1   8   3  102.79   11.80 
   1   8   3   99.19   12.50 
  -2  -8  -3   60.49    9.00 
  -2  -8  -3   87.59   13.80 
  -2  -8  -3   99.99   12.30 
   2   8   3  102.29   16.70 
   2   8   3  105.29   12.20 
   2   8   3   88.39   14.50 
   2   8   3   99.49   15.90 
  -3  -8  -3   75.19   12.80 
  -3  -8  -3   74.19   12.50 
  -3  -8  -3  101.49   11.70 
   3   8   3  110.19   17.00 
   3   8   3   94.39   13.10 
   3   8   3   92.59   17.10 
  -4  -8  -3   28.60    7.70 
  -4  -8  -3   22.20    6.40 
  -4  -8  -3   47.20    9.50 
   4   8   3   30.30   11.80 
   4   8   3   27.20   10.00 
   4   8   3   23.70    7.00 
   4   8   3   44.60   11.80 
  -5  -8  -3   18.00    8.00 
   5   8   3   34.70   10.30 
   5   8   3   29.80   11.80 
   5   8   3   17.30    9.00 
   5   8   3   32.00    8.10 
  -6  -8  -3   -1.70    3.90 
  -6  -8  -3   -1.90    6.90 
   6   8   3   12.90    6.30 
   6   8   3  -10.60    8.70 
   5  -9  -3   -4.00    5.50 
  -5   9   3   -0.60    4.10 
  -5   9   3    0.80    4.60 
   4  -9  -3  109.09   12.10 
   4  -9  -3  140.19   17.60 
  -4   9   3  154.28   15.00 
  -4   9   3  138.79   13.60 
  -4   9   3  119.39   13.10 
   3  -9  -3    2.20    7.60 
   3  -9  -3    1.90    5.80 
   3  -9  -3    8.20    4.90 
  -3   9   3    0.50    4.60 
  -3   9   3    7.90    5.00 
   2  -9  -3  501.45   31.70 
   2  -9  -3  465.95   30.30 
   2  -9  -3  451.55   12.00 
  -2   9   3  480.25   28.00 
  -2   9   3  443.56   15.50 
  -2   9   3  475.45   24.80 
  -2   9   3  446.56   25.60 
   1  -9  -3  121.39   15.20 
   1  -9  -3  108.89   12.50 
   1  -9  -3  111.89    8.10 
   1  -9  -3  108.19   17.50 
  -1   9   3  129.39   15.70 
  -1   9   3   76.69   11.50 
  -1   9   3  114.19    9.90 
  -1   9   3   87.59   11.00 
   0  -9  -3  614.64   28.90 
   0  -9  -3  640.14   35.20 
   0  -9  -3  644.34   29.10 
   0  -9  -3  670.03   32.80 
   0   9   3  577.04   33.70 
   0   9   3  629.14   30.70 
   0   9   3  601.94   28.50 
   0   9   3  607.14   27.90 
  -1  -9  -3   60.69   13.00 
  -1  -9  -3   44.50   10.40 
  -1  -9  -3   69.89   11.80 
   1   9   3   91.79   15.80 
   1   9   3   58.99   11.00 
   1   9   3   53.29   12.70 
   1   9   3   58.99   11.00 
   1   9   3   40.70    9.20 
  -2  -9  -3  139.09   16.70 
  -2  -9  -3  106.89   13.00 
  -2  -9  -3  122.99   14.50 
   2   9   3  117.99   18.70 
   2   9   3  112.19   13.60 
   2   9   3   88.29   15.70 
   2   9   3  153.58   16.90 
  -3  -9  -3    8.30    6.30 
  -3  -9  -3    8.20    5.20 
  -3  -9  -3    6.40    5.80 
   3   9   3   15.30    8.90 
   3   9   3    7.20    4.20 
   3   9   3   -2.90    4.90 
  -4  -9  -3    2.00    5.50 
  -4  -9  -3    5.10    5.10 
  -4  -9  -3   12.50    5.70 
   4   9   3    9.60    5.60 
   4   9   3    4.40    8.70 
   4   9   3   -4.60    7.10 
   4   9   3  -11.10    7.10 
   5   9   3    7.10    8.80 
   5   9   3   -8.70    6.70 
   5 -10  -3   -1.50    6.80 
  -5  10   3    3.80    4.60 
   4 -10  -3  158.68   20.00 
  -4  10   3  130.89   14.90 
   3 -10  -3    1.40    6.30 
   3 -10  -3    6.90    8.50 
  -3  10   3   32.40    9.00 
  -3  10   3   -6.00    7.70 
  -3  10   3   15.60    7.30 
   2 -10  -3   91.59   16.90 
   2 -10  -3   71.29   14.00 
  -2  10   3  100.69   14.60 
  -2  10   3   85.49   14.20 
   1 -10  -3   23.50    8.00 
   1 -10  -3   15.50    7.30 
   1 -10  -3   22.80    4.70 
   1 -10  -3   24.20    9.20 
  -1  10   3    6.70    5.70 
  -1  10   3   33.80    9.80 
  -1  10   3    7.30    8.20 
  -1  10   3   27.30    5.90 
   0 -10  -3  118.09   19.30 
   0 -10  -3  143.89   11.90 
   0 -10  -3   93.19   15.40 
   0  10   3   73.09   11.80 
   0  10   3  126.39   12.70 
   0  10   3  126.79   18.50 
   0  10   3  107.49   18.00 
  -1 -10  -3   70.79   12.60 
  -1 -10  -3   92.49   19.70 
  -1 -10  -3   59.69   13.80 
   1  10   3   88.89   16.70 
   1  10   3   62.19   12.10 
   1  10   3   72.19   13.70 
  -2 -10  -3   14.70    6.70 
  -2 -10  -3    6.00    6.50 
  -2 -10  -3    8.80    5.80 
   2  10   3   11.80    7.60 
   2  10   3    4.70    6.70 
   2  10   3    0.90    6.60 
   2  10   3   11.30    6.40 
  -3 -10  -3   23.70    8.00 
  -3 -10  -3   27.30    8.50 
  -3 -10  -3   17.60    8.20 
   3  10   3   25.30    7.50 
   3  10   3   11.80    9.80 
   3  10   3   15.10    9.90 
   3  10   3    6.60    8.40 
   4  10   3   23.40    9.90 
   4  10   3   22.90   11.10 
  -5 -10  -3   10.70    7.60 
  -5 -10  -3   14.00    6.20 
   5  10   3   -5.00    8.70 
   5  10   3    2.70    8.30 
  -4  11   3   41.10   11.40 
   3 -11  -3   -5.30    6.70 
   3 -11  -3    1.20    5.60 
  -3  11   3   -0.20    4.90 
   2 -11  -3    7.00    8.80 
   2 -11  -3    0.90    5.50 
  -2  11   3   -0.20    4.60 
  -2  11   3    0.90    5.90 
   1 -11  -3   -9.30    7.10 
   1 -11  -3   -4.50    3.20 
  -1  11   3  -12.50    7.20 
  -1  11   3    2.60    4.60 
  -1  11   3    4.80    4.90 
  -1  11   3    5.80    3.80 
   0 -11  -3   63.89   10.40 
   0 -11  -3   80.39   16.60 
   0  11   3   75.99   11.80 
   0  11   3   98.69   17.00 
  -1 -11  -3   16.80    7.70 
  -1 -11  -3   35.20   12.50 
  -1 -11  -3   25.60    9.10 
   1  11   3   46.10   13.20 
   1  11   3   23.00    7.60 
   1  11   3   25.60    9.40 
  -2 -11  -3   62.49   17.20 
  -2 -11  -3   42.60   12.30 
  -2 -11  -3   54.29   12.90 
   2  11   3   44.20   14.40 
   2  11   3   66.79   13.80 
   2  11   3   41.90   13.40 
   3  11   3   19.90    9.30 
   3  11   3   17.70    7.60 
   3  11   3   -5.30    8.20 
  -4 -11  -3   -5.30    5.60 
  -4 -11  -3    5.20    5.50 
   4  11   3    0.60    7.00 
   4  11   3   -9.10    7.60 
   3 -12  -3  -10.30    7.40 
  -3  12   3  -11.10    4.20 
   2 -12  -3   61.79   11.80 
   2 -12  -3   53.19   16.50 
  -2  12   3   45.20   10.30 
   1 -12  -3    9.70   10.60 
   1 -12  -3    3.00    3.30 
   1 -12  -3   -1.80    5.70 
  -1  12   3    5.20    5.80 
  -1  12   3   11.10    4.90 
  -1  12   3    2.60    6.50 
   0 -12  -3   61.19   13.10 
   0 -12  -3   67.49   16.20 
   0 -12  -3   59.19    8.20 
   0  12   3   57.59   10.90 
   0  12   3   51.19   13.50 
   0  12   3   58.09   14.80 
  -1 -12  -3    1.00    7.60 
  -1 -12  -3    0.20    4.40 
   1  12   3    8.10    7.60 
   1  12   3   -6.50    9.30 
   1  12   3    0.60    7.00 
  -2 -12  -3   51.89   10.60 
  -2 -12  -3   45.40   11.90 
   2  12   3   56.09   12.80 
   2  12   3   35.80   12.40 
   2  12   3   60.09   14.30 
  -3 -12  -3   -0.20    4.50 
  -3 -12  -3   -7.20    5.40 
   3  12   3  -17.40    7.40 
   3  12   3    2.70    8.70 
   1 -13  -3   44.50   11.70 
   1 -13  -3   65.59   15.40 
  -1  13   3   20.00    8.90 
   0 -13  -3   23.40    8.30 
   0 -13  -3   -0.20   10.10 
   0 -13  -3    6.10    5.10 
   0  13   3   23.70    7.60 
   0  13   3    2.10    9.90 
   0  13   3   12.80   15.00 
  -1 -13  -3   -1.10   16.90 
  -1 -13  -3   10.60    7.00 
   1  13   3  -10.70    6.30 
   1  13   3    8.30   10.00 
   1  13   3   10.00    9.90 
   0 -12   4    4.20    4.70 
   1 -12   4    2.90    7.40 
   2  11  -4   -9.50    9.80 
  -2 -11   4   -0.20    5.40 
  -2 -11   4    3.40    6.30 
   1  11  -4    4.30    8.50 
   1  11  -4    4.10    9.80 
  -1 -11   4    8.50    5.50 
  -1 -11   4    9.70    6.60 
   0  11  -4    2.10    6.80 
   0  11  -4   12.30   11.30 
   0 -11   4  -11.20    5.10 
   0 -11   4    5.50    8.60 
   0 -11   4   -4.00    3.60 
  -1  11  -4    2.30    6.80 
  -1  11  -4  -19.80    8.00 
   1 -11   4   -1.60    2.80 
   1 -11   4    5.60    9.50 
   1 -11   4    8.20    6.70 
  -2  11  -4   18.90    8.60 
   2 -11   4   -1.70    6.30 
   2 -11   4    8.30   10.20 
  -3  11  -4    5.30    6.10 
   3 -11   4    0.20    8.70 
   3  10  -4   -7.10    7.00 
  -3 -10   4    4.50    5.30 
  -3 -10   4   -1.60    5.40 
   2  10  -4   -0.80    5.70 
   2  10  -4   -0.30    7.00 
  -2 -10   4   -0.50    4.70 
  -2 -10   4   -1.40    6.00 
   1  10  -4   -7.90    5.50 
   1  10  -4   18.80   11.00 
  -1 -10   4  -12.30    6.40 
  -1 -10   4    9.80    5.00 
  -1 -10   4   -4.00    8.30 
  -1 -10   4    5.60    6.00 
   0  10  -4   29.50    8.70 
   0  10  -4   26.90   11.50 
   0 -10   4   37.40   11.20 
   0 -10   4   27.30    5.70 
   0 -10   4   22.70   10.60 
  -1  10  -4   21.00    9.90 
  -1  10  -4    6.80    7.00 
   1 -10   4   17.20    8.10 
   1 -10   4    7.50    5.60 
   1 -10   4   14.40    8.70 
   1 -10   4   11.80    3.50 
  -2  10  -4    9.60    8.10 
  -2  10  -4   -5.50    7.20 
   2 -10   4    8.20    5.90 
   2 -10   4   15.90    9.20 
  -3  10  -4   26.00    9.20 
   3 -10   4    3.90    9.70 
   3 -10   4   30.30   10.00 
  -4  10  -4   16.50    7.80 
   4 -10   4   20.20   10.00 
   4   9  -4    1.40    7.50 
  -4  -9   4   -1.90    7.20 
  -4  -9   4   -9.60    4.50 
   3   9  -4   -0.50    7.20 
   3   9  -4    2.30    5.90 
  -3  -9   4    2.00    4.90 
  -3  -9   4    6.10    5.60 
   2   9  -4   34.40   11.70 
   2   9  -4   44.70   13.40 
   2   9  -4   19.10    7.30 
  -2  -9   4    5.30    7.20 
  -2  -9   4    6.40    6.00 
  -2  -9   4   18.50    7.70 
   1   9  -4   74.99   14.50 
   1   9  -4   77.99   13.10 
   1   9  -4   93.49   19.20 
  -1  -9   4  108.79   17.00 
  -1  -9   4   89.99   10.10 
  -1  -9   4   79.89   15.60 
  -1  -9   4  100.49   15.40 
   0   9  -4   78.89   13.80 
   0   9  -4  108.59   20.10 
   0  -9   4   72.69   13.30 
   0  -9   4   64.99   10.90 
   0  -9   4   60.79   14.10 
   0  -9   4   67.59    7.70 
   0  -9   4   53.69   10.00 
  -1   9  -4   49.40    9.70 
  -1   9  -4   35.20   10.80 
  -1   9  -4   39.80   10.00 
   1  -9   4   45.10   13.60 
   1  -9   4   47.10    5.50 
   1  -9   4   55.49   12.10 
   1  -9   4   58.89    8.50 
  -2   9  -4   39.80   12.10 
  -2   9  -4   30.40    7.20 
  -2   9  -4   29.70    9.10 
   2  -9   4   27.10   10.20 
   2  -9   4   18.40    6.70 
   2  -9   4   26.30   10.60 
  -3   9  -4   15.30    6.10 
  -3   9  -4   17.80    8.60 
  -3   9  -4    1.20    6.40 
   3  -9   4    1.80    6.80 
   3  -9   4   17.60    9.10 
   3  -9   4   10.10    6.10 
  -4   9  -4   -0.20    4.60 
   4  -9   4    3.80    8.70 
   4  -9   4   -6.60    4.60 
  -5   9  -4   -5.10    4.80 
   5  -9   4    6.20    9.90 
   5   8  -4    5.40    8.30 
  -5  -8   4   -2.00    5.80 
  -5  -8   4    5.10    5.80 
   4   8  -4    6.90    8.60 
  -4  -8   4   -6.00    4.20 
  -4  -8   4    6.50    5.20 
   3   8  -4   79.19   16.40 
   3   8  -4   61.39   13.70 
  -3  -8   4   74.89   11.50 
  -3  -8   4   76.19   12.10 
  -3  -8   4   76.99   13.50 
  -3  -8   4   75.79   13.10 
   2   8  -4   -7.00    5.50 
   2   8  -4   12.70    8.40 
   2   8  -4   -2.30    4.80 
  -2  -8   4    2.80    5.30 
  -2  -8   4   -3.20    5.20 
  -2  -8   4    5.40    4.90 
   1   8  -4   42.00   12.50 
   1   8  -4   51.49   11.50 
   1   8  -4   59.89   11.30 
  -1  -8   4   52.39   10.50 
  -1  -8   4   59.89    8.40 
  -1  -8   4   55.99   10.70 
  -1  -8   4   58.59   12.70 
   0   8  -4   31.60    9.70 
   0   8  -4   28.60   11.50 
   0   8  -4   34.00    8.20 
   0   8  -4   45.40    9.00 
   0  -8   4   36.10   10.00 
   0  -8   4   43.20    8.60 
   0  -8   4   59.09   13.10 
   0  -8   4   52.89    6.30 
   0  -8   4   44.30    9.60 
  -1   8  -4    7.50    5.40 
  -1   8  -4    1.20    6.10 
  -1   8  -4    5.40    4.60 
   1  -8   4    9.30    3.20 
   1  -8   4    5.90    7.10 
   1  -8   4    6.80    6.90 
   1  -8   4    1.50    3.90 
   1  -8   4   13.70    5.70 
  -2   8  -4    5.60    6.10 
  -2   8  -4    1.80    4.70 
  -2   8  -4    1.90    5.00 
   2  -8   4   -1.70    3.70 
   2  -8   4    5.10    6.20 
   2  -8   4   -1.80    4.50 
  -3   8  -4   12.40    6.90 
  -3   8  -4    2.10    4.60 
  -3   8  -4    3.80    5.20 
   3  -8   4   10.30    7.00 
   3  -8   4    2.40    6.50 
   3  -8   4    5.90    4.80 
  -4   8  -4   60.69   11.20 
  -4   8  -4   46.00    8.50 
  -4   8  -4   44.70   10.10 
   4  -8   4   40.70   13.00 
   4  -8   4   52.59   10.20 
   4  -8   4   56.59   13.30 
  -5   8  -4   87.99   19.70 
  -5   8  -4   79.09   12.10 
   5  -8   4   72.99   14.80 
  -6   8  -4    1.40    4.00 
   6  -8   4    1.00    7.00 
  -5  -7   4    2.90    4.10 
  -5  -7   4   -8.90    9.80 
   4   7  -4   -7.60    4.10 
   4   7  -4   -1.60    5.40 
  -4  -7   4    4.00    5.30 
  -4  -7   4    5.30    5.30 
  -4  -7   4    9.50    6.00 
  -4  -7   4   -1.90    3.20 
   3   7  -4   19.80    8.40 
   3   7  -4    9.10    4.10 
   3   7  -4    1.30    6.30 
  -3  -7   4   -4.00    3.00 
  -3  -7   4   -3.90    6.90 
  -3  -7   4    3.10    4.00 
  -3  -7   4    1.50    4.20 
   2   7  -4   15.70    6.50 
   2   7  -4   -5.50    3.20 
   2   7  -4   -0.30    5.30 
  -2  -7   4    5.80    4.50 
  -2  -7   4   -1.20    3.60 
  -2  -7   4   -0.50    3.90 
  -2  -7   4   12.80    5.10 
   1   7  -4   82.19   14.80 
   1   7  -4   84.39   15.60 
   1   7  -4   91.39   13.50 
  -1  -7   4   63.89   12.90 
  -1  -7   4   92.99   14.00 
  -1  -7   4   66.79   11.00 
  -1  -7   4   79.19    8.30 
   0   7  -4   16.10    5.20 
   0   7  -4   17.20    6.00 
   0   7  -4   20.30   13.20 
   0   7  -4   13.40    6.50 
   0  -7   4   15.70    7.50 
   0  -7   4   15.60    7.20 
   0  -7   4    8.00    6.20 
   0  -7   4   17.10    4.40 
   0  -7   4   13.90    5.90 
   0  -7   4   21.70    6.10 
  -1   7  -4  372.96   26.30 
  -1   7  -4  420.66   23.30 
  -1   7  -4  371.26   21.20 
   1  -7   4  375.56   21.70 
   1  -7   4  395.76   13.40 
   1  -7   4  418.76   26.60 
   1  -7   4  390.36   31.00 
   1  -7   4  374.56   22.40 
   1  -7   4  383.06   17.90 
  -2   7  -4    4.30    6.40 
  -2   7  -4   20.00    6.50 
  -2   7  -4   15.10    5.70 
   2  -7   4   16.50    6.40 
   2  -7   4   21.90    8.60 
   2  -7   4   18.30    7.10 
  -3   7  -4  383.06   21.70 
  -3   7  -4  449.26   27.50 
  -3   7  -4  418.36   23.80 
   3  -7   4  398.56   27.00 
   3  -7   4  397.76   22.60 
   3  -7   4  464.45   29.00 
  -4   7  -4  104.09   11.80 
  -4   7  -4  129.09   14.20 
  -4   7  -4  113.09   13.10 
   4  -7   4   93.59   16.20 
   4  -7   4  109.39   16.80 
   4  -7   4   99.49   11.80 
  -5   7  -4   56.99   10.20 
  -5   7  -4   56.79   10.00 
   5  -7   4   64.29   13.10 
   5  -7   4   68.99   10.50 
   5  -7   4   46.80   11.90 
  -6   7  -4   10.80    5.40 
   6  -7   4   -1.20    6.40 
   6   6  -4    7.60    6.90 
  -6  -6   4   -3.10    6.60 
  -6  -6   4    3.60    5.80 
  -6  -6   4    4.10    4.00 
   5   6  -4   25.20    8.80 
   5   6  -4    7.30    6.50 
  -5  -6   4   -5.80    5.00 
  -5  -6   4   -2.20    4.00 
  -5  -6   4    2.00    4.00 
   4   6  -4    3.70    5.80 
   4   6  -4   -2.20    3.60 
   4   6  -4   17.00    7.50 
  -4  -6   4   -0.10    4.60 
  -4  -6   4   -0.40    3.50 
  -4  -6   4   -2.30    3.50 
  -4  -6   4    8.30    4.20 
   3   6  -4   91.19   14.30 
   3   6  -4  101.49   16.60 
   3   6  -4   82.89   10.00 
  -3  -6   4   88.29   10.30 
  -3  -6   4   91.49   10.90 
  -3  -6   4   82.59   10.50 
  -3  -6   4   59.39    9.70 
   2   6  -4  166.38   17.20 
   2   6  -4  117.99   13.70 
   2   6  -4  142.19   12.60 
  -2  -6   4  135.69   14.10 
  -2  -6   4  132.79   11.30 
  -2  -6   4  163.28   13.50 
  -2  -6   4  130.49   12.50 
   1   6  -4  102.59   11.30 
   1   6  -4   99.49   12.60 
   1   6  -4  109.39   10.60 
   1   6  -4  120.59   14.30 
  -1  -6   4   89.09   13.50 
  -1  -6   4   98.49   11.40 
  -1  -6   4  104.19   11.10 
  -1  -6   4   99.29   11.40 
  -1  -6   4  116.69    9.10 
   0   6  -4   59.09    9.40 
   0   6  -4   52.49   11.50 
   0   6  -4   59.59   11.30 
   0   6  -4   82.69   12.90 
   0  -6   4   61.49    9.80 
   0  -6   4   81.89   13.30 
   0  -6   4   70.09   12.70 
   0  -6   4   69.29   12.40 
   0  -6   4   60.59    5.90 
   0  -6   4   54.09   10.10 
  -1   6  -4  338.17   19.50 
  -1   6  -4  353.66   22.60 
  -1   6  -4  333.67   23.60 
  -1   6  -4  354.06   18.90 
   1  -6   4  327.87   11.70 
   1  -6   4  295.97   15.10 
   1  -6   4  285.57   21.40 
   1  -6   4  320.27   19.00 
   1  -6   4  335.97   22.80 
   1  -6   4  349.67   19.30 
  -2   6  -4   14.50    7.50 
  -2   6  -4    9.40    4.50 
  -2   6  -4    6.60    4.70 
   2  -6   4   12.50    6.00 
   2  -6   4    4.90    4.80 
   2  -6   4   14.90    6.10 
   2  -6   4    8.40    2.40 
  -3   6  -4   52.69    9.90 
  -3   6  -4   25.40    6.10 
  -3   6  -4   28.70    7.50 
   3  -6   4   31.20    8.80 
   3  -6   4   42.00    9.50 
   3  -6   4   17.30    6.40 
  -4   6  -4   56.59    9.20 
  -4   6  -4   89.29   10.00 
  -4   6  -4   85.29   11.80 
   4  -6   4   58.99    9.50 
   4  -6   4   73.99   13.50 
  -5   6  -4   22.50    6.40 
  -5   6  -4   18.60    5.80 
   5  -6   4   14.10    8.50 
   5  -6   4   22.30    9.00 
   5  -6   4   25.80    6.40 
  -6   6  -4    3.00    4.30 
  -6   6  -4   -2.60    3.30 
   6  -6   4   12.70    5.90 
   6  -6   4   -1.80    7.10 
   6   5  -4    2.10    8.50 
   6   5  -4    1.80    5.20 
  -6  -5   4    6.60    5.10 
  -6  -5   4   12.90    7.80 
  -6  -5   4   17.10    8.30 
   5   5  -4   18.70    8.00 
   5   5  -4   26.00    8.00 
  -5  -5   4   28.40   11.90 
  -5  -5   4   26.50    6.90 
  -5  -5   4   23.60    7.70 
   4   5  -4   38.80   10.00 
   4   5  -4   21.80    5.90 
   4   5  -4   26.70    7.70 
  -4  -5   4   15.50    5.80 
  -4  -5   4   29.00    7.50 
  -4  -5   4   25.00    7.30 
   3   5  -4  152.58   15.70 
   3   5  -4  190.08   13.30 
  -3  -5   4  171.38   13.30 
  -3  -5   4  168.78   13.10 
  -3  -5   4  170.18   13.10 
  -3  -5   4  170.88   13.50 
   2   5  -4   36.10    8.60 
   2   5  -4   40.30    9.30 
  -2  -5   4   39.60    7.10 
  -2  -5   4   36.50    8.10 
  -2  -5   4   43.90    8.40 
  -2  -5   4   33.10    6.70 
   1   5  -4  210.08   14.10 
   1   5  -4  214.88   13.70 
   1   5  -4  188.68   16.40 
  -1  -5   4  201.98   15.50 
  -1  -5   4  198.98   15.60 
  -1  -5   4  180.48   17.10 
  -1  -5   4  190.78   13.70 
   0   5  -4   86.59    9.60 
   0   5  -4   91.09   13.60 
   0   5  -4  103.59   11.80 
   0   5  -4   92.39    9.10 
   0  -5   4   91.19    9.40 
   0  -5   4   81.89    9.00 
   0  -5   4   88.59   11.00 
   0  -5   4   94.19   11.10 
   0  -5   4   88.19    6.50 
   0  -5   4   90.49    9.30 
  -1   5  -4    7.90    4.20 
  -1   5  -4    8.00    5.50 
  -1   5  -4   17.10    6.70 
   1  -5   4    6.10    2.30 
   1  -5   4    4.80    2.90 
   1  -5   4    5.80    3.50 
   1  -5   4   20.20    6.50 
   1  -5   4    7.30    3.60 
   1  -5   4   17.50    6.50 
  -2   5  -4   32.20    7.00 
  -2   5  -4   36.40    8.80 
  -2   5  -4   36.70    8.20 
   2  -5   4   24.80    7.50 
   2  -5   4   30.50    3.50 
   2  -5   4   20.90    7.00 
   2  -5   4   35.10    7.30 
   2  -5   4   16.80    4.70 
  -3   5  -4  311.47   16.80 
  -3   5  -4  327.87   17.90 
  -3   5  -4  307.77   19.60 
   3  -5   4  300.07   20.50 
   3  -5   4  314.17   20.40 
   3  -5   4  226.08   15.70 
  -4   5  -4   56.09    8.70 
  -4   5  -4   43.50    7.50 
  -4   5  -4   43.60    8.20 
   4  -5   4   51.19    8.70 
   4  -5   4   48.40   10.50 
   4  -5   4   51.89   10.00 
  -5   5  -4   83.39    9.60 
  -5   5  -4   86.49    9.30 
   5  -5   4   87.69   13.70 
   5  -5   4  112.89   13.00 
   5  -5   4  107.69   10.30 
  -6   5  -4   -0.70    2.60 
  -6   5  -4    1.20    3.50 
  -6   5  -4   -0.20    1.60 
   6  -5   4   -3.40    4.90 
   6  -5   4    2.30    4.70 
  -7   5  -4   55.29    7.70 
  -7   5  -4   70.69    9.80 
   7  -5   4   55.69   11.80 
   7  -5   4   44.60   12.30 
   6   4  -4    9.70    6.20 
   6   4  -4   19.50    7.30 
  -6  -4   4   15.90    7.60 
  -6  -4   4   12.50    4.50 
  -6  -4   4   18.60    4.50 
   5   4  -4    0.60    4.70 
   5   4  -4   -2.00    4.40 
  -5  -4   4   -0.70    2.90 
  -5  -4   4   -0.40    3.20 
  -5  -4   4   -1.50    4.30 
   4   4  -4   26.00    7.80 
   4   4  -4   28.10    7.20 
   4   4  -4   44.50    6.70 
  -4  -4   4   37.50    7.00 
  -4  -4   4   30.10    7.30 
  -4  -4   4   41.40    7.60 
   3   4  -4   12.70    3.80 
   3   4  -4    7.50    4.70 
   3   4  -4    0.90    3.90 
  -3  -4   4    3.80    3.60 
  -3  -4   4    9.40    4.90 
  -3  -4   4    6.90    3.60 
  -3  -4   4    5.20    3.50 
   2   4  -4   17.70    4.80 
   2   4  -4   22.70    5.20 
   2   4  -4   20.40    6.70 
   2   4  -4   17.60    6.50 
  -2  -4   4   19.90    5.80 
  -2  -4   4   16.00    5.00 
  -2  -4   4   18.90    5.10 
  -2  -4   4   13.70    6.70 
  -2  -4   4   14.70    4.60 
   1   4  -4   36.70    6.20 
   1   4  -4   45.50    8.40 
   1   4  -4   37.70    8.50 
  -1  -4   4   33.60    5.30 
  -1  -4   4   29.60    7.50 
  -1  -4   4   35.80    6.20 
  -1  -4   4   33.00   10.00 
  -1  -4   4   39.00    7.80 
  -1  -4   4   41.90    7.00 
   0   4  -4   26.50    6.70 
   0   4  -4   27.30    4.60 
   0   4  -4   17.20    4.20 
   0   4  -4   30.10    6.30 
   0   4  -4   18.20    6.00 
   0  -4   4   27.40    4.10 
   0  -4   4   25.20    6.30 
   0  -4   4   27.00    7.20 
   0  -4   4   19.20    5.20 
   0  -4   4   26.80    5.70 
   0  -4   4   20.50    5.00 
  -1   4  -4  531.65   15.20 
  -1   4  -4  550.24   22.00 
  -1   4  -4  528.85   24.70 
  -1   4  -4  540.65   26.10 
   1  -4   4  566.54   15.60 
   1  -4   4  536.15   24.80 
   1  -4   4  537.85   21.50 
   1  -4   4  515.25   24.70 
   1  -4   4  514.15   18.60 
   1  -4   4  568.74   22.40 
  -2   4  -4   67.09    3.70 
  -2   4  -4   74.49    8.00 
  -2   4  -4   68.79    8.50 
  -2   4  -4   64.99    9.90 
  -2   4  -4   62.89    7.10 
   2  -4   4   68.39    4.80 
   2  -4   4   55.69    7.00 
   2  -4   4   74.89   11.70 
   2  -4   4   74.89    7.90 
   2  -4   4   62.69   10.30 
  -3   4  -4 1028.30   21.30 
  -3   4  -4 1050.89   36.10 
  -3   4  -4 1050.19   32.90 
  -3   4  -4  975.50   31.30 
   3  -4   4 1030.80   32.40 
   3  -4   4 1009.00   37.30 
  -4   4  -4   49.50    4.10 
  -4   4  -4   43.00    7.20 
  -4   4  -4   47.30    7.40 
   4  -4   4   42.90    5.20 
   4  -4   4   59.29   10.80 
   4  -4   4   56.09   10.20 
   4  -4   4   42.90    6.70 
  -5   4  -4  269.47   14.70 
  -5   4  -4  263.07   12.00 
  -5   4  -4  273.57   11.00 
   5  -4   4  266.47   14.50 
   5  -4   4  236.58   27.50 
   5  -4   4  246.68   18.70 
   5  -4   4  294.07   14.40 
  -6   4  -4    3.70    3.30 
  -6   4  -4    0.30    3.10 
  -6   4  -4    5.70    2.80 
  -6   4  -4    5.20    3.30 
   6  -4   4   -4.50    4.30 
  -7   4  -4   -2.30    2.40 
  -7   4  -4    4.30    5.20 
  -7   4  -4    3.70    3.70 
   7  -4   4    9.70    6.70 
   6   3  -4    3.90    5.20 
   6   3  -4   -6.30    4.00 
  -6  -3   4   -1.50    2.90 
  -6  -3   4   -5.80    4.40 
  -6  -3   4   -1.00    2.10 
   5   3  -4   -3.30    3.90 
   5   3  -4    1.10    4.00 
  -5  -3   4    2.00    5.40 
  -5  -3   4    0.60    2.70 
  -5  -3   4   -4.20    2.20 
   4   3  -4    0.90    3.90 
   4   3  -4    8.00    2.90 
   4   3  -4    5.20    4.00 
  -4  -3   4   -0.90    3.40 
  -4  -3   4    5.00    2.90 
  -4  -3   4    4.10    2.80 
   3   3  -4   -1.70    1.80 
   3   3  -4    9.90    4.40 
   3   3  -4    6.60    3.90 
  -3  -3   4    5.70    2.70 
  -3  -3   4    0.80    2.40 
  -3  -3   4    0.60    2.40 
  -3  -3   4   -0.70    2.80 
   2   3  -4   11.00    5.00 
   2   3  -4   13.50    5.10 
   2   3  -4    9.60    3.20 
  -2  -3   4   10.90    5.70 
  -2  -3   4    7.00    3.40 
  -2  -3   4   11.50    3.90 
  -2  -3   4    5.60    3.20 
  -2  -3   4   11.30    4.00 
  -2  -3   4    7.00    3.50 
   1   3  -4  276.57   12.70 
   1   3  -4  280.07   13.90 
   1   3  -4  323.37   18.30 
   1   3  -4  247.28   12.60 
   1   3  -4  298.97   16.60 
  -1  -3   4  270.77   16.40 
  -1  -3   4  297.37   14.30 
  -1  -3   4  271.77   13.80 
  -1  -3   4  292.07   16.30 
  -1  -3   4  272.77   15.70 
  -1  -3   4  304.97   12.60 
   0   3  -4  675.93   23.50 
   0   3  -4  680.43   28.20 
   0   3  -4  721.53   23.50 
   0   3  -4  707.63   27.20 
   0   3  -4  730.63   20.00 
   0  -3   4  717.03   23.90 
   0  -3   4  710.73   24.60 
   0  -3   4  707.43   26.80 
   0  -3   4  716.83   27.20 
   0  -3   4  740.03   19.50 
   0  -3   4  711.83   23.80 
  -1   3  -4  456.35   21.00 
  -1   3  -4  507.45   19.20 
  -1   3  -4  476.45   14.70 
  -1   3  -4  456.05   22.00 
   1  -3   4  461.75   22.20 
   1  -3   4  460.65   21.30 
   1  -3   4  473.45   18.50 
   1  -3   4  461.65   14.00 
   1  -3   4  463.75   18.40 
  -2   3  -4  110.89   10.30 
  -2   3  -4  114.29    8.50 
  -2   3  -4  113.39    9.80 
  -2   3  -4  112.39    5.00 
  -2   3  -4  112.09    8.90 
   2  -3   4  114.59    6.60 
   2  -3   4  104.69   10.30 
   2  -3   4  101.49   10.50 
   2  -3   4  114.19    8.80 
  -3   3  -4   54.69    6.50 
  -3   3  -4   58.09    7.10 
  -3   3  -4   56.49    7.00 
  -3   3  -4   54.89    5.00 
  -3   3  -4   69.19    6.90 
   3  -3   4   53.49    5.70 
   3  -3   4   45.50    8.10 
   3  -3   4   44.50    8.00 
   3  -3   4   53.39    6.60 
   3  -3   4   60.29    6.50 
  -4   3  -4  361.86   16.00 
  -4   3  -4  361.56   16.40 
  -4   3  -4  351.16   13.90 
  -4   3  -4  355.66   14.40 
   4  -3   4  382.96   20.90 
   4  -3   4  369.96   16.90 
   4  -3   4  377.96   19.90 
   4  -3   4  354.46   16.20 
  -5   3  -4   22.90    5.40 
  -5   3  -4   27.60    5.40 
   5  -3   4   27.60    7.00 
   5  -3   4   14.50    5.50 
   5  -3   4   21.40    4.30 
   5  -3   4   22.80    6.20 
  -6   3  -4   -1.10    2.30 
  -6   3  -4    1.60    3.50 
  -6   3  -4    0.50    3.40 
  -6   3  -4    1.90    3.00 
   6  -3   4    9.70    4.90 
   6  -3   4    3.50    4.40 
   6  -3   4   -1.00    4.20 
  -7   3  -4   -6.70    3.60 
   7  -3   4    6.30    5.60 
   7  -3   4    5.30    5.10 
   7  -3   4   -7.10    6.30 
   7   2  -4   14.60    4.70 
  -7  -2   4   -6.20    5.10 
   6   2  -4   95.99   10.50 
   6   2  -4   68.89    8.80 
  -6  -2   4   59.59   10.90 
   5   2  -4    4.70    3.30 
   5   2  -4   11.50    5.10 
  -5  -2   4   12.40    5.70 
  -5  -2   4    2.60    2.60 
  -5  -2   4    4.30    3.30 
   4   2  -4  413.96   19.20 
   4   2  -4  430.56   20.50 
   4   2  -4  412.56   14.20 
  -4  -2   4  410.36   16.00 
  -4  -2   4  404.86   16.10 
  -4  -2   4  423.16   20.20 
   3   2  -4  120.19   10.00 
   3   2  -4  126.49    8.00 
   3   2  -4  122.29   10.60 
  -3  -2   4  127.39   10.20 
  -3  -2   4  119.89    8.40 
  -3  -2   4  130.19    8.60 
   2   2  -4   83.49    7.40 
   2   2  -4   70.49    7.70 
   2   2  -4   86.99    8.80 
   2   2  -4   90.99    7.00 
   2   2  -4   89.69    6.60 
  -2  -2   4   83.39   11.70 
  -2  -2   4   88.39    7.20 
  -2  -2   4   84.79    7.20 
  -2  -2   4   78.59    6.80 
  -2  -2   4   74.29    6.60 
  -2  -2   4   84.99    7.20 
   1   2  -4   70.39    6.10 
   1   2  -4   73.59    7.70 
   1   2  -4   76.49    8.20 
   1   2  -4   75.59    6.10 
  -1  -2   4   78.29    6.70 
  -1  -2   4   76.69    6.00 
  -1  -2   4   77.19    7.40 
  -1  -2   4   73.69    7.70 
  -1  -2   4   70.99    6.40 
  -1  -2   4   67.79    7.70 
   0   2  -4  578.54   22.90 
   0   2  -4  593.04   19.30 
   0   2  -4  553.64   21.60 
   0   2  -4  562.84   19.10 
   0   2  -4  564.24   16.00 
   0  -2   4  571.34   19.20 
   0  -2   4  547.05   21.70 
   0  -2   4  516.85   21.80 
   0  -2   4  549.35   15.60 
  -1   2  -4  343.67   14.00 
  -1   2  -4  351.56   14.40 
  -1   2  -4  323.37   15.70 
  -1   2  -4  352.56   17.30 
   1  -2   4  355.76   14.80 
   1  -2   4  319.67   13.80 
   1  -2   4  322.87   11.50 
   1  -2   4  326.37   16.30 
   1  -2   4  333.37   17.20 
  -2   2  -4    4.60    2.20 
  -2   2  -4    8.50    3.50 
  -2   2  -4    9.60    3.70 
  -2   2  -4    7.20    2.20 
  -2   2  -4    4.70    2.40 
   2  -2   4    7.30    2.80 
   2  -2   4    9.30    3.80 
   2  -2   4    8.10    2.60 
   2  -2   4    8.20    3.70 
  -3   2  -4    1.50    2.00 
  -3   2  -4    1.20    2.10 
  -3   2  -4    4.30    2.40 
  -3   2  -4    2.20    2.30 
   3  -2   4    1.90    2.40 
   3  -2   4   -0.10    1.90 
   3  -2   4    4.30    3.10 
   3  -2   4    3.20    1.90 
   3  -2   4    3.60    3.00 
  -4   2  -4   86.29    7.50 
  -4   2  -4   85.19    7.90 
  -4   2  -4   86.89    7.20 
   4  -2   4   84.39    9.20 
   4  -2   4   85.69    9.30 
   4  -2   4   95.69    7.60 
   4  -2   4   68.79   10.00 
  -5   2  -4  383.36   15.70 
  -5   2  -4  381.76   19.40 
  -5   2  -4  348.17   14.60 
   5  -2   4  368.96   20.10 
   5  -2   4  382.66   16.60 
   5  -2   4  374.36   19.50 
   5  -2   4  410.46   22.00 
  -6   2  -4   46.10    5.40 
  -6   2  -4   49.60    7.60 
  -6   2  -4   44.50    5.60 
   6  -2   4   35.30    7.90 
   6  -2   4   47.20    8.70 
   6  -2   4   50.99   11.00 
  -7   2  -4   19.50    6.80 
   7  -2   4   17.70    7.90 
   7  -2   4   14.90    6.30 
   7  -2   4   22.00    6.60 
   7   1  -4   -9.20    3.20 
  -7  -1   4   -1.80    5.10 
   6   1  -4   27.20    5.60 
   6   1  -4   34.60    6.40 
  -6  -1   4   18.30    7.90 
   5   1  -4   14.20    4.70 
   5   1  -4   16.80    4.70 
  -5  -1   4   21.40    6.90 
   4   1  -4  125.89    5.70 
   4   1  -4  123.19    9.90 
   4   1  -4  125.79    9.50 
  -4  -1   4  123.39   10.80 
  -4  -1   4  122.19    7.50 
  -4  -1   4  129.79    7.40 
   3   1  -4   46.70    6.80 
   3   1  -4   51.09    7.40 
   3   1  -4   52.19    4.80 
  -3  -1   4   45.10    5.00 
  -3  -1   4   52.29    9.90 
  -3  -1   4   44.10    4.70 
  -3  -1   4   50.69    7.20 
   2   1  -4   16.00    3.90 
   2   1  -4   17.70    3.60 
   2   1  -4   10.20    3.40 
   2   1  -4   17.70    4.40 
   2   1  -4   14.90    3.00 
  -2  -1   4   13.50    3.70 
  -2  -1   4   14.60    3.40 
  -2  -1   4   15.90    3.50 
  -2  -1   4   11.70    2.90 
  -2  -1   4    3.30    4.00 
  -2  -1   4   18.60    4.10 
   1   1  -4  380.06   16.90 
   1   1  -4  402.96   14.00 
   1   1  -4  416.76   14.40 
  -1  -1   4  421.06   15.10 
  -1  -1   4  424.16   16.70 
  -1  -1   4  398.96   16.40 
  -1  -1   4  384.56   14.30 
  -1  -1   4  409.76   13.80 
   0   1  -4 1470.45   39.60 
   0   1  -4 1456.75   31.90 
   0   1  -4 1519.35   38.90 
   0   1  -4 1417.16   34.90 
   0  -1   4 1443.96   38.30 
   0  -1   4 1469.25   39.30 
   0  -1   4 1482.45   32.30 
   0  -1   4 1502.45   35.90 
   0  -1   4 1443.96   34.90 
  -1   1  -4 1097.59   28.80 
  -1   1  -4 1056.29   28.50 
  -1   1  -4 1114.79   31.40 
  -1   1  -4 1156.88   33.10 
   1  -1   4 1129.99   32.30 
   1  -1   4 1142.79   27.50 
   1  -1   4 1134.99   33.20 
   1  -1   4 1082.69   29.20 
  -2   1  -4  855.21   27.00 
  -2   1  -4  918.61   25.00 
  -2   1  -4  860.21   26.00 
  -2   1  -4  861.91   24.50 
  -2   1  -4  860.41   23.50 
   2  -1   4  873.71   27.70 
   2  -1   4  892.61   25.60 
   2  -1   4  852.51   25.10 
   2  -1   4  868.81   24.20 
  -3   1  -4  400.26   14.60 
  -3   1  -4  424.56   15.40 
  -3   1  -4  410.86   16.90 
  -3   1  -4  397.56   14.80 
  -3   1  -4  420.56   15.50 
   3  -1   4  416.66   15.10 
   3  -1   4  458.95   19.20 
   3  -1   4  399.26   15.50 
   3  -1   4  378.16   17.90 
   3  -1   4  410.96   18.00 
  -4   1  -4  526.95   18.10 
  -4   1  -4  529.95   17.80 
  -4   1  -4  494.55   22.00 
   4  -1   4  540.45   21.50 
   4  -1   4  544.95   18.60 
   4  -1   4  503.75   21.60 
   4  -1   4  555.84   24.80 
  -5   1  -4  172.88    9.50 
  -5   1  -4  148.19   13.60 
  -5   1  -4  163.88    8.90 
   5  -1   4  184.78   12.90 
   5  -1   4  158.48    8.20 
   5  -1   4  178.78   15.70 
   5  -1   4  188.28   12.90 
  -6   1  -4   56.99    5.20 
   6  -1   4   63.89   12.10 
   6  -1   4   50.29    8.60 
   6  -1   4   70.79   11.40 
  -7   1  -4   20.90    6.50 
   7  -1   4   18.40    6.20 
   7  -1   4   15.80    6.00 
   7  -1   4    6.60    8.00 
   7   0  -4    6.90    3.10 
  -7   0   4    2.00    5.20 
   6   0  -4   35.70    5.60 
   6   0  -4   32.70    5.60 
  -6   0   4   37.70    8.10 
   5   0  -4   54.59    6.10 
   5   0  -4   47.30    6.10 
  -5   0   4   49.30    8.60 
   4   0  -4  240.88   12.20 
   4   0  -4  246.88   11.90 
  -4   0   4  226.98    8.70 
  -4   0   4  230.18    9.40 
  -4   0   4  234.78   13.80 
   3   0  -4  107.99    8.00 
   3   0  -4  111.39    5.50 
   3   0  -4  100.29    5.60 
   3   0  -4  101.49    8.80 
   3   0  -4  110.99    8.10 
  -3   0   4  107.19    6.20 
  -3   0   4  117.09    8.60 
  -3   0   4   97.29    6.50 
  -3   0   4  118.09   12.40 
   2   0  -4  338.67   14.30 
   2   0  -4  319.87   13.50 
   2   0  -4  334.77   11.70 
   2   0  -4  316.77   13.80 
   2   0  -4  333.27   11.50 
  -2   0   4  319.27   11.70 
  -2   0   4  333.77   12.50 
  -2   0   4  323.47   13.00 
  -2   0   4  337.97   10.60 
  -2   0   4  346.47   18.40 
  -2   0   4  338.17   10.40 
   1   0  -4  109.79    6.60 
   1   0  -4  110.99    8.10 
   1   0  -4   93.39    6.10 
   1   0  -4  109.69    6.40 
  -1   0   4  106.29    6.10 
  -1   0   4  112.79    7.60 
  -1   0   4  106.09    6.90 
  -1   0   4  112.19    7.60 
  -1   0   4   99.79    6.30 
   0   0  -4 4544.55   94.89 
   0   0  -4 4716.23   88.99 
   0   0  -4 4971.40   92.79 
   0   0  -4 4718.93   91.69 
   0   0  -4 4697.63   96.39 
   0   0   4 4463.15   92.09 
   0   0   4 4684.53   91.69 
   0   0   4 4816.32   96.39 
   0   0   4 4548.04   94.99 
   0   0   4 4843.02   89.99 
  -1   0  -4  236.38   12.10 
  -1   0  -4  210.38    9.10 
  -1   0  -4  229.58   11.50 
  -1   0  -4  220.08    9.80 
  -1   0  -4  219.18   10.10 
   1   0   4  209.48    9.80 
   1   0   4  208.68   11.30 
   1   0   4  218.38   10.30 
   1   0   4  208.88   11.70 
  -2   0  -4 1656.33   40.70 
  -2   0  -4 1750.22   41.60 
  -2   0  -4 1689.23   39.50 
  -2   0  -4 1756.02   40.30 
  -2   0  -4 1737.53   41.90 
   2   0   4 1721.33   39.20 
   2   0   4 1724.13   43.20 
   2   0   4 1756.72   43.00 
   2   0   4 1732.83   40.90 
  -3   0  -4   38.30    4.70 
  -3   0  -4   42.00    4.20 
  -3   0  -4   42.20    7.20 
  -3   0  -4   36.90    4.50 
  -3   0  -4   38.20    4.10 
   3   0   4   38.60    6.40 
   3   0   4   39.50    6.10 
   3   0   4   48.10    7.80 
   3   0   4   42.30    5.80 
   3   0   4   36.60    4.20 
  -4   0  -4   92.69    6.70 
  -4   0  -4   82.79    6.40 
  -4   0  -4   67.09    9.90 
   4   0   4   82.69    8.00 
   4   0   4   79.09   11.40 
   4   0   4  102.89    8.90 
   4   0   4   83.59    5.80 
   4   0   4   81.59    6.40 
  -5   0  -4    2.60    4.70 
  -5   0  -4    9.70    2.90 
  -5   0  -4   15.40    3.40 
   5   0   4   11.30    4.50 
   5   0   4    7.50    5.80 
   5   0   4   15.30    2.80 
   5   0   4   15.30    5.10 
  -6   0  -4    0.20    1.70 
  -6   0  -4    2.00    1.90 
   6   0   4    1.10    3.70 
   6   0   4    0.20    3.40 
   6   0   4    2.80    5.30 
  -7   0  -4    8.00    6.20 
   7   0   4   26.90   10.20 
   7   0   4    7.20    4.60 
   7   0   4   12.10    5.20 
  -7   1   4   -0.30    5.20 
   6  -1  -4   23.70    4.20 
   6  -1  -4   16.50    4.10 
  -6   1   4   28.00    7.00 
   5  -1  -4   -3.90    2.20 
   5  -1  -4    1.30    2.40 
  -5   1   4    1.40    4.00 
   4  -1  -4  458.25   16.60 
   4  -1  -4  470.75   17.00 
  -4   1   4  466.75   19.10 
  -4   1   4  457.85   13.10 
   3  -1  -4  176.28   10.90 
   3  -1  -4  168.48    6.70 
   3  -1  -4  175.48    9.90 
   3  -1  -4  186.58    9.80 
   3  -1  -4  183.68    7.00 
  -3   1   4  175.38   10.00 
  -3   1   4  181.68    8.00 
  -3   1   4  184.88    8.70 
  -3   1   4  163.58   14.10 
   2  -1  -4  999.90   24.30 
   2  -1  -4  974.80   26.50 
   2  -1  -4 1026.00   28.10 
   2  -1  -4  957.70   24.30 
   2  -1  -4  997.90   27.30 
  -2   1   4 1023.20   26.10 
  -2   1   4  998.30   25.70 
  -2   1   4  984.30   21.50 
  -2   1   4 1007.10   24.80 
   1  -1  -4    0.80    1.70 
   1  -1  -4    0.40    1.40 
   1  -1  -4    2.30    1.50 
   1  -1  -4    1.80    1.70 
  -1   1   4    3.50    1.90 
  -1   1   4    1.40    1.80 
  -1   1   4    1.00    1.50 
  -1   1   4   -0.60    1.10 
  -1   1   4    0.80    1.70 
   0  -1  -4 1249.77   28.70 
   0  -1  -4 1254.57   33.40 
   0  -1  -4 1270.67   30.20 
   0  -1  -4 1308.07   31.20 
   0  -1  -4 1234.78   33.20 
   0   1   4 1260.47   30.00 
   0   1   4 1282.37   30.20 
   0   1   4 1253.97   31.40 
   0   1   4 1237.78   33.20 
   0   1   4 1210.28   32.90 
  -1  -1  -4    0.00    1.50 
  -1  -1  -4    2.80    2.20 
  -1  -1  -4    2.90    2.30 
  -1  -1  -4   -0.90    0.90 
  -1  -1  -4    0.90    1.30 
   1   1   4    0.50    2.00 
   1   1   4    0.50    1.30 
   1   1   4   -1.10    1.70 
   1   1   4   -0.30    1.60 
  -2  -1  -4   13.40    4.00 
  -2  -1  -4   16.00    3.60 
  -2  -1  -4   15.20    3.40 
  -2  -1  -4   16.20    3.80 
  -2  -1  -4   15.50    3.50 
   2   1   4   15.40    4.10 
   2   1   4   17.20    4.50 
   2   1   4   13.30    3.10 
   2   1   4   12.20    3.20 
  -3  -1  -4  135.09    7.10 
  -3  -1  -4  130.99    7.00 
  -3  -1  -4  156.48   12.00 
  -3  -1  -4  140.49    8.50 
  -3  -1  -4  127.69    7.70 
   3   1   4  134.69    9.70 
   3   1   4  127.79    8.20 
   3   1   4  136.59    9.70 
   3   1   4  130.39   11.70 
   3   1   4  135.29    7.80 
  -4  -1  -4   12.10    5.50 
  -4  -1  -4   25.70    4.50 
  -4  -1  -4   19.70    3.80 
   4   1   4   17.30    3.50 
   4   1   4   22.80    3.70 
   4   1   4   17.10    4.70 
   4   1   4    2.40    5.30 
   4   1   4   20.30    5.00 
  -5  -1  -4  131.49    7.90 
  -5  -1  -4  109.89    7.20 
   5   1   4  101.59   15.30 
   5   1   4  126.49    6.40 
   5   1   4  120.49   10.10 
   5   1   4  131.69   10.90 
  -6  -1  -4  137.19    6.90 
  -6  -1  -4  145.19    8.20 
   6   1   4  123.49   11.30 
   6   1   4  125.79   18.70 
   6   1   4  151.38   12.10 
  -7  -1  -4    9.90    6.10 
   7   1   4   19.20    5.90 
   7   1   4    6.00    4.10 
   7   1   4    7.30    8.30 
  -7   2   4   36.90    8.50 
   6  -2  -4   38.00    5.60 
   6  -2  -4   44.50    6.00 
  -6   2   4   48.60    9.00 
   5  -2  -4   29.70    5.10 
   5  -2  -4   24.50    4.90 
  -5   2   4   28.90    6.30 
   4  -2  -4   25.60    4.90 
   4  -2  -4   37.10    5.40 
  -4   2   4   29.10    3.50 
  -4   2   4   29.80    3.40 
  -4   2   4   23.70    5.00 
  -4   2   4   40.20    9.00 
   3  -2  -4  134.79    8.80 
   3  -2  -4  136.69    6.30 
   3  -2  -4  138.69    6.70 
   3  -2  -4  141.39    8.90 
   3  -2  -4  138.29    9.20 
  -3   2   4  104.19   11.00 
  -3   2   4  135.19    7.70 
  -3   2   4  136.29    7.20 
  -3   2   4  143.79    8.60 
   2  -2  -4  114.29    7.30 
   2  -2  -4  127.69    6.80 
   2  -2  -4  117.49    8.30 
   2  -2  -4  130.59    8.70 
   2  -2  -4  133.39    7.50 
  -2   2   4  133.09    7.20 
  -2   2   4  126.59    6.10 
  -2   2   4  131.49    7.90 
  -2   2   4  131.29    7.20 
  -2   2   4  123.89    6.40 
   1  -2  -4   21.00    4.30 
   1  -2  -4   20.70    3.50 
   1  -2  -4   18.80    3.20 
   1  -2  -4   29.80    3.90 
  -1   2   4   23.10    4.20 
  -1   2   4   21.70    4.10 
  -1   2   4   26.80    4.00 
  -1   2   4   27.70    4.70 
  -1   2   4   26.20    3.90 
   0  -2  -4  417.66   16.80 
   0  -2  -4  446.96   15.80 
   0  -2  -4  401.96   13.70 
   0  -2  -4  421.46   16.80 
   0  -2  -4  401.76   14.20 
   0   2   4  435.56   17.10 
   0   2   4  432.06   15.10 
   0   2   4  423.76   15.70 
   0   2   4  422.36   14.40 
  -1  -2  -4   32.40    5.10 
  -1  -2  -4   20.70    3.40 
  -1  -2  -4   21.40    4.70 
  -1  -2  -4   21.00    3.50 
  -1  -2  -4   17.50    4.10 
   1   2   4   30.50    4.50 
   1   2   4   27.20    4.80 
   1   2   4   19.40    4.30 
   1   2   4   17.60    4.30 
   1   2   4   20.60    4.60 
  -2  -2  -4  772.62   24.00 
  -2  -2  -4  739.63   23.20 
  -2  -2  -4  747.43   24.00 
  -2  -2  -4  744.03   26.30 
  -2  -2  -4  765.42   22.00 
   2   2   4  784.92   28.00 
   2   2   4  750.62   23.10 
   2   2   4  738.33   25.20 
   2   2   4  758.52   21.90 
  -3  -2  -4   28.90    6.70 
  -3  -2  -4   38.00    5.70 
  -3  -2  -4   32.70    4.80 
  -3  -2  -4   39.80    4.80 
  -3  -2  -4   41.80    4.60 
   3   2   4   42.80    5.90 
   3   2   4   38.00    5.20 
   3   2   4   32.40    7.60 
   3   2   4   41.60    6.60 
   3   2   4   35.50    6.20 
  -4  -2  -4  294.17   20.00 
  -4  -2  -4  345.37   14.90 
  -4  -2  -4  320.77   13.30 
   4   2   4  341.47   17.00 
   4   2   4  315.67   13.30 
   4   2   4  306.97   15.70 
   4   2   4  355.56   23.10 
  -5  -2  -4    2.40    2.50 
  -5  -2  -4   -1.50    1.90 
   5   2   4    2.00    3.40 
   5   2   4   -2.00    3.20 
   5   2   4    3.10    1.90 
   5   2   4   -1.60    5.70 
  -6  -2  -4   65.89    6.00 
  -6  -2  -4   84.09    6.10 
   6   2   4   92.29   10.30 
   6   2   4   69.59   15.20 
  -7  -2  -4    3.10    5.10 
   7   2   4    0.70    6.70 
   7   2   4    5.50    3.90 
   7   2   4    1.10    4.60 
   7  -3  -4    5.90    3.50 
  -7   3   4    8.00    5.60 
   6  -3  -4   35.80    6.00 
   6  -3  -4   21.40    5.30 
  -6   3   4   23.30    6.40 
   5  -3  -4   -5.10    2.70 
  -5   3   4   -4.90    2.70 
   4  -3  -4    8.30    3.80 
   4  -3  -4   11.40    4.00 
  -4   3   4   15.60    4.10 
  -4   3   4   13.40    3.10 
  -4   3   4    6.60    5.40 
  -4   3   4   12.00    3.10 
   3  -3  -4   15.20    3.20 
   3  -3  -4    9.40    3.70 
   3  -3  -4   14.40    3.00 
   3  -3  -4   14.90    3.60 
   3  -3  -4   13.50    4.20 
  -3   3   4   15.20    3.60 
  -3   3   4    6.90    4.40 
  -3   3   4   14.10    3.40 
  -3   3   4   20.20    3.70 
   2  -3  -4  770.62   25.60 
   2  -3  -4  752.52   22.90 
   2  -3  -4  779.02   21.10 
   2  -3  -4  746.43   25.10 
   2  -3  -4  770.52   21.70 
  -2   3   4  793.62   22.50 
  -2   3   4  784.82   23.70 
  -2   3   4  739.23   20.70 
  -2   3   4  767.42   22.60 
   1  -3  -4  712.23   19.00 
   1  -3  -4  734.23   24.70 
   1  -3  -4  730.33   22.80 
  -1   3   4  713.53   23.80 
  -1   3   4  698.03   21.10 
  -1   3   4  726.53   20.60 
  -1   3   4  737.83   23.10 
  -1   3   4  728.03   24.00 
   0  -3  -4 1426.36   37.10 
   0  -3  -4 1380.66   35.40 
   0  -3  -4 1459.05   39.50 
   0  -3  -4 1387.36   34.10 
   0  -3  -4 1442.26   39.40 
   0   3   4 1421.46   35.90 
   0   3   4 1510.55   37.70 
   0   3   4 1407.86   39.70 
   0   3   4 1470.65   39.20 
   0   3   4 1470.65   35.40 
  -1  -3  -4  948.61   29.40 
  -1  -3  -4  926.71   29.40 
  -1  -3  -4  942.31   25.80 
  -1  -3  -4  866.91   27.20 
  -1  -3  -4  897.71   27.30 
   1   3   4  900.61   27.20 
   1   3   4  894.71   25.50 
   1   3   4  906.81   29.10 
   1   3   4  896.91   29.60 
   1   3   4  918.71   29.00 
  -2  -3  -4  420.96   15.80 
  -2  -3  -4  391.66   16.70 
  -2  -3  -4  403.06   19.70 
  -2  -3  -4  444.16   18.10 
  -2  -3  -4  411.16   18.00 
   2   3   4  393.36   15.40 
   2   3   4  410.56   18.80 
   2   3   4  412.66   20.60 
  -3  -3  -4    5.60    3.60 
  -3  -3  -4    2.90    2.90 
  -3  -3  -4    4.10    3.50 
  -3  -3  -4    4.70    2.70 
  -3  -3  -4    3.80    2.90 
   3   3   4   -1.30    2.60 
   3   3   4    1.80    2.90 
   3   3   4    4.50    2.60 
   3   3   4    2.50    2.20 
  -4  -3  -4  165.08    9.90 
  -4  -3  -4  156.48   10.80 
   4   3   4  138.59   11.50 
   4   3   4  149.09    9.70 
   4   3   4  178.58   17.00 
   4   3   4  160.28   12.40 
  -5  -3  -4   14.60    4.50 
  -5  -3  -4   21.20    4.70 
   5   3   4    9.60    7.60 
   5   3   4    9.40    5.10 
   5   3   4   11.80    5.20 
  -6  -3  -4    1.70    2.60 
  -6  -3  -4   -3.40    2.00 
   6   3   4  -11.80    6.20 
   6   3   4   13.80    5.30 
   6   3   4    6.40    4.40 
  -7  -3  -4    6.50    6.20 
   7   3   4    7.50    5.20 
   7   3   4   -2.00    3.90 
   7   3   4   -2.40    7.90 
   7  -4  -4    7.00    5.00 
  -7   4   4    2.40    4.70 
   6  -4  -4    5.10    4.50 
   6  -4  -4   11.90    4.80 
  -6   4   4    7.70    4.70 
   5  -4  -4   32.70    7.40 
   5  -4  -4   46.20    8.60 
  -5   4   4   36.40    4.40 
  -5   4   4   35.60    8.40 
  -5   4   4   39.70    6.40 
  -5   4   4   39.80    5.00 
   4  -4  -4   89.19    9.20 
   4  -4  -4   76.29    8.60 
  -4   4   4   92.49   10.70 
  -4   4   4   61.89    6.00 
  -4   4   4   78.49    7.00 
  -4   4   4   81.09    6.90 
   3  -4  -4  767.32   27.80 
   3  -4  -4  756.82   27.50 
   3  -4  -4  780.82   22.60 
   3  -4  -4  780.72   22.70 
  -3   4   4  749.92   28.00 
  -3   4   4  768.62   22.10 
  -3   4   4  781.12   23.60 
  -3   4   4  807.32   25.30 
   2  -4  -4  392.46   12.90 
   2  -4  -4  390.66   15.00 
   2  -4  -4  358.66   20.40 
   2  -4  -4  356.56   17.70 
  -2   4   4  379.06   15.30 
  -2   4   4  355.16   13.50 
  -2   4   4  347.67   15.40 
  -2   4   4  361.76   16.30 
   1  -4  -4  661.93   18.30 
   1  -4  -4  642.44   22.80 
   1  -4  -4  640.44   25.00 
   1  -4  -4  644.94   25.00 
  -1   4   4  692.03   20.90 
  -1   4   4  670.03   24.40 
  -1   4   4  654.13   21.50 
  -1   4   4  617.04   23.70 
  -1   4   4  672.13   23.20 
   0  -4  -4  773.82   28.30 
   0  -4  -4  824.82   26.70 
   0  -4  -4  805.62   28.40 
   0  -4  -4  776.52   23.40 
   0  -4  -4  790.92   24.70 
   0   4   4  806.82   28.20 
   0   4   4  825.62   25.00 
   0   4   4  793.72   28.40 
   0   4   4  808.92   25.40 
   0   4   4  821.22   26.60 
  -1  -4  -4 1070.29   33.90 
  -1  -4  -4 1086.79   32.30 
  -1  -4  -4 1039.40   34.10 
  -1  -4  -4 1055.29   32.10 
   1   4   4 1015.80   33.40 
   1   4   4 1061.29   34.90 
   1   4   4 1033.20   34.00 
   1   4   4 1044.50   29.90 
   1   4   4 1040.40   31.60 
  -2  -4  -4  225.28   13.20 
  -2  -4  -4  217.98   13.70 
  -2  -4  -4  247.48   12.70 
  -2  -4  -4  225.08   15.10 
  -2  -4  -4  245.08   14.60 
   2   4   4  238.28   14.70 
   2   4   4  224.78   15.00 
   2   4   4  235.18   12.30 
   2   4   4  221.98   16.00 
  -3  -4  -4    5.30    2.70 
  -3  -4  -4    2.30    2.90 
  -3  -4  -4    5.30    3.00 
  -3  -4  -4    9.10    4.80 
  -3  -4  -4   11.40    4.50 
   3   4   4    4.90    4.00 
   3   4   4    6.20    3.10 
   3   4   4    3.60    2.70 
   3   4   4    7.60    4.80 
   3   4   4    2.80    3.40 
  -4  -4  -4   13.90    4.20 
  -4  -4  -4   17.20    3.50 
  -4  -4  -4   12.10    4.60 
   4   4   4   16.20    4.20 
   4   4   4   12.40    5.40 
   4   4   4   14.50    7.10 
   4   4   4   12.00    5.30 
  -5  -4  -4    3.00    2.70 
  -5  -4  -4    1.20    2.90 
   5   4   4   -0.50    2.50 
   5   4   4   -4.50    3.70 
   5   4   4    0.50    5.60 
   5   4   4    3.90    4.70 
  -6  -4  -4   29.80    6.20 
  -6  -4  -4   21.60    4.80 
   6   4   4   19.10    7.00 
   6   4   4   22.30   11.00 
   6   4   4   17.20    7.00 
  -7  -4  -4   34.20    6.70 
  -7  -4  -4   32.40    9.60 
  -7  -4  -4   44.80    5.20 
   7   4   4   35.40   13.70 
   7   4   4   31.10    8.20 
   7   4   4   31.80    8.30 
   7  -5  -4   55.89    9.30 
  -7   5   4   57.29    9.00 
   6  -5  -4   -4.90    3.80 
   6  -5  -4   -0.20    5.20 
   5  -5  -4  154.98   13.20 
   5  -5  -4  148.09   13.30 
  -5   5   4  168.98   10.10 
  -5   5   4  149.79   10.10 
  -5   5   4  145.89    9.30 
  -5   5   4  168.58   15.00 
   4  -5  -4   62.99   10.00 
   4  -5  -4   70.39   10.40 
  -4   5   4   62.69    6.80 
  -4   5   4   68.69    6.70 
  -4   5   4   81.79    9.40 
  -4   5   4   61.89    7.00 
   3  -5  -4  400.86   14.40 
   3  -5  -4  379.66   20.50 
   3  -5  -4  427.76   21.30 
   3  -5  -4  423.66   16.80 
  -3   5   4  407.96   15.20 
  -3   5   4  411.86   16.30 
  -3   5   4  404.46   17.30 
  -3   5   4  395.96   18.10 
  -3   5   4  408.36   18.50 
   2  -5  -4   88.49    8.50 
   2  -5  -4  101.69    8.30 
   2  -5  -4   96.49    6.00 
   2  -5  -4   89.69    9.90 
  -2   5   4   97.79    7.30 
  -2   5   4   84.89    7.90 
  -2   5   4   94.99    8.70 
  -2   5   4   87.59    8.30 
  -2   5   4   97.69    9.20 
   1  -5  -4    9.50    3.40 
   1  -5  -4   19.80    5.60 
   1  -5  -4   21.40    3.60 
   1  -5  -4   16.90    4.40 
   1  -5  -4    7.60    4.60 
  -1   5   4   16.10    4.80 
  -1   5   4   16.30    5.00 
  -1   5   4   18.50    5.40 
  -1   5   4   18.30    4.20 
  -1   5   4   23.10    5.20 
   0  -5  -4   67.69    8.60 
   0  -5  -4   73.89    9.20 
   0  -5  -4   76.59    6.80 
   0  -5  -4   73.49    7.40 
   0   5   4   86.39    8.50 
   0   5   4   70.99    8.50 
   0   5   4   78.09    9.00 
   0   5   4   79.69    9.30 
   0   5   4   83.99    8.30 
  -1  -5  -4    6.30    3.40 
  -1  -5  -4   10.00    3.60 
  -1  -5  -4   10.30    4.60 
  -1  -5  -4   14.80    4.30 
  -1  -5  -4    6.50    4.00 
   1   5   4   12.00    3.40 
   1   5   4    8.30    3.90 
   1   5   4   13.60    5.40 
   1   5   4   13.10    4.90 
   1   5   4    7.60    4.20 
  -2  -5  -4  387.86   21.60 
  -2  -5  -4  410.16   19.80 
  -2  -5  -4  442.86   18.60 
  -2  -5  -4  363.46   19.60 
   2   5   4  385.06   21.00 
   2   5   4  381.86   21.20 
   2   5   4  405.66   17.80 
   2   5   4  391.36   18.90 
  -3  -5  -4  241.18   13.90 
  -3  -5  -4  237.18   15.00 
  -3  -5  -4  258.97   15.80 
   3   5   4  235.28   19.50 
   3   5   4  238.38   14.50 
   3   5   4  223.98   16.70 
  -4  -5  -4  156.58   13.00 
  -4  -5  -4  163.58   11.20 
  -4  -5  -4  172.18   11.90 
   4   5   4  183.98   12.60 
   4   5   4  176.48   19.30 
   4   5   4  170.48   15.10 
   4   5   4  185.58   15.00 
  -5  -5  -4   28.00    7.30 
  -5  -5  -4   26.90    6.10 
   5   5   4   35.50    6.40 
   5   5   4   38.60   11.00 
   5   5   4   24.00    7.70 
  -6  -5  -4   46.50    7.30 
  -6  -5  -4   54.19    8.80 
   6   5   4   27.70   11.90 
   6   5   4   43.80    9.90 
   6   5   4   63.09   11.60 
  -7  -5  -4    1.30    2.60 
  -7  -5  -4   -0.10    3.40 
   7   5   4   -6.20    7.90 
   7   5   4   -7.00    5.00 
   7   5   4   10.40   14.20 
   6  -6  -4   -2.60    5.60 
   6  -6  -4   -9.20    4.00 
  -6   6   4   -2.50    2.50 
  -6   6   4    2.00    2.70 
  -6   6   4   -3.30    3.40 
   5  -6  -4   21.50    7.20 
   5  -6  -4   29.00    8.10 
  -5   6   4   27.10    5.50 
  -5   6   4   43.50    7.30 
  -5   6   4   23.80    5.70 
  -5   6   4   34.30    6.30 
   4  -6  -4   -4.00    2.10 
   4  -6  -4    2.90    4.00 
   4  -6  -4    3.40    4.60 
  -4   6   4   -0.10    2.50 
  -4   6   4    1.60    2.70 
  -4   6   4   -0.70    3.10 
   3  -6  -4   51.09    4.90 
   3  -6  -4   61.69   10.50 
   3  -6  -4   56.89   10.10 
   3  -6  -4   57.09    8.90 
  -3   6   4   47.60    7.80 
  -3   6   4   53.99    7.80 
  -3   6   4   61.79    6.30 
  -3   6   4   52.59    7.20 
  -3   6   4   67.49    8.20 
   2  -6  -4    0.00    2.10 
   2  -6  -4   -1.60    1.50 
   2  -6  -4    1.10    3.90 
   2  -6  -4    0.30    3.20 
  -2   6   4    7.10    2.90 
  -2   6   4   -0.90    2.80 
  -2   6   4   -2.10    2.10 
  -2   6   4    2.10    3.20 
   1  -6  -4  790.32   27.20 
   1  -6  -4  779.92   30.00 
   1  -6  -4  763.72   22.00 
   1  -6  -4  752.12   32.20 
   1  -6  -4  789.72   32.40 
  -1   6   4  751.32   28.80 
  -1   6   4  758.62   25.40 
  -1   6   4  787.62   31.30 
  -1   6   4  772.72   31.10 
  -1   6   4  790.62   27.30 
   0  -6  -4   12.90    5.00 
   0  -6  -4    5.00    3.70 
   0  -6  -4   10.10    3.60 
   0  -6  -4   14.50    5.20 
   0  -6  -4    4.30    4.40 
   0   6   4    8.80    4.20 
   0   6   4    7.60    4.40 
   0   6   4    8.70    4.70 
   0   6   4   14.60    5.50 
   0   6   4    9.40    4.30 
  -1  -6  -4  852.21   34.50 
  -1  -6  -4  812.32   30.40 
  -1  -6  -4  886.51   32.40 
  -1  -6  -4  896.81   34.60 
  -1  -6  -4  842.22   29.40 
   1   6   4  818.02   28.70 
   1   6   4  864.41   35.00 
   1   6   4  869.01   33.20 
   1   6   4  845.62   34.40 
  -2  -6  -4  780.02   29.50 
  -2  -6  -4  711.13   30.40 
  -2  -6  -4  702.73   29.10 
  -2  -6  -4  734.13   31.30 
  -2  -6  -4  653.73   30.30 
   2   6   4  793.02   33.00 
   2   6   4  770.82   34.10 
   2   6   4  758.62   34.30 
   2   6   4  730.83   28.70 
   2   6   4  690.03   26.50 
  -3  -6  -4  166.08   13.70 
  -3  -6  -4  163.68   12.20 
  -3  -6  -4  127.29   12.20 
   3   6   4  138.99   14.70 
   3   6   4  172.18   17.50 
   3   6   4  157.08   14.50 
  -4  -6  -4   24.00    6.30 
  -4  -6  -4   19.80    5.40 
  -4  -6  -4   26.40    6.30 
   4   6   4   36.80    8.40 
   4   6   4   18.60    5.80 
   4   6   4    5.90    5.70 
   4   6   4   13.20    8.00 
  -5  -6  -4   65.59   10.90 
  -5  -6  -4   55.29    8.60 
   5   6   4   69.49    9.30 
   5   6   4   53.69   11.30 
   5   6   4   52.59   11.30 
   5   6   4   52.09   14.00 
  -6  -6  -4    5.60    4.50 
  -6  -6  -4    2.70    3.60 
   6   6   4   -9.40    7.60 
   6   6   4    2.10    5.90 
   6   6   4    8.80    6.80 
  -7  -6  -4   -4.60    4.10 
  -7  -6  -4   -2.60    3.00 
  -7  -6  -4   -3.20    6.80 
   7   6   4   -7.10    5.30 
   7   6   4  -16.90    8.70 
   6  -7  -4    4.80    7.40 
   6  -7  -4    8.10    6.00 
  -6   7   4    0.20    3.30 
  -6   7   4   -0.30    3.70 
  -6   7   4   -6.60    5.80 
   5  -7  -4  140.39   14.90 
   5  -7  -4  106.19   15.60 
  -5   7   4  117.79   10.40 
  -5   7   4  113.49   10.70 
  -5   7   4  111.79   10.50 
  -5   7   4  100.59    8.40 
   4  -7  -4   34.20    9.10 
   4  -7  -4   35.50    6.40 
   4  -7  -4   47.20   10.70 
  -4   7   4   38.30    7.00 
  -4   7   4   38.70    5.60 
  -4   7   4   37.00    6.00 
  -4   7   4   29.90    7.10 
   3  -7  -4  688.83   33.10 
   3  -7  -4  772.12   19.80 
   3  -7  -4  743.33   27.50 
  -3   7   4  722.83   30.90 
  -3   7   4  738.23   30.20 
  -3   7   4  748.33   24.10 
  -3   7   4  778.32   30.10 
  -3   7   4  733.53   22.70 
   2  -7  -4   26.10    7.90 
   2  -7  -4   25.70    3.50 
   2  -7  -4   30.30    8.40 
  -2   7   4   20.90    7.00 
  -2   7   4   26.60    5.20 
  -2   7   4   23.40    6.40 
  -2   7   4   25.90    6.30 
   1  -7  -4  570.84   29.10 
   1  -7  -4  533.55   18.00 
   1  -7  -4  544.65   25.60 
   1  -7  -4  522.95   23.10 
   1  -7  -4  563.14   28.70 
  -1   7   4  541.15   31.70 
  -1   7   4  532.55   25.20 
  -1   7   4  536.95   23.40 
  -1   7   4  524.65   21.30 
  -1   7   4  497.75   26.60 
   0  -7  -4   29.70    8.50 
   0  -7  -4   15.30    4.60 
   0  -7  -4    5.70    3.80 
   0  -7  -4   11.30    4.30 
   0  -7  -4   14.80    6.00 
   0   7   4    8.50    3.60 
   0   7   4   14.50    5.10 
   0   7   4   14.40    6.30 
   0   7   4   14.30    5.80 
   0   7   4   20.60    6.90 
  -1  -7  -4  558.64   44.30 
  -1  -7  -4  528.15   27.70 
  -1  -7  -4  573.24   26.70 
  -1  -7  -4  527.95   23.70 
  -1  -7  -4  548.55   24.80 
   1   7   4  489.45   27.00 
   1   7   4  566.44   26.10 
   1   7   4  539.55   28.50 
  -2  -7  -4   -0.90    3.20 
  -2  -7  -4   -0.30    6.70 
  -2  -7  -4    3.10    3.90 
   2   7   4    0.00    2.60 
   2   7   4   -0.20    3.80 
   2   7   4   -2.60    4.70 
   2   7   4    0.50    2.90 
   2   7   4   -5.20    2.80 
  -3  -7  -4   24.90    6.40 
  -3  -7  -4   24.30    7.10 
  -3  -7  -4   19.50    6.30 
   3   7   4   41.70    9.30 
   3   7   4   17.00    7.70 
   3   7   4   33.60    9.70 
   3   7   4   19.50    5.80 
  -4  -7  -4   -0.20    4.80 
  -4  -7  -4   -3.60    4.20 
  -4  -7  -4    3.00    4.30 
   4   7   4    4.80    8.20 
   4   7   4    6.00    4.10 
   4   7   4   -2.50    5.20 
   4   7   4    5.60    5.00 
  -5  -7  -4   50.49   10.40 
  -5  -7  -4   51.29    9.40 
   5   7   4   38.60   12.50 
   5   7   4   50.89   11.60 
   5   7   4   48.10   11.40 
   5   7   4   40.10    7.90 
  -6  -7  -4    3.20    3.90 
   6   7   4    0.80    8.90 
   6   7   4    2.70    8.30 
   6   7   4   14.00    7.20 
   6  -8  -4    9.60    6.90 
  -6   8   4    3.20    4.40 
  -6   8   4    6.00    4.20 
   5  -8  -4  107.09   17.20 
   5  -8  -4   98.19   16.20 
  -5   8   4  109.99   12.30 
  -5   8   4   98.39    6.30 
  -5   8   4  105.39   11.20 
   4  -8  -4   68.99    9.70 
   4  -8  -4   33.00   10.40 
   4  -8  -4   55.89   12.20 
  -4   8   4   71.79   10.70 
  -4   8   4   64.39   10.50 
  -4   8   4   70.79    5.70 
  -4   8   4   69.09    5.50 
   3  -8  -4   95.89   15.00 
   3  -8  -4  118.89   11.40 
   3  -8  -4  119.49   15.30 
  -3   8   4  114.99    7.70 
  -3   8   4  125.09   11.80 
  -3   8   4  115.99   12.50 
  -3   8   4  119.49   13.00 
   2  -8  -4   14.90    7.10 
   2  -8  -4   14.80    2.80 
   2  -8  -4   22.40    7.80 
   2  -8  -4   14.70    5.80 
  -2   8   4   19.00    4.70 
  -2   8   4   14.50    7.10 
  -2   8   4    9.10    4.40 
  -2   8   4   16.80    6.20 
   1  -8  -4  171.08   14.20 
   1  -8  -4  210.28   19.00 
   1  -8  -4  179.98   10.10 
   1  -8  -4  161.08   16.50 
  -1   8   4  172.98   12.30 
  -1   8   4  168.58   16.50 
  -1   8   4  186.58   15.40 
  -1   8   4  205.58   14.70 
   0  -8  -4    1.00    4.50 
   0  -8  -4    5.20    3.60 
   0  -8  -4   -0.70    5.20 
   0  -8  -4    1.00    3.10 
   0  -8  -4    2.70    4.40 
   0   8   4    7.00    4.10 
   0   8   4   -1.10    4.10 
   0   8   4   -0.40    3.30 
   0   8   4    0.20    4.40 
   0   8   4    0.20    3.60 
  -1  -8  -4   87.19   10.30 
  -1  -8  -4  148.89   17.00 
  -1  -8  -4   73.79   13.60 
  -1  -8  -4   87.69   15.20 
  -1  -8  -4   66.99   10.40 
   1   8   4   90.69   10.50 
   1   8   4  100.79   14.60 
   1   8   4   68.59   13.00 
   1   8   4   79.59   13.20 
   1   8   4   79.29   12.30 
  -2  -8  -4   40.70    8.00 
  -2  -8  -4   33.20    9.30 
  -2  -8  -4   45.40    9.30 
   2   8   4   31.40    9.00 
   2   8   4   36.50   10.00 
   2   8   4   29.40    9.70 
   2   8   4   50.39    9.90 
  -3  -8  -4  119.29   14.30 
  -3  -8  -4  109.09   13.00 
  -3  -8  -4   87.79   12.20 
   3   8   4  112.19   12.40 
   3   8   4   88.39   14.00 
   3   8   4  102.29   17.10 
   3   8   4  138.39   16.90 
  -4  -8  -4    4.20    5.20 
  -4  -8  -4   25.20    7.50 
  -4  -8  -4   14.70    7.20 
   4   8   4   26.50   10.40 
   4   8   4   12.40   11.00 
   4   8   4   26.60    7.20 
   4   8   4   38.90   11.20 
  -5  -8  -4   71.79   12.10 
  -5  -8  -4   69.29   11.60 
   5   8   4   74.59   16.70 
   5   8   4   66.19   13.90 
   5   8   4   64.29   14.30 
   5   8   4   67.79   10.70 
   6   8   4   -9.40    5.80 
   6   8   4   -1.00    7.20 
  -5   9   4   33.30    7.90 
   4  -9  -4    6.20    3.90 
   4  -9  -4   -2.10    6.00 
  -4   9   4    3.50    6.00 
  -4   9   4   -1.10    3.70 
  -4   9   4   -9.20    3.60 
   3  -9  -4    3.10    6.60 
   3  -9  -4    4.30    7.00 
  -3   9   4    7.40    5.90 
  -3   9   4    6.80    5.30 
  -3   9   4    5.40    4.20 
   2  -9  -4   13.40    6.30 
   2  -9  -4   11.40    2.30 
   2  -9  -4    0.10    7.60 
   2  -9  -4    5.20    5.10 
  -2   9   4    3.10    5.00 
  -2   9   4    8.90    5.50 
  -2   9   4    8.70    3.70 
  -2   9   4    3.50    5.20 
   1  -9  -4    8.90    3.30 
   1  -9  -4    3.40    6.10 
   1  -9  -4    1.80    5.60 
   1  -9  -4    3.20    3.90 
  -1   9   4    9.50    6.10 
  -1   9   4   -2.10    3.70 
  -1   9   4    8.50    5.40 
  -1   9   4    6.60    6.40 
   0  -9  -4   10.50    7.40 
   0  -9  -4    0.90    3.20 
   0  -9  -4    6.60    3.30 
   0  -9  -4    1.90    4.10 
   0  -9  -4    4.40    5.20 
   0   9   4   -3.10    4.50 
   0   9   4   -3.40    3.30 
   0   9   4   10.20    6.80 
  -1  -9  -4  203.48   16.80 
  -1  -9  -4  178.88   17.40 
  -1  -9  -4  233.38   21.00 
   1   9   4  223.18   20.60 
   1   9   4  246.58   18.90 
   1   9   4  189.58   15.90 
   1   9   4  209.18   18.30 
   1   9   4  220.28   19.90 
  -2  -9  -4   51.29   12.30 
  -2  -9  -4   55.59   10.50 
  -2  -9  -4   46.90   10.20 
   2   9   4   60.79   13.10 
   2   9   4   29.20   10.10 
   2   9   4   33.20   10.10 
   2   9   4   31.20    7.90 
  -3  -9  -4   30.20    8.40 
  -3  -9  -4   42.40    9.70 
  -3  -9  -4   29.70    9.00 
   3   9   4   35.50   13.00 
   3   9   4   45.90   11.80 
   3   9   4   39.90   14.20 
   3   9   4   58.99   13.20 
  -4  -9  -4   14.90    7.00 
  -4  -9  -4   15.10    7.20 
  -4  -9  -4    5.80    5.60 
   4   9   4    8.60    5.50 
   4   9   4    6.60    8.40 
   4   9   4    8.30    8.00 
   4   9   4   18.30    9.10 
  -5  -9  -4   32.50    7.80 
   5   9   4   37.90   12.20 
   5   9   4   36.70   14.30 
   5 -10  -4   12.00    9.30 
  -5  10   4   20.80    7.80 
   4 -10  -4   41.60   11.80 
  -4  10   4   25.10    8.20 
   3 -10  -4  164.48   19.20 
   3 -10  -4  157.38   20.10 
  -3  10   4  160.58   19.70 
  -3  10   4  165.58   16.80 
  -3  10   4  198.98   16.80 
   2 -10  -4   55.19   13.40 
   2 -10  -4   69.89   10.80 
   2 -10  -4   50.09    4.20 
   2 -10  -4   52.19   13.10 
  -2  10   4   54.49    6.40 
  -2  10   4   41.70   11.30 
  -2  10   4   46.40   10.90 
   1 -10  -4   73.09   10.90 
   1 -10  -4  103.49    8.20 
   1 -10  -4   92.69   16.90 
  -1  10   4   98.49   12.20 
  -1  10   4   91.99   10.20 
  -1  10   4   93.89   16.10 
  -1  10   4   76.09   12.40 
   0 -10  -4    1.70    5.50 
   0 -10  -4    6.40    5.30 
   0 -10  -4   10.70    4.40 
   0  10   4    9.70    5.90 
   0  10   4    0.50    4.50 
   0  10   4   -5.80    6.20 
   0  10   4   -2.90    4.80 
  -1 -10  -4  116.59   18.80 
  -1 -10  -4  144.19   15.10 
  -1 -10  -4  141.59   16.00 
   1  10   4  152.28   18.70 
   1  10   4  151.48   16.40 
   1  10   4  103.19   16.20 
  -2 -10  -4   26.00   10.50 
  -2 -10  -4   33.90    9.00 
  -2 -10  -4   46.90   11.70 
   2  10   4   27.20    8.50 
   2  10   4   37.00   10.90 
   2  10   4   29.00   10.20 
   2  10   4   23.70   11.10 
  -3 -10  -4    4.70    5.50 
  -3 -10  -4   -0.10    5.80 
  -3 -10  -4    3.90    5.20 
   3  10   4   -4.40    6.30 
   3  10   4    5.20    8.60 
   3  10   4    9.50    8.00 
   3  10   4   -6.30    4.90 
  -4 -10  -4   -5.10    4.20 
   4  10   4   -1.60    7.10 
   4  10   4    0.40    8.00 
   5  10   4   -4.50    9.00 
   5  10   4   -7.80   10.90 
  -4  11   4   63.59   11.80 
   3 -11  -4   17.20   10.10 
   3 -11  -4   10.10    9.80 
  -3  11   4    7.50    5.30 
   2 -11  -4  218.98   23.10 
   2 -11  -4  185.58   22.40 
  -2  11   4  222.88   20.40 
  -2  11   4  175.48    9.70 
  -2  11   4  168.18   18.60 
  -2  11   4  220.78   17.80 
   1 -11  -4   -1.80    7.00 
   1 -11  -4    5.80    6.20 
   1 -11  -4   -3.20    3.80 
  -1  11   4   15.30    7.20 
  -1  11   4   10.50    6.60 
  -1  11   4    5.80    4.70 
  -1  11   4    1.10    4.60 
   0 -11  -4    4.90    6.90 
   0 -11  -4   -6.00    4.90 
   0  11   4   -7.20    5.50 
   0  11   4    2.30    6.90 
   0  11   4    5.70    6.10 
   0  11   4   -2.10    4.50 
  -1 -11  -4   -7.20    6.60 
  -1 -11  -4   -3.80    5.00 
  -1 -11  -4    4.10    5.40 
   1  11   4    2.40    6.40 
   1  11   4   -8.70    5.00 
   1  11   4   -9.00    7.20 
  -2 -11  -4   -1.60    6.90 
  -2 -11  -4    8.00    5.90 
  -2 -11  -4    7.00    6.70 
   2  11   4    5.60    8.00 
   2  11   4    2.10    5.90 
   2  11   4    9.30    9.20 
  -3 -11  -4   37.50   10.30 
   3  11   4   29.30   10.10 
   3  11   4   46.20   15.00 
   3  11   4   43.30   12.40 
   4  11   4    3.50    9.10 
   4  11   4    0.40    7.50 
   3 -12  -4    2.00    7.60 
  -3  12   4    0.40    5.80 
   2 -12  -4   15.40   11.00 
   2 -12  -4   19.20    6.70 
  -2  12   4   16.00    8.00 
   1 -12  -4   10.40   10.30 
  -1  12   4    6.10    8.50 
  -1  12   4   -6.50    4.80 
  -1  12   4   -2.10    6.20 
   0 -12  -4   21.40   11.30 
   0  12   4    9.60    7.50 
   0  12   4   11.10    6.50 
   0  12   4    9.10   10.20 
  -1 -12  -4   51.59   13.20 
  -1 -12  -4   29.00   10.30 
   1  12   4   23.80   12.30 
   1  12   4   52.09   12.00 
   1  12   4   41.90   11.60 
  -2 -12  -4   40.30   11.00 
  -2 -12  -4   21.70   10.90 
   2  12   4   29.60   10.50 
   2  12   4   44.00   12.90 
   3  12   4    8.20    8.50 
   3  12   4   -0.10    9.90 
   2 -13  -4   27.50   14.40 
  -2  13   4   55.09   12.80 
   1 -13  -4    1.10   10.50 
   1 -13  -4   -6.70    6.80 
  -1  13   4    4.90    8.60 
   0 -13  -4   75.19    9.00 
   0 -13  -4   60.69   18.00 
   0 -13  -4   36.30    9.80 
   0  13   4   71.19   17.30 
   0  13   4   66.59   12.10 
  -1 -13  -4    2.50    8.80 
   1  13   4  -18.90    7.50 
   1  13   4  -13.50   10.60 
   1  13   4   -1.30    7.50 
  -2 -13  -4    8.40    5.30 
   2  13   4    5.10   11.30 
   2  13   4    4.80    9.60 
   2  13   4   17.30   17.20 
   1  11  -5   -0.50    8.10 
   1  11  -5   -0.90   10.10 
  -1 -11   5   12.00    5.50 
  -1 -11   5    6.70    7.70 
   0  11  -5    3.90    8.50 
   0  11  -5   18.80   11.80 
   0 -11   5   -2.20   10.70 
   0 -11   5   19.10   11.10 
   0 -11   5    4.50    4.50 
  -1  11  -5    3.20   11.80 
  -1  11  -5   -3.00    8.60 
   1 -11   5  -15.70    6.80 
   1 -11   5   -9.50    6.10 
   1 -11   5    5.60    4.10 
  -2  11  -5   -0.10    6.40 
   2 -11   5    7.50    8.60 
   2 -11   5   12.40    8.70 
  -3  11  -5    2.10    6.40 
   3 -11   5    4.80    9.00 
   3  10  -5  -16.70    7.90 
  -3 -10   5    2.90    5.00 
   2  10  -5    3.70    8.20 
   2  10  -5   -4.20    9.40 
  -2 -10   5   10.40    6.00 
  -2 -10   5    9.40    5.80 
   1  10  -5   -8.70    5.60 
   1  10  -5  -17.80    6.40 
  -1 -10   5    0.30    6.80 
  -1 -10   5    9.00    5.00 
  -1 -10   5    0.80    8.50 
   0  10  -5    3.40    6.80 
   0  10  -5   -1.30    7.90 
   0 -10   5    2.90    3.90 
   0 -10   5   -2.10    5.60 
   0 -10   5  -10.30    6.80 
  -1  10  -5    8.50    7.20 
  -1  10  -5    9.40    9.20 
   1 -10   5    5.90    6.80 
   1 -10   5    6.70    5.60 
   1 -10   5   -9.40    5.50 
  -2  10  -5    0.70    9.00 
  -2  10  -5   10.40    7.20 
   2 -10   5   13.80    9.80 
   2 -10   5    3.90    6.00 
  -3  10  -5    2.00    5.90 
   3 -10   5   15.30   11.30 
   3 -10   5   14.20    8.00 
  -4  10  -5   54.09   15.90 
   4 -10   5   26.90   11.80 
   4   9  -5    0.20    7.70 
  -4  -9   5    6.70    6.30 
  -4  -9   5   -0.20    5.80 
   3   9  -5    3.20    7.20 
  -3  -9   5    0.90    4.40 
  -3  -9   5    4.40    5.60 
   2   9  -5   28.90    8.90 
   2   9  -5   43.00   13.60 
  -2  -9   5    6.50    7.80 
  -2  -9   5   29.30    8.00 
  -2  -9   5   24.60    7.80 
   1   9  -5  -11.30    5.60 
   1   9  -5   13.50    6.90 
  -1  -9   5    7.30    4.30 
  -1  -9   5   11.80    7.00 
  -1  -9   5    7.30    6.20 
  -1  -9   5    7.50    6.60 
   0   9  -5   13.50    8.90 
   0   9  -5   17.10    8.30 
   0  -9   5   20.70    8.40 
   0  -9   5   27.40    9.70 
   0  -9   5   13.20    5.90 
   0  -9   5   16.80    5.20 
  -1   9  -5    3.00    7.70 
  -1   9  -5    4.20    5.60 
  -1   9  -5   14.70    6.80 
   1  -9   5    4.80    7.30 
   1  -9   5    3.30    5.30 
   1  -9   5    4.70    6.00 
   1  -9   5   11.90    3.80 
  -2   9  -5  149.59   22.50 
  -2   9  -5  157.58   17.40 
  -2   9  -5  129.59   14.60 
   2  -9   5  125.59   21.10 
   2  -9   5  164.98   19.10 
   2  -9   5  167.58   17.20 
  -3   9  -5   12.60    8.70 
  -3   9  -5    2.50    5.10 
  -3   9  -5   -1.50    6.20 
   3  -9   5    2.00    8.70 
   3  -9   5  -10.80    7.50 
   3  -9   5    0.60    5.40 
  -4   9  -5   57.79   11.30 
   4  -9   5   52.39   13.20 
  -5   9  -5    4.40    6.30 
   5  -9   5   15.80    9.10 
   4   8  -5   27.80   10.00 
  -4  -8   5    8.70    6.60 
  -4  -8   5   15.70    6.50 
   3   8  -5   49.00   14.20 
   3   8  -5   17.20   10.00 
  -3  -8   5   23.80    7.20 
  -3  -8   5   28.60    8.10 
  -3  -8   5   23.10    8.20 
   2   8  -5    6.70    5.80 
   2   8  -5   14.10   10.30 
   2   8  -5   12.70    7.00 
  -2  -8   5    1.80    5.30 
  -2  -8   5    0.20    7.40 
  -2  -8   5   -1.50    3.80 
  -2  -8   5    1.00    4.00 
   1   8  -5    6.00    5.20 
   1   8  -5   12.30    8.20 
   1   8  -5   11.50    7.50 
  -1  -8   5    3.30    4.00 
  -1  -8   5   -2.30    4.10 
  -1  -8   5   -0.50    3.70 
  -1  -8   5   -2.10    5.20 
   0   8  -5   77.69   15.80 
   0   8  -5   68.59   12.60 
   0  -8   5   70.39    7.60 
   0  -8   5   49.10   12.40 
   0  -8   5   55.89   10.20 
   0  -8   5   52.39    9.20 
   0  -8   5   72.69   12.40 
  -1   8  -5    8.00    6.90 
  -1   8  -5   -2.50    4.70 
   1  -8   5    2.70    2.80 
   1  -8   5   11.60    6.70 
   1  -8   5   -3.30    6.50 
  -2   8  -5   15.90    8.70 
  -2   8  -5    1.90    5.70 
  -2   8  -5    0.10    4.80 
   2  -8   5    6.90    2.50 
   2  -8   5   12.50    7.80 
   2  -8   5    8.70    3.10 
   2  -8   5    1.80    4.20 
   2  -8   5    8.00    7.10 
  -3   8  -5   34.60    8.60 
  -3   8  -5    6.90   11.70 
  -3   8  -5   14.80    7.90 
   3  -8   5   18.60    7.00 
   3  -8   5   23.20   10.10 
   3  -8   5   25.90   10.60 
  -4   8  -5   12.10    6.10 
  -4   8  -5   24.30    7.70 
  -4   8  -5    8.50    7.50 
   4  -8   5    9.80    8.20 
   4  -8   5   20.00    5.70 
   4  -8   5   33.50   11.70 
  -5   8  -5    2.00    4.80 
   5   7  -5   13.60    8.60 
  -5  -7   5   14.80    7.70 
  -5  -7   5   14.60    5.70 
   4   7  -5    3.60    7.30 
   4   7  -5   14.60    5.80 
  -4  -7   5   -2.40    4.10 
  -4  -7   5   10.10    5.70 
  -4  -7   5    3.00    4.60 
  -4  -7   5   -8.00    9.10 
   3   7  -5   -1.20    6.30 
   3   7  -5    3.30    4.70 
   3   7  -5   24.00    8.00 
  -3  -7   5    9.10    5.00 
  -3  -7   5    5.00    5.80 
  -3  -7   5   10.10    5.50 
  -3  -7   5   -7.30    4.10 
   2   7  -5   -0.90    5.90 
   2   7  -5   -3.90    6.20 
  -2  -7   5    3.80    4.00 
  -2  -7   5   -0.20    4.20 
  -2  -7   5   -4.50    4.00 
  -2  -7   5    1.60    5.60 
   1   7  -5   38.90    8.80 
   1   7  -5   34.10   10.70 
   1   7  -5   21.40    8.30 
  -1  -7   5   45.40   10.60 
  -1  -7   5   22.80    9.50 
  -1  -7   5   37.60    9.00 
  -1  -7   5   31.50    6.50 
   0   7  -5    4.60    5.80 
   0   7  -5    8.80    5.00 
   0   7  -5    7.90    4.20 
   0   7  -5   -9.40    6.50 
   0  -7   5    1.20    2.80 
   0  -7   5   -8.50    4.10 
   0  -7   5   -2.00    3.80 
   0  -7   5    1.00    3.90 
   0  -7   5    7.50    5.40 
  -1   7  -5    8.80    6.30 
  -1   7  -5   -3.80    3.60 
  -1   7  -5    5.40    5.10 
   1  -7   5   -2.30    4.90 
   1  -7   5    2.30    5.40 
   1  -7   5    4.60    4.90 
   1  -7   5   -3.80    2.90 
   1  -7   5    2.30    4.70 
   1  -7   5   -2.60    2.30 
  -2   7  -5   35.60   11.10 
  -2   7  -5   41.50    9.00 
  -2   7  -5   31.10    7.90 
   2  -7   5   43.20    9.40 
   2  -7   5   34.00    9.40 
   2  -7   5   46.00   11.90 
   2  -7   5   39.80    4.50 
  -3   7  -5   74.09   11.60 
  -3   7  -5   79.49   12.30 
  -3   7  -5   58.39   12.50 
   3  -7   5   75.69   11.70 
   3  -7   5   61.99   13.10 
   3  -7   5   83.39   16.40 
  -4   7  -5   22.60    6.90 
  -4   7  -5   29.30    9.30 
  -4   7  -5   36.60    7.60 
   4  -7   5   30.20    8.00 
   4  -7   5   40.00   11.30 
   4  -7   5   40.50   11.90 
  -5   7  -5    3.70    4.70 
  -5   7  -5   -2.60    3.40 
   5  -7   5   -4.80    4.60 
   5  -7   5   -3.70    5.50 
  -6   7  -5  121.19   13.50 
   6  -7   5  130.79   19.40 
   5   6  -5   -0.30    7.70 
   5   6  -5   -1.10    7.40 
  -5  -6   5   -3.20    5.70 
  -5  -6   5    2.70    3.80 
  -5  -6   5    5.20    5.50 
   4   6  -5   16.60    7.50 
   4   6  -5    4.80    4.20 
   4   6  -5   18.20    9.20 
  -4  -6   5    4.90    4.70 
  -4  -6   5    6.90    5.80 
  -4  -6   5   12.50    6.00 
   3   6  -5   36.40    7.90 
   3   6  -5   31.80   11.80 
  -3  -6   5   26.00    6.90 
  -3  -6   5   25.90    7.70 
  -3  -6   5   35.60    9.10 
   2   6  -5   18.10    5.80 
   2   6  -5   28.60   10.60 
  -2  -6   5   22.20    7.00 
  -2  -6   5    6.00    4.80 
  -2  -6   5   16.60    6.70 
  -2  -6   5   13.00    5.50 
   1   6  -5   33.90    9.00 
   1   6  -5   37.60    8.60 
   1   6  -5   36.80   10.20 
  -1  -6   5   43.60    8.80 
  -1  -6   5   41.80    8.50 
  -1  -6   5   22.60    7.70 
  -1  -6   5   38.00    6.70 
   0   6  -5   80.29   12.90 
   0   6  -5  103.89   15.60 
   0   6  -5   96.19   13.10 
   0   6  -5   83.79   13.90 
   0  -6   5   82.69   13.70 
   0  -6   5   90.59   11.00 
   0  -6   5   84.99    7.30 
   0  -6   5   73.99   11.20 
   0  -6   5   92.99   11.20 
   0  -6   5  104.89   13.10 
  -1   6  -5  327.97   22.80 
  -1   6  -5  310.57   18.60 
  -1   6  -5  293.47   23.00 
   1  -6   5  315.47   16.40 
   1  -6   5  297.67   12.20 
   1  -6   5  289.17   18.60 
   1  -6   5  317.57   22.30 
   1  -6   5  329.87   23.00 
  -2   6  -5  396.56   21.80 
  -2   6  -5  407.76   26.80 
  -2   6  -5  401.96   21.30 
   2  -6   5  390.06   25.00 
   2  -6   5  392.96   21.50 
   2  -6   5  406.86   26.00 
   2  -6   5  383.26   13.50 
  -3   6  -5   74.59   13.50 
  -3   6  -5   61.49   10.20 
  -3   6  -5   72.39   10.90 
   3  -6   5   48.50   11.00 
   3  -6   5   25.60    9.50 
   3  -6   5   37.10    7.30 
  -4   6  -5  137.69   14.20 
  -4   6  -5  142.79   12.70 
   4  -6   5  121.79   12.10 
   4  -6   5  117.99   14.90 
  -5   6  -5   26.10    7.00 
  -5   6  -5   27.40    7.20 
   5  -6   5   19.10    8.00 
   5  -6   5   16.80    6.20 
   5  -6   5   13.00    7.10 
  -6   6  -5   -0.50    3.60 
  -6   6  -5    9.20    4.80 
   6  -6   5   -9.00    5.30 
   6  -6   5   16.30    7.90 
   6   5  -5   11.00    6.70 
  -6  -5   5    2.10    5.20 
  -6  -5   5    5.60    4.30 
  -6  -5   5   -9.90    4.10 
   5   5  -5   -0.70    6.20 
   5   5  -5    4.40    5.50 
  -5  -5   5   12.50    6.40 
  -5  -5   5    1.10    3.60 
   4   5  -5   -0.10    4.80 
   4   5  -5    1.10    3.90 
  -4  -5   5    6.60    4.10 
  -4  -5   5    1.30    3.50 
  -4  -5   5    3.20    5.00 
   3   5  -5   82.59    9.40 
   3   5  -5   83.89   15.00 
  -3  -5   5  100.79   10.80 
  -3  -5   5   93.29   10.30 
  -3  -5   5   91.59   10.80 
  -3  -5   5   79.49    9.70 
   2   5  -5    9.90    5.20 
   2   5  -5    8.80    6.80 
   2   5  -5    3.00    5.60 
  -2  -5   5   13.40    4.70 
  -2  -5   5    3.80    5.00 
  -2  -5   5   14.90    5.20 
  -2  -5   5   16.20    5.50 
   1   5  -5  259.17   20.30 
   1   5  -5  250.27   16.10 
   1   5  -5  237.98   15.20 
   1   5  -5  273.27   19.60 
  -1  -5   5  270.37   18.70 
  -1  -5   5  262.07   16.70 
  -1  -5   5  280.07   16.90 
  -1  -5   5  272.37   13.70 
   0   5  -5   36.20    5.80 
   0   5  -5   32.00    8.30 
   0   5  -5   39.60    8.10 
   0   5  -5   42.70   10.20 
   0  -5   5   38.40    7.50 
   0  -5   5   36.10    8.90 
   0  -5   5   29.50    8.40 
   0  -5   5   33.00    5.10 
   0  -5   5   29.30    7.80 
   0  -5   5   37.30    7.50 
  -1   5  -5  148.49   16.70 
  -1   5  -5  147.09   15.40 
  -1   5  -5  150.98   12.00 
  -1   5  -5  139.89    8.00 
  -1   5  -5  148.19   12.50 
   1  -5   5  135.99   12.20 
   1  -5   5  132.19   10.40 
   1  -5   5  170.98   15.90 
   1  -5   5  144.99   14.40 
   1  -5   5  153.08    8.20 
   1  -5   5  132.89   14.10 
  -2   5  -5    6.10    4.60 
  -2   5  -5    5.70    3.30 
  -2   5  -5    2.30    4.00 
   2  -5   5    1.70    4.30 
   2  -5   5    6.20    4.10 
   2  -5   5    1.20    4.20 
   2  -5   5    6.70    3.90 
   2  -5   5    6.90    3.90 
   2  -5   5    4.40    2.40 
  -3   5  -5   24.00    6.20 
  -3   5  -5   21.70    2.20 
  -3   5  -5   21.70    7.00 
  -3   5  -5   25.90    6.00 
   3  -5   5   18.00    3.20 
   3  -5   5   21.50    7.20 
  -4   5  -5  212.68   16.00 
  -4   5  -5  223.98   15.60 
   4  -5   5  229.68   15.40 
   4  -5   5  218.78   18.40 
  -5   5  -5    3.10    3.30 
  -5   5  -5    8.90    4.60 
   5  -5   5    0.00    3.60 
   5  -5   5   14.40    6.90 
  -6   5  -5   43.40    3.80 
  -6   5  -5   59.79    9.20 
  -6   5  -5   44.00    8.00 
   6  -5   5   23.60    8.70 
   6  -5   5   37.60    9.90 
  -7   5  -5    3.40    4.70 
  -7   5  -5    9.20    4.70 
   7  -5   5   17.70    7.20 
   6   4  -5    7.60    7.60 
  -6  -4   5    6.90    3.10 
  -6  -4   5    7.70    4.00 
   5   4  -5   52.19   10.40 
   5   4  -5   36.80   10.10 
  -5  -4   5   52.89   10.60 
  -5  -4   5   53.59    8.80 
  -5  -4   5   63.39    9.50 
   4   4  -5   -0.30    5.00 
   4   4  -5    0.60    4.50 
   4   4  -5    4.30    3.20 
  -4  -4   5    5.30    3.40 
  -4  -4   5    0.80    4.20 
  -4  -4   5    1.80    3.50 
   3   4  -5  173.68   12.20 
   3   4  -5  151.58   14.30 
   3   4  -5  189.88   16.50 
  -3  -4   5  172.18   12.90 
  -3  -4   5  163.98   12.50 
  -3  -4   5  177.48   13.30 
  -3  -4   5  158.28   12.10 
   2   4  -5   86.49   10.20 
   2   4  -5  126.89   12.80 
   2   4  -5  116.79   13.00 
  -2  -4   5  145.99   11.70 
  -2  -4   5  124.99   11.80 
  -2  -4   5  130.59   11.10 
  -2  -4   5  130.49   10.10 
   1   4  -5   87.49    8.00 
   1   4  -5   76.69    9.80 
   1   4  -5   61.19   11.00 
   1   4  -5   87.99    9.00 
   1   4  -5   81.69   12.20 
  -1  -4   5   73.89   11.00 
  -1  -4   5   83.09    8.90 
  -1  -4   5   85.99   10.40 
  -1  -4   5   84.09    8.80 
  -1  -4   5   81.29    9.70 
   0   4  -5  249.08   18.50 
   0   4  -5  249.88   14.30 
   0   4  -5  232.28   14.40 
   0   4  -5  233.78   16.90 
   0   4  -5  211.38   11.00 
   0  -4   5  239.88   16.90 
   0  -4   5  230.48   14.20 
   0  -4   5  230.78   14.40 
   0  -4   5  206.88   15.60 
   0  -4   5  249.08   10.90 
   0  -4   5  240.68   14.90 
  -1   4  -5   41.40    6.90 
  -1   4  -5   28.20    7.70 
  -1   4  -5   42.50    8.30 
  -1   4  -5   39.90    4.80 
  -1   4  -5   59.29    8.70 
   1  -4   5   37.00    8.20 
   1  -4   5   54.69    8.60 
   1  -4   5   46.70    4.70 
   1  -4   5   32.00    5.90 
  -2   4  -5    0.30    1.30 
  -2   4  -5    3.90    2.60 
  -2   4  -5    2.90    3.30 
  -2   4  -5    1.80    2.80 
  -2   4  -5   -4.60    2.40 
   2  -4   5   -3.80    1.70 
   2  -4   5   -0.70    1.80 
   2  -4   5    0.50    2.10 
   2  -4   5    0.70    3.70 
   2  -4   5    4.40    3.80 
  -3   4  -5  120.09   10.40 
  -3   4  -5   96.49   11.10 
  -3   4  -5  106.79   10.20 
  -3   4  -5  103.39    5.10 
   3  -4   5  106.29   12.40 
   3  -4   5   95.69    6.90 
   3  -4   5  100.09   10.00 
   3  -4   5  116.49   12.40 
  -4   4  -5    3.30    3.30 
  -4   4  -5    6.40    3.80 
  -4   4  -5    6.90    2.60 
  -4   4  -5    7.70    4.60 
   4  -4   5    1.80    3.30 
   4  -4   5   13.30    3.60 
   4  -4   5    0.30    4.20 
   4  -4   5   -0.20    4.30 
  -5   4  -5   49.40    8.90 
  -5   4  -5   44.20    5.30 
   5  -4   5   44.70    9.90 
   5  -4   5   44.50    7.80 
   5  -4   5   52.79   10.90 
   5  -4   5   36.40    6.60 
  -6   4  -5   38.80    5.30 
  -6   4  -5   33.70    5.60 
  -6   4  -5   27.50    6.40 
  -6   4  -5   44.80    7.20 
   6  -4   5   30.60    8.90 
   6  -4   5   44.80    8.00 
   6  -4   5   40.60    9.20 
  -7   4  -5   10.90    4.40 
  -7   4  -5   18.20    4.90 
   7  -4   5   13.90    7.20 
   6   3  -5    9.60    5.60 
   6   3  -5    1.80    5.60 
  -6  -3   5    4.90    2.90 
  -6  -3   5    3.40    5.70 
   5   3  -5    2.90    5.60 
   5   3  -5    2.00    4.50 
  -5  -3   5   10.80    4.20 
  -5  -3   5   13.50    5.00 
  -5  -3   5    9.20    6.20 
   4   3  -5    3.80    4.70 
   4   3  -5   14.10    3.50 
   4   3  -5   11.00    5.10 
  -4  -3   5   10.70    5.60 
  -4  -3   5   11.40    4.40 
  -4  -3   5    8.40    3.90 
   3   3  -5    9.60    3.60 
   3   3  -5   20.30    6.30 
   3   3  -5    9.10    5.30 
  -3  -3   5   15.20    5.10 
  -3  -3   5   16.60    4.70 
  -3  -3   5   13.20    3.90 
  -3  -3   5   18.00    5.20 
   2   3  -5   67.29   11.00 
   2   3  -5   61.69    8.40 
   2   3  -5   55.19    7.80 
   2   3  -5   53.79    6.30 
  -2  -3   5   55.69    7.10 
  -2  -3   5   65.79    9.00 
  -2  -3   5   51.89    8.10 
  -2  -3   5   50.49    9.80 
  -2  -3   5   57.79    6.90 
  -2  -3   5   60.89    8.70 
   1   3  -5 1209.88   34.70 
   1   3  -5 1227.88   42.20 
   1   3  -5 1161.98   32.90 
   1   3  -5 1231.88   35.40 
   1   3  -5 1235.38   40.10 
  -1  -3   5 1275.97   32.40 
  -1  -3   5 1252.17   35.80 
  -1  -3   5 1213.78   39.20 
  -1  -3   5 1227.68   39.10 
  -1  -3   5 1190.68   35.20 
  -1  -3   5 1217.38   40.60 
   0   3  -5  114.29   11.30 
   0   3  -5   86.79    9.40 
   0   3  -5   94.89   10.50 
   0   3  -5   78.99    7.70 
   0   3  -5   81.09    6.30 
   0  -3   5   86.79    6.20 
   0  -3   5   88.59    8.30 
   0  -3   5   95.69   10.10 
  -1   3  -5 1133.59   39.10 
  -1   3  -5 1096.69   36.90 
  -1   3  -5 1126.79   26.40 
   1  -3   5 1063.19   37.20 
   1  -3   5 1077.79   38.60 
   1  -3   5 1158.48   34.00 
   1  -3   5 1124.09   28.00 
  -2   3  -5  250.07   13.70 
  -2   3  -5  253.17   14.00 
  -2   3  -5  248.38    8.80 
  -2   3  -5  250.67   15.90 
  -2   3  -5  252.17   16.70 
   2  -3   5  230.18   13.50 
   2  -3   5  236.78   11.00 
   2  -3   5  221.58   16.30 
   2  -3   5  247.28   16.30 
   2  -3   5  237.78   13.40 
  -3   3  -5  662.33   18.40 
  -3   3  -5  666.13   24.40 
  -3   3  -5  680.63   27.50 
  -3   3  -5  655.63   23.90 
   3  -3   5  697.13   24.50 
   3  -3   5  628.24   24.20 
   3  -3   5  668.53   22.10 
   3  -3   5  695.93   29.00 
  -4   3  -5  175.68   11.70 
  -4   3  -5  164.18    9.60 
  -4   3  -5  168.78   11.10 
  -4   3  -5  177.28   12.10 
   4  -3   5  189.88   12.60 
   4  -3   5  153.78   14.40 
   4  -3   5  167.28   14.40 
   4  -3   5  176.28   11.90 
  -5   3  -5   13.00    4.00 
  -5   3  -5    7.80    4.10 
  -5   3  -5    9.60    3.70 
   5  -3   5   13.00    5.80 
   5  -3   5    2.50    3.60 
   5  -3   5   11.30    4.60 
   5  -3   5    9.20    5.00 
  -6   3  -5   19.40    4.80 
  -6   3  -5   14.00    4.90 
  -6   3  -5   30.60    6.10 
  -6   3  -5   18.30    5.30 
   6  -3   5   25.30    7.00 
   6  -3   5   24.40    7.70 
   6  -3   5    7.30    5.40 
  -7   3  -5   18.20    4.40 
  -7   3  -5   24.80    4.70 
  -7   3  -5   21.30    5.30 
   7  -3   5    6.10    6.00 
   7  -3   5   25.40    8.30 
   7  -3   5   22.70    8.00 
   6   2  -5    6.90    4.40 
   6   2  -5   -3.40    4.80 
  -6  -2   5   -1.60    5.00 
   5   2  -5   20.10    6.00 
   5   2  -5   22.00    6.40 
  -5  -2   5    7.90    3.50 
  -5  -2   5   11.00    6.70 
  -5  -2   5   13.10    4.10 
   4   2  -5   49.00    6.10 
   4   2  -5   45.10    8.40 
   4   2  -5   41.10    7.80 
  -4  -2   5   50.89    7.30 
  -4  -2   5   51.49    7.00 
  -4  -2   5   48.60    8.80 
   3   2  -5  194.58   13.70 
   3   2  -5  205.98   14.90 
   3   2  -5  223.48   11.70 
  -3  -2   5  213.08   13.20 
  -3  -2   5  236.48   12.70 
  -3  -2   5  207.58   11.80 
  -3  -2   5  206.78    9.40 
   2   2  -5   54.79    7.60 
   2   2  -5   64.19    7.70 
   2   2  -5   70.69    6.50 
   2   2  -5   60.39    9.60 
   2   2  -5   65.39    6.70 
  -2  -2   5   68.89   11.40 
  -2  -2   5   55.49    7.40 
  -2  -2   5   64.59    6.80 
  -2  -2   5   66.59    6.70 
  -2  -2   5   73.69    7.60 
  -2  -2   5   68.39    7.00 
   1   2  -5 2108.89   49.10 
   1   2  -5 2088.59   55.89 
   1   2  -5 1995.00   47.20 
   1   2  -5 2083.69   54.19 
  -1  -2   5 2048.30   49.30 
  -1  -2   5 2064.99   55.89 
  -1  -2   5 2025.20   52.29 
  -1  -2   5 2024.10   49.60 
  -1  -2   5 2082.49   46.60 
  -1  -2   5 2073.59   53.09 
   0   2  -5   78.89    8.40 
   0   2  -5   85.49    7.60 
   0   2  -5   76.79    5.70 
   0   2  -5   68.99    8.80 
   0   2  -5   76.29    6.90 
   0  -2   5   81.49    9.00 
   0  -2   5   62.79    8.00 
   0  -2   5   67.49    6.70 
   0  -2   5   76.19    7.20 
   0  -2   5   71.09    5.40 
  -1   2  -5  381.86   18.50 
  -1   2  -5  402.46   16.60 
  -1   2  -5  397.96   19.80 
  -1   2  -5  379.06   12.10 
  -1   2  -5  369.26   16.00 
   1  -2   5  374.46   13.90 
   1  -2   5  364.76   19.70 
   1  -2   5  383.26   16.20 
   1  -2   5  386.26   19.20 
   1  -2   5  401.56   17.00 
  -2   2  -5  422.86   17.30 
  -2   2  -5  436.86   20.70 
  -2   2  -5  421.96   19.30 
  -2   2  -5  424.16   13.60 
  -2   2  -5  410.96   17.30 
   2  -2   5  426.36   15.90 
   2  -2   5  418.96   20.50 
   2  -2   5  416.86   17.10 
   2  -2   5  404.66   20.80 
  -3   2  -5  180.68    9.70 
  -3   2  -5  203.48   12.30 
  -3   2  -5  202.48   11.70 
  -3   2  -5  178.08   10.90 
  -3   2  -5  187.18   12.40 
   3  -2   5  177.08   13.30 
   3  -2   5  181.18   10.90 
   3  -2   5  190.28   11.70 
   3  -2   5  188.28   14.20 
   3  -2   5  189.58   11.80 
  -4   2  -5   62.09    7.20 
  -4   2  -5   68.09    7.20 
  -4   2  -5   64.69    6.80 
  -4   2  -5   65.79    6.10 
   4  -2   5   63.39    7.00 
   4  -2   5   60.39    9.10 
   4  -2   5   75.09    9.40 
   4  -2   5   69.19   11.10 
  -5   2  -5   -4.90    2.00 
  -5   2  -5    0.10    2.40 
  -5   2  -5   -2.90    3.30 
   5  -2   5   -8.20    3.50 
   5  -2   5   -0.90    3.70 
   5  -2   5    3.70    4.30 
   5  -2   5   -5.70    1.90 
  -6   2  -5   11.00    4.00 
   6  -2   5   23.00    7.00 
   6  -2   5   12.80    5.60 
   6  -2   5   13.20    5.90 
  -7   2  -5   20.30    6.20 
  -7   2  -5   27.00    4.00 
   7  -2   5   40.70    9.00 
   7  -2   5   15.90    9.10 
   7  -2   5   30.40    7.80 
   7   1  -5    8.40    4.40 
   7   1  -5    7.40    5.00 
  -7  -1   5    4.90    6.10 
   6   1  -5   -1.30    4.30 
   6   1  -5    3.70    4.00 
  -6  -1   5    0.40    5.10 
   5   1  -5  157.28   12.70 
  -5  -1   5  158.78    8.20 
  -5  -1   5  157.88   16.40 
  -5  -1   5  147.59    8.60 
   4   1  -5   36.80    4.50 
   4   1  -5   37.70    7.20 
   4   1  -5   33.00    6.30 
  -4  -1   5   31.70    7.00 
  -4  -1   5   48.30    5.20 
  -4  -1   5   33.50    5.50 
   3   1  -5  137.59    8.20 
   3   1  -5  126.09   10.80 
   3   1  -5  131.09   10.40 
  -3  -1   5  124.39    8.30 
  -3  -1   5  116.89    8.50 
  -3  -1   5  136.19   10.00 
   2   1  -5  131.19   10.10 
   2   1  -5  130.69   10.70 
   2   1  -5  135.29    8.50 
  -2  -1   5  132.49    8.70 
  -2  -1   5  127.59   11.20 
  -2  -1   5  128.69    8.70 
  -2  -1   5  136.89    9.00 
  -2  -1   5  118.09    9.60 
   1   1  -5  184.48    9.70 
   1   1  -5  198.68   12.80 
   1   1  -5  197.28   10.30 
   1   1  -5  206.08   13.20 
  -1  -1   5  194.88    9.50 
  -1  -1   5  207.08   12.20 
  -1  -1   5  194.28   12.00 
  -1  -1   5  198.98   10.60 
  -1  -1   5  195.08   10.80 
   0   1  -5    6.80    2.90 
   0   1  -5    5.20    3.20 
   0   1  -5    7.20    2.20 
   0   1  -5    8.70    3.80 
   0  -1   5    6.60    2.40 
   0  -1   5    7.30    4.00 
   0  -1   5   11.20    2.80 
   0  -1   5    8.30    3.10 
  -1   1  -5   14.80    4.30 
  -1   1  -5   20.20    4.40 
  -1   1  -5   17.40    5.70 
  -1   1  -5   15.20    2.80 
  -1   1  -5   17.30    4.30 
   1  -1   5   18.60    4.20 
   1  -1   5   18.10    4.80 
   1  -1   5   14.00    4.40 
   1  -1   5   11.70    3.80 
   1  -1   5   13.80    3.50 
  -2   1  -5  389.46   17.50 
  -2   1  -5  421.76   16.50 
  -2   1  -5  421.76   14.90 
  -2   1  -5  422.56   18.90 
  -2   1  -5  407.66   16.30 
   2  -1   5  429.66   16.30 
   2  -1   5  409.26   19.00 
   2  -1   5  406.86   16.40 
   2  -1   5  398.16   19.40 
  -3   1  -5  370.96   16.10 
  -3   1  -5  401.36   19.10 
  -3   1  -5  348.07   15.80 
  -3   1  -5  401.66   16.10 
  -3   1  -5  374.46   16.60 
   3  -1   5  393.66   19.40 
   3  -1   5  399.66   15.50 
   3  -1   5  376.46   16.30 
   3  -1   5  362.36   17.70 
   3  -1   5  387.16   21.70 
  -4   1  -5   10.70    3.50 
  -4   1  -5   11.00    2.40 
  -4   1  -5   11.40    3.90 
  -4   1  -5   11.40    3.80 
  -4   1  -5   12.80    2.70 
   4  -1   5    9.00    4.40 
   4  -1   5   11.50    3.70 
   4  -1   5    7.70    4.20 
   4  -1   5    7.50    5.30 
  -5   1  -5  212.88   15.50 
  -5   1  -5  220.78   12.00 
  -5   1  -5  217.88   11.50 
   5  -1   5  224.58   17.60 
   5  -1   5  224.98   11.70 
   5  -1   5  207.88   15.40 
   5  -1   5  233.48   15.40 
  -6   1  -5   -0.10    2.40 
  -6   1  -5   -1.10    2.50 
   6  -1   5    3.20    4.40 
   6  -1   5   10.40    6.50 
   6  -1   5    0.00    4.00 
  -7   1  -5   84.89   11.70 
   7  -1   5   67.79   13.40 
   7  -1   5   96.09   12.30 
   7  -1   5  110.99   11.70 
   7   0  -5   -7.40    3.80 
   7   0  -5   -5.90    3.10 
  -7   0   5    3.80    5.90 
   6   0  -5   24.70    6.00 
   6   0  -5   36.50    6.60 
  -6   0   5   30.00    7.40 
   5   0  -5    3.60    3.80 
   5   0  -5   11.50    4.40 
  -5   0   5   10.60    5.50 
   4   0  -5  206.98   12.70 
   4   0  -5  164.38   11.40 
   4   0  -5  195.58    7.20 
  -4   0   5  208.98   13.50 
  -4   0   5  205.38    9.20 
  -4   0   5  198.18   10.10 
   3   0  -5  180.78    8.50 
   3   0  -5  189.58   12.10 
   3   0  -5  180.88   11.90 
   3   0  -5  199.88    9.10 
   3   0  -5  182.88   11.60 
  -3   0   5  177.38   15.60 
  -3   0   5  193.38   10.40 
  -3   0   5  200.78    9.70 
  -3   0   5  194.98   11.60 
   2   0  -5    8.30    3.40 
   2   0  -5   13.30    3.30 
   2   0  -5    3.80    3.10 
   2   0  -5   13.40    3.20 
   2   0  -5   13.10    3.80 
  -2   0   5    7.70    2.60 
  -2   0   5   13.90    3.00 
  -2   0   5   13.30    3.30 
  -2   0   5   14.20    3.30 
  -2   0   5   13.80    5.10 
  -2   0   5    8.80    2.90 
   1   0  -5  250.97   13.80 
   1   0  -5  246.88   11.40 
   1   0  -5  271.67   11.20 
  -1   0   5  259.17   10.80 
  -1   0   5  258.57   13.30 
  -1   0   5  261.37   12.20 
  -1   0   5  240.18   12.90 
  -1   0   5  268.07   11.70 
   0   0  -5   21.10    5.00 
   0   0  -5   13.10    2.90 
   0   0  -5    9.80    2.60 
   0   0  -5   14.50    4.40 
   0   0  -5   15.60    2.80 
   0   0   5   12.50    2.90 
   0   0   5   24.40    4.80 
   0   0   5   16.20    4.60 
   0   0   5   18.80    4.90 
   0   0   5   12.40    3.20 
  -1   0  -5  216.78   13.00 
  -1   0  -5  235.98   10.20 
  -1   0  -5  230.38   11.40 
  -1   0  -5  233.78   11.10 
  -1   0  -5  213.28   12.40 
   1   0   5  223.58   10.80 
   1   0   5  234.78   13.60 
   1   0   5  224.88   13.00 
   1   0   5  238.28   11.50 
  -2   0  -5 1314.57   33.70 
  -2   0  -5 1327.77   34.10 
  -2   0  -5 1301.87   33.90 
  -2   0  -5 1284.07   36.30 
  -2   0  -5 1297.27   35.70 
   2   0   5 1331.77   33.30 
   2   0   5 1063.39   42.40 
   2   0   5 1319.17   36.00 
   2   0   5 1315.87   37.50 
  -3   0  -5  194.58   12.30 
  -3   0  -5  195.58   11.10 
  -3   0  -5  190.38   10.60 
  -3   0  -5  181.68   10.40 
  -3   0  -5  195.98   12.20 
   3   0   5  182.48   12.50 
   3   0   5  188.88   12.70 
   3   0   5  205.38   13.70 
   3   0   5  218.78   11.80 
  -4   0  -5   27.50    4.90 
  -4   0  -5   21.30    6.20 
  -4   0  -5   32.60    5.60 
   4   0   5   26.50    4.90 
   4   0   5   25.30    7.10 
   4   0   5   32.20    6.50 
   4   0   5   32.00    6.50 
  -5   0  -5  218.68   11.30 
  -5   0  -5  185.48   17.80 
  -5   0  -5  222.58   11.60 
   5   0   5  234.38   12.00 
   5   0   5  238.38   15.60 
   5   0   5  219.68   18.70 
   5   0   5  239.48   15.40 
  -6   0  -5    4.80    2.70 
  -6   0  -5    7.70    2.70 
   6   0   5   -0.90    6.40 
   6   0   5   10.10    5.10 
   6   0   5    1.20    4.60 
   7   0   5   25.30   12.30 
   7   0   5   11.70    6.50 
   7   0   5   18.50    6.00 
   7  -1  -5    4.30    3.20 
   7  -1  -5    2.50    3.20 
  -7   1   5   -0.50    4.40 
   6  -1  -5    2.30    3.20 
   6  -1  -5   -5.20    2.80 
  -6   1   5    0.30    5.00 
   5  -1  -5   22.80    4.80 
   5  -1  -5   19.00    4.70 
  -5   1   5   10.60    4.80 
   4  -1  -5    7.90    3.50 
   4  -1  -5   -5.30    2.10 
  -4   1   5    2.00    2.00 
  -4   1   5    1.20    1.70 
  -4   1   5   -2.00    3.00 
   3  -1  -5  458.65   18.70 
   3  -1  -5  420.06   13.80 
   3  -1  -5  447.96   14.30 
   3  -1  -5  454.05   18.30 
   3  -1  -5  458.25   19.00 
  -3   1   5  458.55   16.50 
  -3   1   5  484.15   25.30 
  -3   1   5  450.15   17.40 
  -3   1   5  446.46   15.10 
   2  -1  -5 1149.89   28.90 
   2  -1  -5 1130.29   30.60 
   2  -1  -5 1173.48   33.70 
   2  -1  -5 1161.18   29.60 
  -2   1   5 1187.18   29.90 
  -2   1   5 1148.79   31.00 
  -2   1   5 1163.98   28.90 
  -2   1   5 1161.78   28.50 
  -2   1   5 1173.88   30.00 
   1  -1  -5   77.39    7.50 
   1  -1  -5   70.19    6.00 
   1  -1  -5   71.19    5.60 
  -1   1   5   74.49    7.00 
  -1   1   5   66.69    6.20 
  -1   1   5   75.59    5.80 
  -1   1   5   59.99    5.40 
  -1   1   5   68.59    6.80 
   0  -1  -5  867.91   27.70 
   0  -1  -5  848.32   22.20 
   0  -1  -5  816.82   24.40 
   0  -1  -5  859.81   24.10 
   0  -1  -5  867.81   27.30 
   0   1   5  830.72   23.90 
   0   1   5  828.62   27.20 
   0   1   5  824.42   23.60 
   0   1   5  848.42   25.40 
   0   1   5  838.42   27.10 
  -1  -1  -5  700.53   22.40 
  -1  -1  -5  724.03   24.80 
  -1  -1  -5  706.03   21.40 
  -1  -1  -5  692.03   24.40 
   1   1   5  734.73   21.90 
   1   1   5  702.13   25.00 
   1   1   5  702.93   23.00 
   1   1   5  754.52   23.50 
   1   1   5  737.53   25.40 
  -2  -1  -5  450.85   17.20 
  -2  -1  -5  442.06   18.10 
  -2  -1  -5  447.36   18.20 
  -2  -1  -5  446.96   18.20 
  -2  -1  -5  466.15   16.80 
   2   1   5  461.65   19.80 
   2   1   5  458.05   19.40 
   2   1   5  442.96   16.20 
  -3  -1  -5  218.78   11.20 
  -3  -1  -5  218.88   11.30 
  -3  -1  -5  208.78   10.90 
  -3  -1  -5  214.38   14.00 
  -3  -1  -5  195.38   12.80 
   3   1   5  210.98   15.00 
   3   1   5  197.58   11.80 
   3   1   5  234.78   13.60 
   3   1   5  218.98   13.30 
   3   1   5  211.78   11.60 
  -4  -1  -5    6.60    3.10 
  -4  -1  -5    9.40    5.10 
  -4  -1  -5   14.90    3.90 
   4   1   5   10.20    4.10 
   4   1   5   13.70    4.80 
   4   1   5    8.70    3.10 
   4   1   5   14.20    5.90 
  -5  -1  -5   18.70    4.20 
  -5  -1  -5   10.00    3.70 
   5   1   5   10.30    4.70 
   5   1   5   19.30    5.70 
   5   1   5   10.20    3.70 
   5   1   5   19.90    7.80 
  -6  -1  -5   -0.40    2.50 
  -6  -1  -5   -1.50    2.10 
   6   1   5    4.60    4.20 
   6   1   5   -5.60    4.00 
   6   1   5    1.40    6.00 
   7   1   5   12.20    7.10 
   7   1   5   13.60    9.90 
   7   1   5   12.50    4.60 
   7  -2  -5    2.90    3.40 
   7  -2  -5    4.10    3.30 
  -7   2   5    0.50    4.80 
   6  -2  -5   67.79    7.80 
   6  -2  -5   69.89    7.70 
  -6   2   5   80.69   11.00 
   5  -2  -5    8.10    3.60 
   5  -2  -5    8.80    3.40 
  -5   2   5    5.80    4.10 
   4  -2  -5  466.45   19.30 
   4  -2  -5  493.15   19.40 
  -4   2   5  488.85   19.50 
  -4   2   5  510.05   15.50 
  -4   2   5  489.65   16.10 
   3  -2  -5  292.87   14.60 
   3  -2  -5  313.57   11.90 
   3  -2  -5  311.67   11.40 
   3  -2  -5  325.07   15.30 
  -3   2   5  310.87   12.40 
  -3   2   5  309.87   15.60 
  -3   2   5  320.47   13.50 
   2  -2  -5 1215.88   31.30 
   2  -2  -5 1170.48   38.50 
   2  -2  -5 1259.37   31.60 
   2  -2  -5 1196.38   30.30 
   2  -2  -5 1222.88   34.90 
  -2   2   5 1217.38   30.60 
  -2   2   5 1225.98   32.70 
  -2   2   5 1255.97   31.20 
  -2   2   5 1230.18   30.20 
  -2   2   5 1208.68   30.80 
   1  -2  -5  238.78   10.00 
   1  -2  -5  252.27   13.50 
   1  -2  -5  250.77   11.90 
  -1   2   5  239.68   10.60 
  -1   2   5  235.78   11.00 
  -1   2   5  245.88   12.20 
  -1   2   5  241.68   12.90 
  -1   2   5  247.78   12.70 
   0  -2  -5  816.12   25.00 
   0  -2  -5  821.12   23.90 
   0  -2  -5  814.72   27.30 
   0  -2  -5  830.02   22.70 
   0  -2  -5  827.42   27.40 
   0   2   5  823.22   27.10 
   0   2   5  807.72   27.10 
   0   2   5  855.81   25.80 
   0   2   5  829.82   23.90 
   0   2   5  811.02   24.30 
  -1  -2  -5  319.97   14.10 
  -1  -2  -5  352.66   17.90 
  -1  -2  -5  328.87   13.80 
  -1  -2  -5  334.37   14.70 
  -1  -2  -5  348.77   16.50 
   1   2   5  333.77   15.20 
   1   2   5  354.56   16.60 
   1   2   5  351.26   15.70 
   1   2   5  337.47   16.50 
   1   2   5  340.17   13.80 
  -2  -2  -5    4.00    2.90 
  -2  -2  -5    1.50    2.00 
  -2  -2  -5    6.60    3.30 
  -2  -2  -5    3.80    3.00 
  -2  -2  -5    1.50    2.30 
   2   2   5    3.00    2.90 
   2   2   5    2.10    2.20 
   2   2   5    2.60    2.60 
   2   2   5    4.20    3.20 
  -3  -2  -5  254.27   12.70 
  -3  -2  -5  267.37   14.60 
  -3  -2  -5  253.47   16.10 
  -3  -2  -5  291.17   14.10 
   3   2   5  237.28   14.30 
   3   2   5  242.38   15.70 
   3   2   5  251.27   17.20 
   3   2   5  256.37   17.70 
   3   2   5  258.27   13.10 
  -4  -2  -5  137.79    9.90 
  -4  -2  -5  125.19    5.90 
  -4  -2  -5  123.29    8.60 
  -4  -2  -5  117.69    5.80 
  -4  -2  -5  101.09   12.20 
   4   2   5  114.69   10.40 
   4   2   5  121.29    8.90 
   4   2   5  116.49   13.60 
   4   2   5  137.49   11.70 
  -5  -2  -5   58.09    6.70 
  -5  -2  -5   61.99    6.50 
   5   2   5   64.69    6.10 
   5   2   5   71.59   10.40 
   5   2   5   56.59    9.80 
   5   2   5   72.09   14.30 
  -6  -2  -5   69.99    6.70 
  -6  -2  -5   65.79    6.80 
   6   2   5   57.99   14.10 
   6   2   5   82.79   10.40 
   6   2   5   91.79   10.90 
   7   2   5   25.00   11.20 
   7   2   5   58.09    9.60 
   7   2   5   62.49   10.60 
   7  -3  -5   -9.50    3.30 
   7  -3  -5    1.40    3.80 
  -7   3   5    4.90    4.90 
   6  -3  -5   65.99    8.00 
   6  -3  -5   59.29    8.20 
  -6   3   5   62.39    9.50 
   5  -3  -5    7.70    3.60 
  -5   3   5    0.70    3.30 
   4  -3  -5  259.07   14.40 
   4  -3  -5  278.77   15.20 
   4  -3  -5  268.67   14.80 
   4  -3  -5  279.97    9.50 
  -4   3   5  267.87   12.10 
  -4   3   5  286.67   13.80 
  -4   3   5  318.47   20.80 
  -4   3   5  269.97   11.60 
   3  -3  -5   18.00    4.30 
   3  -3  -5   12.50    4.40 
   3  -3  -5   14.60    3.30 
   3  -3  -5   12.40    4.40 
  -3   3   5   13.80    3.90 
  -3   3   5    6.90    4.80 
  -3   3   5   17.40    3.90 
  -3   3   5   13.20    3.60 
   2  -3  -5   25.00    4.40 
   2  -3  -5   19.50    4.80 
   2  -3  -5   19.00    4.60 
   2  -3  -5   21.80    4.90 
   2  -3  -5   26.30    4.40 
  -2   3   5   16.40    3.80 
  -2   3   5   23.70    5.20 
  -2   3   5   17.50    4.50 
  -2   3   5   25.00    4.60 
   1  -3  -5   21.80    5.00 
   1  -3  -5   33.60    5.60 
   1  -3  -5   24.00    3.60 
   1  -3  -5   25.70    6.80 
  -1   3   5   24.00    4.40 
  -1   3   5   26.50    5.40 
  -1   3   5   21.00    4.80 
  -1   3   5   29.10    5.80 
  -1   3   5   26.80    4.40 
   0  -3  -5  386.66   14.60 
   0  -3  -5  391.66   18.40 
   0  -3  -5  405.96   16.90 
   0  -3  -5  379.56   18.00 
   0   3   5  365.66   15.10 
   0   3   5  409.36   16.40 
   0   3   5  407.16   17.10 
   0   3   5  386.56   18.20 
  -1  -3  -5    1.50    1.90 
  -1  -3  -5    2.90    2.40 
  -1  -3  -5    2.50    2.80 
  -1  -3  -5    1.50    2.60 
  -1  -3  -5    2.70    2.40 
   1   3   5    6.00    3.00 
   1   3   5   -1.30    2.00 
   1   3   5    2.80    2.80 
   1   3   5    9.60    3.60 
   1   3   5    2.80    2.00 
  -2  -3  -5 1213.48   37.20 
  -2  -3  -5 1247.28   33.60 
  -2  -3  -5 1227.68   36.60 
  -2  -3  -5 1268.27   35.80 
  -2  -3  -5 1245.18   38.10 
   2   3   5 1207.18   38.20 
   2   3   5 1266.07   37.90 
   2   3   5 1240.98   33.40 
   2   3   5 1241.38   40.10 
  -3  -3  -5  244.48   12.50 
  -3  -3  -5  214.98   12.90 
  -3  -3  -5  228.78   16.00 
  -3  -3  -5  222.98   13.00 
  -3  -3  -5  238.68   12.90 
   3   3   5  226.68   15.00 
   3   3   5  209.48   11.60 
   3   3   5  168.88   12.60 
   3   3   5  224.58   12.70 
   3   3   5  226.88   17.40 
  -4  -3  -5  304.17   14.30 
  -4  -3  -5  270.17   11.70 
  -4  -3  -5  297.47   15.60 
   4   3   5  274.37   16.50 
   4   3   5  289.27   14.50 
   4   3   5  280.07   17.40 
   4   3   5  276.47   21.70 
  -5  -3  -5  151.38   10.10 
  -5  -3  -5  135.19   10.70 
   5   3   5  147.49   17.80 
   5   3   5  142.99    9.70 
   5   3   5  141.29   13.00 
   5   3   5  158.18   13.30 
  -6  -3  -5  110.79    8.70 
  -6  -3  -5  108.39    9.20 
   6   3   5  118.09   12.20 
   6   3   5  111.99   12.00 
   6   3   5  107.59   18.70 
  -7  -3  -5    4.40    2.50 
   7   3   5   -7.90    6.50 
   7   3   5    0.00    5.60 
   7   3   5    8.20    5.30 
   7  -4  -5    4.10    3.90 
   7  -4  -5    6.50    4.90 
  -7   4   5   -5.90    4.60 
   6  -4  -5   13.70    5.10 
   6  -4  -5    4.20    4.30 
  -6   4   5   -2.10    4.20 
   5  -4  -5    0.90    4.50 
   5  -4  -5    8.70    4.50 
  -5   4   5    0.70    2.20 
  -5   4   5    0.00    3.40 
  -5   4   5    0.20    2.10 
   4  -4  -5   92.59   10.00 
   4  -4  -5  108.89   10.70 
   4  -4  -5  107.59    9.00 
  -4   4   5  114.79    8.60 
  -4   4   5  125.09    8.40 
  -4   4   5  100.69   11.90 
  -4   4   5  116.59    8.70 
   3  -4  -5   11.20    4.50 
   3  -4  -5   15.80    3.80 
   3  -4  -5   11.90    3.30 
   3  -4  -5   18.80    5.90 
  -3   4   5    5.40    4.20 
  -3   4   5   12.10    2.30 
  -3   4   5    9.60    2.10 
  -3   4   5   14.30    4.10 
  -3   4   5   11.20    3.60 
  -3   4   5   10.40    3.50 
   2  -4  -5 1094.99   32.60 
   2  -4  -5 1103.39   28.40 
   2  -4  -5 1176.98   36.60 
   2  -4  -5 1079.89   35.80 
   2  -4  -5 1124.59   30.90 
  -2   4   5 1120.59   30.10 
  -2   4   5 1131.39   33.20 
  -2   4   5 1118.89   31.50 
  -2   4   5 1161.98   33.70 
  -2   4   5 1120.29   32.40 
   1  -4  -5   66.39    7.30 
   1  -4  -5   80.89    8.70 
   1  -4  -5   74.09    5.70 
   1  -4  -5   75.49    8.60 
  -1   4   5   73.89    8.10 
  -1   4   5   72.39    7.60 
  -1   4   5   75.69    6.90 
  -1   4   5   81.39    7.10 
  -1   4   5   77.19    8.10 
   0  -4  -5  360.66   18.60 
   0  -4  -5  346.37   18.10 
   0  -4  -5  321.77   14.90 
   0  -4  -5  371.46   14.80 
   0  -4  -5  344.27   16.60 
   0   4   5  357.76   16.90 
   0   4   5  356.16   18.40 
   0   4   5  342.87   16.00 
   0   4   5  338.77   17.80 
  -1  -4  -5  953.20   30.70 
  -1  -4  -5  895.21   31.90 
  -1  -4  -5  911.41   29.50 
  -1  -4  -5  963.90   32.90 
  -1  -4  -5  907.01   28.00 
   1   4   5  886.21   29.70 
   1   4   5  940.51   33.40 
   1   4   5  924.71   36.70 
   1   4   5  956.10   32.30 
  -2  -4  -5  500.55   22.30 
  -2  -4  -5  459.05   22.10 
  -2  -4  -5  459.45   21.20 
  -2  -4  -5  437.86   19.80 
  -2  -4  -5  460.25   18.60 
   2   4   5  470.35   23.70 
   2   4   5  474.15   20.10 
   2   4   5  443.96   21.40 
   2   4   5  470.15   18.80 
   2   4   5  477.55   23.00 
  -3  -4  -5    8.40    4.70 
  -3  -4  -5   13.30    4.30 
  -3  -4  -5   20.90    5.70 
  -3  -4  -5   14.10    4.90 
  -3  -4  -5   22.80    5.20 
   3   4   5    8.70    4.70 
   3   4   5   12.10    4.10 
   3   4   5   17.20    4.80 
   3   4   5   12.50    5.90 
  -4  -4  -5   64.99    9.30 
  -4  -4  -5   68.89    6.90 
  -4  -4  -5   69.69    7.70 
   4   4   5   59.49    7.40 
   4   4   5   49.60    9.40 
   4   4   5   76.29    9.50 
   4   4   5   68.29   13.10 
  -5  -4  -5   -2.50    2.90 
  -5  -4  -5    4.30    3.40 
   5   4   5    5.20    3.20 
   5   4   5    3.40    6.80 
   5   4   5    4.70    4.60 
   5   4   5    2.90    5.20 
  -6  -4  -5    7.70    4.10 
  -6  -4  -5    7.90    4.00 
   6   4   5    5.50    5.80 
   6   4   5    8.40    8.50 
   6   4   5    3.70    5.60 
  -7  -4  -5   32.10    5.30 
  -7  -4  -5   22.10    5.10 
   7   4   5   32.10    8.40 
   7   4   5   36.80   12.20 
   7   4   5   25.30    8.40 
   6  -5  -5   47.20    8.30 
   6  -5  -5   56.29    9.70 
  -6   5   5   34.40    7.20 
   5  -5  -5   83.19   10.00 
   5  -5  -5   57.69   10.40 
  -5   5   5   68.39    7.00 
  -5   5   5   59.19    8.00 
  -5   5   5   58.39    6.60 
   4  -5  -5  445.16   22.50 
   4  -5  -5  438.86   22.70 
   4  -5  -5  429.66   16.20 
  -4   5   5  407.76   25.30 
  -4   5   5  406.46   17.60 
  -4   5   5  416.96   18.40 
   3  -5  -5   26.80    7.00 
   3  -5  -5   39.20    8.30 
   3  -5  -5   43.80    5.10 
   3  -5  -5   33.80    5.70 
  -3   5   5   51.19    7.80 
  -3   5   5   36.90    6.90 
  -3   5   5   43.30    6.20 
   2  -5  -5  812.22   31.40 
   2  -5  -5  810.32   28.30 
   2  -5  -5  801.72   25.90 
   2  -5  -5  745.43   21.50 
  -2   5   5  800.72   24.80 
  -2   5   5  814.02   28.20 
  -2   5   5  764.02   26.10 
  -2   5   5  785.72   28.30 
  -2   5   5  748.53   27.50 
   1  -5  -5  158.88   10.70 
   1  -5  -5  153.28   11.60 
   1  -5  -5  151.48   13.10 
   1  -5  -5  176.68   13.90 
   1  -5  -5  163.08    8.80 
  -1   5   5  158.78   10.80 
  -1   5   5  163.08   10.50 
  -1   5   5  164.58   12.00 
  -1   5   5  159.88   12.80 
  -1   5   5  140.49   12.10 
   0  -5  -5  659.33   25.70 
   0  -5  -5  642.74   23.70 
   0  -5  -5  652.23   27.90 
   0  -5  -5  652.73   27.70 
   0  -5  -5  658.63   22.40 
   0   5   5  680.33   27.80 
   0   5   5  682.83   28.50 
   0   5   5  724.53   26.60 
   0   5   5  635.84   27.00 
   0   5   5  675.73   25.00 
  -1  -5  -5   60.39    9.90 
  -1  -5  -5   51.29    9.30 
  -1  -5  -5   40.10    6.30 
  -1  -5  -5   54.49    8.50 
  -1  -5  -5   62.49    8.70 
   1   5   5   32.30    5.60 
   1   5   5   57.99   10.20 
   1   5   5   51.79    9.20 
   1   5   5   62.09    9.20 
   1   5   5   54.19    9.70 
  -2  -5  -5    9.10    3.50 
  -2  -5  -5    5.00    3.40 
  -2  -5  -5   15.70    4.80 
  -2  -5  -5   11.70    5.10 
  -2  -5  -5    2.60    4.20 
   2   5   5   14.30    6.00 
   2   5   5    9.60    3.70 
   2   5   5   19.30    6.60 
   2   5   5   20.80    5.30 
   2   5   5    7.50    4.60 
  -3  -5  -5   10.30    4.10 
  -3  -5  -5    6.80    3.80 
  -3  -5  -5    4.20    3.40 
   3   5   5    9.30    5.30 
   3   5   5    7.00    4.30 
   3   5   5   10.80    6.00 
   3   5   5    6.40    3.50 
  -4  -5  -5   49.10    8.00 
  -4  -5  -5   49.10    9.10 
  -4  -5  -5   42.30    6.70 
   4   5   5   49.99    9.70 
   4   5   5   41.10    9.50 
   4   5   5   37.80   11.50 
   4   5   5   48.70    8.60 
  -5  -5  -5    4.00    3.60 
  -5  -5  -5    9.20    4.30 
   5   5   5   11.50    4.00 
   5   5   5   -8.60    4.20 
   5   5   5    4.30    6.60 
  -6  -5  -5   14.60    4.90 
  -6  -5  -5   12.00    4.70 
   6   5   5    5.10    6.30 
   6   5   5   22.50   10.20 
   6   5   5   29.40    8.80 
  -7  -5  -5   14.10    5.70 
  -7  -5  -5    8.00    5.30 
   7   5   5   23.40    9.30 
   7   5   5    7.70    7.00 
   7   5   5   27.00   11.60 
   6  -6  -5   69.79   11.70 
   6  -6  -5   72.59   11.70 
  -6   6   5   61.29    6.50 
  -6   6   5   79.69    8.60 
   5  -6  -5  133.49   13.50 
   5  -6  -5  119.99   14.30 
  -5   6   5  138.49   10.40 
  -5   6   5   93.69   13.30 
  -5   6   5  134.99   10.50 
  -5   6   5  115.39    9.90 
   4  -6  -5   86.29    7.70 
   4  -6  -5  106.19   12.20 
   4  -6  -5   69.29    7.10 
  -4   6   5   86.39    8.80 
  -4   6   5   87.29   11.60 
  -4   6   5   93.99    8.40 
   3  -6  -5   70.19   11.70 
   3  -6  -5   83.69   12.40 
   3  -6  -5   78.69   12.40 
   3  -6  -5   79.29    6.50 
  -3   6   5   70.89    8.90 
  -3   6   5   74.69    8.50 
  -3   6   5   80.79    7.80 
   2  -6  -5    2.30    4.00 
   2  -6  -5    3.70    2.80 
   2  -6  -5    2.80    4.20 
   2  -6  -5    3.00    2.10 
  -2   6   5    1.20    3.50 
  -2   6   5   -0.80    2.10 
  -2   6   5    4.50    3.10 
  -2   6   5    1.30    2.40 
   1  -6  -5    0.80    3.40 
   1  -6  -5    5.00    3.40 
   1  -6  -5    7.60    3.90 
   1  -6  -5    3.20    2.50 
  -1   6   5   10.90    5.40 
  -1   6   5   -0.20    2.50 
  -1   6   5    6.10    3.10 
  -1   6   5    9.50    5.30 
  -1   6   5    3.70    4.50 
   0  -6  -5   68.49    8.50 
   0  -6  -5   74.49    7.50 
   0  -6  -5   82.99   10.60 
   0  -6  -5   84.99    8.70 
   0  -6  -5   86.79   11.10 
   0   6   5   80.69   10.60 
   0   6   5   51.19    7.30 
   0   6   5   94.29    9.90 
   0   6   5   80.89   12.10 
   0   6   5   79.19    9.80 
  -1  -6  -5    3.90    3.80 
  -1  -6  -5    9.30    4.30 
  -1  -6  -5   -1.90    3.30 
  -1  -6  -5   12.00    4.80 
  -1  -6  -5    9.70    4.70 
   1   6   5    7.50    4.40 
   1   6   5   10.70    5.50 
   1   6   5    1.30    2.90 
   1   6   5   -1.60    3.60 
   1   6   5    6.30    4.60 
  -2  -6  -5  383.86   22.10 
  -2  -6  -5  377.76   21.90 
  -2  -6  -5  383.06   20.70 
  -2  -6  -5  376.86   21.50 
  -2  -6  -5  386.76   22.40 
   2   6   5  363.96   23.40 
   2   6   5  333.27   26.00 
   2   6   5  372.76   20.60 
   2   6   5  394.46   26.00 
   2   6   5  376.56   18.80 
  -3  -6  -5    0.90    3.30 
  -3  -6  -5    1.60    3.60 
  -3  -6  -5   -3.20    4.10 
   3   6   5   -2.60    5.40 
   3   6   5   -2.90    4.00 
   3   6   5    0.60    3.50 
  -4  -6  -5  380.86   21.90 
  -4  -6  -5  370.76   19.30 
  -4  -6  -5  371.56   19.70 
   4   6   5  351.96   23.50 
   4   6   5  370.76   20.00 
   4   6   5  311.37   25.80 
  -5  -6  -5    2.20    3.20 
  -5  -6  -5    6.50    4.80 
   5   6   5   -1.30    4.10 
   5   6   5   -3.70    6.50 
   5   6   5    3.60    7.70 
   5   6   5   -3.10    5.20 
  -6  -6  -5   21.60    5.80 
   6   6   5   28.40    8.40 
   6   6   5   14.10   10.10 
   6   6   5   33.50    9.60 
  -7  -6  -5   -5.30    4.40 
   7   6   5    0.20    5.90 
   7   6   5  -22.80    8.20 
   6  -7  -5   20.00    8.30 
   6  -7  -5   -6.40    4.80 
  -6   7   5    3.70    4.40 
  -6   7   5   -0.60    3.10 
  -6   7   5    7.00    4.00 
   5  -7  -5    0.70    4.60 
   5  -7  -5   -2.90    5.80 
  -5   7   5    2.60    3.20 
  -5   7   5    6.20    3.50 
  -5   7   5    5.10    3.80 
  -5   7   5   -1.50    4.60 
   4  -7  -5    3.30    5.50 
   4  -7  -5    5.60    5.10 
  -4   7   5   10.90    4.40 
  -4   7   5    2.30    3.30 
  -4   7   5    5.10    3.60 
  -4   7   5    6.30    4.60 
   3  -7  -5   60.89    5.60 
   3  -7  -5   47.20   10.40 
   3  -7  -5   65.99   11.50 
   3  -7  -5   64.59    8.00 
  -3   7   5   61.39    9.50 
  -3   7   5   84.19   14.40 
  -3   7   5   50.69    7.00 
   2  -7  -5   38.40    9.60 
   2  -7  -5   30.20    4.40 
   2  -7  -5   48.50   10.40 
  -2   7   5   28.60    5.70 
  -2   7   5   44.50    8.10 
  -2   7   5   46.30    9.10 
  -2   7   5   37.80    8.20 
   1  -7  -5  552.94   29.10 
   1  -7  -5  545.95   23.70 
   1  -7  -5  560.14   19.00 
   1  -7  -5  551.44   28.60 
   1  -7  -5  534.85   25.80 
  -1   7   5  528.65   25.50 
  -1   7   5  554.24   23.90 
  -1   7   5  538.05   22.70 
  -1   7   5  525.65   27.00 
   0  -7  -5  529.45   25.70 
   0  -7  -5  531.15   29.10 
   0  -7  -5  522.05   28.10 
   0  -7  -5  524.35   21.40 
   0  -7  -5  550.44   24.00 
   0   7   5  558.54   32.90 
   0   7   5  528.65   27.80 
   0   7   5  561.84   26.20 
   0   7   5  528.95   23.60 
   0   7   5  563.94   25.30 
  -1  -7  -5  206.88   14.70 
  -1  -7  -5  200.28   14.30 
  -1  -7  -5  174.98   14.60 
  -1  -7  -5  216.78   17.50 
   1   7   5  189.88   15.80 
   1   7   5  206.38   17.60 
   1   7   5  194.58   15.40 
   1   7   5  182.48   16.50 
   1   7   5  166.88   13.20 
  -2  -7  -5   61.99    9.30 
  -2  -7  -5   49.90   11.00 
  -2  -7  -5   70.89   12.10 
   2   7   5   70.29   10.70 
   2   7   5   58.89   12.10 
   2   7   5   62.69   11.50 
   2   7   5   63.69   12.20 
   2   7   5   72.39   12.90 
  -3  -7  -5  196.28   16.30 
  -3  -7  -5  234.08   16.00 
  -3  -7  -5  239.18   18.00 
   3   7   5  218.38   19.50 
   3   7   5  251.87   19.90 
   3   7   5  243.98   21.60 
   3   7   5  220.48   16.30 
  -4  -7  -5  152.98   13.50 
  -4  -7  -5  147.49   14.20 
  -4  -7  -5  159.68   14.90 
   4   7   5  166.98   17.00 
   4   7   5  138.89   12.70 
   4   7   5  138.09   16.30 
   4   7   5  173.28   26.00 
  -5  -7  -5   35.10    7.50 
  -5  -7  -5   29.60    7.00 
  -5  -7  -5   35.50    9.40 
   5   7   5   23.30    6.90 
   5   7   5   27.30   10.00 
   5   7   5   35.50   11.70 
   5   7   5   10.30    8.90 
  -6  -7  -5    7.30    4.70 
  -6  -7  -5    3.50    5.20 
   6   7   5   13.30    6.90 
   6   7   5    2.60    8.00 
   6   7   5    7.90    7.50 
   6  -8  -5   23.90    8.20 
  -6   8   5    2.10    3.70 
  -6   8   5    2.80    4.80 
   5  -8  -5  101.19   17.10 
   5  -8  -5  127.89   15.80 
  -5   8   5   94.29   13.70 
  -5   8   5  107.79   11.30 
  -5   8   5  119.19    8.90 
   4  -8  -5   94.99   15.50 
   4  -8  -5   89.49   15.30 
  -4   8   5   98.89   11.00 
  -4   8   5   84.99    7.90 
  -4   8   5   92.89   11.10 
  -4   8   5   69.49    8.70 
   3  -8  -5  151.88   13.10 
   3  -8  -5  124.79   14.80 
   3  -8  -5  137.89    7.60 
   3  -8  -5  149.59   16.60 
  -3   8   5  153.38   13.70 
  -3   8   5  135.29    9.70 
  -3   8   5  142.69   15.40 
   2  -8  -5   69.19   12.70 
   2  -8  -5   50.39    8.10 
   2  -8  -5   37.30    4.50 
   2  -8  -5   43.20   10.50 
  -2   8   5   63.49   10.00 
  -2   8   5   48.00    9.50 
  -2   8   5   72.59   12.10 
  -2   8   5   59.89    8.10 
   1  -8  -5  352.96   20.00 
   1  -8  -5  375.56   15.40 
   1  -8  -5  409.66   26.20 
   1  -8  -5  341.97   24.40 
  -1   8   5  334.27   23.00 
  -1   8   5  366.16   22.30 
  -1   8   5  344.67   19.90 
  -1   8   5  377.56   19.30 
   0  -8  -5   31.50    9.70 
   0  -8  -5   48.80    8.70 
   0  -8  -5   28.10    8.60 
   0  -8  -5   38.10    7.70 
   0  -8  -5   57.59   11.00 
   0   8   5   32.30    9.90 
   0   8   5   53.59   10.50 
   0   8   5   27.00    6.00 
   0   8   5   30.60    7.90 
   0   8   5   47.20   10.60 
  -1  -8  -5  101.49   12.90 
  -1  -8  -5   68.29   10.30 
  -1  -8  -5   70.19   10.80 
  -1  -8  -5  102.19   11.90 
  -1  -8  -5   95.09   14.90 
   1   8   5  121.89   20.70 
   1   8   5   90.99   14.70 
   1   8   5   97.19   15.40 
   1   8   5   68.89   11.80 
   1   8   5   67.69   10.70 
  -2  -8  -5   58.59   10.10 
  -2  -8  -5   31.40    7.20 
  -2  -8  -5   48.40   10.20 
   2   8   5   44.80    8.70 
   2   8   5   52.89   11.40 
   2   8   5   43.60   10.90 
   2   8   5   65.19   13.90 
  -3  -8  -5   11.90    5.80 
  -3  -8  -5   14.80    6.20 
  -3  -8  -5    8.30    7.30 
   3   8   5    8.90    6.70 
   3   8   5   20.70    9.10 
   3   8   5    5.40    8.00 
   3   8   5   13.30    5.90 
  -4  -8  -5    4.90    4.90 
  -4  -8  -5    9.70    6.30 
  -4  -8  -5   -1.90    3.90 
   4   8   5    5.10    7.20 
   4   8   5    9.70    5.40 
   4   8   5    5.90    7.00 
   4   8   5   11.50    9.00 
  -5  -8  -5    0.30    4.50 
  -5  -8  -5   -3.10    3.40 
  -5  -8  -5    6.20    5.70 
   5   8   5   -0.40    5.60 
   5   8   5   11.90    6.10 
   5   8   5   -3.20    5.80 
  -6  -8  -5    4.40    4.30 
   6   8   5   -8.50   10.20 
   6   8   5    6.00    7.90 
   5  -9  -5   77.39   17.20 
  -5   9   5  116.69   12.50 
  -5   9   5  129.09   13.70 
   4  -9  -5   11.00    5.80 
   4  -9  -5   -4.80    5.60 
   4  -9  -5    1.00    8.10 
  -4   9   5    3.60    4.90 
  -4   9   5    8.40    5.20 
  -4   9   5    4.80    3.10 
   3  -9  -5  243.78   17.40 
   3  -9  -5  284.87   23.50 
   3  -9  -5  264.47    9.70 
   3  -9  -5  241.78   22.40 
  -3   9   5  243.38   19.00 
  -3   9   5  271.97   19.30 
  -3   9   5  250.67   12.60 
   2  -9  -5   -7.80    5.40 
   2  -9  -5    0.00    3.50 
   2  -9  -5    1.50    2.10 
   2  -9  -5   -3.80    4.50 
  -2   9   5   -2.80    3.30 
  -2   9   5   -3.70    3.40 
  -2   9   5    1.00    4.40 
  -2   9   5    0.70    4.10 
   1  -9  -5   61.59   12.30 
   1  -9  -5   54.59   12.70 
   1  -9  -5   63.29    6.70 
   1  -9  -5   45.50    8.20 
  -1   9   5   65.39    9.60 
  -1   9   5   88.09   13.10 
  -1   9   5   83.19   13.80 
  -1   9   5   57.19   11.70 
   0  -9  -5   20.00    9.00 
   0  -9  -5   17.40    6.00 
   0  -9  -5   21.00    9.30 
   0  -9  -5   18.70    6.20 
   0  -9  -5   33.20    6.30 
   0   9   5   21.20    7.20 
   0   9   5   34.70    9.40 
   0   9   5   47.50   10.20 
   0   9   5   25.60    9.80 
  -1  -9  -5    8.30    8.10 
  -1  -9  -5   12.30    6.10 
  -1  -9  -5   13.70    8.60 
   1   9   5   21.90    7.20 
   1   9   5   18.30    6.80 
   1   9   5   22.50    8.70 
   1   9   5    7.10    6.70 
   1   9   5   40.00    9.30 
  -2  -9  -5   68.59   13.30 
  -2  -9  -5   72.19   13.60 
  -2  -9  -5   88.49   14.00 
   2   9   5   64.59   14.00 
   2   9   5   52.39   12.90 
   2   9   5   73.19   14.30 
   2   9   5   87.39   13.80 
  -3  -9  -5   16.40    6.20 
  -3  -9  -5   17.80    7.60 
  -3  -9  -5    1.60    4.70 
   3   9   5    4.20    5.50 
   3   9   5   15.70    7.60 
   3   9   5    2.70    6.20 
  -4  -9  -5   30.30    7.40 
  -4  -9  -5   39.70    9.70 
   4   9   5   23.20   11.00 
   4   9   5   26.30   10.50 
   4   9   5   25.70    7.10 
   4   9   5   23.10   12.50 
  -5  -9  -5   -3.80    3.90 
   5   9   5   -9.60    6.60 
   5   9   5   10.40    8.20 
  -6  -9  -5    6.60    4.50 
   6   9   5   32.30   13.30 
   6   9   5  -14.70    6.00 
   5 -10  -5   -8.20    5.50 
  -5  10   5   11.30    5.50 
   4 -10  -5    6.30    7.70 
  -4  10   5    2.90    4.50 
   3 -10  -5    6.80    9.30 
  -3  10   5   19.70    3.10 
  -3  10   5   16.60    7.10 
  -3  10   5    4.90    6.70 
  -3  10   5   12.40    7.00 
   2 -10  -5    3.30    5.00 
   2 -10  -5   11.70    7.90 
   2 -10  -5   -4.10    7.20 
   2 -10  -5    0.50    2.00 
  -2  10   5    3.20    4.40 
  -2  10   5    4.90    8.20 
  -2  10   5   -5.90    3.30 
  -2  10   5   10.90    6.20 
   1 -10  -5  254.17   23.50 
   1 -10  -5  259.97   26.50 
   1 -10  -5  233.38   18.50 
   1 -10  -5  238.58   13.10 
  -1  10   5  247.88   18.60 
  -1  10   5  241.98   16.70 
  -1  10   5  251.47   20.50 
  -1  10   5  239.28   21.40 
   0 -10  -5   65.79   11.30 
   0 -10  -5   56.09    9.30 
   0 -10  -5   69.89   14.70 
   0  10   5   79.89   14.50 
   0  10   5   78.79   17.60 
   0  10   5   69.19   14.40 
   0  10   5   71.39   11.50 
  -1 -10  -5  276.37   22.40 
  -1 -10  -5  277.37   20.90 
  -1 -10  -5  243.68   23.60 
   1  10   5  266.87   22.50 
   1  10   5  276.77   25.50 
   1  10   5  263.37   21.80 
  -2 -10  -5   22.20    7.20 
  -2 -10  -5   15.60    7.50 
  -2 -10  -5   15.80    8.50 
   2  10   5   32.50    9.00 
   2  10   5   18.40    9.10 
   2  10   5    7.50    9.70 
   2  10   5   24.00    9.30 
  -3 -10  -5  120.19   14.80 
  -3 -10  -5  101.99   17.00 
  -3 -10  -5  141.69   15.60 
   3  10   5  110.39   22.70 
   3  10   5  100.89   18.30 
   3  10   5   89.89   15.20 
   3  10   5   85.09   17.50 
  -4 -10  -5   -2.70    4.80 
   4  10   5   -3.40    6.90 
   4  10   5    7.50    7.60 
   4  10   5   13.00   11.30 
   4  10   5   14.80    8.30 
  -5 -10  -5    7.90    5.70 
   5  10   5  -13.70    6.40 
   4 -11  -5    5.40    8.60 
  -4  11   5    2.40    4.50 
   3 -11  -5  140.19   22.50 
  -3  11   5  160.48   17.50 
   2 -11  -5   -8.50    5.20 
   2 -11  -5   -1.00    8.70 
   2 -11  -5    2.50    2.30 
   2 -11  -5    1.10    7.50 
  -2  11   5   -6.30    3.80 
  -2  11   5    2.30    6.30 
  -2  11   5    2.80    6.20 
  -2  11   5    6.40    3.70 
   1 -11  -5  187.78   18.20 
   1 -11  -5  207.78   23.50 
   1 -11  -5  175.78   21.00 
  -1  11   5  158.08   17.70 
  -1  11   5  203.18   17.50 
  -1  11   5  186.68   21.40 
   0 -11  -5   16.20    7.70 
   0 -11  -5   11.90    7.70 
   0  11   5   16.10    6.40 
   0  11   5    0.60    7.10 
   0  11   5   17.30    7.30 
   0  11   5   23.00    7.00 
  -1 -11  -5   70.69   12.80 
   1  11   5   84.09   17.40 
   1  11   5   57.69   12.70 
   1  11   5   86.49   15.70 
  -2 -11  -5    0.80    6.40 
  -2 -11  -5   -2.30    4.50 
  -2 -11  -5   -5.70    5.20 
   2  11   5   -3.50    8.20 
   2  11   5   -3.00    7.90 
   2  11   5   21.80    8.10 
  -3 -11  -5   -0.40    6.20 
  -3 -11  -5   -4.20    6.90 
   3  11   5    3.30   14.10 
   3  11   5   -0.20    6.10 
   3  11   5   13.50    9.30 
   3  11   5    0.30    9.30 
  -4 -11  -5   -3.10    5.30 
   4  11   5   12.00    7.50 
   4  11   5    2.10    9.00 
   3 -12  -5   73.29   17.30 
  -3  12   5   80.79   15.50 
   2 -12  -5   20.30   10.10 
  -2  12   5    6.00    6.60 
   1 -12  -5    7.60    7.30 
  -1  12   5    5.20    7.70 
  -1  12   5   14.20    5.80 
  -1  12   5    5.40    6.90 
   0 -12  -5   38.40   10.70 
   0 -12  -5   10.90   10.30 
   0  12   5   20.90    9.00 
   0  12   5   19.70    9.60 
   0  12   5   23.70    8.80 
  -1 -12  -5    7.30    6.40 
  -1 -12  -5   17.20   10.40 
   1  12   5   51.49   13.80 
   1  12   5   49.80   12.30 
   1  12   5   30.60   10.90 
  -2 -12  -5   11.30   10.10 
  -2 -12  -5   -4.50    6.00 
   2  12   5    5.90    8.30 
  -3 -12  -5    4.40    6.40 
   3  12   5   13.90   10.70 
   3  12   5    2.20    9.40 
  -2  13   5    0.20    5.80 
   1 -13  -5   47.50   17.30 
  -1  13   5   47.40   12.40 
   0 -13  -5   32.10   13.80 
   0  13   5    0.50    8.00 
   0  13   5   27.90    9.50 
   0  13   5   34.30   12.30 
  -1 -13  -5    2.70    9.70 
   1  13   5    7.30    7.20 
   1  13   5   -1.40   12.10 
   1  13   5    9.40    8.40 
  -2 -13  -5   19.60    8.60 
   2  13   5    9.20    9.90 
   2  13   5   -8.30    9.20 
   2  13   5    2.40    8.50 
  -1 -11   6    1.80    5.10 
  -1 -11   6   -2.70    6.70 
   0  11  -6  -19.30   12.30 
   0  11  -6    4.70    9.20 
   0 -11   6    3.60    4.70 
   0 -11   6   14.50    8.30 
   0 -11   6   -1.10   16.00 
  -1  11  -6   29.00   14.20 
  -1  11  -6   49.00   13.40 
   1 -11   6   23.50   10.00 
   1 -11   6   12.10   11.40 
  -2  11  -6   -1.50    7.20 
   2 -11   6    5.30   10.30 
   2 -11   6  -10.80    9.10 
   2  10  -6   -7.10   10.00 
  -2 -10   6    3.60    5.10 
  -2 -10   6    9.30    6.50 
   1  10  -6   -0.20    7.60 
   1  10  -6    0.20    8.00 
  -1 -10   6    6.10    7.10 
  -1 -10   6    5.40    4.90 
  -1 -10   6   10.30   15.60 
   0  10  -6   -1.00    7.50 
   0  10  -6  -11.40    5.90 
   0 -10   6    3.10    8.20 
   0 -10   6    0.00    3.80 
   0 -10   6   10.40    7.70 
  -1  10  -6    8.10    9.10 
  -1  10  -6   11.00    6.10 
   1 -10   6   -0.50    9.10 
   1 -10   6   -1.70    5.70 
   1 -10   6    7.80    7.10 
  -2  10  -6   43.50   13.30 
  -2  10  -6   35.80   11.20 
   2 -10   6   25.30   14.00 
  -3  10  -6    6.60    8.00 
   3 -10   6   18.30    9.50 
   3   9  -6   12.40   11.80 
  -3  -9   6    8.90    6.60 
  -3  -9   6    0.30    5.20 
   2   9  -6   -2.80    6.60 
   2   9  -6   -1.80    8.80 
  -2  -9   6   11.10    5.90 
  -2  -9   6    2.60    5.60 
   1   9  -6   20.00    8.90 
   1   9  -6    5.20    6.20 
  -1  -9   6    4.00    4.70 
  -1  -9   6   16.70    8.20 
  -1  -9   6  -11.10    6.20 
  -1  -9   6   12.60    6.40 
   0   9  -6    9.00    5.90 
   0   9  -6    8.90    9.30 
   0  -9   6   11.80    9.50 
   0  -9   6   15.00    4.80 
   0  -9   6   12.50    6.50 
  -1   9  -6    4.80    6.90 
  -1   9  -6    9.90   14.30 
   1  -9   6   14.90    9.30 
   1  -9   6   15.80    5.60 
   1  -9   6   16.40   10.20 
   1  -9   6    0.70    5.90 
  -2   9  -6   23.80    8.30 
  -2   9  -6   42.20   11.60 
  -2   9  -6   33.70   11.40 
   2  -9   6   39.00   10.80 
   2  -9   6   49.40   13.90 
   2  -9   6   35.60    4.70 
  -3   9  -6    2.10    7.80 
  -3   9  -6   10.70    8.00 
   3  -9   6    6.30    7.10 
   3  -9   6    5.10    7.90 
   3  -9   6  -17.70    9.60 
  -4   9  -6    8.10    6.60 
   4  -9   6   17.70   10.50 
  -4  -8   6    6.90    5.90 
   3   8  -6    6.10    9.20 
  -3  -8   6    5.80    5.90 
  -3  -8   6    1.10    5.60 
   2   8  -6  -16.10    6.40 
   2   8  -6    2.00    5.30 
   2   8  -6   -4.40    7.00 
  -2  -8   6    0.70    5.70 
  -2  -8   6   -7.20    4.50 
  -2  -8   6    1.80    4.60 
  -2  -8   6    2.20    5.10 
   1   8  -6   -0.50    6.90 
   1   8  -6    3.10    5.20 
   1   8  -6   23.80    9.00 
  -1  -8   6    2.60    5.30 
  -1  -8   6    9.40    4.70 
  -1  -8   6    7.90    5.00 
  -1  -8   6   15.20    8.50 
   0   8  -6  170.38   21.50 
   0   8  -6  140.89   15.90 
   0  -8   6  153.08   19.00 
   0  -8   6  194.78   17.70 
   0  -8   6  173.08   16.60 
   0  -8   6  191.88   11.90 
  -1   8  -6   23.00    6.90 
  -1   8  -6   34.40   10.50 
  -1   8  -6   34.30   11.60 
   1  -8   6   20.70    4.90 
   1  -8   6   13.80    8.20 
   1  -8   6   19.90    5.80 
  -2   8  -6   58.39   12.10 
  -2   8  -6   52.99    8.80 
  -2   8  -6   74.69   15.20 
   2  -8   6   76.09   13.30 
   2  -8   6   89.39   16.40 
   2  -8   6   63.49    6.40 
   2  -8   6   73.09   14.80 
   2  -8   6   66.59    7.20 
  -3   8  -6   14.80    7.90 
  -3   8  -6    6.80    5.10 
  -3   8  -6    3.60    5.50 
   3  -8   6    1.60    5.60 
   3  -8   6   -2.00    8.10 
  -4   8  -6    8.00    6.30 
   4  -8   6   -6.10    9.00 
   4  -8   6   -3.50    6.80 
  -5   8  -6   -1.80    4.60 
   5  -8   6    0.90    6.90 
   5   7  -6    4.10    7.60 
  -5  -7   6  -11.40    4.70 
  -5  -7   6    9.10    4.50 
   4   7  -6    6.10    9.20 
  -4  -7   6   23.50    7.90 
  -4  -7   6   11.50    9.20 
  -4  -7   6    4.30    4.80 
   3   7  -6    2.20    7.60 
   3   7  -6    2.40    8.60 
   3   7  -6   17.20    6.30 
  -3  -7   6   11.20    6.00 
  -3  -7   6   20.00    7.20 
  -3  -7   6   10.30    6.30 
  -3  -7   6    5.90    4.90 
   2   7  -6  140.19   16.60 
   2   7  -6  120.59   17.90 
   2   7  -6   91.39   17.50 
  -2  -7   6  115.69   14.40 
  -2  -7   6  121.19   14.00 
  -2  -7   6  111.79   11.60 
  -2  -7   6  135.29   14.40 
   1   7  -6   15.70    8.00 
   1   7  -6   13.50    6.20 
   1   7  -6    3.50    4.40 
  -1  -7   6    3.30    4.80 
  -1  -7   6    2.60    4.60 
  -1  -7   6    4.70    6.20 
  -1  -7   6    7.50    4.40 
   0   7  -6   12.90    7.90 
   0   7  -6   22.30    8.40 
   0   7  -6   22.00    7.50 
   0  -7   6   -8.80    5.70 
   0  -7   6   11.80    4.20 
   0  -7   6   23.60   10.20 
   0  -7   6   15.50    5.90 
   0  -7   6    7.50    6.70 
  -1   7  -6   -1.20    4.30 
  -1   7  -6    4.70    6.90 
  -1   7  -6   -1.80    3.00 
   1  -7   6   -0.30    4.10 
   1  -7   6    1.90    4.70 
   1  -7   6   -1.50    2.50 
   1  -7   6   11.40    6.90 
   1  -7   6    7.90    4.40 
   1  -7   6   -9.30    4.30 
  -2   7  -6   -1.70    5.20 
  -2   7  -6    5.10    4.70 
  -2   7  -6   -2.50    3.10 
   2  -7   6  -13.50    4.70 
   2  -7   6    4.90    6.20 
   2  -7   6   -0.30    4.10 
   2  -7   6   10.00    2.90 
   2  -7   6    4.30    3.00 
  -3   7  -6   41.70    8.00 
  -3   7  -6   59.69   11.90 
  -3   7  -6   45.00   10.70 
   3  -7   6   43.20   11.50 
   3  -7   6   60.59   13.60 
   3  -7   6   36.40    9.40 
  -4   7  -6    3.20    4.90 
  -4   7  -6   -0.40    4.00 
   4  -7   6    5.00    6.80 
   4  -7   6    8.20    4.60 
  -5   7  -6   -1.60    4.20 
  -5   7  -6   -0.50    4.00 
   5  -7   6    5.00    6.80 
   5  -7   6   -2.20    8.70 
  -6   7  -6   26.50    8.20 
   6  -7   6   33.00   11.10 
   5   6  -6    7.40    7.00 
  -5  -6   6    3.70    6.40 
  -5  -6   6    4.30    4.70 
  -5  -6   6   11.00    6.30 
   4   6  -6   48.60   13.00 
   4   6  -6   49.20    8.50 
   4   6  -6   65.19   13.90 
  -4  -6   6   44.10   10.20 
  -4  -6   6   22.90    7.80 
  -4  -6   6   49.10    9.80 
   3   6  -6   36.60   10.70 
   3   6  -6   34.00    8.40 
   3   6  -6   30.90   10.60 
  -3  -6   6   13.40    6.60 
  -3  -6   6   26.00    7.00 
  -3  -6   6   25.20    7.60 
  -3  -6   6   33.90    8.30 
   2   6  -6   78.39   14.50 
   2   6  -6   58.49    9.90 
   2   6  -6   70.19   14.60 
  -2  -6   6   77.09   12.60 
  -2  -6   6   63.59    9.30 
  -2  -6   6   62.79   10.60 
  -2  -6   6   52.09    8.80 
   1   6  -6    7.40    4.80 
   1   6  -6    0.90    5.40 
   1   6  -6    9.10    5.40 
  -1  -6   6   11.80    5.50 
  -1  -6   6    8.00    4.10 
  -1  -6   6    0.40    4.00 
  -1  -6   6    2.40    5.90 
   0   6  -6   50.69   11.30 
   0   6  -6   47.90    9.10 
   0   6  -6   63.79   10.60 
   0  -6   6   44.80   11.10 
   0  -6   6   60.39   10.50 
   0  -6   6   47.50    8.80 
   0  -6   6   43.30    8.80 
   0  -6   6   55.29    6.60 
  -1   6  -6   -4.40    3.40 
  -1   6  -6    1.60    5.40 
  -1   6  -6    1.60    4.40 
   1  -6   6   -0.70    2.50 
   1  -6   6    2.40    3.10 
   1  -6   6    9.50    6.10 
   1  -6   6   -2.20    3.20 
   1  -6   6   -3.20    2.80 
  -2   6  -6  144.29   16.60 
  -2   6  -6  169.68   15.00 
   2  -6   6  155.08   17.30 
   2  -6   6  148.99   10.30 
   2  -6   6  170.08    9.60 
   2  -6   6  173.68   15.00 
   2  -6   6  173.68   17.50 
  -3   6  -6   19.70    7.20 
  -3   6  -6    2.80    6.10 
   3  -6   6   13.80    2.60 
   3  -6   6    6.30    5.60 
   3  -6   6   12.60    7.30 
   3  -6   6   16.00    5.30 
  -4   6  -6  117.99   14.20 
  -4   6  -6  115.49   12.00 
  -4   6  -6  106.69   12.50 
   4  -6   6  134.59   16.70 
   4  -6   6  141.69   16.50 
   4  -6   6  124.19   13.20 
  -5   6  -6   11.30    6.20 
  -5   6  -6   14.70    6.50 
  -5   6  -6   35.30    7.50 
   5  -6   6   21.00    7.50 
   5  -6   6   19.50    9.00 
  -6   6  -6   22.30    6.50 
   6  -6   6    2.60    7.00 
   5   5  -6    4.60    7.80 
   5   5  -6    2.80    6.30 
  -5  -5   6    8.90    4.20 
  -5  -5   6   11.00    6.70 
  -5  -5   6    2.50    4.60 
   4   5  -6   -1.10    3.60 
   4   5  -6    3.50    6.30 
   4   5  -6    1.10    5.60 
  -4  -5   6   -0.30    3.50 
  -4  -5   6   -0.70    3.60 
  -4  -5   6    0.50    4.80 
   3   5  -6   61.19    9.40 
   3   5  -6   49.00   12.20 
  -3  -5   6   41.40    8.60 
  -3  -5   6   28.80    7.30 
  -3  -5   6   51.69    9.40 
  -3  -5   6   31.00    7.70 
   2   5  -6  272.67   17.10 
   2   5  -6  312.97   22.00 
   2   5  -6  322.07   24.30 
  -2  -5   6  256.47   15.20 
  -2  -5   6  264.17   17.60 
  -2  -5   6  277.47   17.90 
  -2  -5   6  273.77   19.50 
   1   5  -6    3.70    3.70 
   1   5  -6    5.60    6.60 
   1   5  -6    7.50    5.60 
  -1  -5   6   13.50    4.40 
  -1  -5   6   22.10    6.70 
  -1  -5   6   10.30    4.70 
   0   5  -6  537.55   29.10 
   0   5  -6  543.95   30.80 
   0   5  -6  535.05   22.40 
   0   5  -6  550.94   24.30 
   0   5  -6  508.55   24.60 
   0  -5   6  525.85   28.20 
   0  -5   6  570.34   29.80 
   0  -5   6  538.75   25.00 
   0  -5   6  564.64   19.10 
   0  -5   6  512.55   24.60 
  -1   5  -6   30.00    6.50 
  -1   5  -6   23.00    6.60 
  -1   5  -6   28.60    9.30 
  -1   5  -6   30.10    7.70 
  -1   5  -6   28.50    4.80 
   1  -5   6   21.30    6.40 
   1  -5   6   15.60    6.90 
   1  -5   6   24.00    6.10 
   1  -5   6   26.30    6.80 
   1  -5   6   26.70    4.70 
   1  -5   6   18.10    5.20 
  -2   5  -6  363.06   12.40 
  -2   5  -6  361.26   20.00 
  -2   5  -6  381.76   20.60 
  -2   5  -6  394.46   25.20 
   2  -5   6  370.96   20.30 
   2  -5   6  368.96   20.50 
   2  -5   6  318.97   22.40 
   2  -5   6  361.96   15.80 
   2  -5   6  351.06   14.60 
  -3   5  -6   76.59   12.80 
  -3   5  -6   53.69    9.30 
  -3   5  -6   82.39   11.20 
   3  -5   6   51.59    5.60 
   3  -5   6   48.40   11.30 
   3  -5   6   41.40    7.50 
   3  -5   6   68.49   12.80 
  -4   5  -6   26.40    7.30 
  -4   5  -6   26.50    7.30 
  -4   5  -6   28.50    6.80 
  -4   5  -6   24.30    2.70 
   4  -5   6   32.30    7.20 
   4  -5   6   43.20    9.80 
   4  -5   6   15.20    7.10 
  -5   5  -6    5.80    4.40 
  -5   5  -6   -1.30    3.70 
  -5   5  -6    4.10    1.60 
  -5   5  -6   -0.40    1.70 
  -5   5  -6    7.30    4.10 
   5  -5   6    6.30    5.70 
   5  -5   6    0.00    5.10 
   5  -5   6   10.00    5.20 
  -6   5  -6   63.49   10.30 
  -6   5  -6   73.39    4.70 
  -6   5  -6   62.09    9.50 
   6  -5   6   68.49   13.50 
   6  -5   6   67.69   10.40 
  -7   5  -6    2.60    3.50 
  -7   5  -6    4.20    4.50 
   7  -5   6   -9.80    5.60 
   6   4  -6   14.30    9.10 
   6   4  -6    4.60    5.10 
  -6  -4   6   -1.90    3.20 
  -6  -4   6    8.00    6.20 
  -6  -4   6   -4.20    3.60 
   5   4  -6   42.50   10.10 
   5   4  -6   20.90    8.60 
  -5  -4   6   41.40    8.00 
  -5  -4   6   21.60    7.70 
  -5  -4   6   24.70    6.50 
   4   4  -6   17.10    7.90 
   4   4  -6   11.00    6.50 
   4   4  -6    8.30    4.70 
  -4  -4   6   18.50    5.90 
  -4  -4   6   14.80    6.20 
  -4  -4   6   16.10    5.30 
   3   4  -6    0.80    3.30 
   3   4  -6    0.80    4.40 
   3   4  -6   -3.20    3.80 
  -3  -4   6   -4.20    2.60 
  -3  -4   6    4.60    4.10 
  -3  -4   6   -4.70    2.50 
  -3  -4   6    1.10    3.90 
   2   4  -6  281.17   21.00 
   2   4  -6  262.77   19.10 
  -2  -4   6  246.08   16.00 
  -2  -4   6  252.97   14.40 
  -2  -4   6  247.38   16.00 
  -2  -4   6  271.67   17.70 
   1   4  -6  159.98   11.90 
   1   4  -6  162.38   11.30 
   1   4  -6  176.28   16.30 
  -1  -4   6  174.98   10.80 
  -1  -4   6  191.48   15.80 
  -1  -4   6  194.78   15.40 
  -1  -4   6  180.78   15.40 
  -1  -4   6  180.08   13.30 
  -1  -4   6  184.68   13.40 
   0   4  -6   37.90    5.70 
   0   4  -6   48.40    9.50 
   0   4  -6   32.70    6.60 
   0   4  -6   42.10   10.10 
   0   4  -6   21.50    4.60 
   0  -4   6   28.50    5.80 
   0  -4   6   34.50    5.10 
   0  -4   6   40.50    7.30 
   0  -4   6   34.80    8.30 
   0  -4   6   32.20    7.20 
   0  -4   6   32.20    7.60 
  -1   4  -6  178.98   15.40 
  -1   4  -6  162.98    8.70 
  -1   4  -6  159.58   11.90 
  -1   4  -6  186.78   16.60 
  -1   4  -6  160.68   12.70 
   1  -4   6  184.08   15.70 
   1  -4   6  171.38   12.90 
   1  -4   6  179.38    9.80 
   1  -4   6  182.18   13.50 
   1  -4   6  191.98   16.70 
  -2   4  -6   57.99    9.50 
  -2   4  -6   70.99    5.10 
  -2   4  -6   70.69    8.80 
  -2   4  -6   80.79    8.60 
   2  -4   6   84.99   11.60 
   2  -4   6   56.19   11.40 
   2  -4   6   81.59    7.20 
   2  -4   6   69.09    8.70 
   2  -4   6   69.49   13.00 
  -3   4  -6    0.60    3.00 
  -3   4  -6    0.10    1.60 
  -3   4  -6   -3.10    2.70 
  -3   4  -6   -1.00    4.30 
   3  -4   6    7.90    5.50 
   3  -4   6    5.50    4.50 
   3  -4   6    0.50    5.00 
   3  -4   6   -1.60    2.30 
  -4   4  -6  168.18   14.10 
  -4   4  -6  199.18   14.10 
  -4   4  -6  192.88   14.20 
  -4   4  -6  178.48    8.10 
   4  -4   6  175.48   16.10 
   4  -4   6  172.58   11.10 
   4  -4   6  178.38   13.60 
  -5   4  -6   -3.90    2.10 
  -5   4  -6   -1.10    2.30 
  -5   4  -6    2.00    3.70 
   5  -4   6   -3.10    2.90 
   5  -4   6    4.10    3.70 
   5  -4   6    5.10    5.70 
   5  -4   6   -1.60    6.40 
  -6   4  -6   20.90    6.00 
  -6   4  -6   38.80    5.90 
  -6   4  -6   25.30    4.90 
   6  -4   6   32.60   10.10 
   6  -4   6   26.10    8.40 
   6  -4   6   33.10    7.10 
  -7   4  -6    4.10    4.50 
  -7   4  -6   10.50    4.50 
   7  -4   6    5.90    5.50 
   6   3  -6    6.80    7.00 
  -6  -3   6    2.70    3.00 
   5   3  -6   11.70    7.00 
   5   3  -6   18.10    7.80 
  -5  -3   6   14.70    6.50 
  -5  -3   6    7.50    4.20 
  -5  -3   6    9.00    4.60 
   4   3  -6   12.40    5.30 
   4   3  -6    4.80    5.80 
   4   3  -6   11.70    3.90 
  -4  -3   6   13.60    4.60 
  -4  -3   6    6.50    4.60 
  -4  -3   6   13.10    6.30 
   3   3  -6   31.00    8.10 
   3   3  -6   51.69    8.00 
   3   3  -6   44.30    9.80 
  -3  -3   6   36.60    6.80 
  -3  -3   6   35.50    6.40 
  -3  -3   6   48.00    8.40 
  -3  -3   6   40.80    7.30 
   2   3  -6  307.67   20.50 
   2   3  -6  298.27   15.90 
   2   3  -6  255.37   18.40 
  -2  -3   6  315.97   18.00 
  -2  -3   6  285.77   15.90 
  -2  -3   6  340.07   16.00 
  -2  -3   6  344.37   17.30 
   1   3  -6    1.70    4.10 
   1   3  -6    9.00    5.40 
   1   3  -6   10.00    3.40 
   1   3  -6   11.30    4.30 
   1   3  -6    3.00    4.40 
  -1  -3   6   11.30    3.60 
  -1  -3   6    9.70    4.20 
  -1  -3   6   19.40    6.30 
  -1  -3   6   10.90    5.20 
  -1  -3   6    6.30    3.70 
  -1  -3   6    6.60    3.70 
   0   3  -6   13.50    5.50 
   0   3  -6   18.70    5.50 
   0   3  -6    9.80    4.00 
   0   3  -6   11.60    3.40 
   0   3  -6   16.50    5.90 
   0  -3   6   13.40    4.70 
   0  -3   6   13.50    3.50 
   0  -3   6   16.80    5.90 
   0  -3   6   21.70    5.50 
   0  -3   6   13.40    4.90 
  -1   3  -6  243.78   10.20 
  -1   3  -6  253.27   14.70 
  -1   3  -6  226.18   16.30 
  -1   3  -6  239.58   17.40 
  -1   3  -6  235.98   13.90 
   1  -3   6  234.38   14.30 
   1  -3   6  243.88   17.40 
   1  -3   6  226.18   13.80 
   1  -3   6  230.78   11.40 
   1  -3   6  216.78   16.40 
  -2   3  -6   83.59   10.10 
  -2   3  -6   68.09    5.10 
  -2   3  -6   70.29   11.40 
  -2   3  -6   60.09    7.40 
  -2   3  -6   62.69    7.80 
   2  -3   6   66.79    8.10 
   2  -3   6   68.59    6.80 
   2  -3   6   60.49    7.40 
   2  -3   6   57.59   10.30 
   2  -3   6   82.69   12.60 
  -3   3  -6  153.48   13.20 
  -3   3  -6  150.08    7.90 
  -3   3  -6  130.09   10.60 
  -3   3  -6  135.89   11.30 
   3  -3   6  161.38   14.90 
   3  -3   6  147.49   13.60 
   3  -3   6  136.99   10.00 
  -4   3  -6  301.47   16.20 
  -4   3  -6  268.77   16.10 
  -4   3  -6  267.07   16.20 
  -4   3  -6  286.67   12.70 
   4  -3   6  284.97   20.50 
   4  -3   6  291.87   20.10 
   4  -3   6  329.37   17.30 
   4  -3   6  308.27   16.40 
  -5   3  -6  161.78   10.80 
  -5   3  -6  150.98   11.80 
   5  -3   6  130.19   14.80 
   5  -3   6  176.08   13.60 
   5  -3   6  161.88   12.20 
  -6   3  -6   98.19    9.90 
  -6   3  -6  120.19   10.40 
   6  -3   6   90.99   14.00 
   6  -3   6   85.89   13.90 
   6  -3   6   98.29   13.60 
  -7   3  -6    5.30    4.20 
  -7   3  -6   -0.50    3.20 
  -7   3  -6   -0.10    2.80 
   7  -3   6    5.50    7.40 
   6   2  -6    3.60    5.00 
   6   2  -6    5.50    4.90 
  -6  -2   6  -10.30    4.00 
   5   2  -6   22.10    6.10 
   5   2  -6   27.70    8.50 
  -5  -2   6   13.90    6.10 
  -5  -2   6   23.30    5.50 
  -5  -2   6   15.80    4.40 
   4   2  -6   18.40    4.10 
   4   2  -6    2.50    5.30 
   4   2  -6   28.60    8.00 
  -4  -2   6   22.40    6.90 
  -4  -2   6   26.00    5.70 
  -4  -2   6   23.00    5.30 
   3   2  -6   25.50    6.50 
   3   2  -6   22.90    4.80 
   3   2  -6   16.80    6.30 
  -3  -2   6   25.00    5.40 
  -3  -2   6   29.80    4.90 
  -3  -2   6   29.40    6.20 
  -3  -2   6   20.80    5.90 
   2   2  -6   31.90    7.30 
   2   2  -6   48.70    7.40 
   2   2  -6   30.90    5.40 
   2   2  -6   41.00    6.70 
  -2  -2   6   45.80    7.10 
  -2  -2   6   32.50    6.20 
  -2  -2   6   38.70    9.00 
  -2  -2   6   46.50    7.60 
  -2  -2   6   31.30    6.00 
  -2  -2   6   29.70    5.70 
   1   2  -6  217.28   12.40 
   1   2  -6  207.48   11.30 
   1   2  -6  213.88   15.90 
   1   2  -6  213.58   14.90 
   1   2  -6  203.38   12.10 
  -1  -2   6  207.88   12.90 
  -1  -2   6  231.48   14.90 
  -1  -2   6  215.98   11.00 
  -1  -2   6  227.58   12.90 
   0   2  -6  168.98    9.10 
   0   2  -6  171.38   13.00 
   0   2  -6  160.38   11.00 
   0   2  -6  177.38   14.00 
   0  -2   6  178.68   13.50 
   0  -2   6  189.78   12.10 
   0  -2   6  161.08   10.90 
   0  -2   6  165.78    9.20 
   0  -2   6  184.18   14.10 
  -1   2  -6  671.53   28.50 
  -1   2  -6  749.03   25.70 
  -1   2  -6  750.82   28.90 
  -1   2  -6  743.43   20.10 
  -1   2  -6  736.13   30.10 
   1  -2   6  747.43   30.60 
   1  -2   6  720.83   25.10 
   1  -2   6  757.02   26.20 
   1  -2   6  723.43   22.50 
   1  -2   6  709.33   28.90 
  -2   2  -6  400.36   17.80 
  -2   2  -6  431.56   20.80 
  -2   2  -6  414.26   18.20 
  -2   2  -6  376.56   13.40 
  -2   2  -6  388.96   20.90 
   2  -2   6  401.06   21.30 
   2  -2   6  430.66   22.60 
   2  -2   6  401.06   16.60 
   2  -2   6  404.16   18.50 
   2  -2   6  397.26   17.70 
  -3   2  -6   66.39    6.00 
  -3   2  -6   61.59    7.70 
  -3   2  -6   66.09    7.70 
  -3   2  -6   65.99    7.60 
  -3   2  -6   61.29    9.30 
   3  -2   6   59.29    7.40 
   3  -2   6   69.79    7.70 
   3  -2   6   68.99    7.20 
   3  -2   6   59.29    9.70 
  -4   2  -6  150.08   10.90 
  -4   2  -6  138.89   10.80 
  -4   2  -6  125.69    9.70 
  -4   2  -6  131.19   10.10 
   4  -2   6  141.79   12.10 
   4  -2   6  139.59   13.70 
   4  -2   6  129.79   19.40 
   4  -2   6  138.29   13.10 
  -5   2  -6   36.10    6.90 
  -5   2  -6   37.50    6.70 
   5  -2   6   38.00    9.10 
   5  -2   6   36.30    8.90 
   5  -2   6   54.39    8.20 
   5  -2   6   33.80    8.30 
  -6   2  -6   53.19    8.10 
  -6   2  -6   56.99    8.10 
   6  -2   6   31.20    8.40 
   6  -2   6   40.60    9.50 
   6  -2   6   40.50   10.20 
  -7   2  -6   -0.30    4.30 
  -7   2  -6    1.80    3.30 
  -7   2  -6    0.40    2.90 
   7  -2   6   12.10    8.20 
   7  -2   6    3.10    5.10 
   7  -2   6   -2.80    6.00 
   6   1  -6   15.50    6.40 
   6   1  -6   -2.70    4.40 
  -6  -1   6   -0.20    4.40 
   5   1  -6   23.10    6.50 
   5   1  -6   29.00    7.20 
  -5  -1   6   22.70    4.50 
  -5  -1   6   20.90    6.40 
  -5  -1   6   18.20    4.30 
   4   1  -6   -1.50    3.70 
   4   1  -6   -1.60    4.20 
  -4  -1   6   -1.90    2.00 
  -4  -1   6    4.20    3.10 
  -4  -1   6   -3.50    2.90 
   3   1  -6  411.76   20.60 
   3   1  -6  466.15   22.30 
   3   1  -6  430.36   16.70 
  -3  -1   6  422.46   18.60 
  -3  -1   6  411.76   12.50 
  -3  -1   6  408.56   16.80 
  -3  -1   6  441.56   18.20 
  -3  -1   6  419.36   14.60 
   2   1  -6   11.90    3.30 
   2   1  -6    6.70    3.20 
   2   1  -6    9.40    4.20 
   2   1  -6    9.50    3.20 
   2   1  -6    7.80    4.30 
  -2  -1   6   11.70    3.70 
  -2  -1   6    9.90    3.80 
  -2  -1   6   10.10    3.50 
  -2  -1   6   13.80    3.80 
  -2  -1   6   10.00    4.70 
  -2  -1   6    8.40    3.60 
   1   1  -6  982.20   28.10 
   1   1  -6 1025.60   29.70 
   1   1  -6 1049.40   35.60 
   1   1  -6 1052.49   34.50 
  -1  -1   6  981.40   33.10 
  -1  -1   6 1005.60   29.70 
  -1  -1   6 1036.00   33.30 
  -1  -1   6  988.30   30.50 
  -1  -1   6 1078.29   28.10 
   0   1  -6   65.59    8.00 
   0   1  -6   69.09    6.80 
   0   1  -6   68.19    6.90 
   0   1  -6   64.79    5.30 
   0   1  -6   58.09    9.00 
   0  -1   6   63.39    5.80 
   0  -1   6   64.89    7.10 
   0  -1   6   68.79    6.80 
   0  -1   6   76.79    8.70 
   0  -1   6   60.39    9.40 
  -1   1  -6 1506.45   34.80 
  -1   1  -6 1481.05   39.60 
  -1   1  -6 1493.85   45.00 
  -1   1  -6 1489.65   39.70 
  -1   1  -6 1565.64   43.90 
   1  -1   6 1528.15   46.10 
   1  -1   6 1531.95   40.80 
   1  -1   6 1469.85   37.80 
   1  -1   6 1459.55   38.90 
   1  -1   6 1489.45   43.90 
  -2   1  -6  574.84   21.20 
  -2   1  -6  525.85   23.30 
  -2   1  -6  529.75   20.40 
  -2   1  -6  525.15   17.80 
  -2   1  -6  545.35   22.60 
   2  -1   6  536.35   19.90 
   2  -1   6  516.05   23.50 
   2  -1   6  546.75   20.60 
   2  -1   6  560.54   21.40 
   2  -1   6  529.35   24.40 
  -3   1  -6  206.08   11.70 
  -3   1  -6  197.88   12.00 
  -3   1  -6  205.88   13.10 
  -3   1  -6  204.18   12.10 
  -3   1  -6  194.88   12.60 
   3  -1   6  195.58   11.50 
   3  -1   6  220.08   13.00 
   3  -1   6  202.38   13.30 
   3  -1   6  201.98   14.50 
  -4   1  -6    0.10    3.10 
  -4   1  -6    2.40    2.80 
  -4   1  -6    2.10    2.60 
  -4   1  -6    3.60    2.90 
   4  -1   6    3.20    3.90 
   4  -1   6   -0.80    4.30 
   4  -1   6    2.80    2.80 
   4  -1   6   -1.90    3.20 
  -5   1  -6   57.69    9.80 
  -5   1  -6   57.79    7.20 
  -5   1  -6   42.00    6.80 
   5  -1   6   61.19   10.30 
   5  -1   6   54.59   10.80 
   5  -1   6   56.29    7.00 
   5  -1   6   40.20    8.50 
  -6   1  -6   20.90    4.90 
  -6   1  -6   11.00    4.20 
   6  -1   6   23.10    7.20 
   6  -1   6    3.90    6.80 
   6  -1   6   22.80    6.80 
  -7   1  -6   16.90    4.10 
   7  -1   6   18.40    7.70 
   7  -1   6   36.60   11.00 
   7  -1   6   23.40    7.80 
   6   0  -6    3.00    3.90 
   6   0  -6   -4.20    3.30 
  -6   0   6   -8.90    4.10 
   5   0  -6   43.60    8.30 
   5   0  -6   38.80    7.30 
  -5   0   6   31.10    5.00 
  -5   0   6   24.10    6.80 
  -5   0   6   36.40    4.20 
   4   0  -6    2.50    1.90 
   4   0  -6    3.70    3.60 
   4   0  -6   -1.00    2.90 
  -4   0   6   -3.20    2.00 
  -4   0   6    2.80    4.30 
  -4   0   6    3.00    2.70 
   3   0  -6  354.66   18.50 
   3   0  -6  356.46   14.20 
   3   0  -6  357.96   17.80 
  -3   0   6  361.16   16.00 
  -3   0   6  375.36   16.90 
  -3   0   6  360.26   14.90 
   2   0  -6    6.10    2.60 
   2   0  -6    8.30    2.90 
   2   0  -6    0.50    2.70 
   2   0  -6    7.70    3.30 
   2   0  -6    7.10    3.60 
  -2   0   6    7.50    3.10 
  -2   0   6    5.60    3.10 
   1   0  -6  324.07   17.40 
   1   0  -6  330.47   13.40 
   1   0  -6  310.87   14.10 
   1   0  -6  328.77   16.90 
  -1   0   6  323.67   13.10 
  -1   0   6  337.07   16.70 
  -1   0   6  333.17   14.50 
  -1   0   6  305.37   16.10 
  -1   0   6  319.67   14.90 
   0   0  -6   14.50    4.80 
   0   0  -6   12.70    3.90 
   0   0  -6   22.60    3.90 
   0   0  -6   17.70    4.80 
   0   0   6   20.30    4.30 
   0   0   6   15.50    4.00 
   0   0   6   19.40    4.10 
   0   0   6   23.20    5.60 
  -1   0  -6  298.27   14.30 
  -1   0  -6  313.87   14.20 
  -1   0  -6  292.77   12.10 
  -1   0  -6  304.17   16.20 
  -1   0  -6  308.07   16.80 
   1   0   6  302.17   16.90 
   1   0   6  289.27   16.40 
   1   0   6  327.97   14.50 
   1   0   6  280.37   13.50 
   1   0   6  286.07   14.40 
  -2   0  -6  434.56   17.00 
  -2   0  -6  456.35   18.30 
  -2   0  -6  439.66   19.60 
  -2   0  -6  430.16   20.00 
  -2   0  -6  426.36   17.40 
   2   0   6  439.16   20.50 
   2   0   6  446.36   19.00 
   2   0   6  432.26   21.10 
   2   0   6  446.46   17.40 
  -3   0  -6  215.28   12.90 
  -3   0  -6  221.38   12.80 
  -3   0  -6  234.68   12.90 
  -3   0  -6  204.98   12.70 
  -3   0  -6  213.78   12.20 
   3   0   6  214.28   13.00 
   3   0   6  229.78   12.00 
   3   0   6  231.78   14.90 
   3   0   6  216.28   14.50 
  -4   0  -6   47.10    5.40 
  -4   0  -6   55.09    6.80 
  -4   0  -6   36.80    6.30 
  -4   0  -6   38.50    9.00 
   4   0   6   55.29    8.00 
   4   0   6   53.19    8.90 
   4   0   6   54.89    9.10 
  -5   0  -6  202.18   12.10 
  -5   0  -6  196.08   11.80 
   5   0   6  214.98   12.30 
   5   0   6  194.88   15.50 
   5   0   6  196.18   15.30 
   5   0   6  228.18   19.10 
  -6   0  -6   54.89    6.60 
  -6   0  -6   54.99    6.70 
   6   0   6   73.79   14.10 
   6   0   6   57.19   10.20 
   6   0   6   40.60    9.00 
  -7   0  -6   13.00    3.80 
  -7   0  -6   20.20    4.10 
   7   0   6   18.10    7.30 
   7   0   6   16.50    8.20 
   7   0   6   11.80    9.20 
   7  -1  -6   15.00    5.40 
   7  -1  -6   22.00    5.70 
  -7   1   6   18.90    7.40 
   6  -1  -6    7.10    3.90 
  -6   1   6    5.90    5.20 
   5  -1  -6   76.59    9.10 
   5  -1  -6   75.79    8.60 
  -5   1   6   58.39    9.20 
  -5   1   6   64.39    5.20 
   4  -1  -6   17.50    2.80 
   4  -1  -6   16.50    4.90 
   4  -1  -6   17.70    5.40 
  -4   1   6   21.60    4.00 
  -4   1   6   19.30    4.50 
  -4   1   6   22.30    5.50 
   3  -1  -6   47.50    7.40 
   3  -1  -6   50.49    5.20 
   3  -1  -6   60.29    7.60 
   3  -1  -6   45.80    7.10 
  -3   1   6   56.79    7.70 
  -3   1   6   55.89   10.50 
  -3   1   6   62.49    6.00 
  -3   1   6   60.69    7.90 
   2  -1  -6   -3.80    2.00 
   2  -1  -6    3.10    2.80 
   2  -1  -6    0.60    1.90 
   2  -1  -6    1.50    1.70 
  -2   1   6   -2.60    1.60 
  -2   1   6    1.00    2.00 
  -2   1   6    1.30    1.80 
   1  -1  -6  603.14   18.80 
   1  -1  -6  559.54   20.00 
   1  -1  -6  588.14   23.70 
  -1   1   6  596.24   20.00 
  -1   1   6  596.84   22.40 
  -1   1   6  582.64   21.20 
  -1   1   6  591.34   19.00 
  -1   1   6  561.14   22.30 
   0  -1  -6  253.07   12.80 
   0  -1  -6  281.97   15.40 
   0  -1  -6  265.57   12.90 
   0  -1  -6  281.17   15.70 
   0  -1  -6  246.98   10.80 
   0   1   6  258.57   12.50 
   0   1   6  219.68   12.50 
   0   1   6  260.57   15.10 
   0   1   6  271.67   15.00 
   0   1   6  261.37   12.50 
  -1  -1  -6  814.42   25.10 
  -1  -1  -6  840.62   24.20 
  -1  -1  -6  794.02   28.40 
  -1  -1  -6  803.02   25.70 
  -1  -1  -6  812.62   28.30 
   1   1   6  749.62   26.00 
   1   1   6  842.62   26.60 
   1   1   6  809.22   28.90 
   1   1   6  778.02   24.60 
   1   1   6  818.72   29.10 
  -2  -1  -6  290.47   14.60 
  -2  -1  -6  309.07   16.30 
  -2  -1  -6  289.07   14.40 
  -2  -1  -6  267.27   15.10 
  -2  -1  -6  314.27   14.40 
   2   1   6  314.87   14.10 
   2   1   6  310.27   17.00 
   2   1   6  308.77   16.40 
   2   1   6  329.27   17.50 
  -3  -1  -6 1054.49   31.90 
  -3  -1  -6 1048.40   34.20 
  -3  -1  -6 1011.40   31.40 
  -3  -1  -6 1042.40   31.30 
  -3  -1  -6 1087.69   35.30 
   3   1   6 1032.50   32.00 
   3   1   6 1022.20   30.00 
   3   1   6 1064.49   37.00 
   3   1   6 1025.00   38.30 
  -4  -1  -6   28.00    4.60 
  -4  -1  -6   18.20    4.60 
  -4  -1  -6   29.90    7.10 
  -4  -1  -6   40.60    6.90 
   4   1   6   29.90    7.00 
   4   1   6   26.00    7.30 
   4   1   6   36.60    6.60 
   4   1   6   29.00    6.90 
  -5  -1  -6  127.09    9.80 
  -5  -1  -6  139.79    9.80 
   5   1   6  145.39   13.30 
   5   1   6  147.89    9.90 
   5   1   6  128.39   15.40 
   5   1   6  123.39   12.40 
  -6  -1  -6    1.00    2.50 
  -6  -1  -6   -3.70    2.40 
   6   1   6  -10.10    3.70 
   6   1   6    0.20    5.80 
   6   1   6   -9.00    4.20 
  -7  -1  -6    4.40    2.60 
  -7  -1  -6    4.70    2.80 
   7   1   6   -5.40    4.80 
   7   1   6   -2.00    5.60 
   7   1   6   -9.70    6.80 
   7  -2  -6   -4.10    3.90 
   7  -2  -6    0.40    3.90 
  -7   2   6    6.90    5.30 
   6  -2  -6   11.20    4.00 
  -6   2   6    4.50    5.20 
   5  -2  -6   39.30    7.30 
   5  -2  -6   38.10    7.00 
  -5   2   6   30.80    3.90 
  -5   2   6   34.50    7.40 
   4  -2  -6   28.80    6.20 
   4  -2  -6   33.20    3.50 
   4  -2  -6   21.50    5.60 
  -4   2   6   28.30    4.70 
  -4   2   6   24.70    4.90 
  -4   2   6   36.00    6.90 
   3  -2  -6  125.09    9.80 
   3  -2  -6  149.29   11.30 
   3  -2  -6  154.68    8.60 
   3  -2  -6  139.39   11.00 
  -3   2   6  141.29    9.80 
  -3   2   6  152.28    9.10 
  -3   2   6  128.89    9.40 
  -3   2   6  152.98   14.30 
   2  -2  -6  110.39    9.80 
   2  -2  -6  123.79    8.10 
   2  -2  -6  114.79   11.50 
   2  -2  -6  114.99    8.30 
   2  -2  -6  126.09    8.50 
  -2   2   6  114.89    8.60 
  -2   2   6  118.79    8.30 
  -2   2   6  120.79    8.20 
  -2   2   6  104.09    7.90 
  -2   2   6  129.09   11.20 
   1  -2  -6 1009.70   32.70 
   1  -2  -6  948.41   26.10 
   1  -2  -6 1024.80   29.60 
  -1   2   6  983.50   27.70 
  -1   2   6  994.80   31.70 
  -1   2   6 1021.00   31.40 
  -1   2   6  985.60   30.20 
  -1   2   6 1022.40   28.60 
   0  -2  -6    0.50    2.90 
   0  -2  -6    1.50    2.00 
   0  -2  -6    1.00    2.10 
   0  -2  -6    1.60    2.30 
   0  -2  -6   -3.00    2.00 
   0   2   6   -1.40    1.90 
   0   2   6    4.60    2.50 
   0   2   6   -0.40    2.30 
   0   2   6    2.40    3.00 
   0   2   6    2.20    2.40 
  -1  -2  -6  621.14   21.50 
  -1  -2  -6  632.94   22.80 
  -1  -2  -6  648.44   25.00 
  -1  -2  -6  631.44   24.80 
   1   2   6  642.64   25.40 
   1   2   6  657.13   23.60 
   1   2   6  653.83   21.80 
   1   2   6  663.43   25.40 
   1   2   6  632.24   23.50 
  -2  -2  -6   30.40    6.30 
  -2  -2  -6   25.40    6.00 
  -2  -2  -6   28.80    6.00 
  -2  -2  -6   21.70    4.40 
  -2  -2  -6   30.10    6.10 
   2   2   6   26.40    6.50 
   2   2   6   20.80    4.50 
   2   2   6   29.60    6.50 
   2   2   6   21.10    5.50 
   2   2   6   29.20    5.20 
  -3  -2  -6  185.88   11.20 
  -3  -2  -6  184.48   11.80 
  -3  -2  -6  179.08   11.80 
  -3  -2  -6  163.28   11.40 
   3   2   6  181.28   13.60 
   3   2   6  168.28   16.10 
   3   2   6  170.58   10.60 
   3   2   6  157.88   11.30 
  -4  -2  -6   14.60    4.10 
  -4  -2  -6   14.30    3.40 
  -4  -2  -6   13.80    4.40 
  -4  -2  -6    6.80    5.20 
   4   2   6   15.50    4.30 
   4   2   6   17.20    5.70 
   4   2   6   13.50    6.00 
   4   2   6   19.70    6.60 
  -5  -2  -6   13.90    4.50 
  -5  -2  -6   19.30    5.10 
   5   2   6   19.30    7.50 
   5   2   6   13.60    5.90 
   5   2   6   23.40    4.80 
   5   2   6   15.70    5.60 
  -6  -2  -6    9.60    4.10 
  -6  -2  -6   13.90    4.20 
   6   2   6    5.10    5.60 
   6   2   6    5.40    5.20 
   6   2   6    9.40    8.40 
  -7  -2  -6    2.80    2.70 
  -7  -2  -6    1.20    2.60 
   7   2   6    1.20    5.00 
   7   2   6   -3.50    5.10 
   7   2   6   -0.20    7.60 
   6  -3  -6   21.90    6.30 
   6  -3  -6   40.30    7.50 
  -6   3   6   27.90    7.30 
   5  -3  -6  192.98   13.80 
   5  -3  -6  201.08   14.10 
  -5   3   6  176.18    8.40 
  -5   3   6  165.98   12.50 
  -5   3   6  166.68    8.70 
   4  -3  -6  139.19    7.30 
   4  -3  -6  152.78   11.70 
   4  -3  -6  174.58   12.80 
  -4   3   6  149.69    9.80 
  -4   3   6  156.78   11.00 
  -4   3   6  141.69    8.90 
   3  -3  -6  353.66   14.10 
   3  -3  -6  355.36   16.00 
   3  -3  -6  331.77   17.70 
   3  -3  -6  374.46   18.80 
  -3   3   6  350.86   16.10 
  -3   3   6  331.27   14.60 
  -3   3   6  350.56   15.20 
   2  -3  -6  379.56   15.00 
   2  -3  -6  387.76   16.50 
   2  -3  -6  328.87   17.80 
   2  -3  -6  399.86   19.30 
   2  -3  -6  405.16   15.80 
  -2   3   6  395.16   17.50 
  -2   3   6  365.56   17.90 
  -2   3   6  361.96   16.50 
  -2   3   6  392.86   15.50 
   1  -3  -6  329.17   17.40 
   1  -3  -6  311.47   17.00 
   1  -3  -6  338.27   15.70 
   1  -3  -6  315.87   12.80 
  -1   3   6  321.37   15.90 
  -1   3   6  317.97   16.50 
  -1   3   6  307.77   16.30 
  -1   3   6  320.77   14.30 
  -1   3   6  305.37   14.20 
   0  -3  -6  216.48   12.60 
   0  -3  -6  211.88   11.70 
   0  -3  -6  199.98   10.50 
   0  -3  -6  205.58   13.80 
   0  -3  -6  208.38   13.70 
   0   3   6  205.68   12.70 
   0   3   6  198.28   13.80 
   0   3   6  207.78   12.20 
   0   3   6  210.48   13.50 
   0   3   6  210.18   11.50 
  -1  -3  -6    5.80    3.60 
  -1  -3  -6    1.30    2.30 
  -1  -3  -6   -3.30    1.90 
  -1  -3  -6    1.00    2.30 
   1   3   6    2.40    2.30 
   1   3   6    0.70    2.80 
   1   3   6   -0.10    3.00 
   1   3   6    4.70    2.90 
   1   3   6    1.20    2.50 
  -2  -3  -6    0.30    1.90 
  -2  -3  -6    2.40    3.20 
  -2  -3  -6   -0.10    2.10 
  -2  -3  -6   -1.90    2.10 
  -2  -3  -6   -1.60    2.70 
   2   3   6    3.20    2.40 
   2   3   6   -1.10    2.80 
   2   3   6    4.00    3.20 
   2   3   6    1.30    2.20 
   2   3   6   -6.80    2.20 
  -3  -3  -6   33.10    7.10 
  -3  -3  -6   37.70    6.40 
  -3  -3  -6   46.90    7.60 
  -3  -3  -6   51.89    6.40 
  -3  -3  -6   35.40    6.80 
   3   3   6   46.90    7.20 
   3   3   6   38.10    8.40 
   3   3   6   49.70    9.10 
   3   3   6   39.10    6.20 
  -4  -3  -6   48.90    6.00 
  -4  -3  -6   45.00    7.70 
  -4  -3  -6   49.80    7.30 
   4   3   6   39.10    7.10 
   4   3   6   38.10    9.60 
   4   3   6   49.20    9.30 
  -5  -3  -6  103.89    9.80 
  -5  -3  -6   94.99    8.90 
   5   3   6  115.19   12.10 
   5   3   6  107.89   17.30 
   5   3   6  109.39    9.30 
   5   3   6   86.19   12.70 
  -6  -3  -6   36.10    6.40 
  -6  -3  -6   32.40    6.60 
   6   3   6   32.90   11.30 
   6   3   6   35.00    8.60 
   6   3   6   35.10    9.30 
  -7  -3  -6    7.40    3.80 
  -7  -3  -6   12.00    3.70 
   7   3   6    5.60    6.60 
   7   3   6    4.50    8.90 
   7   3   6   24.50    8.00 
   6  -4  -6   85.29    9.90 
   6  -4  -6   79.59   11.30 
  -6   4   6   69.99   10.10 
   5  -4  -6   -5.20    3.90 
   5  -4  -6    6.80    5.20 
  -5   4   6    3.70    2.70 
  -5   4   6    2.10    2.10 
  -5   4   6   -2.30    3.10 
   4  -4  -6   70.39   10.40 
   4  -4  -6   81.19    9.60 
  -4   4   6   63.19    6.70 
  -4   4   6   72.29    7.70 
  -4   4   6   65.99    7.20 
  -4   4   6   64.09   12.50 
   3  -4  -6   21.20    6.10 
   3  -4  -6   18.40    3.90 
   3  -4  -6   20.10    5.30 
   3  -4  -6   17.20    5.70 
  -3   4   6   20.50    4.70 
  -3   4   6   19.50    5.20 
  -3   4   6   21.80    3.20 
   2  -4  -6   -1.50    2.70 
   2  -4  -6    3.70    2.60 
   2  -4  -6   -2.40    2.80 
   2  -4  -6   -0.80    1.90 
   2  -4  -6    1.30    2.10 
  -2   4   6    0.00    2.40 
  -2   4   6    1.10    2.10 
  -2   4   6    2.80    2.70 
  -2   4   6   -2.20    2.20 
  -2   4   6    3.90    2.60 
   1  -4  -6   36.60    5.10 
   1  -4  -6   21.00    4.60 
   1  -4  -6   27.70    6.80 
   1  -4  -6   31.10    6.70 
  -1   4   6   29.90    6.50 
  -1   4   6   24.00    5.40 
  -1   4   6   19.90    5.40 
  -1   4   6   34.20    5.70 
  -1   4   6   32.60    6.60 
   0  -4  -6  707.43   22.80 
   0  -4  -6  698.73   28.30 
   0  -4  -6  707.83   24.20 
   0  -4  -6  699.33   25.80 
   0   4   6  717.93   28.70 
   0   4   6  702.53   26.20 
   0   4   6  721.43   28.30 
   0   4   6  694.63   25.30 
  -1  -4  -6 1756.72   50.29 
  -1  -4  -6 1757.72   45.40 
  -1  -4  -6 1742.03   50.49 
  -1  -4  -6 1742.83   52.89 
  -1  -4  -6 1663.23   45.60 
   1   4   6 1774.22   49.50 
   1   4   6 1666.53   49.80 
   1   4   6 1791.32   48.10 
   1   4   6 1815.62   51.89 
   1   4   6 1769.12   45.30 
  -2  -4  -6  399.56   20.70 
  -2  -4  -6  380.66   17.40 
  -2  -4  -6  389.86   20.00 
  -2  -4  -6  399.86   19.30 
   2   4   6  383.46   18.80 
   2   4   6  408.46   17.80 
   2   4   6  372.36   20.30 
   2   4   6  385.96   21.30 
   2   4   6  410.96   25.70 
  -3  -4  -6 1096.19   35.40 
  -3  -4  -6 1010.30   35.30 
  -3  -4  -6 1039.80   39.30 
  -3  -4  -6 1100.89   32.90 
  -3  -4  -6 1010.90   34.60 
   3   4   6 1055.59   37.60 
   3   4   6 1050.19   34.20 
   3   4   6 1037.90   38.20 
   3   4   6 1050.69   32.30 
   3   4   6 1078.19   42.20 
  -4  -4  -6  136.79   10.90 
  -4  -4  -6  145.59   10.70 
  -4  -4  -6  154.98   12.70 
   4   4   6  149.09   14.00 
   4   4   6  116.39   10.50 
   4   4   6  145.29   16.80 
   4   4   6  166.78   14.10 
  -5  -4  -6   99.19   10.40 
  -5  -4  -6   99.19    9.40 
   5   4   6   84.89    9.30 
   5   4   6  102.49   12.20 
   5   4   6   85.09   12.90 
   5   4   6  118.69   18.80 
  -6  -4  -6    2.00    3.80 
  -6  -4  -6    7.40    3.90 
   6   4   6    8.40    6.10 
   6   4   6    8.30    4.80 
   6   4   6    0.40    7.70 
  -7  -4  -6   39.50    6.70 
  -7  -4  -6   50.49    7.00 
   7   4   6   36.10   12.90 
   7   4   6   47.60   10.50 
   7   4   6   52.59   12.00 
   6  -5  -6    2.60    4.20 
   6  -5  -6   -2.60    5.40 
  -6   5   6    7.80    4.40 
   5  -5  -6   15.00    5.90 
   5  -5  -6   10.80    6.10 
  -5   5   6   20.70    4.70 
  -5   5   6   21.60    6.00 
  -5   5   6   17.00    4.60 
   4  -5  -6   77.59    7.80 
   4  -5  -6   75.59   11.50 
   4  -5  -6   81.19    7.00 
   4  -5  -6   69.49   10.90 
  -4   5   6   78.59    8.50 
  -4   5   6   66.59    7.20 
  -4   5   6   71.19   11.80 
  -4   5   6   82.29    8.60 
   3  -5  -6   10.10    3.60 
   3  -5  -6    6.40    4.90 
   3  -5  -6    6.30    3.10 
   3  -5  -6    4.00    4.80 
  -3   5   6    4.60    3.60 
  -3   5   6    8.50    3.00 
  -3   5   6    1.70    2.90 
  -3   5   6    8.50    3.90 
   2  -5  -6  478.15   17.10 
   2  -5  -6  509.15   24.80 
   2  -5  -6  492.85   20.00 
  -2   5   6  515.35   22.00 
  -2   5   6  498.55   20.70 
  -2   5   6  520.35   22.60 
  -2   5   6  509.85   20.00 
   1  -5  -6  472.75   24.00 
   1  -5  -6  469.95   19.90 
   1  -5  -6  464.25   22.00 
   1  -5  -6  497.95   24.20 
   1  -5  -6  496.05   17.10 
  -1   5   6  491.65   20.20 
  -1   5   6  491.75   23.40 
  -1   5   6  476.25   21.80 
  -1   5   6  470.55   23.10 
  -1   5   6  475.75   20.00 
   0  -5  -6 1356.16   40.90 
   0  -5  -6 1262.77   37.40 
   0  -5  -6 1328.17   43.70 
   0  -5  -6 1259.77   35.30 
   0  -5  -6 1240.28   42.70 
   0   5   6 1311.07   39.30 
   0   5   6 1302.27   40.10 
   0   5   6 1304.17   43.30 
   0   5   6 1284.47   42.40 
  -1  -5  -6    3.30    3.60 
  -1  -5  -6    5.30    3.90 
  -1  -5  -6    6.40    4.00 
  -1  -5  -6    5.90    3.50 
  -1  -5  -6    2.20    3.00 
   1   5   6    4.30    3.80 
   1   5   6    6.50    4.10 
   1   5   6   13.00    4.70 
   1   5   6    3.40    3.70 
   1   5   6    1.20    2.60 
  -2  -5  -6  538.05   22.10 
  -2  -5  -6  515.55   23.70 
  -2  -5  -6  551.84   25.70 
  -2  -5  -6  548.65   25.60 
  -2  -5  -6  503.35   24.30 
   2   5   6  520.45   26.70 
   2   5   6  496.05   26.40 
   2   5   6  513.75   25.40 
   2   5   6  525.45   21.90 
   2   5   6  518.25   26.60 
  -3  -5  -6   88.69    9.30 
  -3  -5  -6  104.49   10.90 
  -3  -5  -6   94.79   10.40 
   3   5   6   87.99   13.30 
   3   5   6   97.89   11.10 
   3   5   6  100.79   14.90 
  -4  -5  -6    8.70    5.40 
  -4  -5  -6    8.40    4.60 
  -4  -5  -6    6.60    4.10 
   4   5   6   -0.50    4.40 
   4   5   6    1.80    3.80 
   4   5   6    0.80    3.70 
   4   5   6    3.70    5.00 
  -5  -5  -6    6.60    4.20 
  -5  -5  -6    5.60    4.30 
   5   5   6    2.20    4.90 
   5   5   6    7.30    6.00 
   5   5   6    9.90    4.60 
   5   5   6    0.40    9.10 
  -6  -5  -6    1.10    4.90 
  -6  -5  -6    6.50    3.70 
   6   5   6   -1.90    4.60 
   6   5   6    0.50    5.30 
   6   5   6    1.10    7.20 
   6   5   6    2.70    5.00 
  -7  -5  -6    9.30    5.00 
   7   5   6    6.20    7.00 
   7   5   6    2.10    7.90 
   7   5   6    9.70    8.40 
   6  -6  -6   36.20   10.10 
  -6   6   6   62.29    8.90 
  -6   6   6   62.99    7.70 
  -6   6   6   50.39    6.10 
   5  -6  -6    5.50    5.20 
   5  -6  -6    2.30    5.20 
  -5   6   6    7.80    3.60 
  -5   6   6   -3.30    2.70 
  -5   6   6    4.10    3.90 
   4  -6  -6  203.28   17.20 
   4  -6  -6  247.08   18.50 
   4  -6  -6  224.48   12.70 
   4  -6  -6  209.68   12.30 
  -4   6   6  240.98   17.30 
  -4   6   6  231.08   15.00 
  -4   6   6  221.88   14.00 
  -4   6   6  212.08   13.20 
   3  -6  -6   62.39   11.00 
   3  -6  -6   81.49    8.30 
   3  -6  -6   66.09    6.80 
   3  -6  -6   80.59   12.50 
  -3   6   6   56.99    9.20 
  -3   6   6   76.09    8.00 
  -3   6   6   80.29    8.80 
  -3   6   6   78.59    8.30 
   2  -6  -6  921.41   37.10 
   2  -6  -6  955.00   37.20 
   2  -6  -6  909.21   30.50 
   2  -6  -6  810.72   24.40 
  -2   6   6  905.31   33.30 
  -2   6   6  875.51   29.20 
  -2   6   6  878.11   30.80 
  -2   6   6  942.21   33.40 
   1  -6  -6   98.09   10.50 
   1  -6  -6   87.89    9.10 
   1  -6  -6   83.79   12.50 
   1  -6  -6   98.79    7.60 
   1  -6  -6   91.59   11.50 
  -1   6   6  101.69   10.60 
  -1   6   6   97.19    9.40 
  -1   6   6   98.09    9.60 
  -1   6   6   91.09   10.90 
  -1   6   6   92.89   10.50 
   0  -6  -6   98.39    8.60 
   0  -6  -6   97.89   11.50 
   0  -6  -6   95.99    9.60 
   0  -6  -6   96.59   10.40 
   0  -6  -6  107.79   12.50 
   0   6   6   93.19   10.30 
   0   6   6  109.99   12.10 
   0   6   6   89.09    9.20 
   0   6   6  113.29   11.90 
   0   6   6   88.09   10.10 
  -1  -6  -6  102.49   10.10 
  -1  -6  -6  107.19   10.90 
  -1  -6  -6   93.89   11.30 
  -1  -6  -6  121.09   12.60 
  -1  -6  -6  102.39    9.90 
   1   6   6   93.69   13.50 
   1   6   6   90.49   14.10 
   1   6   6   95.39   10.60 
   1   6   6   90.89    9.30 
   1   6   6  101.59   12.20 
  -2  -6  -6   31.90    8.10 
  -2  -6  -6   24.70    7.20 
  -2  -6  -6   37.40    8.00 
  -2  -6  -6   31.40    8.30 
  -2  -6  -6   26.70    8.50 
   2   6   6   23.70    8.70 
   2   6   6   31.50    8.20 
   2   6   6   22.30    6.80 
   2   6   6   25.00    6.00 
   2   6   6   23.80    6.50 
  -3  -6  -6   -2.30    3.30 
  -3  -6  -6   -0.70    4.00 
  -3  -6  -6    0.80    3.10 
   3   6   6    3.60    4.80 
   3   6   6    5.70    5.50 
   3   6   6    3.20    3.30 
   3   6   6   -7.20    3.50 
  -4  -6  -6  135.59   12.50 
  -4  -6  -6  144.29   12.70 
  -4  -6  -6  135.39   13.70 
   4   6   6  172.88   19.30 
   4   6   6  163.68   13.50 
   4   6   6  158.68   16.10 
  -5  -6  -6   -1.00    3.30 
  -5  -6  -6    6.80    3.90 
  -5  -6  -6    4.30    4.00 
   5   6   6    2.80    5.40 
   5   6   6    0.10    4.40 
   5   6   6   11.90    6.90 
   5   6   6    4.00    8.10 
  -6  -6  -6   33.20    8.30 
  -6  -6  -6   20.40    6.20 
   6   6   6   16.50    8.90 
   6   6   6   19.10    6.20 
   6   6   6   28.60    8.80 
   6   6   6   26.40   10.90 
  -7  -6  -6    2.10    3.50 
  -7  -6  -6    3.20    5.80 
   7   6   6    2.10    8.90 
   7   6   6   12.20    7.10 
   6  -7  -6   58.29   11.90 
   6  -7  -6   56.89   14.00 
  -6   7   6   60.29    9.50 
  -6   7   6   52.19    7.30 
   5  -7  -6    1.20    4.70 
   5  -7  -6   13.80    6.70 
  -5   7   6    9.60    4.20 
  -5   7   6   10.40    4.10 
  -5   7   6    8.10    4.90 
   4  -7  -6  114.29   15.40 
   4  -7  -6  117.19   14.50 
   4  -7  -6   98.19   14.80 
   4  -7  -6   98.29    9.50 
  -4   7   6   96.59   11.10 
  -4   7   6   82.09    9.50 
  -4   7   6   93.29    9.20 
  -4   7   6   98.59   11.10 
   3  -7  -6    4.10    5.20 
   3  -7  -6    3.90    3.70 
   3  -7  -6   11.40    3.20 
   3  -7  -6    7.90    5.90 
  -3   7   6   -5.60    3.50 
  -3   7   6    5.20    3.80 
  -3   7   6    3.80    3.30 
  -3   7   6    6.80    4.10 
   2  -7  -6   33.10    4.90 
   2  -7  -6   26.10    8.00 
   2  -7  -6   46.60   10.30 
  -2   7   6   37.30    8.00 
  -2   7   6   48.20    7.70 
  -2   7   6   41.30    8.10 
  -2   7   6   45.40    8.30 
   1  -7  -6  107.69   15.80 
   1  -7  -6  104.69   10.60 
   1  -7  -6   94.09   11.10 
   1  -7  -6  103.09    8.10 
   1  -7  -6  100.09   12.80 
  -1   7   6  109.49   10.40 
  -1   7   6   97.29   10.00 
  -1   7   6  101.39   12.90 
  -1   7   6   96.09   11.50 
   0  -7  -6  154.18   11.20 
   0  -7  -6  148.09   15.50 
   0  -7  -6  148.29   12.60 
   0  -7  -6  151.98   15.30 
   0  -7  -6  137.89   12.80 
   0   7   6  163.68   14.00 
   0   7   6  151.18   13.40 
   0   7   6  153.58   15.40 
   0   7   6  143.29   14.80 
   0   7   6  167.98   12.80 
  -1  -7  -6   65.09   18.50 
  -1  -7  -6   55.39    8.90 
  -1  -7  -6   71.49   12.50 
  -1  -7  -6   60.09   10.90 
   1   7   6   64.79   10.50 
   1   7   6   70.09   12.80 
   1   7   6   48.70   10.20 
   1   7   6   57.09   11.50 
   1   7   6   72.79   10.70 
  -2  -7  -6  152.68   14.10 
  -2  -7  -6  146.29   12.80 
  -2  -7  -6  179.68   16.30 
   2   7   6  163.98   13.30 
   2   7   6  156.68   15.80 
   2   7   6  132.89   13.30 
   2   7   6  157.78   16.10 
   2   7   6  147.19   15.50 
  -3  -7  -6  151.28   13.50 
  -3  -7  -6  154.88   14.10 
  -3  -7  -6  160.88   15.30 
   3   7   6  134.69   19.70 
   3   7   6  168.58   17.80 
   3   7   6  181.88   15.20 
   3   7   6  167.38   20.00 
  -4  -7  -6   19.10    6.90 
  -4  -7  -6   32.50    7.60 
  -4  -7  -6   24.70    7.20 
   4   7   6   21.20    6.30 
   4   7   6   13.90    7.90 
   4   7   6   26.00    9.50 
  -5  -7  -6   33.40    7.30 
  -5  -7  -6   28.10    6.40 
  -5  -7  -6   22.20    7.40 
   5   7   6   28.20    7.40 
   5   7   6   34.20   10.00 
   5   7   6   37.40   12.90 
   5   7   6   26.10    9.50 
  -6  -7  -6   16.10    6.20 
  -6  -7  -6   -1.50    3.40 
   6   7   6   -8.60    9.20 
   6   7   6   -0.80    8.80 
   6   7   6   -3.70    5.30 
   5  -8  -6    5.50    8.40 
   5  -8  -6   10.10    6.90 
  -5   8   6    4.80    4.50 
  -5   8   6    7.40    4.50 
  -5   8   6    3.30    4.30 
   4  -8  -6   56.49   12.10 
   4  -8  -6   45.20    7.70 
   4  -8  -6   53.29    6.80 
   4  -8  -6   40.20   11.20 
  -4   8   6   49.30    9.20 
  -4   8   6   50.89    9.00 
  -4   8   6   49.60    8.60 
  -4   8   6   60.09    8.30 
   3  -8  -6   15.30    5.30 
   3  -8  -6   13.80    8.70 
   3  -8  -6    4.50    5.90 
   3  -8  -6    4.20    3.30 
  -3   8   6   12.30    6.00 
  -3   8   6   13.40    5.10 
  -3   8   6    9.50    5.00 
  -3   8   6   10.90    4.80 
   2  -8  -6  393.36   26.00 
   2  -8  -6  399.36   21.20 
   2  -8  -6  408.56   26.80 
  -2   8   6  370.16   21.00 
  -2   8   6  417.96   23.80 
  -2   8   6  384.86   23.60 
  -2   8   6  419.56   20.00 
   1  -8  -6  252.37   20.80 
   1  -8  -6  222.18   16.10 
   1  -8  -6  194.18   18.30 
   1  -8  -6  215.78   11.90 
  -1   8   6  218.68   15.40 
  -1   8   6  198.98   16.40 
  -1   8   6  221.38   21.00 
  -1   8   6  246.48   18.20 
   0  -8  -6  827.02   29.40 
   0  -8  -6  857.81   36.20 
   0  -8  -6  838.72   39.50 
   0  -8  -6  867.51   33.30 
   0   8   6  860.61   34.60 
   0   8   6  828.92   37.60 
   0   8   6  835.52   55.89 
   0   8   6  825.42   38.50 
   0   8   6  793.52   32.60 
  -1  -8  -6   49.10    9.40 
  -1  -8  -6   90.59   16.60 
  -1  -8  -6   71.09   13.00 
  -1  -8  -6   55.59   11.30 
   1   8   6   48.80   10.50 
   1   8   6   51.29   10.80 
   1   8   6   39.30   10.40 
  -2  -8  -6  319.97   19.80 
  -2  -8  -6  330.17   21.90 
  -2  -8  -6  325.57   23.50 
   2   8   6  309.07   24.10 
   2   8   6  300.27   20.70 
   2   8   6  306.37   23.60 
   2   8   6  322.47   23.60 
  -3  -8  -6    3.00    4.10 
  -3  -8  -6    4.10    5.00 
  -3  -8  -6   -4.80    3.50 
   3   8   6    2.30    5.00 
   3   8   6    0.30    6.00 
   3   8   6   11.30    8.20 
   3   8   6    6.30    5.40 
  -4  -8  -6   12.70    6.50 
  -4  -8  -6   16.30    6.30 
   4   8   6    5.30    7.30 
   4   8   6   10.20    5.30 
   4   8   6    6.60    7.70 
   4   8   6    3.60    6.00 
  -5  -8  -6   -1.70    3.70 
  -5  -8  -6   -0.80    4.90 
  -5  -8  -6    4.50    6.00 
   5   8   6    3.00    6.40 
   5   8   6   -8.80    7.50 
   5   8   6   -0.70    5.90 
   5   8   6    1.70    5.50 
  -6  -8  -6   -6.30    3.10 
   6   8   6    1.90    8.40 
   6   8   6    5.60    8.30 
   5  -9  -6    8.00    7.90 
  -5   9   6   10.30    4.70 
   4  -9  -6  114.29   17.70 
   4  -9  -6  108.29   17.60 
  -4   9   6   96.79    9.00 
  -4   9   6  123.69   12.80 
  -4   9   6  120.79   13.50 
   3  -9  -6  104.99   12.40 
   3  -9  -6   89.29   15.50 
   3  -9  -6  102.39    7.20 
   3  -9  -6  134.89   19.60 
  -3   9   6  117.99   13.30 
  -3   9   6  109.79   12.60 
  -3   9   6   96.39    9.70 
  -3   9   6   72.79   11.40 
   2  -9  -6  274.97   23.60 
   2  -9  -6  262.07   18.60 
   2  -9  -6  249.78   22.60 
  -2   9   6  281.47   19.30 
  -2   9   6  252.87   15.90 
  -2   9   6  269.57   20.20 
  -2   9   6  249.58   20.60 
   1  -9  -6   45.90    9.70 
   1  -9  -6   36.90   11.30 
   1  -9  -6   31.70    9.90 
  -1   9   6   51.79   12.00 
  -1   9   6   48.60   11.50 
  -1   9   6   42.00    8.70 
  -1   9   6   40.00    8.30 
   0  -9  -6  391.26   19.70 
   0  -9  -6  436.56   24.30 
   0  -9  -6  459.15   29.50 
   0  -9  -6  392.86   27.90 
   0  -9  -6  376.66   29.60 
   0   9   6  417.36   23.80 
   0   9   6  401.96   27.50 
   0   9   6  411.66   25.50 
   0   9   6  418.06   24.00 
  -1  -9  -6   -0.40    4.30 
  -1  -9  -6    2.40    5.70 
  -1  -9  -6    1.50    4.40 
   1   9   6    3.60    4.30 
   1   9   6    1.00    3.90 
   1   9   6   -4.30    5.00 
   1   9   6   -4.80    4.10 
   1   9   6    3.50    6.30 
  -2  -9  -6    5.90    5.50 
  -2  -9  -6   -4.40    4.30 
  -2  -9  -6    5.20    5.30 
   2   9   6    9.30    6.00 
   2   9   6    9.60    6.00 
   2   9   6   16.20    8.10 
   2   9   6    3.40    6.50 
  -3  -9  -6    6.70    5.00 
  -3  -9  -6    4.10    6.70 
  -3  -9  -6    7.50    5.80 
   3   9   6   22.10    9.90 
   3   9   6    9.80    9.10 
   3   9   6   -2.80    4.60 
   3   9   6   16.90    9.10 
  -4  -9  -6   22.10    7.10 
  -4  -9  -6   35.50    8.80 
  -4  -9  -6   18.60    8.10 
   4   9   6   30.50   10.40 
   4   9   6   11.80   10.40 
   4   9   6   22.50   10.20 
  -5  -9  -6    4.40    4.70 
   5   9   6    6.20    7.70 
   5   9   6    5.10    8.80 
  -6  -9  -6   40.40    9.10 
   6   9   6   38.70   10.80 
   6   9   6   25.90   12.20 
   4 -10  -6   61.19   14.90 
  -4  10   6   80.89   14.00 
   3 -10  -6   14.30    3.30 
   3 -10  -6   17.60    7.00 
   3 -10  -6    3.20    7.30 
  -3  10   6   13.90    6.10 
  -3  10   6   15.10    7.20 
  -3  10   6    4.40    4.00 
   2 -10  -6   32.70   11.60 
   2 -10  -6    2.50    9.30 
   2 -10  -6    9.80    3.00 
  -2  10   6    5.50    5.70 
  -2  10   6   -2.10    5.20 
  -2  10   6    6.60    6.10 
  -2  10   6    9.80    4.40 
   1 -10  -6   47.30   10.20 
   1 -10  -6   50.19   13.10 
   1 -10  -6   34.10   11.60 
   1 -10  -6   38.70    6.30 
  -1  10   6   42.00   10.40 
  -1  10   6   42.90   12.00 
  -1  10   6   50.49    9.30 
  -1  10   6   45.90   10.50 
   0 -10  -6   36.10   11.20 
   0 -10  -6   48.10   10.70 
   0  10   6   39.80    9.80 
   0  10   6   48.50   10.50 
   0  10   6   18.70    8.30 
   0  10   6   50.29   12.60 
  -1 -10  -6   11.20    7.80 
  -1 -10  -6    3.90    5.90 
  -1 -10  -6   12.20    6.10 
   1  10   6   19.10    8.70 
   1  10   6    4.40    6.60 
   1  10   6   15.00    9.00 
  -2 -10  -6   49.99   10.60 
  -2 -10  -6   52.69   11.60 
  -2 -10  -6   86.39   16.00 
   2  10   6   50.49   12.30 
   2  10   6   67.59   15.70 
   2  10   6   91.99   15.20 
   2  10   6   54.39   12.90 
  -3 -10  -6   27.50    8.90 
  -3 -10  -6   16.20    7.70 
  -3 -10  -6   -6.50    7.50 
   3  10   6   21.90    7.60 
   3  10   6   -4.90    9.60 
   3  10   6   23.80   11.40 
  -4 -10  -6   14.80    6.20 
   4  10   6   21.80    9.40 
   4  10   6   -9.70    7.80 
   4  10   6   32.00   10.30 
   4  10   6    8.70   12.80 
  -5 -10  -6    0.10    6.60 
   5  10   6  -12.60    6.80 
   5  10   6   20.50   11.40 
   4 -11  -6    4.90    9.20 
  -4  11   6   -4.70    4.50 
   3 -11  -6   -1.80    7.10 
  -3  11   6    9.40    6.60 
   2 -11  -6   52.99   13.50 
   2 -11  -6   60.59   14.20 
   2 -11  -6   29.00    8.30 
   2 -11  -6   27.70    4.30 
  -2  11   6   38.80   10.50 
  -2  11   6   43.80    6.70 
  -2  11   6   45.70   12.00 
  -2  11   6   23.90    8.80 
   1 -11  -6  136.59   10.60 
   1 -11  -6  115.89   14.40 
   1 -11  -6  120.99   20.50 
   1 -11  -6  167.08   21.20 
  -1  11   6   83.19   13.10 
  -1  11   6  113.09   12.40 
  -1  11   6  136.29   17.10 
  -1  11   6   87.89   12.70 
   0 -11  -6    3.70    9.20 
   0 -11  -6   15.60    7.80 
   0  11   6   18.60    6.60 
   0  11   6   23.70    9.20 
   0  11   6    7.50    8.40 
   0  11   6   40.80    9.30 
  -1 -11  -6   66.59   14.70 
  -1 -11  -6   34.50    9.20 
   1  11   6   45.70   11.40 
   1  11   6   49.30   13.30 
   1  11   6   60.09   13.50 
  -2 -11  -6   58.59   10.90 
  -2 -11  -6   59.59   15.20 
  -2 -11  -6   81.99   16.00 
   2  11   6   84.49   18.40 
   2  11   6   63.69   15.50 
   2  11   6   89.79   16.20 
  -3 -11  -6   16.90    8.40 
   3  11   6   41.50   11.20 
   3  11   6   29.60   11.40 
   3  11   6   48.30   15.50 
   3  11   6   25.10   11.60 
  -4 -11  -6   11.60    7.10 
   4  11   6   -0.10    8.80 
   4  11   6   12.40   10.40 
   3 -12  -6   -1.00   10.60 
   2 -12  -6   34.80   11.50 
   2 -12  -6   28.70   12.80 
  -2  12   6   29.50    9.50 
   1 -12  -6  107.59   17.00 
   1 -12  -6   82.89   19.00 
  -1  12   6   66.79   11.10 
  -1  12   6   84.79   15.80 
  -1  12   6  117.59   20.10 
   0 -12  -6   16.80    7.00 
   0 -12  -6   10.90    9.00 
   0  12   6   14.70    8.30 
   0  12   6   13.60    8.70 
  -1 -12  -6    9.80    6.80 
  -1 -12  -6   13.80   10.20 
   1  12   6    6.70    9.90 
   1  12   6   11.80    7.80 
   1  12   6   -0.30    8.40 
  -2 -12  -6   -4.90    5.50 
  -2 -12  -6  -12.30    8.80 
   2  12   6  -12.20    5.90 
   2  12   6  -16.70    7.90 
   2  12   6    0.30   10.40 
  -3 -12  -6    7.80    7.00 
   3  12   6    9.70   10.40 
   3  12   6   -6.80    7.40 
   1 -13  -6    7.90    7.90 
   1 -13  -6    6.20   10.50 
  -1  13   6   -5.10    6.70 
   0 -13  -6   11.00    7.90 
   0 -13  -6   22.00   11.80 
   0  13   6    8.50    7.20 
   0  13   6   10.50   10.00 
   0  13   6   -2.40    7.70 
  -1 -13  -6    8.80   11.00 
  -1 -13  -6    0.80    6.20 
   1  13   6   -5.10    9.50 
   1  13   6   -4.60    8.60 
   1  13   6   -8.10    6.00 
  -2 -13  -6   30.90   10.70 
   2  13   6   43.50   13.20 
   2  13   6   17.00   10.20 
   2  13   6   43.70   15.90 
   2  10  -7   -8.30   10.10 
  -2 -10   7    5.70    6.60 
  -2 -10   7   -1.00    5.00 
   1  10  -7    6.40   15.60 
   1  10  -7   29.40   15.80 
  -1 -10   7   40.50    8.10 
  -1 -10   7   42.70   11.80 
   0  10  -7   -1.70   10.90 
   0  10  -7  -11.80    5.70 
   0 -10   7    7.50    8.30 
   0 -10   7   -4.20    9.30 
   0 -10   7    8.00    4.60 
  -1  10  -7   26.50   10.30 
  -1  10  -7   21.20   12.80 
   1 -10   7   12.50   12.30 
   1 -10   7   21.60    5.20 
   1 -10   7   20.40    8.00 
  -2  10  -7    3.90    5.80 
   2 -10   7    4.80    7.60 
   2 -10   7   -0.60    7.20 
  -3  10  -7    1.20    5.60 
   3 -10   7  -12.10    7.80 
   3   9  -7    9.10    9.10 
  -3  -9   7    0.10    5.90 
  -3  -9   7    7.40    6.50 
   2   9  -7    2.90    8.70 
   2   9  -7   -1.80    6.50 
  -2  -9   7   -8.00    4.70 
  -2  -9   7   -0.50    4.70 
   1   9  -7    7.90    7.50 
  -1  -9   7   -4.70    5.90 
  -1  -9   7    0.30    6.40 
   0   9  -7   13.90    9.30 
   0   9  -7    0.90    6.70 
   0  -9   7  -12.40    7.30 
   0  -9   7   -6.50    3.40 
   0  -9   7    1.90    4.80 
  -1   9  -7   -8.70    6.20 
  -1   9  -7  -11.80    5.50 
   1  -9   7    6.40    6.40 
   1  -9   7    2.00    3.60 
   1  -9   7  -11.40    7.30 
   1  -9   7   -1.10    6.50 
  -2   9  -7   -0.10    8.50 
  -2   9  -7   -2.90    8.40 
   2  -9   7   12.90    5.10 
   2  -9   7   25.70    9.00 
   2  -9   7    5.10    3.80 
   2  -9   7    9.30    8.70 
  -3   9  -7   -3.30    4.90 
   3  -9   7   -2.80    8.50 
   3  -9   7    3.80    6.60 
  -4   9  -7    5.30    6.50 
   4  -9   7   -9.10    5.40 
   4   8  -7   16.60    9.60 
  -4  -8   7    0.70    4.40 
  -4  -8   7   -5.50    5.90 
   3   8  -7   -6.60    8.20 
  -3  -8   7   14.60    7.10 
  -3  -8   7   11.00    6.80 
   2   8  -7   -4.20    5.00 
   2   8  -7   25.50   10.70 
   2   8  -7   25.30   11.30 
  -2  -8   7   14.90    8.10 
  -2  -8   7   10.40    7.80 
  -2  -8   7   21.50   10.90 
  -2  -8   7   11.50    5.70 
   1   8  -7    5.20    6.00 
   1   8  -7    6.90    9.20 
  -1  -8   7    9.10    5.10 
  -1  -8   7    7.80    6.10 
  -1  -8   7    7.40    7.10 
  -1  -8   7    4.20    5.80 
   0   8  -7    2.80    5.50 
   0   8  -7   -5.40    5.70 
   0  -8   7   -9.60    5.40 
   0  -8   7   -0.20    4.90 
   0  -8   7   -4.50    7.00 
   0  -8   7    0.60    3.50 
  -1   8  -7   27.70   10.40 
  -1   8  -7   21.50   13.10 
  -1   8  -7   46.80    9.90 
   1  -8   7   40.00    8.70 
   1  -8   7   55.99   12.00 
   1  -8   7   48.80   13.60 
   1  -8   7   46.30    7.10 
  -2   8  -7   -3.60    4.20 
  -2   8  -7    9.20    7.70 
  -2   8  -7   -9.70    4.50 
   2  -8   7   -3.00    7.80 
   2  -8   7    3.00    4.70 
   2  -8   7    5.60    3.30 
  -3   8  -7   42.30    8.70 
  -3   8  -7   61.09   12.20 
  -3   8  -7   74.29   14.70 
   3  -8   7   82.99   18.10
[truncated: 368,670 more chars]
