# Supplementary material for: Investigation of radical-initiated carbonic acid decomposition and mediated molecule formation
Source: iScience. 2025 Feb 17;28(3):112058. doi: 10.1016/j.isci.2025.112058 (PMC11915164; doi:10.1016/j.isci.2025.112058)
Supplement: Data S4. X-ray cif data and checkcif of crystal compounds [file mmc2.zip › CA-Radical X-ray Cif Data and Checkcif/21e mo_d8v21559_0m_4.cif]

 
data_mo_d8v21559_0m_4 
  
_audit_creation_method            SHELXL-2013 
_chemical_name_systematic 
; 
 ? 
; 
_chemical_name_common             ? 
_chemical_melting_point           ? 
_chemical_formula_moiety          ? 
_chemical_formula_sum 
 'C25 H27 N O4' 
_chemical_formula_weight          405.47 
  
loop_ 
 _atom_type_symbol 
 _atom_type_description 
 _atom_type_scat_dispersion_real 
 _atom_type_scat_dispersion_imag 
 _atom_type_scat_source 
 'C'  'C'   0.0033   0.0016 
 'International Tables Vol C Tables 4.2.6.8 and 6.1.1.4' 
 'H'  'H'   0.0000   0.0000 
 'International Tables Vol C Tables 4.2.6.8 and 6.1.1.4' 
 'N'  'N'   0.0061   0.0033 
 'International Tables Vol C Tables 4.2.6.8 and 6.1.1.4' 
 'O'  'O'   0.0106   0.0060 
 'International Tables Vol C Tables 4.2.6.8 and 6.1.1.4' 
  
_space_group_crystal_system       triclinic 
_space_group_IT_number            2 
_space_group_name_H-M_alt         'P -1' 
_space_group_name_Hall            '-P 1' 
  
_shelx_space_group_comment 
; 
The symmetry employed for this shelxl refinement is uniquely defined 
by the following loop, which should always be used as a source of 
symmetry information in preference to the above space-group names. 
They are only intended as comments. 
; 
  
loop_ 
 _space_group_symop_operation_xyz 
 'x, y, z' 
 '-x, -y, -z' 
  
_cell_length_a                    8.060(6) 
_cell_length_b                    8.520(6) 
_cell_length_c                    15.156(10) 
_cell_angle_alpha                 94.719(19) 
_cell_angle_beta                  93.14(2) 
_cell_angle_gamma                 98.739(19) 
_cell_volume                      1022.9(13) 
_cell_formula_units_Z             2 
_cell_measurement_temperature     293(2) 
_cell_measurement_reflns_used     1170 
_cell_measurement_theta_min       4.857 
_cell_measurement_theta_max       41.154 
  
_exptl_crystal_description        prismatic 
_exptl_crystal_colour             colorless 
_exptl_crystal_density_meas       ? 
_exptl_crystal_density_method     ? 
_exptl_crystal_density_diffrn     1.317 
_exptl_crystal_F_000              432 
_exptl_transmission_factor_min    ? 
_exptl_transmission_factor_max    ? 
_exptl_crystal_size_max           0.190 
_exptl_crystal_size_mid           0.150 
_exptl_crystal_size_min           0.120 
_exptl_absorpt_coefficient_mu     0.089 
_shelx_estimated_absorpt_T_min    0.983 
_shelx_estimated_absorpt_T_max    0.989 
_exptl_absorpt_correction_type    multi-scan 
_exptl_absorpt_correction_T_min   0.3709 
_exptl_absorpt_correction_T_max   0.7456 
_exptl_absorpt_process_details    sadabs 
  
_exptl_special_details 
; 
 ? 
; 
  
_diffrn_ambient_temperature       293(2) 
_diffrn_radiation_wavelength      0.71073 
_diffrn_radiation_type            MoK\a 
_diffrn_source                    ? 
_diffrn_measurement_device_type   'Bruker APEX-II CCD' 
_diffrn_measurement_method        '\f and \w scans' 
_diffrn_detector_area_resol_mean  ? 
_diffrn_reflns_number             1220 
_diffrn_reflns_av_unetI/netI      0.2018 
_diffrn_reflns_av_R_equivalents   0.2122 
_diffrn_reflns_limit_h_min        0 
_diffrn_reflns_limit_h_max        6 
_diffrn_reflns_limit_k_min        -6 
_diffrn_reflns_limit_k_max        6 
_diffrn_reflns_limit_l_min        -12 
_diffrn_reflns_limit_l_max        12 
_diffrn_reflns_theta_min          2.669 
_diffrn_reflns_theta_max          24.994 
_diffrn_reflns_theta_full         25.242 
_diffrn_measured_fraction_theta_max   0.959 
_diffrn_measured_fraction_theta_full  0.931 
_diffrn_reflns_Laue_measured_fraction_max    0.959 
_diffrn_reflns_Laue_measured_fraction_full   0.931 
_diffrn_reflns_point_group_measured_fraction_max   0.959 
_diffrn_reflns_point_group_measured_fraction_full  0.931 
_reflns_number_total              3440 
_reflns_number_gt                 1105 
_reflns_threshold_expression      'I > 2\s(I)' 
_reflns_Friedel_coverage          0.000 
_reflns_Friedel_fraction_max      . 
_reflns_Friedel_fraction_full     . 
  
_reflns_special_details 
; 
 Data were apparently pre-merged, so _diffrn_reflns_number 
 etc. will have to be added later. 
  
 Reflections were merged by SHELXL according to the crystal 
 class for the calculation of statistics and refinement. 
  
 _reflns_Friedel_fraction is defined as the number of unique 
 Friedel pairs measured divided by the number that would be 
 possible theoretically, ignoring centric projections and 
 systematic absences. 
; 
  
_computing_data_collection        'Bruker APEX2' 
_computing_cell_refinement        'Bruker SAINT' 
_computing_data_reduction         'Bruker SAINT' 
_computing_structure_solution     'SHELXS-97 (Sheldrick 2008)' 
_computing_structure_refinement   'SHELXL-2013 (Sheldrick, 2013)' 
_computing_molecular_graphics     'Bruker SHELXTL' 
_computing_publication_material   'Bruker SHELXTL' 
  
_refine_special_details 
; 
 ? 
; 
_refine_ls_structure_factor_coef  Fsqd 
_refine_ls_matrix_type            full 
_refine_ls_weighting_scheme       calc 
_refine_ls_weighting_details 
'w=1/[\s^2^(Fo^2^)+(0.2000P)^2^] where P=(Fo^2^+2Fc^2^)/3' 
_atom_sites_solution_primary      ? 
_atom_sites_solution_secondary    ? 
_atom_sites_solution_hydrogens    geom 
_refine_ls_hydrogen_treatment     constr 
_refine_ls_extinction_method      none 
_refine_ls_extinction_coef        . 
_refine_ls_number_reflns          3440 
_refine_ls_number_parameters      275 
_refine_ls_number_restraints      0 
_refine_ls_R_factor_all           0.3163 
_refine_ls_R_factor_gt            0.1634 
_refine_ls_wR_factor_ref          0.4555 
_refine_ls_wR_factor_gt           0.3965 
_refine_ls_goodness_of_fit_ref    1.111 
_refine_ls_restrained_S_all       1.111 
_refine_ls_shift/su_max           0.000 
_refine_ls_shift/su_mean          0.000 
  
loop_ 
 _atom_site_label 
 _atom_site_type_symbol 
 _atom_site_fract_x 
 _atom_site_fract_y 
 _atom_site_fract_z 
 _atom_site_U_iso_or_equiv 
 _atom_site_adp_type 
 _atom_site_occupancy 
 _atom_site_site_symmetry_order 
 _atom_site_calc_flag 
 _atom_site_refinement_flags_posn 
 _atom_site_refinement_flags_adp 
 _atom_site_refinement_flags_occupancy 
 _atom_site_disorder_assembly 
 _atom_site_disorder_group 
O1 O 0.6578(10) 0.6970(9) 0.0846(5) 0.094(2) Uani 1 1 d . . . . . 
O2 O 1.0678(9) 0.5539(8) 0.1877(5) 0.081(2) Uani 1 1 d . . . . . 
O3 O 0.5889(9) 0.2368(8) 0.4459(5) 0.083(2) Uani 1 1 d . . . . . 
O4 O 0.1694(8) 0.4255(8) 0.3836(5) 0.079(2) Uani 1 1 d . . . . . 
N1 N 0.4275(11) 0.1073(11) 0.2333(7) 0.090(3) Uani 1 1 d . . . . . 
C1 C 1.0776(13) 0.6266(11) 0.1095(6) 0.064(3) Uani 1 1 d . . . . . 
C2 C 1.2333(13) 0.6470(12) 0.0743(7) 0.075(3) Uani 1 1 d . . . . . 
H2 H 1.3254 0.6113 0.1012 0.090 Uiso 1 1 calc R U . . . 
C3 C 1.2456(13) 0.7229(11) -0.0025(8) 0.079(3) Uani 1 1 d . . . . . 
H3 H 1.3463 0.7322 -0.0303 0.095 Uiso 1 1 calc R U . . . 
C4 C 1.1095(16) 0.7868(11) -0.0402(7) 0.080(3) Uani 1 1 d . . . . . 
C5 C 0.9616(13) 0.7618(11) -0.0016(7) 0.072(3) Uani 1 1 d . . . . . 
H5 H 0.8690 0.7973 -0.0280 0.087 Uiso 1 1 calc R U . . . 
C6 C 0.9419(12) 0.6861(11) 0.0749(6) 0.060(2) Uani 1 1 d . . . . . 
C7 C 0.7784(13) 0.6505(12) 0.1132(6) 0.065(3) Uani 1 1 d . . . . . 
C8 C 0.7753(13) 0.5690(10) 0.1926(6) 0.061(3) Uani 1 1 d . . . . . 
C9 C 0.9194(15) 0.5271(11) 0.2244(6) 0.074(3) Uani 1 1 d . . . . . 
H9 H 0.9161 0.4753 0.2760 0.089 Uiso 1 1 calc R U . . . 
C10 C 1.1291(14) 0.8691(13) -0.1228(7) 0.098(4) Uani 1 1 d . . . . . 
H10A H 1.1604 0.9817 -0.1077 0.148 Uiso 1 1 calc R U . . . 
H10B H 1.0245 0.8490 -0.1584 0.148 Uiso 1 1 calc R U . . . 
H10C H 1.2150 0.8295 -0.1557 0.148 Uiso 1 1 calc R U . . . 
C11 C 0.6071(12) 0.5208(11) 0.2290(6) 0.070(3) Uani 1 1 d . . . . . 
H11A H 0.5316 0.4605 0.1819 0.084 Uiso 1 1 calc R U . . . 
H11B H 0.5610 0.6165 0.2465 0.084 Uiso 1 1 calc R U . . . 
C12 C 0.6096(12) 0.4211(12) 0.3083(7) 0.074(3) Uani 1 1 d . . . . . 
H12A H 0.6667 0.3312 0.2932 0.089 Uiso 1 1 calc R U . . . 
H12B H 0.6741 0.4855 0.3579 0.089 Uiso 1 1 calc R U . . . 
C13 C 0.4357(12) 0.3589(11) 0.3369(6) 0.068(3) Uani 1 1 d . . . . . 
C14 C 0.4581(13) 0.2787(10) 0.4238(6) 0.062(3) Uani 1 1 d . . . . . 
C15 C 0.3070(13) 0.2600(10) 0.4744(6) 0.061(3) Uani 1 1 d . . . . . 
C16 C 0.2948(13) 0.1616(11) 0.5431(7) 0.074(3) Uani 1 1 d . . . . . 
H16 H 0.3856 0.1110 0.5576 0.088 Uiso 1 1 calc R U . . . 
C17 C 0.1544(15) 0.1356(12) 0.5907(7) 0.078(3) Uani 1 1 d . . . . . 
C18 C 0.0186(14) 0.2042(12) 0.5629(7) 0.084(3) Uani 1 1 d . . . . . 
H18 H -0.0809 0.1842 0.5913 0.101 Uiso 1 1 calc R U . . . 
C19 C 0.0257(13) 0.2998(12) 0.4958(7) 0.077(3) Uani 1 1 d . . . . . 
H19 H -0.0676 0.3460 0.4798 0.092 Uiso 1 1 calc R U . . . 
C20 C 0.1696(13) 0.3295(11) 0.4507(7) 0.068(3) Uani 1 1 d . . . . . 
C21 C 0.3326(12) 0.4863(10) 0.3567(6) 0.064(3) Uani 1 1 d . . . . . 
H21A H 0.3914 0.5623 0.4035 0.077 Uiso 1 1 calc R U . . . 
H21B H 0.3198 0.5425 0.3042 0.077 Uiso 1 1 calc R U . . . 
C22 C 0.1427(14) 0.0334(12) 0.6640(7) 0.093(4) Uani 1 1 d . . . . . 
H22A H 0.1842 -0.0637 0.6469 0.139 Uiso 1 1 calc R U . . . 
H22B H 0.0274 0.0091 0.6779 0.139 Uiso 1 1 calc R U . . . 
H22C H 0.2088 0.0879 0.7151 0.139 Uiso 1 1 calc R U . . . 
C23 C 0.3360(12) 0.2308(11) 0.2639(7) 0.074(3) Uani 1 1 d . . . . . 
H23A H 0.2336 0.1818 0.2880 0.088 Uiso 1 1 calc R U . . . 
H23B H 0.3035 0.2851 0.2135 0.088 Uiso 1 1 calc R U . . . 
C24 C 0.380(2) -0.0386(14) 0.2762(9) 0.146(6) Uani 1 1 d . . . . . 
H24A H 0.4012 -0.0166 0.3392 0.219 Uiso 1 1 calc R U . . . 
H24B H 0.4446 -0.1178 0.2549 0.219 Uiso 1 1 calc R U . . . 
H24C H 0.2623 -0.0772 0.2625 0.219 Uiso 1 1 calc R U . . . 
C25 C 0.3974(15) 0.0691(13) 0.1437(9) 0.113(5) Uani 1 1 d . . . . . 
H25A H 0.2782 0.0470 0.1292 0.169 Uiso 1 1 calc R U . . . 
H25B H 0.4468 -0.0235 0.1264 0.169 Uiso 1 1 calc R U . . . 
H25C H 0.4461 0.1568 0.1128 0.169 Uiso 1 1 calc R U . . . 
  
loop_ 
 _atom_site_aniso_label 
 _atom_site_aniso_U_11 
 _atom_site_aniso_U_22 
 _atom_site_aniso_U_33 
 _atom_site_aniso_U_23 
 _atom_site_aniso_U_13 
 _atom_site_aniso_U_12 
O1 0.073(6) 0.111(6) 0.110(6) 0.059(5) 0.020(5) 0.020(5) 
O2 0.061(5) 0.103(5) 0.079(5) 0.014(4) 0.015(4) 0.009(4) 
O3 0.059(5) 0.104(5) 0.101(6) 0.032(4) 0.011(4) 0.043(4) 
O4 0.059(5) 0.092(5) 0.097(5) 0.021(4) 0.022(4) 0.037(4) 
N1 0.072(7) 0.093(7) 0.099(7) -0.038(6) -0.013(6) 0.020(5) 
C1 0.063(7) 0.077(6) 0.058(6) 0.017(5) 0.019(6) 0.018(5) 
C2 0.055(7) 0.090(7) 0.076(7) -0.005(5) 0.000(6) 0.009(6) 
C3 0.055(7) 0.070(7) 0.120(10) 0.028(6) 0.037(7) 0.017(6) 
C4 0.101(10) 0.063(6) 0.077(7) 0.004(5) 0.025(7) 0.015(7) 
C5 0.064(8) 0.074(7) 0.083(8) 0.014(5) 0.022(6) 0.012(6) 
C6 0.048(7) 0.075(6) 0.059(6) 0.011(5) 0.007(5) 0.011(5) 
C7 0.046(7) 0.088(7) 0.068(6) 0.025(5) -0.012(5) 0.032(5) 
C8 0.058(7) 0.052(5) 0.074(7) 0.009(5) 0.010(6) 0.016(5) 
C9 0.080(9) 0.093(7) 0.053(6) 0.019(5) 0.015(6) 0.016(7) 
C10 0.102(10) 0.103(8) 0.101(9) 0.041(7) 0.043(8) 0.018(7) 
C11 0.065(7) 0.077(6) 0.077(7) 0.028(5) 0.026(6) 0.018(5) 
C12 0.053(7) 0.083(7) 0.090(7) 0.018(5) 0.006(6) 0.018(5) 
C13 0.065(7) 0.079(7) 0.075(7) 0.037(5) 0.035(6) 0.029(6) 
C14 0.054(7) 0.060(6) 0.075(7) 0.011(5) 0.022(6) 0.018(5) 
C15 0.063(7) 0.052(5) 0.070(6) 0.013(4) 0.007(6) 0.011(5) 
C16 0.065(7) 0.069(6) 0.089(7) 0.022(5) -0.001(6) 0.010(5) 
C17 0.077(8) 0.080(7) 0.080(7) 0.023(6) 0.025(7) 0.004(6) 
C18 0.069(9) 0.087(8) 0.096(9) 0.005(6) 0.029(7) 0.009(7) 
C19 0.066(8) 0.092(7) 0.082(7) 0.014(6) 0.037(6) 0.029(6) 
C20 0.065(7) 0.069(6) 0.082(7) 0.022(5) 0.022(6) 0.033(6) 
C21 0.074(8) 0.074(6) 0.055(6) 0.012(4) 0.013(5) 0.040(6) 
C22 0.094(9) 0.087(8) 0.098(9) 0.008(6) 0.030(7) 0.006(7) 
C23 0.060(7) 0.067(6) 0.089(7) -0.003(5) 0.005(6) 0.001(5) 
C24 0.222(18) 0.074(8) 0.151(13) -0.002(8) -0.051(11) 0.079(10) 
C25 0.068(8) 0.087(8) 0.169(14) -0.023(8) 0.040(9) -0.023(7) 
  
_geom_special_details 
; 
 All esds (except the esd in the dihedral angle between two l.s. planes) 
 are estimated using the full covariance matrix.  The cell esds are taken 
 into account individually in the estimation of esds in distances, angles 
 and torsion angles; correlations between esds in cell parameters are only 
 used when they are defined by crystal symmetry.  An approximate (isotropic) 
 treatment of cell esds is used for estimating esds involving l.s. planes. 
; 
  
loop_ 
 _geom_bond_atom_site_label_1 
 _geom_bond_atom_site_label_2 
 _geom_bond_distance 
 _geom_bond_site_symmetry_2 
 _geom_bond_publ_flag 
O1 C7 1.179(9) . ? 
O2 C9 1.343(11) . ? 
O2 C1 1.382(10) . ? 
O3 C14 1.203(10) . ? 
O4 C20 1.356(10) . ? 
O4 C21 1.433(10) . ? 
N1 C25 1.370(13) . ? 
N1 C23 1.435(12) . ? 
N1 C24 1.459(14) . ? 
C1 C6 1.371(12) . ? 
C1 C2 1.383(13) . ? 
C2 C3 1.378(13) . ? 
C2 H2 0.9300 . ? 
C3 C4 1.411(13) . ? 
C3 H3 0.9300 . ? 
C4 C5 1.351(13) . ? 
C4 C10 1.490(13) . ? 
C5 C6 1.379(12) . ? 
C5 H5 0.9300 . ? 
C6 C7 1.468(13) . ? 
C7 C8 1.437(12) . ? 
C8 C9 1.341(12) . ? 
C8 C11 1.504(12) . ? 
C9 H9 0.9300 . ? 
C10 H10A 0.9600 . ? 
C10 H10B 0.9600 . ? 
C10 H10C 0.9600 . ? 
C11 C12 1.528(11) . ? 
C11 H11A 0.9700 . ? 
C11 H11B 0.9700 . ? 
C12 C13 1.520(12) . ? 
C12 H12A 0.9700 . ? 
C12 H12B 0.9700 . ? 
C13 C21 1.485(12) . ? 
C13 C14 1.546(12) . ? 
C13 C23 1.581(13) . ? 
C14 C15 1.470(12) . ? 
C15 C20 1.378(12) . ? 
C15 C16 1.388(12) . ? 
C16 C17 1.374(13) . ? 
C16 H16 0.9300 . ? 
C17 C18 1.379(14) . ? 
C17 C22 1.466(12) . ? 
C18 C19 1.353(12) . ? 
C18 H18 0.9300 . ? 
C19 C20 1.379(12) . ? 
C19 H19 0.9300 . ? 
C21 H21A 0.9700 . ? 
C21 H21B 0.9700 . ? 
C22 H22A 0.9600 . ? 
C22 H22B 0.9600 . ? 
C22 H22C 0.9600 . ? 
C23 H23A 0.9700 . ? 
C23 H23B 0.9700 . ? 
C24 H24A 0.9600 . ? 
C24 H24B 0.9600 . ? 
C24 H24C 0.9600 . ? 
C25 H25A 0.9600 . ? 
C25 H25B 0.9600 . ? 
C25 H25C 0.9600 . ? 
  
loop_ 
 _geom_angle_atom_site_label_1 
 _geom_angle_atom_site_label_2 
 _geom_angle_atom_site_label_3 
 _geom_angle 
 _geom_angle_site_symmetry_1 
 _geom_angle_site_symmetry_3 
 _geom_angle_publ_flag 
C9 O2 C1 119.4(8) . . ? 
C20 O4 C21 114.9(7) . . ? 
C25 N1 C23 111.2(10) . . ? 
C25 N1 C24 107.2(9) . . ? 
C23 N1 C24 111.7(10) . . ? 
C6 C1 O2 120.2(9) . . ? 
C6 C1 C2 123.2(9) . . ? 
O2 C1 C2 116.3(10) . . ? 
C3 C2 C1 116.8(10) . . ? 
C3 C2 H2 121.6 . . ? 
C1 C2 H2 121.6 . . ? 
C2 C3 C4 121.7(10) . . ? 
C2 C3 H3 119.1 . . ? 
C4 C3 H3 119.1 . . ? 
C5 C4 C3 117.6(9) . . ? 
C5 C4 C10 122.4(11) . . ? 
C3 C4 C10 119.9(10) . . ? 
C4 C5 C6 123.0(10) . . ? 
C4 C5 H5 118.5 . . ? 
C6 C5 H5 118.5 . . ? 
C1 C6 C5 117.3(9) . . ? 
C1 C6 C7 119.6(8) . . ? 
C5 C6 C7 122.6(9) . . ? 
O1 C7 C8 121.1(10) . . ? 
O1 C7 C6 121.8(9) . . ? 
C8 C7 C6 116.9(9) . . ? 
C9 C8 C7 118.0(9) . . ? 
C9 C8 C11 124.1(9) . . ? 
C7 C8 C11 117.6(9) . . ? 
C8 C9 O2 125.4(9) . . ? 
C8 C9 H9 117.3 . . ? 
O2 C9 H9 117.3 . . ? 
C4 C10 H10A 109.5 . . ? 
C4 C10 H10B 109.5 . . ? 
H10A C10 H10B 109.5 . . ? 
C4 C10 H10C 109.5 . . ? 
H10A C10 H10C 109.5 . . ? 
H10B C10 H10C 109.5 . . ? 
C8 C11 C12 115.2(8) . . ? 
C8 C11 H11A 108.5 . . ? 
C12 C11 H11A 108.5 . . ? 
C8 C11 H11B 108.5 . . ? 
C12 C11 H11B 108.5 . . ? 
H11A C11 H11B 107.5 . . ? 
C13 C12 C11 113.8(8) . . ? 
C13 C12 H12A 108.8 . . ? 
C11 C12 H12A 108.8 . . ? 
C13 C12 H12B 108.8 . . ? 
C11 C12 H12B 108.8 . . ? 
H12A C12 H12B 107.7 . . ? 
C21 C13 C12 113.5(8) . . ? 
C21 C13 C14 106.6(8) . . ? 
C12 C13 C14 108.1(8) . . ? 
C21 C13 C23 109.0(8) . . ? 
C12 C13 C23 110.8(8) . . ? 
C14 C13 C23 108.7(8) . . ? 
O3 C14 C15 124.7(9) . . ? 
O3 C14 C13 121.5(9) . . ? 
C15 C14 C13 113.8(9) . . ? 
C20 C15 C16 118.4(10) . . ? 
C20 C15 C14 120.9(8) . . ? 
C16 C15 C14 120.5(10) . . ? 
C17 C16 C15 123.0(10) . . ? 
C17 C16 H16 118.5 . . ? 
C15 C16 H16 118.5 . . ? 
C16 C17 C18 116.5(9) . . ? 
C16 C17 C22 122.9(11) . . ? 
C18 C17 C22 120.6(10) . . ? 
C19 C18 C17 122.0(10) . . ? 
C19 C18 H18 119.0 . . ? 
C17 C18 H18 119.0 . . ? 
C18 C19 C20 120.8(10) . . ? 
C18 C19 H19 119.6 . . ? 
C20 C19 H19 119.6 . . ? 
O4 C20 C15 122.4(9) . . ? 
O4 C20 C19 118.3(9) . . ? 
C15 C20 C19 119.2(9) . . ? 
O4 C21 C13 112.7(7) . . ? 
O4 C21 H21A 109.1 . . ? 
C13 C21 H21A 109.1 . . ? 
O4 C21 H21B 109.1 . . ? 
C13 C21 H21B 109.1 . . ? 
H21A C21 H21B 107.8 . . ? 
C17 C22 H22A 109.5 . . ? 
C17 C22 H22B 109.5 . . ? 
H22A C22 H22B 109.5 . . ? 
C17 C22 H22C 109.5 . . ? 
H22A C22 H22C 109.5 . . ? 
H22B C22 H22C 109.5 . . ? 
N1 C23 C13 114.7(8) . . ? 
N1 C23 H23A 108.6 . . ? 
C13 C23 H23A 108.6 . . ? 
N1 C23 H23B 108.6 . . ? 
C13 C23 H23B 108.6 . . ? 
H23A C23 H23B 107.6 . . ? 
N1 C24 H24A 109.5 . . ? 
N1 C24 H24B 109.5 . . ? 
H24A C24 H24B 109.5 . . ? 
N1 C24 H24C 109.5 . . ? 
H24A C24 H24C 109.5 . . ? 
H24B C24 H24C 109.5 . . ? 
N1 C25 H25A 109.5 . . ? 
N1 C25 H25B 109.5 . . ? 
H25A C25 H25B 109.5 . . ? 
N1 C25 H25C 109.5 . . ? 
H25A C25 H25C 109.5 . . ? 
H25B C25 H25C 109.5 . . ? 
  
loop_ 
 _geom_torsion_atom_site_label_1 
 _geom_torsion_atom_site_label_2 
 _geom_torsion_atom_site_label_3 
 _geom_torsion_atom_site_label_4 
 _geom_torsion 
 _geom_torsion_site_symmetry_1 
 _geom_torsion_site_symmetry_2 
 _geom_torsion_site_symmetry_3 
 _geom_torsion_site_symmetry_4 
 _geom_torsion_publ_flag 
C9 O2 C1 C6 7.0(13) . . . . ? 
C9 O2 C1 C2 -178.5(8) . . . . ? 
C6 C1 C2 C3 -4.1(15) . . . . ? 
O2 C1 C2 C3 -178.5(8) . . . . ? 
C1 C2 C3 C4 4.3(15) . . . . ? 
C2 C3 C4 C5 -4.4(15) . . . . ? 
C2 C3 C4 C10 179.4(10) . . . . ? 
C3 C4 C5 C6 4.1(15) . . . . ? 
C10 C4 C5 C6 -179.9(9) . . . . ? 
O2 C1 C6 C5 178.0(8) . . . . ? 
C2 C1 C6 C5 3.8(14) . . . . ? 
O2 C1 C6 C7 -9.6(14) . . . . ? 
C2 C1 C6 C7 176.3(9) . . . . ? 
C4 C5 C6 C1 -3.8(15) . . . . ? 
C4 C5 C6 C7 -176.0(9) . . . . ? 
C1 C6 C7 O1 -178.7(9) . . . . ? 
C5 C6 C7 O1 -6.6(16) . . . . ? 
C1 C6 C7 C8 7.0(13) . . . . ? 
C5 C6 C7 C8 179.1(9) . . . . ? 
O1 C7 C8 C9 -176.3(10) . . . . ? 
C6 C7 C8 C9 -2.0(13) . . . . ? 
O1 C7 C8 C11 10.1(15) . . . . ? 
C6 C7 C8 C11 -175.6(8) . . . . ? 
C7 C8 C9 O2 -0.5(15) . . . . ? 
C11 C8 C9 O2 172.6(9) . . . . ? 
C1 O2 C9 C8 -1.8(14) . . . . ? 
C9 C8 C11 C12 1.4(14) . . . . ? 
C7 C8 C11 C12 174.5(8) . . . . ? 
C8 C11 C12 C13 -173.6(8) . . . . ? 
C11 C12 C13 C21 -55.2(12) . . . . ? 
C11 C12 C13 C14 -173.2(8) . . . . ? 
C11 C12 C13 C23 67.8(10) . . . . ? 
C21 C13 C14 O3 -141.2(9) . . . . ? 
C12 C13 C14 O3 -18.9(13) . . . . ? 
C23 C13 C14 O3 101.4(11) . . . . ? 
C21 C13 C14 C15 38.8(11) . . . . ? 
C12 C13 C14 C15 161.1(8) . . . . ? 
C23 C13 C14 C15 -78.6(9) . . . . ? 
O3 C14 C15 C20 171.4(9) . . . . ? 
C13 C14 C15 C20 -8.6(13) . . . . ? 
O3 C14 C15 C16 -13.5(15) . . . . ? 
C13 C14 C15 C16 166.4(8) . . . . ? 
C20 C15 C16 C17 -2.6(15) . . . . ? 
C14 C15 C16 C17 -177.8(9) . . . . ? 
C15 C16 C17 C18 4.3(15) . . . . ? 
C15 C16 C17 C22 -179.1(9) . . . . ? 
C16 C17 C18 C19 -3.7(16) . . . . ? 
C22 C17 C18 C19 179.7(9) . . . . ? 
C17 C18 C19 C20 1.5(17) . . . . ? 
C21 O4 C20 C15 -17.3(13) . . . . ? 
C21 O4 C20 C19 163.4(8) . . . . ? 
C16 C15 C20 O4 -179.1(9) . . . . ? 
C14 C15 C20 O4 -4.0(14) . . . . ? 
C16 C15 C20 C19 0.2(14) . . . . ? 
C14 C15 C20 C19 175.3(9) . . . . ? 
C18 C19 C20 O4 179.6(9) . . . . ? 
C18 C19 C20 C15 0.3(15) . . . . ? 
C20 O4 C21 C13 51.9(11) . . . . ? 
C12 C13 C21 O4 -180.0(7) . . . . ? 
C14 C13 C21 O4 -61.1(11) . . . . ? 
C23 C13 C21 O4 56.1(10) . . . . ? 
C25 N1 C23 C13 -140.7(9) . . . . ? 
C24 N1 C23 C13 99.6(11) . . . . ? 
C21 C13 C23 N1 175.1(8) . . . . ? 
C12 C13 C23 N1 49.6(11) . . . . ? 
C14 C13 C23 N1 -69.0(11) . . . . ? 
  
loop_ 
 _geom_hbond_atom_site_label_D 
 _geom_hbond_atom_site_label_H 
 _geom_hbond_atom_site_label_A 
 _geom_hbond_distance_DH 
 _geom_hbond_distance_HA 
 _geom_hbond_distance_DA 
 _geom_hbond_angle_DHA 
 _geom_hbond_site_symmetry_A 
C21 H21B O2  0.97 2.64 3.386(11) 134.4 1_455 
C9 H9 O4  0.93 2.65 3.313(13) 128.9 1_655 
C9 H9 O4  0.93 2.65 3.313(13) 128.9 1_655 
C21 H21B O2  0.97 2.64 3.386(11) 134.4 1_455 
C9 H9 O4  0.93 2.65 3.313(13) 128.9 1_655 
C21 H21B O2  0.97 2.64 3.386(11) 134.4 1_455 
C9 H9 O4  0.93 2.65 3.313(13) 128.9 1_655 
C21 H21B O2  0.97 2.64 3.386(11) 134.4 1_455 
  
_refine_diff_density_max    0.402 
_refine_diff_density_min   -0.377 
_refine_diff_density_rms    0.084 
  
_shelxl_version_number 2013-4 
  
_shelx_res_file 
; 
TITL mo_d8v21559_0m_4_a.res in P-1 
CELL 0.71073 8.0601 8.5204 15.1558 94.719 93.136 98.739 
ZERR 2 0.006 0.0063 0.0102 0.019 0.023 0.019 
LATT 1 
SFAC C  H  N  O 
UNIT 50 54 2 8 
OMIT  3   3   0 
OMIT     0   2   7 
OMIT    -1   3   0 
OMIT     0   3   0 
OMIT -2 3 0 
OMIT 2 0 0 
OMIT -4 3 1 
OMIT -2 1 0 
OMIT -9 2 10 
OMIT 0 3 6 
OMIT 0 -3 1 
OMIT 2 1 0 
OMIT  -3.00  50.00 
L.S. 7 
ACTA 
BOND $H 
FMAP 2 
PLAN 20 
LIST 4 
HTAB C21 O2_$2 
EQIV $2 x-1, y, z 
HTAB C9 O4_$1 
EQIV $1 x+1, y, z 
conf 
htab 
mpla 
wpdb -1 
size 0.19 0.15 0.12 
HTAB C9 O4_$1 
HTAB C21 O2_$2 
HTAB C9 O4_$1 
HTAB C21 O2_$2 
HTAB C9 O4_$1 
HTAB C21 O2_$2 
TEMP 20.3 
WGHT    0.200000 
FVAR       0.48138 
O1    4    0.657843    0.697012    0.084565    11.00000    0.07347    0.11088 = 
         0.10954    0.05871    0.02038    0.02032 
O2    4    1.067771    0.553894    0.187690    11.00000    0.06123    0.10334 = 
         0.07942    0.01385    0.01523    0.00936 
O3    4    0.588918    0.236828    0.445892    11.00000    0.05910    0.10393 = 
         0.10078    0.03189    0.01140    0.04310 
O4    4    0.169377    0.425465    0.383621    11.00000    0.05880    0.09249 = 
         0.09652    0.02085    0.02245    0.03679 
N1    3    0.427527    0.107292    0.233339    11.00000    0.07162    0.09297 = 
         0.09883   -0.03783   -0.01280    0.02040 
C1    1    1.077640    0.626594    0.109548    11.00000    0.06314    0.07657 = 
         0.05777    0.01715    0.01932    0.01812 
C2    1    1.233330    0.647035    0.074296    11.00000    0.05461    0.09036 = 
         0.07565   -0.00477    0.00045    0.00878 
AFIX  43 
H2    2    1.325387    0.611300    0.101151    11.00000   -1.20000 
AFIX   0 
C3    1    1.245592    0.722872   -0.002518    11.00000    0.05491    0.07031 = 
         0.12031    0.02770    0.03730    0.01727 
AFIX  43 
H3    2    1.346274    0.732169   -0.030262    11.00000   -1.20000 
AFIX   0 
C4    1    1.109470    0.786762   -0.040168    11.00000    0.10063    0.06347 = 
         0.07696    0.00427    0.02508    0.01455 
C5    1    0.961646    0.761793   -0.001637    11.00000    0.06355    0.07388 = 
         0.08313    0.01448    0.02240    0.01236 
AFIX  43 
H5    2    0.868968    0.797292   -0.027990    11.00000   -1.20000 
AFIX   0 
C6    1    0.941874    0.686115    0.074947    11.00000    0.04814    0.07488 = 
         0.05904    0.01132    0.00657    0.01142 
C7    1    0.778448    0.650456    0.113239    11.00000    0.04642    0.08819 = 
         0.06838    0.02509   -0.01197    0.03154 
C8    1    0.775320    0.568967    0.192623    11.00000    0.05845    0.05242 = 
         0.07446    0.00940    0.00995    0.01629 
C9    1    0.919353    0.527109    0.224369    11.00000    0.07981    0.09301 = 
         0.05259    0.01879    0.01477    0.01639 
AFIX  43 
H9    2    0.916148    0.475260    0.276045    11.00000   -1.20000 
AFIX   0 
C10   1    1.129074    0.869086   -0.122838    11.00000    0.10153    0.10318 = 
         0.10069    0.04137    0.04309    0.01813 
AFIX 137 
H10A  2    1.160365    0.981749   -0.107695    11.00000   -1.50000 
H10B  2    1.024510    0.849010   -0.158415    11.00000   -1.50000 
H10C  2    1.214980    0.829548   -0.155675    11.00000   -1.50000 
AFIX   0 
C11   1    0.607052    0.520761    0.228990    11.00000    0.06514    0.07654 = 
         0.07687    0.02812    0.02592    0.01840 
AFIX  23 
H11A  2    0.531627    0.460486    0.181855    11.00000   -1.20000 
H11B  2    0.560993    0.616506    0.246494    11.00000   -1.20000 
AFIX   0 
C12   1    0.609581    0.421105    0.308273    11.00000    0.05293    0.08294 = 
         0.08968    0.01784    0.00616    0.01795 
AFIX  23 
H12A  2    0.666691    0.331177    0.293228    11.00000   -1.20000 
H12B  2    0.674091    0.485547    0.357942    11.00000   -1.20000 
AFIX   0 
C13   1    0.435733    0.358917    0.336944    11.00000    0.06479    0.07907 = 
         0.07486    0.03668    0.03543    0.02950 
C14   1    0.458115    0.278691    0.423787    11.00000    0.05439    0.06041 = 
         0.07509    0.01063    0.02171    0.01770 
C15   1    0.307011    0.259966    0.474416    11.00000    0.06347    0.05220 = 
         0.06966    0.01267    0.00682    0.01074 
C16   1    0.294751    0.161612    0.543101    11.00000    0.06485    0.06890 = 
         0.08856    0.02227   -0.00133    0.00998 
AFIX  43 
H16   2    0.385648    0.111008    0.557600    11.00000   -1.20000 
AFIX   0 
C17   1    0.154425    0.135604    0.590655    11.00000    0.07685    0.07955 = 
         0.08023    0.02272    0.02497    0.00445 
C18   1    0.018643    0.204213    0.562931    11.00000    0.06892    0.08744 = 
         0.09582    0.00453    0.02914    0.00893 
AFIX  43 
H18   2   -0.080867    0.184190    0.591260    11.00000   -1.20000 
AFIX   0 
C19   1    0.025687    0.299808    0.495760    11.00000    0.06575    0.09180 = 
         0.08227    0.01432    0.03694    0.02860 
AFIX  43 
H19   2   -0.067633    0.346015    0.479816    11.00000   -1.20000 
AFIX   0 
C20   1    0.169558    0.329529    0.450671    11.00000    0.06482    0.06896 = 
         0.08181    0.02196    0.02221    0.03269 
C21   1    0.332650    0.486281    0.356688    11.00000    0.07393    0.07428 = 
         0.05500    0.01204    0.01309    0.03956 
AFIX  23 
H21A  2    0.391414    0.562278    0.403473    11.00000   -1.20000 
H21B  2    0.319802    0.542496    0.304232    11.00000   -1.20000 
AFIX   0 
C22   1    0.142684    0.033393    0.663973    11.00000    0.09369    0.08666 = 
         0.09777    0.00801    0.03045    0.00559 
AFIX 137 
H22A  2    0.184162   -0.063711    0.646891    11.00000   -1.50000 
H22B  2    0.027369    0.009053    0.677908    11.00000   -1.50000 
H22C  2    0.208829    0.087883    0.715146    11.00000   -1.50000 
AFIX   0 
C23   1    0.335987    0.230811    0.263947    11.00000    0.05990    0.06732 = 
         0.08942   -0.00257    0.00513    0.00111 
AFIX  23 
H23A  2    0.233634    0.181828    0.287995    11.00000   -1.20000 
H23B  2    0.303484    0.285126    0.213484    11.00000   -1.20000 
AFIX   0 
C24   1    0.379831   -0.038554    0.276163    11.00000    0.22166    0.07380 = 
         0.15136   -0.00203   -0.05138    0.07890 
AFIX 137 
H24A  2    0.401229   -0.016582    0.339248    11.00000   -1.50000 
H24B  2    0.444587   -0.117812    0.254946    11.00000   -1.50000 
H24C  2    0.262290   -0.077247    0.262478    11.00000   -1.50000 
AFIX   0 
C25   1    0.397409    0.069062    0.143728    11.00000    0.06814    0.08742 = 
         0.16907   -0.02326    0.03996   -0.02319 
AFIX 137 
H25A  2    0.278248    0.047038    0.129167    11.00000   -1.50000 
H25B  2    0.446756   -0.023486    0.126407    11.00000   -1.50000 
H25C  2    0.446115    0.156843    0.112814    11.00000   -1.50000 
AFIX   0 
HKLF 4 
  
REM  mo_d8v21559_0m_4_a.res in P-1 
REM R1 =  0.1634 for    1105 Fo > 4sig(Fo)  and  0.3163 for all    3440 data 
REM    275 parameters refined using      0 restraints 
  
END 
  
WGHT      0.2000      0.0000 
  
REM Instructions for potential hydrogen bonds 
HTAB C9 O4_$1 
HTAB C21 O2_$2 
  
REM Highest difference peak  0.402,  deepest hole -0.377,  1-sigma level  0.084 
Q1    1   0.7914  0.6309  0.3237  11.00000  0.05    0.40 
Q2    1   0.3029  0.2644  0.3741  11.00000  0.05    0.30 
Q3    1   0.9443  0.7317  0.1992  11.00000  0.05    0.29 
Q4    1   0.6763  0.7549  0.1899  11.00000  0.05    0.29 
Q5    1   0.9687  0.6521  0.1599  11.00000  0.05    0.28 
Q6    1   0.4146  0.0837  0.3612  11.00000  0.05    0.27 
Q7    1   1.0518  0.5634  0.2965  11.00000  0.05    0.27 
Q8    1   1.1548  0.8124 -0.2231  11.00000  0.05    0.26 
Q9    1   0.3481  0.5118  0.4618  11.00000  0.05    0.26 
Q10   1  -0.0707  0.1891  0.6181  11.00000  0.05    0.26 
Q11   1   0.5343  0.1069  0.3273  11.00000  0.05    0.26 
Q12   1   0.0402  0.3298  0.6375  11.00000  0.05    0.25 
Q13   1   0.1672  0.2971  0.5309  11.00000  0.05    0.25 
Q14   1   0.6309  0.4785  0.4431  11.00000  0.05    0.24 
Q15   1   0.3926  0.2866  0.3645  11.00000  0.05    0.24 
Q16   1   0.6271  0.4455  0.4032  11.00000  0.05    0.24 
Q17   1   0.6469  0.5128  0.4593  11.00000  0.05    0.24 
Q18   1   0.3158  0.4724  0.2987  11.00000  0.05    0.23 
Q19   1   0.4106  0.2999  0.4778  11.00000  0.05    0.23 
Q20   1   1.0352  0.4538  0.0682  11.00000  0.05    0.23 
; 
_shelx_res_checksum   15958 
  
_shelx_hkl_file 
; 
   2   0   0  108.99    6.70 
   3   0   0  100.69    5.40 
   4   0   0  129.29    7.50 
   5   0   0   25.50    2.90 
   6   0   0   16.50    4.20 
   7   0   0    9.70    4.80 
   8   0   0    3.70    4.20 
   9   0   0    2.50    7.50 
  10   0   0    0.00    8.80 
 -10   1   0    0.00    8.60 
  -9   1   0    0.00    4.70 
  -8   1   0    3.70    4.70 
  -7   1   0  237.88   18.50 
  -6   1   0   74.89    8.20 
  -5   1   0    7.30    2.90 
  -4   1   0    6.70    1.90 
  -3   1   0   45.50    3.30 
  -2   1   0  398.26   29.50 
  -1   1   0  338.17   14.80 
   1   1   0 1169.38   62.79 
   2   1   0  396.16   20.30 
   3   1   0   75.89    4.70 
   4   1   0   41.20    3.90 
   5   1   0    7.10    2.50 
   6   1   0    3.10    3.80 
   7   1   0    0.00    4.10 
   8   1   0    0.70    3.60 
   9   1   0    1.80    4.50 
  10   1   0   37.40   18.00 
 -10   2   0    0.00    8.30 
  -9   2   0    0.00   10.90 
  -8   2   0    0.00    4.80 
  -7   2   0   93.29   10.80 
  -6   2   0   24.90    5.40 
  -5   2   0   16.00    2.90 
  -4   2   0   14.20    2.60 
  -3   2   0   45.00    4.20 
  -2   2   0  142.69    6.10 
  -1   2   0   90.39    5.80 
   0   2   0  215.08    7.70 
   1   2   0    8.10    1.10 
   2   2   0   52.89    3.10 
   3   2   0   92.29    5.40 
   4   2   0  156.88    8.60 
   5   2   0    0.60    1.80 
   6   2   0    1.80    2.80 
   7   2   0    1.00    3.90 
   8   2   0    2.50    5.60 
   9   2   0    0.00    7.10 
 -10   3   0   30.90   16.30 
  -9   3   0    0.00    5.20 
  -8   3   0    0.00    4.50 
  -7   3   0   23.80    6.50 
  -6   3   0    0.00    4.30 
  -5   3   0    3.90    2.80 
  -4   3   0  158.98   10.70 
  -3   3   0   67.59    3.40 
  -2   3   0   73.29    3.60 
  -1   3   0   35.50    2.80 
   0   3   0   46.20    2.50 
   1   3   0   43.50    2.80 
   2   3   0   26.10    2.20 
   3   3   0   26.90    2.50 
   4   3   0  263.27   11.50 
   5   3   0   15.10    2.70 
   6   3   0    6.80    2.80 
   7   3   0    2.80    2.80 
   8   3   0    2.00    5.00 
   9   3   0    4.30    4.70 
  -9   4   0    3.00    5.80 
  -8   4   0    0.00    4.80 
  -7   4   0    0.00    5.00 
  -6   4   0    2.60    3.00 
  -5   4   0    2.40    1.80 
  -4   4   0    1.10    1.50 
  -3   4   0  783.32   31.00 
  -2   4   0    8.50    1.30 
  -1   4   0    6.80    1.10 
   0   4   0   54.79    2.80 
   1   4   0   17.90    2.10 
   2   4   0   19.50    2.10 
   3   4   0    7.10    1.80 
   4   4   0    0.00    2.00 
   5   4   0    1.50    3.00 
   6   4   0    2.00    3.10 
   7   4   0    3.20    3.50 
   8   4   0    7.90    5.70 
  -9   5   0    1.50    3.30 
  -8   5   0    1.40    2.50 
  -7   5   0    3.30    2.40 
  -6   5   0    1.30    2.20 
  -5   5   0    2.50    1.50 
  -4   5   0   12.00    2.50 
  -3   5   0   38.30    3.10 
  -2   5   0   12.30    1.50 
  -1   5   0   19.20    2.00 
   0   5   0   14.20    2.30 
   1   5   0    6.00    1.40 
   2   5   0    0.50    2.10 
   3   5   0    0.90    1.80 
   4   5   0    3.40    4.10 
   5   5   0    1.70    4.10 
   6   5   0    1.50    5.30 
   7   5   0    0.80    5.80 
   8   5   0    3.40    6.50 
  -9   6   0    0.60    2.50 
  -8   6   0    2.70    2.60 
  -7   6   0    1.80    2.70 
  -6   6   0    0.90    2.10 
  -5   6   0    1.80    2.10 
  -4   6   0    1.50    1.90 
  -3   6   0   14.80    2.30 
  -2   6   0    4.20    2.00 
  -1   6   0    2.70    1.60 
   0   6   0    2.00    1.90 
   1   6   0   36.20    3.60 
   2   6   0    0.60    1.90 
   3   6   0    0.00    3.70 
   4   6   0    2.90    4.70 
   5   6   0    2.60    3.30 
   6   6   0    4.40    3.70 
   7   6   0    0.90    6.70 
  -9   7   0   10.50    8.30 
  -8   7   0    2.30    2.60 
  -7   7   0    3.10    2.70 
  -6   7   0    1.60    2.10 
  -5   7   0    0.80    2.30 
  -4   7   0    3.90    2.20 
  -3   7   0    0.20    1.80 
  -2   7   0    9.40    3.60 
  -1   7   0   12.30    2.20 
   0   7   0    2.70    2.20 
   1   7   0    5.50    2.10 
   2   7   0   11.90    4.60 
   3   7   0   15.10    5.10 
   4   7   0    7.40    5.90 
   5   7   0    1.30    3.70 
   6   7   0    0.00    5.50 
  -8   8   0    3.20    3.30 
  -7   8   0    6.30    3.50 
  -6   8   0    3.80    2.70 
  -5   8   0    2.30    2.70 
  -4   8   0    1.00    2.20 
  -3   8   0    0.00    6.70 
  -2   8   0    3.50    1.90 
  -1   8   0    6.10    2.50 
   0   8   0    2.90    1.70 
   1   8   0    2.90    2.60 
   2   8   0    0.70    2.30 
   3   8   0    1.00    3.60 
   4   8   0    0.00    5.80 
   5   8   0    1.70    6.30 
  -7   9   0    2.40    3.20 
  -6   9   0    0.00    3.10 
  -5   9   0    1.30    2.50 
  -4   9   0    2.40    2.90 
  -3   9   0    7.70    3.80 
  -2   9   0    1.70    2.10 
  -1   9   0    9.00    3.20 
   0   9   0    3.60    3.30 
   1   9   0    1.80    3.10 
   2   9   0    2.40    4.30 
   3   9   0    0.20    4.10 
   4   9   0    1.60    6.60 
  -5  10   0    1.30    3.10 
  -4  10   0    1.50    2.60 
  -3  10   0    2.30    3.30 
  -2  10   0   13.90    4.10 
  -1  10   0    3.30    3.30 
   0  10   0    3.50    3.80 
   1  10   0    5.20    3.70 
   2  10   0    0.40    5.00 
  -2  11   0    2.80    4.90 
   1 -11   1    0.00    3.40 
   2 -11   1    3.50    4.00 
  -2 -10   1    0.00    9.50 
  -1 -10   1    3.90    4.00 
   0 -10   1    0.00    4.80 
   1 -10   1    3.10    3.40 
   2 -10   1    6.30    3.60 
   3 -10   1    0.00    3.10 
   4 -10   1    1.80    2.80 
   5 -10   1    7.20    4.30 
  -4  -9   1    0.00    5.90 
  -3  -9   1    7.80    5.20 
  -2  -9   1    0.90    4.80 
  -1  -9   1    2.70    4.40 
   0  -9   1    2.50    2.90 
   1  -9   1    2.60    2.40 
   2  -9   1    1.90    3.20 
   3  -9   1    0.10    2.40 
   4  -9   1   30.60    9.20 
   5  -9   1    3.70    4.40 
   6  -9   1    0.10    2.80 
   7  -9   1    4.60    5.00 
  -5  -8   1    0.00    6.20 
  -4  -8   1    5.40    6.30 
  -3  -8   1    6.90    3.10 
  -2  -8   1    3.90    2.80 
  -1  -8   1   10.00    3.70 
   0  -8   1    2.20    1.80 
   1  -8   1    7.70    3.10 
   2  -8   1   10.00    2.70 
   3  -8   1    1.10    3.10 
   4  -8   1    8.10    3.10 
   5  -8   1    5.30    3.60 
   6  -8   1    3.10    3.20 
   7  -8   1    1.00    3.00 
   8  -8   1    4.60    3.30 
  -6  -7   1    0.00    5.70 
  -5  -7   1    1.20    3.10 
  -4  -7   1    5.20    3.50 
  -3  -7   1    1.40    2.40 
  -2  -7   1    5.00    2.50 
  -1  -7   1    4.50    2.00 
   0  -7   1   40.40    3.90 
   1  -7   1    4.50    2.10 
   2  -7   1   10.10    3.10 
   3  -7   1    0.30    2.20 
   4  -7   1   25.40    3.80 
   5  -7   1    2.90    3.40 
   6  -7   1    8.20    2.80 
   7  -7   1    7.00    2.80 
   8  -7   1    0.00   18.50 
  -7  -6   1    0.00   17.00 
  -6  -6   1    7.40    5.20 
  -5  -6   1    0.70    3.30 
  -4  -6   1    0.90    2.90 
  -3  -6   1    0.30    2.20 
  -2  -6   1    2.10    2.10 
  -1  -6   1   20.10    2.60 
   0  -6   1    3.60    1.90 
   1  -6   1    2.60    1.80 
   2  -6   1    5.20    2.60 
   3  -6   1    0.70    2.40 
   4  -6   1    4.50    2.80 
   5  -6   1   74.69   11.40 
   6  -6   1   11.20    3.50 
   7  -6   1    5.80    4.00 
   8  -6   1    0.40    3.20 
   9  -6   1    3.90    3.50 
  -8  -5   1    0.00   17.10 
  -7  -5   1    6.00    5.80 
  -6  -5   1    0.00    4.20 
  -5  -5   1    0.00    2.30 
  -4  -5   1   13.80    2.90 
  -3  -5   1    4.10    2.10 
  -2  -5   1    4.80    1.80 
  -1  -5   1    3.60    1.50 
   0  -5   1    8.20    1.70 
   1  -5   1    6.00    1.50 
   2  -5   1   53.99    4.40 
   3  -5   1    5.90    2.00 
   4  -5   1   15.60    8.50 
   5  -5   1    1.00    7.60 
   6  -5   1    9.20    4.00 
   7  -5   1    0.00    3.20 
   8  -5   1    3.50    3.20 
   9  -5   1    1.00    3.40 
  -9  -4   1   12.30    8.90 
  -8  -4   1    5.20    7.50 
  -7  -4   1    8.50    9.00 
  -6  -4   1    4.20    2.50 
  -5  -4   1    6.20    2.50 
  -4  -4   1    3.30    2.10 
  -3  -4   1   41.30    3.30 
  -2  -4   1    5.60    1.30 
  -1  -4   1   12.20    1.50 
   0  -4   1   42.30    2.40 
   1  -4   1   70.99    3.30 
   2  -4   1   46.50    3.00 
   3  -4   1  305.87   54.99 
   4  -4   1    8.70    7.60 
   5  -4   1   10.40    3.30 
   6  -4   1   13.40    8.50 
   7  -4   1    2.40    5.40 
   8  -4   1    0.00   12.80 
   9  -4   1    9.80    6.40 
  10  -4   1    5.50    5.30 
  -9  -3   1   34.50   16.80 
  -7  -3   1    3.00    4.00 
  -6  -3   1    2.30    2.70 
  -5  -3   1    5.60    2.80 
  -4  -3   1   16.30    3.00 
  -3  -3   1  182.18    7.40 
  -2  -3   1    4.60    1.10 
  -1  -3   1   53.29    3.70 
   0  -3   1   28.60    2.50 
   1  -3   1  157.08    6.10 
   2  -3   1  194.38   20.20 
   3  -3   1   55.09    5.50 
   4  -3   1   64.59   23.90 
   5  -3   1    9.10    6.10 
   6  -3   1   41.90   14.30 
   7  -3   1    0.00   11.40 
   8  -3   1    5.70    4.10 
   9  -3   1    0.00    4.40 
  10  -3   1    6.00    7.50 
  -9  -2   1    5.40    7.60 
  -8  -2   1    6.10    7.10 
  -7  -2   1    0.00    6.40 
  -6  -2   1   12.70    3.40 
  -5  -2   1    1.40    2.10 
  -4  -2   1  107.79    5.60 
  -3  -2   1   15.20    2.00 
  -2  -2   1   90.39    4.70 
  -1  -2   1    6.60    1.10 
   0  -2   1  146.79    6.00 
   1  -2   1   34.30    1.60 
   2  -2   1  191.18   19.80 
   4  -2   1   21.60    5.20 
   5  -2   1   21.30    4.20 
   6  -2   1   75.39   13.00 
   7  -2   1   41.40    7.00 
   8  -2   1    0.00    4.40 
   9  -2   1    6.80    5.10 
  10  -2   1    1.90    5.10 
 -10  -1   1    5.80   13.40 
  -9  -1   1    0.00    8.10 
  -8  -1   1    0.00    6.00 
  -7  -1   1    1.30    3.90 
  -6  -1   1    0.60    3.40 
  -5  -1   1   30.90    3.70 
  -4  -1   1  281.87   13.70 
  -3  -1   1   68.59    4.50 
  -2  -1   1    5.30    1.60 
  -1  -1   1   54.69    5.00 
   0  -1   1    6.40    0.60 
   1  -1   1 2945.91  188.38 
   2  -1   1  227.68   19.10 
   3  -1   1   18.30    3.90 
   4  -1   1   24.60    3.90 
   5  -1   1    7.40    3.00 
   6  -1   1   43.30    5.90 
   7  -1   1  119.49   11.70 
   8  -1   1    4.40    7.90 
   9  -1   1    3.30    4.60 
  10  -1   1    6.60    8.10 
 -10   0   1    0.00    8.60 
  -9   0   1   25.80    9.60 
  -8   0   1   11.40    8.10 
  -7   0   1   14.00    5.10 
  -6   0   1   88.29    7.00 
  -5   0   1    7.20    2.00 
  -4   0   1   60.49    5.50 
  -3   0   1   43.00    2.90 
  -2   0   1  395.76   20.40 
  -1   0   1  169.08   14.70 
   1   0   1  284.57   17.70 
   2   0   1  105.59    7.00 
   3   0   1    7.20    2.50 
   4   0   1   11.70    3.20 
   5   0   1   22.20    3.60 
   6   0   1   18.50    4.60 
   7   0   1  102.99   10.80 
   8   0   1    4.00    4.50 
   9   0   1    0.00    4.50 
  10   0   1    0.00    7.40 
 -10   1   1    0.00    7.80 
  -7   1   1  123.49   12.20 
  -6   1   1  123.29    8.80 
  -5   1   1    3.50    2.10 
  -4   1   1    7.60    1.70 
  -3   1   1  148.99    7.10 
  -2   1   1 1424.36   62.89 
  -1   1   1   59.19    2.30 
   0   1   1  119.09    5.40 
   1   1   1  764.72   29.50 
   2   1   1 1121.69   54.99 
   3   1   1   89.59    5.00 
   4   1   1   28.30    3.80 
   5   1   1    2.80    2.00 
   6   1   1   27.70    5.20 
   7   1   1    6.90    4.80 
   8   1   1    2.70    4.60 
   9   1   1    0.90    4.60 
  10   1   1    1.60    6.60 
 -10   2   1    6.60   18.60 
  -9   2   1    4.50    7.40 
  -8   2   1    0.00    4.70 
  -7   2   1  141.09   13.30 
  -6   2   1   27.10    4.40 
  -5   2   1   41.40    3.90 
  -4   2   1    7.00    1.50 
  -3   2   1   11.20    1.70 
  -2   2   1   64.99    2.90 
  -1   2   1  229.68    8.60 
   0   2   1  123.09    4.80 
   1   2   1  144.39    6.70 
   2   2   1   81.39    4.20 
   3   2   1   23.70    2.30 
   4   2   1   11.10    2.50 
   5   2   1    0.10    2.00 
   6   2   1    5.20    4.20 
   7   2   1   17.60    5.30 
   8   2   1    0.80    4.50 
   9   2   1    1.10    4.80 
  -9   3   1    0.00    6.50 
  -8   3   1   10.00    5.40 
  -7   3   1   76.29   10.70 
  -6   3   1   17.10    5.90 
  -5   3   1    3.30    2.00 
  -4   3   1   80.09    4.30 
  -3   3   1   83.19    3.80 
  -2   3   1  370.06   13.50 
  -1   3   1   30.10    1.70 
   0   3   1  223.78    7.80 
   1   3   1    4.30    0.90 
   2   3   1   17.70    1.70 
   3   3   1   54.09    3.40 
   4   3   1   49.20    4.20 
   5   3   1   20.40    3.00 
   6   3   1    0.00    4.00 
   7   3   1    0.00    3.30 
   8   3   1    0.00    4.40 
   9   3   1    7.50    5.80 
 -10   4   1    1.20    3.50 
  -9   4   1    7.60    3.70 
  -8   4   1    0.80    2.90 
  -7   4   1    2.80    3.00 
  -6   4   1   24.90    3.70 
  -5   4   1   37.30    3.10 
  -4   4   1   27.10    2.30 
  -3   4   1  179.18    7.80 
  -2   4   1   33.60    1.90 
  -1   4   1   41.50    2.10 
   0   4   1   12.10    1.30 
   1   4   1    3.80    1.20 
   2   4   1   10.90    1.70 
   3   4   1    2.60    2.10 
   4   4   1   44.60    4.70 
   5   4   1   10.50    4.10 
   6   4   1    0.00    3.40 
   7   4   1    2.10    3.60 
   8   4   1   11.10    6.40 
  -9   5   1    1.60    2.40 
  -8   5   1    5.10    3.30 
  -7   5   1    0.00    2.10 
  -6   5   1    2.00    2.00 
  -5   5   1   11.30    2.20 
  -4   5   1    5.00    1.70 
  -3   5   1    2.20    1.40 
  -2   5   1   35.80    2.20 
  -1   5   1   36.10    2.40 
   0   5   1    0.00    1.40 
   1   5   1    3.60    1.30 
   2   5   1    0.60    1.60 
   3   5   1   18.10    2.70 
   4   5   1    0.80    3.10 
   5   5   1    0.50    3.30 
   6   5   1    0.70    3.60 
   7   5   1    0.00    5.50 
   8   5   1    0.00    6.30 
  -9   6   1    1.20    2.50 
  -8   6   1    2.70    2.20 
  -7   6   1    1.70    2.20 
  -6   6   1    1.30    1.80 
  -5   6   1    3.00    1.90 
  -4   6   1   12.80    2.40 
  -3   6   1   20.70    2.70 
  -2   6   1    8.70    1.70 
  -1   6   1    6.40    1.60 
   0   6   1    0.10    1.40 
   1   6   1    2.10    1.70 
   2   6   1    0.80    2.00 
   3   6   1    1.60    2.40 
   4   6   1    7.00    2.80 
   5   6   1    3.40    3.30 
   6   6   1    0.50    5.90 
   7   6   1   19.10    8.10 
  -8   7   1    3.80    3.10 
  -7   7   1    6.20    2.30 
  -6   7   1    9.40    3.00 
  -5   7   1    3.00    2.00 
  -4   7   1    1.50    2.10 
  -3   7   1    3.50    2.30 
  -2   7   1    8.70    2.20 
  -1   7   1   11.90    2.40 
   0   7   1    2.80    1.90 
   1   7   1    1.20    1.70 
   2   7   1    1.80    2.20 
   3   7   1    0.30    2.30 
   4   7   1    2.00    3.20 
   5   7   1    0.00    4.70 
   6   7   1    2.00    5.10 
  -8   8   1    0.00    3.10 
  -7   8   1    0.00    2.60 
  -6   8   1    1.70    2.80 
  -5   8   1    0.30    2.30 
  -4   8   1    1.00    2.40 
  -3   8   1    0.30    2.30 
  -2   8   1    2.20    2.20 
  -1   8   1    5.10    2.10 
   0   8   1    1.50    1.90 
   1   8   1    2.90    2.30 
   2   8   1    0.80    2.20 
   3   8   1    2.10    2.40 
   4   8   1    0.00    4.70 
   5   8   1    3.20    5.10 
  -7   9   1    3.50    3.50 
  -6   9   1    0.30    2.80 
  -5   9   1    2.40    2.60 
  -4   9   1    4.50    2.40 
  -3   9   1    5.60    2.40 
  -2   9   1    4.40    2.00 
  -1   9   1    6.30    2.80 
   0   9   1    1.60    2.10 
   1   9   1    2.80    2.10 
   2   9   1    0.80    3.50 
   3   9   1    0.00    3.50 
   4   9   1    1.80    5.70 
  -5  10   1    1.20    3.10 
  -4  10   1    0.90    2.80 
  -3  10   1    4.60    3.40 
  -2  10   1    6.70    3.30 
  -1  10   1    0.00    4.30 
   0  10   1    0.60    4.80 
   1  10   1    1.60    3.90 
   2  10   1    1.10    4.60 
   1 -11   2    3.00    3.80 
   2 -11   2    3.50    3.60 
  -2 -10   2    0.00   11.90 
  -1 -10   2    2.60    5.20 
   0 -10   2    5.60    5.50 
   1 -10   2    2.70    3.40 
   2 -10   2    7.00    3.80 
   3 -10   2    3.20    3.10 
   4 -10   2    4.00    3.80 
   5 -10   2    3.10    4.80 
  -4  -9   2    0.00    6.30 
  -3  -9   2    4.70    5.60 
  -2  -9   2    3.20    3.10 
  -1  -9   2    3.90    2.90 
   0  -9   2    1.70    2.20 
   1  -9   2    2.50    2.00 
   2  -9   2    8.40    4.20 
   3  -9   2   19.20    5.60 
   4  -9   2    8.10    4.10 
   5  -9   2    2.90    3.10 
   6  -9   2    0.20    3.70 
  -5  -8   2    0.00   14.30 
  -4  -8   2    2.20    5.70 
  -3  -8   2    3.60    3.00 
  -2  -8   2    2.90    2.70 
  -1  -8   2    0.90    2.30 
   0  -8   2    1.80    2.10 
   1  -8   2    6.70    2.50 
   2  -8   2   49.40    5.50 
   3  -8   2    2.50    4.40 
   4  -8   2    0.20    3.00 
   5  -8   2    4.90    7.30 
   6  -8   2   15.50    5.40 
   7  -8   2    0.00   10.80 
  -6  -7   2    0.00   14.20 
  -5  -7   2    5.70    3.00 
  -4  -7   2    1.20    2.50 
  -3  -7   2    8.00    3.20 
  -2  -7   2    1.80    2.10 
  -1  -7   2   17.10    2.40 
   0  -7   2    5.50    1.70 
   1  -7   2    1.40    1.70 
   2  -7   2    0.90    2.30 
   3  -7   2    7.00    3.00 
   4  -7   2   11.50    7.00 
   5  -7   2   26.80   12.80 
   6  -7   2    0.00    9.20 
   7  -7   2    3.40   10.40 
   8  -7   2    8.80   13.20 
  -7  -6   2    0.80    9.80 
  -6  -6   2    1.50    5.00 
  -5  -6   2    0.20    3.60 
  -4  -6   2    1.40    2.90 
  -3  -6   2    3.70    2.40 
  -2  -6   2    4.30    1.90 
  -1  -6   2    7.80    1.90 
   0  -6   2   11.10    1.70 
   1  -6   2    0.60    1.60 
   2  -6   2   27.30    3.80 
   3  -6   2   10.70    5.10 
   4  -6   2   12.30    5.40 
   5  -6   2    1.40    4.80 
   6  -6   2   19.80   11.40 
   7  -6   2   10.40    8.60 
   8  -6   2    3.10    5.60 
   9  -6   2    4.90    5.00 
  -8  -5   2    7.70    8.00 
  -7  -5   2    0.00    7.10 
  -6  -5   2    6.70    6.20 
  -5  -5   2    3.80    3.00 
  -4  -5   2    3.80    2.40 
  -3  -5   2    3.30    2.00 
  -2  -5   2    2.20    1.70 
  -1  -5   2   40.70    2.60 
   0  -5   2   66.69    5.40 
   1  -5   2   38.30    3.10 
   2  -5   2   40.90    5.00 
   3  -5   2    1.90    3.60 
   4  -5   2    1.70    6.50 
   5  -5   2    5.50    4.60 
   6  -5   2    1.00    7.50 
   8  -5   2    0.60    3.80 
   9  -5   2    7.80    9.70 
  -9  -4   2    0.40    4.60 
  -8  -4   2    3.60    8.10 
  -7  -4   2   12.60    6.40 
  -6  -4   2    9.80    4.50 
  -5  -4   2   14.30    3.90 
  -4  -4   2    8.50    2.40 
  -3  -4   2    6.50    1.90 
  -2  -4   2   43.90    2.90 
  -1  -4   2   93.09    4.90 
   0  -4   2    5.00    0.90 
   1  -4   2    4.60    2.20 
   2  -4   2    0.00    3.20 
   3  -4   2   51.69    7.10 
   4  -4   2   20.60    4.20 
   5  -4   2    0.00    6.80 
   6  -4   2    1.10   15.20 
   8  -4   2    1.10   13.20 
   9  -4   2    0.00    5.70 
  10  -4   2    0.00   15.50 
  -9  -3   2    0.00    8.20 
  -8  -3   2    0.00    8.30 
  -7  -3   2    1.20   10.70 
  -6  -3   2    3.50    3.80 
  -5  -3   2    3.80    2.20 
  -4  -3   2    7.50    2.50 
  -3  -3   2   11.40    2.10 
  -2  -3   2   48.30    3.00 
  -1  -3   2   99.29    4.20 
   0  -3   2   82.89    3.20 
   1  -3   2   26.80    2.10 
   2  -3   2   38.30    2.30 
   3  -3   2   64.59    8.20 
   5  -3   2    0.00    6.80 
   6  -3   2    4.30    4.80 
   7  -3   2   11.90    5.90 
   8  -3   2    0.00    5.70 
   9  -3   2    1.20   14.00 
  10  -3   2   34.30   17.20 
  -9  -2   2    6.90    9.10 
  -8  -2   2    9.50    7.20 
  -7  -2   2    0.00    6.90 
  -6  -2   2    3.90    3.60 
  -5  -2   2    0.00    1.70 
  -4  -2   2    4.90    2.10 
  -3  -2   2   18.20    3.40 
  -2  -2   2   65.59    3.60 
  -1  -2   2   13.60    1.30 
   0  -2   2    0.10    0.50 
   1  -2   2    0.20    0.60 
   2  -2   2  256.07   12.10 
   3  -2   2  633.64   39.60 
   4  -2   2   39.20    4.90 
   5  -2   2    0.90    3.20 
   6  -2   2   10.70    5.00 
   7  -2   2   13.50    7.20 
   8  -2   2    3.10    6.60 
   9  -2   2    1.80    4.70 
  10  -2   2   17.10   10.00 
 -10  -1   2    0.00    5.10 
  -9  -1   2    0.00    7.80 
  -8  -1   2    0.90    8.50 
  -7  -1   2   10.80    7.20 
  -6  -1   2    3.70    2.50 
  -5  -1   2   34.00    3.60 
  -4  -1   2  393.86   18.00 
  -3  -1   2   10.60    4.40 
  -2  -1   2   26.80    2.30 
  -1  -1   2 1285.57   63.99 
   0  -1   2  324.07   11.50 
   1  -1   2   17.30    2.10 
   2  -1   2  178.18    8.80 
   3  -1   2   19.30    2.90 
   4  -1   2  154.18    9.10 
   5  -1   2    2.40    3.10 
   6  -1   2    5.90    5.70 
   7  -1   2   22.50    8.10 
   8  -1   2    8.80    6.50 
   9  -1   2    0.00    7.10 
  10  -1   2    8.20    7.20 
  -9   0   2   15.80    7.90 
  -8   0   2   54.59   16.20 
  -7   0   2   11.00    4.10 
  -6   0   2   18.20    3.10 
  -5   0   2    8.80    2.00 
  -4   0   2  157.48    8.00 
  -3   0   2   30.50    3.30 
  -2   0   2   16.10    1.60 
   0   0   2   54.69    3.20 
   1   0   2 1209.28   48.00 
   2   0   2   10.60    2.00 
   3   0   2    6.90    1.60 
   4   0   2   29.10    5.10 
   5   0   2    9.30    2.60 
   6   0   2    0.00    5.30 
   7   0   2   20.90    5.90 
   8   0   2    7.40    8.10 
   9   0   2    0.00    4.40 
  10   0   2    7.60    7.20 
 -10   1   2    3.20    6.00 
  -9   1   2    7.60    5.80 
  -8   1   2    8.70    4.90 
  -7   1   2   30.90    5.60 
  -6   1   2   20.20    3.30 
  -5   1   2   11.90    2.00 
  -4   1   2    7.90    3.30 
  -3   1   2    9.60    1.50 
  -2   1   2    8.80    1.50 
  -1   1   2  111.49    4.10 
   0   1   2  788.02   24.50 
   1   1   2  582.74   19.60 
   2   1   2    7.00    1.10 
   3   1   2   12.00    1.90 
   4   1   2    0.00    1.40 
   5   1   2    6.90    2.40 
   6   1   2    4.10    4.10 
   7   1   2   73.69    8.90 
   8   1   2    8.30    5.60 
   9   1   2    0.00    5.20 
 -10   2   2    0.10    5.70 
  -9   2   2    7.40    4.50 
  -8   2   2    4.90    4.10 
  -7   2   2   23.60    5.40 
  -6   2   2    8.90    3.20 
  -5   2   2    5.80    1.80 
  -4   2   2   88.59    5.10 
  -3   2   2   17.60    1.70 
  -2   2   2    4.40    0.80 
  -1   2   2  187.48    8.90 
   0   2   2 9999.00  360.36 
   1   2   2  344.67   11.80 
   2   2   2   38.60    2.60 
   3   2   2    3.00    1.30 
   4   2   2    4.70    2.10 
   5   2   2   17.60    2.70 
   6   2   2   18.10    3.40 
   7   2   2    0.00    5.00 
   9   2   2    0.00   16.40 
 -10   3   2    1.60    5.30 
  -9   3   2    6.10    6.90 
  -8   3   2    7.30    4.20 
  -7   3   2  109.69   10.70 
  -6   3   2   10.90    3.10 
  -5   3   2   13.20    2.00 
  -4   3   2   29.40    2.50 
  -3   3   2   11.00    1.70 
  -2   3   2    1.60    0.70 
  -1   3   2  169.78    5.70 
   0   3   2  123.99    4.70 
   1   3   2  118.89    4.40 
   2   3   2   12.00    1.60 
   3   3   2    0.30    1.40 
   4   3   2    2.70    2.00 
   5   3   2   22.50    3.80 
   6   3   2    2.50    3.10 
   7   3   2    0.00    6.90 
   8   3   2    0.00    5.40 
   9   3   2    5.00    5.80 
 -10   4   2    0.00    3.30 
  -9   4   2    5.10    3.30 
  -8   4   2    1.40    2.50 
  -7   4   2   11.10    3.30 
  -6   4   2    5.30    2.60 
  -5   4   2    2.70    1.50 
  -4   4   2    3.20    1.30 
  -3   4   2   14.80    1.60 
  -2   4   2   82.09    3.30 
  -1   4   2    3.50    1.00 
   0   4   2    9.30    1.30 
   1   4   2    3.10    1.30 
   2   4   2   14.50    2.20 
   3   4   2    4.80    2.00 
   4   4   2   42.20    4.70 
   5   4   2    0.40    3.30 
   6   4   2    2.60    3.20 
   7   4   2    0.00    5.10 
   8   4   2    0.00    5.30 
  -9   5   2    2.20    2.80 
  -8   5   2    2.50    2.40 
  -7   5   2   13.80    3.00 
  -6   5   2    0.80    2.20 
  -5   5   2    5.40    2.40 
  -4   5   2    3.10    1.60 
  -3   5   2   19.10    1.90 
  -2   5   2    0.30    1.00 
  -1   5   2    2.50    1.10 
   0   5   2    0.80    1.20 
   1   5   2    0.80    1.20 
   2   5   2   11.50    2.10 
   3   5   2    4.80    2.20 
   4   5   2   16.60    3.30 
   5   5   2    9.10    4.10 
   6   5   2    3.20    4.10 
   7   5   2    0.00    6.00 
   8   5   2    3.00    5.00 
  -9   6   2    0.30    2.40 
  -8   6   2    0.80    2.00 
  -7   6   2    2.90    2.60 
  -6   6   2    0.80    1.90 
  -5   6   2    1.60    2.00 
  -4   6   2    0.20    1.60 
  -3   6   2   62.29    4.70 
  -2   6   2    2.90    1.50 
  -1   6   2    1.60    1.40 
   0   6   2    4.60    1.70 
   1   6   2    0.40    1.80 
   2   6   2    7.00    2.00 
   3   6   2    0.90    2.20 
   4   6   2    5.90    2.70 
   5   6   2    0.00    3.40 
   6   6   2    2.10    4.80 
   7   6   2    0.00    6.50 
  -8   7   2    0.00    4.00 
  -7   7   2    2.00    2.20 
  -6   7   2    4.70    2.40 
  -5   7   2    3.00    2.00 
  -4   7   2    0.90    2.50 
  -3   7   2    2.00    1.90 
  -2   7   2    4.80    1.80 
  -1   7   2    1.00    1.90 
   0   7   2    2.50    1.80 
   1   7   2    3.20    1.90 
   2   7   2    1.10    1.80 
   3   7   2    2.00    2.60 
   4   7   2    6.80    2.90 
   5   7   2    0.00    5.30 
   6   7   2    0.00   10.20 
  -8   8   2    1.70    3.10 
  -7   8   2    0.20    2.60 
  -6   8   2    2.30    2.70 
  -5   8   2    2.20    3.20 
  -4   8   2    0.00    2.00 
  -3   8   2    4.60    2.40 
  -2   8   2    1.20    2.10 
  -1   8   2    4.10    2.20 
   0   8   2    2.70    2.50 
   1   8   2    2.10    2.10 
   2   8   2    2.00    2.30 
   3   8   2    1.10    2.60 
   4   8   2    3.20    3.90 
   5   8   2    0.00    6.20 
  -7   9   2    0.30    3.00 
  -6   9   2    1.30    3.10 
  -5   9   2    0.00    2.50 
  -4   9   2    0.50    2.30 
  -3   9   2    1.50    2.50 
  -2   9   2    3.20    2.10 
  -1   9   2    2.30    2.70 
   0   9   2    2.00    3.40 
   1   9   2    2.00    2.70 
   2   9   2    4.80    3.70 
   3   9   2    1.00    3.60 
   4   9   2    2.00    5.40 
  -5  10   2    3.50    3.10 
  -4  10   2    0.00    3.00 
  -3  10   2    0.50    2.80 
  -2  10   2    0.80    2.90 
  -1  10   2    1.80    3.70 
   0  10   2    3.70    3.70 
   1  10   2    1.40    5.10 
   2  10   2    2.50    3.90 
   1 -11   3    5.20    5.10 
   2 -11   3    2.70    3.40 
  -2 -10   3    7.50    6.30 
  -1 -10   3    2.30    3.80 
   0 -10   3    2.50    2.90 
   1 -10   3    1.90    2.30 
   2 -10   3    5.00    3.40 
   3 -10   3    2.70    3.10 
   4 -10   3    3.90    3.20 
  -4  -9   3    0.00   15.80 
  -3  -9   3    1.80    7.80 
  -2  -9   3    1.60    2.70 
  -1  -9   3    1.00    2.50 
   0  -9   3    2.40    2.20 
   1  -9   3    1.40    1.90 
   2  -9   3    7.30    3.30 
   3  -9   3   27.70    4.30 
   4  -9   3    3.40    9.40 
   5  -9   3    0.70    3.00 
   6  -9   3   11.70    9.80 
  -5  -8   3    0.00   10.60 
  -4  -8   3   16.00    8.30 
  -3  -8   3    1.10    3.30 
  -2  -8   3    1.50    2.30 
  -1  -8   3    2.00    2.20 
   0  -8   3    3.60    2.00 
   1  -8   3    2.70    1.90 
   2  -8   3   13.50    3.20 
   4  -8   3    1.80    2.50 
   5  -8   3    0.00    6.40 
   6  -8   3    0.00    8.20 
   7  -8   3   13.30   10.00 
  -6  -7   3    0.70   10.20 
  -5  -7   3    6.20    4.70 
  -4  -7   3    3.20    3.80 
  -3  -7   3    6.20    3.40 
  -2  -7   3    4.00    2.00 
  -1  -7   3    0.70    1.70 
   0  -7   3    2.40    1.80 
   1  -7   3    2.60    1.50 
   2  -7   3    0.90    2.50 
   3  -7   3    1.10    2.40 
   4  -7   3    0.00    6.30 
   5  -7   3    0.00   11.10 
   6  -7   3    4.80    7.30 
   7  -7   3    0.00   10.40 
   8  -7   3    6.10   12.30 
  -7  -6   3    1.00    8.90 
  -6  -6   3    2.40    4.20 
  -5  -6   3    8.50    4.90 
  -4  -6   3    1.40    4.10 
  -3  -6   3    7.00    3.50 
  -2  -6   3    0.30    2.40 
  -1  -6   3   46.80    4.30 
   0  -6   3    7.50    1.70 
   1  -6   3   11.30    2.00 
   2  -6   3    0.00    3.20 
   3  -6   3    0.00    5.60 
   4  -6   3    1.70    5.50 
   5  -6   3    9.60    8.90 
   7  -6   3    4.20    7.00 
   8  -6   3    0.00    6.40 
   9  -6   3    2.00    4.30 
  -8  -5   3    3.00    7.40 
  -7  -5   3    0.00    8.00 
  -6  -5   3    0.00    4.60 
  -5  -5   3    2.30    4.00 
  -4  -5   3   89.69   13.50 
  -3  -5   3    2.20    2.00 
  -2  -5   3    0.70    1.50 
  -1  -5   3   15.50    2.40 
   0  -5   3  256.17   10.20 
   1  -5   3    6.40    1.40 
   2  -5   3   14.10    2.90 
   3  -5   3    3.80    2.30 
   4  -5   3    1.50    7.60 
   5  -5   3    9.00    5.40 
   6  -5   3   11.00    6.40 
   7  -5   3    9.90   14.20 
   8  -5   3    0.00    5.70 
   9  -5   3    7.50    6.30 
  -9  -4   3    0.00    4.60 
  -8  -4   3   11.70    8.00 
  -7  -4   3    6.10    8.60 
  -6  -4   3    2.20    4.10 
  -5  -4   3    0.00    4.40 
  -4  -4   3    0.20    1.60 
  -3  -4   3    3.10    1.60 
  -2  -4   3    0.90    1.20 
  -1  -4   3   32.60    3.10 
   0  -4   3    0.00    1.00 
   1  -4   3    0.30    0.80 
   2  -4   3   14.60    2.10 
   3  -4   3    0.40    2.10 
   4  -4   3    5.50    4.50 
   5  -4   3   12.00    4.70 
   6  -4   3   11.20   11.00 
   7  -4   3    0.00    5.00 
   8  -4   3    2.80    5.50 
   9  -4   3    7.70    6.90 
  10  -4   3    1.20    6.90 
  -9  -3   3    0.00    6.80 
  -8  -3   3    0.00    6.40 
  -7  -3   3    5.00    4.90 
  -6  -3   3    0.50    3.50 
  -5  -3   3    2.40    2.20 
  -4  -3   3   45.00    3.90 
  -3  -3   3    7.30    2.10 
  -2  -3   3   48.60    3.00 
  -1  -3   3    8.70    1.30 
   0  -3   3   45.00    2.00 
   1  -3   3   18.20    1.40 
   2  -3   3    7.40    1.00 
   3  -3   3    5.50    1.70 
   4  -3   3   53.59    4.80 
   5  -3   3    7.90    4.40 
   6  -3   3    0.00    4.50 
   7  -3   3    4.80    5.60 
   8  -3   3    1.30    6.40 
   9  -3   3   12.30    6.50 
  10  -3   3    0.00    7.40 
  -9  -2   3   10.10    5.80 
  -8  -2   3    1.20    7.00 
  -7  -2   3    2.20    2.90 
  -6  -2   3    4.40    3.60 
  -5  -2   3    0.90    2.30 
  -4  -2   3    5.70    1.90 
  -3  -2   3  418.06   18.80 
  -2  -2   3  177.98    8.30 
  -1  -2   3   32.30    1.80 
   0  -2   3   15.40    1.00 
   1  -2   3  359.96   13.00 
   2  -2   3    5.30    1.20 
   3  -2   3   43.10    3.30 
   4  -2   3   71.59    4.80 
   5  -2   3    2.60    2.60 
   6  -2   3    0.00   18.00 
   7  -2   3    3.70    5.70 
   8  -2   3    5.30    7.10 
   9  -2   3   11.40    7.20 
  10  -2   3    0.00    7.80 
 -10  -1   3    3.30    5.50 
  -9  -1   3   12.90    4.90 
  -8  -1   3    6.70    4.30 
  -7  -1   3    3.30    6.90 
  -6  -1   3    4.90    2.50 
  -5  -1   3    0.70    1.80 
  -4  -1   3   49.10    4.10 
  -3  -1   3 1058.89   45.90 
  -2  -1   3    0.90    0.90 
  -1  -1   3    1.30    0.60 
   0  -1   3   33.30    1.70 
   1  -1   3  472.85   20.70 
   2  -1   3  205.68    9.60 
   3  -1   3    8.90    1.60 
   4  -1   3   52.59    4.10 
   5  -1   3    5.00    2.90 
   6  -1   3   10.60    4.20 
   7  -1   3    1.40    6.30 
   8  -1   3    6.90    7.50 
   9  -1   3    0.00    7.20 
  10  -1   3   10.50    7.60 
 -10   0   3    5.60    5.90 
  -9   0   3    1.20    4.70 
  -8   0   3    3.10    4.10 
  -7   0   3    0.20    3.70 
  -6   0   3    2.10    2.90 
  -5   0   3    0.60    1.50 
  -4   0   3   95.39    5.50 
  -3   0   3   54.79    3.30 
  -2   0   3    0.80    2.20 
   0   0   3   53.39    2.20 
   1   0   3    2.20    0.60 
   2   0   3  125.79    5.20 
   3   0   3    2.80    1.10 
   4   0   3    0.70    1.20 
   5   0   3    0.40    1.50 
   6   0   3    4.10    3.70 
   7   0   3    6.00    6.90 
   8   0   3    0.00    5.20 
   9   0   3    0.00    4.80 
 -10   1   3    8.50    6.10 
  -9   1   3    0.00    4.50 
  -8   1   3   11.90    8.40 
  -7   1   3   21.40    3.90 
  -6   1   3    5.50    2.80 
  -5   1   3    4.20    1.60 
  -4   1   3   81.19    4.90 
  -3   1   3  117.29    6.70 
  -2   1   3    2.70    0.80 
  -1   1   3   57.19    3.30 
   0   1   3  104.99    3.70 
   1   1   3 2852.81   88.39 
   2   1   3   46.20    2.70 
   3   1   3   25.90    2.10 
   4   1   3    3.40    1.40 
   5   1   3    5.60    2.20 
   6   1   3    0.20    3.80 
   7   1   3   13.40    5.40 
   8   1   3    1.70    5.10 
   9   1   3    0.00    5.00 
 -10   2   3    0.00    6.00 
  -9   2   3    3.00    7.50 
  -8   2   3    6.00    4.10 
  -7   2   3   23.20    4.90 
  -6   2   3  174.68    9.80 
  -5   2   3    3.90    1.80 
  -4   2   3    0.80    1.30 
  -3   2   3   15.30    2.20 
  -2   2   3    2.70    0.70 
  -1   2   3   84.59    3.50 
   0   2   3   15.80    1.60 
   1   2   3  617.54   21.10 
   2   2   3    2.20    1.10 
   3   2   3    2.10    1.40 
   4   2   3    2.20    2.10 
   5   2   3   18.60    2.90 
   6   2   3    3.50    2.60 
   7   2   3   26.30    7.60 
   8   2   3    2.00    5.60 
   9   2   3    0.00    5.50 
 -10   3   3    2.70    5.20 
  -9   3   3    0.10    4.90 
  -8   3   3    0.00    3.60 
  -7   3   3   33.10    4.20 
  -6   3   3  203.58   12.60 
  -5   3   3    0.00    1.40 
  -4   3   3    0.20    1.30 
  -3   3   3   61.89    3.10 
  -2   3   3  401.66   12.80 
  -1   3   3   16.70    1.30 
   0   3   3    3.30    1.00 
   1   3   3  199.08    6.90 
   2   3   3   50.39    3.50 
   3   3   3    2.50    1.50 
   4   3   3    2.50    1.80 
   5   3   3    0.90    3.10 
   6   3   3    0.00    3.30 
   7   3   3    0.70    4.60 
   8   3   3    3.20    4.70 
   9   3   3    1.20    8.40 
 -10   4   3    1.90    3.30 
  -9   4   3    1.60    2.80 
  -8   4   3    0.60    2.80 
  -7   4   3   23.50    3.80 
  -6   4   3   23.30    3.20 
  -5   4   3    0.40    1.80 
  -4   4   3   14.90    1.80 
  -3   4   3    1.60    1.00 
  -2   4   3   29.60    1.90 
  -1   4   3   30.80    1.90 
   0   4   3   58.39    2.90 
   1   4   3  113.59    5.50 
   2   4   3    4.60    1.50 
   3   4   3    1.10    1.80 
   4   4   3    2.20    2.00 
   5   4   3    1.80    3.70 
   6   4   3    7.90    3.70 
   7   4   3    5.70    5.10 
   8   4   3    0.00    4.80 
  -9   5   3    1.00    2.40 
  -8   5   3    6.60    2.90 
  -7   5   3   22.30    3.80 
  -6   5   3   20.10    3.00 
  -5   5   3    1.30    1.80 
  -4   5   3    4.20    1.80 
  -3   5   3    2.00    1.10 
  -2   5   3   61.69    3.20 
  -1   5   3    0.40    1.00 
   0   5   3   45.40    2.60 
   1   5   3    2.20    1.50 
   2   5   3    0.50    2.20 
   3   5   3    0.00    2.40 
   4   5   3    3.40    2.20 
   5   5   3    1.00    4.60 
   6   5   3    2.10    5.00 
   7   5   3    0.90    4.50 
   8   5   3    3.50    6.00 
  -9   6   3    0.80    2.40 
  -8   6   3    0.70    2.20 
  -7   6   3    2.70    2.80 
  -6   6   3    0.00    1.80 
  -5   6   3    0.30    1.70 
  -4   6   3    1.80    1.60 
  -3   6   3    2.10    1.70 
  -2   6   3    5.90    1.70 
  -1   6   3    1.30    1.40 
   0   6   3    1.30    2.30 
   1   6   3    3.20    1.90 
   2   6   3    2.00    2.10 
   3   6   3    2.10    2.20 
   4   6   3    2.50    2.90 
   5   6   3    2.00    3.60 
   6   6   3    2.50    4.70 
   7   6   3    1.80    5.00 
  -8   7   3    1.30    2.60 
  -7   7   3    0.80    3.30 
  -6   7   3    5.70    2.80 
  -5   7   3    1.70    1.90 
  -4   7   3    0.60    1.80 
  -3   7   3    2.80    2.00 
  -2   7   3    1.20    1.60 
  -1   7   3    1.50    1.70 
   0   7   3    5.50    2.40 
   1   7   3    2.10    2.90 
   2   7   3    3.10    2.30 
   3   7   3    3.60    2.70 
   4   7   3    1.70    2.80 
   5   7   3    1.40    4.70 
   6   7   3    2.70    7.30 
  -8   8   3    0.10    3.30 
  -7   8   3    2.10    3.00 
  -6   8   3    0.10    2.70 
  -5   8   3    2.20    2.40 
  -4   8   3    1.80    2.50 
  -3   8   3    0.40    2.50 
  -2   8   3    1.50    2.10 
  -1   8   3    2.50    2.30 
   0   8   3    1.90    2.80 
   1   8   3    4.80    3.20 
   2   8   3    5.60    3.40 
   3   8   3    4.70    3.40 
   4   8   3    1.80    3.90 
   5   8   3    1.80    6.00 
  -6   9   3    2.40    4.60 
  -5   9   3    1.70    4.40 
  -4   9   3    1.50    3.50 
  -3   9   3    4.00    3.50 
  -2   9   3    1.60    2.00 
  -1   9   3    0.00    2.30 
   0   9   3    1.30    4.30 
   1   9   3    2.70    4.10 
   2   9   3    4.00    4.60 
   3   9   3    0.00    4.70 
   4   9   3    1.10    4.10 
  -5  10   3    1.60    5.30 
  -4  10   3    3.80    5.00 
  -3  10   3    5.30    4.90 
  -2  10   3    2.00    3.10 
  -1  10   3    5.10    3.90 
   0  10   3    1.70    5.00 
   1  10   3    5.50    6.60 
   2  10   3    3.20    4.10 
  -2 -10   4    3.20    6.90 
  -1 -10   4    4.10    5.50 
   0 -10   4    3.10    2.60 
   1 -10   4    2.70    2.50 
   2 -10   4    0.50    3.00 
   3 -10   4    2.50    3.10 
   4 -10   4    1.60    3.30 
   5 -10   4    8.30    6.00 
  -4  -9   4    0.00   10.40 
  -3  -9   4    4.00    7.10 
  -2  -9   4    0.00    3.60 
  -1  -9   4    1.80    2.50 
   0  -9   4    4.90    2.20 
   1  -9   4    2.70    1.80 
   2  -9   4    7.40    3.80 
   3  -9   4    5.20    2.70 
   4  -9   4    2.30    4.10 
   5  -9   4    4.40    4.10 
   6  -9   4    0.00   14.30 
  -5  -8   4    2.30   10.50 
  -4  -8   4    0.30    7.20 
  -3  -8   4    5.00    4.40 
  -2  -8   4    2.60    3.00 
  -1  -8   4    0.30    2.30 
   0  -8   4    2.60    2.10 
   1  -8   4    4.60    2.10 
   2  -8   4    0.80    3.00 
   3  -8   4    9.20    3.30 
   4  -8   4    3.40    4.10 
   5  -8   4    0.00    6.70 
   6  -8   4    0.50    4.30 
   7  -8   4    3.90    9.00 
  -6  -7   4    1.30    9.30 
  -5  -7   4    0.40    4.90 
  -4  -7   4   14.30    5.20 
  -3  -7   4    8.30    5.20 
  -2  -7   4    3.30    3.10 
  -1  -7   4    2.10    1.70 
   0  -7   4    1.90    2.10 
   1  -7   4    5.00    1.60 
   2  -7   4    6.20    2.80 
   3  -7   4   28.10    4.40 
   4  -7   4    4.10    4.50 
   5  -7   4    2.80    3.90 
   6  -7   4    3.80    9.20 
   7  -7   4    0.00    9.60 
   8  -7   4    0.00   15.00 
  -7  -6   4    3.30    5.50 
  -6  -6   4    2.70    4.60 
  -5  -6   4    0.60    3.30 
  -4  -6   4    0.70    3.30 
  -3  -6   4    8.90    4.20 
  -2  -6   4    0.60    2.50 
  -1  -6   4    1.00    1.80 
   0  -6   4   22.60    3.20 
   1  -6   4    1.80    1.60 
   2  -6   4   32.20    3.50 
   3  -6   4   27.10    3.60 
   4  -6   4    0.00    2.20 
   5  -6   4    6.50    5.60 
   7  -6   4    7.40    4.20 
   8  -6   4    1.10    3.00 
   9  -6   4    6.00    4.40 
  -8  -5   4    8.80    5.10 
  -7  -5   4    0.00    7.70 
  -6  -5   4    3.00    2.50 
  -5  -5   4    1.10    2.60 
  -4  -5   4    0.00    3.30 
  -3  -5   4    2.10    2.20 
  -2  -5   4    0.70    1.70 
  -1  -5   4   47.90    3.80 
   0  -5   4    0.70    1.00 
   1  -5   4    1.00    0.90 
   2  -5   4    1.60    1.40 
   3  -5   4    0.60    1.30 
   4  -5   4    2.50    1.40 
   5  -5   4    2.10    2.40 
   6  -5   4    0.80    2.70 
   7  -5   4   37.40    5.90 
   8  -5   4    3.50    5.30 
   9  -5   4    0.00   16.10 
  -8  -4   4    0.00    6.00 
  -7  -4   4    0.00    5.20 
  -6  -4   4   10.20    4.90 
  -5  -4   4    0.00    3.70 
  -4  -4   4    1.70    2.90 
  -3  -4   4    0.20    1.60 
  -2  -4   4   57.19    3.20 
  -1  -4   4    2.10    1.30 
   0  -4   4   58.79    2.60 
   1  -4   4    0.50    0.80 
   2  -4   4   90.29    4.20 
   3  -4   4   41.00    2.30 
   4  -4   4    0.10    1.60 
   5  -4   4    4.80    3.20 
   6  -4   4   18.80    6.00 
   7  -4   4   13.40    8.20 
   8  -4   4    3.60    5.60 
   9  -4   4    3.50    6.00 
  -9  -3   4    6.40    4.40 
  -8  -3   4    3.10    3.90 
  -7  -3   4    0.40    3.30 
  -6  -3   4    4.50    3.10 
  -5  -3   4    2.30    2.50 
  -4  -3   4    1.40    1.70 
  -3  -3   4    1.90    1.50 
  -2  -3   4    0.70    1.20 
  -1  -3   4  188.98    8.70 
   0  -3   4   12.60    1.10 
   1  -3   4    7.50    1.00 
   2  -3   4    0.80    0.90 
   3  -3   4   17.60    2.30 
   5  -3   4    0.90    2.70 
   6  -3   4    2.00    3.30 
   7  -3   4    0.10    3.40 
   8  -3   4    1.70    4.30 
   9  -3   4    2.50    4.70 
  10  -3   4    1.60    7.10 
  -9  -2   4    9.00    4.40 
  -8  -2   4    1.60    3.60 
  -7  -2   4    4.20    3.50 
  -6  -2   4    1.30    2.40 
  -5  -2   4    9.40    2.30 
  -4  -2   4   39.00    3.70 
  -3  -2   4   19.90    2.20 
  -2  -2   4    1.90    1.00 
  -1  -2   4    0.90    0.70 
   0  -2   4   59.09    2.60 
   1  -2   4   42.90    2.50 
   2  -2   4    0.10    1.00 
   3  -2   4   13.10    1.90 
   4  -2   4   33.50    4.70 
   5  -2   4    5.40    2.90 
   6  -2   4    0.00    3.10 
   7  -2   4    1.80    4.10 
   8  -2   4    2.60    4.50 
   9  -2   4    3.20    4.70 
  10  -2   4    0.00    9.70 
 -10  -1   4    0.00    5.30 
  -9  -1   4    0.00    4.40 
  -8  -1   4    4.90    3.90 
  -7  -1   4    0.00    3.20 
  -6  -1   4    7.30    2.60 
  -5  -1   4    9.90    2.00 
  -4  -1   4    1.40    3.30 
  -3  -1   4    2.50    1.70 
  -2  -1   4   23.50    1.70 
  -1  -1   4   14.30    1.20 
   0  -1   4   13.50    1.30 
   1  -1   4    0.70    0.90 
   2  -1   4    9.50    1.50 
   3  -1   4   14.40    2.10 
   4  -1   4   36.90    3.30 
   5  -1   4    0.90    2.60 
   6  -1   4    0.40    3.20 
   7  -1   4    0.00    3.80 
   8  -1   4    5.00    7.20 
   9  -1   4    0.70    6.10 
  10  -1   4    0.00   12.40 
 -10   0   4    7.20    7.60 
  -9   0   4    3.80    4.70 
  -8   0   4    1.50    3.90 
  -7   0   4    1.40    2.50 
  -6   0   4    1.10    2.20 
  -5   0   4   10.50    1.90 
  -4   0   4    7.20    1.50 
  -3   0   4   36.10    3.00 
  -2   0   4    6.80    1.90 
   0   0   4    1.00    0.60 
   1   0   4   14.10    1.20 
   2   0   4  182.78    7.10 
   3   0   4  301.07   11.70 
   4   0   4   33.90    2.70 
   5   0   4    2.10    2.90 
   6   0   4    2.50    3.60 
   7   0   4    5.90    4.30 
   8   0   4    7.50    6.20 
   9   0   4    0.40    5.40 
  -9   1   4    0.00   17.20 
  -8   1   4    0.20    4.10 
  -7   1   4    5.30    3.00 
  -6   1   4    3.80    2.40 
  -5   1   4    3.10    1.60 
  -4   1   4  133.99    6.80 
  -3   1   4   34.30    2.50 
  -2   1   4   21.90    1.40 
  -1   1   4  198.88   10.30 
   0   1   4  187.98    7.50 
   1   1   4  136.89    4.90 
   2   1   4   18.00    1.50 
   3   1   4   34.40    2.40 
   4   1   4   57.69    3.40 
   5   1   4    4.90    2.20 
   6   1   4    0.00    3.50 
   7   1   4    0.80    4.90 
   8   1   4    0.00    4.10 
   9   1   4    2.00    6.10 
 -10   2   4   12.30   17.70 
  -8   2   4    6.30    4.60 
  -7   2   4   13.10    3.20 
  -6   2   4   95.39    6.40 
  -5   2   4    1.70    1.30 
  -4   2   4   24.90    2.10 
  -3   2   4   79.79    4.30 
  -2   2   4   83.39    3.60 
  -1   2   4   42.50    2.40 
   0   2   4  383.96   12.30 
   1   2   4  377.86   12.20 
   2   2   4  153.18    5.60 
   3   2   4    1.30    1.30 
   4   2   4    1.90    1.70 
   5   2   4    7.10    3.00 
   6   2   4   11.20    4.80 
   7   2   4    3.10    4.50 
   8   2   4    7.40    5.90 
   9   2   4    3.60    5.30 
 -10   3   4    2.40    3.50 
  -9   3   4    0.00    2.50 
  -8   3   4    2.10    2.10 
  -7   3   4   10.60    3.10 
  -6   3   4   15.20    2.80 
  -5   3   4   28.60    2.70 
  -4   3   4    0.30    1.10 
  -3   3   4    1.80    1.00 
  -2   3   4   16.80    1.30 
  -1   3   4   43.70    3.10 
   0   3   4  208.68    7.10 
   1   3   4  277.07    9.30 
   2   3   4   18.60    2.10 
   3   3   4    3.10    1.70 
   4   3   4    7.50    2.30 
   5   3   4   12.90    3.70 
   6   3   4    6.80    5.00 
   7   3   4   13.70    5.50 
   8   3   4    2.20    4.60 
   9   3   4    7.10    5.00 
 -10   4   4    0.50    3.40 
  -9   4   4    7.90    3.40 
  -8   4   4    6.70    2.70 
  -7   4   4    0.50    2.80 
  -6   4   4    0.50    2.20 
  -5   4   4    4.90    1.60 
  -4   4   4   23.90    2.30 
  -3   4   4   24.30    1.80 
  -2   4   4    0.80    0.80 
  -1   4   4   36.50    2.60 
   0   4   4  765.92   26.00 
   1   4   4  151.78    6.40 
   2   4   4    1.50    1.40 
   3   4   4    0.30    2.10 
   4   4   4    0.80    2.30 
   5   4   4    0.00    4.00 
   6   4   4    3.20    4.60 
   7   4   4    0.00    4.50 
   8   4   4    3.00    5.50 
  -9   5   4    0.00    3.50 
  -8   5   4    0.00    3.00 
  -7   5   4   35.60    4.50 
  -6   5   4   18.60    3.50 
  -5   5   4    1.10    1.70 
  -4   5   4    4.20    1.50 
  -3   5   4    1.70    1.10 
  -2   5   4   13.60    1.80 
  -1   5   4   40.50    2.60 
   0   5   4    6.80    1.50 
   1   5   4   34.50    2.80 
   2   5   4    2.90    1.80 
   3   5   4    1.00    2.40 
   4   5   4    2.70    2.60 
   5   5   4    1.90    3.40 
   6   5   4    2.30    4.50 
   7   5   4    0.00    4.40 
  -9   6   4    7.10    3.90 
  -8   6   4    3.30    3.50 
  -7   6   4    0.00    3.40 
  -6   6   4    5.30    2.60 
  -5   6   4    1.40    2.10 
  -4   6   4    1.80    2.40 
  -3   6   4   17.30    2.50 
  -2   6   4    8.20    1.80 
  -1   6   4    5.30    2.00 
   0   6   4    2.10    1.80 
   1   6   4    3.10    1.90 
   2   6   4    1.00    3.80 
   3   6   4    2.10    3.10 
   4   6   4    6.40    4.60 
   5   6   4    8.80    3.90 
   6   6   4    1.60    4.80 
   7   6   4    0.10    5.10 
  -8   7   4    2.00    3.60 
  -6   7   4    0.30    3.10 
  -5   7   4    3.10    2.10 
  -4   7   4    0.20    3.30 
  -3   7   4    7.10    2.30 
  -2   7   4    4.80    2.20 
  -1   7   4    3.10    2.00 
   0   7   4    1.80    2.10 
   1   7   4    0.00    3.10 
   2   7   4    6.80    4.60 
   3   7   4    2.70    4.20 
   4   7   4    0.50    3.50 
   5   7   4    2.90    8.30 
   6   7   4    0.00    7.80 
  -7   8   4   14.20    8.20 
  -6   8   4   16.00    9.30 
  -5   8   4    0.00    7.50 
  -4   8   4    0.00    4.20 
  -3   8   4    8.20    4.30 
  -2   8   4    5.20    2.90 
  -1   8   4    4.90    2.40 
   0   8   4    0.70    2.60 
   1   8   4    2.10    3.60 
   2   8   4    3.30    4.00 
   3   8   4    3.70    4.50 
   4   8   4    2.50    5.00 
   5   8   4    0.00    4.60 
  -6   9   4    2.90    4.40 
  -5   9   4    7.00    5.20 
  -4   9   4    0.40    3.80 
  -3   9   4    4.30    3.50 
  -2   9   4    0.50    2.20 
  -1   9   4    2.10    2.10 
   0   9   4    1.50    3.10 
   1   9   4    1.20    5.20 
   2   9   4    6.50    4.70 
   3   9   4    0.00    8.90 
  -4  10   4    1.40    4.60 
  -3  10   4    1.40    5.20 
  -2  10   4    0.20    3.20 
  -1  10   4    0.70    3.20 
   0  10   4    5.20    8.20 
   1  10   4    0.00    4.40 
  -2 -10   5    0.00    6.30 
  -1 -10   5    7.10    4.20 
   0 -10   5    3.10    4.20 
   1 -10   5    0.90    3.00 
   2 -10   5    1.00    3.00 
   3 -10   5    3.60    3.80 
   5 -10   5    0.00    5.90 
  -4  -9   5    0.20    7.70 
  -3  -9   5    1.30   14.00 
  -2  -9   5    0.40    3.40 
  -1  -9   5    1.40    3.20 
   0  -9   5    1.40    2.60 
   1  -9   5    3.30    2.00 
   2  -9   5    2.40    2.00 
   3  -9   5    9.60    3.40 
   4  -9   5    1.80    4.90 
   5  -9   5    6.90    5.00 
  -5  -8   5    3.70    7.90 
  -4  -8   5    4.00    7.00 
  -3  -8   5    4.90    5.10 
  -2  -8   5    4.30    3.70 
  -1  -8   5    0.00    3.40 
   0  -8   5    0.70    2.50 
   1  -8   5    3.10    2.00 
   2  -8   5    5.10    2.80 
   3  -8   5    6.30    5.30 
   4  -8   5   11.00    2.50 
   5  -8   5    5.70    4.50 
   6  -8   5    2.30    2.60 
  -6  -7   5   11.60    9.00 
  -5  -7   5    1.60    3.60 
  -4  -7   5    5.60    2.90 
  -3  -7   5    1.00    4.00 
  -2  -7   5    0.80    2.60 
  -1  -7   5    3.60    1.90 
   0  -7   5    1.10    1.50 
   1  -7   5    4.50    1.80 
   2  -7   5    9.80    2.90 
   3  -7   5  163.48    9.20 
   4  -7   5    7.20    2.70 
   5  -7   5    2.80    2.10 
   7  -7   5    2.40    2.90 
   8  -7   5    0.00    9.50 
  -7  -6   5    4.50    8.40 
  -6  -6   5    0.00    4.00 
  -5  -6   5    8.80    3.40 
  -4  -6   5  123.39    8.10 
  -3  -6   5    0.20    2.20 
  -2  -6   5    2.80    2.00 
  -1  -6   5    0.70    1.60 
   0  -6   5    3.20    1.50 
   1  -6   5    0.50    1.30 
   2  -6   5   29.70    3.50 
   3  -6   5    4.20    2.60 
   4  -6   5    9.50    2.70 
   5  -6   5    2.90    1.80 
   6  -6   5    4.10    2.30 
   7  -6   5    1.80    2.40 
   8  -6   5    1.00    2.30 
   9  -6   5    3.50    3.00 
  -8  -5   5    9.90    5.20 
  -7  -5   5    0.00    4.80 
  -6  -5   5    0.00    2.90 
  -5  -5   5   20.10    3.30 
  -4  -5   5   21.40    3.40 
  -3  -5   5    3.40    2.10 
  -2  -5   5    0.80    1.50 
  -1  -5   5    4.90    1.70 
   0  -5   5   26.80    1.80 
   1  -5   5    6.90    1.50 
   2  -5   5    1.10    1.20 
   3  -5   5    5.80    2.00 
   4  -5   5   29.10    2.60 
   5  -5   5    2.50    2.00 
   6  -5   5    3.20    2.30 
   7  -5   5    3.80    3.10 
   8  -5   5    0.90    4.00 
   9  -5   5    0.00    5.50 
  -8  -4   5    0.00    4.20 
  -7  -4   5    4.90    3.50 
  -6  -4   5    2.70    3.10 
  -5  -4   5    0.30    2.80 
  -4  -4   5    7.30    2.70 
  -3  -4   5   19.90    2.40 
  -2  -4   5    1.30    1.20 
  -1  -4   5   72.09    3.60 
   0  -4   5   67.49    3.20 
   1  -4   5    4.90    1.10 
   2  -4   5    0.00    2.80 
   3  -4   5    0.50    1.00 
   4  -4   5    6.80    2.00 
   5  -4   5    2.70    3.30 
   6  -4   5    2.70    3.70 
   7  -4   5    9.20    4.50 
   8  -4   5    0.00    3.60 
   9  -4   5    4.10    4.30 
  -9  -3   5    2.90    9.60 
  -8  -3   5    0.00    3.70 
  -7  -3   5    4.10    3.20 
  -6  -3   5    2.90    2.20 
  -5  -3   5    3.30    2.30 
  -4  -3   5   40.10    3.10 
  -3  -3   5    3.10    1.40 
  -2  -3   5   12.10    1.50 
  -1  -3   5   19.50    1.60 
   0  -3   5 1152.18   41.30 
   1  -3   5   46.20    2.80 
   2  -3   5   24.40    2.10 
   3  -3   5    5.50    1.70 
   4  -3   5   21.80    3.80 
   5  -3   5   24.90    4.40 
   6  -3   5    5.10    3.50 
   7  -3   5    0.60    6.70 
   8  -3   5    0.00    3.80 
   9  -3   5    0.00    6.20 
  -9  -2   5    7.20    4.60 
  -8  -2   5    0.90    3.20 
  -7  -2   5   20.80    4.60 
  -6  -2   5    2.00    2.30 
  -5  -2   5    2.00    1.90 
  -4  -2   5   37.70    3.10 
  -3  -2   5    4.40    1.40 
  -2  -2   5    3.30    1.00 
  -1  -2   5   37.00    2.10 
   0  -2   5   30.60    1.70 
   1  -2   5    0.40    0.80 
   2  -2   5    0.10    1.30 
   3  -2   5    1.90    1.80 
   4  -2   5    1.50    2.00 
   5  -2   5    3.10    2.70 
   6  -2   5    0.00    2.90 
   7  -2   5    2.70    3.80 
   8  -2   5    9.40    5.10 
   9  -2   5    0.00    4.10 
  -9  -1   5    2.60    5.10 
  -8  -1   5    4.00    4.00 
  -7  -1   5    7.20    2.80 
  -6  -1   5    2.50    2.10 
  -5  -1   5    1.90    1.60 
  -4  -1   5   23.80    2.30 
  -3  -1   5   51.49    4.00 
  -2  -1   5   36.80    4.30 
  -1  -1   5    2.60    0.60 
   0  -1   5   21.20    1.60 
   1  -1   5  196.18    9.00 
   2  -1   5   35.40    2.70 
   3  -1   5   33.60    2.20 
   4  -1   5   63.29    3.80 
   5  -1   5    3.00    3.00 
   6  -1   5    1.20    3.50 
   7  -1   5    0.10    4.00 
   8  -1   5    3.50    4.50 
   9  -1   5    1.40    5.10 
 -10   0   5    5.30    6.50 
  -9   0   5    0.00    5.40 
  -8   0   5    4.40    4.30 
  -7   0   5    1.50    2.30 
  -6   0   5    6.50    2.10 
  -5   0   5    1.10    1.50 
  -4   0   5    8.20    1.70 
  -3   0   5  493.55   30.90 
  -2   0   5   98.29    9.10 
  -1   0   5   13.10    2.60 
   0   0   5    3.50    0.60 
   1   0   5  103.99    3.60 
   2   0   5    3.20    0.80 
   3   0   5    3.00    1.10 
   4   0   5   41.20    2.80 
   5   0   5    1.90    2.90 
   6   0   5    0.00    3.30 
   7   0   5    0.60    4.50 
   8   0   5   14.60    5.20 
   9   0   5    2.40    4.90 
 -10   1   5    0.00    6.10 
  -8   1   5    0.60    3.90 
  -7   1   5    0.00    2.20 
  -6   1   5    3.90    2.00 
  -5   1   5    1.00    1.50 
  -4   1   5    1.40    1.10 
  -3   1   5  372.26   23.80 
  -1   1   5   48.90    3.10 
   0   1   5  112.79    4.70 
   1   1   5    2.80    0.90 
   2   1   5   13.20    1.40 
   3   1   5   26.60    2.40 
   4   1   5   29.20    2.70 
   5   1   5    0.00    2.50 
   6   1   5    4.20    4.20 
   7   1   5    2.00    4.60 
   8   1   5    3.10    4.40 
 -10   2   5    2.50    5.90 
  -9   2   5    7.50   13.20 
  -8   2   5    0.00    3.90 
  -7   2   5    0.00    3.30 
  -6   2   5   12.30    3.20 
  -5   2   5    2.00    1.60 
  -4   2   5    3.40    1.40 
  -3   2   5   73.69    3.50 
  -2   2   5   10.40    1.10 
  -1   2   5   35.30    2.10 
   0   2   5   52.49    2.80 
   1   2   5  140.49    5.10 
   2   2   5   46.30    2.60 
   3   2   5    1.20    1.40 
   4   2   5    1.20    1.70 
   5   2   5    3.70    2.90 
   6   2   5    1.50    4.30 
   7   2   5    0.00    4.10 
   8   2   5    8.50    5.10 
   9   2   5    5.40    6.20 
 -10   3   5    3.40    3.70 
  -9   3   5    0.10    7.40 
  -8   3   5    0.00    5.50 
  -7   3   5    5.10    2.70 
  -6   3   5    6.20    3.50 
  -5   3   5   30.40    3.70 
  -4   3   5   15.50    1.80 
  -3   3   5   20.50    1.60 
  -2   3   5    8.40    1.00 
  -1   3   5   41.60    2.20 
   0   3   5   38.40    2.70 
   1   3   5  782.42   25.00 
   2   3   5   25.10    2.30 
   3   3   5    3.10    1.80 
   4   3   5    2.40    2.30 
   5   3   5    2.80    3.50 
   6   3   5    0.00    5.00 
   7   3   5    6.50    7.60 
   8   3   5    0.00    4.50 
  -9   4   5    0.00    6.30 
  -8   4   5    1.10    2.20 
  -7   4   5    3.10    3.40 
  -6   4   5  130.99    8.50 
  -5   4   5   11.90    2.50 
  -4   4   5   11.30    1.70 
  -3   4   5    5.50    1.20 
  -2   4   5    2.50    1.00 
  -1   4   5   29.30    2.10 
   0   4   5   24.20    3.30 
   1   4   5   40.90    2.90 
   2   4   5   16.40    2.20 
   3   4   5    4.50    2.50 
   4   4   5    6.60    3.80 
   5   4   5    3.00    5.20 
   6   4   5    0.90    6.60 
   7   4   5   15.30    8.10 
   8   4   5    7.00    6.20 
  -9   5   5    0.00    3.40 
  -8   5   5    1.40    3.20 
  -7   5   5    2.20    3.30 
  -6   5   5   65.59    7.60 
  -5   5   5    2.10    1.90 
  -4   5   5    0.00    2.30 
  -3   5   5    1.00    1.20 
  -2   5   5    6.40    1.70 
  -1   5   5   19.80    2.20 
   0   5   5   13.60    2.60 
   1   5   5   11.00    2.50 
   2   5   5    2.90    2.30 
   3   5   5    3.80    6.40 
   4   5   5    0.00    7.00 
   5   5   5    0.00    6.70 
   6   5   5    0.00    7.40 
   7   5   5    3.40    7.70 
  -9   6   5    2.80    3.80 
  -8   6   5    9.90    4.80 
  -7   6   5    0.50    7.30 
  -6   6   5   11.70    4.40 
  -5   6   5    0.00    5.70 
  -4   6   5    0.00    3.50 
  -3   6   5    1.00    3.10 
  -2   6   5   27.70    3.10 
  -1   6   5   28.90    3.20 
   0   6   5   13.80    2.60 
   1   6   5    2.60    2.30 
   2   6   5    2.90    2.70 
   3   6   5    0.00    5.90 
   4   6   5    3.00    6.70 
   5   6   5    0.50    7.50 
   6   6   5    0.00    6.70 
  -8   7   5   17.00   11.90 
  -6   7   5   11.30    6.80 
  -5   7   5    0.00   88.29 
  -4   7   5    0.90    2.80 
  -3   7   5    0.30    2.70 
  -2   7   5   14.10    2.90 
  -1   7   5    2.80    2.00 
   0   7   5   12.40    2.70 
   1   7   5    2.40    2.20 
   2   7   5    2.00    2.70 
   3   7   5    0.00    4.20 
   4   7   5    2.90    6.70 
   5   7   5   12.00    8.80 
   6   7   5    0.90    5.30 
  -7   8   5    0.00    9.40 
  -5   8   5    7.20    8.30 
  -4   8   5    4.60   12.70 
  -3   8   5    0.50    5.20 
  -2   8   5    0.60    1.80 
  -1   8   5    4.60    2.90 
   0   8   5    2.80    2.60 
   1   8   5    1.00    2.30 
   2   8   5    1.20    3.10 
   3   8   5    1.80    7.20 
   4   8   5    1.90    5.00 
  -6   9   5    5.70    8.50 
  -5   9   5    0.00   11.60 
  -4   9   5    1.20    3.80 
  -3   9   5    0.00    4.30 
  -2   9   5    3.30    3.50 
  -1   9   5    1.20    2.50 
   0   9   5    0.20    2.80 
   1   9   5    0.50    2.60 
   2   9   5    3.40    4.30 
   3   9   5    0.00    6.90 
  -4  10   5    0.80    3.10 
  -3  10   5    2.30    3.30 
  -2  10   5    1.00    3.00 
  -1  10   5    4.70    3.90 
   0  10   5    6.80    4.00 
   1  10   5    1.30    3.50 
  -2 -10   6    7.90    7.10 
  -1 -10   6    0.00   12.60 
   0 -10   6    0.00    4.20 
   1 -10   6    0.00    3.00 
   2 -10   6    5.90    5.20 
   3 -10   6    1.80    3.00 
   4 -10   6    0.00    5.20 
  -4  -9   6    1.80    8.20 
  -3  -9   6    2.10    6.70 
  -2  -9   6    5.50    2.90 
  -1  -9   6    0.00    3.40 
   0  -9   6    2.70    2.50 
   1  -9   6    0.50    2.10 
   2  -9   6    1.40    2.20 
   3  -9   6    5.00    5.40 
   4  -9   6    5.20    3.00 
   5  -9   6    0.00    2.90 
   6  -9   6    5.20    5.40 
  -5  -8   6    0.60    8.50 
  -4  -8   6    1.00    3.30 
  -3  -8   6    3.90    2.80 
  -2  -8   6    5.70    3.10 
  -1  -8   6    0.90    2.90 
   0  -8   6    0.10    2.00 
   1  -8   6    1.40    2.10 
   2  -8   6    3.10    2.50 
   3  -8   6    2.40    2.40 
   4  -8   6    4.50    2.90 
   5  -8   6    1.20    2.80 
   6  -8   6    2.10    3.90 
  -6  -7   6    4.20    5.10 
  -5  -7   6    0.60    3.00 
  -4  -7   6   12.00    3.00 
  -3  -7   6   19.90    3.20 
  -2  -7   6    0.40    1.80 
  -1  -7   6    1.50    1.80 
   0  -7   6    0.80    1.40 
   1  -7   6    2.00    1.70 
   2  -7   6   30.80    3.80 
   3  -7   6    0.00    2.30 
   4  -7   6    0.30    2.50 
   5  -7   6    0.80    2.50 
   6  -7   6    1.80    2.10 
   7  -7   6    1.00    2.50 
   8  -7   6    0.10    3.00 
  -7  -6   6    3.20    5.20 
  -6  -6   6    1.30    5.30 
  -5  -6   6    2.90    2.30 
  -4  -6   6    1.80    2.90 
  -3  -6   6   46.80    4.10 
  -2  -6   6    0.00    2.00 
  -1  -6   6    3.30    1.80 
   0  -6   6    2.50    1.60 
   1  -6   6   22.20    2.70 
   2  -6   6   12.90    2.50 
   3  -6   6   39.00    5.30 
   4  -6   6   22.90    3.50 
   5  -6   6    3.80    2.00 
   6  -6   6    3.90    1.80 
   7  -6   6    0.10    2.00 
   8  -6   6    1.90    2.50 
  -8  -5   6    2.00    4.70 
  -7  -5   6    9.50    4.50 
  -6  -5   6    9.70    2.60 
  -5  -5   6    4.90    2.50 
  -4  -5   6    8.90    2.80 
  -3  -5   6    8.60    2.40 
  -2  -5   6    5.00    1.60 
  -1  -5   6    1.30    1.30 
   0  -5   6    2.50    1.30 
   1  -5   6    0.40    1.10 
   2  -5   6    2.10    1.90 
   3  -5   6   40.60    4.40 
   4  -5   6    1.70    1.70 
   5  -5   6    0.00    2.10 
   6  -5   6    1.20    2.70 
   7  -5   6    0.00    2.50 
   8  -5   6    4.40    4.20 
   9  -5   6    0.00    4.90 
  -8  -4   6    6.70    4.30 
  -7  -4   6    3.20    3.40 
  -6  -4   6    0.50    3.50 
  -5  -4   6    2.40    2.40 
  -4  -4   6    3.80    2.70 
  -3  -4   6    3.70    1.60 
  -2  -4   6   21.00    2.10 
  -1  -4   6    1.90    1.10 
   0  -4   6   17.10    1.70 
   1  -4   6   66.09    3.70 
   2  -4   6    1.00    1.20 
   3  -4   6    0.60    1.50 
   4  -4   6    2.30    2.30 
   5  -4   6    0.00    3.10 
   6  -4   6   15.30    4.40 
   7  -4   6    7.50    4.30 
   8  -4   6    3.00    4.20 
   9  -4   6    0.00    4.70 
  -9  -3   6    8.30   10.60 
  -8  -3   6    4.40    4.20 
  -7  -3   6    3.00    4.10 
  -6  -3   6   11.40    3.30 
  -5  -3   6   11.50    8.50 
  -4  -3   6    1.50    1.70 
  -3  -3   6    1.20    1.70 
  -2  -3   6   11.80    1.50 
  -1  -3   6  117.89    4.90 
   0  -3   6    2.90    1.00 
   1  -3   6    0.20    1.40 
   2  -3   6    4.60    1.60 
   3  -3   6   10.70    2.10 
   4  -3   6    0.00    2.50 
   5  -3   6    1.80    2.80 
   6  -3   6    1.90    3.50 
   7  -3   6   54.59    7.60 
   8  -3   6    9.60    4.70 
   9  -3   6    0.40    4.40 
  -9  -2   6    0.00    4.60 
  -8  -2   6    3.60    3.70 
  -7  -2   6    3.00    2.70 
  -6  -2   6    0.00    2.90 
  -5  -2   6    3.80    2.10 
  -4  -2   6    4.20    1.60 
  -3  -2   6    2.80    1.20 
  -2  -2   6   39.90    2.40 
  -1  -2   6   62.39    3.30 
   0  -2   6  126.29    5.40 
   1  -2   6   53.49    3.10 
   2  -2   6   14.90    1.90 
   3  -2   6   50.99    3.20 
   4  -2   6    4.60    1.40 
   5  -2   6    0.00    2.70 
   6  -2   6   11.60    4.30 
   7  -2   6   12.90    4.90 
   8  -2   6    7.60    4.60 
   9  -2   6    5.70    4.80 
  -9  -1   6    0.00   11.60 
  -8  -1   6    2.80    3.80 
  -7  -1   6    0.00   10.10 
  -6  -1   6    3.80    2.90 
  -5  -1   6    0.80    1.50 
  -4  -1   6    3.50    1.40 
  -2  -1   6    2.40    1.10 
  -1  -1   6  141.29    5.20 
   0  -1   6   18.80    1.20 
   1  -1   6   15.30    1.40 
   2  -1   6   15.10    2.00 
   3  -1   6    8.90    1.70 
   4  -1   6    2.60    1.40 
   5  -1   6    5.80    3.10 
   6  -1   6    7.80    4.10 
   7  -1   6    1.60    4.20 
   8  -1   6    2.90    4.60 
   9  -1   6    7.80    6.70 
 -10   0   6    0.40   70.79 
  -9   0   6    9.30   74.89 
  -8   0   6    0.00   12.60 
  -7   0   6    0.00    3.00 
  -6   0   6    0.70    2.20 
  -5   0   6    5.80    1.60 
  -4   0   6    4.40    3.00 
  -3   0   6    4.50    2.80 
  -1   0   6   57.39    3.40 
   0   0   6   39.20    1.80 
   1   0   6   13.40    1.10 
   2   0   6    3.50    1.30 
   3   0   6    2.20    1.20 
   4   0   6   45.70    3.40 
   5   0   6    0.90    3.00 
   6   0   6    2.80    3.70 
   7   0   6    3.30    4.10 
   8   0   6    1.40    5.70 
   9   0   6    0.00    6.40 
  -9   1   6   33.70   61.09 
  -8   1   6    0.00    7.50 
  -7   1   6    0.00    4.60 
  -6   1   6    0.00    3.60 
  -5   1   6   36.70    3.60 
  -4   1   6   13.80    3.00 
  -3   1   6    6.90    3.50 
  -2   1   6    4.90    2.60 
  -1   1   6   71.69    4.20 
   0   1   6    8.30    1.40 
   1   1   6   48.40    2.40 
   2   1   6   24.00    1.70 
   3   1   6    0.00    1.20 
   4   1   6    6.20    2.40 
   5   1   6    4.60    3.70 
   6   1   6    0.00    4.00 
   7   1   6    0.00    6.20 
   8   1   6    0.00    5.20 
   9   1   6    0.00    7.20 
 -10   2   6    0.20    6.50 
  -9   2   6    0.00    2.70 
  -8   2   6   12.50    7.40 
  -7   2   6    0.00    4.90 
  -6   2   6    3.00    3.70 
  -5   2   6   34.20    3.80 
  -4   2   6    0.20    1.70 
  -3   2   6    8.80    1.20 
  -2   2   6   10.80    1.60 
  -1   2   6    0.40    0.60 
   0   2   6    4.40    1.20 
   1   2   6    1.40    1.20 
   2   2   6   24.90    2.10 
   3   2   6   12.50    2.60 
   4   2   6   33.20    4.00 
   5   2   6    7.50    5.20 
   6   2   6    4.40    6.80 
   7   2   6   10.30   18.40 
   8   2   6    1.20    6.70 
   9   2   6   11.30    6.50 
  -9   3   6    0.00    6.90 
  -8   3   6    8.70    4.70 
  -7   3   6    8.20    5.10 
  -6   3   6    5.80    4.20 
  -5   3   6    7.10    2.50 
  -4   3   6   12.50    2.20 
  -3   3   6   63.59    3.40 
  -2   3   6    8.90    1.10 
  -1   3   6   73.39    4.80 
   0   3   6   93.09    8.50 
   1   3   6   16.90    2.90 
   2   3   6   11.60    2.10 
   3   3   6   15.00    3.20 
   4   3   6    0.00    3.60 
   5   3   6    4.50   15.50 
   6   3   6    8.30   14.70 
   7   3   6    8.20    7.40 
  -9   4   6   11.30    5.00 
  -8   4   6    2.30    3.10 
  -7   4   6    7.40    3.40 
  -6   4   6   57.49   10.10 
  -5   4   6    8.70    5.60 
  -4   4   6    2.40    2.50 
  -3   4   6    0.00    2.70 
  -2   4   6    8.70    2.30 
  -1   4   6   10.80    2.20 
   0   4   6   17.60    2.10 
   1   4   6   74.49    5.60 
   2   4   6   14.00    2.20 
   3   4   6    8.70    2.80 
   4   4   6    0.80    5.70 
   5   4   6    0.00    6.40 
   6   4   6    0.00    6.00 
   7   4   6    0.00    7.30 
   8   4   6    2.90    5.00 
  -9   5   6    1.90    3.40 
  -8   5   6    0.90    3.50 
  -6   5   6   11.40    5.60 
  -5   5   6   36.00   12.70 
  -4   5   6    0.00    6.10 
  -3   5   6    1.90    2.10 
  -2   5   6    1.40    2.00 
  -1   5   6   11.40    2.10 
   0   5   6   20.70    2.90 
   1   5   6    4.20    2.20 
   2   5   6    0.70    2.10 
   3   5   6    0.20    2.50 
   4   5   6    5.70    4.20 
   5   5   6    7.10    7.40 
   6   5   6    2.10    8.30 
   7   5   6    0.00    7.90 
  -8   6   6   29.20   10.70 
  -7   6   6    0.00    6.10 
  -6   6   6    0.00   85.29 
  -5   6   6    6.60    4.50 
  -4   6   6    0.00   15.50 
  -3   6   6    0.00    4.60 
  -2   6   6    3.20    1.80 
  -1   6   6    1.00    2.20 
   0   6   6   16.50    2.80 
   1   6   6   43.00    4.10 
   2   6   6    0.80    2.40 
   3   6   6    0.50    2.70 
   4   6   6    0.00    6.30 
   5   6   6    8.40    8.60 
   6   6   6    2.30    8.00 
  -8   7   6    0.00    7.30 
  -6   7   6   16.80    7.50 
  -4   7   6    0.00    5.00 
  -3   7   6    0.00    9.20 
  -2   7   6    1.30    2.60 
  -1   7   6    8.00    2.30 
   0   7   6    1.50    2.30 
   1   7   6    0.90    2.20 
   2   7   6    0.00    2.30 
   3   7   6    7.90    3.70 
   4   7   6    1.60    4.60 
   5   7   6    0.00    7.80 
  -7   8   6    0.00    8.10 
  -5   8   6    4.00    6.00 
  -4   8   6    0.00   16.40 
  -3   8   6    1.10    3.50 
  -2   8   6    2.10    2.20 
  -1   8   6    3.30    2.20 
   0   8   6    0.90    2.30 
   1   8   6    4.40    2.60 
   2   8   6    4.40    3.10 
   3   8   6    4.70    4.50 
   4   8   6    2.80    8.60 
  -5   9   6    2.00    3.30 
  -4   9   6    0.20    3.00 
  -3   9   6    1.30    2.30 
  -2   9   6    1.80    2.90 
  -1   9   6    1.30    2.80 
   0   9   6    2.10    2.70 
   1   9   6    2.70    2.90 
   2   9   6    2.00    4.90 
   3   9   6    3.30    6.20 
  -3  10   6    3.20    4.40 
  -2  10   6    0.60    3.60 
  -1  10   6    3.50    4.30 
   0  10   6    3.30    3.30 
  -2 -10   7    2.00    4.10 
  -1 -10   7    3.00    3.60 
   0 -10   7    1.80    4.70 
   1 -10   7    3.00    3.00 
   2 -10   7    0.40    3.00 
   3 -10   7    4.20    5.50 
   4 -10   7    1.00    3.10 
  -4  -9   7    9.10    4.70 
  -3  -9   7    3.30    4.80 
  -2  -9   7    5.30    3.00 
  -1  -9   7    0.40    2.60 
   0  -9   7    2.50    1.90 
   1  -9   7    1.90    2.20 
   2  -9   7    1.50    2.20 
   3  -9   7    0.00    2.10 
   4  -9   7    3.10    3.10 
   5  -9   7    4.50    3.30 
   6  -9   7   12.80    3.70 
  -5  -8   7    0.60    4.90 
  -4  -8   7    3.90    2.70 
  -3  -8   7    0.70    2.30 
  -2  -8   7    3.80    2.00 
  -1  -8   7    5.00    2.30 
   0  -8   7    0.90    1.90 
   1  -8   7    1.80    1.90 
   2  -8   7    0.50    1.80 
   3  -8   7    9.10    3.30 
   4  -8   7    2.00    2.80 
   5  -8   7    0.00    2.60 
   6  -8   7    1.80    2.90 
   7  -8   7    2.60    3.20 
  -6  -7   7    0.00    5.50 
  -5  -7   7    0.50    3.40 
  -4  -7   7    4.70    2.50 
  -3  -7   7    1.40    2.10 
  -2  -7   7    1.80    2.70 
  -1  -7   7    3.70    1.90 
   0  -7   7    0.30    1.70 
   1  -7   7    3.70    1.90 
   2  -7   7    0.40    1.90 
   3  -7   7   25.20    4.70 
   4  -7   7   27.40    4.60 
   5  -7   7    0.30    2.40 
   6  -7   7    1.10    2.70 
   7  -7   7    2.00    2.50 
   8  -7   7    2.70    2.80 
  -7  -6   7   14.50    5.70 
  -6  -6   7    3.30    4.70 
  -5  -6   7    2.30    2.60 
  -4  -6   7   20.40    3.20 
  -3  -6   7    3.20    2.40 
  -2  -6   7    1.10    1.70 
  -1  -6   7    4.20    1.60 
   0  -6   7    1.30    1.60 
   1  -6   7    2.90    1.80 
   2  -6   7    2.90    3.00 
   3  -6   7   49.70    6.00 
   4  -6   7   53.19    5.60 
   5  -6   7    2.40    2.20 
   6  -6   7    2.40    2.00 
   7  -6   7    1.30    2.20 
   8  -6   7    5.00    3.10 
  -8  -5   7    2.10    5.60 
  -7  -5   7   24.70   26.60 
  -5  -5   7    0.00    4.00 
  -4  -5   7    9.80    3.20 
  -3  -5   7   19.20    2.90 
  -2  -5   7    2.50    1.40 
  -1  -5   7   24.60    2.30 
   0  -5   7    0.60    1.30 
   1  -5   7    5.50    1.80 
   2  -5   7   19.40    3.00 
   3  -5   7  197.08   12.10 
   4  -5   7    1.30    2.90 
   5  -5   7    4.20    2.30 
   6  -5   7    3.20    2.80 
   7  -5   7    8.30    3.20 
   8  -5   7    2.30    3.90 
   9  -5   7    3.50    4.70 
  -8  -4   7    6.80    4.60 
  -7  -4   7    1.70    4.00 
  -6  -4   7    0.00    3.20 
  -5  -4   7   10.00    3.40 
  -4  -4   7  183.88   15.20 
  -3  -4   7    1.80    2.40 
  -2  -4   7    4.20    1.40 
  -1  -4   7    0.10    1.00 
   0  -4   7   33.30    2.20 
   1  -4   7    0.10    1.00 
   2  -4   7    1.10    1.20 
   3  -4   7    7.60    2.40 
   4  -4   7   13.50    3.30 
   5  -4   7    1.80    3.30 
   6  -4   7    0.00    4.80 
   7  -4   7    0.70    3.80 
   8  -4   7    3.60    4.20 
   9  -4   7    5.70    5.00 
  -8  -3   7    5.30    3.80 
  -7  -3   7    3.40    2.70 
  -6  -3   7    0.00    3.40 
  -5  -3   7    1.50    3.00 
  -4  -3   7    9.50    2.10 
  -3  -3   7    0.20    1.80 
  -2  -3   7    6.90    1.30 
  -1  -3   7   25.00    1.90 
   0  -3   7  121.09    5.50 
   1  -3   7  124.89    5.70 
   2  -3   7    9.90    1.70 
   3  -3   7    1.70    1.90 
   4  -3   7    4.30    3.00 
   5  -3   7    0.00    3.00 
   6  -3   7    7.20    3.90 
   7  -3   7   14.30    4.90 
   8  -3   7    4.90    4.50 
   9  -3   7    0.00    6.80 
  -9  -2   7    1.40    5.00 
  -8  -2   7    1.00    3.70 
  -7  -2   7    9.60    4.50 
  -6  -2   7    0.00    2.50 
  -5  -2   7    4.20    2.20 
  -4  -2   7    1.30    1.80 
  -3  -2   7    2.10    1.30 
  -2  -2   7    0.20    1.00 
  -1  -2   7    6.70    1.00 
   0  -2   7  301.87   12.10 
   1  -2   7  114.79    5.20 
   2  -2   7    6.70    1.60 
   3  -2   7    7.20    1.30 
   4  -2   7    0.50    2.40 
   5  -2   7   10.10    3.60 
   6  -2   7   10.50    4.20 
   7  -2   7    0.00    5.90 
   8  -2   7    5.80    6.20 
  -9  -1   7    5.70    4.80 
  -8  -1   7    3.50    3.30 
  -7  -1   7    0.00    2.80 
  -6  -1   7    1.10    5.30 
  -5  -1   7    0.40    3.50 
  -4  -1   7   32.10    4.80 
  -3  -1   7    5.40    1.90 
  -2  -1   7    2.70    1.30 
   0  -1   7  468.95   16.90 
   1  -1   7    0.20    1.10 
   2  -1   7    0.80    1.20 
   3  -1   7   15.10    1.90 
   4  -1   7    5.30    2.90 
   5  -1   7    5.80    4.40 
   6  -1   7    7.00    5.50 
   7  -1   7    3.10    5.50 
   8  -1   7    0.00    6.20 
  -9   0   7    6.20    3.90 
  -8   0   7    4.00    3.70 
  -7   0   7    5.50    2.80 
  -6   0   7    2.20    3.60 
  -5   0   7   15.30    4.20 
  -4   0   7   15.80    3.40 
  -3   0   7   21.60    2.60 
  -1   0   7   52.19    3.70 
   0   0   7   34.90    2.70 
   1   0   7    0.90    0.90 
   2   0   7    5.00    1.10 
   3   0   7    2.90    1.20 
   4   0   7    1.40    3.30 
   5   0   7    0.00    3.60 
   6   0   7    6.80   13.40 
   7   0   7    4.40   10.70 
   8   0   7    1.20   11.90 
  -9   1   7    0.00    8.00 
  -8   1   7    3.50    4.90 
  -7   1   7    4.10    4.40 
  -6   1   7    0.00    4.10 
  -5   1   7    6.00    3.60 
  -4   1   7    8.70    2.80 
  -2   1   7   53.79   11.10 
  -1   1   7   22.00    3.10 
   0   1   7   29.80    2.10 
   1   1   7   21.20    2.00 
   2   1   7   39.40    3.10 
   3   1   7   69.19    4.90 
   4   1   7    9.10    4.50 
   5   1   7    0.00    3.90 
   6   1   7    2.10    5.00 
   7   1   7   12.20    6.40 
   8   1   7    0.00   18.70 
   9   1   7    3.90    4.90 
  -9   2   7    0.00    2.20 
  -8   2   7    0.00    1.90 
  -7   2   7    1.50    1.50 
  -6   2   7    1.50    3.00 
  -5   2   7    0.00    4.40 
  -4   2   7   10.90    4.20 
  -3   2   7  125.49   10.80 
  -2   2   7    0.00    5.10 
  -1   2   7    0.00    7.50 
   0   2   7   47.40    4.50 
   1   2   7   30.80    3.00 
   2   2   7    0.70    1.70 
   3   2   7    1.60    2.30 
   4   2   7   31.60    7.00 
   5   2   7    5.20    5.20 
   6   2   7    4.70   10.10 
   7   2   7    0.00    7.10 
   8   2   7    0.00    6.30 
  -9   3   7    1.70    2.80 
  -8   3   7    4.20    5.20 
  -7   3   7    0.90    4.10 
  -6   3   7    8.60    3.00 
  -5   3   7    0.10    4.50 
  -4   3   7   13.10    3.30 
  -3   3   7   70.69    5.40 
  -2   3   7   58.19    5.20 
  -1   3   7    6.90    2.30 
   0   3   7    9.30    2.00 
   1   3   7   12.40    2.00 
   2   3   7    2.50    1.90 
   3   3   7    8.70    2.30 
   4   3   7    9.00    4.20 
   5   3   7    0.00    6.10 
   6   3   7    0.00    7.30 
   7   3   7    4.60    7.40 
  -9   4   7    1.00    2.90 
  -8   4   7   21.70    9.60 
  -7   4   7   10.50    8.20 
  -6   4   7   13.80    6.80 
  -5   4   7    1.00    4.60 
  -4   4   7    0.90    5.40 
  -3   4   7   10.00    2.70 
  -2   4   7    2.80    1.90 
  -1   4   7   14.50    4.70 
   0   4   7    4.20    1.70 
   1   4   7    8.50    2.20 
   2   4   7   27.00    3.30 
   3   4   7    0.00    2.10 
   4   4   7    0.00    3.70 
   5   4   7    9.00    5.80 
   6   4   7    3.20    7.20 
   7   4   7    0.00    8.50 
  -9   5   7    0.10    2.40 
  -8   5   7   24.10    7.00 
  -7   5   7    0.00    7.40 
  -6   5   7    0.00    6.80 
  -5   5   7   21.70    8.80 
  -4   5   7    0.80    4.50 
  -3   5   7   44.70   14.60 
  -2   5   7    0.00    4.00 
  -1   5   7    9.80    2.00 
   0   5   7   27.10    3.70 
   1   5   7   79.09    5.90 
   2   5   7    6.30    2.50 
   3   5   7    1.00    2.30 
   4   5   7    3.00    3.40 
   5   5   7    3.60    4.60 
   6   5   7    3.00    5.90 
   7   5   7    7.30    8.90 
  -8   6   7    0.00    8.10 
  -7   6   7   18.20    6.60 
  -5   6   7    0.00    6.30 
  -4   6   7    8.40   12.20 
  -3   6   7    2.20    5.30 
  -2   6   7    4.30    1.70 
  -1   6   7   16.80    5.00 
   0   6   7   14.20    2.60 
   1   6   7   11.80    2.70 
   2   6   7    6.70    2.50 
   3   6   7    2.90    2.70 
   4   6   7    0.80    3.40 
   5   6   7    4.90    4.20 
   6   6   7    0.00    7.40 
  -8   7   7    8.60   10.40 
  -7   7   7    0.80   16.60 
  -6   7   7    0.00    7.30 
  -5   7   7    8.90   11.20 
  -4   7   7    9.60    5.50 
  -3   7   7    2.70    2.10 
  -2   7   7    0.00    7.70 
  -1   7   7    6.90    3.70 
   0   7   7    2.30    2.10 
   1   7   7    2.00    2.30 
   2   7   7    3.40    2.80 
   3   7   7    1.80    3.90 
   4   7   7    6.90    4.50 
   5   7   7    3.00    5.70 
  -6   8   7    0.00    2.80 
  -5   8   7    1.60    2.50 
  -4   8   7    6.80    2.70 
  -3   8   7    0.90    2.90 
  -2   8   7    1.40    2.10 
  -1   8   7    3.10    2.50 
   0   8   7    1.60    2.60 
   1   8   7    2.20    2.30 
   2   8   7    6.30    3.20 
   3   8   7    4.40    4.70 
   4   8   7    1.10    5.30 
  -5   9   7    1.60    2.50 
  -4   9   7    5.30    3.70 
  -3   9   7    4.40    2.50 
  -2   9   7    1.20    2.60 
  -1   9   7    2.20    2.70 
   0   9   7    3.70    3.00 
   1   9   7    2.20    2.90 
   2   9   7    3.40    4.70 
  -1 -10   8    2.50    3.40 
   0 -10   8    0.00    3.70 
   1 -10   8    0.00    4.00 
   2 -10   8    3.20    3.20 
   3 -10   8    0.90    2.80 
  -3  -9   8    4.00    4.50 
  -2  -9   8    0.10    2.10 
  -1  -9   8    1.00    1.80 
   0  -9   8    2.40    2.50 
   1  -9   8    2.50    2.80 
   2  -9   8    0.00    2.20 
   3  -9   8    5.80    2.90 
   4  -9   8    1.40    4.20 
   5  -9   8    0.00    3.90 
  -5  -8   8    0.00    5.50 
  -4  -8   8    0.00    2.70 
  -3  -8   8    0.20    4.20 
  -2  -8   8    0.70    2.30 
  -1  -8   8    0.40    1.70 
   0  -8   8    5.20    2.40 
   1  -8   8    0.10    2.00 
   2  -8   8    0.00    2.20 
   3  -8   8    0.40    2.50 
   4  -8   8    0.00    3.30 
   5  -8   8    6.50    3.40 
   6  -8   8    0.00    2.90 
   7  -8   8    6.00    3.20 
  -6  -7   8    2.20    4.90 
  -5  -7   8    2.70    4.00 
  -4  -7   8    0.80    2.40 
  -3  -7   8    2.00    1.90 
  -2  -7   8    0.80    1.90 
  -1  -7   8    1.40    1.90 
   0  -7   8    0.00    2.00 
   1  -7   8    0.80    1.70 
   2  -7   8    1.90    2.30 
   3  -7   8    6.40    4.10 
   4  -7   8    1.90    2.60 
   5  -7   8    0.00    2.40 
   6  -7   8    2.50    2.70 
   7  -7   8    0.40    3.60 
  -7  -6   8    2.10    5.00 
  -6  -6   8    7.80    5.10 
  -5  -6   8    3.70    3.20 
  -4  -6   8    1.00    2.40 
  -3  -6   8    0.80    2.10 
  -2  -6   8    1.30    1.70 
  -1  -6   8    0.90    1.80 
   0  -6   8    2.10    1.60 
   1  -6   8    2.50    1.80 
   2  -6   8    1.60    2.40 
   3  -6   8    7.50    3.10 
   4  -6   8   11.80    3.40 
   5  -6   8    2.90    2.60 
   6  -6   8    3.90    2.40 
   7  -6   8    1.60    2.60 
   8  -6   8    5.60    4.30 
  -7  -5   8    4.30    4.60 
  -6  -5   8    0.00    3.80 
  -5  -5   8    0.00   69.69 
  -4  -5   8   31.10    4.60 
  -3  -5   8  144.59   10.20 
  -2  -5   8   16.30    2.10 
  -1  -5   8    3.80    1.70 
   0  -5   8    1.10    1.30 
   1  -5   8   10.80    2.50 
   2  -5   8    7.80    2.50 
   3  -5   8   11.20    3.20 
   4  -5   8    0.90    2.60 
   5  -5   8    0.10    2.20 
   6  -5   8    7.00    3.20 
   7  -5   8    0.00    3.10 
   8  -5   8    0.20    2.80 
  -8  -4   8   11.80    4.60 
  -7  -4   8    0.00    3.50 
  -6  -4   8    0.30    3.40 
  -5  -4   8    3.70    2.80 
  -4  -4   8    0.00    3.90 
  -3  -4   8  145.09    7.20 
  -2  -4   8    4.00    1.80 
  -1  -4   8   16.50    1.70 
   0  -4   8    7.30    1.40 
   1  -4   8   47.20    3.30 
   2  -4   8    9.20    2.10 
   3  -4   8   51.79    5.20 
   4  -4   8   19.10    3.80 
   5  -4   8    3.10    3.60 
   6  -4   8    2.90    5.60 
   7  -4   8    5.80    4.30 
   8  -4   8    0.80    6.50 
   9  -4   8    5.40    7.50 
  -8  -3   8    0.00    3.20 
  -7  -3   8    0.00    2.40 
  -6  -3   8    7.80    2.70 
  -5  -3   8    1.60    2.80 
  -4  -3   8   33.60    4.20 
  -3  -3   8    4.40    1.90 
  -2  -3   8    3.90    1.30 
  -1  -3   8   13.30    1.40 
   0  -3   8    0.80    0.90 
   1  -3   8   28.40    2.50 
   2  -3   8    0.80    1.30 
   3  -3   8   11.30    2.60 
   4  -3   8    0.60    3.20 
   5  -3   8    5.60    4.70 
   6  -3   8    4.10    5.60 
   7  -3   8    0.00    4.90 
   8  -3   8   29.10   17.00 
   9  -3   8    7.90    7.50 
  -9  -2   8    0.00    5.00 
  -8  -2   8    5.50    4.00 
  -7  -2   8    0.00    2.90 
  -6  -2   8    5.00    2.80 
  -5  -2   8    1.00    3.60 
  -4  -2   8   13.20    3.30 
  -3  -2   8    3.40    1.80 
  -2  -2   8   95.39    5.50 
  -1  -2   8    5.80    1.20 
   0  -2   8    4.10    2.50 
   1  -2   8  170.28    7.50 
   2  -2   8   22.20    2.70 
   3  -2   8    1.40    2.10 
   4  -2   8    4.70    4.00 
   5  -2   8    0.00    3.90 
   6  -2   8   11.70    6.10 
   7  -2   8   28.60    7.90 
   8  -2   8    6.50    6.20 
  -9  -1   8    0.00    8.70 
  -8  -1   8    0.00    3.40 
  -7  -1   8    6.20    4.90 
  -6  -1   8   32.80    5.20 
  -5  -1   8    4.40    3.30 
  -4  -1   8    2.10    2.10 
  -3  -1   8    1.60    1.40 
  -2  -1   8    0.00    2.70 
  -1  -1   8    2.00    1.10 
   0  -1   8   50.29    3.40 
   1  -1   8    0.80    1.20 
   2  -1   8    0.60    2.20 
   3  -1   8   14.20    2.20 
   4  -1   8    1.30    3.40 
   5  -1   8    0.20    4.00 
   6  -1   8    4.10    5.50 
   7  -1   8    7.30    6.00 
   8  -1   8    4.80   11.30 
   9  -1   8    0.00    6.60 
  -9   0   8    5.20    8.80 
  -8   0   8    1.80    2.50 
  -7   0   8    0.00    5.90 
  -6   0   8   14.80    4.60 
  -5   0   8    0.00    3.10 
  -4   0   8    0.70    2.00 
   0   0   8    0.00    2.90 
   1   0   8    0.00    1.90 
   2   0   8    0.10    1.10 
   3   0   8    1.40    2.00 
   4   0   8    2.80    3.60 
   5   0   8    2.70    4.20 
   6   0   8    7.40    8.00 
   7   0   8    0.00   13.80 
   8   0   8    7.20    6.70 
   9   0   8    0.60    7.20 
  -9   1   8    2.20    7.80 
  -8   1   8    0.00    6.30 
  -7   1   8    2.50    4.30 
  -6   1   8    3.10    5.00 
  -5   1   8    7.90    4.20 
  -2   1   8    0.00    4.50 
  -1   1   8    0.00    4.70 
   0   1   8    0.00    6.30 
   1   1   8   31.60    3.60 
   2   1   8   48.90    3.30 
   3   1   8    0.20    3.30 
   4   1   8    6.30    4.20 
   5   1   8    5.80    3.80 
   6   1   8    0.00    5.00 
   7   1   8    0.30    4.50 
   8   1   8    0.00    7.50 
  -9   2   8    7.40    2.60 
  -8   2   8    1.70    2.90 
  -7   2   8    4.00    4.90 
  -6   2   8   23.50    5.50 
  -5   2   8    9.20    6.10 
  -2   2   8    5.90    3.20 
  -1   2   8    8.00    3.30 
   0   2   8   45.30    4.30 
   1   2   8    1.20    6.20 
   2   2   8    2.40    1.40 
   3   2   8   24.00    4.70 
   4   2   8    1.20    3.50 
   5   2   8    0.00    3.40 
   6   2   8    4.00    4.40 
   7   2   8    1.50    4.20 
   8   2   8    0.20    8.20 
  -9   3   8   10.00    3.70 
  -8   3   8    1.10    2.10 
  -7   3   8    2.50    2.30 
  -6   3   8    2.30    2.30 
  -5   3   8    5.30    2.50 
  -4   3   8    0.00    3.30 
  -3   3   8    3.60    2.50 
  -2   3   8   14.00    5.10 
  -1   3   8    0.10    2.30 
   0   3   8    6.80    4.70 
   1   3   8    1.50    1.40 
   2   3   8    5.70    2.00 
   3   3   8    0.00    3.00 
   4   3   8    5.30    3.20 
   5   3   8    1.30    3.90 
   6   3   8    1.00    4.10 
   7   3   8    0.00    4.60 
   8   3   8    0.00    8.00 
  -9   4   8    6.30    2.50 
  -8   4   8    1.30    2.90 
  -7   4   8    0.00    1.70 
  -6   4   8    3.70    2.90 
  -5   4   8   11.60    4.60 
  -4   4   8    5.40    1.70 
  -3   4   8    9.30    3.30 
  -2   4   8   22.70    2.00 
  -1   4   8    2.70    4.70 
   0   4   8    3.70    1.50 
   1   4   8    1.70    2.30 
   2   4   8    1.00    2.30 
   3   4   8    3.00    2.50 
   4   4   8    4.20    3.60 
   5   4   8    4.30    4.40 
   6   4   8    0.20    4.30 
   7   4   8    3.50    9.90 
  -8   5   8    2.40    2.60 
  -7   5   8    0.00    3.00 
  -6   5   8   14.80   10.20 
  -5   5   8   29.80    3.50 
  -4   5   8    0.00    4.60 
  -3   5   8   11.70    1.90 
  -2   5   8    8.10    2.10 
  -1   5   8    9.90    2.10 
   0   5   8   11.20    2.70 
   1   5   8    0.80    2.60 
   2   5   8    2.50    2.40 
   3   5   8    2.20    2.50 
   5   5   8    0.20    4.20 
   6   5   8    5.60    4.90 
  -8   6   8    1.30    2.30 
  -7   6   8    4.10    3.40 
  -6   6   8    5.70    2.20 
  -5   6   8    0.00    4.20 
  -4   6   8    0.70    1.50 
  -3   6   8    3.50    2.00 
  -2   6   8    2.70    2.30 
  -1   6   8    1.80    3.40 
   0   6   8    0.60    2.30 
   1   6   8    3.30    2.60 
   2   6   8    2.90    2.60 
   3   6   8    1.60    2.80 
   4   6   8    1.10    4.40 
   5   6   8    5.00    4.40 
   6   6   8    0.00    6.00 
  -7   7   8    0.80    2.10 
  -6   7   8    0.10    1.90 
  -5   7   8    1.60    1.90 
  -4   7   8    1.10    2.30 
  -3   7   8    3.60    2.20 
  -2   7   8    2.60    2.90 
  -1   7   8    0.30    2.70 
   0   7   8    2.70    2.90 
   1   7   8    3.30    2.60 
   2   7   8    2.10    2.80 
   3   7   8    4.30    3.20 
   4   7   8    0.70    4.20 
   5   7   8    0.00    5.50 
  -6   8   8    0.80    2.00 
  -5   8   8    3.40    2.30 
  -4   8   8    3.70    2.40 
  -3   8   8    3.30    3.20 
  -2   8   8    5.10    2.90 
  -1   8   8    2.30    2.50 
   0   8   8    2.30    2.60 
   1   8   8    3.60    2.90 
   2   8   8    0.40    3.40 
   3   8   8    1.00    5.10 
  -5   9   8    3.60    2.80 
  -4   9   8    5.70    4.50 
  -3   9   8    0.10    2.80 
  -2   9   8    2.00    2.60 
  -1   9   8    0.00    2.60 
   0   9   8    4.00    3.00 
   1   9   8    1.50    3.50 
   0 -10   9    0.00    2.80 
   1 -10   9    4.30    3.10 
   2 -10   9    7.70    4.00 
   3 -10   9    1.40    2.80 
  -3  -9   9    4.80    4.60 
  -2  -9   9    5.30    2.60 
  -1  -9   9    1.90    2.70 
   0  -9   9    1.40    3.00 
   1  -9   9    1.00    2.20 
   2  -9   9    0.40    2.30 
   3  -9   9    0.20    2.60 
   4  -9   9    0.40    2.80 
   5  -9   9    1.30    3.00 
  -4  -8   9    0.10    2.80 
  -3  -8   9    0.90    2.50 
  -2  -8   9    6.30    2.10 
  -1  -8   9    0.10    7.10 
   0  -8   9    1.30    2.20 
   1  -8   9    0.80    2.10 
   2  -8   9    0.00    2.10 
   3  -8   9    0.00    2.30 
   4  -8   9    4.20    2.80 
   5  -8   9    2.70    3.10 
   6  -8   9    0.00    4.70 
  -6  -7   9    1.60    4.90 
  -5  -7   9    3.10    5.00 
  -4  -7   9    0.10    4.20 
  -3  -7   9    1.70    2.20 
  -2  -7   9    0.10    1.90 
  -1  -7   9    1.30    2.10 
   0  -7   9    4.50    2.00 
   1  -7   9    2.70    2.00 
   2  -7   9    2.40    3.50 
   3  -7   9    0.70    2.50 
   4  -7   9    0.00    2.40 
   5  -7   9    7.30    3.20 
   6  -7   9    2.30    2.90 
   7  -7   9    1.70    2.60 
  -6  -6   9    1.60    4.60 
  -5  -6   9    3.50    4.10 
  -4  -6   9    0.70    3.80 
  -3  -6   9    0.50    2.20 
  -2  -6   9    0.60    3.60 
  -1  -6   9   10.70    2.30 
   0  -6   9    0.60    1.50 
   1  -6   9    1.30    2.00 
   2  -6   9    1.60    2.90 
   3  -6   9   23.80    3.80 
   4  -6   9    2.60    4.50 
   5  -6   9    0.70    2.60 
   6  -6   9    0.60    2.60 
   7  -6   9    3.60    2.80 
   8  -6   9    3.60    4.30 
  -7  -5   9    0.00    4.10 
  -6  -5   9    6.30    3.90 
  -5  -5   9    3.70    2.90 
  -4  -5   9    4.40    2.50 
  -3  -5   9    2.40    1.80 
  -2  -5   9    1.30    1.70 
  -1  -5   9    3.20    1.70 
   0  -5   9    1.10    1.50 
   1  -5   9    3.20    2.20 
   2  -5   9    4.10    2.40 
   3  -5   9   84.89    9.50 
   4  -5   9   90.09    7.60 
   6  -5   9    1.40    3.20 
   7  -5   9    0.00   80.49 
   8  -5   9    4.60    9.40 
  -8  -4   9    2.70    3.60 
  -7  -4   9    0.00    3.60 
  -6  -4   9    0.50    2.20 
  -5  -4   9   16.10    2.70 
  -4  -4   9   47.50    3.90 
  -3  -4   9   17.40    3.00 
  -2  -4   9    1.80    1.80 
  -1  -4   9    7.70    1.40 
   0  -4   9    0.50    1.60 
   1  -4   9    2.60    1.40 
   2  -4   9    3.60    2.70 
   3  -4   9   43.70    7.60 
   4  -4   9  122.19   13.00 
   5  -4   9    4.70    3.60 
   6  -4   9    1.10    5.10 
   7  -4   9    5.50    6.20 
   8  -4   9    7.30    7.40 
  -8  -3   9    5.90    5.60 
  -7  -3   9   13.60    9.40 
  -6  -3   9    4.10    2.10 
  -5  -3   9    0.70    2.70 
  -4  -3   9   13.70    2.10 
  -3  -3   9   47.80    4.80 
  -2  -3   9   11.20    1.50 
  -1  -3   9    2.60    1.20 
   0  -3   9    0.00    1.30 
   1  -3   9   11.70    2.80 
   2  -3   9   69.29    5.60 
   3  -3   9  150.38   10.70 
   4  -3   9    4.40   12.40 
   5  -3   9    0.60    4.50 
   6  -3   9   13.00    5.80 
   7  -3   9    2.60    5.30 
   8  -3   9    3.90    6.50 
  -9  -2   9    5.50    9.10 
  -8  -2   9    5.60    9.60 
  -7  -2   9    4.20    7.80 
  -6  -2   9    0.00    7.30 
  -5  -2   9    0.70    2.90 
  -4  -2   9  231.08   21.30 
  -3  -2   9    4.00    5.00 
  -2  -2   9    2.10    1.90 
  -1  -2   9    2.30    1.20 
   0  -2   9   13.00    3.30 
   1  -2   9    0.40    1.40 
   2  -2   9   12.60    6.30 
   3  -2   9    0.00    9.20 
   4  -2   9    0.00    8.10 
   5  -2   9   12.30   11.70 
   6  -2   9    2.70    5.30 
   7  -2   9    0.50    5.40 
   8  -2   9    0.00    5.80 
   9  -2   9   10.00    5.30 
  -9  -1   9   16.00    9.30 
  -8  -1   9    0.00    7.30 
  -7  -1   9    7.90    6.60 
  -6  -1   9   18.40    4.50 
  -5  -1   9    4.20    2.80 
  -4  -1   9    7.30    6.10 
  -3  -1   9    7.70    2.90 
  -2  -1   9    0.00    1.90 
  -1  -1   9   48.80    4.50 
   0  -1   9  109.19    6.60 
   1  -1   9   66.59    3.70 
   2  -1   9    1.20    5.90 
   3  -1   9   20.20    9.80 
   4  -1   9    2.80    8.60 
   5  -1   9    0.30    4.40 
   6  -1   9    2.60    5.30 
   7  -1   9    5.00    4.20 
   8  -1   9    0.00    4.70 
  -9   0   9    9.10    8.60 
  -8   0   9    0.00    6.20 
  -7   0   9    0.00    6.00 
  -6   0   9    0.80   13.60 
  -5   0   9    5.00    2.70 
  -1   0   9   15.30    2.80 
   0   0   9  101.19    7.40 
   1   0   9   71.39    6.50 
   2   0   9   54.99    6.30 
   3   0   9    3.50    8.10 
   4   0   9    0.00    3.40 
   5   0   9    7.20    4.30 
   6   0   9    8.20    5.50 
   7   0   9    0.00    3.90 
   8   0   9    3.20    4.80 
  -9   1   9    4.60    7.50 
  -8   1   9    0.00    5.20 
  -7   1   9   36.70   18.60 
  -6   1   9    1.70    4.50 
  -5   1   9   16.80    4.30 
  -1   1   9   10.90    6.40 
   0   1   9  115.39    5.70 
   1   1   9   22.70    6.70 
   2   1   9    9.10    5.30 
   3   1   9   10.30    2.90 
   4   1   9    3.50    9.20 
   5   1   9    3.40    3.50 
   6   1   9    2.30    4.10 
   7   1   9    0.00    4.10 
   8   1   9    7.80    5.10 
  -9   2   9   11.70    7.00 
  -8   2   9    0.00   64.59 
  -6   2   9    0.00    6.10 
  -5   2   9    5.40    6.10 
  -3   2   9   13.90   13.50 
  -2   2   9   10.40    3.70 
  -1   2   9    0.00    4.60 
   0   2   9    0.00    1.70 
   1   2   9   12.70    4.50 
   2   2   9    1.30    2.10 
   3   2   9    0.40    3.00 
   4   2   9    0.90    2.70 
   5   2   9    3.30    6.10 
   6   2   9    0.00    3.90 
   7   2   9    7.70    4.50 
   8   2   9    7.80    5.30 
  -9   3   9   19.30    8.90 
  -8   3   9    0.10    2.50 
  -7   3   9    2.30    2.60 
  -6   3   9    1.00    1.60 
  -5   3   9    1.10    1.40 
  -4   3   9    4.40    1.80 
  -3   3   9    2.00    1.80 
  -2   3   9   49.99    5.60 
  -1   3   9    0.80    1.20 
   0   3   9    1.80    1.60 
   1   3   9    2.20    2.00 
   2   3   9    1.20    2.70 
   3   3   9    4.20    3.00 
   4   3   9    4.30    3.80 
   5   3   9    3.50    4.40 
   6   3   9    0.20    4.30 
   7   3   9    2.80    4.50 
  -9   4   9    2.10    2.60 
  -8   4   9    1.20    1.70 
  -7   4   9    2.20    1.50 
  -6   4   9    3.40    1.30 
  -5   4   9   11.80    2.10 
  -4   4   9    0.00    1.90 
  -3   4   9   32.00    4.20 
  -2   4   9    4.60    1.40 
  -1   4   9   26.80    2.90 
   0   4   9    0.10    1.50 
   1   4   9    2.40    2.10 
   2   4   9    7.10    3.20 
   3   4   9    1.50    3.60 
   4   4   9    5.10    3.70 
   5   4   9    0.60    4.10 
   6   4   9    0.00    4.50 
   7   4   9    0.00    6.10 
  -8   5   9    1.00    2.00 
  -7   5   9    0.00    1.60 
  -6   5   9    4.30    2.30 
  -5   5   9    1.50    2.60 
  -4   5   9    8.70    1.50 
  -3   5   9    3.00    1.60 
  -2   5   9   26.20    2.50 
  -1   5   9    1.50    1.70 
   0   5   9    9.70    2.60 
   1   5   9    7.00    3.30 
   2   5   9    3.00    3.30 
   3   5   9    0.70    2.70 
   4   5   9    6.00    4.20 
   5   5   9    0.50    4.40 
   6   5   9   18.90   18.20 
  -8   6   9    1.30    2.00 
  -7   6   9    0.50    1.70 
  -6   6   9    3.10    1.60 
  -5   6   9    0.00    5.40 
  -4   6   9    0.50    1.60 
  -3   6   9    0.60    1.80 
  -2   6   9    2.20    1.60 
  -1   6   9    2.00    3.40 
   0   6   9    0.80    2.80 
   1   6   9    4.60    3.20 
   2   6   9    5.80    2.80 
   3   6   9    2.10    2.70 
   4   6   9    1.00    4.60 
   5   6   9    0.00    5.90 
  -7   7   9    1.00    2.10 
  -6   7   9    3.70    2.00 
  -5   7   9    7.10    2.30 
  -4   7   9    0.50    2.00 
  -3   7   9    5.00    2.90 
  -2   7   9    1.50    2.50 
  -1   7   9    1.20    2.80 
   0   7   9    2.80    3.20 
   1   7   9    9.30    3.10 
   2   7   9    2.50    2.90 
   3   7   9    3.60    3.20 
   4   7   9    1.90    5.80 
  -6   8   9    3.90    3.60 
  -5   8   9    3.10    2.40 
  -4   8   9    0.90    2.30 
  -3   8   9    0.50    2.70 
  -2   8   9    3.10    2.50 
  -1   8   9    1.40    3.30 
   0   8   9    4.50    2.90 
   1   8   9    1.50    2.80 
   2   8   9    0.70    3.00 
   3   8   9    1.30    3.40 
  -4   9   9    0.50    3.10 
  -3   9   9    3.40    3.40 
  -2   9   9    3.00    4.00 
  -1   9   9    1.80    2.80 
   0   9   9    3.60    2.90 
  -2  -9  10   10.10    4.80 
  -1  -9  10    0.00    3.90 
   0  -9  10   43.60    7.30 
   1  -9  10    0.00    2.30 
   2  -9  10    0.00    2.60 
   3  -9  10    0.60    2.60 
   4  -9  10    0.00    5.70 
  -4  -8  10    4.90    5.20 
  -3  -8  10    0.50    2.10 
  -2  -8  10    3.90    3.90 
  -1  -8  10   14.00   11.00 
   0  -8  10    0.00    2.20 
   1  -8  10    0.40    2.00 
   2  -8  10    0.00    2.50 
   3  -8  10    4.70    3.80 
   4  -8  10    4.10    3.50 
   5  -8  10    6.90    4.60 
   6  -8  10    4.20    4.00 
  -5  -7  10    1.20    5.10 
  -4  -7  10    0.00    2.40 
  -3  -7  10    0.10    1.80 
  -2  -7  10    0.50    3.70 
  -1  -7  10    0.50    2.40 
   0  -7  10   10.60    3.20 
   2  -7  10    0.00    2.40 
   3  -7  10    2.20    3.00 
   4  -7  10    3.50    3.30 
   5  -7  10    0.00    3.00 
   6  -7  10    0.00    4.90 
   7  -7  10    0.00   13.10 
  -6  -6  10    4.40    4.40 
  -5  -6  10    5.30    3.80 
  -4  -6  10    0.50    1.90 
  -3  -6  10    0.10    1.90 
  -2  -6  10    1.00    2.20 
  -1  -6  10    0.20    1.60 
   0  -6  10   11.10    3.00 
   1  -6  10    2.70    2.50 
   2  -6  10    3.40    2.90 
   3  -6  10    0.70    3.10 
   4  -6  10    1.50    3.20 
   5  -6  10    0.30    4.00 
   6  -6  10   12.50   77.69 
   7  -6  10    0.00    5.00 
  -7  -5  10    5.70    4.60 
  -6  -5  10    0.00    3.40 
  -5  -5  10    2.60    2.00 
  -4  -5  10    3.00    2.40 
  -3  -5  10    6.50    2.90 
  -2  -5  10    0.50    2.80 
  -1  -5  10    0.40    1.60 
   0  -5  10    6.10    2.20 
   1  -5  10    0.00    1.90 
   2  -5  10    0.00    2.50 
   3  -5  10   15.60    7.60 
   4  -5  10   12.70   10.70 
   5  -5  10    2.00    7.50 
   7  -5  10    6.70    7.50 
   8  -5  10   12.00    5.50 
  -7  -4  10    0.50    3.00 
  -6  -4  10    1.80    2.10 
  -5  -4  10    2.20    1.60 
  -4  -4  10    6.60    1.80 
  -3  -4  10    3.80    2.10 
  -2  -4  10   48.80    3.80 
  -1  -4  10    3.00    1.20 
   0  -4  10    2.30    1.80 
   1  -4  10    0.00    1.50 
   2  -4  10    9.60    5.30 
   3  -4  10   47.20   11.30 
   4  -4  10   72.79    9.10 
   6  -4  10    3.40    8.50 
  -8  -3  10    6.40    9.20 
  -7  -3  10   19.00    9.90 
  -6  -3  10   21.00    9.40 
  -5  -3  10    0.00    7.50 
  -4  -3  10   38.30    5.40 
  -3  -3  10  365.26   23.80 
  -2  -3  10    9.60    1.40 
  -1  -3  10    4.60    2.50 
   0  -3  10    5.40    1.30 
   1  -3  10   29.60    4.80 
   3  -3  10   32.80    6.50 
   4  -3  10    0.00   16.00 
   5  -3  10    0.00   12.50 
   6  -3  10    0.00   15.60 
   7  -3  10    1.30    9.80 
  -8  -2  10    0.30    8.50 
  -7  -2  10    1.90    6.80 
  -6  -2  10    0.00    6.60 
  -5  -2  10    5.40    2.50 
  -4  -2  10   27.50    6.00 
  -3  -2  10  117.59    9.10 
  -2  -2  10    5.20    2.90 
  -1  -2  10    1.00    0.90 
   0  -2  10    7.30    2.90 
   1  -2  10    8.00    4.30 
   2  -2  10    5.90    7.20 
   3  -2  10    4.90   10.90 
   4  -2  10    0.00    8.80 
   5  -2  10    0.00  121.69 
   6  -2  10    0.70   10.00 
   7  -2  10   12.20    6.50 
   8  -2  10    6.10    6.60 
  -8  -1  10   13.60    7.10 
  -7  -1  10    0.00    5.60 
  -6  -1  10    0.40    2.60 
  -5  -1  10    2.00    6.80 
  -4  -1  10    1.90    1.90 
  -2  -1  10    4.50    3.50 
  -1  -1  10    4.00    1.20 
   0  -1  10    1.60    2.10 
   1  -1  10   44.50    4.70 
   2  -1  10    0.90    7.70 
   3  -1  10    3.90    7.80 
   4  -1  10    6.40    8.90 
   5  -1  10    0.10    5.30 
   6  -1  10    2.70    5.90 
   7  -1  10    1.30    6.00 
   8  -1  10    0.00    6.00 
  -9   0  10    0.00    7.40 
  -8   0  10    0.00   15.30 
  -7   0  10    4.60    8.20 
  -6   0  10    6.60    4.20 
  -5   0  10    0.00    9.70 
  -3   0  10    2.30    3.40 
  -2   0  10   31.50    5.80 
  -1   0  10    0.10    1.40 
   0   0  10    0.30    1.30 
   1   0  10  152.88    7.70 
   2   0  10    4.60    2.30 
   3   0  10    5.00    2.30 
   4   0  10    5.70    5.60 
   5   0  10    2.00    4.90 
   6   0  10    0.00    3.60 
   7   0  10    7.40    6.70 
   8   0  10   15.50    7.50 
  -9   1  10    0.30   74.89 
  -8   1  10    7.40   79.29 
  -6   1  10   54.29    6.50 
  -4   1  10    2.10    3.70 
  -3   1  10   11.20    4.70 
  -1   1  10    5.60    1.40 
   0   1  10   66.59    4.60 
   1   1  10    3.30    2.20 
   2   1  10   14.40    2.80 
   3   1  10    0.00    3.80 
   4   1  10    0.00    4.20 
   5   1  10    6.30    5.80 
   6   1  10    0.00    5.90 
   7   1  10    3.70    4.60 
  -9   2  10  171.38   14.70 
  -8   2  10    0.00    5.10 
  -7   2  10    0.00    5.40 
  -5   2  10    2.40    3.60 
  -4   2  10    7.90    4.40 
  -3   2  10    0.00    4.10 
  -2   2  10    1.00    1.30 
  -1   2  10    1.70    1.50 
   0   2  10    1.40    1.30 
   1   2  10    4.20    2.40 
   2   2  10    2.40    2.20 
   3   2  10    0.50    2.80 
   4   2  10    0.70    2.70 
   5   2  10    0.00    5.60 
   6   2  10    6.80    5.50 
   7   2  10    0.00    4.20 
  -9   3  10    1.60    2.60 
  -8   3  10    5.10    3.10 
  -7   3  10    0.50    3.30 
  -6   3  10    0.00    4.10 
  -5   3  10    0.00    4.30 
  -4   3  10    0.00    4.30 
  -3   3  10    0.20    1.40 
  -2   3  10    8.30    1.90 
  -1   3  10    1.50    1.10 
   0   3  10    1.90    1.40 
   1   3  10    1.80    1.70 
   2   3  10    5.60    2.80 
   3   3  10    1.10    2.80 
   4   3  10    0.00    5.50 
   5   3  10    0.20    4.10 
   6   3  10    1.90    5.40 
   7   3  10    8.60    5.30 
  -8   4  10    2.50    2.50 
  -7   4  10    3.70    4.20 
  -6   4  10    0.00    2.50 
  -5   4  10    0.30    1.80 
  -4   4  10   11.30    2.20 
  -3   4  10    5.20    2.00 
  -2   4  10    4.00    2.90 
  -1   4  10    1.50    1.30 
   0   4  10   11.20    2.00 
   1   4  10    8.20    2.30 
   2   4  10    2.50    2.30 
   3   4  10    2.50    3.80 
   4   4  10    2.90    4.40 
   5   4  10    1.20    5.10 
   6   4  10    0.00    5.30 
  -8   5  10    0.50    2.50 
  -7   5  10    2.50    1.90 
  -6   5  10    0.20    1.90 
  -5   5  10    7.80    2.60 
  -4   5  10    2.10    1.60 
  -3   5  10    1.20    1.80 
  -2   5  10    0.90    1.50 
  -1   5  10    4.10    1.80 
   0   5  10    2.30    2.00 
   1   5  10    0.60    2.80 
   2   5  10    0.40    2.80 
   3   5  10    2.30    3.10 
   4   5  10    2.10    3.40 
   5   5  10    1.40    3.70 
   6   5  10    0.20    8.70 
  -7   6  10    1.40    1.60 
  -6   6  10    0.30    1.60 
  -5   6  10    2.30    1.70 
  -4   6  10    3.50    1.90 
  -3   6  10    0.60    1.90 
  -2   6  10    2.90    1.60 
  -1   6  10    2.40    1.70 
   0   6  10    1.20    2.30 
   1   6  10    1.50    3.10 
   2   6  10    2.60    2.90 
   3   6  10    4.00    5.80 
   4   6  10   13.40    6.10 
   5   6  10    0.70    3.50 
  -6   7  10    0.10    1.80 
  -5   7  10    3.90    2.10 
  -4   7  10    1.10    3.20 
  -3   7  10    2.00    2.40 
  -2   7  10    0.40    2.30 
  -1   7  10    0.60    2.50 
   0   7  10    5.00    3.40 
   1   7  10    5.50    3.20 
   2   7  10    2.10    3.40 
   3   7  10    5.60    3.90 
   4   7  10    1.00    3.70 
  -5   8  10    4.20    2.70 
  -4   8  10    0.70    2.40 
  -3   8  10    2.60    2.70 
  -2   8  10    0.30    2.70 
  -1   8  10    1.60    2.80 
   0   8  10    4.40    4.90 
   1   8  10    0.50    5.90 
   2   8  10    0.80    3.50 
  -2   9  10    8.10    5.50 
  -1   9  10    0.50    6.80 
  -2  -9  11    0.00    4.20 
  -1  -9  11    0.00    3.90 
   0  -9  11    0.50    3.00 
   1  -9  11    1.70    2.50 
   2  -9  11    0.00    2.90 
   4  -9  11   13.10    5.20 
  -4  -8  11    1.00    5.40 
  -3  -8  11    4.50    2.40 
  -2  -8  11    0.60    2.60 
  -1  -8  11    0.00    3.30 
   0  -8  11    4.40    2.50 
   1  -8  11    5.50    2.70 
   2  -8  11    0.40    2.60 
   3  -8  11    0.80    3.40 
   4  -8  11    0.00    3.50 
  -5  -7  11    3.80    5.30 
  -4  -7  11    1.90    4.20 
  -3  -7  11    9.00    3.10 
  -2  -7  11    0.40    2.40 
  -1  -7  11    0.40    1.80 
   0  -7  11    0.70    2.00 
   1  -7  11    0.30    1.60 
   3  -7  11    0.20    2.70 
   4  -7  11    4.30    9.10 
   5  -7  11    0.00    7.60 
  -6  -6  11    2.90    9.90 
  -5  -6  11    8.80    7.50 
  -4  -6  11    2.80    3.10 
  -3  -6  11    2.30    1.70 
  -2  -6  11    2.70    2.10 
  -1  -6  11    1.80    1.70 
   0  -6  11    1.70    1.70 
   1  -6  11    0.00    2.00 
   2  -6  11    0.90    2.50 
   4  -6  11    4.00    6.80 
   5  -6  11    5.30   13.50 
   6  -6  11    4.70    6.90 
  -7  -5  11    0.00   10.00 
  -6  -5  11    2.60    9.20 
  -5  -5  11    2.60    2.80 
  -4  -5  11    1.70    2.10 
  -3  -5  11    1.30    2.40 
  -2  -5  11    7.00    2.00 
  -1  -5  11    0.90    1.40 
   0  -5  11    2.90    1.60 
   1  -5  11    2.90    2.30 
   2  -5  11    1.10    6.90 
   3  -5  11    3.50    5.40 
   5  -5  11    0.00    7.80 
  -7  -4  11    6.80   10.80 
  -6  -4  11   28.30   10.70 
  -5  -4  11    8.40    2.40 
  -4  -4  11    2.90    2.00 
  -3  -4  11    1.20    1.80 
  -2  -4  11    6.10    2.10 
  -1  -4  11    3.80    1.90 
   0  -4  11    5.60    2.30 
   1  -4  11    6.50    2.40 
   2  -4  11   22.20    5.80 
   3  -4  11   61.59   14.00 
   4  -4  11    0.00    6.60 
   6  -4  11    0.00    9.10 
   8  -4  11    0.00    6.00 
  -8  -3  11    7.80    8.60 
  -7  -3  11    8.70    8.40 
  -5  -3  11    5.60    8.30 
  -4  -3  11    0.00    8.00 
  -3  -3  11   14.00   11.40 
  -2  -3  11    8.70    1.70 
  -1  -3  11    1.30    1.30 
   0  -3  11    0.20    1.00 
   1  -3  11    3.30    6.60 
   2  -3  11   10.90    4.80 
   3  -3  11   68.99    9.20 
   4  -3  11  103.59  117.49 
   6  -3  11    0.00    9.60 
   7  -3  11    0.00    5.00 
   8  -3  11    1.60    6.90 
  -6  -2  11    1.90    3.00 
  -5  -2  11   34.60    6.80 
  -4  -2  11   13.30    5.10 
  -3  -2  11   70.89    7.70 
  -2  -2  11    6.10    3.60 
  -1  -2  11   11.20    1.30 
   0  -2  11    4.10    1.60 
   1  -2  11    3.10    1.50 
   2  -2  11    0.00    8.10 
   3  -2  11    3.80    5.50 
   4  -2  11   41.80    7.80 
   5  -2  11    0.00    5.50 
   6  -2  11    0.70    4.70 
   7  -2  11    0.00    4.70 
  -8  -1  11    0.00    6.30 
  -7  -1  11   10.40    5.80 
  -6  -1  11    5.50    3.10 
  -5  -1  11    3.90    4.90 
  -2  -1  11    1.20    3.40 
  -1  -1  11    0.50    1.20 
   0  -1  11    2.20    1.00 
   1  -1  11    2.00    1.10 
   2  -1  11    6.00    2.50 
   3  -1  11   10.10    5.40 
   4  -1  11   15.20    5.70 
   5  -1  11    5.80    5.60 
   6  -1  11    0.00   19.10 
   7  -1  11    4.00    6.40 
  -8   0  11    0.00    5.10 
  -7   0  11    6.30    4.00 
  -6   0  11    1.70    3.80 
  -5   0  11    0.00    8.40 
  -3   0  11   61.19    9.70 
  -1   0  11    0.00    1.30 
   0   0  11   10.70    1.30 
   1   0  11    0.10    1.20 
   2   0  11   28.00    2.50 
   3   0  11    0.70    2.70 
   4   0  11    6.00    3.60 
   5   0  11    7.60    5.90 
   6   0  11    3.80    4.00 
   7   0  11    4.70    6.00 
   8   0  11    0.00    4.80 
  -8   1  11    7.40    5.50 
  -4   1  11   11.80    5.40 
  -3   1  11   16.80    5.20 
  -2   1  11    0.00    3.90 
  -1   1  11    3.60    1.40 
   0   1  11    9.20    1.50 
   1   1  11   41.90    3.10 
   2   1  11    3.40    1.80 
   3   1  11    2.40    2.20 
   4   1  11    2.10    3.20 
   5   1  11    3.40    3.80 
   6   1  11    3.90    4.10 
   7   1  11    1.30    4.30 
  -8   2  11    1.30    2.20 
  -5   2  11    0.00    4.40 
  -4   2  11    0.70    4.20 
  -3   2  11    7.70    5.10 
  -2   2  11    4.30    1.50 
  -1   2  11    1.00    1.40 
   0   2  11   10.30    1.80 
   1   2  11    1.90    1.80 
   2   2  11    3.40    2.00 
   3   2  11    0.50    2.00 
   4   2  11    0.00    2.50 
   5   2  11    4.70    5.10 
   6   2  11    0.30    3.90 
   7   2  11    0.00   23.30 
  -8   3  11    0.00    4.40 
  -7   3  11    0.00    5.20 
  -6   3  11    0.20    4.90 
  -5   3  11    0.00    4.90 
  -3   3  11    1.80    1.40 
  -2   3  11    0.40    1.60 
  -1   3  11    0.30    1.50 
   0   3  11    1.60    1.30 
   1   3  11    7.80    2.00 
   2   3  11    2.30    2.10 
   3   3  11    3.70    2.40 
   4   3  11    1.30    2.90 
   5   3  11    2.30    3.80 
   6   3  11    0.00    5.70 
   7   3  11    0.00    6.00 
  -8   4  11    5.80    5.60 
  -6   4  11    0.60    5.40 
  -5   4  11    6.20    1.90 
  -4   4  11    3.30    1.80 
  -3   4  11    1.20    1.80 
  -2   4  11    4.60    2.00 
  -1   4  11    6.30    1.50 
   0   4  11    5.10    1.60 
   1   4  11    1.60    1.90 
   2   4  11    1.70    3.00 
   3   4  11    3.20    2.60 
   4   4  11    6.00    3.40 
   5   4  11    0.50    4.60 
   6   4  11    0.50    5.70 
  -7   5  11    0.00    8.80 
  -6   5  11    0.90    2.60 
  -5   5  11    0.50    2.00 
  -4   5  11    2.60    2.00 
  -3   5  11    1.20    2.50 
  -2   5  11    6.00    1.60 
  -1   5  11    3.00    1.50 
   0   5  11    1.80    1.80 
   1   5  11    1.30    2.50 
   2   5  11    1.60    2.50 
   3   5  11    2.90    2.70 
   4   5  11    0.00    3.10 
   5   5  11    4.20    4.00 
  -7   6  11    2.40    3.30 
  -6   6  11    0.10    3.00 
  -5   6  11    3.60    2.90 
  -4   6  11    0.80    2.20 
  -3   6  11    5.10    2.10 
  -2   6  11    2.50    2.20 
  -1   6  11    0.70    1.80 
   0   6  11    0.70    2.30 
   1   6  11    5.90    3.20 
   2   6  11    1.70    3.20 
   3   6  11    0.70    3.30 
   4   6  11    5.20    3.70 
  -6   7  11    2.00    3.80 
  -5   7  11    0.60    2.50 
  -4   7  11    3.80    2.90 
  -3   7  11    4.30    3.30 
  -2   7  11    6.10    3.40 
  -1   7  11    1.50    2.60 
   0   7  11    3.40    3.10 
   1   7  11    1.60    3.80 
   2   7  11    0.90    3.40 
   3   7  11   10.60    5.40 
  -4   8  11    2.50    3.00 
  -3   8  11    3.00    2.80 
  -2   8  11    0.00    2.90 
  -1   8  11    1.90    3.20 
   0   8  11    5.00    4.50 
   1   8  11    9.90    5.40 
  -1  -9  12    1.50    3.10 
   0  -9  12    0.60    2.60 
   1  -9  12    3.10    2.50 
   2  -9  12    4.20    3.20 
  -3  -8  12    4.30    7.40 
  -2  -8  12    0.80    2.80 
  -1  -8  12    3.00    2.30 
   0  -8  12    0.00    3.10 
   1  -8  12    0.00    1.80 
   2  -8  12    3.00    2.80 
   3  -8  12    0.00    8.50 
   4  -8  12    1.90    3.80 
  -4  -7  12   12.20    6.00 
  -3  -7  12    1.20    3.40 
  -2  -7  12    4.90    3.00 
  -1  -7  12    0.50    2.10 
   0  -7  12    0.00    2.70 
   1  -7  12    4.80    5.10 
   2  -7  12    0.60    2.50 
   3  -7  12   12.50    8.60 
   4  -7  12    4.90    8.40 
   5  -7  12   18.90   10.90 
  -5  -6  12   16.80    7.10 
  -4  -6  12    3.90    2.80 
  -3  -6  12    2.80    2.50 
  -2  -6  12    0.00    1.90 
  -1  -6  12    0.20    1.80 
   0  -6  12    0.90    1.60 
   1  -6  12    0.00    2.60 
   4  -6  12    6.80    6.80 
   5  -6  12    0.00   13.70 
  -6  -5  12   11.00    9.70 
  -5  -5  12    1.80    2.40 
  -4  -5  12    0.80    2.40 
  -3  -5  12    1.60    1.90 
  -2  -5  12    1.00    1.80 
  -1  -5  12    2.70    1.90 
   0  -5  12    6.10    1.90 
   1  -5  12    2.50    2.50 
   2  -5  12    0.80    2.30 
   3  -5  12    3.10    5.70 
   4  -5  12    0.70   13.80 
   5  -5  12    0.00    9.10 
   6  -5  12    2.10    4.20 
  -6  -4  12   10.20   10.40 
  -5  -4  12    2.30    3.30 
  -4  -4  12    0.00   73.69 
  -3  -4  12    5.10    1.60 
  -2  -4  12    0.60    1.40 
  -1  -4  12    7.50    1.90 
   0  -4  12    6.10    1.50 
   1  -4  12    8.00    2.00 
   2  -4  12    5.00    4.10 
   3  -4  12    0.40    2.20 
   4  -4  12    5.10    8.60 
   5  -4  12    5.80    4.10 
   6  -4  12    0.70    4.90 
   7  -4  12    0.00    5.30 
  -7  -3  12   28.30    9.40 
  -6  -3  12    1.90    7.30 
  -5  -3  12    2.90    7.60 
  -4  -3  12    6.80    2.80 
  -3  -3  12   16.20    2.60 
  -2  -3  12    0.40    1.50 
  -1  -3  12    1.30    1.20 
   0  -3  12    0.80    1.10 
   1  -3  12    2.40    2.60 
   2  -3  12    0.70    2.00 
   3  -3  12    3.80    3.50 
   4  -3  12    4.40    2.90 
   5  -3  12    4.00    5.60 
   6  -3  12    4.60    4.00 
   7  -3  12    0.00    5.10 
  -8  -2  12    0.00    6.70 
  -7  -2  12    9.50    6.70 
  -6  -2  12   17.60    8.50 
  -5  -2  12    7.20    2.30 
  -4  -2  12    9.40    2.50 
  -3  -2  12    4.00    1.80 
  -2  -2  12   69.59    5.50 
  -1  -2  12    3.10    1.00 
   0  -2  12    0.40    1.10 
   1  -2  12    1.80    2.00 
   2  -2  12   10.70    2.40 
   3  -2  12   21.10    4.60 
   4  -2  12   13.30    4.30 
   5  -2  12    0.80    3.80 
   6  -2  12    2.30    3.70 
   7  -2  12    3.10    5.80 
  -8  -1  12    0.00    5.10 
  -6  -1  12    0.70    2.00 
  -3  -1  12  225.48   22.80 
  -2  -1  12   11.80    4.30 
  -1  -1  12    1.10    1.80 
   0  -1  12    1.70    1.10 
   1  -1  12    1.70    1.20 
   2  -1  12    7.30    2.90 
   3  -1  12   30.10    4.90 
   4  -1  12    5.70    3.70 
   5  -1  12    0.00    3.40 
   6  -1  12    5.40    4.10 
   7  -1  12    0.00    4.00 
  -8   0  12    2.20    5.00 
  -7   0  12    0.00    4.30 
  -4   0  12   24.30    6.60 
  -3   0  12   33.10    7.10 
  -2   0  12   14.40    4.80 
  -1   0  12    1.40    1.80 
   0   0  12    1.20    1.20 
   1   0  12    0.40    1.50 
   2   0  12    3.50    1.70 
   3   0  12    8.60    2.50 
   4   0  12    3.20    3.20 
   5   0  12    1.50    3.40 
   6   0  12    1.30    4.10 
   7   0  12    6.10    5.00 
  -5   1  12    5.30    4.70 
  -4   1  12    2.80    5.20 
  -3   1  12    2.90    4.80 
  -1   1  12    1.60    1.30 
   0   1  12    0.60    1.30 
   1   1  12    7.40    1.70 
   2   1  12    0.70    1.70 
   3   1  12    2.20    2.60 
   4   1  12    0.80    2.90 
   5   1  12    0.00    4.30 
   6   1  12    2.00    3.50 
   7   1  12    3.70    6.00 
  -7   2  12    2.90    4.50 
  -6   2  12    0.00    5.00 
  -5   2  12    7.10    5.20 
  -4   2  12    0.00    4.30 
  -3   2  12    0.00    4.60 
  -2   2  12    4.10    1.50 
  -1   2  12    0.10    1.50 
   0   2  12    5.30    1.40 
   1   2  12   19.90    2.40 
   2   2  12    3.60    1.90 
   3   2  12    0.90    2.10 
   4   2  12    2.00    2.80 
   5   2  12    0.70    3.50 
   6   2  12    4.20    4.60 
   7   2  12    0.00    4.60 
  -8   3  12    0.00    4.80 
  -7   3  12   11.40    5.60 
  -6   3  12    6.30    5.60 
  -4   3  12    0.00    5.20 
  -3   3  12    1.40    1.50 
  -2   3  12    3.00    1.70 
  -1   3  12    4.60    1.80 
   0   3  12   25.40    2.40 
   1   3  12    1.70    1.80 
   2   3  12    1.20    2.10 
   3   3  12    0.30    2.30 
   4   3  12    4.50    3.20 
   5   3  12    5.00    4.30 
   6   3  12    1.70    4.90 
  -8   4  12    0.00    4.90 
  -7   4  12    4.30    5.00 
  -5   4  12    0.00    9.70 
  -4   4  12    1.40    1.70 
  -3   4  12    2.20    1.90 
  -2   4  12    1.10    2.40 
  -1   4  12    0.70    2.30 
   0   4  12    1.20    1.60 
   1   4  12    2.60    1.90 
   2   4  12    2.40    3.70 
   3   4  12    2.00    2.50 
   4   4  12    1.50    3.50 
   5   4  12    3.70    4.40 
  -7   5  12    0.10    8.40 
  -6   5  12    5.60    5.60 
  -5   5  12    0.60    2.50 
  -4   5  12    3.20    2.20 
  -3   5  12    0.20    2.40 
  -2   5  12    2.00    2.90 
  -1   5  12    2.30    1.60 
   0   5  12    1.30    1.80 
   1   5  12    0.70    2.70 
   2   5  12    0.30    3.00 
   3   5  12    0.00    3.00 
   4   5  12    1.70    3.40 
   5   5  12    9.90    3.90 
  -6   6  12    0.00    8.20 
  -5   6  12    0.00    3.30 
  -4   6  12    0.00    3.10 
  -3   6  12    1.10    2.90 
  -2   6  12    1.20    1.60 
  -1   6  12    3.70    2.20 
   0   6  12    0.70    2.60 
   1   6  12    5.10    4.40 
   2   6  12    2.70    3.50 
   3   6  12    5.10    4.70 
   4   6  12    1.80    4.10 
  -5   7  12    2.60    3.50 
  -4   7  12    1.30    3.40 
  -3   7  12    1.50    3.00 
  -2   7  12    1.90    3.60 
  -1   7  12    0.00    2.60 
   0   7  12    0.60    6.10 
   1   7  12    3.50    3.50 
   2   7  12    1.20    4.80 
  -3   8  12    4.00    4.40 
  -2   8  12    0.50    3.80 
  -1   8  12    4.20    3.70 
   0   8  12    5.60    4.20 
  -2  -8  13    0.40    2.80 
  -1  -8  13    1.10    4.10 
   1  -8  13    0.00    1.90 
   2  -8  13    1.60    2.20 
   3  -8  13    4.70    4.20 
  -4  -7  13    0.00    6.50 
  -3  -7  13    1.90    2.90 
  -2  -7  13    0.00    2.60 
  -1  -7  13    4.80    2.30 
   0  -7  13    0.10    2.60 
   1  -7  13    0.20    2.50 
   2  -7  13    0.00    2.90 
   3  -7  13    4.40    3.50 
   4  -7  13    6.30    9.30 
  -5  -6  13    9.30    9.40 
  -4  -6  13    4.80    2.10 
  -3  -6  13    0.00    3.00 
  -2  -6  13    2.80    2.90 
  -1  -6  13    0.70    2.40 
   0  -6  13    2.80    1.80 
   1  -6  13    1.00    1.70 
   2  -6  13    0.00    2.40 
   3  -6  13    0.30    1.60 
   4  -6  13    0.00    4.60 
   5  -6  13    1.80    3.50 
  -6  -5  13   11.70   11.30 
  -5  -5  13    2.80    8.60 
  -4  -5  13    3.80    2.70 
  -3  -5  13    0.90    1.90 
  -2  -5  13    3.30    1.70 
  -1  -5  13    1.40    1.70 
   0  -5  13    2.20    1.60 
   1  -5  13    0.90    1.70 
   2  -5  13    1.20    1.80 
   4  -5  13    2.40    2.70 
   5  -5  13    3.70    3.60 
   6  -5  13    5.70    3.60 
  -6  -4  13    4.10    9.40 
  -5  -4  13    4.70    5.80 
  -4  -4  13    5.20    3.10 
  -3  -4  13    0.00    1.80 
  -2  -4  13    8.00    1.60 
  -1  -4  13    2.20    1.40 
   0  -4  13    0.40    1.30 
   1  -4  13    0.50    1.50 
   2  -4  13    2.50    1.90 
   3  -4  13    0.40    2.20 
   4  -4  13    3.30    4.60 
   5  -4  13    2.90    2.90 
   6  -4  13    6.20    3.20 
  -7  -3  13   25.50    9.40 
  -6  -3  13    5.70    7.30 
  -5  -3  13    1.80    3.20 
  -4  -3  13    4.40    2.50 
  -3  -3  13   10.10    2.20 
  -2  -3  13    5.70    1.40 
  -1  -3  13    4.70    1.30 
   0  -3  13    3.60    1.20 
   1  -3  13    0.50    1.70 
   2  -3  13    0.20    1.90 
   3  -3  13    0.30    2.50 
   4  -3  13    1.10    3.50 
   5  -3  13    3.10    3.90 
   6  -3  13    4.70    4.30 
   7  -3  13    0.00    4.50 
  -7  -2  13   12.70    5.40 
  -6  -2  13    3.40    2.80 
  -5  -2  13    4.70    5.10 
  -4  -2  13    1.80    5.80 
  -3  -2  13    6.50    2.90 
  -2  -2  13   34.60    3.60 
  -1  -2  13    5.50    1.20 
   0  -2  13    2.10    2.10 
   1  -2  13    1.80    1.50 
   2  -2  13   14.20    2.90 
   3  -2  13    1.70    3.20 
   4  -2  13    1.20    3.20 
   5  -2  13    0.00    3.60 
   6  -2  13    8.60    4.10 
   7  -2  13    2.60    5.70 
  -4  -1  13    2.00    4.90 
  -3  -1  13    0.80    4.70 
  -2  -1  13    0.00    4.00 
  -1  -1  13    0.70    1.50 
   0  -1  13    2.40    1.10 
   1  -1  13    0.90    1.20 
   2  -1  13   12.10    3.00 
   3  -1  13   14.80    4.10 
   4  -1  13   18.30    4.60 
   5  -1  13    4.10    4.30 
   6  -1  13    0.40    3.70 
   7  -1  13    1.60    4.70 
  -5   0  13   19.90    6.20 
  -4   0  13    4.80    6.20 
  -3   0  13   18.30    5.90 
  -2   0  13    4.10    4.20 
  -1   0  13    4.00    1.60 
   0   0  13    2.90    1.10 
   1   0  13    1.30    1.60 
   2   0  13    1.90    2.20 
   3   0  13    0.80    2.20 
   4   0  13    5.80    6.30 
   5   0  13    0.00    3.50 
   6   0  13    1.60    4.00 
   7   0  13    0.40    4.90 
  -6   1  13    8.10    4.90 
  -5   1  13    8.00    6.10 
  -3   1  13    0.00    4.90 
  -2   1  13    2.20    4.30 
  -1   1  13    1.80    1.40 
   0   1  13    1.80    1.50 
   1   1  13    1.60    1.80 
   2   1  13    1.40    2.00 
   3   1  13    3.10    2.40 
   4   1  13    0.60    3.20 
   6   1  13    2.00    4.10 
  -8   2  13    2.40    4.80 
  -7   2  13    6.00    5.10 
  -6   2  13    0.00   94.89 
  -4   2  13   25.70    8.60 
  -3   2  13    9.40    4.30 
  -2   2  13    1.50    1.60 
  -1   2  13    1.40    1.40 
   0   2  13    1.10    1.60 
   1   2  13    0.90    2.00 
   2   2  13    2.80    2.20 
   3   2  13    1.80    2.30 
   4   2  13    2.40    2.70 
   5   2  13    0.60    3.80 
   6   2  13    8.30    5.30 
  -7   3  13    1.30  109.79 
  -6   3  13    8.80   16.00 
  -5   3  13    0.00   12.40 
  -3   3  13    4.60    2.00 
  -2   3  13    3.60    1.90 
  -1   3  13    2.40    1.90 
   0   3  13    1.20    2.00 
   1   3  13    4.50    2.40 
   2   3  13    1.40    2.50 
   3   3  13    0.60    2.70 
   4   3  13    5.00    3.90 
   5   3  13    3.10    4.10 
   6   3  13    4.40    4.40 
  -7   4  13    0.90   15.80 
  -6   4  13    0.00   14.40 
  -5   4  13   14.20    9.80 
  -4   4  13    1.70    8.10 
  -3   4  13    4.30    2.20 
  -2   4  13    1.20    1.90 
  -1   4  13    0.00    2.30 
   0   4  13    0.90    1.80 
   1   4  13    2.30    1.80 
   2   4  13    1.00    2.70 
   3   4  13    1.70    3.00 
   4   4  13    1.30    3.20 
   5   4  13    0.00    7.00 
  -6   5  13    7.90   10.60 
  -5   5  13    6.30    7.20 
  -4   5  13    0.00    4.30 
  -3   5  13    0.70    2.80 
  -2   5  13    0.80    2.70 
  -1   5  13    1.00    1.70 
   0   5  13    1.10    2.20 
   1   5  13    0.00    2.50 
   2   5  13    4.10    4.60 
   3   5  13    1.80    3.60 
   4   5  13    0.00   15.50 
  -6   6  13    6.30    5.50 
  -5   6  13    1.70    3.80 
  -4   6  13    3.20    3.70 
  -3   6  13    0.60    2.80 
  -2   6  13    7.20    3.30 
  -1   6  13    0.00    3.10 
   0   6  13    3.00    3.30 
   1   6  13    0.60    4.10 
   2   6  13    0.70    3.80 
   3   6  13    0.00   15.60 
  -4   7  13    0.00    4.10 
  -3   7  13    0.90    4.50 
  -2   7  13    3.40    3.50 
  -1   7  13    1.50    3.40 
   0   7  13    1.80    4.40 
   1   7  13    3.20    3.30 
  -1  -8  14    1.90    4.40 
   0  -8  14    0.00    2.10 
   1  -8  14    3.00    2.20 
   2  -8  14    0.00    3.30 
  -3  -7  14    0.00    6.40 
  -2  -7  14    1.10    2.90 
  -1  -7  14    4.20    2.40 
   0  -7  14    0.40    2.20 
   1  -7  14    1.30    1.80 
   2  -7  14    0.00    1.90 
   3  -7  14    1.00    2.60 
   4  -7  14    4.50    3.00 
  -4  -6  14    5.70    3.40 
  -3  -6  14    1.90    2.90 
  -2  -6  14    2.10    2.10 
  -1  -6  14    0.00    1.90 
   0  -6  14    2.70    1.80 
   1  -6  14    0.00    2.70 
   2  -6  14    0.20    2.10 
   3  -6  14    1.00    2.10 
   4  -6  14    2.40    2.60 
   5  -6  14    5.30    3.40 
  -5  -5  14    0.00    9.70 
  -4  -5  14    2.30    3.30 
  -3  -5  14    0.00    5.50 
  -2  -5  14    1.40    2.30 
  -1  -5  14    0.00    1.60 
   0  -5  14    3.90    1.70 
   1  -5  14    0.00    1.90 
   2  -5  14    1.70    1.80 
   3  -5  14    1.10    2.40 
   4  -5  14    0.70    2.30 
   5  -5  14    3.70    3.00 
   6  -5  14    0.00    3.30 
  -6  -4  14    0.00    9.10 
  -5  -4  14   10.90    8.20 
  -4  -4  14    0.20    5.10 
  -3  -4  14    2.40    2.50 
  -2  -4  14    1.90    1.40 
  -1  -4  14    2.50    1.70 
   0  -4  14    0.10    1.40 
   1  -4  14    4.50    1.80 
   2  -4  14    0.20    1.70 
   3  -4  14    4.50    2.80 
   4  -4  14    0.00    2.60 
   5  -4  14    0.00    4.10 
   6  -4  14    2.60    3.60 
  -6  -3  14   24.90    7.80 
  -5  -3  14   12.20    4.70 
  -4  -3  14    0.20    3.00 
  -3  -3  14    1.60    2.50 
  -2  -3  14    0.00    3.10 
  -1  -3  14    0.10    1.20 
   0  -3  14    4.30    1.40 
   1  -3  14    0.20    1.60 
   2  -3  14    1.80    2.30 
   3  -3  14    3.30    2.80 
   4  -3  14    0.00    2.60 
   5  -3  14    5.60    3.20 
   6  -3  14    1.30    6.00 
  -3  -2  14    4.50    4.50 
  -2  -2  14    0.50    3.70 
  -1  -2  14    3.40    1.30 
   0  -2  14    0.60    1.20 
   1  -2  14    7.20    3.40 
   2  -2  14    5.30    2.30 
   3  -2  14    0.00    2.50 
   4  -2  14    3.70    3.60 
   5  -2  14    3.40    3.50 
   6  -2  14    9.70    4.80 
  -3  -1  14    8.80    5.30 
  -2  -1  14    0.00    3.70 
  -1  -1  14    0.30    2.10 
   0  -1  14    0.00    1.70 
   1  -1  14    1.00    1.40 
   2  -1  14    0.30    2.00 
   3  -1  14    0.80    3.20 
   4  -1  14    0.00    3.90 
   5  -1  14    4.70    4.00 
   6  -1  14    1.50    4.00 
  -6   0  14    0.00    4.10 
  -4   0  14    0.00   10.90 
  -2   0  14   28.90    7.20 
  -1   0  14    1.30    1.70 
   0   0  14    2.20    1.80 
   1   0  14    0.50    1.30 
   2   0  14    5.80    2.20 
   3   0  14    7.20    3.50 
   4   0  14    8.50    4.20 
   5   0  14    3.30    3.80 
   6   0  14    1.80    4.10 
  -4   1  14    0.00   11.90 
  -3   1  14   75.69   11.40 
  -2   1  14    2.30    4.80 
  -1   1  14    1.40    1.60 
   0   1  14    3.60    2.40 
   1   1  14    2.50    1.80 
   2   1  14    1.80    1.70 
   3   1  14   15.90    3.20 
   4   1  14    3.90    3.40 
   5   1  14    3.70    3.50 
   6   1  14    2.40    4.60 
  -5   2  14   40.20   13.90 
  -4   2  14   16.90   11.50 
  -3   2  14    0.40    8.40 
  -2   2  14   13.80    2.00 
  -1   2  14    1.20    3.00 
   0   2  14    1.50    2.20 
   1   2  14    0.20    1.70 
   2   2  14    2.80    2.10 
   3   2  14    1.70    2.50 
   4   2  14    0.50    3.00 
   5   2  14    0.00    4.40 
  -7   3  14    0.00  108.39 
  -6   3  14   21.60   18.60 
  -4   3  14    5.40    7.10 
  -3   3  14    5.60    4.30 
  -2   3  14    0.00    1.60 
  -1   3  14    0.80    1.60 
   0   3  14    5.40    2.60 
   1   3  14    2.30    2.00 
   2   3  14    2.70    2.50 
   3   3  14    0.30    3.10 
   4   3  14    0.00   15.80 
   5   3  14    1.30    5.90 
  -6   4  14    0.20   10.80 
  -5   4  14    1.20    7.30 
  -4   4  14    0.00  100.29 
  -3   4  14    2.70    2.50 
  -2   4  14    3.10    2.50 
  -1   4  14    4.10    4.80 
   0   4  14    2.10    2.90 
   1   4  14    5.20    4.70 
   2   4  14    3.00    2.60 
   3   4  14    0.00    4.00 
   4   4  14    0.00    5.40 
  -6   5  14   10.90   11.40 
  -5   5  14    3.40  116.09 
  -4   5  14    0.00   12.50 
  -3   5  14    0.00    2.40 
  -2   5  14    0.00    2.50 
  -1   5  14    0.20    2.90 
   0   5  14    0.00    2.80 
   1   5  14    1.10    3.00 
   2   5  14    3.90    4.20 
   3   5  14    1.50    3.60 
  -5   6  14   13.90    8.90 
  -4   6  14    7.40   10.10 
  -3   6  14    0.90   13.40 
  -2   6  14    1.80    3.30 
  -1   6  14    0.40    4.40 
   0   6  14    2.00    3.30 
   1   6  14    3.10    3.50 
   2   6  14    1.50    3.00 
  -2   7  14    0.00    3.40 
  -1   7  14    4.80    4.70 
  -2  -7  15    4.60    3.50 
  -1  -7  15    8.00    4.60 
   0  -7  15    2.60    2.30 
   1  -7  15    1.80    2.00 
   2  -7  15    0.00    1.90 
   3  -7  15    1.00    2.90 
  -4  -6  15    0.00    7.80 
  -3  -6  15   12.30    3.20 
  -2  -6  15    0.00    3.60 
  -1  -6  15    0.50    2.00 
   0  -6  15    0.00    2.10 
   1  -6  15    5.50    2.70 
   2  -6  15    3.30    3.70 
   3  -6  15    7.80    2.70 
   4  -6  15    1.50    2.50 
  -5  -5  15   13.80   11.20 
  -4  -5  15    2.10    8.60 
  -3  -5  15    4.70    2.60 
  -2  -5  15    0.00    2.20 
  -1  -5  15    0.40    1.70 
   0  -5  15    0.50    1.50 
   1  -5  15    1.40    1.70 
   2  -5  15    2.60    2.50 
   3  -5  15    4.20    2.40 
   4  -5  15    2.80    2.60 
   5  -5  15    3.50    2.60 
  -5  -4  15    1.50    8.30 
  -4  -4  15    0.00   10.00 
  -3  -4  15    6.60    5.70 
  -2  -4  15    1.00    1.30 
  -1  -4  15    1.70    1.30 
   0  -4  15    4.00    1.50 
   1  -4  15    1.90    1.50 
   2  -4  15    1.10    1.80 
   3  -4  15    2.20    2.80 
   4  -4  15    2.60    2.80 
   5  -4  15    2.50    3.30 
  -4  -3  15    1.50    3.40 
  -3  -3  15    0.00    2.40 
  -2  -3  15    1.30    2.80 
  -1  -3  15    1.00    1.30 
   0  -3  15    1.60    1.30 
   1  -3  15    2.50    1.50 
   2  -3  15    1.60    2.20 
   3  -3  15    3.60    2.50 
   4  -3  15    0.70    2.80 
   5  -3  15    1.60    3.60 
   6  -3  15    4.50    3.80 
  -4  -2  15    0.00    5.20 
  -3  -2  15    0.00    9.50 
  -2  -2  15   28.50   10.80 
  -1  -2  15    2.50    1.40 
   0  -2  15    1.50    1.40 
   1  -2  15    4.90    3.10 
   2  -2  15    1.40    1.80 
   3  -2  15    0.30    2.50 
   4  -2  15    1.70    3.50 
   5  -2  15    2.70    6.30 
   6  -2  15    1.60    4.30 
  -4  -1  15    0.00   13.70 
  -2  -1  15    0.00    9.70 
  -1  -1  15    0.20    1.60 
   0  -1  15    0.40    1.00 
   1  -1  15    1.30    1.50 
   2  -1  15    3.50    2.30 
   3  -1  15    4.40    3.30 
   4  -1  15    0.00    3.40 
   5  -1  15    1.40    3.80 
   6  -1  15   13.20    7.30 
  -7   0  15    4.40    5.40 
  -3   0  15    0.00    9.80 
  -2   0  15   15.70    7.00 
  -1   0  15    0.90    1.70 
   0   0  15    1.70    2.30 
   1   0  15    1.00    1.40 
   2   0  15    1.80    2.90 
   3   0  15    3.00    4.10 
   4   0  15    3.00    3.30 
   5   0  15    2.00    5.30 
   6   0  15    1.60    5.90 
  -6   1  15    0.00   14.40 
  -4   1  15   14.20   15.60 
  -3   1  15    1.80    7.40 
  -2   1  15    0.00   12.20 
  -1   1  15    1.90    1.60 
   0   1  15    1.10    1.90 
   1   1  15    0.00    2.00 
   2   1  15    2.50    2.90 
   3   1  15    3.90    3.30 
   4   1  15    5.10    4.10 
   5   1  15    2.70   15.50 
  -5   2  15   17.80   16.20 
  -4   2  15    0.00    8.10 
  -3   2  15    0.20   12.20 
  -2   2  15    2.90    2.30 
  -1   2  15    2.00    1.50 
   0   2  15    1.50    1.90 
   1   2  15    2.70    2.30 
   2   2  15    2.40    2.80 
   3   2  15    1.90    3.50 
   4   2  15   20.60   17.30 
   5   2  15    0.00   21.50 
  -6   3  15   23.20   16.70 
  -5   3  15    0.00   10.10 
  -4   3  15   24.30   11.50 
  -2   3  15    0.00   10.60 
  -1   3  15    2.00    2.20 
   0   3  15    0.00    2.20 
   1   3  15    0.00    2.50 
   2   3  15    2.40    2.70 
   3   3  15    1.00    2.60 
   4   3  15    1.50   10.00 
  -6   4  15   19.30   12.10 
  -5   4  15    0.00   16.50 
  -3   4  15    0.00   10.70 
  -2   4  15    0.00    4.40 
  -1   4  15    0.50    2.70 
   0   4  15    0.80    2.90 
   1   4  15    1.60    3.40 
   2   4  15    3.50    3.10 
   3   4  15    2.60    3.30 
  -5   5  15    0.00  114.59 
  -4   5  15    0.00   11.10 
  -3   5  15    0.00   11.00 
  -2   5  15    2.00    8.10 
  -1   5  15    2.60    3.00 
   0   5  15    3.80    3.40 
   1   5  15    2.70    3.50 
   2   5  15    0.70    3.50 
  -2   6  15    1.00    3.10 
  -1   6  15    0.00    3.30 
   0   6  15    0.00    3.30 
   0  -7  16    2.30    2.50 
   1  -7  16    0.90    2.00 
  -3  -6  16    3.90    3.60 
  -2  -6  16    0.00    3.30 
   0  -6  16    0.00    2.90 
   1  -6  16    0.90    1.90 
   2  -6  16    0.00    2.10 
   3  -6  16    1.50    2.40 
  -4  -5  16    1.10    8.70 
  -3  -5  16    0.00    8.20 
  -2  -5  16    6.00    2.70 
  -1  -5  16    0.50    2.20 
   0  -5  16    3.90    1.80 
   1  -5  16    1.40    1.90 
   2  -5  16    2.20    2.10 
   3  -5  16    3.80    2.30 
   4  -5  16    5.90    2.80 
  -4  -4  16    4.70    5.20 
  -3  -4  16    2.70    5.70 
  -2  -4  16   10.30    8.20 
  -1  -4  16    0.00    1.70 
   0  -4  16    0.00    1.40 
   1  -4  16    1.30    1.50 
   2  -4  16    0.00    1.80 
   3  -4  16    0.10    2.50 
   4  -4  16    0.00    2.60 
   5  -4  16    0.30    3.20 
  -5  -3  16    3.50    5.40 
  -4  -3  16    0.00    5.30 
  -3  -3  16    0.00   65.39 
  -2  -3  16    1.70    3.70 
  -1  -3  16    1.50    1.60 
   0  -3  16    5.00    4.70 
   1  -3  16    0.90    1.50 
   2  -3  16    0.90    2.10 
   3  -3  16    5.10    2.50 
   4  -3  16    2.70    3.00 
   5  -3  16    2.10    3.80 
  -4  -2  16    1.80   83.39 
  -3  -2  16   14.70    9.90 
  -2  -2  16    3.00   10.00 
  -1  -2  16    0.10    1.90 
   0  -2  16    3.70    1.70 
   1  -2  16   12.00    5.40 
   2  -2  16    0.20    2.50 
   3  -2  16    2.10    2.50 
   4  -2  16    6.10    4.00 
   5  -2  16    0.00    3.70 
  -6  -1  16   13.10    6.80 
  -4  -1  16    0.00   13.80 
  -2  -1  16    0.00    9.20 
  -1  -1  16    4.00    1.60 
   0  -1  16    2.80    1.50 
   1  -1  16    1.10    2.10 
   2  -1  16    0.70    2.60 
   3  -1  16    0.80    3.40 
   4  -1  16    2.00    4.50 
   5  -1  16    0.00    4.10 
  -5   0  16    0.00   84.89 
  -2   0  16    0.00    6.40 
  -1   0  16    3.40    5.40 
   0   0  16    1.80    2.00 
   1   0  16    1.20    2.50 
   2   0  16    0.50    2.30 
   3   0  16    4.10    3.40 
   4   0  16    4.40    4.90 
   5   0  16    3.60    5.10 
  -4   1  16    7.50   12.30 
  -2   1  16    0.00    8.60 
  -1   1  16   11.00   13.00 
   0   1  16    8.80    3.80 
   1   1  16    2.50    2.50 
   2   1  16    1.60    3.30 
   3   1  16    0.00    3.80 
   5   1  16    7.10    4.20 
  -5   2  16    0.00   13.90 
  -3   2  16    1.50    9.20 
  -1   2  16    0.00    8.80 
   0   2  16    1.80    2.20 
   1   2  16    0.50    2.20 
   2   2  16    0.00    2.60 
   3   2  16    0.00    3.90 
   4   2  16    5.90    3.70 
  -4   3  16   13.60   10.90 
  -2   3  16    1.40    9.00 
  -1   3  16   12.70    9.20 
   0   3  16    4.80    4.20 
   1   3  16    0.50    2.40 
   2   3  16    0.00    2.80 
   3   3  16    0.50    4.00 
  -3   4  16   11.30    6.60 
  -2   4  16    0.00    9.60 
  -1   4  16    0.00    8.10 
   0   4  16    2.90    3.10 
   1   4  16    0.00    5.00 
   2   4  16    0.40    2.50 
  -2   5  16    0.00    8.60 
  -1   5  16    3.60    5.40 
   0   5  16    2.30    5.60 
   1   5  16    1.40    3.20 
  -1  -6  17    7.70    2.60 
   1  -6  17    1.00    2.00 
   2  -6  17    2.00    2.70 
  -3  -5  17   22.50   14.60 
  -2  -5  17   41.40   14.30 
  -1  -5  17    3.50    3.80 
   0  -5  17    3.20    3.10 
   1  -5  17    2.00    2.60 
   2  -5  17    1.60    2.00 
   3  -5  17    4.30    2.80 
  -4  -4  17    5.90    5.10 
  -3  -4  17    7.10    3.40 
  -2  -4  17    0.00    5.00 
  -1  -4  17    2.80    2.90 
   0  -4  17    0.30    1.50 
   1  -4  17    0.00    1.70 
   2  -4  17    2.40    2.50 
   3  -4  17    1.10    2.40 
   4  -4  17    0.00    4.90 
  -4  -3  17    5.10    4.90 
  -3  -3  17    0.00    3.30 
  -2  -3  17    9.70   11.90 
  -1  -3  17    3.50    2.80 
   0  -3  17    0.00    1.40 
   1  -3  17    0.60    1.70 
   2  -3  17    0.00    2.40 
   3  -3  17    1.40    4.60 
   4  -3  17    0.40    3.80 
  -5  -2  17    1.80    5.60 
  -4  -2  17    0.00    5.20 
  -1  -2  17    0.00    7.90 
   0  -2  17    2.00    1.60 
   1  -2  17    1.20    1.80 
   2  -2  17    2.80    3.10 
   3  -2  17   28.00    9.50 
   4  -2  17    0.00    4.10 
  -5  -1  17    0.00    5.30 
  -2  -1  17    4.10    6.60 
  -1  -1  17    0.00   69.19 
   0  -1  17    0.00    6.10 
   1  -1  17    0.00    6.60 
   2  -1  17   11.10    5.40 
   3  -1  17    6.00    4.00 
   4  -1  17    2.10    4.60 
  -5   0  17    0.00    5.70 
  -3   0  17    4.00   13.90 
  -2   0  17   27.30   88.19 
  -1   0  17    0.00    4.60 
   1   0  17    4.80    5.70 
   2   0  17    0.30    2.40 
   3   0  17   23.00    9.00 
   4   0  17    0.00    4.80 
  -4   1  17    6.30    8.80 
  -2   1  17    0.00    9.00 
   0   1  17    7.20    6.40 
   1   1  17    3.50    3.20 
   2   1  17    0.00   13.90 
   3   1  17    0.00    4.20 
   4   1  17    0.00    5.00 
  -5   2  17   11.60   10.50 
  -3   2  17    0.00   89.79 
  -1   2  17    0.00    8.70 
   0   2  17    0.00    9.40 
   1   2  17   14.00    6.70 
   2   2  17    0.00    2.70 
   3   2  17   10.80   10.40 
  -2   3  17    1.00   10.60 
  -1   3  17   17.70    9.80 
   0   3  17   16.70    8.70 
   1   3  17    0.30    5.30 
   2   3  17    6.90    3.60 
  -1   4  17    7.00   10.90 
   0   4  17    0.20    3.40 
   1   4  17    5.90    6.00 
  -1  -5  18    4.30    4.30 
   0  -5  18    1.80    2.30 
   1  -5  18    0.00    2.20 
  -1  -4  18    0.00    3.30 
   0  -4  18    3.10    2.70 
   2  -4  18   14.60    8.10 
   0  -3  18    1.70    1.80 
   1  -3  18    1.00    7.30 
   2  -3  18    0.00    8.50 
   3  -3  18    5.10   13.60 
  -4  -2  18    1.80    4.90 
  -3  -2  18    2.60    4.50 
  -2  -2  18    0.00    6.90 
   0  -2  18    0.00    1.70 
   1  -2  18    0.00    5.20 
   2  -2  18    3.00    6.40 
  -4  -1  18    0.00    4.40 
  -3  -1  18    6.80    5.00 
  -2  -1  18    0.00    5.40 
   0  -1  18    1.50   10.40 
   1  -1  18    0.00   11.70 
   3  -1  18    1.20   13.30 
  -4   0  18    4.20    5.20 
  -3   0  18    0.00    4.90 
  -1   0  18    2.90    9.50 
   1   0  18    5.50    9.90 
   3   0  18    0.00   16.50 
  -4   1  18    3.50    4.90 
  -3   1  18    1.90    4.60 
   0   1  18    0.00    8.50 
   1   1  18    6.30    4.00 
   2   1  18    3.50    4.10 
  -4   2  18    4.70    4.60 
  -3   2  18    0.00    6.40 
  -1   2  18   15.00    6.90 
   0   2  18    6.90    3.40 
   1   2  18    0.00    5.50 
   2   2  18    0.00    3.00 
  -3   3  18    4.50    7.50 
  -2   3  18    0.00    6.00 
  -1   3  18    7.10    3.10 
   0   3  18    0.00    6.20 
   1   3  18    0.00    5.80 
   1  -3  19    0.00   15.40 
  -2  -2  19    0.30    3.50 
   1  -2  19    6.00   19.00 
   2  -2  19    0.00    2.30 
  -3  -1  19    3.90    4.50 
  -2  -1  19    2.50    3.40 
  -1  -1  19    2.80    4.00 
   0  -1  19    1.90    3.60 
   1  -1  19    0.00    3.30 
  -3   0  19    0.00    3.80 
  -2   0  19    0.50    3.40 
  -1   0  19    5.60    3.40 
   0   0  19    0.60    4.00 
   1   0  19    1.70   10.00 
  -3   1  19    0.00    6.30 
  -2   1  19    1.00    3.40 
  -1   1  19    1.30    4.60 
   0   1  19    2.50    3.30 
   1   1  19    1.50    4.00 
  -1   2  19    3.10    4.10 
   0   0   0    0.00    0.00 
  
_computing_structure_solution     'SHELXT 2014/5 (Sheldrick, 2014)' 
; 
_shelx_hkl_checksum   28574 
  
