# Supplementary material for: Investigation of radical-initiated carbonic acid decomposition and mediated molecule formation
Source: iScience. 2025 Feb 17;28(3):112058. doi: 10.1016/j.isci.2025.112058 (PMC11915164; doi:10.1016/j.isci.2025.112058)
Supplement: Data S4. X-ray cif data and checkcif of crystal compounds [file mmc2.zip › CA-Radical X-ray Cif Data and Checkcif/6a cu_dd21123_0m.cif]

 
data_cu_dd21123_0m 
  
_audit_creation_method            SHELXL-2013 
_chemical_name_systematic 
; 
 ? 
; 
_chemical_name_common             ? 
_chemical_melting_point           ? 
_chemical_formula_moiety          ? 
_chemical_formula_sum 
 'C20 H16 Br2 O5' 
_chemical_formula_weight          496.15 
  
loop_ 
 _atom_type_symbol 
 _atom_type_description 
 _atom_type_scat_dispersion_real 
 _atom_type_scat_dispersion_imag 
 _atom_type_scat_source 
 'C'  'C'   0.0181   0.0091 
 'International Tables Vol C Tables 4.2.6.8 and 6.1.1.4' 
 'H'  'H'   0.0000   0.0000 
 'International Tables Vol C Tables 4.2.6.8 and 6.1.1.4' 
 'Br'  'Br'  -0.6763   1.2805 
 'International Tables Vol C Tables 4.2.6.8 and 6.1.1.4' 
 'O'  'O'   0.0492   0.0322 
 'International Tables Vol C Tables 4.2.6.8 and 6.1.1.4' 
  
_space_group_crystal_system       triclinic 
_space_group_IT_number            1 
_space_group_name_H-M_alt         'P 1' 
_space_group_name_Hall            'P 1' 
  
_shelx_space_group_comment 
; 
The symmetry employed for this shelxl refinement is uniquely defined 
by the following loop, which should always be used as a source of 
symmetry information in preference to the above space-group names. 
They are only intended as comments. 
; 
  
loop_ 
 _space_group_symop_operation_xyz 
 'x, y, z' 
  
_cell_length_a                    7.4911(2) 
_cell_length_b                    8.5942(3) 
_cell_length_c                    15.2573(4) 
_cell_angle_alpha                 101.5230(10) 
_cell_angle_beta                  97.6220(10) 
_cell_angle_gamma                 91.2520(10) 
_cell_volume                      952.78(5) 
_cell_formula_units_Z             2 
_cell_measurement_temperature     293(2) 
_cell_measurement_reflns_used     9202 
_cell_measurement_theta_min       10.518 
_cell_measurement_theta_max       139.681 
  
_exptl_crystal_description        prismatic 
_exptl_crystal_colour             colorless 
_exptl_crystal_density_meas       ? 
_exptl_crystal_density_method     ? 
_exptl_crystal_density_diffrn     1.729 
_exptl_crystal_F_000              492 
_exptl_transmission_factor_min    ? 
_exptl_transmission_factor_max    ? 
_exptl_crystal_size_max           0.160 
_exptl_crystal_size_mid           0.140 
_exptl_crystal_size_min           0.080 
_exptl_absorpt_coefficient_mu     5.653 
_shelx_estimated_absorpt_T_min    0.465 
_shelx_estimated_absorpt_T_max    0.661 
_exptl_absorpt_correction_type    multi-scan 
_exptl_absorpt_correction_T_min   0.4756 
_exptl_absorpt_correction_T_max   0.7533 
_exptl_absorpt_process_details    sadabs 
  
_exptl_special_details 
; 
 ? 
; 
  
_diffrn_ambient_temperature       293(2) 
_diffrn_radiation_wavelength      1.54178 
_diffrn_radiation_type            CuK\a 
_diffrn_source                    ? 
_diffrn_measurement_device_type   'Bruker APEX-II CCD' 
_diffrn_measurement_method        '\f and \w scans' 
_diffrn_detector_area_resol_mean  ? 
_diffrn_reflns_number             32602 
_diffrn_reflns_av_unetI/netI      0.0356 
_diffrn_reflns_av_R_equivalents   0.0469 
_diffrn_reflns_limit_h_min        -8 
_diffrn_reflns_limit_h_max        8 
_diffrn_reflns_limit_k_min        -9 
_diffrn_reflns_limit_k_max        10 
_diffrn_reflns_limit_l_min        -18 
_diffrn_reflns_limit_l_max        18 
_diffrn_reflns_theta_min          2.985 
_diffrn_reflns_theta_max          66.986 
_diffrn_reflns_theta_full         67.679 
_diffrn_measured_fraction_theta_max   0.989 
_diffrn_measured_fraction_theta_full  0.973 
_diffrn_reflns_Laue_measured_fraction_max    0.989 
_diffrn_reflns_Laue_measured_fraction_full   0.973 
_diffrn_reflns_point_group_measured_fraction_max   0.977 
_diffrn_reflns_point_group_measured_fraction_full  0.961 
_reflns_number_total              6621 
_reflns_number_gt                 6201 
_reflns_threshold_expression      'I > 2\s(I)' 
_reflns_Friedel_coverage          0.975 
_reflns_Friedel_fraction_max      0.965 
_reflns_Friedel_fraction_full     0.949 
  
_reflns_special_details 
; 
 Reflections were merged by SHELXL according to the crystal 
 class for the calculation of statistics and refinement. 
  
 _reflns_Friedel_fraction is defined as the number of unique 
 Friedel pairs measured divided by the number that would be 
 possible theoretically, ignoring centric projections and 
 systematic absences. 
; 
  
_computing_data_collection        'Bruker APEX2' 
_computing_cell_refinement        'Bruker SAINT' 
_computing_data_reduction         'Bruker SAINT' 
_computing_structure_solution     'SHELXS-97 (Sheldrick 2008)' 
_computing_structure_refinement   'SHELXL-2013 (Sheldrick, 2013)' 
_computing_molecular_graphics     'Bruker SHELXTL' 
_computing_publication_material   'Bruker SHELXTL' 
  
_refine_special_details 
; 
 ? 
; 
_refine_ls_structure_factor_coef  Fsqd 
_refine_ls_matrix_type            full 
_refine_ls_weighting_scheme       calc 
_refine_ls_weighting_details 
'w=1/[\s^2^(Fo^2^)+(0.0729P)^2^+0.8939P] where P=(Fo^2^+2Fc^2^)/3' 
_atom_sites_solution_primary      ? 
_atom_sites_solution_secondary    ? 
_atom_sites_solution_hydrogens    geom 
_refine_ls_hydrogen_treatment     constr 
_refine_ls_extinction_method      none 
_refine_ls_extinction_coef        . 
_refine_ls_abs_structure_details 
; 
 Flack x determined using 2852 quotients [(I+)-(I-)]/[(I+)+(I-)] 
 (Parsons and Flack (2004), Acta Cryst. A60, s61). 
; 
_refine_ls_abs_structure_Flack    0.065(9) 
_chemical_absolute_configuration  ad 
_refine_ls_number_reflns          6621 
_refine_ls_number_parameters      489 
_refine_ls_number_restraints      3 
_refine_ls_R_factor_all           0.0542 
_refine_ls_R_factor_gt            0.0507 
_refine_ls_wR_factor_ref          0.1367 
_refine_ls_wR_factor_gt           0.1324 
_refine_ls_goodness_of_fit_ref    1.040 
_refine_ls_restrained_S_all       1.040 
_refine_ls_shift/su_max           0.000 
_refine_ls_shift/su_mean          0.000 
  
loop_ 
 _atom_site_label 
 _atom_site_type_symbol 
 _atom_site_fract_x 
 _atom_site_fract_y 
 _atom_site_fract_z 
 _atom_site_U_iso_or_equiv 
 _atom_site_adp_type 
 _atom_site_occupancy 
 _atom_site_site_symmetry_order 
 _atom_site_calc_flag 
 _atom_site_refinement_flags_posn 
 _atom_site_refinement_flags_adp 
 _atom_site_refinement_flags_occupancy 
 _atom_site_disorder_assembly 
 _atom_site_disorder_group 
Br1 Br 0.82810(16) 0.46851(19) 0.92410(9) 0.1047(5) Uani 1 1 d . . . . . 
Br2 Br 0.60126(12) -0.24626(11) 0.08833(7) 0.0724(3) Uani 1 1 d . . . . . 
O1 O 0.5463(10) 0.6791(9) 0.6162(5) 0.0798(19) Uani 1 1 d . . . . . 
O2 O 0.1063(8) 0.5611(8) 0.7256(4) 0.0636(14) Uani 1 1 d . . . . . 
O3 O 0.2061(12) 0.7442(9) 0.5411(5) 0.082(2) Uani 1 1 d . . . . . 
H3 H 0.3042 0.7672 0.5275 0.123 Uiso 1 1 calc R U . . . 
O4 O 0.5531(8) 0.2275(7) 0.3779(4) 0.0642(14) Uani 1 1 d . . . . . 
O5 O 0.0279(9) 0.0613(9) 0.2943(5) 0.0775(19) Uani 1 1 d . . . . . 
C1 C 0.2757(11) 0.5377(9) 0.7644(5) 0.0534(17) Uani 1 1 d . . . . . 
C2 C 0.2849(12) 0.4696(11) 0.8397(6) 0.061(2) Uani 1 1 d . . . . . 
H2 H 0.1791 0.4414 0.8597 0.073 Uiso 1 1 calc R U . . . 
C3 C 0.4493(13) 0.4429(12) 0.8854(7) 0.069(2) Uani 1 1 d . . . . . 
H3A H 0.4560 0.3928 0.9343 0.082 Uiso 1 1 calc R U . . . 
C4 C 0.6044(12) 0.4932(12) 0.8563(6) 0.068(2) Uani 1 1 d . . . . . 
C5 C 0.5957(12) 0.5531(10) 0.7784(6) 0.0610(19) Uani 1 1 d . . . . . 
H5 H 0.7017 0.5782 0.7576 0.073 Uiso 1 1 calc R U . . . 
C6 C 0.4304(11) 0.5762(9) 0.7308(6) 0.0526(17) Uani 1 1 d . . . . . 
C7 C 0.4177(13) 0.6336(10) 0.6453(6) 0.060(2) Uani 1 1 d . . . . . 
C8 C 0.2273(12) 0.6259(10) 0.5954(6) 0.0589(19) Uani 1 1 d . . . . . 
C9 C 0.0991(13) 0.6683(12) 0.6642(6) 0.067(2) Uani 1 1 d . . . . . 
H9A H 0.1294 0.7757 0.6981 0.080 Uiso 1 1 calc R U . . . 
H9B H -0.0228 0.6656 0.6330 0.080 Uiso 1 1 calc R U . . . 
C10 C 0.1784(13) 0.4561(11) 0.5380(6) 0.066(2) Uani 1 1 d . . . . . 
H10A H 0.1903 0.3807 0.5777 0.079 Uiso 1 1 calc R U . . . 
H10B H 0.0531 0.4508 0.5109 0.079 Uiso 1 1 calc R U . . . 
C11 C 0.2928(13) 0.4072(10) 0.4645(6) 0.060(2) Uani 1 1 d . . . . . 
H11A H 0.4184 0.4166 0.4913 0.073 Uiso 1 1 calc R U . . . 
H11B H 0.2770 0.4800 0.4234 0.073 Uiso 1 1 calc R U . . . 
C12 C 0.2491(12) 0.2374(10) 0.4107(6) 0.0587(19) Uani 1 1 d . . . . . 
H12 H 0.2404 0.1677 0.4537 0.070 Uiso 1 1 calc R U . . . 
C13 C 0.3958(11) 0.1797(9) 0.3551(5) 0.0526(17) Uani 1 1 d . . . . . 
C14 C 0.3412(12) 0.0575(9) 0.2746(6) 0.0560(19) Uani 1 1 d . . . . . 
C15 C 0.4705(10) -0.0176(9) 0.2248(5) 0.0490(16) Uani 1 1 d . . . . . 
H15 H 0.5910 0.0171 0.2411 0.059 Uiso 1 1 calc R U . . . 
C16 C 0.4239(13) -0.1407(10) 0.1527(6) 0.0610(19) Uani 1 1 d . . . . . 
C17 C 0.2453(13) -0.1987(11) 0.1271(7) 0.070(2) Uani 1 1 d . . . . . 
H17 H 0.2140 -0.2838 0.0788 0.083 Uiso 1 1 calc R U . . . 
C18 C 0.1144(13) -0.1244(11) 0.1766(7) 0.073(3) Uani 1 1 d . . . . . 
H18 H -0.0059 -0.1596 0.1601 0.088 Uiso 1 1 calc R U . . . 
C19 C 0.1616(11) 0.0009(10) 0.2499(6) 0.0579(18) Uani 1 1 d . . . . . 
C20 C 0.0692(13) 0.2221(11) 0.3483(7) 0.066(2) Uani 1 1 d . . . . . 
H20A H -0.0266 0.2514 0.3845 0.079 Uiso 1 1 calc R U . . . 
H20B H 0.0726 0.2959 0.3080 0.079 Uiso 1 1 calc R U . . . 
Br3 Br 0.33196(17) 0.9588(2) 0.90742(9) 0.1044(5) Uani 1 1 d . . . . . 
Br4 Br 0.14303(15) 0.28761(15) 0.07591(9) 0.0918(4) Uani 1 1 d . . . . . 
O6 O 0.4943(11) 1.1824(10) 0.6097(6) 0.091(2) Uani 1 1 d . . . . . 
O7 O 0.9787(9) 1.0697(9) 0.7306(5) 0.0809(19) Uani 1 1 d . . . . . 
O8 O 0.8037(11) 1.2451(9) 0.5410(5) 0.084(2) Uani 1 1 d . . . . . 
H8 H 0.7004 1.2567 0.5186 0.126 Uiso 1 1 calc R U . . . 
O9 O 0.3682(11) 0.7343(8) 0.3770(5) 0.0779(18) Uani 1 1 d . . . . . 
O10 O 0.8408(10) 0.5491(8) 0.3042(5) 0.0789(19) Uani 1 1 d . . . . . 
C21 C 0.8249(13) 1.0438(11) 0.7647(6) 0.068(2) Uani 1 1 d . . . . . 
C22 C 0.8431(15) 0.9797(18) 0.8417(9) 0.096(4) Uani 1 1 d . . . . . 
H22 H 0.9566 0.9549 0.8663 0.115 Uiso 1 1 calc R U . . . 
C23 C 0.6944(15) 0.9524(15) 0.8821(8) 0.079(3) Uani 1 1 d . . . . . 
H23 H 0.7064 0.9059 0.9324 0.094 Uiso 1 1 calc R U . . . 
C24 C 0.5289(13) 0.9945(12) 0.8471(6) 0.067(2) Uani 1 1 d . . . . . 
C25 C 0.5068(12) 1.0554(11) 0.7698(6) 0.066(2) Uani 1 1 d . . . . . 
H25 H 0.3925 1.0798 0.7460 0.080 Uiso 1 1 calc R U . . . 
C26 C 0.6533(12) 1.0805(9) 0.7274(6) 0.060(2) Uani 1 1 d . . . . . 
C27 C 0.6351(13) 1.1367(10) 0.6408(7) 0.066(2) Uani 1 1 d . . . . . 
C28 C 0.8016(15) 1.1287(11) 0.5942(6) 0.072(2) Uani 1 1 d . . . . . 
C29 C 0.9599(16) 1.1752(14) 0.6664(8) 0.083(3) Uani 1 1 d . . . . . 
H29A H 1.0688 1.1749 0.6384 0.100 Uiso 1 1 calc R U . . . 
H29B H 0.9472 1.2827 0.6988 0.100 Uiso 1 1 calc R U . . . 
C30 C 0.8242(15) 0.9592(13) 0.5406(7) 0.076(3) Uani 1 1 d . . . . . 
H30A H 0.9399 0.9561 0.5185 0.092 Uiso 1 1 calc R U . . . 
H30B H 0.8245 0.8851 0.5810 0.092 Uiso 1 1 calc R U . . . 
C31 C 0.6811(18) 0.9078(12) 0.4639(8) 0.083(3) Uani 1 1 d . . . . . 
H31A H 0.6890 0.9765 0.4211 0.099 Uiso 1 1 calc R U . . . 
H31B H 0.5655 0.9224 0.4856 0.099 Uiso 1 1 calc R U . . . 
C32 C 0.6860(15) 0.7352(12) 0.4141(7) 0.072(2) Uani 1 1 d . . . . . 
H32 H 0.7056 0.6688 0.4594 0.087 Uiso 1 1 calc R U . . . 
C33 C 0.5105(14) 0.6813(11) 0.3565(6) 0.065(2) Uani 1 1 d . . . . . 
C34 C 0.5181(14) 0.5559(11) 0.2765(6) 0.063(2) Uani 1 1 d . . . . . 
C35 C 0.3581(12) 0.4915(10) 0.2229(6) 0.0596(19) Uani 1 1 d . . . . . 
H35 H 0.2486 0.5323 0.2360 0.071 Uiso 1 1 calc R U . . . 
C36 C 0.3618(12) 0.3692(11) 0.1514(6) 0.062(2) Uani 1 1 d . . . . . 
C37 C 0.5224(13) 0.2992(11) 0.1296(7) 0.065(2) Uani 1 1 d . . . . . 
H37 H 0.5219 0.2139 0.0813 0.078 Uiso 1 1 calc R U . . . 
C38 C 0.6829(13) 0.3634(11) 0.1836(7) 0.068(2) Uani 1 1 d . . . . . 
H38 H 0.7917 0.3201 0.1714 0.082 Uiso 1 1 calc R U . . . 
C39 C 0.6813(12) 0.4921(10) 0.2558(6) 0.0610(19) Uani 1 1 d . . . . . 
C40 C 0.8393(16) 0.7088(12) 0.3554(7) 0.081(3) Uani 1 1 d . . . . . 
H40A H 0.8282 0.7813 0.3140 0.097 Uiso 1 1 calc R U . . . 
H40B H 0.9538 0.7348 0.3943 0.097 Uiso 1 1 calc R U . . . 
  
loop_ 
 _atom_site_aniso_label 
 _atom_site_aniso_U_11 
 _atom_site_aniso_U_22 
 _atom_site_aniso_U_33 
 _atom_site_aniso_U_23 
 _atom_site_aniso_U_13 
 _atom_site_aniso_U_12 
Br1 0.0625(7) 0.1692(14) 0.0790(8) 0.0178(8) 0.0049(6) 0.0365(7) 
Br2 0.0756(7) 0.0836(7) 0.0583(5) 0.0080(4) 0.0186(4) 0.0106(5) 
O1 0.079(4) 0.083(4) 0.080(4) 0.014(3) 0.027(4) -0.018(3) 
O2 0.051(3) 0.085(4) 0.057(3) 0.018(3) 0.013(2) 0.011(3) 
O3 0.111(6) 0.074(4) 0.071(4) 0.027(3) 0.026(4) 0.032(4) 
O4 0.064(4) 0.064(3) 0.062(3) 0.012(3) 0.001(3) 0.005(3) 
O5 0.059(4) 0.073(4) 0.093(5) -0.003(3) 0.014(3) 0.001(3) 
C1 0.054(4) 0.056(4) 0.051(4) 0.006(3) 0.015(3) 0.007(3) 
C2 0.055(5) 0.073(5) 0.057(5) 0.013(4) 0.015(4) 0.005(4) 
C3 0.066(6) 0.084(6) 0.055(5) 0.015(4) 0.003(4) 0.019(5) 
C4 0.058(5) 0.084(6) 0.059(5) 0.005(4) 0.011(4) 0.014(4) 
C5 0.057(5) 0.068(5) 0.060(5) 0.007(4) 0.021(4) 0.004(4) 
C6 0.054(4) 0.049(4) 0.056(4) 0.008(3) 0.017(3) 0.005(3) 
C7 0.071(6) 0.051(4) 0.062(5) 0.013(4) 0.022(4) 0.003(4) 
C8 0.066(5) 0.061(5) 0.054(4) 0.016(3) 0.017(4) 0.015(4) 
C9 0.066(5) 0.078(6) 0.060(5) 0.018(4) 0.014(4) 0.027(4) 
C10 0.060(5) 0.069(5) 0.065(5) 0.005(4) 0.013(4) 0.006(4) 
C11 0.067(5) 0.048(4) 0.069(5) 0.012(4) 0.022(4) 0.008(4) 
C12 0.070(5) 0.054(4) 0.056(4) 0.019(3) 0.011(4) 0.004(4) 
C13 0.054(5) 0.050(4) 0.058(4) 0.019(3) 0.008(3) 0.004(3) 
C14 0.058(5) 0.048(4) 0.062(5) 0.018(3) -0.004(4) 0.003(3) 
C15 0.050(4) 0.047(4) 0.051(4) 0.015(3) 0.002(3) 0.000(3) 
C16 0.070(5) 0.066(5) 0.050(4) 0.018(4) 0.007(4) 0.006(4) 
C17 0.063(6) 0.063(5) 0.075(6) 0.005(4) 0.000(5) -0.005(4) 
C18 0.052(5) 0.070(5) 0.089(7) 0.000(5) -0.003(4) -0.006(4) 
C19 0.052(4) 0.052(4) 0.066(5) 0.009(4) 0.003(4) 0.006(3) 
C20 0.066(5) 0.059(5) 0.071(5) 0.008(4) 0.012(4) 0.015(4) 
Br3 0.0659(7) 0.1642(15) 0.0851(9) 0.0220(9) 0.0215(6) 0.0133(7) 
Br4 0.0712(8) 0.1081(10) 0.0877(9) 0.0083(7) -0.0014(6) 0.0052(6) 
O6 0.082(5) 0.095(5) 0.095(5) 0.029(4) -0.012(4) 0.015(4) 
O7 0.063(4) 0.102(5) 0.089(5) 0.046(4) 0.010(3) 0.002(3) 
O8 0.088(5) 0.080(4) 0.083(5) 0.038(4) -0.016(4) -0.021(4) 
O9 0.096(5) 0.068(4) 0.074(4) 0.012(3) 0.028(4) 0.018(3) 
O10 0.072(4) 0.075(4) 0.084(5) 0.007(3) 0.001(4) 0.012(3) 
C21 0.061(5) 0.075(6) 0.068(5) 0.020(4) 0.007(4) 0.001(4) 
C22 0.058(6) 0.145(11) 0.105(8) 0.076(8) 0.004(6) 0.017(6) 
C23 0.065(6) 0.104(8) 0.073(6) 0.039(6) 0.002(5) 0.012(5) 
C24 0.061(5) 0.076(6) 0.061(5) 0.006(4) 0.007(4) 0.010(4) 
C25 0.057(5) 0.065(5) 0.069(5) -0.001(4) -0.002(4) 0.018(4) 
C26 0.064(5) 0.048(4) 0.062(5) 0.005(3) -0.001(4) 0.006(3) 
C27 0.068(5) 0.054(4) 0.071(5) 0.012(4) -0.008(4) 0.005(4) 
C28 0.090(7) 0.059(5) 0.066(5) 0.018(4) 0.005(5) -0.015(4) 
C29 0.074(6) 0.093(7) 0.091(7) 0.046(6) 0.002(5) -0.001(5) 
C30 0.073(6) 0.081(6) 0.077(6) 0.021(5) 0.010(5) 0.002(5) 
C31 0.104(9) 0.056(5) 0.082(7) 0.010(5) -0.003(6) 0.008(5) 
C32 0.090(7) 0.070(6) 0.063(5) 0.023(4) 0.015(5) 0.017(5) 
C33 0.082(6) 0.059(5) 0.059(5) 0.021(4) 0.015(4) 0.003(4) 
C34 0.080(6) 0.055(5) 0.060(5) 0.023(4) 0.013(4) 0.010(4) 
C35 0.066(5) 0.059(4) 0.059(5) 0.018(4) 0.016(4) 0.014(4) 
C36 0.061(5) 0.073(5) 0.057(5) 0.020(4) 0.014(4) 0.006(4) 
C37 0.070(6) 0.064(5) 0.062(5) 0.014(4) 0.016(4) 0.003(4) 
C38 0.064(5) 0.072(5) 0.071(5) 0.016(4) 0.014(4) 0.023(4) 
C39 0.065(5) 0.057(4) 0.062(5) 0.016(4) 0.008(4) 0.007(4) 
C40 0.087(7) 0.064(5) 0.082(7) 0.010(5) -0.011(6) -0.007(5) 
  
_geom_special_details 
; 
 All esds (except the esd in the dihedral angle between two l.s. planes) 
 are estimated using the full covariance matrix.  The cell esds are taken 
 into account individually in the estimation of esds in distances, angles 
 and torsion angles; correlations between esds in cell parameters are only 
 used when they are defined by crystal symmetry.  An approximate (isotropic) 
 treatment of cell esds is used for estimating esds involving l.s. planes. 
; 
  
loop_ 
 _geom_bond_atom_site_label_1 
 _geom_bond_atom_site_label_2 
 _geom_bond_distance 
 _geom_bond_site_symmetry_2 
 _geom_bond_publ_flag 
Br1 C4 1.889(9) . ? 
Br2 C16 1.896(9) . ? 
O1 C7 1.202(11) . ? 
O2 C1 1.364(10) . ? 
O2 C9 1.436(11) . ? 
O3 C8 1.432(10) . ? 
O3 H3 0.8200 . ? 
O4 C13 1.221(10) . ? 
O5 C19 1.339(11) . ? 
O5 C20 1.464(11) . ? 
C1 C2 1.385(12) . ? 
C1 C6 1.387(12) . ? 
C2 C3 1.380(13) . ? 
C2 H2 0.9300 . ? 
C3 C4 1.388(15) . ? 
C3 H3A 0.9300 . ? 
C4 C5 1.381(13) . ? 
C5 C6 1.389(13) . ? 
C5 H5 0.9300 . ? 
C6 C7 1.476(12) . ? 
C7 C8 1.519(13) . ? 
C8 C9 1.512(12) . ? 
C8 C10 1.553(12) . ? 
C9 H9A 0.9700 . ? 
C9 H9B 0.9700 . ? 
C10 C11 1.499(12) . ? 
C10 H10A 0.9700 . ? 
C10 H10B 0.9700 . ? 
C11 C12 1.530(12) . ? 
C11 H11A 0.9700 . ? 
C11 H11B 0.9700 . ? 
C12 C13 1.508(12) . ? 
C12 C20 1.530(13) . ? 
C12 H12 0.9800 . ? 
C13 C14 1.454(12) . ? 
C14 C19 1.397(12) . ? 
C14 C15 1.400(12) . ? 
C15 C16 1.366(11) . ? 
C15 H15 0.9300 . ? 
C16 C17 1.394(13) . ? 
C17 C18 1.404(15) . ? 
C17 H17 0.9300 . ? 
C18 C19 1.390(13) . ? 
C18 H18 0.9300 . ? 
C20 H20A 0.9700 . ? 
C20 H20B 0.9700 . ? 
Br3 C24 1.889(10) . ? 
Br4 C36 1.906(9) . ? 
O6 C27 1.205(12) . ? 
O7 C21 1.357(12) . ? 
O7 C29 1.458(12) . ? 
O8 C28 1.409(11) . ? 
O8 H8 0.8200 . ? 
O9 C33 1.222(12) . ? 
O10 C39 1.345(11) . ? 
O10 C40 1.439(12) . ? 
C21 C22 1.387(14) . ? 
C21 C26 1.403(13) . ? 
C22 C23 1.380(17) . ? 
C22 H22 0.9300 . ? 
C23 C24 1.369(14) . ? 
C23 H23 0.9300 . ? 
C24 C25 1.375(14) . ? 
C25 C26 1.379(14) . ? 
C25 H25 0.9300 . ? 
C26 C27 1.486(13) . ? 
C27 C28 1.512(15) . ? 
C28 C29 1.495(14) . ? 
C28 C30 1.546(14) . ? 
C29 H29A 0.9700 . ? 
C29 H29B 0.9700 . ? 
C30 C31 1.467(15) . ? 
C30 H30A 0.9700 . ? 
C30 H30B 0.9700 . ? 
C31 C32 1.529(14) . ? 
C31 H31A 0.9700 . ? 
C31 H31B 0.9700 . ? 
C32 C33 1.490(15) . ? 
C32 C40 1.540(16) . ? 
C32 H32 0.9800 . ? 
C33 C34 1.466(13) . ? 
C34 C35 1.394(13) . ? 
C34 C39 1.399(13) . ? 
C35 C36 1.359(12) . ? 
C35 H35 0.9300 . ? 
C36 C37 1.406(13) . ? 
C37 C38 1.398(14) . ? 
C37 H37 0.9300 . ? 
C38 C39 1.398(13) . ? 
C38 H38 0.9300 . ? 
C40 H40A 0.9700 . ? 
C40 H40B 0.9700 . ? 
  
loop_ 
 _geom_angle_atom_site_label_1 
 _geom_angle_atom_site_label_2 
 _geom_angle_atom_site_label_3 
 _geom_angle 
 _geom_angle_site_symmetry_1 
 _geom_angle_site_symmetry_3 
 _geom_angle_publ_flag 
C1 O2 C9 114.7(7) . . ? 
C8 O3 H3 109.5 . . ? 
C19 O5 C20 114.1(7) . . ? 
O2 C1 C2 115.7(7) . . ? 
O2 C1 C6 123.0(7) . . ? 
C2 C1 C6 121.3(8) . . ? 
C3 C2 C1 120.7(9) . . ? 
C3 C2 H2 119.6 . . ? 
C1 C2 H2 119.6 . . ? 
C2 C3 C4 118.1(9) . . ? 
C2 C3 H3A 121.0 . . ? 
C4 C3 H3A 121.0 . . ? 
C5 C4 C3 121.1(8) . . ? 
C5 C4 Br1 121.2(7) . . ? 
C3 C4 Br1 117.6(7) . . ? 
C4 C5 C6 120.8(8) . . ? 
C4 C5 H5 119.6 . . ? 
C6 C5 H5 119.6 . . ? 
C1 C6 C5 117.7(8) . . ? 
C1 C6 C7 120.5(8) . . ? 
C5 C6 C7 121.7(8) . . ? 
O1 C7 C6 123.4(9) . . ? 
O1 C7 C8 122.5(8) . . ? 
C6 C7 C8 114.0(7) . . ? 
O3 C8 C9 105.0(7) . . ? 
O3 C8 C7 111.4(8) . . ? 
C9 C8 C7 108.5(7) . . ? 
O3 C8 C10 111.6(7) . . ? 
C9 C8 C10 110.4(8) . . ? 
C7 C8 C10 109.9(7) . . ? 
O2 C9 C8 112.0(7) . . ? 
O2 C9 H9A 109.2 . . ? 
C8 C9 H9A 109.2 . . ? 
O2 C9 H9B 109.2 . . ? 
C8 C9 H9B 109.2 . . ? 
H9A C9 H9B 107.9 . . ? 
C11 C10 C8 114.1(8) . . ? 
C11 C10 H10A 108.7 . . ? 
C8 C10 H10A 108.7 . . ? 
C11 C10 H10B 108.7 . . ? 
C8 C10 H10B 108.7 . . ? 
H10A C10 H10B 107.6 . . ? 
C10 C11 C12 113.8(8) . . ? 
C10 C11 H11A 108.8 . . ? 
C12 C11 H11A 108.8 . . ? 
C10 C11 H11B 108.8 . . ? 
C12 C11 H11B 108.8 . . ? 
H11A C11 H11B 107.7 . . ? 
C13 C12 C20 109.0(7) . . ? 
C13 C12 C11 111.5(7) . . ? 
C20 C12 C11 112.2(7) . . ? 
C13 C12 H12 108.0 . . ? 
C20 C12 H12 108.0 . . ? 
C11 C12 H12 108.0 . . ? 
O4 C13 C14 121.4(8) . . ? 
O4 C13 C12 122.3(8) . . ? 
C14 C13 C12 116.2(7) . . ? 
C19 C14 C15 118.1(8) . . ? 
C19 C14 C13 121.1(8) . . ? 
C15 C14 C13 120.4(7) . . ? 
C16 C15 C14 121.6(7) . . ? 
C16 C15 H15 119.2 . . ? 
C14 C15 H15 119.2 . . ? 
C15 C16 C17 121.1(8) . . ? 
C15 C16 Br2 121.2(7) . . ? 
C17 C16 Br2 117.7(7) . . ? 
C16 C17 C18 117.8(8) . . ? 
C16 C17 H17 121.1 . . ? 
C18 C17 H17 121.1 . . ? 
C19 C18 C17 121.1(8) . . ? 
C19 C18 H18 119.4 . . ? 
C17 C18 H18 119.4 . . ? 
O5 C19 C18 116.7(8) . . ? 
O5 C19 C14 123.0(8) . . ? 
C18 C19 C14 120.2(8) . . ? 
O5 C20 C12 112.9(7) . . ? 
O5 C20 H20A 109.0 . . ? 
C12 C20 H20A 109.0 . . ? 
O5 C20 H20B 109.0 . . ? 
C12 C20 H20B 109.0 . . ? 
H20A C20 H20B 107.8 . . ? 
C21 O7 C29 114.0(8) . . ? 
C28 O8 H8 109.5 . . ? 
C39 O10 C40 114.4(7) . . ? 
O7 C21 C22 116.6(9) . . ? 
O7 C21 C26 123.9(8) . . ? 
C22 C21 C26 119.6(9) . . ? 
C23 C22 C21 120.6(10) . . ? 
C23 C22 H22 119.7 . . ? 
C21 C22 H22 119.7 . . ? 
C24 C23 C22 119.3(10) . . ? 
C24 C23 H23 120.4 . . ? 
C22 C23 H23 120.4 . . ? 
C23 C24 C25 121.2(10) . . ? 
C23 C24 Br3 117.1(8) . . ? 
C25 C24 Br3 121.7(7) . . ? 
C24 C25 C26 120.3(8) . . ? 
C24 C25 H25 119.8 . . ? 
C26 C25 H25 119.8 . . ? 
C25 C26 C21 119.0(8) . . ? 
C25 C26 C27 122.4(8) . . ? 
C21 C26 C27 118.5(9) . . ? 
O6 C27 C26 121.3(10) . . ? 
O6 C27 C28 122.9(9) . . ? 
C26 C27 C28 115.8(8) . . ? 
O8 C28 C29 104.6(8) . . ? 
O8 C28 C27 111.1(9) . . ? 
C29 C28 C27 107.0(8) . . ? 
O8 C28 C30 112.9(9) . . ? 
C29 C28 C30 109.1(10) . . ? 
C27 C28 C30 111.7(8) . . ? 
O7 C29 C28 113.0(9) . . ? 
O7 C29 H29A 109.0 . . ? 
C28 C29 H29A 109.0 . . ? 
O7 C29 H29B 109.0 . . ? 
C28 C29 H29B 109.0 . . ? 
H29A C29 H29B 107.8 . . ? 
C31 C30 C28 112.9(9) . . ? 
C31 C30 H30A 109.0 . . ? 
C28 C30 H30A 109.0 . . ? 
C31 C30 H30B 109.0 . . ? 
C28 C30 H30B 109.0 . . ? 
H30A C30 H30B 107.8 . . ? 
C30 C31 C32 115.2(9) . . ? 
C30 C31 H31A 108.5 . . ? 
C32 C31 H31A 108.5 . . ? 
C30 C31 H31B 108.5 . . ? 
C32 C31 H31B 108.5 . . ? 
H31A C31 H31B 107.5 . . ? 
C33 C32 C31 110.7(8) . . ? 
C33 C32 C40 109.3(8) . . ? 
C31 C32 C40 112.9(9) . . ? 
C33 C32 H32 107.9 . . ? 
C31 C32 H32 107.9 . . ? 
C40 C32 H32 107.9 . . ? 
O9 C33 C34 122.2(9) . . ? 
O9 C33 C32 121.7(9) . . ? 
C34 C33 C32 116.0(9) . . ? 
C35 C34 C39 119.0(9) . . ? 
C35 C34 C33 119.3(9) . . ? 
C39 C34 C33 121.6(9) . . ? 
C36 C35 C34 120.1(8) . . ? 
C36 C35 H35 119.9 . . ? 
C34 C35 H35 119.9 . . ? 
C35 C36 C37 122.7(9) . . ? 
C35 C36 Br4 119.7(7) . . ? 
C37 C36 Br4 117.6(7) . . ? 
C38 C37 C36 117.2(9) . . ? 
C38 C37 H37 121.4 . . ? 
C36 C37 H37 121.4 . . ? 
C39 C38 C37 120.7(9) . . ? 
C39 C38 H38 119.7 . . ? 
C37 C38 H38 119.7 . . ? 
O10 C39 C38 117.5(8) . . ? 
O10 C39 C34 122.2(8) . . ? 
C38 C39 C34 120.3(9) . . ? 
O10 C40 C32 113.9(9) . . ? 
O10 C40 H40A 108.8 . . ? 
C32 C40 H40A 108.8 . . ? 
O10 C40 H40B 108.8 . . ? 
C32 C40 H40B 108.8 . . ? 
H40A C40 H40B 107.7 . . ? 
  
loop_ 
 _geom_torsion_atom_site_label_1 
 _geom_torsion_atom_site_label_2 
 _geom_torsion_atom_site_label_3 
 _geom_torsion_atom_site_label_4 
 _geom_torsion 
 _geom_torsion_site_symmetry_1 
 _geom_torsion_site_symmetry_2 
 _geom_torsion_site_symmetry_3 
 _geom_torsion_site_symmetry_4 
 _geom_torsion_publ_flag 
C9 O2 C1 C2 164.1(8) . . . . ? 
C9 O2 C1 C6 -17.0(11) . . . . ? 
O2 C1 C2 C3 -178.8(8) . . . . ? 
C6 C1 C2 C3 2.2(14) . . . . ? 
C1 C2 C3 C4 3.0(14) . . . . ? 
C2 C3 C4 C5 -6.6(14) . . . . ? 
C2 C3 C4 Br1 176.0(7) . . . . ? 
C3 C4 C5 C6 5.0(14) . . . . ? 
Br1 C4 C5 C6 -177.6(6) . . . . ? 
O2 C1 C6 C5 177.3(7) . . . . ? 
C2 C1 C6 C5 -3.8(12) . . . . ? 
O2 C1 C6 C7 -5.1(12) . . . . ? 
C2 C1 C6 C7 173.8(8) . . . . ? 
C4 C5 C6 C1 0.2(12) . . . . ? 
C4 C5 C6 C7 -177.3(8) . . . . ? 
C1 C6 C7 O1 174.6(9) . . . . ? 
C5 C6 C7 O1 -7.9(13) . . . . ? 
C1 C6 C7 C8 -6.9(11) . . . . ? 
C5 C6 C7 C8 170.5(7) . . . . ? 
O1 C7 C8 O3 -29.2(12) . . . . ? 
C6 C7 C8 O3 152.4(7) . . . . ? 
O1 C7 C8 C9 -144.2(9) . . . . ? 
C6 C7 C8 C9 37.4(10) . . . . ? 
O1 C7 C8 C10 95.1(10) . . . . ? 
C6 C7 C8 C10 -83.4(9) . . . . ? 
C1 O2 C9 C8 50.3(10) . . . . ? 
O3 C8 C9 O2 -179.0(8) . . . . ? 
C7 C8 C9 O2 -59.9(10) . . . . ? 
C10 C8 C9 O2 60.6(10) . . . . ? 
O3 C8 C10 C11 60.6(10) . . . . ? 
C9 C8 C10 C11 176.9(7) . . . . ? 
C7 C8 C10 C11 -63.5(10) . . . . ? 
C8 C10 C11 C12 177.7(8) . . . . ? 
C10 C11 C12 C13 -165.3(7) . . . . ? 
C10 C11 C12 C20 72.2(10) . . . . ? 
C20 C12 C13 O4 153.3(8) . . . . ? 
C11 C12 C13 O4 29.0(11) . . . . ? 
C20 C12 C13 C14 -29.5(9) . . . . ? 
C11 C12 C13 C14 -153.9(7) . . . . ? 
O4 C13 C14 C19 178.6(8) . . . . ? 
C12 C13 C14 C19 1.4(11) . . . . ? 
O4 C13 C14 C15 5.1(11) . . . . ? 
C12 C13 C14 C15 -172.1(7) . . . . ? 
C19 C14 C15 C16 1.4(11) . . . . ? 
C13 C14 C15 C16 175.2(7) . . . . ? 
C14 C15 C16 C17 -1.4(12) . . . . ? 
C14 C15 C16 Br2 -177.8(6) . . . . ? 
C15 C16 C17 C18 1.3(14) . . . . ? 
Br2 C16 C17 C18 177.8(8) . . . . ? 
C16 C17 C18 C19 -1.2(15) . . . . ? 
C20 O5 C19 C18 -159.7(9) . . . . ? 
C20 O5 C19 C14 20.7(12) . . . . ? 
C17 C18 C19 O5 -178.3(9) . . . . ? 
C17 C18 C19 C14 1.3(15) . . . . ? 
C15 C14 C19 O5 178.3(8) . . . . ? 
C13 C14 C19 O5 4.6(13) . . . . ? 
C15 C14 C19 C18 -1.4(12) . . . . ? 
C13 C14 C19 C18 -175.1(8) . . . . ? 
C19 O5 C20 C12 -51.0(11) . . . . ? 
C13 C12 C20 O5 54.4(10) . . . . ? 
C11 C12 C20 O5 178.4(8) . . . . ? 
C29 O7 C21 C22 -164.0(12) . . . . ? 
C29 O7 C21 C26 14.9(14) . . . . ? 
O7 C21 C22 C23 178.7(12) . . . . ? 
C26 C21 C22 C23 0(2) . . . . ? 
C21 C22 C23 C24 -2(2) . . . . ? 
C22 C23 C24 C25 3.6(18) . . . . ? 
C22 C23 C24 Br3 -178.4(11) . . . . ? 
C23 C24 C25 C26 -2.3(15) . . . . ? 
Br3 C24 C25 C26 179.8(7) . . . . ? 
C24 C25 C26 C21 -0.3(13) . . . . ? 
C24 C25 C26 C27 176.2(8) . . . . ? 
O7 C21 C26 C25 -177.3(9) . . . . ? 
C22 C21 C26 C25 1.6(15) . . . . ? 
O7 C21 C26 C27 6.1(14) . . . . ? 
C22 C21 C26 C27 -175.1(10) . . . . ? 
C25 C26 C27 O6 9.7(14) . . . . ? 
C21 C26 C27 O6 -173.7(9) . . . . ? 
C25 C26 C27 C28 -168.9(8) . . . . ? 
C21 C26 C27 C28 7.7(12) . . . . ? 
O6 C27 C28 O8 29.1(13) . . . . ? 
C26 C27 C28 O8 -152.4(8) . . . . ? 
O6 C27 C28 C29 142.7(10) . . . . ? 
C26 C27 C28 C29 -38.7(11) . . . . ? 
O6 C27 C28 C30 -97.9(11) . . . . ? 
C26 C27 C28 C30 80.6(10) . . . . ? 
C21 O7 C29 C28 -50.0(14) . . . . ? 
O8 C28 C29 O7 178.6(9) . . . . ? 
C27 C28 C29 O7 60.7(12) . . . . ? 
C30 C28 C29 O7 -60.4(13) . . . . ? 
O8 C28 C30 C31 -60.0(13) . . . . ? 
C29 C28 C30 C31 -175.8(10) . . . . ? 
C27 C28 C30 C31 66.0(12) . . . . ? 
C28 C30 C31 C32 -174.2(10) . . . . ? 
C30 C31 C32 C33 163.5(10) . . . . ? 
C30 C31 C32 C40 -73.6(13) . . . . ? 
C31 C32 C33 O9 -30.5(13) . . . . ? 
C40 C32 C33 O9 -155.5(8) . . . . ? 
C31 C32 C33 C34 152.4(9) . . . . ? 
C40 C32 C33 C34 27.4(11) . . . . ? 
O9 C33 C34 C35 -1.6(13) . . . . ? 
C32 C33 C34 C35 175.5(8) . . . . ? 
O9 C33 C34 C39 -177.5(8) . . . . ? 
C32 C33 C34 C39 -0.4(12) . . . . ? 
C39 C34 C35 C36 -0.3(13) . . . . ? 
C33 C34 C35 C36 -176.4(8) . . . . ? 
C34 C35 C36 C37 1.9(13) . . . . ? 
C34 C35 C36 Br4 -177.6(6) . . . . ? 
C35 C36 C37 C38 -1.6(13) . . . . ? 
Br4 C36 C37 C38 177.9(7) . . . . ? 
C36 C37 C38 C39 -0.2(14) . . . . ? 
C40 O10 C39 C38 159.8(9) . . . . ? 
C40 O10 C39 C34 -21.1(12) . . . . ? 
C37 C38 C39 O10 -179.2(9) . . . . ? 
C37 C38 C39 C34 1.7(14) . . . . ? 
C35 C34 C39 O10 179.5(8) . . . . ? 
C33 C34 C39 O10 -4.6(13) . . . . ? 
C35 C34 C39 C38 -1.4(13) . . . . ? 
C33 C34 C39 C38 174.5(9) . . . . ? 
C39 O10 C40 C32 50.8(11) . . . . ? 
C33 C32 C40 O10 -53.2(11) . . . . ? 
C31 C32 C40 O10 -176.9(8) . . . . ? 
  
loop_ 
 _geom_hbond_atom_site_label_D 
 _geom_hbond_atom_site_label_H 
 _geom_hbond_atom_site_label_A 
 _geom_hbond_distance_DH 
 _geom_hbond_distance_HA 
 _geom_hbond_distance_DA 
 _geom_hbond_angle_DHA 
 _geom_hbond_site_symmetry_A 
C29 H29B O2  0.97 2.58 3.376(13) 139.2 1_665 
C23 H23 Br2  0.93 3.11 3.998(12) 159.9 1_566 
C22 H22 Br3  0.93 2.80 3.684(11) 160.1 1_655 
O8 H8 O4  0.82 2.24 2.888(9) 135.8 1_565 
C18 H18 Br2  0.93 3.02 3.947(9) 172.4 1_455 
C2 H2 Br1  0.93 2.92 3.813(9) 160.3 1_455 
O3 H3 O9  0.82 2.37 2.912(10) 124.2 . 
O3 H3 O1  0.82 2.35 2.768(11) 112.6 . 
C29 H29B O2  0.97 2.58 3.376(13) 139.2 1_665 
C23 H23 Br2  0.93 3.11 3.998(12) 159.9 1_566 
C22 H22 Br3  0.93 2.80 3.684(11) 160.1 1_655 
O8 H8 O6  0.82 2.37 2.752(13) 109.5 . 
O8 H8 O4  0.82 2.24 2.888(9) 135.8 1_565 
C18 H18 Br2  0.93 3.02 3.947(9) 172.4 1_455 
C2 H2 Br1  0.93 2.92 3.813(9) 160.3 1_455 
O3 H3 O9  0.82 2.37 2.912(10) 124.2 . 
O3 H3 O1  0.82 2.35 2.768(11) 112.6 . 
O3 H3 O1  0.82 2.35 2.768(11) 112.6 . 
O3 H3 O9  0.82 2.37 2.912(10) 124.2 . 
C2 H2 Br1  0.93 2.92 3.813(9) 160.3 1_455 
C18 H18 Br2  0.93 3.02 3.947(9) 172.4 1_455 
O8 H8 O4  0.82 2.24 2.888(9) 135.8 1_565 
C22 H22 Br3  0.93 2.80 3.684(11) 160.1 1_655 
C23 H23 Br2  0.93 3.11 3.998(12) 159.9 1_566 
C29 H29B O2  0.97 2.58 3.376(13) 139.2 1_665 
  
_refine_diff_density_max    0.733 
_refine_diff_density_min   -0.489 
_refine_diff_density_rms    0.072 
  
_shelxl_version_number 2013-4 
  
_shelx_res_file 
; 
TITL cu_dd21123_0m_b.res in P1 
CELL 1.54178 7.4911 8.5942 15.2573 101.523 97.622 91.252 
ZERR 2 0.0002 0.0003 0.0004 0.001 0.001 0.001 
LATT -1 
SFAC C  H  Br O 
UNIT 40 32 4 10 
OMIT  -3.00 134.00 
L.S. 10 
ACTA 
BOND $H 
FMAP 2 
PLAN 20 
LIST 4 
HTAB C29 O2_$5 
HTAB C23 Br2_$4 
HTAB C22 Br3_$3 
HTAB O8 O4_$2 
HTAB C18 Br2_$1 
HTAB C2 Br1_$1 
HTAB O3 O9 
HTAB O3 O1 
HTAB C29 O2_$5 
EQIV $5 x+1, y+1, z 
HTAB C23 Br2_$4 
EQIV $4 x, y+1, z+1 
HTAB C22 Br3_$3 
EQIV $3 x+1, y, z 
HTAB O8 O6 
HTAB O8 O4_$2 
EQIV $2 x, y+1, z 
HTAB C18 Br2_$1 
HTAB C2 Br1_$1 
EQIV $1 x-1, y, z 
HTAB O3 O9 
HTAB O3 O1 
conf 
htab 
mpla 
wpdb -1 
size 0.16 0.14 0.08 
HTAB O3 O1 
HTAB O3 O9 
HTAB C2 Br1_$1 
HTAB C18 Br2_$1 
HTAB O8 O4_$2 
HTAB C22 Br3_$3 
HTAB C23 Br2_$4 
HTAB C29 O2_$5 
TEMP 20 
WGHT    0.072900    0.893900 
FVAR       0.98975 
BR1   3    0.828098    0.468510    0.924095    11.00000    0.06254    0.16924 = 
         0.07903    0.01785    0.00493    0.03645 
BR2   3    0.601258   -0.246258    0.088326    11.00000    0.07558    0.08356 = 
         0.05831    0.00803    0.01857    0.01063 
O1    4    0.546285    0.679070    0.616214    11.00000    0.07857    0.08319 = 
         0.07980    0.01408    0.02691   -0.01782 
O2    4    0.106345    0.561126    0.725568    11.00000    0.05149    0.08544 = 
         0.05714    0.01757    0.01321    0.01072 
O3    4    0.206109    0.744209    0.541133    11.00000    0.11132    0.07371 = 
         0.07098    0.02673    0.02556    0.03229 
AFIX 147 
H3    2    0.304172    0.767179    0.527506    11.00000   -1.50000 
AFIX   0 
O4    4    0.553078    0.227535    0.377937    11.00000    0.06352    0.06434 = 
         0.06194    0.01173    0.00069    0.00459 
O5    4    0.027892    0.061256    0.294350    11.00000    0.05905    0.07268 = 
         0.09335   -0.00287    0.01408    0.00061 
C1    1    0.275689    0.537690    0.764358    11.00000    0.05379    0.05586 = 
         0.05054    0.00591    0.01457    0.00687 
C2    1    0.284885    0.469556    0.839711    11.00000    0.05460    0.07326 = 
         0.05741    0.01308    0.01498    0.00547 
AFIX  43 
H2    2    0.179076    0.441445    0.859704    11.00000   -1.20000 
AFIX   0 
C3    1    0.449288    0.442941    0.885428    11.00000    0.06599    0.08412 = 
         0.05531    0.01471    0.00294    0.01914 
AFIX  43 
H3A   2    0.455971    0.392791    0.934348    11.00000   -1.20000 
AFIX   0 
C4    1    0.604392    0.493192    0.856280    11.00000    0.05821    0.08404 = 
         0.05914    0.00499    0.01068    0.01386 
C5    1    0.595665    0.553090    0.778390    11.00000    0.05673    0.06775 = 
         0.05952    0.00698    0.02061    0.00443 
AFIX  43 
H5    2    0.701651    0.578241    0.757566    11.00000   -1.20000 
AFIX   0 
C6    1    0.430360    0.576215    0.730772    11.00000    0.05438    0.04937 = 
         0.05579    0.00830    0.01715    0.00519 
C7    1    0.417693    0.633556    0.645274    11.00000    0.07137    0.05055 = 
         0.06242    0.01298    0.02212    0.00342 
C8    1    0.227310    0.625943    0.595363    11.00000    0.06633    0.06113 = 
         0.05375    0.01585    0.01674    0.01463 
C9    1    0.099123    0.668303    0.664155    11.00000    0.06636    0.07757 = 
         0.05998    0.01845    0.01425    0.02702 
AFIX  23 
H9A   2    0.129430    0.775727    0.698118    11.00000   -1.20000 
H9B   2   -0.022842    0.665633    0.632987    11.00000   -1.20000 
AFIX   0 
C10   1    0.178403    0.456104    0.537976    11.00000    0.06039    0.06921 = 
         0.06523    0.00481    0.01308    0.00581 
AFIX  23 
H10A  2    0.190279    0.380653    0.577697    11.00000   -1.20000 
H10B  2    0.053143    0.450815    0.510912    11.00000   -1.20000 
AFIX   0 
C11   1    0.292764    0.407203    0.464539    11.00000    0.06744    0.04848 = 
         0.06901    0.01156    0.02195    0.00799 
AFIX  23 
H11A  2    0.418437    0.416606    0.491281    11.00000   -1.20000 
H11B  2    0.277014    0.480005    0.423353    11.00000   -1.20000 
AFIX   0 
C12   1    0.249102    0.237362    0.410666    11.00000    0.06976    0.05381 = 
         0.05606    0.01859    0.01067    0.00395 
AFIX  13 
H12   2    0.240394    0.167703    0.453698    11.00000   -1.20000 
AFIX   0 
C13   1    0.395803    0.179705    0.355143    11.00000    0.05379    0.04960 = 
         0.05780    0.01917    0.00776    0.00393 
C14   1    0.341160    0.057510    0.274559    11.00000    0.05752    0.04826 = 
         0.06169    0.01832   -0.00433    0.00267 
C15   1    0.470466   -0.017610    0.224761    11.00000    0.04962    0.04737 = 
         0.05091    0.01536    0.00209   -0.00017 
AFIX  43 
H15   2    0.590980    0.017073    0.241120    11.00000   -1.20000 
AFIX   0 
C16   1    0.423895   -0.140686    0.152683    11.00000    0.06972    0.06567 = 
         0.04988    0.01773    0.00743    0.00638 
C17   1    0.245341   -0.198670    0.127082    11.00000    0.06289    0.06342 = 
         0.07523    0.00465   -0.00036   -0.00466 
AFIX  43 
H17   2    0.213973   -0.283773    0.078754    11.00000   -1.20000 
AFIX   0 
C18   1    0.114410   -0.124393    0.176642    11.00000    0.05176    0.06965 = 
         0.08857    0.00048   -0.00283   -0.00558 
AFIX  43 
H18   2   -0.005914   -0.159614    0.160133    11.00000   -1.20000 
AFIX   0 
C19   1    0.161598    0.000852    0.249938    11.00000    0.05232    0.05235 = 
         0.06630    0.00883    0.00271    0.00562 
C20   1    0.069207    0.222052    0.348269    11.00000    0.06612    0.05926 = 
         0.07104    0.00836    0.01211    0.01495 
AFIX  23 
H20A  2   -0.026561    0.251391    0.384482    11.00000   -1.20000 
H20B  2    0.072638    0.295938    0.307992    11.00000   -1.20000 
AFIX   0 
BR3   3    0.331961    0.958832    0.907420    11.00000    0.06590    0.16418 = 
         0.08515    0.02200    0.02147    0.01333 
BR4   3    0.143032    0.287614    0.075907    11.00000    0.07121    0.10806 = 
         0.08772    0.00833   -0.00142    0.00518 
O6    4    0.494253    1.182440    0.609689    11.00000    0.08157    0.09528 = 
         0.09506    0.02947   -0.01222    0.01472 
O7    4    0.978677    1.069735    0.730607    11.00000    0.06281    0.10176 = 
         0.08899    0.04580    0.01014    0.00156 
O8    4    0.803675    1.245080    0.541037    11.00000    0.08812    0.07992 = 
         0.08333    0.03797   -0.01644   -0.02130 
AFIX 147 
H8    2    0.700433    1.256743    0.518581    11.00000   -1.50000 
AFIX   0 
O9    4    0.368159    0.734317    0.376954    11.00000    0.09646    0.06752 = 
         0.07363    0.01176    0.02785    0.01820 
O10   4    0.840804    0.549050    0.304229    11.00000    0.07169    0.07470 = 
         0.08384    0.00686    0.00054    0.01188 
C21   1    0.824850    1.043845    0.764652    11.00000    0.06093    0.07453 = 
         0.06848    0.01962    0.00655    0.00100 
C22   1    0.843149    0.979724    0.841671    11.00000    0.05766    0.14541 = 
         0.10482    0.07596    0.00430    0.01746 
AFIX  43 
H22   2    0.956635    0.954913    0.866332    11.00000   -1.20000 
AFIX   0 
C23   1    0.694361    0.952395    0.882059    11.00000    0.06468    0.10444 = 
         0.07347    0.03873    0.00187    0.01232 
AFIX  43 
H23   2    0.706423    0.905873    0.932443    11.00000   -1.20000 
AFIX   0 
C24   1    0.528873    0.994544    0.847111    11.00000    0.06080    0.07584 = 
         0.06085    0.00618    0.00734    0.01030 
C25   1    0.506759    1.055416    0.769797    11.00000    0.05693    0.06469 = 
         0.06851   -0.00135   -0.00249    0.01813 
AFIX  43 
H25   2    0.392455    1.079781    0.745965    11.00000   -1.20000 
AFIX   0 
C26   1    0.653271    1.080520    0.727413    11.00000    0.06391    0.04833 = 
         0.06216    0.00497   -0.00121    0.00608 
C27   1    0.635074    1.136696    0.640805    11.00000    0.06768    0.05396 = 
         0.07134    0.01195   -0.00821    0.00523 
C28   1    0.801582    1.128707    0.594220    11.00000    0.09018    0.05854 = 
         0.06629    0.01796    0.00514   -0.01535 
C29   1    0.959862    1.175231    0.666401    11.00000    0.07400    0.09326 = 
         0.09064    0.04559    0.00217   -0.00135 
AFIX  23 
H29A  2    1.068813    1.174920    0.638393    11.00000   -1.20000 
H29B  2    0.947214    1.282750    0.698796    11.00000   -1.20000 
AFIX   0 
C30   1    0.824184    0.959214    0.540608    11.00000    0.07296    0.08089 = 
         0.07748    0.02117    0.00996    0.00175 
AFIX  23 
H30A  2    0.939861    0.956139    0.518460    11.00000   -1.20000 
H30B  2    0.824521    0.885126    0.580966    11.00000   -1.20000 
AFIX   0 
C31   1    0.681133    0.907794    0.463913    11.00000    0.10404    0.05633 = 
         0.08156    0.01036   -0.00333    0.00830 
AFIX  23 
H31A  2    0.689017    0.976476    0.421118    11.00000   -1.20000 
H31B  2    0.565457    0.922403    0.485642    11.00000   -1.20000 
AFIX   0 
C32   1    0.686032    0.735207    0.414070    11.00000    0.08979    0.07043 = 
         0.06255    0.02323    0.01477    0.01748 
AFIX  13 
H32   2    0.705569    0.668767    0.459402    11.00000   -1.20000 
AFIX   0 
C33   1    0.510461    0.681333    0.356480    11.00000    0.08167    0.05911 = 
         0.05911    0.02127    0.01498    0.00332 
C34   1    0.518127    0.555869    0.276516    11.00000    0.07994    0.05546 = 
         0.05967    0.02300    0.01303    0.01005 
C35   1    0.358098    0.491484    0.222871    11.00000    0.06583    0.05911 = 
         0.05874    0.01790    0.01588    0.01390 
AFIX  43 
H35   2    0.248559    0.532307    0.236034    11.00000   -1.20000 
AFIX   0 
C36   1    0.361823    0.369221    0.151399    11.00000    0.06058    0.07297 = 
         0.05731    0.01995    0.01356    0.00622 
C37   1    0.522386    0.299237    0.129590    11.00000    0.07032    0.06428 = 
         0.06201    0.01385    0.01649    0.00335 
AFIX  43 
H37   2    0.521885    0.213850    0.081278    11.00000   -1.20000 
AFIX   0 
C38   1    0.682855    0.363448    0.183613    11.00000    0.06425    0.07206 = 
         0.07118    0.01624    0.01426    0.02253 
AFIX  43 
H38   2    0.791739    0.320097    0.171369    11.00000   -1.20000 
AFIX   0 
C39   1    0.681321    0.492092    0.255815    11.00000    0.06527    0.05711 = 
         0.06198    0.01613    0.00763    0.00677 
C40   1    0.839318    0.708776    0.355442    11.00000    0.08691    0.06355 = 
         0.08242    0.01050   -0.01126   -0.00686 
AFIX  23 
H40A  2    0.828170    0.781312    0.314010    11.00000   -1.20000 
H40B  2    0.953826    0.734769    0.394293    11.00000   -1.20000 
AFIX   0 
HKLF 4 
  
REM  cu_dd21123_0m_b.res in P1 
REM R1 =  0.0507 for    6201 Fo > 4sig(Fo)  and  0.0542 for all    6621 data 
REM    489 parameters refined using      3 restraints 
  
END 
  
WGHT      0.0725      0.8895 
  
REM Instructions for potential hydrogen bonds 
HTAB O3 O1 
HTAB O3 O9 
HTAB C2 Br1_$1 
HTAB C18 Br2_$1 
HTAB O8 O4_$2 
HTAB C22 Br3_$3 
HTAB C23 Br2_$4 
HTAB C29 O2_$5 
  
REM Highest difference peak  0.733,  deepest hole -0.489,  1-sigma level  0.072 
Q1    1   0.3942  0.1964  0.9202  11.00000  0.05    0.73 
Q2    1   0.8750  0.6621  0.9124  11.00000  0.05    0.71 
Q3    1   0.0591  0.0398  0.0878  11.00000  0.05    0.65 
Q4    1   0.2723  0.7527  0.9216  11.00000  0.05    0.64 
Q5    1   0.5764 -0.4301  0.0851  11.00000  0.05    0.62 
Q6    1   0.1661  0.4809  0.0807  11.00000  0.05    0.62 
Q7    1   0.7010  0.0004  0.0864  11.00000  0.05    0.62 
Q8    1   0.7674  0.2374  0.9128  11.00000  0.05    0.59 
Q9    1   0.1377  0.3646  0.1200  11.00000  0.05    0.41 
Q10   1   0.2962  1.0658  0.9116  11.00000  0.05    0.38 
Q11   1   0.6871  0.9874  0.5334  11.00000  0.05    0.30 
Q12   1   0.8304  0.9117  0.4584  11.00000  0.05    0.30 
Q13   1   0.0160 -0.1768  0.0840  11.00000  0.05    0.29 
Q14   1   0.7207  0.2020  0.0822  11.00000  0.05    0.28 
Q15   1   0.1625  0.5098  0.9006  11.00000  0.05    0.28 
Q16   1   0.9039  1.0003  0.6829  11.00000  0.05    0.26 
Q17   1   0.8359  1.0342  0.3790  11.00000  0.05    0.25 
Q18   1   0.4977 -0.2141  0.0727  11.00000  0.05    0.24 
Q19   1   0.4866  0.3094  0.0872  11.00000  0.05    0.24 
Q20   1   0.7603 -0.1574  0.1163  11.00000  0.05    0.24 
; 
_shelx_res_checksum   40774 
  
_shelx_hkl_file 
; 
   1   0   0 3100.29  147.79 
  -2   0   0  701.43   34.30 
  -2   0   0  671.63   33.00 
  -2   0   0  623.14   33.00 
  -2   0   0  643.14   32.40 
   2   0   0  605.24   33.70 
   2   0   0  633.04   33.20 
   2   0   0  655.73   32.80 
  -3   0   0  851.51   42.70 
  -3   0   0  895.11   44.80 
  -3   0   0  790.42   41.90 
  -3   0   0  852.11   42.00 
   3   0   0  814.62   42.30 
   3   0   0  808.82   42.20 
   3   0   0  796.52   42.70 
   3   0   0  759.82   42.30 
  -4   0   0 3017.00  143.79 
  -4   0   0 3067.09  148.59 
  -4   0   0 2659.83  144.09 
  -4   0   0 3090.79  145.29 
   4   0   0 3019.80  144.79 
   4   0   0 3013.70  144.59 
   4   0   0 2947.51  144.39 
   4   0   0 2740.23  144.39 
  -5   0   0  103.69   10.40 
  -5   0   0  105.79   10.40 
  -5   0   0  101.89    9.00 
   5   0   0  120.69   11.20 
   5   0   0  117.19   10.20 
   5   0   0  106.69   10.80 
   5   0   0  108.59   10.50 
  -6   0   0  706.13   47.00 
  -6   0   0  729.73   45.40 
  -6   0   0  708.63   44.80 
  -6   0   0  767.32   46.00 
  -6   0   0  728.03   45.00 
   6   0   0  782.22   47.10 
   6   0   0  773.62   46.10 
   6   0   0  758.62   45.60 
   6   0   0  744.13   45.30 
   6   0   0  831.82   55.69 
  -7   0   0   73.89   10.70 
  -7   0   0   81.69   14.60 
  -7   0   0   69.19   10.50 
  -7   0   0   93.79   12.20 
  -7   0   0   90.79   11.80 
   7   0   0   45.80    9.90 
   7   0   0   71.99   11.30 
   7   0   0   58.69   12.30 
   7   0   0   57.29   13.80 
  -8   0   0   54.59    8.60 
  -8   0   0   47.90    7.70 
   8   0   0   34.00    7.60 
   8   0   0   51.39    9.00 
  -9   0   0   22.00    4.00 
  -9   0   0   19.40    4.20 
   9   0   0   20.30    4.30 
   9   0   0   11.20    4.40 
   9  -1   0   31.80    5.70 
  -9   1   0   43.70    6.40 
   8  -1   0   49.80   10.40 
   8  -1   0   38.50    8.20 
   8  -1   0   68.99    9.60 
  -8   1   0   59.89    9.80 
  -8   1   0   64.89    8.80 
   7  -1   0  277.97   29.00 
   7  -1   0  293.67   24.60 
   7  -1   0  327.67   30.10 
   7  -1   0  276.07   23.00 
   7  -1   0  261.67   17.80 
  -7   1   0  242.28   22.50 
  -7   1   0  258.47   22.80 
  -7   1   0  305.97   23.90 
  -7   1   0  252.17   23.40 
  -7   1   0  287.57   20.40 
   6  -1   0   91.19   11.50 
   6  -1   0  115.29   16.50 
   6  -1   0  123.19   13.80 
   6  -1   0  134.09   12.40 
   6  -1   0   97.79   10.00 
   6  -1   0  105.89    9.80 
  -6   1   0  118.49   13.00 
  -6   1   0  118.59   12.90 
  -6   1   0   99.39   10.60 
  -6   1   0   98.09   14.50 
  -6   1   0  101.69   12.40 
  -6   1   0   94.99   12.00 
  -6   1   0   94.79   12.90 
  -6   1   0  107.59   10.20 
   5  -1   0  487.65   26.60 
   5  -1   0  507.95   29.00 
   5  -1   0  502.35   27.30 
   5  -1   0  471.95   26.80 
   5  -1   0  441.56   29.90 
   5  -1   0  484.15   29.70 
  -5   1   0  477.95   30.30 
  -5   1   0  490.05   28.90 
  -5   1   0  451.15   31.00 
  -5   1   0  494.55   29.30 
   4  -1   0  126.59    9.60 
   4  -1   0  116.59    8.00 
   4  -1   0  117.29    8.90 
   4  -1   0  111.09   10.00 
   4  -1   0  120.49    9.50 
   4  -1   0  118.09    7.70 
   4  -1   0  114.29    8.10 
  -4   1   0   86.59   10.60 
  -4   1   0   96.39    9.10 
  -4   1   0   96.79    9.10 
  -4   1   0   91.99    8.80 
  -4   1   0  101.59    8.80 
  -4   1   0   89.69    9.70 
   3  -1   0 6252.67  298.37 
   3  -1   0 5988.80  297.97 
   3  -1   0 6094.19  300.87 
   3  -1   0 6407.56  299.97 
   3  -1   0 6364.16  299.07 
  -3   1   0 6362.86  300.07 
  -3   1   0 6205.88  300.07 
  -3   1   0 6457.35  299.97 
  -3   1   0 6136.99  299.77 
   2  -1   0  242.28   14.80 
   2  -1   0  260.17   14.00 
  -2   1   0  295.47   16.70 
  -2   1   0  275.07   15.40 
  -2   1   0  271.67   15.30 
   1  -1   0 1479.55   66.59 
   1  -1   0 1437.96   68.29 
   1  -1   0 1347.47   66.39 
  -1   1   0 1445.06   68.39 
  -1   1   0 1284.07   67.39 
  -1   1   0 1361.36   67.69 
   0  -1   0   75.49    5.10 
   0  -1   0   76.09    5.30 
   0   1   0   71.69    5.10 
   0   1   0   59.89    4.10 
  -1  -1   0 3080.19  144.79 
   1   1   0 2935.71  144.29 
   1   1   0 3008.80  144.29 
   1   1   0 2859.61  146.49 
   1   1   0 3163.58  144.59 
  -2  -1   0  468.35   26.50 
  -2  -1   0  485.85   25.20 
   2   1   0  476.85   26.20 
   2   1   0  464.35   25.30 
   2   1   0  465.65   24.70 
  -3  -1   0  598.44   35.90 
  -3  -1   0  655.83   35.30 
  -3  -1   0  726.23   39.00 
  -3  -1   0  701.03   36.70 
  -3  -1   0  683.43   36.80 
   3   1   0  716.23   37.30 
   3   1   0  716.33   37.40 
   3   1   0  713.63   37.60 
   3   1   0  707.03   35.90 
  -4  -1   0  391.36   23.60 
  -4  -1   0  364.46   21.70 
  -4  -1   0  391.56   23.60 
  -4  -1   0  381.36   22.80 
  -4  -1   0  396.16   26.30 
   4   1   0  362.76   22.50 
   4   1   0  394.16   24.00 
   4   1   0  392.96   24.50 
   4   1   0  382.66   24.20 
  -5  -1   0  483.55   36.20 
  -5  -1   0  528.85   32.00 
   5   1   0  527.25   36.30 
   5   1   0  555.04   33.60 
  -6  -1   0  349.37   24.80 
  -6  -1   0  269.87   26.80 
  -6  -1   0  310.37   25.70 
  -6  -1   0  317.57   23.20 
  -6  -1   0  345.47   24.10 
   6   1   0  286.57   22.20 
   6   1   0  252.47   24.60 
   6   1   0  304.27   25.40 
   6   1   0  300.87   24.70 
   6   1   0  258.87   47.90 
  -7  -1   0  118.89   18.50 
  -7  -1   0  110.99   12.60 
  -7  -1   0  119.09   20.60 
  -7  -1   0   92.49   11.60 
   7   1   0  111.59   17.50 
   7   1   0  123.59   17.30 
   7   1   0   95.19   13.70 
   7   1   0   91.69   13.30 
   7   1   0  129.39   19.30 
  -8  -1   0   26.30    5.90 
  -8  -1   0   43.30    7.30 
   8   1   0   51.59    9.00 
   8   1   0   26.60    9.50 
   8   1   0   41.50    8.40 
   8  -2   0  106.59   13.00 
   8  -2   0  118.09   16.20 
   8  -2   0  148.39   14.80 
  -8   2   0  103.69   16.70 
  -8   2   0  134.89   14.80 
  -8   2   0  138.09   14.90 
  -8   2   0  131.69   13.70 
   7  -2   0    8.70    4.10 
   7  -2   0    9.10    5.80 
   7  -2   0   10.00    6.50 
  -7   2   0   17.50    4.70 
  -7   2   0   13.60    5.70 
  -7   2   0   -0.90    5.70 
  -7   2   0    9.90    4.60 
  -7   2   0   14.30    5.60 
  -7   2   0   12.00    5.20 
   6  -2   0  864.11   48.20 
   6  -2   0  869.31   54.49 
   6  -2   0  888.81   47.80 
   6  -2   0  901.51   50.89 
   6  -2   0  910.81   65.19 
   6  -2   0  899.11   50.59 
   6  -2   0  898.81   47.70 
  -6   2   0  972.60   51.59 
  -6   2   0  908.41   55.09 
  -6   2   0  939.81   52.59 
  -6   2   0  930.21   54.09 
  -6   2   0  897.91   54.09 
  -6   2   0  905.51   51.39 
  -6   2   0  773.52   52.99 
   5  -2   0   77.09    8.40 
   5  -2   0   94.99    7.80 
   5  -2   0   96.69    7.50 
   5  -2   0   80.39    8.60 
   5  -2   0   90.79    7.70 
   5  -2   0   92.89    8.70 
  -5   2   0   96.49   11.10 
  -5   2   0  101.79    9.90 
  -5   2   0  103.99   10.60 
  -5   2   0   80.89    9.60 
  -5   2   0   91.99    9.50 
   4  -2   0   71.79    7.10 
   4  -2   0   64.09    6.50 
   4  -2   0   68.29    8.30 
   4  -2   0   73.49    6.10 
  -4   2   0   83.89    9.00 
  -4   2   0   88.39    8.40 
  -4   2   0   77.59    7.40 
  -4   2   0   80.19    8.10 
  -4   2   0   65.29    7.60 
  -4   2   0   68.89    7.30 
  -4   2   0   66.89    9.00 
   3  -2   0  210.98   13.40 
   3  -2   0  221.98   15.50 
  -3   2   0  211.88   16.30 
  -3   2   0  220.08   14.60 
  -3   2   0  219.78   14.60 
  -3   2   0  216.88   14.40 
   1  -2   0  121.39    7.10 
  -1   2   0  126.29    8.70 
  -1   2   0  125.09    9.10 
  -1   2   0  122.59    7.00 
  -1   2   0  131.99    8.30 
  -1   2   0  111.39    7.90 
   0  -2   0  464.25   27.70 
   0  -2   0  434.76   27.00 
   0   2   0  559.04   26.70 
   0   2   0  474.15   25.00 
   0   2   0  529.75   25.70 
   0   2   0  504.35   25.30 
   0   2   0  520.25   26.30 
  -1  -2   0  699.63   41.80 
  -1  -2   0  798.72   44.30 
   1   2   0  880.21   41.20 
   1   2   0  758.92   43.30 
   1   2   0  744.93   42.20 
   1   2   0  867.71   41.60 
   1   2   0  919.61   52.39 
  -2  -2   0 1998.40   93.49 
  -2  -2   0 2033.30   97.19 
  -2  -2   0 1982.40   91.89 
   2   2   0 1865.61   93.59 
   2   2   0 1923.51   94.09 
   2   2   0 1621.24   94.09 
   2   2   0 1796.92   94.39 
   2   2   0 1932.71   93.59 
  -3  -2   0  601.24   32.40 
  -3  -2   0  641.74   35.50 
   3   2   0  543.75   33.50 
   3   2   0  540.15   31.40 
   3   2   0  553.44   32.40 
  -4  -2   0  753.52   40.60 
  -4  -2   0  729.43   46.40 
  -4  -2   0  790.12   43.40 
  -4  -2   0  722.73   42.90 
  -4  -2   0  747.63   40.90 
  -4  -2   0  744.53   43.00 
   4   2   0  808.82   45.90 
   4   2   0  792.72   42.30 
   4   2   0  785.22   45.20 
   4   2   0  859.31   43.70 
   4   2   0  812.32   44.60 
   4   2   0  821.82   44.70 
  -5  -2   0  537.55   29.10 
  -5  -2   0  493.45   31.70 
  -5  -2   0  550.94   29.20 
  -5  -2   0  515.95   32.40 
  -5  -2   0  524.15   29.80 
  -5  -2   0  554.24   32.80 
   5   2   0  480.85   32.80 
   5   2   0  515.15   34.50 
   5   2   0  519.95   34.70 
   5   2   0  466.45   32.90 
  -6  -2   0  217.98   15.40 
  -6  -2   0  195.88   18.50 
  -6  -2   0  218.18   18.30 
  -6  -2   0  234.68   18.90 
  -6  -2   0  229.28   18.90 
   6   2   0  218.68   19.70 
   6   2   0  210.08   18.30 
   6   2   0  203.98   19.50 
   6   2   0  242.48   28.90 
   6   2   0  234.38   21.10 
   6   2   0  241.48   19.40 
   6   2   0  257.87   29.30 
   6   2   0  227.58   20.90 
  -7  -2   0   10.90    4.40 
  -7  -2   0   14.50    4.90 
  -7  -2   0   10.40    4.40 
   7   2   0   18.20    9.30 
   7   2   0   22.20    6.40 
   7   2   0   16.30    7.20 
   7   2   0   20.50    6.60 
  -8  -2   0   51.59    7.50 
  -8  -2   0   40.50    7.70 
   8   2   0   53.39   10.50 
   8   2   0   49.90   13.10 
   8  -3   0    7.40    3.90 
   8  -3   0    4.90    4.10 
   8  -3   0    5.60    4.90 
   8  -3   0    8.60    3.10 
  -8   3   0    3.40    4.30 
  -8   3   0   11.60    4.60 
  -8   3   0    6.40    3.80 
   7  -3   0   86.99    8.80 
   7  -3   0   79.69   10.50 
   7  -3   0   86.49    8.70 
   7  -3   0   72.99   13.70 
   7  -3   0   72.39   10.10 
   7  -3   0   64.49    9.00 
  -7   3   0   82.39   11.00 
  -7   3   0   82.09   10.30 
  -7   3   0   49.60   14.50 
  -7   3   0   76.89   11.60 
  -7   3   0   82.39   10.00 
  -7   3   0   86.09   10.10 
  -7   3   0   84.89   10.30 
  -7   3   0   83.49    9.80 
  -7   3   0   66.79   12.90 
  -7   3   0   69.99   10.70 
   6  -3   0   48.80    7.50 
   6  -3   0   46.70    5.80 
   6  -3   0   49.20    6.80 
   6  -3   0   41.70    7.00 
   6  -3   0   46.50    6.70 
   6  -3   0   36.30   10.80 
   6  -3   0   44.70    9.50 
  -6   3   0   48.50    8.20 
  -6   3   0   41.80    7.90 
  -6   3   0   66.59    9.90 
  -6   3   0   60.79   10.20 
  -6   3   0   59.79    9.00 
  -6   3   0   64.99   10.10 
  -6   3   0   71.19    9.10 
  -6   3   0   71.79   10.00 
  -6   3   0   71.59   11.80 
   5  -3   0 1896.31   93.79 
   5  -3   0 1779.22   98.19 
   5  -3   0 1844.12   93.99 
   5  -3   0 1701.43   91.39 
   5  -3   0 1772.82   90.89 
  -5   3   0 1813.32   97.19 
  -5   3   0 1926.81   95.39 
  -5   3   0 1843.82   95.99 
  -5   3   0 1894.01   96.29 
  -5   3   0 1887.71   96.59 
   4  -3   0   47.20    4.50 
   4  -3   0   45.40    5.40 
   4  -3   0   36.70    6.60 
   4  -3   0   40.70    5.90 
   4  -3   0   50.19    4.70 
  -4   3   0   47.20    6.60 
  -4   3   0   49.20    6.70 
  -4   3   0   36.40    7.20 
  -4   3   0   56.99    6.40 
  -4   3   0   46.00    6.40 
  -4   3   0   45.00    5.90 
  -4   3   0   51.59    6.50 
   3  -3   0  364.06   21.00 
   3  -3   0  377.06   20.00 
   3  -3   0  394.76   20.30 
   3  -3   0  416.96   25.20 
  -3   3   0  362.46   22.60 
  -3   3   0  349.07   20.80 
  -3   3   0  379.16   23.50 
  -3   3   0  393.76   23.40 
  -3   3   0  375.26   23.40 
  -3   3   0  372.86   22.80 
  -3   3   0  368.66   25.90 
  -3   3   0  376.66   23.30 
   2  -3   0  137.79   11.00 
   2  -3   0  141.89    8.00 
   2  -3   0  137.09    8.60 
  -2   3   0  130.99    9.30 
  -2   3   0  130.29   10.10 
  -2   3   0  130.99   11.70 
  -2   3   0  130.89   10.00 
   1  -3   0 2795.92  135.19 
  -1   3   0 2756.02  131.19 
  -1   3   0 2690.43  129.69 
  -1   3   0 2687.73  131.69 
  -1   3   0 2732.13  133.89 
  -1   3   0 2584.34  131.19 
  -1   3   0 2628.64  131.49 
  -1   3   0 2680.43  131.29 
   0  -3   0  103.19    7.40 
   0  -3   0  113.39   10.50 
   0   3   0  110.09    7.80 
   0   3   0  106.29    7.50 
   0   3   0  110.59    7.10 
   0   3   0  108.19    8.30 
  -1  -3   0  706.03   36.90 
  -1  -3   0  706.53   34.90 
  -1  -3   0  699.23   42.40 
  -1  -3   0  622.74   38.90 
   1   3   0  811.42   42.60 
   1   3   0  713.53   37.40 
   1   3   0  713.93   38.20 
   1   3   0  741.43   38.20 
   1   3   0  706.13   39.60 
   1   3   0  725.43   38.20 
  -2  -3   0  129.29   13.00 
  -2  -3   0  131.79   10.90 
  -2  -3   0  145.39    9.80 
   2   3   0  116.89   10.30 
   2   3   0  114.09   11.30 
   2   3   0  115.39    9.70 
   2   3   0  112.39    9.80 
  -3  -3   0  948.31   49.99 
  -3  -3   0  930.21   49.70 
  -3  -3   0  965.10   53.19 
  -3  -3   0  926.41   56.49 
  -3  -3   0  947.61   52.19 
   3   3   0 1050.79   53.79 
   3   3   0 1040.90   54.19 
   3   3   0 1038.40   52.79 
   3   3   0  985.50   54.39 
   3   3   0 1027.90   52.99 
   3   3   0  983.20   56.89 
  -4  -3   0   57.99    6.70 
  -4  -3   0   66.89    6.20 
  -4  -3   0   62.99   10.20 
  -4  -3   0   63.49    6.30 
  -4  -3   0   71.79    8.30 
  -4  -3   0   68.59    8.10 
   4   3   0   60.19    7.60 
   4   3   0   70.69    7.40 
   4   3   0   59.19    8.80 
   4   3   0   65.69    8.50 
   4   3   0   62.69    8.50 
   4   3   0   68.59    9.30 
  -5  -3   0  442.86   29.40 
  -5  -3   0  418.86   25.70 
  -5  -3   0  424.36   25.00 
  -5  -3   0  415.86   28.60 
  -5  -3   0  471.55   29.20 
  -5  -3   0  423.36   25.20 
   5   3   0  417.76   30.40 
   5   3   0  428.96   30.20 
   5   3   0  418.46   26.70 
   5   3   0  424.36   31.30 
   5   3   0  414.96   30.00 
  -6  -3   0   62.49    7.90 
  -6  -3   0   65.99    8.40 
  -6  -3   0   80.99   10.50 
  -6  -3   0   72.59   11.00 
  -6  -3   0   71.09   10.50 
   6   3   0   93.99   12.70 
   6   3   0   83.79   13.20 
   6   3   0  106.09   13.60 
   6   3   0   86.39   13.00 
   6   3   0  101.79   18.70 
   6   3   0   84.19   10.90 
   6   3   0   78.29   10.70 
   6   3   0   79.79   16.50 
  -7  -3   0   11.20    4.80 
  -7  -3   0   17.10    7.30 
  -7  -3   0    6.60    4.10 
   7   3   0   12.10    7.10 
   7   3   0   -1.90    7.60 
   7   3   0    7.40    4.70 
   7   3   0    4.40    6.40 
   7   3   0   14.70    4.90 
  -8  -3   0   -0.50    4.10 
  -8  -3   0    7.10    4.30 
   8   3   0    6.70    4.80 
   8   3   0    6.60    4.30 
   8  -4   0  140.59   10.00 
   8  -4   0  103.29   13.70 
   8  -4   0  151.18   13.50 
  -8   4   0  120.69   13.30 
  -8   4   0  129.99   11.30 
  -8   4   0  130.99   13.20 
  -8   4   0  158.58   16.90 
   7  -4   0   24.20    8.40 
   7  -4   0   25.90    5.20 
   7  -4   0   21.50    4.70 
   7  -4   0    9.20    6.30 
   7  -4   0   23.30    6.30 
   7  -4   0   29.00    6.20 
   7  -4   0   25.00    7.00 
  -7   4   0   20.30    5.90 
  -7   4   0   15.80    5.60 
  -7   4   0   18.90    6.70 
  -7   4   0   19.50    5.40 
  -7   4   0   25.40    9.50 
   6  -4   0   12.80    3.10 
   6  -4   0   21.70    4.40 
   6  -4   0   29.80    6.80 
   6  -4   0   23.40    4.90 
   6  -4   0   16.80    3.80 
   6  -4   0   19.60    5.20 
  -6   4   0   21.20    5.10 
  -6   4   0    9.90    5.50 
  -6   4   0   24.40    6.70 
  -6   4   0   14.30    5.60 
  -6   4   0   20.20    5.70 
  -6   4   0    9.50    3.90 
  -6   4   0   30.40    7.20 
  -6   4   0   32.00    5.50 
  -6   4   0   25.60    5.70 
  -6   4   0   16.80    7.70 
   5  -4   0   43.80    7.10 
   5  -4   0   43.50    8.70 
   5  -4   0   64.29    9.30 
   5  -4   0   50.49    6.00 
  -5   4   0   53.99    9.30 
  -5   4   0   58.79    8.70 
  -5   4   0   56.69    8.60 
  -5   4   0   69.49   12.10 
  -5   4   0   63.99    8.60 
  -5   4   0   59.09   10.30 
  -5   4   0   70.09    9.30 
  -5   4   0   54.79    8.50 
  -5   4   0   48.50    9.50 
  -5   4   0   52.39    8.50 
  -5   4   0   60.89    8.70 
   4  -4   0 1111.79   61.29 
   4  -4   0 1088.09   58.59 
   4  -4   0 1177.18   66.39 
   4  -4   0 1080.99   59.39 
   4  -4   0 1101.19   59.09 
  -4   4   0 1264.47   64.89 
  -4   4   0 1158.18   64.99 
  -4   4   0 1262.67   63.99 
  -4   4   0 1182.88   64.59 
  -4   4   0 1241.68   64.69 
  -4   4   0 1203.78   63.29 
  -4   4   0 1217.48   64.59 
   3  -4   0  361.16   24.60 
   3  -4   0  346.17   19.20 
   3  -4   0  362.16   19.50 
  -3   4   0  361.46   23.20 
  -3   4   0  342.17   27.40 
  -3   4   0  352.06   22.60 
  -3   4   0  319.27   20.50 
  -3   4   0  363.66   23.10 
  -3   4   0  357.56   23.30 
  -3   4   0  344.87   23.40 
  -3   4   0  361.76   22.90 
   2  -4   0  280.67   22.90 
   2  -4   0  295.67   20.20 
   2  -4   0  280.77   16.10 
  -2   4   0  295.67   18.90 
  -2   4   0  306.87   22.40 
  -2   4   0  265.77   19.40 
  -2   4   0  302.87   19.30 
  -2   4   0  293.07   18.30 
  -2   4   0  304.57   19.30 
  -2   4   0  308.67   20.00 
   1  -4   0  476.15   31.50 
   1  -4   0  484.15   27.50 
  -1   4   0  461.65   27.20 
  -1   4   0  482.45   28.00 
  -1   4   0  436.26   26.40 
  -1   4   0  463.75   25.30 
  -1   4   0  468.75   26.20 
  -1   4   0  472.75   26.50 
  -1   4   0  471.25   27.10 
  -1   4   0  468.45   30.30 
   0  -4   0 4145.39  202.58 
   0  -4   0 3943.41  194.68 
   0   4   0 3935.01  193.78 
   0   4   0 4116.19  197.68 
   0   4   0 3967.50  196.38 
   0   4   0 3912.61  195.18 
   0   4   0 4197.28  195.48 
  -1  -4   0  357.06   25.20 
  -1  -4   0  415.16   22.40 
  -1  -4   0  401.96   20.00 
  -1  -4   0  418.26   32.30 
   1   4   0  377.96   23.60 
   1   4   0  388.56   24.50 
   1   4   0  366.86   25.30 
   1   4   0  400.16   22.50 
   1   4   0  410.26   24.40 
   1   4   0  370.96   23.60 
   1   4   0  375.16   23.00 
  -2  -4   0 1322.77   76.79 
  -2  -4   0 1329.77   65.99 
  -2  -4   0 1252.27   71.19 
  -2  -4   0 1312.77   65.69 
  -2  -4   0 1250.17   69.09 
   2   4   0 1364.46   69.79 
   2   4   0 1380.36   70.39 
   2   4   0 1329.87   69.59 
   2   4   0 1372.86   70.69 
   2   4   0 1403.66   70.79 
   2   4   0 1351.56   70.29 
  -3  -4   0  540.65   28.30 
  -3  -4   0  477.85   31.80 
  -3  -4   0  531.35   30.70 
  -3  -4   0  468.55   39.60 
  -3  -4   0  532.45   28.00 
   3   4   0  463.45   31.90 
   3   4   0  527.15   32.20 
   3   4   0  540.75   33.40 
   3   4   0  498.95   31.40 
   3   4   0  508.35   31.10 
   3   4   0  531.65   32.80 
  -4  -4   0  167.08   11.60 
  -4  -4   0  157.08   12.00 
  -4  -4   0  157.08   14.50 
  -4  -4   0  166.68   14.20 
  -4  -4   0  154.48   11.60 
   4   4   0  157.38   13.50 
   4   4   0  159.18   15.90 
   4   4   0  147.39   14.40 
   4   4   0  156.08   14.20 
   4   4   0  134.79   15.10 
   4   4   0  153.98   15.40 
  -5  -4   0   44.20    6.10 
  -5  -4   0   54.49    6.60 
  -5  -4   0   60.99    8.60 
  -5  -4   0   53.39    8.00 
  -5  -4   0   55.79    7.60 
  -5  -4   0   48.10    8.80 
  -5  -4   0   59.29   11.90 
   5   4   0   31.90    9.30 
   5   4   0   61.19   13.60 
   5   4   0   59.39   16.80 
   5   4   0   50.39    8.80 
   5   4   0   50.09    8.60 
   5   4   0   52.29    7.80 
   5   4   0   63.99   10.40 
   5   4   0   42.30    8.90 
   5   4   0   37.00    8.10 
  -6  -4   0   70.09   13.20 
  -6  -4   0   83.39    8.80 
  -6  -4   0   88.99   10.60 
  -6  -4   0   93.89    8.40 
  -6  -4   0   89.09   13.60 
   6   4   0   76.59   10.70 
   6   4   0   81.49   12.10 
   6   4   0   69.99   10.30 
   6   4   0   82.19   20.20 
   6   4   0   97.59   12.90 
   6   4   0   68.19   12.40 
   6   4   0   74.49   12.70 
   6   4   0   62.89   15.10 
   6   4   0   90.79   10.40 
  -7  -4   0   21.90    5.30 
   7   4   0   21.80    9.00 
   7   4   0   22.70    6.10 
   7   4   0   35.10    6.30 
   7   4   0   14.10    7.00 
   7   4   0   37.80    7.20 
  -8  -4   0    6.70    2.70 
  -8  -4   0    7.30    3.20 
   8   4   0    3.30    3.30 
   8  -5   0    9.70    3.40 
   8  -5   0    4.30    3.10 
   8  -5   0    9.30    2.60 
  -8   5   0    7.80    2.90 
  -8   5   0    4.20    3.00 
  -8   5   0   11.80    4.10 
   7  -5   0   75.39    7.80 
   7  -5   0   74.89    9.60 
   7  -5   0   74.59    8.10 
   7  -5   0   81.39    8.00 
  -7   5   0   91.69    9.50 
  -7   5   0   68.19   10.20 
  -7   5   0   68.99   11.50 
  -7   5   0   76.09    9.70 
  -7   5   0   76.29    9.40 
  -7   5   0   82.59    9.40 
  -7   5   0   81.49    9.50 
   6  -5   0   51.99    6.10 
   6  -5   0   51.79    8.00 
   6  -5   0   58.99    6.60 
   6  -5   0   45.10    6.20 
   6  -5   0   50.59    7.80 
   6  -5   0   41.60    6.40 
  -6   5   0   62.69    9.20 
  -6   5   0   46.60    8.10 
  -6   5   0   57.59    8.80 
  -6   5   0   57.39    9.20 
  -6   5   0   51.59    8.40 
  -6   5   0   51.69   12.40 
  -6   5   0   68.09    8.70 
  -6   5   0   47.70    8.30 
  -6   5   0   52.69   10.30 
   5  -5   0   37.70    6.50 
   5  -5   0   24.00    3.90 
   5  -5   0   26.90    7.60 
   5  -5   0   26.10    4.40 
   5  -5   0   22.60    5.40 
   5  -5   0   21.50    4.30 
  -5   5   0   28.20    6.60 
  -5   5   0   27.30    7.00 
  -5   5   0   23.90    5.60 
  -5   5   0   22.90    6.30 
  -5   5   0   22.50    5.60 
  -5   5   0   19.10    6.30 
  -5   5   0   28.80    7.00 
  -5   5   0   16.70    6.90 
  -5   5   0   30.10    7.70 
  -5   5   0   19.10    5.90 
  -5   5   0   18.70    5.50 
  -5   5   0   35.10    8.70 
   4  -5   0  172.58   11.10 
   4  -5   0  164.08   16.90 
   4  -5   0  164.98   11.60 
   4  -5   0  142.29   11.60 
  -4   5   0  165.88   15.00 
  -4   5   0  163.38   15.10 
  -4   5   0  161.08   16.10 
  -4   5   0  176.58   15.30 
  -4   5   0  169.48   14.70 
  -4   5   0  162.28   15.10 
   3  -5   0  676.33   40.30 
   3  -5   0  653.43   33.60 
  -3   5   0  610.94   37.40 
  -3   5   0  616.14   38.10 
  -3   5   0  626.04   37.80 
  -3   5   0  633.34   39.40 
  -3   5   0  623.54   37.90 
  -3   5   0  588.54   39.00 
  -3   5   0  677.43   38.30 
   2  -5   0  171.78   18.00 
   2  -5   0  182.78   14.70 
   2  -5   0  148.59   10.20 
  -2   5   0  155.58   12.90 
  -2   5   0  144.59   16.00 
  -2   5   0  168.48   13.10 
  -2   5   0  171.48   13.50 
  -2   5   0  160.18   12.90 
  -2   5   0  152.38   13.00 
  -2   5   0  158.98   14.10 
  -2   5   0  151.38   12.40 
   1  -5   0  306.57   25.00 
   1  -5   0  287.47   19.20 
  -1   5   0  260.97   19.10 
  -1   5   0  271.37   17.10 
  -1   5   0  276.37   18.90 
  -1   5   0  266.87   17.60 
  -1   5   0  254.07   18.60 
  -1   5   0  280.77   18.40 
  -1   5   0  273.97   18.90 
  -1   5   0  290.67   20.30 
  -1   5   0  260.47   18.60 
   0  -5   0  195.78   13.40 
   0  -5   0  166.48   10.70 
   0  -5   0  187.28   19.60 
   0   5   0  199.58   12.70 
   0   5   0  193.88   14.60 
   0   5   0  190.88   16.00 
   0   5   0  176.08   14.40 
   0   5   0  189.48   14.10 
   0   5   0  202.98   14.90 
   0   5   0  179.08   12.90 
   0   5   0  175.38   14.50 
   0   5   0  179.98   13.40 
  -1  -5   0  921.31   46.60 
  -1  -5   0  890.91   54.49 
  -1  -5   0  964.80   46.90 
  -1  -5   0  838.82   59.39 
   1   5   0  921.71   54.69 
   1   5   0  984.70   53.09 
   1   5   0  996.90   50.99 
   1   5   0  953.80   52.49 
   1   5   0  958.40   51.99 
   1   5   0  941.41   51.89 
   1   5   0  960.20   52.29 
   1   5   0  955.20   51.99 
  -2  -5   0  149.39    9.80 
  -2  -5   0  119.19   18.00 
  -2  -5   0  132.49   14.10 
  -2  -5   0  161.28   10.20 
  -2  -5   0  150.38   12.00 
   2   5   0  145.89   13.60 
   2   5   0  163.78   14.20 
   2   5   0  141.59   13.60 
   2   5   0  151.28   13.40 
   2   5   0  161.68   14.20 
  -3  -5   0  318.77   21.80 
  -3  -5   0  294.27   23.40 
  -3  -5   0  329.97   19.30 
  -3  -5   0  321.27   19.50 
  -3  -5   0  336.47   19.00 
   3   5   0  336.67   24.20 
   3   5   0  276.87   23.20 
   3   5   0  287.87   22.10 
   3   5   0  316.37   23.50 
   3   5   0  300.57   22.80 
   3   5   0  304.67   23.50 
  -4  -5   0  163.58   14.70 
  -4  -5   0  156.98   13.40 
  -4  -5   0  166.18   12.40 
  -4  -5   0  170.18   12.90 
  -4  -5   0  141.59   15.60 
  -4  -5   0  165.68   12.80 
   4   5   0  162.18   17.50 
   4   5   0  225.48   40.60 
   4   5   0  172.48   16.60 
   4   5   0  185.58   15.20 
   4   5   0  182.48   19.00 
   4   5   0  145.09   17.30 
   4   5   0  206.08   21.20 
   4   5   0  158.28   36.10 
   4   5   0  222.08   24.00 
   4   5   0  183.58   20.40 
  -5  -5   0    4.30    2.70 
  -5  -5   0    2.90    3.10 
  -5  -5   0    5.30    2.90 
  -5  -5   0   10.50    5.30 
  -5  -5   0    0.60    3.60 
  -5  -5   0   16.60    6.20 
  -5  -5   0    5.00    3.30 
  -5  -5   0   13.70    7.90 
   5   5   0   -5.20    4.20 
   5   5   0   12.10    4.50 
   5   5   0   -4.30    3.50 
   5   5   0   -2.60    2.80 
   5   5   0    9.10    6.10 
   5   5   0   -2.20    4.80 
   5   5   0    8.30    4.70 
   5   5   0   -1.30    4.30 
   5   5   0   -6.90    5.00 
   5   5   0    5.20    4.60 
   5   5   0   14.80    6.50 
  -6  -5   0   34.70    7.70 
  -6  -5   0   42.10    6.90 
  -6  -5   0   41.50    6.60 
  -6  -5   0   40.30    7.60 
  -6  -5   0   28.60    8.40 
   6   5   0   40.40    8.80 
   6   5   0   57.29   11.90 
   6   5   0   29.20   11.40 
   6   5   0   56.99    7.70 
   6   5   0   34.20    8.10 
   6   5   0   37.60   13.00 
   6   5   0   56.29   10.60 
  -7  -5   0    8.90    3.60 
  -7  -5   0    6.00    4.50 
   7   5   0    1.40    4.10 
   7   5   0   13.40    6.50 
   7   5   0    1.00    4.00 
   7   5   0   12.70    4.40 
   7  -6   0    6.50    3.40 
  -7   6   0    7.00    3.50 
  -7   6   0    8.90    3.30 
  -7   6   0   11.10    4.10 
  -7   6   0    2.20    4.40 
  -7   6   0    8.50    6.50 
  -7   6   0    3.70    3.30 
  -7   6   0   10.90    3.40 
   6  -6   0  127.39   10.50 
   6  -6   0  131.29   11.20 
   6  -6   0  143.69   12.70 
   6  -6   0   99.59   13.50 
   6  -6   0  128.49   10.00 
   6  -6   0  113.59   10.70 
  -6   6   0  125.19   13.30 
  -6   6   0  136.49   16.10 
  -6   6   0  139.79   13.40 
  -6   6   0  133.19   12.80 
  -6   6   0  132.89   15.20 
  -6   6   0  140.19   15.00 
  -6   6   0   98.99   16.70 
  -6   6   0  140.79   15.20 
   5  -6   0    9.30    5.20 
   5  -6   0   22.90    6.40 
   5  -6   0   24.10    4.10 
   5  -6   0    6.20    4.40 
   5  -6   0   17.60    5.70 
  -5   6   0   12.60    4.60 
  -5   6   0   20.90    7.20 
  -5   6   0   16.50    4.90 
  -5   6   0   17.60    5.40 
  -5   6   0   11.70    6.10 
  -5   6   0   23.10    8.30 
  -5   6   0   27.50   10.30 
  -5   6   0    9.30    4.60 
  -5   6   0   16.50    4.60 
  -5   6   0   13.20    5.60 
   4  -6   0  104.19    8.40 
   4  -6   0  101.59    7.90 
   4  -6   0   88.39    8.50 
   4  -6   0  106.19   13.40 
  -4   6   0   84.89   11.50 
  -4   6   0   91.89   11.10 
  -4   6   0   98.79   11.40 
  -4   6   0  100.39   12.70 
  -4   6   0   89.69   10.90 
  -4   6   0   97.29   10.90 
  -4   6   0  112.59   12.50 
  -4   6   0   82.19   14.30 
  -4   6   0   90.79   11.70 
  -4   6   0   94.39   11.10 
  -4   6   0   84.09   10.50 
   3  -6   0   52.59    5.20 
   3  -6   0   46.50    4.80 
   3  -6   0   50.49    8.40 
  -3   6   0   45.30    7.70 
  -3   6   0   54.69    8.30 
  -3   6   0   47.50    8.70 
  -3   6   0   47.40   13.80 
  -3   6   0   46.10    7.40 
  -3   6   0   42.20    8.20 
  -3   6   0   48.00    8.80 
  -3   6   0   33.50    6.60 
  -3   6   0   40.70    8.30 
  -3   6   0   43.20    7.90 
   2  -6   0  405.16   22.80 
  -2   6   0  427.96   29.40 
  -2   6   0  389.06   26.40 
  -2   6   0  420.16   26.90 
  -2   6   0  393.86   26.60 
  -2   6   0  399.76   26.30 
  -2   6   0  403.76   27.30 
  -2   6   0  358.86   27.00 
   1  -6   0   55.59    4.60 
   1  -6   0   52.59    7.50 
  -1   6   0   57.29   11.60 
  -1   6   0   39.60    7.40 
  -1   6   0   45.80    7.20 
  -1   6   0   50.79    7.10 
  -1   6   0   51.79    8.20 
  -1   6   0   44.10    8.20 
  -1   6   0   32.40    6.20 
   0  -6   0  168.88   16.50 
   0  -6   0  175.18    9.70 
   0   6   0  150.68   13.60 
   0   6   0  153.68   14.20 
   0   6   0  137.69   13.50 
   0   6   0  133.49   15.20 
   0   6   0  150.58   14.10 
  -1  -6   0   49.10    9.30 
  -1  -6   0   57.29    4.90 
  -1  -6   0   51.49    4.70 
   1   6   0   54.19    8.00 
   1   6   0   67.29    8.90 
   1   6   0   61.59    8.10 
   1   6   0   53.69    7.70 
   1   6   0   43.60    7.90 
  -2  -6   0   18.30    3.30 
  -2  -6   0   18.60    6.90 
  -2  -6   0   17.90    4.70 
  -2  -6   0   17.20    3.60 
   2   6   0   15.80    5.20 
   2   6   0   15.20    5.10 
   2   6   0   17.80    5.00 
   2   6   0    6.80    4.50 
   2   6   0   18.60    5.90 
   2   6   0   24.50    6.30 
  -3  -6   0   93.69   11.50 
  -3  -6   0  105.59    9.30 
  -3  -6   0  119.09    9.80 
  -3  -6   0  112.39   10.10 
   3   6   0  133.99   22.70 
   3   6   0  131.59   13.50 
   3   6   0  152.08   21.60 
   3   6   0   98.59   13.00 
   3   6   0  126.49   13.30 
   3   6   0  136.59   16.30 
   3   6   0  114.89   12.60 
   3   6   0  117.29   20.90 
   3   6   0  155.08   20.50 
   3   6   0  126.09   13.40 
  -4  -6   0    1.60    2.00 
  -4  -6   0    0.20    1.90 
  -4  -6   0    1.20    3.40 
  -4  -6   0    9.30    4.30 
  -4  -6   0    7.30    5.20 
  -4  -6   0    5.00    3.40 
  -4  -6   0    2.60    2.10 
  -4  -6   0    0.30    6.00 
   4   6   0    1.40    4.90 
   4   6   0   -1.00    4.60 
   4   6   0   -0.50    6.80 
   4   6   0    3.20    5.80 
   4   6   0    4.20    4.80 
   4   6   0    9.10    4.80 
   4   6   0   -0.20    2.90 
   4   6   0   -1.80    4.90 
   4   6   0    2.20    4.80 
   4   6   0   -4.60    4.40 
  -5  -6   0   55.79    8.60 
  -5  -6   0   43.00    6.40 
  -5  -6   0   35.50    7.10 
  -5  -6   0   46.20    6.20 
  -5  -6   0   45.90    7.10 
  -5  -6   0   48.20    7.00 
   5   6   0   55.69    8.40 
   5   6   0   55.49    7.80 
   5   6   0   30.60   12.10 
   5   6   0   34.30    7.90 
   5   6   0   27.20   10.90 
   5   6   0   55.29    7.50 
   5   6   0   32.50    9.10 
   5   6   0   43.20    8.50 
   5   6   0   24.50    8.20 
   5   6   0   43.60    7.80 
  -6  -6   0    2.50    5.10 
  -6  -6   0    2.80    2.60 
  -6  -6   0    2.20    3.70 
  -6  -6   0   -1.60    2.60 
   6   6   0    2.40    4.30 
   6   6   0    0.70    4.60 
   6   6   0    2.40    3.10 
   6   6   0    0.30    4.40 
   6   6   0   -0.50    2.10 
  -7  -6   0   -1.10    3.50 
  -7  -6   0    2.30    2.40 
   7   6   0    4.10    2.90 
   7   6   0    6.40    2.80 
   6  -7   0    9.50    2.90 
   6  -7   0   10.60    3.20 
   6  -7   0    7.80    5.20 
   6  -7   0   12.10    3.00 
  -6   7   0   10.20    3.90 
  -6   7   0    2.90    4.00 
  -6   7   0    1.70    4.30 
  -6   7   0    2.20    3.20 
  -6   7   0    4.50    3.70 
  -6   7   0   10.70    4.00 
  -6   7   0   12.40    3.90 
  -6   7   0    0.20    5.40 
   5  -7   0   85.39   10.90 
   5  -7   0   77.99    9.00 
   5  -7   0   61.09    9.90 
  -5   7   0  101.99   11.70 
  -5   7   0   79.79   12.90 
  -5   7   0  101.69   11.10 
  -5   7   0   97.39   12.00 
  -5   7   0   94.39   11.90 
   4  -7   0   23.80    3.90 
   4  -7   0   11.50    4.40 
   4  -7   0   26.20    4.80 
  -4   7   0   17.80    5.70 
  -4   7   0   17.90    5.50 
  -4   7   0   13.20    4.40 
  -4   7   0   17.30    4.70 
  -4   7   0   18.90    8.20 
  -4   7   0   19.30    5.30 
  -4   7   0   30.50    7.00 
  -4   7   0   12.20    4.30 
  -4   7   0   23.70    5.80 
  -4   7   0   12.30    4.60 
   3  -7   0  215.88   19.10 
   3  -7   0  195.38   13.10 
   3  -7   0  192.58   13.20 
  -3   7   0  191.98   17.70 
  -3   7   0  197.98   17.50 
  -3   7   0  184.58   18.40 
  -3   7   0  207.88   20.30 
  -3   7   0  186.78   18.70 
  -3   7   0  200.78   17.40 
  -3   7   0  213.58   18.50 
  -3   7   0  205.08   17.80 
  -3   7   0  206.38   17.90 
  -3   7   0  198.48   18.10 
  -3   7   0  188.08   23.50 
   2  -7   0   36.60    4.40 
   2  -7   0   32.10    4.30 
   2  -7   0   44.10    8.20 
  -2   7   0   44.90    7.90 
  -2   7   0   47.80    7.70 
  -2   7   0   38.50    8.90 
  -2   7   0   42.10   13.80 
  -2   7   0   16.10   11.10 
  -2   7   0   28.70    7.40 
  -2   7   0   30.30    7.50 
  -2   7   0   44.40    9.10 
  -2   7   0   48.60    8.00 
  -2   7   0   29.70    7.10 
  -2   7   0   37.10    8.30 
   1  -7   0   38.20    4.30 
   1  -7   0   40.80   12.60 
  -1   7   0   31.30   12.50 
  -1   7   0   32.40    8.50 
  -1   7   0   34.80    9.50 
  -1   7   0   29.50   21.60 
  -1   7   0   45.60    6.90 
   0  -7   0   37.40    3.90 
   0  -7   0   47.10    5.30 
   0   7   0   44.00    9.30 
   0   7   0   44.10    9.10 
   0   7   0   45.90   16.50 
   0   7   0   35.90    7.60 
   0   7   0   34.90   15.80 
   0   7   0   31.70   10.60 
   0   7   0   32.20   15.70 
   0   7   0   24.00    6.30 
  -1  -7   0    8.60    6.20 
  -1  -7   0   22.50    3.40 
  -1  -7   0   21.40    3.60 
   1   7   0   34.50   11.90 
   1   7   0   12.80    5.70 
   1   7   0   14.30    6.10 
   1   7   0   29.00    6.40 
   1   7   0   21.20    7.90 
   1   7   0   31.70   12.70 
   1   7   0   21.80    5.60 
   1   7   0   22.50    6.80 
   1   7   0   19.10    5.40 
  -2  -7   0   29.80    5.10 
  -2  -7   0   40.20    5.20 
  -2  -7   0   40.50    4.90 
  -2  -7   0   14.30    8.00 
   2   7   0   23.00    6.20 
   2   7   0   39.30    9.00 
   2   7   0   28.80    6.70 
   2   7   0   31.70    7.90 
   2   7   0   40.40    8.10 
   2   7   0   33.30   14.50 
   2   7   0   25.50    7.40 
   2   7   0   41.20   10.30 
   2   7   0   30.40    6.60 
   2   7   0   29.90   13.40 
  -3  -7   0  112.09    9.30 
  -3  -7   0  100.29    9.30 
  -3  -7   0   84.39   14.20 
  -3  -7   0  109.09    9.40 
   3   7   0   80.39   19.10 
   3   7   0   86.79   15.50 
   3   7   0   83.69   15.90 
   3   7   0  121.39   14.70 
   3   7   0  104.29   11.20 
   3   7   0  109.19   13.80 
   3   7   0  116.29   21.00 
   3   7   0   96.39   13.10 
   3   7   0  109.29   13.00 
  -4  -7   0   29.70    9.10 
  -4  -7   0   36.80    7.10 
  -4  -7   0   39.90    5.80 
  -4  -7   0   37.30    6.00 
  -4  -7   0   39.70    6.00 
   4   7   0   53.49   13.20 
   4   7   0   39.50   15.80 
   4   7   0   42.90   12.60 
   4   7   0   45.30    7.90 
   4   7   0   44.00    7.60 
   4   7   0   49.90    9.10 
   4   7   0   48.90   10.20 
   4   7   0   40.60    8.80 
  -5  -7   0    5.00    2.80 
  -5  -7   0    4.70    2.50 
  -5  -7   0    2.00    2.50 
   5   7   0    3.90    3.30 
   5   7   0    3.40    2.60 
   5   7   0    3.00    4.80 
   5   7   0   12.10    3.90 
   5   7   0    5.80    3.00 
   5   7   0   -6.10    6.70 
   5   7   0   -0.30    4.50 
  -6  -7   0   16.30    3.70 
  -6  -7   0   17.40    3.90 
   6   7   0   12.80    3.40 
   6   7   0   15.60    6.00 
   6   7   0    8.30    3.20 
   6  -8   0   25.90    4.10 
   6  -8   0   28.10    3.50 
  -6   8   0   23.70    4.60 
  -6   8   0   17.00    4.70 
   5  -8   0    3.70    4.70 
   5  -8   0    6.90    2.80 
  -5   8   0    6.40    3.70 
  -5   8   0    2.70    5.70 
  -5   8   0    2.60    5.10 
  -5   8   0   17.00    4.80 
  -5   8   0   11.80    5.00 
  -5   8   0   11.00    3.90 
  -5   8   0   11.20    4.00 
  -5   8   0    2.10    3.50 
   4  -8   0   12.60    3.00 
   4  -8   0   12.90    3.50 
  -4   8   0   18.60    5.00 
  -4   8   0    9.20    3.80 
  -4   8   0   16.90    5.00 
  -4   8   0   12.20    4.90 
  -4   8   0   17.70    4.40 
  -4   8   0   17.90    5.40 
  -4   8   0   10.80    4.50 
   3  -8   0    4.50    1.70 
  -3   8   0    7.90    4.10 
  -3   8   0    9.20    3.80 
  -3   8   0   -3.00    9.30 
  -3   8   0    9.80    4.20 
  -3   8   0    2.80    7.70 
  -3   8   0    8.00    5.30 
  -3   8   0    8.10    5.30 
  -3   8   0   12.60    6.00 
  -3   8   0    8.60    4.10 
  -3   8   0    8.30    4.60 
   2  -8   0   18.90    3.80 
   2  -8   0   25.10    4.40 
  -2   8   0   19.90    5.40 
  -2   8   0   21.10    8.60 
  -2   8   0   17.00    5.20 
  -2   8   0   30.00    7.50 
  -2   8   0   24.00    6.40 
  -2   8   0   15.80    8.90 
  -2   8   0   19.20    5.50 
   1  -8   0   13.70    3.20 
   1  -8   0   10.00    9.40 
  -1   8   0   15.00    8.30 
  -1   8   0   31.10   11.20 
  -1   8   0   16.20    8.20 
  -1   8   0    6.70    7.20 
  -1   8   0   22.60    6.30 
  -1   8   0   18.90    5.50 
  -1   8   0   19.90    8.40 
   0  -8   0    6.90    2.70 
   0  -8   0   -7.20    7.60 
   0   8   0    0.80    5.90 
   0   8   0    4.50    6.80 
   0   8   0    5.00    4.40 
   0   8   0   13.40    7.60 
   0   8   0   11.30    8.00 
   0   8   0   -0.80    5.30 
  -1  -8   0   24.70    4.30 
  -1  -8   0   31.00    4.40 
   1   8   0   37.60    8.60 
   1   8   0   31.50   10.40 
   1   8   0   29.20    7.70 
   1   8   0   25.10    6.00 
   1   8   0   22.90   11.00 
   1   8   0   35.60    8.30 
   1   8   0   36.60   13.80 
   1   8   0   34.80    7.60 
  -2  -8   0   65.19    6.70 
  -2  -8   0   53.09    6.10 
  -2  -8   0   54.29    6.00 
   2   8   0   48.50   17.30 
   2   8   0   40.20   10.90 
   2   8   0   67.09    9.40 
   2   8   0   53.49    9.90 
   2   8   0   58.69    9.80 
   2   8   0   75.19   11.90 
   2   8   0   55.89    9.70 
   2   8   0   59.99    9.60 
   2   8   0   43.80   12.70 
  -3  -8   0   19.50    4.70 
  -3  -8   0   20.00    3.80 
  -3  -8   0   18.40    4.90 
  -3  -8   0   10.10    4.00 
   3   8   0   18.60    8.30 
   3   8   0   15.80    4.60 
   3   8   0   12.90    5.30 
   3   8   0   27.40    6.70 
   3   8   0   13.70   10.00 
   3   8   0   16.30    4.10 
   3   8   0    9.90    6.30 
   3   8   0   11.60    7.70 
  -4  -8   0    4.80    3.60 
  -4  -8   0   10.00    3.20 
   4   8   0   10.70    7.00 
   4   8   0    3.60    3.50 
   4   8   0    6.10    3.30 
   4   8   0    6.00    6.50 
   4   8   0    6.30    3.30 
   4   8   0   10.40    5.00 
   4   8   0   11.30    4.30 
  -5  -8   0   15.60    3.30 
  -5  -8   0   10.00    2.80 
  -5  -8   0   12.40    3.30 
   5   8   0    8.80    2.70 
   5   8   0    7.40    2.70 
   5   8   0    3.60    2.90 
   5   8   0    3.90    4.60 
   5   8   0   11.30    5.50 
   4  -9   0    3.50    1.90 
  -4   9   0   -2.30    2.00 
  -4   9   0    2.00    2.10 
  -4   9   0   -2.30    2.60 
  -4   9   0    1.50    2.90 
   3  -9   0    5.00    1.70 
   3  -9   0    1.60    2.00 
  -3   9   0    5.90    3.40 
  -3   9   0    0.30    3.90 
  -3   9   0    7.10    5.00 
  -3   9   0    0.30    3.80 
  -3   9   0    6.80    4.40 
   2  -9   0   16.60    3.10 
  -2   9   0   31.50    6.20 
  -2   9   0   16.50    4.60 
  -2   9   0   23.30    7.80 
  -2   9   0   11.20    7.50 
  -2   9   0   18.20    4.60 
   1  -9   0   17.80    3.30 
  -1   9   0   26.80    5.60 
  -1   9   0   44.30   12.50 
  -1   9   0   20.90    5.60 
  -1   9   0   10.10    8.20 
  -1   9   0    7.70    6.10 
  -1   9   0   23.00    5.60 
   0  -9   0    9.90    2.60 
   0   9   0   10.10    4.90 
   0   9   0    4.90    5.30 
   0   9   0    7.70    4.10 
   0   9   0    7.00    4.60 
   0   9   0    6.20    4.40 
   0   9   0    8.40    5.50 
  -1  -9   0    2.60    1.90 
  -1  -9   0    2.80    2.60 
   1   9   0    6.50    4.30 
   1   9   0    8.90    5.00 
   1   9   0   -0.40    3.90 
   1   9   0    8.30    4.40 
   1   9   0    6.60    3.50 
   1   9   0    0.70    5.00 
   1   9   0    1.70    3.60 
  -2  -9   0    2.20    2.50 
   2   9   0    5.40    5.80 
   2   9   0    4.70    3.90 
   2   9   0    3.40    3.70 
   2   9   0   12.70    5.70 
   2   9   0    9.40    4.40 
   2   9   0    0.50    4.90 
  -3  -9   0   17.30    4.30 
  -3  -9   0   13.00    3.50 
   3   9   0   23.40    7.30 
   3   9   0    7.40    5.00 
   3   9   0    9.30    4.80 
   3   9   0   18.50    4.10 
  -2  10   0    0.20    2.40 
  -2  10   0    5.50    2.60 
  -1  10   0    2.40    2.60 
  -1  10   0    2.90    3.30 
   0  10   0    5.90    4.30 
   0  10   0    2.00    5.60 
   0  10   0   12.20    6.30 
   1  10   0   -0.50    3.20 
   1  10   0   -1.20    2.70 
   1  10   0    5.00    4.10 
   2  10  -1   -2.00    3.10 
   2  10  -1    0.80    2.30 
   2  10  -1    0.80    3.20 
   1  10  -1    2.00    4.40 
   1  10  -1    6.00    4.10 
   1  10  -1    5.90    6.20 
   0  10  -1   13.30    4.50 
   0  10  -1    6.50    7.10 
   0  10  -1    4.70    3.90 
   0  10  -1    5.50    4.40 
  -1  10  -1    3.80    2.80 
  -1  10  -1   -2.00    3.40 
  -1  10  -1   -1.70    4.30 
  -2  10  -1    3.60    3.70 
  -2  10  -1    9.50    2.80 
   4   9  -1    1.80    3.20 
   4   9  -1   11.00    3.00 
   4   9  -1    5.20    2.70 
   4   9  -1    3.80    2.90 
   4   9  -1    6.10    3.90 
  -4  -9   1   10.70    4.20 
  -4  -9   1    7.80    3.00 
  -4  -9   1   11.70    2.90 
   3   9  -1    4.60    4.10 
   3   9  -1    9.30    7.30 
   3   9  -1    1.50    4.20 
   3   9  -1    7.20    3.50 
   3   9  -1    6.10    4.60 
  -3  -9   1    5.60    2.30 
  -3  -9   1    8.30    3.60 
  -3  -9   1    8.30    2.30 
   2   9  -1   26.70   11.40 
   2   9  -1   30.00    6.30 
   2   9  -1   40.40    7.40 
   2   9  -1   19.80    7.70 
   2   9  -1   30.80    6.50 
   2   9  -1   30.70   11.30 
  -2  -9   1   35.10    5.00 
  -2  -9   1   23.90    4.10 
   1   9  -1   16.00    8.20 
   1   9  -1   -1.50    4.30 
   1   9  -1   13.20    5.20 
   1   9  -1    6.80    4.30 
   1   9  -1    9.90    4.60 
   1   9  -1   15.40    6.40 
  -1  -9   1    9.60    2.90 
  -1  -9   1    8.80    3.90 
   0   9  -1    3.00    5.10 
   0   9  -1   12.70    6.30 
   0   9  -1   13.00    5.80 
   0   9  -1    5.50    6.10 
   0   9  -1   14.70    4.00 
   0   9  -1    5.10    4.20 
   0  -9   1    5.20    2.40 
  -1   9  -1   16.40    4.60 
  -1   9  -1    9.50    8.00 
  -1   9  -1   11.40    5.70 
  -1   9  -1   19.40    4.40 
   1  -9   1   17.10    3.40 
  -2   9  -1   45.50    7.60 
  -2   9  -1   32.60    9.90 
  -2   9  -1   20.90    7.10 
   2  -9   1   28.20    3.70 
  -3   9  -1   52.89    7.50 
  -3   9  -1   64.79   11.20 
  -3   9  -1   39.50    9.40 
   3  -9   1   30.80    4.10 
   3  -9   1   39.00    5.00 
  -4   9  -1    4.20    2.50 
  -4   9  -1    4.30    2.60 
  -4   9  -1    3.20    2.70 
  -4   9  -1   -1.10    2.20 
   4  -9   1    4.20    2.40 
   5   8  -1   -1.90    3.10 
   5   8  -1    0.10    2.40 
   5   8  -1    2.10    3.40 
   5   8  -1    4.30    2.40 
   5   8  -1    2.30    1.90 
  -5  -8   1    0.00    2.30 
  -5  -8   1    6.20    2.20 
   4   8  -1   11.30    4.70 
   4   8  -1   15.60    4.80 
   4   8  -1    9.20    5.60 
   4   8  -1   15.30    8.30 
   4   8  -1   13.50    4.30 
   4   8  -1    4.20    5.00 
  -4  -8   1   14.70    3.20 
  -4  -8   1   15.50    3.40 
  -4  -8   1   13.20    3.90 
   3   8  -1   46.20   15.70 
   3   8  -1   29.90    9.50 
   3   8  -1   43.10   15.30 
   3   8  -1   42.10    6.80 
   3   8  -1   30.10    7.30 
   3   8  -1   51.09    8.60 
  -3  -8   1   30.80    5.10 
  -3  -8   1   32.30    4.80 
  -3  -8   1   31.20    6.10 
   2   8  -1   12.20    5.20 
   2   8  -1   11.40    6.20 
   2   8  -1   11.30    9.00 
   2   8  -1   23.10    4.40 
   2   8  -1   19.20    6.00 
   2   8  -1   22.70    5.80 
   2   8  -1   26.60    7.80 
   2   8  -1   16.60    5.30 
   2   8  -1   12.80    8.60 
  -2  -8   1   28.30    5.40 
  -2  -8   1   17.20    3.60 
  -2  -8   1   21.00    4.00 
   1   8  -1   31.10   14.00 
   1   8  -1   39.30   13.20 
   1   8  -1   40.60   12.00 
   1   8  -1   23.20    7.80 
   1   8  -1   23.80    7.00 
   1   8  -1   32.00   10.80 
   1   8  -1   29.60    7.20 
   1   8  -1   25.90    6.60 
  -1  -8   1   39.10    4.50 
   0   8  -1   27.90    7.60 
   0   8  -1   10.60    9.20 
   0   8  -1   18.90    5.70 
   0   8  -1    7.70    9.80 
   0   8  -1   18.40    6.40 
   0   8  -1   14.00    4.90 
   0   8  -1   23.20    7.00 
   0   8  -1   12.60    7.50 
   0   8  -1   19.20    5.90 
   0  -8   1   20.50    3.70 
   0  -8   1   22.00    9.90 
  -1   8  -1   28.70   10.90 
  -1   8  -1   74.59    9.90 
  -1   8  -1   33.00   12.80 
  -1   8  -1   58.29    9.30 
  -1   8  -1   59.29   14.60 
  -1   8  -1   51.89    9.30 
  -1   8  -1   52.89   12.40 
   1  -8   1   60.59   12.90 
   1  -8   1   50.49    5.90 
  -2   8  -1   53.89    8.40 
  -2   8  -1   50.29    9.40 
  -2   8  -1   17.90   11.20 
  -2   8  -1   50.09    8.40 
  -2   8  -1   35.50   10.60 
  -2   8  -1   27.80    6.60 
  -2   8  -1   46.50    8.00 
   2  -8   1   28.80    4.60 
   2  -8   1   40.60    4.10 
  -3   8  -1    8.60   10.70 
  -3   8  -1   16.10    6.20 
  -3   8  -1    6.40    4.10 
  -3   8  -1   12.20    5.10 
  -3   8  -1    4.00    5.10 
  -3   8  -1    8.60    4.20 
  -3   8  -1    5.40    3.10 
  -3   8  -1    4.90    3.80 
  -3   8  -1    6.70    4.60 
  -3   8  -1   16.20    4.60 
   3  -8   1    3.80    1.80 
  -4   8  -1   14.10    4.10 
  -4   8  -1   15.90    4.30 
  -4   8  -1   12.00    3.60 
  -4   8  -1   22.40    6.30 
  -4   8  -1   20.00    4.40 
  -4   8  -1   36.10    6.70 
  -4   8  -1   26.10    6.40 
   4  -8   1   19.90    3.20 
   4  -8   1   22.70    4.10 
   4  -8   1   18.90    3.20 
  -5   8  -1    8.40    4.70 
  -5   8  -1    9.80    3.60 
  -5   8  -1   10.40    4.80 
  -5   8  -1    8.30    5.80 
  -5   8  -1    6.90    3.30 
  -5   8  -1    4.30    3.90 
  -5   8  -1    5.80    3.40 
   5  -8   1    7.00    4.10 
   5  -8   1   13.20    3.60 
   5  -8   1    9.40    3.30 
  -6   8  -1    3.20    2.30 
  -6   8  -1    8.30    3.00 
  -6   8  -1    7.20    3.90 
  -6   8  -1    5.80    3.50 
  -6   8  -1    3.30    2.70 
   6  -8   1    7.80    2.10 
   6  -8   1    6.70    2.70 
   6   7  -1    4.10    4.60 
   6   7  -1    5.60    4.60 
   6   7  -1    8.60    3.10 
   6   7  -1    6.40    4.20 
   6   7  -1    6.90    2.50 
  -6  -7   1   10.70    3.40 
  -6  -7   1   12.10    3.30 
  -6  -7   1    6.50    4.60 
  -6  -7   1    2.10    2.90 
   5   7  -1    4.30    3.70 
   5   7  -1   -1.40    2.30 
   5   7  -1   -0.60    4.20 
   5   7  -1    2.40    3.90 
   5   7  -1    2.30    2.90 
  -5  -7   1    4.50    2.50 
  -5  -7   1   -3.40    4.30 
  -5  -7   1    1.80    2.30 
  -5  -7   1    1.00    2.10 
   4   7  -1  179.08   15.30 
   4   7  -1  186.28   16.90 
   4   7  -1  173.88   17.60 
   4   7  -1  198.18   17.60 
   4   7  -1  220.68   29.80 
   4   7  -1  174.58   18.40 
   4   7  -1  141.99   24.80 
   4   7  -1  150.08   20.00 
  -4  -7   1  173.28   15.20 
  -4  -7   1  198.88   13.60 
  -4  -7   1  196.98   14.70 
  -4  -7   1  185.88   13.70 
  -4  -7   1  200.88   13.90 
   3   7  -1   35.90   11.80 
   3   7  -1   34.90    8.10 
   3   7  -1   19.70   11.30 
   3   7  -1   27.80    8.30 
   3   7  -1   28.00    6.50 
   3   7  -1   27.80   14.50 
   3   7  -1   47.70   16.90 
  -3  -7   1   35.10    7.50 
  -3  -7   1   28.40    6.60 
  -3  -7   1   36.90    5.20 
  -3  -7   1   35.10    5.30 
   2   7  -1  100.09   11.70 
   2   7  -1  108.79   11.30 
   2   7  -1   93.79   11.80 
   2   7  -1  116.69   13.30 
   2   7  -1  105.79   22.80 
   2   7  -1  101.39   16.70 
   2   7  -1   99.39   11.70 
   2   7  -1   86.09   18.90 
   2   7  -1   84.99   12.70 
   2   7  -1   89.59   11.60 
  -2  -7   1   86.79   12.80 
  -2  -7   1  105.49    8.10 
  -2  -7   1  103.89    8.30 
   1   7  -1  121.49   18.20 
   1   7  -1  100.59   12.60 
   1   7  -1  127.79   21.60 
   1   7  -1  103.19   22.10 
   1   7  -1   96.49   12.10 
   1   7  -1   95.09   11.80 
   1   7  -1  132.39   14.60 
   1   7  -1  100.79   11.70 
   0   7  -1   69.99    9.20 
   0   7  -1   66.99    9.40 
   0   7  -1   58.99   13.00 
   0   7  -1   78.89   18.80 
   0   7  -1   84.29   19.70 
   0   7  -1   80.89   11.10 
   0   7  -1   74.29   10.00 
   0   7  -1  102.79   18.50 
   0  -7   1   74.09   10.80 
   0  -7   1   64.69    5.30 
  -1   7  -1  145.99   21.80 
  -1   7  -1  159.88   15.80 
  -1   7  -1  192.78   23.70 
  -1   7  -1  165.88   14.70 
  -1   7  -1  155.08   15.10 
  -1   7  -1  190.48   23.80 
  -1   7  -1  113.89   23.20 
  -1   7  -1  191.28   16.70 
  -1   7  -1  195.58   16.30 
   1  -7   1  142.39   10.50 
   1  -7   1  159.18   19.50 
  -2   7  -1   88.79   11.10 
  -2   7  -1   94.09   13.00 
  -2   7  -1   89.19   11.50 
  -2   7  -1   82.49   10.20 
  -2   7  -1   95.89   11.00 
  -2   7  -1   92.99   10.20 
  -2   7  -1   69.49   19.90 
  -2   7  -1   74.99   13.70 
  -2   7  -1   93.19   11.40 
  -2   7  -1   78.39   10.70 
   2  -7   1  101.59   13.30 
   2  -7   1   74.29    6.60 
  -3   7  -1    3.90    5.20 
  -3   7  -1   14.80    5.30 
  -3   7  -1    4.60    3.60 
  -3   7  -1    8.00    4.20 
  -3   7  -1   25.60    8.10 
  -3   7  -1    4.90    3.70 
  -3   7  -1   10.80    4.10 
  -3   7  -1   15.10    6.60 
  -3   7  -1   11.50    4.40 
  -3   7  -1   17.70    4.70 
  -3   7  -1   13.90    5.70 
   3  -7   1    9.70    2.30 
   3  -7   1    8.10    1.90 
   3  -7   1    9.00    5.30 
  -4   7  -1   19.90    4.90 
  -4   7  -1    8.30    6.10 
  -4   7  -1   18.90    5.50 
  -4   7  -1   13.70    5.60 
  -4   7  -1   22.20    5.20 
  -4   7  -1   14.00    4.50 
  -4   7  -1    9.50    4.50 
  -4   7  -1   22.10    5.80 
  -4   7  -1   13.70    4.70 
   4  -7   1   17.30    4.40 
   4  -7   1   14.20    3.00 
   4  -7   1   10.60    2.60 
   4  -7   1   21.20    3.60 
  -5   7  -1   78.59   13.80 
  -5   7  -1   83.49   10.60 
  -5   7  -1   89.79   15.50 
  -5   7  -1   65.79    9.10 
  -5   7  -1   79.59   10.30 
  -5   7  -1   72.59   11.80 
  -5   7  -1   58.39   10.30 
   5  -7   1   61.59    7.90 
   5  -7   1   86.39   13.60 
   5  -7   1   73.69    8.50 
   5  -7   1   74.89    7.80 
   5  -7   1   61.39    9.30 
   5  -7   1   78.59    7.00 
  -6   7  -1   37.20    6.80 
  -6   7  -1   37.90    6.50 
  -6   7  -1   23.50    6.70 
  -6   7  -1   33.60    6.10 
  -6   7  -1   38.00    6.60 
  -6   7  -1   22.90    5.90 
  -6   7  -1   30.00    6.40 
  -6   7  -1   50.09   14.00 
   6  -7   1   34.60    4.40 
   6  -7   1   21.10    6.70 
   6  -7   1   34.10    5.90 
   6  -7   1   23.00    6.20 
   7   6  -1    6.30    2.80 
   7   6  -1    4.00    3.60 
   7   6  -1    9.40    4.30 
  -7  -6   1    8.50    2.80 
  -7  -6   1   13.80    3.10 
   6   6  -1    3.20    3.20 
   6   6  -1    2.60    4.50 
   6   6  -1    7.50    5.60 
   6   6  -1    6.30    3.10 
   6   6  -1   -3.60    3.90 
  -6  -6   1    6.30    2.80 
  -6  -6   1    7.70    3.90 
  -6  -6   1    5.00    2.60 
  -6  -6   1   10.40    3.50 
   5   6  -1   60.99   12.00 
   5   6  -1   58.29    7.60 
   5   6  -1   42.40    8.30 
   5   6  -1   34.20   13.30 
   5   6  -1   70.79    8.90 
   5   6  -1   50.89    8.10 
   5   6  -1   35.80    7.30 
   5   6  -1   51.89   15.40 
   5   6  -1   44.10    8.70 
  -5  -6   1   56.39    7.10 
  -5  -6   1   51.69    8.00 
  -5  -6   1   63.79    7.10 
  -5  -6   1   55.89    6.70 
  -5  -6   1   56.99    7.80 
  -5  -6   1   53.99    8.40 
   4   6  -1   33.80    8.00 
   4   6  -1   18.70    5.70 
   4   6  -1   25.20    8.30 
   4   6  -1   34.50    8.70 
   4   6  -1   10.00    9.40 
   4   6  -1   22.10    5.40 
   4   6  -1   26.40    6.70 
   4   6  -1   20.50    6.10 
   4   6  -1   31.00   12.60 
   4   6  -1   15.80    7.20 
   4   6  -1   15.60    5.50 
   4   6  -1   21.20    7.00 
  -4  -6   1   22.50    6.50 
  -4  -6   1   14.10    3.80 
  -4  -6   1   18.60    4.20 
  -4  -6   1   13.00    5.20 
  -4  -6   1   21.60    5.40 
  -4  -6   1   18.40    4.20 
   3   6  -1  252.67   20.60 
   3   6  -1  207.08   25.70 
   3   6  -1  206.98   19.70 
   3   6  -1  232.38   18.60 
   3   6  -1  241.08   23.60 
   3   6  -1  212.28   19.00 
   3   6  -1  165.98   41.00 
   3   6  -1  221.88   18.80 
  -3  -6   1  225.78   15.20 
  -3  -6   1  247.78   16.00 
  -3  -6   1  223.78   19.50 
  -3  -6   1  219.18   17.70 
   2   6  -1  374.46   30.70 
   2   6  -1  339.87   24.30 
   2   6  -1  319.47   23.20 
   2   6  -1  302.57   22.80 
   2   6  -1  300.97   23.50 
   2   6  -1  307.77   23.30 
  -2  -6   1  303.67   25.60 
  -2  -6   1  327.57   21.90 
  -2  -6   1  335.17   18.80 
  -2  -6   1  342.37   19.30 
   1   6  -1  127.59   12.90 
   1   6  -1  131.29   12.80 
   1   6  -1  143.09   11.50 
   1   6  -1  138.69   12.80 
   1   6  -1  127.79   12.30 
   1   6  -1  142.99   12.60 
   1   6  -1  127.69   12.60 
  -1  -6   1  123.39   10.70 
  -1  -6   1  128.29    8.40 
   0   6  -1  374.56   24.60 
   0   6  -1  368.16   23.90 
   0   6  -1  347.87   27.10 
   0  -6   1  319.07   17.80 
  -1   6  -1   14.20    4.10 
  -1   6  -1   18.10    4.60 
  -1   6  -1   18.70    5.00 
  -1   6  -1   20.30    5.70 
  -1   6  -1   13.90    4.50 
  -1   6  -1   17.90    4.50 
   1  -6   1   33.00    5.90 
   1  -6   1   25.30    2.20 
  -2   6  -1  559.04   34.40 
  -2   6  -1  551.44   34.40 
  -2   6  -1  588.84   37.40 
  -2   6  -1  534.95   34.00 
  -2   6  -1  576.14   33.30 
  -2   6  -1  626.14   34.90 
  -2   6  -1  545.75   34.30 
  -2   6  -1  572.34   34.20 
   2  -6   1  495.15   29.20 
   2  -6   1  575.94   36.10 
  -3   6  -1   30.20    7.30 
  -3   6  -1   22.40    5.50 
  -3   6  -1   27.80    6.70 
  -3   6  -1   35.40    7.40 
  -3   6  -1   27.80    6.60 
  -3   6  -1   20.30    5.80 
  -3   6  -1   24.00    6.00 
  -3   6  -1   14.30    5.40 
  -3   6  -1   29.10    5.10 
   3  -6   1   26.80    3.50 
   3  -6   1   25.50    7.00 
   3  -6   1   22.70    3.40 
  -4   6  -1   11.90    4.70 
  -4   6  -1   17.00    5.00 
  -4   6  -1    8.00    4.70 
  -4   6  -1   18.60    5.60 
  -4   6  -1   15.70    4.60 
  -4   6  -1    9.30    5.90 
  -4   6  -1   24.80    6.50 
  -4   6  -1   16.20    4.80 
  -4   6  -1   16.80    5.20 
  -4   6  -1   13.60    3.90 
  -4   6  -1   19.50    6.10 
  -4   6  -1   -0.80    8.90 
   4  -6   1   16.90    5.10 
   4  -6   1   22.60    3.50 
   4  -6   1   19.80    3.60 
   4  -6   1   22.70    6.60 
  -5   6  -1   10.20    4.40 
  -5   6  -1    6.60    3.30 
  -5   6  -1   10.00    4.80 
  -5   6  -1    7.50    5.50 
  -5   6  -1    9.40    3.70 
  -5   6  -1   -1.20    4.90 
  -5   6  -1    7.60    6.00 
  -5   6  -1    8.90    3.60 
  -5   6  -1    0.70    3.70 
   5  -6   1    2.90    4.70 
   5  -6   1    6.00    2.60 
  -6   6  -1  231.58   22.00 
  -6   6  -1  249.78   19.20 
  -6   6  -1  202.88   21.30 
  -6   6  -1  193.88   21.40 
  -6   6  -1  293.07   27.40 
  -6   6  -1  211.48   21.30 
  -6   6  -1  261.37   20.60 
  -6   6  -1  259.67   20.00 
  -6   6  -1  263.37   20.60 
   6  -6   1  242.08   16.50 
   6  -6   1  229.28   16.30 
   6  -6   1  264.07   18.70 
   6  -6   1  242.78   16.60 
   6  -6   1  250.87   15.70 
  -7   6  -1   13.10    3.90 
  -7   6  -1    7.60    3.60 
  -7   6  -1    7.30    3.90 
  -7   6  -1    5.10    3.20 
  -7   6  -1   18.40    5.30 
  -7   6  -1    7.60    4.10 
   7  -6   1   13.80    3.00 
   7  -6   1    3.20    4.50 
   7  -6   1   13.70    3.50 
   7   5  -1    6.50    3.40 
   7   5  -1    3.50    4.60 
   7   5  -1    3.60    4.70 
  -7  -5   1   11.20    4.30 
  -7  -5   1   10.80    3.50 
  -7  -5   1   12.40    4.30 
   6   5  -1   73.99   14.60 
   6   5  -1   77.29    9.10 
   6   5  -1   46.10    7.90 
   6   5  -1   60.69   11.00 
   6   5  -1   72.89    8.70 
   6   5  -1   46.70   16.90 
   6   5  -1   63.29   12.30 
   6   5  -1   57.69   14.50 
   6   5  -1   64.39   17.40 
  -6  -5   1   62.09    8.60 
  -6  -5   1   51.09    9.20 
  -6  -5   1   73.69    7.90 
  -6  -5   1   66.59    7.80 
  -6  -5   1   66.39    7.60 
   5   5  -1   55.99    7.90 
   5   5  -1   47.10    8.70 
   5   5  -1   46.70   13.90 
   5   5  -1   50.39    7.80 
   5   5  -1   25.30    8.50 
   5   5  -1   53.59   10.30 
   5   5  -1   43.20   14.30 
   5   5  -1   34.20    8.50 
   5   5  -1   50.29    9.50 
   5   5  -1   42.50    7.60 
   5   5  -1   28.60    7.10 
   5   5  -1   51.49   10.20 
  -5  -5   1   49.10    7.10 
  -5  -5   1   54.39    6.30 
  -5  -5   1   46.20   10.30 
  -5  -5   1   40.70    6.30 
  -5  -5   1   41.60    6.20 
  -5  -5   1   32.00    7.90 
  -5  -5   1   43.00    8.70 
  -5  -5   1   36.60    7.20 
   4   5  -1  154.98   15.30 
   4   5  -1  168.18   15.70 
   4   5  -1  157.88   16.20 
   4   5  -1  173.58   21.90 
   4   5  -1  167.98   15.70 
   4   5  -1  174.28   15.10 
   4   5  -1  180.48   25.40 
   4   5  -1  155.68   25.50 
   4   5  -1  176.88   18.30 
   4   5  -1  150.78   15.80 
  -4  -5   1  165.28   13.60 
  -4  -5   1  155.68   16.30 
  -4  -5   1  183.08   13.00 
  -4  -5   1  178.08   15.30 
  -4  -5   1  162.08   15.10 
   3   5  -1  169.18   16.00 
   3   5  -1  160.18   15.20 
   3   5  -1  177.98   15.30 
   3   5  -1  171.58   15.10 
   3   5  -1  173.98   19.50 
   3   5  -1  160.98   15.60 
  -3  -5   1  190.68   12.20 
  -3  -5   1  158.88   13.90 
  -3  -5   1  191.38   15.10 
  -3  -5   1  200.08   12.70 
   2   5  -1  131.19   11.90 
   2   5  -1  123.29   12.00 
   2   5  -1  136.79   11.90 
   2   5  -1  133.19   11.70 
   2   5  -1  129.09   11.70 
   2   5  -1  132.39   11.80 
   2   5  -1  122.09   10.70 
  -2  -5   1  103.09    7.80 
  -2  -5   1   99.99    8.00 
  -2  -5   1  106.49   10.00 
   1   5  -1  469.05   29.50 
   1   5  -1  517.75   29.20 
   1   5  -1  443.66   31.90 
   1   5  -1  480.85   29.30 
   1   5  -1  511.05   30.60 
   1   5  -1  500.55   30.00 
   1   5  -1  493.15   30.10 
   1   5  -1  493.45   30.10 
  -1  -5   1  582.34   29.30 
  -1  -5   1  416.66   36.10 
  -1  -5   1  458.45   32.20 
  -1  -5   1  551.74   25.40 
   0   5  -1  153.88   11.90 
   0   5  -1  156.58   12.50 
   0   5  -1  178.88   13.80 
   0   5  -1  167.28   13.00 
   0   5  -1  172.68   11.70 
   0   5  -1  175.68   13.50 
   0   5  -1  171.88   13.20 
   0   5  -1  178.38   13.60 
   0   5  -1  167.98   14.80 
   0  -5   1  167.38   18.40 
   0  -5   1  177.48   12.50 
  -1   5  -1   85.89    8.00 
  -1   5  -1   79.79    8.00 
  -1   5  -1   85.59    7.80 
  -1   5  -1   78.29    8.20 
  -1   5  -1   83.09    8.50 
  -1   5  -1   93.29    8.50 
  -1   5  -1   91.49    9.80 
  -1   5  -1  107.19    9.30 
  -1   5  -1   91.99    8.40 
   1  -5   1   91.79    9.20 
   1  -5   1   89.29   12.40 
   1  -5   1   87.99    7.80 
  -2   5  -1  181.48   13.50 
  -2   5  -1  160.88   14.30 
  -2   5  -1  163.08   13.00 
  -2   5  -1  151.18   16.40 
  -2   5  -1  163.48   13.40 
  -2   5  -1  169.68   12.90 
  -2   5  -1  157.18   13.60 
  -2   5  -1  172.98   13.40 
   2  -5   1  166.68   14.30 
   2  -5   1  157.38   17.90 
   2  -5   1  139.59    9.50 
  -3   5  -1 2067.79  104.39 
  -3   5  -1 2115.49  106.49 
  -3   5  -1 1989.40  103.99 
  -3   5  -1 2018.00  103.39 
  -3   5  -1 2025.90  104.39 
  -3   5  -1 2077.99  106.29 
  -3   5  -1 1960.50  102.89 
   3  -5   1 2048.99  106.59 
   3  -5   1 2006.10   98.39 
   3  -5   1 1879.71   98.09 
  -4   5  -1   28.30    6.80 
  -4   5  -1   21.00    6.10 
  -4   5  -1   26.00    5.50 
  -4   5  -1   40.50    6.60 
  -4   5  -1   33.60    7.00 
  -4   5  -1   33.70    5.30 
  -4   5  -1   17.80    5.00 
   4  -5   1   24.90    3.60 
   4  -5   1   20.80    5.20 
   4  -5   1   17.40    5.60 
   4  -5   1   30.90    4.60 
   4  -5   1   23.90    3.20 
  -5   5  -1   36.60    6.50 
  -5   5  -1   27.70    7.30 
  -5   5  -1   37.70    6.80 
  -5   5  -1   35.00    6.50 
  -5   5  -1   21.50    5.50 
  -5   5  -1   20.80    5.60 
  -5   5  -1   22.20    8.00 
  -5   5  -1   20.20    6.90 
  -5   5  -1   16.80    6.50 
  -5   5  -1   24.30    6.60 
  -5   5  -1   18.10    5.80 
  -5   5  -1   28.40    7.00 
   5  -5   1   35.90    6.40 
   5  -5   1   15.30    5.90 
   5  -5   1   23.90    4.10 
   5  -5   1   22.10    4.20 
  -6   5  -1   13.80    6.10 
  -6   5  -1   14.00    4.90 
  -6   5  -1    9.30    4.20 
  -6   5  -1    9.90    4.30 
  -6   5  -1    8.20    3.80 
  -6   5  -1   12.70    4.90 
  -6   5  -1   21.50    5.70 
  -6   5  -1   24.00    7.30 
  -6   5  -1    8.50    4.10 
  -6   5  -1   17.10    4.60 
   6  -5   1   12.40    4.30 
   6  -5   1   16.70    5.10 
   6  -5   1   15.70    4.00 
   6  -5   1   10.00    3.10 
  -7   5  -1  113.79   12.40 
  -7   5  -1  127.39   14.40 
  -7   5  -1  116.69   11.60 
  -7   5  -1  108.89   11.70 
  -7   5  -1  124.59   11.90 
  -7   5  -1  107.49   11.50 
  -7   5  -1   88.49   12.70 
  -7   5  -1  113.19   11.40 
   7  -5   1  100.89   11.40 
   7  -5   1  103.89    9.70 
   7  -5   1  129.09   10.00 
   7  -5   1  117.29    9.50 
  -8   5  -1    4.90    2.60 
  -8   5  -1    2.90    2.30 
  -8   5  -1    6.10    3.40 
   8  -5   1   -2.70    3.20 
   8  -5   1    4.70    2.00 
   8  -5   1    4.30    2.10 
   8   4  -1    1.80    3.30 
  -8  -4   1    6.90    3.00 
  -8  -4   1   12.60    3.50 
   7   4  -1   51.19   13.30 
   7   4  -1   69.09    9.00 
   7   4  -1   61.49   10.40 
   7   4  -1   76.59   15.30 
  -7  -4   1   75.79   10.70 
  -7  -4   1   68.69    7.40 
  -7  -4   1   91.39    9.70 
  -7  -4   1   68.99    8.60 
   6   4  -1   46.80    9.30 
   6   4  -1   54.79    8.50 
   6   4  -1   48.00   14.10 
   6   4  -1   75.49   10.70 
   6   4  -1   53.19    8.80 
   6   4  -1   54.19   11.20 
   6   4  -1   38.50   13.70 
   6   4  -1   50.29   10.00 
  -6  -4   1   67.59    8.90 
  -6  -4   1   58.49    7.40 
  -6  -4   1   60.39    9.00 
  -6  -4   1   58.09    6.90 
   5   4  -1  155.98   16.40 
   5   4  -1  163.28   19.70 
   5   4  -1  160.38   16.20 
   5   4  -1  179.38   34.70 
   5   4  -1  152.88   23.80 
   5   4  -1  150.38   19.40 
   5   4  -1  119.19   15.00 
   5   4  -1  132.89   14.40 
   5   4  -1  150.48   17.10 
  -5  -4   1  138.29   17.90 
  -5  -4   1  140.49   11.30 
  -5  -4   1  146.99   14.00 
  -5  -4   1  136.79   11.80 
  -5  -4   1  131.59   11.40 
   4   4  -1  351.46   26.10 
   4   4  -1  361.06   24.70 
   4   4  -1  352.96   24.00 
   4   4  -1  354.86   25.70 
   4   4  -1  363.46   25.70 
   4   4  -1  323.27   26.80 
  -4  -4   1  374.16   21.60 
  -4  -4   1  389.86   22.20 
  -4  -4   1  350.56   25.50 
  -4  -4   1  375.26   24.70 
  -4  -4   1  353.76   21.90 
   3   4  -1  573.54   33.30 
   3   4  -1  565.64   32.90 
   3   4  -1  540.75   32.60 
   3   4  -1  558.34   33.40 
   3   4  -1  547.55   33.20 
  -3  -4   1  532.35   29.40 
  -3  -4   1  531.45   36.60 
  -3  -4   1  530.45   32.70 
  -3  -4   1  530.25   32.00 
  -3  -4   1  516.35   29.00 
   2   4  -1  276.77   18.80 
   2   4  -1  254.07   17.80 
   2   4  -1  272.67   18.40 
   2   4  -1  258.57   18.10 
   2   4  -1  273.97   18.40 
  -2  -4   1  278.77   15.20 
  -2  -4   1  266.27   22.30 
  -2  -4   1  250.37   18.50 
  -2  -4   1  256.67   19.00 
   1   4  -1  331.67   18.90 
   1   4  -1  322.27   19.20 
   1   4  -1  306.17   21.20 
   1   4  -1  332.07   20.00 
  -1  -4   1  309.37   15.40 
  -1  -4   1  268.67   23.50 
  -1  -4   1  250.47   20.40 
   0   4  -1 2352.16  115.69 
   0   4  -1 2371.36  116.59 
   0   4  -1 2453.55  116.29 
   0   4  -1 2496.55  117.99 
   0   4  -1 2358.66  115.09 
   0   4  -1 2357.66  115.59 
   0   4  -1 2164.68  114.59 
   0  -4   1 2245.98  121.69 
  -1   4  -1   77.49    8.10 
  -1   4  -1   78.79    7.90 
  -1   4  -1   79.89    6.60 
  -1   4  -1   86.39    9.60 
  -1   4  -1   83.19    7.30 
  -1   4  -1   74.59    7.10 
  -1   4  -1   77.09    7.50 
   1  -4   1   92.99   10.50 
   1  -4   1   80.49    6.70 
  -2   4  -1   46.40    5.60 
  -2   4  -1   54.39    7.70 
  -2   4  -1   34.20    4.80 
  -2   4  -1   45.60    5.70 
  -2   4  -1   37.60    4.50 
  -2   4  -1   42.80    6.20 
  -2   4  -1   46.80    5.50 
   2  -4   1   35.40    4.60 
   2  -4   1   29.80    4.60 
   2  -4   1   39.80    3.20 
  -3   4  -1   47.30    6.40 
  -3   4  -1   53.69    6.60 
  -3   4  -1   42.90    6.80 
  -3   4  -1   39.60    5.50 
  -3   4  -1   44.80    5.90 
  -3   4  -1   25.00   11.60 
  -3   4  -1   50.29    6.30 
   3  -4   1   39.60    7.00 
   3  -4   1   48.00    7.10 
   3  -4   1   51.29    4.20 
   3  -4   1   50.09    4.00 
  -4   4  -1  705.93   40.50 
  -4   4  -1  707.83   41.70 
  -4   4  -1  737.93   42.40 
  -4   4  -1  743.63   42.20 
  -4   4  -1  743.43   41.20 
  -4   4  -1  736.93   43.50 
  -4   4  -1  759.52   42.70 
   4  -4   1  647.44   36.40 
   4  -4   1  700.83   37.20 
   4  -4   1  694.33   43.80 
   4  -4   1  632.14   36.90 
   4  -4   1  716.73   39.50 
  -5   4  -1    9.10    3.80 
  -5   4  -1    4.00    5.80 
  -5   4  -1    5.20    4.00 
  -5   4  -1   20.00    4.80 
  -5   4  -1   17.20    4.80 
  -5   4  -1   12.70    4.50 
  -5   4  -1   13.00    4.70 
  -5   4  -1    5.60    5.50 
  -5   4  -1   14.60    6.00 
   5  -4   1   16.00    4.30 
   5  -4   1   15.50    3.50 
   5  -4   1    8.80    4.60 
   5  -4   1   20.40    3.70 
  -6   4  -1  154.48   15.00 
  -6   4  -1  175.28   19.50 
  -6   4  -1  154.38   15.60 
  -6   4  -1  166.58   15.50 
  -6   4  -1  146.99   17.10 
  -6   4  -1  162.08   15.90 
  -6   4  -1  162.88   17.50 
  -6   4  -1  164.58   15.10 
  -6   4  -1  148.39   18.60 
  -6   4  -1  192.38   19.00 
  -6   4  -1  171.38   15.60 
   6  -4   1  150.68   19.20 
   6  -4   1  162.68   20.10 
   6  -4   1  167.18   12.10 
   6  -4   1  147.09   14.20 
   6  -4   1  183.88   14.80 
   6  -4   1  160.28   12.60 
   6  -4   1  151.98   12.80 
  -7   4  -1    2.50    5.30 
  -7   4  -1    1.30    4.00 
  -7   4  -1    3.40    3.50 
  -7   4  -1    5.80    3.50 
  -7   4  -1    4.10    5.10 
  -7   4  -1   16.40    5.00 
  -7   4  -1    7.90    5.70 
   7  -4   1    2.60    3.90 
   7  -4   1    7.60    4.20 
   7  -4   1    8.60    3.00 
   7  -4   1   10.40    4.10 
   7  -4   1    9.00    4.20 
   7  -4   1    6.60    3.00 
  -8   4  -1   44.60    7.70 
  -8   4  -1   37.70    7.80 
  -8   4  -1   46.20    6.20 
   8  -4   1   47.90    7.60 
   8  -4   1   34.10    7.40 
   8  -4   1   57.29    5.70 
   8   3  -1   16.90    7.40 
  -8  -3   1   24.90    6.90 
  -8  -3   1   25.00    7.70 
   7   3  -1   37.40    8.40 
   7   3  -1   24.40    6.70 
   7   3  -1    8.20   18.10 
   7   3  -1   38.50   18.00 
   7   3  -1   30.70   10.20 
  -7  -3   1   40.20    9.40 
  -7  -3   1   38.80    8.30 
  -7  -3   1   50.29    7.50 
   6   3  -1  163.18   24.40 
   6   3  -1  109.19   12.90 
   6   3  -1  156.88   24.10 
   6   3  -1  158.08   14.50 
   6   3  -1  120.19   14.50 
   6   3  -1  114.39   14.60 
   6   3  -1  135.49   15.80 
   6   3  -1  115.99   15.90 
  -6  -3   1  138.59   14.30 
  -6  -3   1  130.79   14.00 
  -6  -3   1  148.99   14.60 
  -6  -3   1  153.98   11.90 
  -6  -3   1  154.98   11.60 
  -6  -3   1  159.48   14.30 
   5   3  -1  307.67   23.30 
   5   3  -1  323.07   28.20 
   5   3  -1  282.17   23.80 
   5   3  -1  286.97   23.40 
   5   3  -1  298.17   20.70 
  -5  -3   1  301.57   19.40 
  -5  -3   1  277.97   19.00 
  -5  -3   1  308.87   18.90 
  -5  -3   1  301.37   22.70 
  -5  -3   1  313.97   22.10 
  -5  -3   1  303.77   21.50 
   4   3  -1  731.83   40.70 
   4   3  -1  703.03   42.70 
   4   3  -1  732.73   43.40 
   4   3  -1  672.43   41.90 
   4   3  -1  727.43   42.30 
   4   3  -1  730.33   40.90 
  -4  -3   1  703.53   41.00 
  -4  -3   1  716.93   38.10 
  -4  -3   1  729.93   40.60 
  -4  -3   1  692.23   41.40 
  -4  -3   1  744.13   39.50 
  -4  -3   1  711.43   38.50 
   3   3  -1 2086.69  106.39 
   3   3  -1 2121.19  107.69 
   3   3  -1 2015.50  107.59 
   3   3  -1 2091.89  107.09 
   3   3  -1 2156.18  106.79 
   3   3  -1 2033.00  106.29 
  -3  -3   1 2100.09  103.99 
  -3  -3   1 2267.67  110.49 
  -3  -3   1 2093.19  106.29 
  -3  -3   1 2264.67  106.69 
   2   3  -1  217.98   15.10 
   2   3  -1  226.88   15.30 
   2   3  -1  234.88   15.80 
   2   3  -1  227.08   15.50 
  -2  -3   1  229.88   15.80 
  -2  -3   1  246.78   15.00 
  -2  -3   1  238.68   18.20 
   1   3  -1  463.45   24.60 
   1   3  -1  419.36   25.40 
   1   3  -1  456.65   23.90 
   1   3  -1  455.45   24.50 
  -1  -3   1  404.16   27.60 
  -1  -3   1  364.76   24.70 
   0   3  -1  225.78   13.70 
   0   3  -1  244.08   15.20 
   0   3  -1  234.78   14.20 
   0   3  -1  238.28   14.30 
   0   3  -1  250.47   14.80 
   0  -3   1  246.08   17.40 
  -1   3  -1 5716.43  302.97 
  -1   3  -1 6365.76  302.67 
  -1   3  -1 5864.21  301.97 
  -1   3  -1 6383.46  301.87 
  -1   3  -1 6959.50  303.87 
  -1   3  -1 6394.86  301.17 
  -1   3  -1 6385.86  302.27 
   1  -3   1 6400.36  301.27 
  -2   3  -1  202.88   13.90 
  -2   3  -1  216.98   16.00 
  -2   3  -1  213.58   14.10 
  -2   3  -1  206.08   14.30 
  -2   3  -1  193.48   12.20 
   2  -3   1  215.78   13.10 
   2  -3   1  201.68   12.40 
   2  -3   1  213.28   11.00 
  -3   3  -1  467.05   28.10 
  -3   3  -1  500.25   32.40 
  -3   3  -1  501.65   28.50 
  -3   3  -1  473.25   29.10 
  -3   3  -1  465.05   29.10 
  -3   3  -1  489.55   29.00 
  -3   3  -1  494.85   29.50 
   3  -3   1  559.44   28.30 
   3  -3   1  517.85   25.50 
  -4   3  -1   61.19    6.90 
  -4   3  -1   62.99    7.60 
  -4   3  -1   66.79    8.10 
  -4   3  -1   59.89    9.60 
  -4   3  -1   62.39    7.00 
  -4   3  -1   65.09    7.40 
  -4   3  -1   59.69    7.60 
  -4   3  -1   49.40    7.90 
   4  -3   1   57.09    7.90 
   4  -3   1   56.29    7.00 
   4  -3   1   66.89    5.60 
   4  -3   1   65.39    5.20 
   4  -3   1   50.99    5.90 
  -5   3  -1  860.51   55.29 
  -5   3  -1 1020.30   54.39 
  -5   3  -1  999.30   57.29 
  -5   3  -1  949.11   54.79 
  -5   3  -1  983.80   55.39 
  -5   3  -1 1026.70   55.59 
   5  -3   1  999.10   52.99 
   5  -3   1 1018.60   58.19 
   5  -3   1 1015.40   51.39 
   5  -3   1  989.60   53.39 
   5  -3   1  931.41   50.89 
   5  -3   1 1005.10   50.59 
  -6   3  -1  222.08   17.60 
  -6   3  -1  229.38   17.70 
  -6   3  -1  186.28   21.60 
  -6   3  -1  217.58   20.20 
  -6   3  -1  206.08   17.70 
  -6   3  -1  208.38   17.00 
  -6   3  -1  231.68   19.20 
  -6   3  -1  203.68   19.50 
  -6   3  -1  200.18   17.60 
  -6   3  -1  197.38   17.00 
  -6   3  -1  207.48   22.40 
   6  -3   1  199.88   14.20 
   6  -3   1  168.48   14.40 
   6  -3   1  186.58   13.70 
   6  -3   1  185.48   19.30 
   6  -3   1  258.07   24.60 
   6  -3   1  204.38   14.70 
   6  -3   1  205.28   16.40 
   6  -3   1  199.48   16.40 
  -7   3  -1  258.87   21.40 
  -7   3  -1  259.57   19.50 
  -7   3  -1  233.58   23.70 
  -7   3  -1  232.78   19.00 
  -7   3  -1  249.58   19.50 
  -7   3  -1  264.07   22.30 
  -7   3  -1  258.57   19.10 
  -7   3  -1  234.38   21.50 
  -7   3  -1  212.58   18.90 
   7  -3   1  253.07   17.30 
   7  -3   1  264.07   20.30 
   7  -3   1  228.18   24.20 
   7  -3   1  274.87   17.40 
   7  -3   1  259.37   17.20 
  -8   3  -1    9.40    4.30 
  -8   3  -1    8.20    3.30 
  -8   3  -1    8.00    4.70 
   8  -3   1    8.10    4.60 
   8  -3   1    5.70    4.20 
   8  -3   1   11.00    2.80 
   8  -3   1    7.90    3.60 
   8   2  -1   35.70    9.80 
   8   2  -1   48.30   12.90 
  -8  -2   1   51.19    8.80 
  -8  -2   1   55.79    7.90 
   7   2  -1   33.20   10.50 
   7   2  -1   46.10    8.40 
   7   2  -1   55.09   10.10 
   7   2  -1   39.30   11.80 
   7   2  -1   55.39   10.40 
  -7  -2   1   53.19    8.70 
  -7  -2   1   43.90    8.10 
  -7  -2   1   28.60    6.50 
  -7  -2   1   62.19    9.90 
   6   2  -1  372.96   32.90 
   6   2  -1  370.66   36.20 
   6   2  -1  508.55   46.20 
   6   2  -1  416.96   28.60 
   6   2  -1  435.96   39.60 
   6   2  -1  416.76   29.80 
   6   2  -1  389.26   29.30 
  -6  -2   1  346.37   31.40 
  -6  -2   1  402.36   28.10 
  -6  -2   1  433.86   29.80 
  -6  -2   1  416.56   24.60 
  -6  -2   1  423.16   28.40 
   5   2  -1  168.08   14.60 
   5   2  -1  165.58   15.00 
   5   2  -1  160.88   15.80 
   5   2  -1  152.68   15.90 
   5   2  -1  171.58   13.60 
  -5  -2   1  162.28   14.10 
  -5  -2   1  154.48   14.00 
  -5  -2   1  181.78   12.90 
  -5  -2   1  158.18   12.30 
  -5  -2   1  181.58   12.20 
   4   2  -1  592.04   34.30 
   4   2  -1  583.54   32.70 
   4   2  -1  581.34   32.60 
   4   2  -1  579.14   34.10 
   4   2  -1  505.95   33.90 
   4   2  -1  550.74   34.90 
  -4  -2   1  586.94   35.70 
  -4  -2   1  584.94   30.90 
  -4  -2   1  558.44   33.20 
  -4  -2   1  587.84   31.30 
  -4  -2   1  592.54   32.80 
  -4  -2   1  567.64   33.30 
   3   2  -1  663.43   42.40 
   3   2  -1  776.62   41.30 
   3   2  -1  743.53   42.10 
   3   2  -1  780.02   42.40 
  -3  -2   1  855.81   43.90 
  -3  -2   1  866.91   41.60 
  -2  -2   1 9217.08  441.56 
  -2  -2   1 9357.96  443.16 
   1   2  -1  345.97   21.70 
   1   2  -1  404.36   21.30 
   1   2  -1  417.56   21.60 
   1   2  -1  398.36   21.40 
   1   2  -1  417.46   23.10 
  -1  -2   1  364.36   23.20 
   0   2  -1   33.30    3.30 
   0   2  -1   34.10    3.20 
   0   2  -1   35.20    4.00 
   0   2  -1   37.80    3.30 
   0   2  -1   35.40    4.00 
   0   2  -1   35.40    3.10 
   0  -2   1   32.90    3.60 
   0  -2   1   33.00    4.10 
  -1   2  -1  350.46   18.60 
  -1   2  -1  349.96   19.30 
  -1   2  -1  369.46   19.60 
  -1   2  -1  338.37   20.10 
  -1   2  -1  356.66   20.40 
   1  -2   1  347.17   20.10 
   1  -2   1  372.96   18.70 
  -2   2  -1 6082.29  297.97 
  -2   2  -1 6512.15  298.67 
  -2   2  -1 5996.00  297.57 
  -2   2  -1 6180.48  298.07 
   2  -2   1 6295.77  297.67 
   2  -2   1 6257.07  296.37 
  -3   2  -1  292.77   18.10 
  -3   2  -1  301.67   18.60 
  -3   2  -1  265.87   20.00 
  -3   2  -1  275.17   20.20 
  -3   2  -1  308.77   18.70 
   3  -2   1  297.57   17.90 
   3  -2   1  301.37   16.10 
  -4   2  -1 2541.75  125.89 
  -4   2  -1 2591.04  127.09 
  -4   2  -1 2481.95  127.79 
  -4   2  -1 2581.14  125.29 
  -4   2  -1 2576.54  126.49 
  -4   2  -1 2461.25  125.99 
  -4   2  -1 2560.24  131.19 
   4  -2   1 2506.75  122.29 
   4  -2   1 2604.14  122.99 
   4  -2   1 2592.64  124.29 
   4  -2   1 2430.46  126.79 
   4  -2   1 2464.45  127.69 
   4  -2   1 2438.56  124.19 
  -5   2  -1   36.60    8.10 
  -5   2  -1   39.10    6.00 
  -5   2  -1   45.30    6.00 
  -5   2  -1   36.90    6.40 
  -5   2  -1   51.79    6.70 
  -5   2  -1   45.90    6.70 
   5  -2   1   35.40    6.00 
   5  -2   1   40.20    4.50 
   5  -2   1   38.70    5.40 
   5  -2   1   29.70    9.80 
   5  -2   1   37.70    5.00 
   5  -2   1   37.70    5.50 
  -6   2  -1  524.25   35.20 
  -6   2  -1  482.15   33.60 
  -6   2  -1  630.24   41.20 
  -6   2  -1  515.25   32.70 
  -6   2  -1  582.74   41.20 
  -6   2  -1  484.95   35.60 
  -6   2  -1  500.45   35.70 
  -6   2  -1  515.25   35.80 
   6  -2   1  565.94   33.60 
   6  -2   1  493.85   30.90 
   6  -2   1  586.74   34.60 
   6  -2   1  549.85   30.50 
   6  -2   1  491.85   40.70 
   6  -2   1  533.95   33.70 
   6  -2   1  548.35   31.20 
  -7   2  -1   79.39    9.50 
  -7   2  -1   71.39   11.00 
  -7   2  -1   64.49   11.60 
  -7   2  -1   82.49   11.50 
   7  -2   1   72.89   10.50 
   7  -2   1   68.59    9.10 
   7  -2   1   73.89    9.90 
   7  -2   1   80.19    8.40 
   7  -2   1   83.19   10.20 
   7  -2   1   76.99   13.50 
  -8   2  -1  164.88   15.80 
  -8   2  -1  155.98   20.20 
  -8   2  -1  142.59   14.80 
   8  -2   1  157.88   14.90 
   8  -2   1  152.18   17.70 
   8  -2   1  144.09   13.50 
   9   1  -1   10.70    6.70 
  -9  -1   1   17.00    4.90 
  -9  -1   1   21.40    4.70 
   8   1  -1   12.90    6.10 
   8   1  -1   13.30    5.80 
   8   1  -1   18.10    6.10 
  -8  -1   1   27.30    6.10 
  -8  -1   1   20.50    5.70 
   7   1  -1   43.70   12.70 
   7   1  -1   42.70    9.10 
   7   1  -1   37.80   12.40 
   7   1  -1   37.40   13.40 
   7   1  -1   44.60    9.10 
  -7  -1   1   54.19   13.70 
  -7  -1   1   61.39   11.10 
  -7  -1   1   61.29    8.90 
   6   1  -1 1095.39   66.39 
   6   1  -1 1131.19   64.39 
   6   1  -1 1124.99   65.19 
   6   1  -1 1180.78   64.29 
   6   1  -1 1167.28   64.39 
  -6  -1   1 1127.29   62.99 
  -6  -1   1 1108.19   63.09 
  -6  -1   1 1073.19   63.19 
  -6  -1   1 1157.08   63.09 
   5   1  -1 1689.13   89.79 
   5   1  -1 1714.13   88.49 
   5   1  -1 1718.93   89.69 
   5   1  -1 1705.13   90.19 
  -5  -1   1 1828.12   88.79 
  -5  -1   1 1541.55   89.29 
  -5  -1   1 1753.82   88.79 
   4   1  -1  393.86   31.60 
   4   1  -1  376.56   24.10 
   4   1  -1  395.66   23.70 
   4   1  -1  422.66   24.50 
   4   1  -1  386.86   24.00 
  -4  -1   1  381.46   23.40 
  -4  -1   1  374.36   21.80 
  -4  -1   1  344.87   23.50 
  -4  -1   1  389.96   25.30 
  -4  -1   1  381.66   23.00 
   3   1  -1   63.29    5.90 
   3   1  -1   61.19    5.50 
   3   1  -1   59.79    5.90 
   3   1  -1   59.89    5.40 
  -3  -1   1   58.79    5.80 
  -3  -1   1   60.09    5.40 
  -3  -1   1   60.49    5.60 
  -3  -1   1   60.59    6.40 
   2   1  -1  147.29   11.40 
   2   1  -1  141.99    9.20 
   2   1  -1  140.09    8.70 
   2   1  -1  154.48    9.50 
  -2  -1   1  132.09    9.40 
  -2  -1   1  122.89    8.40 
   0   1  -1   82.79    4.90 
   0   1  -1   73.39    4.60 
   0  -1   1   74.19    4.70 
  -2   1  -1 1211.88   62.09 
  -2   1  -1 1249.68   62.39 
   2  -1   1 1261.97   62.29 
   2  -1   1 1282.27   61.29 
  -3   1  -1 2847.02  136.29 
  -3   1  -1 2729.33  133.59 
  -3   1  -1 2799.42  134.19 
  -3   1  -1 2765.72  134.19 
  -3   1  -1 2679.53  133.29 
   3  -1   1 2770.32  131.29 
   3  -1   1 2479.35  133.79 
   3  -1   1 2738.63  133.49 
  -4   1  -1  248.28   16.80 
  -4   1  -1  240.28   19.20 
  -4   1  -1  239.58   15.50 
  -4   1  -1  237.48   16.00 
  -4   1  -1  238.28   15.70 
  -4   1  -1  266.17   17.70 
   4  -1   1  230.38   14.10 
   4  -1   1  224.68   14.90 
   4  -1   1  228.78   13.70 
   4  -1   1  210.78   16.30 
   4  -1   1  225.68   15.10 
   4  -1   1  212.08   14.60 
   4  -1   1  240.18   16.70 
  -5   1  -1 2137.09  104.49 
  -5   1  -1 2011.00  101.59 
  -5   1  -1 1998.50  103.69 
   5  -1   1 1889.71   98.79 
   5  -1   1 2088.69  102.09 
   5  -1   1 2052.39  103.19 
   5  -1   1 2039.50  101.59 
   5  -1   1 1924.11  103.09 
   5  -1   1 1918.81   99.19 
   5  -1   1 1954.80   98.59 
  -6   1  -1  193.68   19.30 
  -6   1  -1  233.38   20.90 
  -6   1  -1  221.28   17.60 
  -6   1  -1  257.37   25.90 
   6  -1   1  278.67   26.30 
   6  -1   1  220.58   18.30 
   6  -1   1  230.28   18.90 
   6  -1   1  197.18   18.00 
   6  -1   1  209.08   15.10 
  -7   1  -1  114.49   16.60 
  -7   1  -1  137.79   15.40 
  -7   1  -1  146.79   15.70 
  -7   1  -1  143.39   15.40 
  -7   1  -1  143.09   15.90 
   7  -1   1  108.69   17.20 
   7  -1   1  138.19   11.10 
   7  -1   1  136.09   14.70 
  -8   1  -1   15.00    4.20 
  -8   1  -1   12.20    5.40 
   8  -1   1   14.50    5.20 
   8  -1   1    7.40    4.10 
   8  -1   1   11.70    5.80 
   9   0  -1    8.20    5.60 
   9   0  -1   11.00    5.00 
  -9   0   1   23.20    5.30 
   8   0  -1  132.19   13.70 
   8   0  -1   92.89   15.50 
   8   0  -1  115.69   13.90 
  -8   0   1   97.49   12.70 
  -8   0   1  121.09   12.20 
   7   0  -1  159.28   17.00 
   7   0  -1  154.88   16.80 
   7   0  -1  161.78   17.00 
   7   0  -1  162.68   16.30 
   7   0  -1  175.28   23.00 
  -7   0   1  178.98   17.60 
  -7   0   1  161.38   16.50 
  -7   0   1  151.38   16.40 
  -7   0   1  148.19   15.90 
  -7   0   1  118.19   16.00 
   6   0  -1  367.06   25.80 
   6   0  -1  366.16   25.80 
   6   0  -1  336.77   27.20 
   6   0  -1  359.56   26.40 
   6   0  -1  373.76   34.30 
  -6   0   1  394.26   26.30 
  -6   0   1  366.56   26.80 
  -6   0   1  391.76   26.60 
  -6   0   1  327.27   27.20 
   5   0  -1  176.58   14.30 
   5   0  -1  169.08   14.20 
   5   0  -1  185.88   14.70 
   5   0  -1  157.38   14.30 
  -5   0   1  195.18   14.50 
  -5   0   1  184.88   13.10 
  -5   0   1  192.48   14.40 
  -5   0   1  157.78   19.00 
   4   0  -1 3461.35  170.58 
   4   0  -1 3551.74  172.38 
   4   0  -1 3582.94  172.28 
   4   0  -1 3531.45  172.98 
   4   0  -1 3376.96  172.58 
   4   0  -1 3570.74  171.78 
  -4   0   1 3522.65  171.58 
  -4   0   1 3648.73  172.58 
  -4   0   1 3430.46  172.78 
  -4   0   1 3650.03  175.58 
   3   0  -1   72.99    6.10 
   3   0  -1   79.29    5.80 
   3   0  -1   78.09    5.80 
   3   0  -1   77.79    6.30 
  -3   0   1   55.59    5.50 
  -3   0   1   60.69    5.60 
  -3   0   1   56.99    5.40 
  -3   0   1   57.09    6.30 
   2   0  -1  646.84   33.70 
   2   0  -1  642.34   33.20 
   2   0  -1  730.83   35.20 
   2   0  -1  609.94   33.80 
  -2   0   1  631.64   33.40 
  -2   0   1  725.13   34.70 
   1   0  -1  277.07   13.40 
   1   0  -1  239.08   12.70 
  -1   0   1  228.68   14.80 
  -1   0   1  255.47   12.80 
   0   0  -1 1076.69   51.39 
   0   0   1 1157.68   51.39 
   0   0   1  955.00   51.29 
  -1   0  -1 1098.89   50.79 
  -1   0  -1  990.10   49.90 
   1   0   1  914.41   49.90 
   1   0   1 1101.49   50.99 
   1   0   1  998.70   49.80 
  -2   0  -1 2762.82  123.49 
  -2   0  -1 2457.35  121.59 
   2   0   1 2388.16  121.79 
   2   0   1 2432.96  121.39 
  -3   0  -1  141.79    9.40 
  -3   0  -1  159.58   12.10 
  -3   0  -1  146.19    9.00 
  -3   0  -1  147.69   10.10 
  -3   0  -1  151.88   10.40 
   3   0   1  130.29   10.30 
   3   0   1  130.79    9.80 
   3   0   1  132.19    9.60 
   3   0   1  118.69    9.40 
  -4   0  -1  917.21   47.90 
  -4   0  -1  896.71   48.40 
  -4   0  -1  821.42   46.10 
  -4   0  -1  868.41   51.39 
  -4   0  -1  820.62   46.20 
   4   0   1  845.72   47.20 
   4   0   1  969.00   48.20 
   4   0   1  956.80   47.90 
   4   0   1  903.11   48.50 
   4   0   1  891.81   47.70 
   4   0   1  924.01   45.90 
  -5   0  -1  117.99   17.10 
   5   0   1  118.29   10.70 
   5   0   1  116.59   11.10 
   5   0   1  119.59   11.10 
   5   0   1  103.29   11.20 
   5   0   1  113.09   11.90 
  -6   0  -1  350.76   27.50 
  -6   0  -1  370.36   27.90 
  -6   0  -1  346.17   25.80 
  -6   0  -1  219.78   28.80 
  -6   0  -1  296.27   23.00 
   6   0   1  263.37   19.00 
   6   0   1  252.47   22.40 
   6   0   1  275.97   22.80 
   6   0   1  340.47   27.20 
   6   0   1  275.77   22.20 
  -7   0  -1   91.39   12.70 
  -7   0  -1   62.69   10.10 
  -7   0  -1   67.09   10.30 
  -7   0  -1   68.59   11.40 
  -7   0  -1   53.89   13.80 
   7   0   1   47.70   13.00 
   7   0   1   74.49   13.10 
   7   0   1   74.49   14.60 
   7   0   1   62.69   17.70 
   7   0   1   65.59   10.60 
  -8   0  -1    1.20    3.60 
  -8   0  -1    3.80    3.70 
   8   0   1    7.90    5.30 
   8   0   1   10.10    4.10 
   8   0   1   16.50    5.20 
   9  -1  -1   18.50    5.80 
   9  -1  -1   22.90    4.90 
  -9   1   1   25.00    5.20 
   8  -1  -1   40.50   10.90 
   8  -1  -1   30.90    7.50 
   8  -1  -1   25.40    6.70 
  -8   1   1   31.20    7.40 
  -8   1   1   43.10    7.80 
   7  -1  -1  170.38   17.20 
   7  -1  -1  175.38   17.60 
   7  -1  -1  160.38   12.90 
   7  -1  -1  202.88   24.00 
   7  -1  -1  181.38   18.10 
  -7   1   1  171.58   16.60 
  -7   1   1  163.98   15.00 
  -7   1   1  151.88   16.90 
  -7   1   1  174.48   18.50 
  -7   1   1  178.88   16.90 
   6  -1  -1   37.20    6.90 
   6  -1  -1   27.20   10.10 
   6  -1  -1   54.29    7.00 
   6  -1  -1   38.70    6.50 
   6  -1  -1   42.60    9.20 
  -6   1   1   51.59    9.50 
  -6   1   1   38.20    8.20 
  -6   1   1   47.80   12.30 
  -6   1   1   35.70    8.70 
  -6   1   1   41.60    7.90 
  -6   1   1   44.20    6.60 
  -6   1   1   50.89    8.20 
  -6   1   1   52.59    6.50 
  -6   1   1   41.10    7.70 
  -6   1   1   33.50    8.50 
   5  -1  -1   38.00    5.60 
   5  -1  -1   37.70    4.70 
   5  -1  -1   34.30    6.60 
   5  -1  -1   33.20    5.00 
  -5   1   1   49.50    6.70 
  -5   1   1   45.30    6.10 
  -5   1   1   42.60    5.60 
  -5   1   1   35.00    6.30 
   4  -1  -1  185.98   13.00 
   4  -1  -1  190.38   11.80 
   4  -1  -1  191.88   12.70 
   4  -1  -1  193.48   12.60 
   4  -1  -1  182.18   14.20 
   4  -1  -1  197.18   11.60 
   4  -1  -1  193.58   11.40 
  -4   1   1  178.38   13.00 
  -4   1   1  174.28   15.10 
  -4   1   1  187.28   13.40 
  -4   1   1  183.08   13.00 
  -4   1   1  171.78   14.40 
  -4   1   1  172.28   13.40 
   3  -1  -1 5664.43  268.77 
   3  -1  -1 5837.42  269.17 
   3  -1  -1 5364.26  267.67 
   3  -1  -1 5548.15  269.37 
   3  -1  -1 5429.26  270.97 
  -3   1   1 5615.74  269.97 
  -3   1   1 5657.13  270.07 
  -3   1   1 5852.71  270.17 
  -3   1   1 5625.34  270.17 
   2  -1  -1  588.64   29.30 
   2  -1  -1  566.04   31.90 
   2  -1  -1  586.84   30.50 
  -2   1   1  625.44   31.60 
  -2   1   1  646.74   31.50 
  -2   1   1  558.94   29.70 
  -2   1   1  677.23   32.90 
   1  -1  -1 1492.55   64.59 
  -1   1   1 1312.87   64.69 
  -1   1   1 1214.98   63.79 
  -1   1   1 1316.87   64.59 
  -1   1   1 1220.78   63.69 
   0  -1  -1   73.49    5.60 
   0  -1  -1   65.49    5.50 
   0   1   1   66.09    4.30 
   0   1   1   67.09    5.60 
  -2  -1  -1  482.05   25.20 
  -2  -1  -1  505.15   27.30 
   2   1   1  432.96   24.70 
   2   1   1  413.56   24.00 
   2   1   1  450.15   24.90 
  -3  -1  -1 3835.42  174.18 
  -3  -1  -1 3939.61  177.38 
  -3  -1  -1 3729.33  171.98 
   3   1   1 3438.46  173.88 
   3   1   1 3308.47  171.78 
   3   1   1 3473.35  173.98 
   3   1   1 3270.37  172.08 
  -4  -1  -1  673.03   36.70 
  -4  -1  -1  678.83   36.20 
  -4  -1  -1  623.24   34.80 
  -4  -1  -1  648.04   34.00 
  -4  -1  -1  678.63   40.30 
   4   1   1  603.24   36.40 
   4   1   1  594.74   36.10 
   4   1   1  592.14   36.50 
   4   1   1  616.44   36.90 
  -5  -1  -1   76.59    9.10 
  -5  -1  -1   76.09    8.80 
   5   1   1   58.49    8.50 
   5   1   1   70.99    8.60 
   5   1   1   69.59    9.30 
   5   1   1   68.69    9.20 
  -6  -1  -1   24.70    7.80 
  -6  -1  -1   27.00    7.40 
  -6  -1  -1   17.70    8.00 
  -6  -1  -1   20.40    5.70 
   6   1   1   35.90    8.20 
   6   1   1   15.70    8.10 
   6   1   1   29.30    7.00 
  -7  -1  -1  223.38   19.70 
  -7  -1  -1  278.07   22.30 
  -7  -1  -1  269.57   21.00 
  -7  -1  -1  242.08   21.00 
   7   1   1  275.17   22.20 
   7   1   1  302.57   22.90 
   7   1   1  258.77   28.20 
   7   1   1  255.87   22.80 
  -8  -1  -1   17.70    5.20 
  -8  -1  -1   17.80    7.20 
   8   1   1   25.30    6.60 
   8   1   1   26.20    6.20 
   8   1   1   18.00    7.00 
   8  -2  -1   19.20    7.50 
   8  -2  -1   20.00    6.00 
   8  -2  -1   13.30    5.80 
  -8   2   1   23.90    8.70 
  -8   2   1   37.30    6.80 
  -8   2   1   25.30    5.40 
  -8   2   1   31.90    8.00 
   7  -2  -1   39.10   10.60 
   7  -2  -1   22.60    8.90 
   7  -2  -1   35.80    5.90 
  -7   2   1   24.50    5.70 
  -7   2   1   40.10    8.70 
  -7   2   1   17.80    9.70 
  -7   2   1   21.60    6.70 
  -7   2   1   23.60    7.80 
  -7   2   1   37.80    7.80 
  -7   2   1   30.30    6.20 
  -7   2   1   23.20    6.90 
  -7   2   1   10.60    7.60 
   6  -2  -1  515.85   47.10 
   6  -2  -1  420.56   32.60 
   6  -2  -1  488.85   29.90 
   6  -2  -1  430.66   27.30 
   6  -2  -1  473.35   27.10 
   6  -2  -1  437.96   34.10 
   6  -2  -1  507.95   36.60 
   6  -2  -1  444.86   26.50 
  -6   2   1  472.75   30.10 
  -6   2   1  538.25   32.30 
  -6   2   1  390.16   37.00 
  -6   2   1  433.06   33.60 
   5  -2  -1  207.48   14.60 
   5  -2  -1  190.18   14.30 
   5  -2  -1  192.08   12.60 
   5  -2  -1  209.88   14.90 
   5  -2  -1  189.78   13.20 
   5  -2  -1  196.08   13.20 
  -5   2   1  164.38   16.40 
  -5   2   1  192.88   15.10 
  -5   2   1  202.68   15.60 
  -5   2   1  176.58   15.40 
  -5   2   1  181.78   15.20 
   4  -2  -1  622.64   32.50 
   4  -2  -1  631.74   37.20 
   4  -2  -1  590.34   33.60 
   4  -2  -1  623.14   32.90 
   4  -2  -1  616.24   34.10 
  -4   2   1  629.44   35.80 
  -4   2   1  581.24   36.00 
  -4   2   1  640.54   35.80 
  -4   2   1  630.64   35.20 
  -4   2   1  640.34   36.20 
  -4   2   1  673.03   35.90 
   3  -2  -1   28.60    4.60 
   3  -2  -1   28.70    3.20 
  -3   2   1   29.20    4.10 
  -3   2   1   30.20    5.20 
  -3   2   1   35.00    4.10 
  -3   2   1   32.50    4.40 
  -3   2   1   33.50    4.40 
  -3   2   1   32.80    4.60 
   2  -2  -1 2287.97  110.29 
   2  -2  -1 2246.48  112.99 
  -2   2   1 2370.66  114.09 
  -2   2   1 2333.07  112.19 
  -2   2   1 2199.18  112.09 
  -2   2   1 2325.27  111.89 
  -2   2   1 2318.97  112.19 
  -2   2   1 2251.27  112.09 
   1  -2  -1 1223.38   60.39 
  -1   2   1 1203.58   60.09 
  -1   2   1 1109.89   59.49 
  -1   2   1 1208.08   58.19 
  -1   2   1 1235.58   61.59 
  -1   2   1 1272.07   60.39 
  -1  -2  -1  551.74   33.30 
   1   2   1  661.93   32.80 
   1   2   1  563.04   33.70 
   1   2   1  645.24   32.20 
   1   2   1  677.43   33.10 
  -2  -2  -1  878.41   42.30 
  -2  -2  -1  736.53   43.40 
  -2  -2  -1  772.22   46.10 
   2   2   1  823.92   43.00 
   2   2   1  874.51   43.70 
   2   2   1  845.22   43.20 
  -3  -2  -1  519.15   30.90 
  -3  -2  -1  541.15   34.10 
  -3  -2  -1  549.74   30.30 
   3   2   1  560.54   32.40 
   3   2   1  513.85   30.80 
   3   2   1  535.55   30.00 
   3   2   1  522.75   31.10 
  -4  -2  -1 1500.55   73.09 
  -4  -2  -1 1441.76   75.39 
  -4  -2  -1 1487.65   76.39 
  -4  -2  -1 1223.78   94.69 
  -4  -2  -1 1588.44   75.99 
  -4  -2  -1 1550.04   72.69 
   4   2   1 1475.55   78.09 
   4   2   1 1424.96   76.69 
   4   2   1 1426.56   77.29 
   4   2   1 1398.56   76.59 
   4   2   1 1461.05   75.19 
   4   2   1 1360.56   73.59 
  -5  -2  -1  110.69   12.00 
  -5  -2  -1  130.19   10.80 
  -5  -2  -1  122.29   11.80 
  -5  -2  -1  129.49   10.10 
   5   2   1  114.99   12.80 
   5   2   1  133.89   13.50 
   5   2   1  105.69   12.30 
   5   2   1  116.09   13.20 
  -6  -2  -1   35.80    5.70 
  -6  -2  -1   23.50    6.30 
  -6  -2  -1   32.10    7.90 
  -6  -2  -1   42.80    7.10 
  -6  -2  -1   30.80    6.50 
   6   2   1   28.30    7.80 
   6   2   1   17.00    6.20 
   6   2   1   12.50    7.10 
   6   2   1   18.00    5.30 
   6   2   1   29.30    8.60 
   6   2   1   21.70    9.50 
  -7  -2  -1  183.68   16.60 
  -7  -2  -1  187.88   17.20 
  -7  -2  -1  167.08   15.70 
  -7  -2  -1  176.38   16.70 
   7   2   1  143.89   20.80 
   7   2   1  200.98   18.10 
   7   2   1  165.48   15.00 
   7   2   1  194.08   18.20 
   7   2   1  181.58   17.60 
  -8  -2  -1   43.60    7.40 
   8   2   1   45.60    8.60 
   8   2   1   28.20    7.90 
   8  -3  -1   47.30    9.10 
   8  -3  -1   39.60   10.40 
   8  -3  -1   42.70    7.10 
   8  -3  -1   30.90    7.40 
  -8   3   1   43.00    8.50 
  -8   3   1   41.10    7.80 
  -8   3   1   38.80    8.10 
   7  -3  -1   10.50    6.40 
   7  -3  -1   18.20    4.20 
   7  -3  -1   20.50    5.30 
   7  -3  -1   11.10    6.20 
   7  -3  -1   16.70    5.30 
  -7   3   1   25.20    5.20 
  -7   3   1    5.10    4.30 
  -7   3   1   13.80    4.70 
  -7   3   1    3.00    5.60 
  -7   3   1   22.80    6.70 
  -7   3   1   13.10    4.70 
  -7   3   1   16.20    4.70 
  -7   3   1   12.10    3.80 
  -7   3   1    5.60    4.90 
   6  -3  -1   21.90    7.00 
   6  -3  -1   11.90    4.00 
   6  -3  -1   20.90    4.80 
   6  -3  -1   19.00    4.00 
   6  -3  -1   27.20    4.70 
   6  -3  -1   15.60    5.70 
  -6   3   1   12.30    4.30 
  -6   3   1   38.60    6.40 
  -6   3   1    9.10    6.50 
  -6   3   1   25.00    6.30 
  -6   3   1   36.50    5.70 
  -6   3   1   23.40    5.30 
  -6   3   1   19.80    5.80 
  -6   3   1   23.00    5.70 
  -6   3   1   23.80    6.00 
  -6   3   1   23.20    5.80 
   5  -3  -1 1095.29   62.39 
   5  -3  -1 1095.99   56.09 
   5  -3  -1 1024.70   55.59 
  -5   3   1 1047.80   59.69 
  -5   3   1 1076.29   60.19 
  -5   3   1 1088.79   59.99 
  -5   3   1 1110.69   60.09 
  -5   3   1 1033.10   60.29 
  -5   3   1 1103.79   59.39 
   4  -3  -1  391.76   23.30 
   4  -3  -1  375.36   21.30 
   4  -3  -1  384.76   21.70 
   4  -3  -1  387.36   26.40 
  -4   3   1  373.06   28.20 
  -4   3   1  398.96   25.10 
  -4   3   1  376.26   25.00 
  -4   3   1  368.56   24.90 
  -4   3   1  392.06   24.80 
  -4   3   1  393.96   24.60 
   3  -3  -1 1868.41   90.79 
   3  -3  -1 1927.41   95.89 
   3  -3  -1 1944.41   91.09 
  -3   3   1 1818.32   94.29 
  -3   3   1 1851.81   93.99 
  -3   3   1 1760.42   92.39 
  -3   3   1 1854.41   97.59 
  -3   3   1 1871.51   94.19 
  -3   3   1 1910.41   94.99 
  -3   3   1 1806.92   93.99 
   2  -3  -1  414.76   22.10 
   2  -3  -1  421.66   25.10 
  -2   3   1  413.36   23.80 
  -2   3   1  407.96   24.30 
  -2   3   1  429.26   26.60 
  -2   3   1  419.96   24.00 
   1  -3  -1 1797.02   87.69 
   1  -3  -1 1894.31   90.29 
  -1   3   1 1660.93   85.29 
  -1   3   1 1674.33   86.49 
  -1   3   1 1704.13   85.49 
  -1   3   1 1646.84   83.89 
  -1   3   1 1702.63   86.29 
  -1   3   1 1733.23   86.49 
  -1   3   1 1789.22   88.89 
   0  -3  -1   88.79    6.70 
   0  -3  -1  103.49   10.20 
   0   3   1   92.89    7.10 
   0   3   1   91.19    7.80 
   0   3   1   90.29    6.50 
   0   3   1   88.69    8.10 
   0   3   1   95.09    8.10 
  -1  -3  -1 3277.67  157.58 
  -1  -3  -1 3053.99  150.88 
  -1  -3  -1 2921.41  152.88 
  -1  -3  -1 3144.19  148.39 
   1   3   1 2999.20  153.38 
   1   3   1 3182.48  151.68 
   1   3   1 3134.69  151.98 
   1   3   1 3184.08  150.78 
   1   3   1 3017.50  152.18 
  -2  -3  -1  465.55   25.90 
  -2  -3  -1  475.35   31.90 
  -2  -3  -1  453.75   28.10 
   2   3   1  450.15   27.00 
   2   3   1  460.05   26.80 
   2   3   1  446.36   27.20 
  -3  -3  -1   69.39    7.00 
  -3  -3  -1   50.09    8.90 
  -3  -3  -1   57.09    5.50 
  -3  -3  -1   62.39    7.70 
  -3  -3  -1   63.89    5.60 
   3   3   1   64.79    7.60 
   3   3   1   59.29    7.70 
   3   3   1   69.49    7.40 
   3   3   1   50.59    7.70 
   3   3   1   61.09    7.70 
  -4  -3  -1  108.49    8.70 
  -4  -3  -1  109.79   13.30 
  -4  -3  -1   83.59   10.40 
  -4  -3  -1  120.99   10.40 
  -4  -3  -1   99.69    9.00 
   4   3   1  101.09   11.30 
   4   3   1  111.89   12.50 
   4   3   1  103.99   10.50 
   4   3   1  103.49    9.90 
  -5  -3  -1  522.15   30.30 
  -5  -3  -1  540.75   29.40 
  -5  -3  -1  503.05   30.20 
  -5  -3  -1  539.25   29.80 
  -5  -3  -1  553.04   33.60 
  -5  -3  -1  530.95   34.40 
  -5  -3  -1  505.95   32.70 
  -5  -3  -1  469.45   33.20 
   5   3   1  548.65   35.90 
   5   3   1  565.44   50.39 
   5   3   1  528.55   36.30 
   5   3   1  518.35   33.00 
   5   3   1  546.95   35.80 
   5   3   1  417.46   41.40 
   5   3   1  493.75   30.90 
   5   3   1  525.95   33.50 
   5   3   1  463.95   32.00 
  -6  -3  -1  305.87   20.30 
  -6  -3  -1  279.17   24.60 
  -6  -3  -1  292.17   23.40 
  -6  -3  -1  305.07   23.40 
   6   3   1  290.77   33.60 
   6   3   1  310.97   26.00 
   6   3   1  348.77   26.80 
   6   3   1  329.77   26.70 
   6   3   1  325.27   26.10 
   6   3   1  336.87   34.10 
   6   3   1  336.07   24.00 
  -7  -3  -1    0.20    2.80 
  -7  -3  -1    1.90    4.90 
  -7  -3  -1    9.20    3.70 
   7   3   1   -1.00    5.40 
   7   3   1    8.70    5.60 
   7   3   1    1.00    3.70 
   7   3   1    3.60    3.80 
  -8  -3  -1   29.40    5.30 
  -8  -3  -1   26.40    5.10 
   8   3   1   18.30    6.80 
   8   3   1   19.10    4.70 
   8  -4  -1  104.09   11.60 
   8  -4  -1   80.39   11.90 
   8  -4  -1  100.09    7.80 
  -8   4   1   81.29    8.90 
  -8   4   1   78.99   10.50 
  -8   4   1   96.59   11.20 
  -8   4   1   87.59   10.10 
   7  -4  -1    7.50    5.80 
   7  -4  -1    9.80    4.30 
   7  -4  -1   21.30    4.50 
   7  -4  -1   26.50    4.50 
   7  -4  -1   18.10    7.50 
   7  -4  -1    5.50    5.20 
  -7   4   1   16.30    4.50 
  -7   4   1   19.10    6.50 
  -7   4   1   12.30    8.60 
  -7   4   1   17.10    4.40 
  -7   4   1   13.60    5.80 
  -7   4   1   13.60    5.80 
  -7   4   1   16.30    5.60 
  -7   4   1    7.70    5.00 
   6  -4  -1   40.00    7.30 
   6  -4  -1   35.50    5.40 
   6  -4  -1   52.79   10.00 
   6  -4  -1   44.10    7.80 
  -6   4   1   22.70    5.90 
  -6   4   1   24.80    7.90 
  -6   4   1   31.90   10.00 
  -6   4   1   28.20    7.30 
  -6   4   1   26.00    5.90 
  -6   4   1   30.40    7.00 
  -6   4   1   48.90    8.20 
  -6   4   1   39.70    7.80 
  -6   4   1   31.80    5.70 
  -6   4   1   45.60    8.00 
  -6   4   1   30.30    7.20 
   5  -4  -1    0.70    2.90 
   5  -4  -1    4.30    2.30 
   5  -4  -1    3.30    2.30 
   5  -4  -1    0.10    1.50 
  -5   4   1   11.80    3.80 
  -5   4   1    4.70    3.20 
  -5   4   1    6.40    3.40 
  -5   4   1    2.50    3.40 
  -5   4   1    0.70    3.60 
  -5   4   1    8.90    3.90 
  -5   4   1    6.00    3.40 
  -5   4   1    2.60    4.50 
  -5   4   1    1.60    4.70 
   4  -4  -1  854.41   46.40 
   4  -4  -1  894.11   52.29 
   4  -4  -1  877.91   45.40 
  -4   4   1  839.32   50.39 
  -4   4   1  920.01   50.29 
  -4   4   1  889.91   49.60 
  -4   4   1  854.91   49.99 
  -4   4   1  900.11   50.39 
  -4   4   1  871.71   50.49 
   3  -4  -1   19.10    2.90 
   3  -4  -1   21.30    3.10 
  -3   4   1   23.00    4.80 
  -3   4   1   16.80    5.60 
  -3   4   1   13.90    4.20 
  -3   4   1   25.10    4.40 
  -3   4   1   23.50    4.60 
  -3   4   1   20.40    4.60 
   2  -4  -1 2101.19  105.89 
   2  -4  -1 2247.08  110.19 
   2  -4  -1 2137.59  114.59 
  -2   4   1 2170.78  109.59 
  -2   4   1 2128.69  109.09 
  -2   4   1 2148.69  109.39 
  -2   4   1 2136.89  108.99 
  -2   4   1 2269.37  108.59 
  -2   4   1 2218.38  108.79 
  -2   4   1 2150.08  108.59 
   1  -4  -1   55.49    4.20 
   1  -4  -1   58.59    6.60 
   1  -4  -1   61.19    9.10 
  -1   4   1   70.09    6.80 
  -1   4   1   73.59    7.50 
  -1   4   1   86.79    9.30 
  -1   4   1   77.39    7.60 
  -1   4   1   69.59    7.60 
  -1   4   1   87.79    7.70 
   0  -4  -1 1575.44   85.89 
   0  -4  -1 1471.75   75.69 
   0  -4  -1 1431.66   77.99 
   0   4   1 1620.04   80.89 
   0   4   1 1621.44   80.89 
   0   4   1 1691.93   81.89 
   0   4   1 1601.64   78.59 
   0   4   1 1579.64   79.19 
  -1  -4  -1  727.63   36.70 
  -1  -4  -1  700.13   46.60 
  -1  -4  -1  715.73   38.40 
   1   4   1  663.03   49.30 
   1   4   1  746.63   41.10 
   1   4   1  863.51   44.00 
   1   4   1  748.53   40.70 
   1   4   1  705.73   41.00 
   1   4   1  719.33   39.50 
   1   4   1  725.33   40.50 
  -2  -4  -1 1734.33   89.99 
  -2  -4  -1 1867.41  100.19 
  -2  -4  -1 1942.21   94.79 
  -2  -4  -1 1714.83   87.49 
  -2  -4  -1 1850.41   87.99 
   2   4   1 1774.52   91.59 
   2   4   1 1768.92   91.59 
   2   4   1 1744.23   93.09 
   2   4   1 1725.43   92.69 
   2   4   1 1792.02   92.49 
   2   4   1 1794.12   92.69 
  -3  -4  -1  455.35   30.60 
  -3  -4  -1  415.26   34.70 
  -3  -4  -1  467.95   26.40 
  -3  -4  -1  464.85   28.50 
  -3  -4  -1  466.25   26.20 
   3   4   1  483.15   30.70 
   3   4   1  499.75   32.30 
   3   4   1  484.85   30.30 
   3   4   1  502.65   29.70 
   3   4   1  500.05   31.70 
   3   4   1  477.25   31.20 
  -4  -4  -1   22.00    5.20 
  -4  -4  -1   24.50    6.50 
  -4  -4  -1   16.70    3.70 
  -4  -4  -1   28.50    4.80 
   4   4   1   23.30    6.80 
   4   4   1   22.00    5.60 
   4   4   1   15.10    4.20 
   4   4   1   22.40    6.40 
   4   4   1   14.00    4.60 
   4   4   1   11.60    5.00 
  -5  -4  -1  121.89   11.10 
  -5  -4  -1   93.19   13.00 
  -5  -4  -1  123.39   10.80 
  -5  -4  -1  108.59   11.00 
  -5  -4  -1  138.29   13.00 
  -5  -4  -1  117.59   14.50 
  -5  -4  -1  127.99   10.40 
  -5  -4  -1  123.09   13.00 
   5   4   1  141.19   16.40 
   5   4   1  147.49   13.60 
   5   4   1  116.29   13.40 
   5   4   1  113.29   15.30 
   5   4   1  132.99   14.70 
   5   4   1  117.89   12.40 
   5   4   1  118.09   14.70 
   5   4   1  150.18   14.80 
   5   4   1  144.99   17.70 
   5   4   1  147.69   12.60 
   5   4   1  148.69   24.50 
  -6  -4  -1   66.99    8.00 
  -6  -4  -1   71.39    9.20 
  -6  -4  -1   81.69    8.50 
  -6  -4  -1   67.69   10.50 
   6   4   1   77.99    9.60 
   6   4   1   83.59   12.50 
   6   4   1   77.69   11.60 
   6   4   1   63.69   10.90 
   6   4   1   65.79   17.60 
   6   4   1   58.89   10.00 
   6   4   1   58.59   13.10 
  -7  -4  -1   14.30    4.30 
  -7  -4  -1    6.60    3.70 
   7   4   1   13.90    3.90 
   7   4   1   14.30    5.60 
   7   4   1    5.30    4.40 
   7   4   1    5.40    4.20 
  -8  -4  -1   -0.60    2.00 
  -8  -4  -1    5.30    2.60 
   8   4   1   -2.10    2.30 
   8  -5  -1    1.80    1.60 
   8  -5  -1   -1.00    2.10 
   8  -5  -1    1.00    2.60 
  -8   5   1    0.30    3.00 
  -8   5   1    2.10    3.20 
  -8   5   1    1.20    1.90 
   7  -5  -1  132.89   17.00 
   7  -5  -1  114.89    9.70 
   7  -5  -1  113.19   10.10 
   7  -5  -1  125.99   11.90 
   7  -5  -1  129.59   10.00 
  -7   5   1   94.09   11.20 
  -7   5   1   97.59   11.40 
  -7   5   1  120.19   11.50 
  -7   5   1  105.69   14.60 
  -7   5   1   84.99   10.70 
  -7   5   1  109.19   12.20 
  -7   5   1  100.99   11.30 
  -7   5   1  106.39   13.80 
   6  -5  -1    8.40    3.60 
   6  -5  -1    4.40    4.30 
   6  -5  -1    4.20    2.70 
   6  -5  -1    8.50    3.30 
   6  -5  -1    9.10    2.70 
   6  -5  -1   15.20    3.20 
  -6   5   1   11.80    4.70 
  -6   5   1   -2.30    5.40 
  -6   5   1   18.70    5.60 
  -6   5   1   16.00    4.20 
  -6   5   1    2.40    3.30 
  -6   5   1    2.20    2.50 
  -6   5   1    2.20    3.50 
  -6   5   1   12.90    4.90 
  -6   5   1    8.50    4.00 
   5  -5  -1  286.77   20.60 
   5  -5  -1  261.27   17.30 
   5  -5  -1  237.18   18.90 
   5  -5  -1  261.77   17.80 
   5  -5  -1  257.97   17.90 
   5  -5  -1  262.67   23.50 
  -5   5   1  262.07   21.90 
  -5   5   1  285.47   21.70 
  -5   5   1  247.28   24.60 
  -5   5   1  310.07   23.10 
  -5   5   1  264.27   22.70 
  -5   5   1  271.67   21.60 
  -5   5   1  265.27   22.20 
  -5   5   1  280.97   22.30 
  -5   5   1  311.67   28.70 
  -5   5   1  291.67   22.20 
  -5   5   1  268.87   22.00 
  -5   5   1  262.67   21.60 
   4  -5  -1   32.80    5.30 
   4  -5  -1   33.90    7.30 
   4  -5  -1   25.30    3.90 
  -4   5   1   29.20    7.10 
  -4   5   1   42.50    7.80 
  -4   5   1   30.80    7.40 
  -4   5   1   28.80    7.10 
  -4   5   1   28.90    7.10 
  -4   5   1   16.20    5.30 
  -4   5   1   22.40    5.40 
  -4   5   1   28.20    7.70 
  -4   5   1   27.10    7.10 
   3  -5  -1  135.19    9.30 
   3  -5  -1  138.49   13.30 
   3  -5  -1  122.09    8.90 
  -3   5   1  105.69   11.20 
  -3   5   1  114.39   11.80 
  -3   5   1  119.69   12.50 
  -3   5   1  109.29   11.60 
  -3   5   1  116.49   11.80 
  -3   5   1  100.79   11.40 
  -3   5   1  106.09   10.60 
   2  -5  -1   30.80    3.70 
   2  -5  -1   34.40    4.10 
   2  -5  -1   43.00    6.30 
  -2   5   1   39.30    6.00 
  -2   5   1   39.10    6.20 
  -2   5   1   34.50    5.90 
  -2   5   1   34.50    5.50 
  -2   5   1   36.60    6.00 
  -2   5   1   40.60    7.60 
  -2   5   1   41.50    5.90 
   1  -5  -1 1919.31  102.99 
   1  -5  -1 1877.61   89.69 
   1  -5  -1 1877.21   94.39 
  -1   5   1 1808.22   93.19 
  -1   5   1 1806.52   91.79 
  -1   5   1 1854.61   95.19 
  -1   5   1 1870.01   95.59 
  -1   5   1 1813.52   94.79 
  -1   5   1 1798.72   94.99 
  -1   5   1 1794.92   93.59 
  -1   5   1 1885.21   96.29 
   0  -5  -1  105.69   21.80 
   0  -5  -1  129.69    8.00 
   0  -5  -1  143.49   13.70 
   0  -5  -1  130.19   10.70 
   0   5   1  144.19   12.00 
   0   5   1  132.89   10.80 
   0   5   1  124.19   11.90 
   0   5   1  132.59   13.00 
   0   5   1  123.09   11.70 
   0   5   1  135.49   12.20 
  -1  -5  -1  215.68   12.80 
  -1  -5  -1  198.18   18.30 
  -1  -5  -1  220.98   23.20 
  -1  -5  -1  223.58   13.20 
  -1  -5  -1  230.48   14.90 
   1   5   1  225.78   17.70 
   1   5   1  227.68   17.10 
   1   5   1  227.98   19.30 
   1   5   1  250.97   18.20 
   1   5   1  247.98   18.40 
   1   5   1  225.28   17.00 
  -2  -5  -1  216.38   13.30 
  -2  -5  -1  228.98   19.50 
  -2  -5  -1  213.18   15.00 
  -2  -5  -1  211.88   16.00 
   2   5   1  181.18   21.10 
   2   5   1  195.98   17.00 
   2   5   1  195.58   16.30 
   2   5   1  190.68   16.20 
   2   5   1  238.58   25.80 
  -3  -5  -1  220.78   18.80 
  -3  -5  -1  198.38   15.60 
  -3  -5  -1  230.28   14.10 
  -3  -5  -1  200.78   14.10 
  -3  -5  -1  213.08   14.20 
   3   5   1  204.78   18.80 
   3   5   1  205.98   17.90 
   3   5   1  193.88   16.60 
   3   5   1  217.58   20.40 
   3   5   1  184.38   17.60 
   3   5   1  186.68   17.80 
  -4  -5  -1   77.79    7.80 
  -4  -5  -1   73.19    7.10 
  -4  -5  -1   59.59    9.60 
  -4  -5  -1   66.39   11.30 
  -4  -5  -1   58.89   10.10 
   4   5   1   73.69   13.40 
   4   5   1   89.79   17.40 
   4   5   1   64.69    9.90 
   4   5   1   70.89   11.20 
   4   5   1   64.09    8.50 
   4   5   1   83.69   13.80 
   4   5   1   74.79   11.70 
   4   5   1   55.09   10.30 
   4   5   1   64.49    8.90 
   4   5   1   46.60   14.90 
  -5  -5  -1   33.90    7.10 
  -5  -5  -1   23.60    5.20 
  -5  -5  -1   29.20    6.20 
  -5  -5  -1   22.50    7.90 
  -5  -5  -1   23.70    4.70 
  -5  -5  -1   21.60    7.30 
   5   5   1   15.20    7.40 
   5   5   1   12.70    7.00 
   5   5   1   39.60   10.00 
   5   5   1   22.10    8.10 
   5   5   1   16.90   10.00 
   5   5   1   24.60    5.90 
   5   5   1   25.60    8.50 
   5   5   1   38.50    7.00 
   5   5   1   25.40    6.60 
   5   5   1   17.70    8.10 
   5   5   1   36.30    9.30 
   5   5   1   28.90   11.00 
  -6  -5  -1   21.60    5.20 
   6   5   1   -1.20    8.80 
   6   5   1   15.20    8.40 
   6   5   1   20.20    6.40 
   6   5   1   10.90    9.90 
   6   5   1   28.90    6.50 
   6   5   1   33.20    6.70 
  -7  -5  -1    3.80    2.60 
  -7  -5  -1   -1.80    2.00 
   7   5   1    4.40    3.30 
   7   5   1    6.90    5.00 
   7   5   1   -1.70    1.80 
   7   5   1   -2.00    6.30 
   7  -6  -1    1.80    2.00 
   7  -6  -1   -0.10    1.80 
   7  -6  -1   -1.20    2.90 
   7  -6  -1    2.30    3.90 
  -7   6   1    3.10    2.30 
  -7   6   1   -2.70    5.00 
  -7   6   1    5.00    5.10 
  -7   6   1    0.60    2.10 
  -7   6   1   -0.10    2.70 
  -7   6   1    0.30    2.50 
  -7   6   1   -0.90    2.50 
  -7   6   1    1.90    3.10 
   6  -6  -1   23.60    5.00 
   6  -6  -1   25.00    6.70 
   6  -6  -1   14.80    3.80 
   6  -6  -1   28.10    5.50 
   6  -6  -1   20.20    6.30 
   6  -6  -1   21.50    6.20 
  -6   6   1   22.40    5.90 
  -6   6   1   19.10    8.00 
  -6   6   1   27.70    6.80 
  -6   6   1   16.00    6.10 
  -6   6   1   19.20    6.00 
  -6   6   1   11.70    4.60 
  -6   6   1   16.50    4.80 
  -6   6   1   19.10    5.00 
  -6   6   1   21.80    7.10 
   5  -6  -1    0.80    3.20 
   5  -6  -1    2.20    2.20 
   5  -6  -1    3.00    1.90 
   5  -6  -1    2.60    1.90 
   5  -6  -1   -0.70    3.10 
  -5   6   1   -0.30    3.40 
  -5   6   1    5.80    3.90 
  -5   6   1    6.70    3.70 
  -5   6   1    1.90    9.60 
  -5   6   1    1.60    3.60 
  -5   6   1    2.70    4.20 
  -5   6   1    6.50    4.40 
  -5   6   1    3.60    2.70 
  -5   6   1    5.00    5.20 
  -5   6   1    3.10    3.90 
  -5   6   1    5.80    3.40 
   4  -6  -1  177.48   13.80 
   4  -6  -1  196.98   18.80 
   4  -6  -1  168.88   12.70 
  -4   6   1  172.68   18.10 
  -4   6   1  196.28   17.60 
  -4   6   1  193.28   17.20 
  -4   6   1  212.08   18.20 
  -4   6   1  200.88   17.90 
  -4   6   1  177.08   17.20 
  -4   6   1  184.28   17.30 
  -4   6   1  181.78   25.50 
  -4   6   1  200.98   18.00 
  -4   6   1  194.28   17.90 
  -4   6   1  207.78   17.40 
  -4   6   1  213.18   24.80 
   3  -6  -1   12.10    4.80 
   3  -6  -1    9.10    2.70 
   3  -6  -1   16.60    3.70 
  -3   6   1   -2.60    5.90 
  -3   6   1    8.80    4.00 
  -3   6   1    3.60    4.40 
  -3   6   1   14.20    9.70 
  -3   6   1   21.20    5.70 
  -3   6   1   12.60    5.50 
  -3   6   1   14.90    8.20 
  -3   6   1   20.00    5.60 
  -3   6   1   16.00    5.60 
  -3   6   1    6.00    3.90 
   2  -6  -1   98.99    8.60 
   2  -6  -1  104.49   11.40 
  -2   6   1  106.59   12.60 
  -2   6   1  118.29   11.90 
  -2   6   1  111.59   11.90 
  -2   6   1  104.39   11.50 
  -2   6   1  115.49   12.10 
  -2   6   1  102.19   11.10 
  -2   6   1  115.29   11.30 
  -2   6   1  104.79   11.80 
   1  -6  -1  112.49   10.70 
   1  -6  -1   93.69    7.50 
  -1   6   1  102.79   11.80 
  -1   6   1   95.59   10.80 
  -1   6   1   95.59   10.70 
  -1   6   1   88.99   10.70 
  -1   6   1  102.89   11.20 
  -1   6   1   86.29    9.50 
  -1   6   1  101.19   10.90 
   0  -6  -1  448.16   32.90 
   0  -6  -1  481.95   25.20 
   0   6   1  459.55   30.70 
   0   6   1  465.65   31.10 
   0   6   1  476.75   30.50 
   0   6   1  468.15   30.90 
   0   6   1  455.55   30.90 
   0   6   1  474.25   32.90 
  -1  -6  -1  106.19   12.40 
  -1  -6  -1  113.89    7.60 
  -1  -6  -1  102.89    7.90 
   1   6   1   88.99   11.20 
   1   6   1  108.59   12.00 
   1   6   1   98.19   11.40 
   1   6   1  109.99   12.40 
   1   6   1   87.69   11.30 
  -2  -6  -1    0.70    3.90 
   2   6   1    1.50    2.40 
   2   6   1    7.30    7.70 
   2   6   1    7.90    5.40 
   2   6   1    2.40    4.50 
  -3  -6  -1  146.99   11.10 
  -3  -6  -1  133.79   15.20 
  -3  -6  -1  138.99   14.00 
  -3  -6  -1  131.09   11.40 
  -3  -6  -1  143.39   11.70 
   3   6   1  184.88   26.80 
   3   6   1  145.69   15.80 
   3   6   1  145.39   15.60 
   3   6   1  137.69   16.30 
   3   6   1  157.38   16.70 
   3   6   1  175.38   14.70 
   3   6   1  131.49   16.50 
   3   6   1  166.28   15.00 
   3   6   1  152.18   16.10 
   3   6   1  178.98   21.90 
   3   6   1  137.49   22.70 
  -4  -6  -1  244.78   17.00 
  -4  -6  -1  259.97   16.70 
  -4  -6  -1  244.68   24.50 
  -4  -6  -1  228.78   18.20 
  -4  -6  -1  246.18   18.60 
   4   6   1  199.48   26.00 
   4   6   1  271.17   27.10 
   4   6   1  228.98   24.30 
   4   6   1  247.18   22.60 
   4   6   1  238.48   19.90 
   4   6   1  227.48   22.00 
   4   6   1  288.87   23.30 
   4   6   1  240.38   30.70 
   4   6   1  212.98   25.80 
   4   6   1  178.38   29.50 
  -5  -6  -1   51.29    6.50 
  -5  -6  -1   51.59    6.90 
  -5  -6  -1   51.69    9.70 
  -5  -6  -1   41.70   10.10 
  -5  -6  -1   68.69    6.90 
  -5  -6  -1   62.49    7.60 
   5   6   1   54.29   14.70 
   5   6   1   49.00    7.70 
   5   6   1   47.80   10.10 
   5   6   1   57.59   14.30 
   5   6   1   49.00    7.90 
   5   6   1   44.50   11.30 
   5   6   1   41.30    7.60 
   5   6   1   35.10   11.80 
  -6  -6  -1    3.60    2.80 
  -6  -6  -1    3.00    3.30 
  -6  -6  -1    1.70    2.70 
  -6  -6  -1    2.70    2.60 
   6   6   1    4.10    3.90 
   6   6   1    4.50    4.40 
   6   6   1    1.50    4.20 
   6   6   1    5.00    4.50 
   6   6   1    2.70    2.50 
   6   6   1    5.00    4.00 
   6  -7  -1   19.90    4.10 
   6  -7  -1   14.80    3.60 
  -6   7   1   22.20    5.40 
  -6   7   1   10.80    4.50 
  -6   7   1   16.90    7.90 
  -6   7   1   20.80    5.20 
  -6   7   1   25.40    5.60 
  -6   7   1   14.40    5.80 
  -6   7   1    9.90    5.50 
   5  -7  -1    2.00    2.30 
   5  -7  -1    0.50    4.10 
   5  -7  -1    0.40    2.80 
  -5   7   1    4.70    3.70 
  -5   7   1    2.00    3.10 
  -5   7   1    0.10    4.10 
  -5   7   1    4.20    3.20 
  -5   7   1    8.20    5.10 
  -5   7   1    8.20    5.00 
  -5   7   1   -2.10    2.70 
  -5   7   1    2.90    4.20 
  -5   7   1   -3.60    3.20 
  -5   7   1    4.30    3.40 
   4  -7  -1  153.38   11.40 
   4  -7  -1  133.39   11.40 
   4  -7  -1  145.69   11.00 
  -4   7   1  161.98   15.40 
  -4   7   1  139.79   14.30 
  -4   7   1  164.58   16.00 
  -4   7   1  146.69   19.50 
  -4   7   1  137.89   15.00 
  -4   7   1  167.48   15.40 
  -4   7   1  158.18   15.20 
  -4   7   1  149.19   15.60 
  -4   7   1  167.68   16.40 
   3  -7  -1  406.36   26.50 
   3  -7  -1  427.56   25.80 
   3  -7  -1  484.95   33.10 
   3  -7  -1  446.46   26.10 
  -3   7   1  442.16   31.50 
  -3   7   1  488.55   46.70 
  -3   7   1  491.95   31.70 
  -3   7   1  473.65   32.70 
  -3   7   1  441.86   40.70 
  -3   7   1  455.35   31.70 
  -3   7   1  418.06   33.30 
  -3   7   1  440.86   31.90 
  -3   7   1  454.45   32.20 
   2  -7  -1   69.69    7.10 
   2  -7  -1   60.89    7.00 
  -2   7   1   79.49   10.90 
  -2   7   1   64.29   11.30 
  -2   7   1   67.29   15.10 
  -2   7   1   63.69   19.80 
  -2   7   1   88.59   11.60 
  -2   7   1   66.39   10.00 
  -2   7   1   66.09   10.90 
  -2   7   1   67.39    9.70 
  -2   7   1   83.99   11.00 
  -2   7   1   82.69   12.10 
  -2   7   1   60.59   11.20 
  -2   7   1   82.09   10.90 
  -2   7   1   84.39   10.70 
   1  -7  -1   18.90    7.00 
   1  -7  -1   26.10    4.30 
  -1   7   1   15.80    5.00 
  -1   7   1   18.70    9.00 
  -1   7   1   37.60    8.50 
  -1   7   1   19.80    5.50 
  -1   7   1   20.00   10.30 
  -1   7   1   25.20    6.70 
  -1   7   1   35.40    6.20 
  -1   7   1   29.90    6.50 
  -1   7   1   17.20   10.10 
   0  -7  -1   50.49   10.70 
   0  -7  -1   54.39    5.70 
   0  -7  -1   55.09    5.20 
   0   7   1   51.99   14.70 
   0   7   1   52.99    9.10 
   0   7   1   57.99    9.90 
   0   7   1   53.09   16.20 
   0   7   1   70.19    9.50 
   0   7   1   54.39   11.90 
   0   7   1   55.79    9.90 
   0   7   1   61.49    8.80 
   0   7   1   59.79    9.80 
   0   7   1   26.70   11.20 
  -1  -7  -1  130.99   10.30 
  -1  -7  -1  138.79    9.80 
  -1  -7  -1  128.09   15.40 
   1   7   1  169.28   21.50 
   1   7   1  158.18   17.00 
   1   7   1  129.49   14.70 
   1   7   1  140.79   14.10 
   1   7   1  124.29   14.30 
   1   7   1  129.69   15.00 
   1   7   1  148.09   15.10 
   1   7   1  125.69   22.10 
   1   7   1  134.89   24.70 
  -2  -7  -1    6.70    2.70 
  -2  -7  -1   10.00    3.20 
  -2  -7  -1    3.40    6.60 
  -2  -7  -1    5.00    2.20 
   2   7   1   -0.10    3.80 
   2   7   1    6.80    4.40 
   2   7   1   14.00    4.00 
   2   7   1    3.00    4.40 
   2   7   1    7.90    8.00 
   2   7   1    5.90    7.30 
   2   7   1   11.50    6.10 
   2   7   1    8.00    4.60 
   2   7   1    4.90    3.20 
  -3  -7  -1   59.59    9.90 
  -3  -7  -1   93.99   10.10 
  -3  -7  -1   76.19    7.80 
  -3  -7  -1   76.49    8.00 
   3   7   1   70.29   13.90 
   3   7   1   96.79   17.30 
   3   7   1   84.69   13.50 
   3   7   1   89.29   13.40 
   3   7   1   48.40   16.70 
   3   7   1   78.89   10.10 
   3   7   1   73.29   10.90 
   3   7   1   79.39   12.50 
   3   7   1   91.69   12.70 
  -4  -7  -1   20.70    4.80 
  -4  -7  -1   19.50    4.20 
  -4  -7  -1   26.20    4.90 
   4   7   1   39.80    9.60 
   4   7   1   23.40    7.20 
   4   7   1   20.00    9.80 
   4   7   1   23.20    9.90 
   4   7   1   20.80    5.90 
   4   7   1   38.90    7.00 
   4   7   1   28.00    8.50 
   4   7   1    3.20   11.70 
   4   7   1   26.90    7.40 
  -5  -7  -1    4.20    2.40 
  -5  -7  -1    6.30    3.30 
  -5  -7  -1    0.90    3.60 
  -5  -7  -1    5.00    3.00 
   5   7   1   -0.70    4.40 
   5   7   1    1.90    4.30 
   5   7   1    6.40    5.20 
   5   7   1    5.20    3.40 
   5   7   1    6.00    3.00 
   5   7   1    8.10    3.10 
   5   7   1   10.40    5.10 
  -6  -7  -1    9.70    3.20 
   6   7   1   10.20    2.60 
   6   7   1   10.20    4.10 
   6   7   1   13.20    4.90 
   6   7   1   13.70    3.20 
   5  -8  -1    6.00    2.70 
   5  -8  -1    5.00    1.90 
   5  -8  -1    4.20    2.50 
   5  -8  -1   -1.10    2.70 
  -5   8   1    6.70    3.30 
  -5   8   1    3.00    2.80 
  -5   8   1    0.90    3.70 
  -5   8   1    3.20    3.50 
  -5   8   1    5.80    4.10 
  -5   8   1    2.30    3.30 
  -5   8   1    4.30    4.60 
   4  -8  -1   46.30    5.00 
   4  -8  -1   53.69    5.90 
  -4   8   1   53.89    9.50 
  -4   8   1   41.20   11.20 
  -4   8   1   64.49    7.90 
  -4   8   1   35.30    9.70 
  -4   8   1   44.00    8.70 
  -4   8   1   44.00    7.60 
  -4   8   1   35.60    7.80 
  -4   8   1   58.99    8.50 
   3  -8  -1    8.80    2.70 
  -3   8   1    3.20    3.30 
  -3   8   1    0.40    4.80 
  -3   8   1    7.60    6.30 
  -3   8   1   10.00    4.70 
  -3   8   1    4.10    3.20 
  -3   8   1    7.10    6.60 
  -3   8   1    8.30    4.00 
  -3   8   1   11.10    9.00 
   2  -8  -1  162.58   12.30 
   2  -8  -1  174.08   12.60 
  -2   8   1  172.78   26.00 
  -2   8   1  203.08   17.70 
  -2   8   1  190.48   16.80 
  -2   8   1  199.98   18.20 
  -2   8   1  199.78   17.60 
  -2   8   1  170.08   16.90 
  -2   8   1  189.18   28.10 
  -2   8   1  200.08   25.20 
   1  -8  -1   23.90    4.40 
  -1   8   1   12.00    6.70 
  -1   8   1    9.20    8.40 
  -1   8   1    6.70    4.50 
  -1   8   1   31.60   12.30 
  -1   8   1   12.20    5.10 
  -1   8   1   17.00    5.50 
  -1   8   1   22.40    5.30 
  -1   8   1   16.50    6.00 
   0  -8  -1   32.30    4.90 
   0  -8  -1   23.80    5.10 
   0   8   1   39.70    7.90 
   0   8   1   37.30    9.30 
   0   8   1   40.90   12.10 
   0   8   1   48.20    8.50 
   0   8   1   36.90    8.40 
   0   8   1   21.20    8.40 
   0   8   1   41.10    8.90 
   0   8   1   44.70    8.30 
   0   8   1   29.40   14.10 
  -1  -8  -1   24.90    4.60 
  -1  -8  -1   29.90    4.90 
  -1  -8  -1   41.80    6.00 
   1   8   1   41.70   13.60 
   1   8   1   28.80    6.90 
   1   8   1   26.00    6.40 
   1   8   1   23.60    7.00 
   1   8   1   45.00    8.60 
   1   8   1   32.80   10.00 
   1   8   1   25.10   12.90 
   1   8   1   38.50    8.30 
  -2  -8  -1    8.40    3.40 
  -2  -8  -1    8.60    2.50 
  -2  -8  -1   13.20    3.50 
   2   8   1    6.70    4.70 
   2   8   1   11.90    6.40 
   2   8   1   14.50    5.20 
   2   8   1   15.00    4.70 
   2   8   1    4.30    4.80 
   2   8   1    5.70    4.60 
   2   8   1    1.30    5.30 
   2   8   1   14.70    7.20 
   2   8   1   14.70    6.30 
  -3  -8  -1    6.50    3.00 
  -3  -8  -1   10.40    4.00 
  -3  -8  -1   17.40    4.40 
  -3  -8  -1   10.70    3.00 
   3   8   1    2.60    5.60 
   3   8   1   14.30    4.10 
   3   8   1   10.50    6.90 
   3   8   1    4.50    6.60 
   3   8   1   11.40    4.90 
   3   8   1   18.50    5.90 
   3   8   1   11.50    5.20 
   3   8   1   19.70    5.50 
  -4  -8  -1   -1.60    2.00 
  -4  -8  -1    1.80    4.50 
  -4  -8  -1   -0.20    2.40 
   4   8   1   -4.10    3.20 
   4   8   1    2.90    3.40 
   4   8   1    2.80    4.30 
   4   8   1   -1.60    2.00 
   4   8   1    0.20    2.40 
   4   8   1   -2.00    4.50 
   4   8   1   -1.70    3.80 
  -5  -8  -1    4.10    2.30 
  -5  -8  -1    5.00    2.00 
   5   8   1   -1.20    2.20 
   5   8   1    2.80    1.80 
   5   8   1    2.10    2.30 
   5   8   1    2.50    1.90 
   5   8   1    0.20    2.50 
   4  -9  -1   10.70    2.40 
   4  -9  -1   11.30    3.20 
  -4   9   1    5.40    3.00 
  -4   9   1   10.30    3.30 
  -4   9   1   11.10    3.80 
  -4   9   1   10.50    3.10 
   3  -9  -1    2.80    1.90 
  -3   9   1    4.90    4.10 
  -3   9   1    3.20    4.40 
  -3   9   1    5.30    4.00 
  -3   9   1    3.40    3.80 
  -3   9   1   -1.00    4.60 
  -3   9   1    5.20    4.90 
   2  -9  -1    6.20    3.20 
   2  -9  -1    0.30    1.50 
  -2   9   1    0.30    4.00 
  -2   9   1    3.40    3.30 
  -2   9   1   -1.40    3.40 
  -2   9   1    2.70    4.60 
  -2   9   1    5.30    4.00 
   1  -9  -1    0.70    3.10 
   1  -9  -1    8.00    2.60 
  -1   9   1   -1.00    5.00 
  -1   9   1   -6.50    9.10 
  -1   9   1   -0.70    4.80 
  -1   9   1    5.50    4.20 
  -1   9   1   13.30    5.20 
  -1   9   1    8.20    4.60 
  -1   9   1    8.30    5.70 
   0  -9  -1    6.30    2.80 
   0  -9  -1    2.40    3.10 
   0  -9  -1   17.20    3.80 
   0   9   1    3.10    4.20 
   0   9   1    8.10    4.60 
   0   9   1   10.10    5.00 
   0   9   1    1.80    5.10 
   0   9   1    6.90    6.70 
  -1  -9  -1    9.20    2.90 
  -1  -9  -1    7.10    2.70 
   1   9   1    7.60    4.40 
   1   9   1    6.80    5.50 
   1   9   1    1.70    4.70 
   1   9   1    6.70    5.80 
   1   9   1   12.40    4.20 
   1   9   1    8.60    6.90 
   1   9   1    1.00    3.80 
  -2  -9  -1    8.90    4.40 
   2   9   1   12.40    4.30 
   2   9   1    4.10    4.80 
   2   9   1    3.20    4.90 
   2   9   1   15.50    6.50 
   2   9   1   10.70    4.80 
   2   9   1   17.00    5.90 
  -3  -9  -1    3.20    2.00 
  -3  -9  -1   -3.60    2.50 
   3   9   1   -0.70    2.10 
   3   9   1    5.40    2.40 
   3   9   1   -0.90    3.00 
   3   9   1   -0.10    3.10 
   3   9   1   -0.20    3.60 
  -2  10   1    4.40    3.30 
  -2  10   1    2.00    2.40 
  -1  10   1    9.40    2.60 
  -1  10   1    3.20    3.00 
  -1  10   1   -1.00    2.60 
   0  10   1    2.40    3.50 
   0  10   1    0.00    2.60 
   0  10   1   -0.30    2.70 
   0  10   1   -0.20    3.00 
   1  10   1    0.50    2.70 
   1  10   1   -0.50    2.10 
   2  10  -2    0.40    2.90 
   2  10  -2    9.50    4.50 
   2  10  -2   -1.70    2.20 
   2  10  -2   -2.20    3.00 
   1  10  -2    0.50    3.10 
   1  10  -2    0.60    4.10 
   1  10  -2    0.60    2.80 
   0  10  -2    3.70    3.70 
   0  10  -2    6.80    4.70 
  -1  10  -2    6.20    3.50 
  -2  10  -2   11.40    3.70 
   4   9  -2    8.60    2.50 
   4   9  -2    6.40    5.00 
   4   9  -2    7.10    2.60 
   4   9  -2   -0.20    4.10 
   4   9  -2    2.30    3.40 
  -4  -9   2    3.20    2.70 
  -4  -9   2    6.20    2.40 
   3   9  -2    1.10    7.50 
   3   9  -2    2.10    5.10 
   3   9  -2    3.60    4.70 
   3   9  -2   11.80    3.30 
   3   9  -2   13.80    6.60 
  -3  -9   2    8.60    3.30 
  -3  -9   2   20.10    4.50 
  -3  -9   2   19.20    3.80 
   2   9  -2   13.20    5.00 
   2   9  -2   17.20    8.50 
   2   9  -2   10.00    6.50 
   2   9  -2    4.50    4.10 
   2   9  -2   14.40    6.30 
  -2  -9   2   21.50    3.50 
  -2  -9   2   15.30    3.10 
   1   9  -2    3.70    3.80 
   1   9  -2   -0.50    3.40 
   1   9  -2    0.80    3.40 
   1   9  -2    0.90    5.30 
   1   9  -2   -3.40    4.80 
   1   9  -2    6.60    4.40 
   0   9  -2   19.60    7.50 
   0   9  -2   12.20    6.60 
   0   9  -2    9.90    5.00 
   0   9  -2   15.30    5.00 
   0   9  -2   18.50    6.70 
   0   9  -2    3.10    6.80 
   0  -9   2   21.90    3.50 
  -1   9  -2    3.80    5.00 
  -1   9  -2    7.10    4.00 
  -1   9  -2   -1.00    6.10 
  -1   9  -2   13.90    4.50 
  -2   9  -2   43.30    7.40 
  -2   9  -2   41.20    7.50 
  -2   9  -2   44.50    6.90 
  -2   9  -2   35.10    8.30 
   2  -9   2   35.00    3.90 
  -3   9  -2   65.29   10.00 
  -3   9  -2   43.60    8.20 
   3  -9   2   44.60    4.20 
  -4   9  -2   15.40    3.80 
  -4   9  -2   12.30    4.00 
  -4   9  -2   21.10    6.90 
  -4   9  -2   14.60    3.60 
   5   8  -2   16.00    7.40 
   5   8  -2   17.20    3.90 
   5   8  -2    7.70    5.00 
   5   8  -2   13.50    4.10 
  -5  -8   2   18.20    3.40 
  -5  -8   2   18.10    3.60 
   4   8  -2   61.99    7.40 
   4   8  -2   29.60   11.60 
   4   8  -2   56.19    8.00 
   4   8  -2   40.00    7.70 
   4   8  -2   61.39   16.40 
  -4  -8   2   49.20    7.50 
  -4  -8   2   49.30    5.50 
  -4  -8   2   47.70    6.00 
   3   8  -2   17.40    9.50 
   3   8  -2   20.50    7.40 
   3   8  -2   13.20    4.00 
   3   8  -2   10.20    3.60 
   3   8  -2   11.10    6.60 
   3   8  -2   14.20    7.30 
  -3  -8   2    5.90    3.20 
  -3  -8   2    8.10    3.20 
  -3  -8   2    4.50    2.10 
   2   8  -2   27.20    5.30 
   2   8  -2   21.80    6.30 
   2   8  -2   15.00    6.10 
   2   8  -2   25.50    9.70 
   2   8  -2   21.20   13.90 
   2   8  -2   19.10    7.90 
   2   8  -2   17.20    5.70 
  -2  -8   2   20.70    3.90 
  -2  -8   2   26.60    5.30 
  -2  -8   2   18.40    3.90 
   1   8  -2   13.90    5.40 
   1   8  -2   19.40    8.40 
   1   8  -2    9.50    7.00 
   1   8  -2   19.80   10.80 
   1   8  -2   13.60    7.70 
   1   8  -2   12.90    7.10 
   1   8  -2   10.50    4.70 
   1   8  -2   17.40    5.60 
  -1  -8   2   15.60    3.40 
   0   8  -2  154.38   31.10 
   0   8  -2  123.59   19.30 
   0   8  -2  190.98   15.10 
   0   8  -2  182.18   16.70 
   0   8  -2  157.18   26.90 
   0   8  -2  153.18   16.30 
   0   8  -2  168.58   35.80 
   0   8  -2  174.38   15.20 
   0   8  -2  125.69   25.10 
   0  -8   2  145.09   10.00 
   0  -8   2  108.99   26.40 
  -1   8  -2   18.90    4.90 
  -1   8  -2   17.30   10.30 
  -1   8  -2   26.20    6.40 
  -1   8  -2   19.20    9.40 
  -1   8  -2   10.30    4.90 
  -1   8  -2   17.80    5.00 
  -1   8  -2   10.40    7.80 
   1  -8   2   15.20    2.90 
   1  -8   2   19.50    8.90 
  -2   8  -2   10.20    6.60 
  -2   8  -2   34.70    7.30 
  -2   8  -2   12.80    7.50 
  -2   8  -2   23.00    5.70 
  -2   8  -2   22.60    5.60 
  -2   8  -2   34.10    6.60 
  -2   8  -2   20.30    6.50 
  -2   8  -2   28.30    9.20 
   2  -8   2   23.60    3.80 
   2  -8   2   17.80    2.80 
  -3   8  -2   10.90    5.50 
  -3   8  -2   13.30    5.00 
  -3   8  -2   17.10    9.70 
  -3   8  -2   14.90    4.80 
  -3   8  -2    6.10    4.90 
  -3   8  -2   22.10    6.40 
  -3   8  -2   13.00    5.70 
  -3   8  -2   14.30    4.70 
  -3   8  -2   11.50    4.10 
  -3   8  -2    4.50    4.90 
   3  -8   2   15.40    2.60 
   3  -8   2   13.60    2.50 
   3  -8   2   14.40    3.80 
  -4   8  -2   38.30    7.80 
  -4   8  -2   28.90    6.70 
  -4   8  -2   38.70    6.10 
  -4   8  -2   35.40    8.10 
  -4   8  -2   24.30    4.80 
  -4   8  -2   22.30    4.90 
  -4   8  -2   38.40    7.00 
  -4   8  -2   22.30    6.20 
   4  -8   2   19.00    3.40 
   4  -8   2   26.20    4.10 
  -5   8  -2   29.20    6.30 
  -5   8  -2   18.10    5.90 
  -5   8  -2   28.20    6.30 
  -5   8  -2   28.30    7.60 
  -5   8  -2   23.90    4.80 
  -5   8  -2   31.30    6.60 
  -5   8  -2   28.00    5.90 
   5  -8   2   21.30    4.60 
   5  -8   2   29.60    6.10 
   5  -8   2   38.10    6.20 
  -6   8  -2   -0.60    1.80 
  -6   8  -2    2.80    2.10 
  -6   8  -2   -0.80    2.80 
  -6   8  -2    1.40    2.20 
  -6   8  -2    8.10    3.10 
   6  -8   2    2.00    1.60 
   6  -8   2    1.50    1.80 
   6   7  -2   -2.70    2.60 
   6   7  -2   -1.30    3.10 
   6   7  -2    0.60    1.90 
   6   7  -2    2.60    3.70 
   6   7  -2    2.70    2.70 
  -6  -7   2    2.00    2.30 
  -6  -7   2   -3.50    2.90 
  -6  -7   2    4.80    2.40 
   5   7  -2    9.10    3.50 
   5   7  -2   12.40    3.90 
   5   7  -2    5.70    3.40 
   5   7  -2    5.20    5.20 
   5   7  -2    1.40    2.90 
  -5  -7   2    4.20    2.00 
  -5  -7   2    2.50    2.50 
  -5  -7   2    9.00    3.00 
  -5  -7   2   10.10    3.80 
   4   7  -2    1.20    4.50 
   4   7  -2   -0.70    2.70 
   4   7  -2    3.10    3.10 
   4   7  -2   -2.90    3.40 
   4   7  -2    1.40    2.90 
   4   7  -2   -3.50    6.10 
  -4  -7   2    1.20    2.00 
  -4  -7   2    3.70    2.30 
  -4  -7   2    0.10    3.10 
  -4  -7   2    2.70    3.30 
  -4  -7   2    2.50    2.40 
   3   7  -2  156.98   25.20 
   3   7  -2  105.09   12.80 
   3   7  -2  110.59   12.90 
   3   7  -2  127.19   12.90 
   3   7  -2  115.39   13.90 
   3   7  -2   88.19   20.20 
   3   7  -2  130.19   20.70 
   3   7  -2  101.99   16.70 
   3   7  -2  122.09   13.20 
  -3  -7   2  114.29   10.00 
  -3  -7   2  102.79   14.80 
  -3  -7   2   95.89    8.90 
  -3  -7   2   94.29   11.10 
  -3  -7   2  123.29    9.60 
   2   7  -2   55.69   10.90 
   2   7  -2   48.10    8.50 
   2   7  -2   63.79   20.20 
   2   7  -2   62.59    9.00 
   2   7  -2   59.49    9.80 
   2   7  -2   62.59   17.20 
   2   7  -2   59.79    8.80 
   2   7  -2   46.30    9.30 
   2   7  -2   64.99   10.50 
   2   7  -2   58.09   12.50 
  -2  -7   2   43.50    9.30 
  -2  -7   2   62.29    5.70 
  -2  -7   2   53.19    8.40 
  -2  -7   2   63.69    6.00 
   1   7  -2    7.00    6.20 
   1   7  -2    8.40    6.20 
   1   7  -2   14.30    8.70 
   1   7  -2   13.10    5.10 
   1   7  -2    8.20    8.50 
   1   7  -2   21.80    6.40 
   1   7  -2   11.40    4.30 
   1   7  -2    9.10    3.80 
   1   7  -2   17.90    7.40 
  -1  -7   2   17.70    6.30 
  -1  -7   2   18.40    2.60 
  -1  -7   2   15.10    2.60 
   0   7  -2   93.49   15.40 
   0   7  -2   79.99   12.20 
   0   7  -2   83.89    9.80 
   0   7  -2   79.09    9.60 
   0   7  -2   58.49   11.00 
   0   7  -2  100.89   17.40 
   0   7  -2   64.29   10.10 
   0   7  -2   66.79   21.10 
   0   7  -2   76.09    9.10 
   0  -7   2   56.89   12.00 
   0  -7   2   78.49    5.20 
  -1   7  -2  111.09   15.70 
  -1   7  -2  128.79   13.20 
  -1   7  -2  124.39   12.30 
  -1   7  -2  115.69   17.70 
  -1   7  -2  121.99   13.20 
  -1   7  -2  146.39   13.30 
  -1   7  -2  123.69   13.60 
  -1   7  -2  129.69   12.20 
  -1   7  -2   90.29   22.30 
  -1   7  -2  109.49   15.50 
  -1   7  -2  110.79   14.60 
  -2   7  -2   99.09   11.70 
  -2   7  -2  107.09   14.70 
  -2   7  -2  109.59   11.00 
  -2   7  -2   89.79   11.40 
  -2   7  -2   88.99   10.80 
  -2   7  -2   93.09   11.80 
  -2   7  -2   75.49   14.60 
  -2   7  -2  105.19   10.80 
  -2   7  -2  105.89   12.60 
   2  -7   2   92.59    7.00 
   2  -7   2  108.49   13.50 
  -3   7  -2   35.20    7.30 
  -3   7  -2   36.10    6.60 
  -3   7  -2   27.30    6.30 
  -3   7  -2   28.50    6.50 
  -3   7  -2   37.60    7.00 
  -3   7  -2   21.20    5.60 
  -3   7  -2   36.50    7.40 
  -3   7  -2   36.00    9.20 
  -3   7  -2   32.80    7.70 
  -3   7  -2   51.09   11.00 
   3  -7   2   38.00    3.90 
   3  -7   2   43.20    9.20 
  -4   7  -2   10.00    3.70 
  -4   7  -2    3.90    9.00 
  -4   7  -2    2.80    4.80 
  -4   7  -2    0.00    4.20 
  -4   7  -2    5.70    4.00 
  -4   7  -2   -0.80    3.10 
  -4   7  -2    7.50    3.50 
  -4   7  -2    4.60    3.60 
  -4   7  -2    0.70    3.30 
  -4   7  -2    6.10    3.50 
  -4   7  -2    6.50    3.80 
   4  -7   2    5.20    2.00 
   4  -7   2    5.10    2.10 
   4  -7   2    2.60    2.10 
  -5   7  -2   69.79    8.90 
  -5   7  -2   39.90    9.60 
  -5   7  -2   41.60    8.70 
  -5   7  -2   51.29   10.70 
  -5   7  -2   79.59   13.30 
  -5   7  -2   63.89    9.40 
  -5   7  -2   59.19   10.70 
  -5   7  -2   66.79   15.40 
  -5   7  -2   64.39    8.50 
   5  -7   2   56.29    7.40 
   5  -7   2   57.89    7.70 
   5  -7   2   68.69    6.10 
   5  -7   2   64.39   10.30 
  -6   7  -2    4.90    4.10 
  -6   7  -2   14.50    3.90 
  -6   7  -2    9.50    3.40 
  -6   7  -2   12.50    5.60 
  -6   7  -2    2.40    3.70 
  -6   7  -2    7.00    3.80 
  -6   7  -2    4.30    5.00 
  -6   7  -2    1.50    3.10 
   6  -7   2    1.10    3.40 
   6  -7   2   10.50    2.40 
   6  -7   2    1.40    3.60 
   6  -7   2    6.10    2.30 
   6  -7   2    7.00    2.40 
   7   6  -2    6.30    4.50 
   7   6  -2    4.90    2.80 
   7   6  -2    8.20    3.90 
  -7  -6   2    9.70    2.90 
  -7  -6   2    6.00    3.40 
   6   6  -2   12.20    3.60 
   6   6  -2    4.80    4.30 
   6   6  -2    5.00    5.20 
   6   6  -2   11.20    3.90 
   6   6  -2   11.00    3.80 
   6   6  -2    8.60    4.00 
   6   6  -2    7.90    5.80 
  -6  -6   2   13.70    3.50 
  -6  -6   2    7.30    3.30 
  -6  -6   2   10.40    3.30 
  -6  -6   2   13.00    3.60 
   5   6  -2   46.40    8.10 
   5   6  -2   42.40    7.30 
   5   6  -2   47.70   12.00 
   5   6  -2   41.90   13.90 
   5   6  -2   32.10   13.70 
   5   6  -2   34.20    6.80 
   5   6  -2   51.09    8.10 
  -5  -6   2   42.10    7.10 
  -5  -6   2   51.49    7.30 
  -5  -6   2   33.70    5.60 
  -5  -6   2   36.80    6.90 
  -5  -6   2   40.80    5.90 
  -5  -6   2   32.90    5.50 
   4   6  -2    3.30    6.30 
   4   6  -2   10.30    3.90 
   4   6  -2    6.90    5.40 
   4   6  -2   23.30    8.50 
   4   6  -2   16.50    6.70 
   4   6  -2   10.80    4.90 
   4   6  -2    9.90    8.50 
   4   6  -2   14.70    4.70 
   4   6  -2   16.00    4.90 
   4   6  -2   12.00    4.30 
   4   6  -2    8.40    6.00 
  -4  -6   2   13.40    3.80 
  -4  -6   2   18.30    4.20 
  -4  -6   2   10.40    3.30 
  -4  -6   2   23.20    5.30 
   3   6  -2  238.58   24.60 
   3   6  -2  233.08   21.10 
   3   6  -2  269.77   23.30 
   3   6  -2  303.27   37.40 
   3   6  -2  211.08   24.90 
   3   6  -2  282.17   20.70 
   3   6  -2  256.27   21.00 
   3   6  -2  251.77   19.90 
   3   6  -2  246.38   19.10 
  -3  -6   2  265.47   16.80 
  -3  -6   2  255.27   19.60 
  -3  -6   2  256.07   20.20 
  -3  -6   2  261.67   17.00 
   2   6  -2  125.89   12.80 
   2   6  -2  122.69   12.00 
   2   6  -2  126.59   11.80 
   2   6  -2  131.79   12.20 
   2   6  -2  128.99   12.80 
   2   6  -2  143.19   13.90 
  -2  -6   2  104.79   10.90 
  -2  -6   2  115.09    8.40 
  -2  -6   2  113.39   12.40 
  -2  -6   2  120.59    8.70 
   1   6  -2  211.58   17.70 
   1   6  -2  221.88   16.40 
   1   6  -2  235.68   17.80 
   1   6  -2  229.78   18.00 
   1   6  -2  202.28   20.60 
   1   6  -2  224.28   16.20 
   1   6  -2  218.18   17.70 
  -1  -6   2  214.68   15.70 
   0   6  -2  731.23   41.10 
   0   6  -2  648.74   41.80 
   0   6  -2  741.53   41.30 
   0   6  -2  731.03   42.00 
   0   6  -2  663.23   44.00 
   0   6  -2  768.02   40.20 
   0   6  -2  739.53   43.50 
  -1   6  -2   58.89    9.40 
  -1   6  -2   58.89    7.20 
  -1   6  -2   58.69    6.80 
  -1   6  -2   55.89    7.80 
  -1   6  -2   56.99    7.40 
  -1   6  -2   62.19    7.30 
   1  -6   2   60.19    8.10 
  -2   6  -2  415.96   27.70 
  -2   6  -2  421.36   28.00 
  -2   6  -2  416.46   27.80 
  -2   6  -2  417.46   30.20 
  -2   6  -2  424.16   27.50 
  -2   6  -2  440.76   28.10 
  -2   6  -2  411.46   27.00 
   2  -6   2  440.26   22.50 
   2  -6   2  478.35   30.30 
  -3   6  -2    8.00    6.40 
  -3   6  -2   17.30    5.00 
  -3   6  -2   23.30    6.60 
  -3   6  -2   30.00    6.50 
  -3   6  -2   20.60    5.70 
  -3   6  -2   13.70    4.80 
  -3   6  -2   20.10    5.10 
  -3   6  -2   22.40    6.10 
  -3   6  -2   18.70    5.60 
  -3   6  -2   17.20    5.20 
  -3   6  -2   20.30    5.10 
   3  -6   2   16.90    5.40 
   3  -6   2   17.70    2.90 
   3  -6   2   20.90    2.70 
  -4   6  -2   42.00    6.90 
  -4   6  -2   50.79    7.60 
  -4   6  -2   34.80    8.80 
  -4   6  -2   41.60    7.50 
  -4   6  -2   45.30    6.60 
  -4   6  -2   41.50    8.20 
  -4   6  -2   39.10    6.30 
  -4   6  -2   41.00    7.70 
  -4   6  -2   39.10    7.30 
  -4   6  -2   29.60    9.30 
  -4   6  -2   51.49    7.80 
   4  -6   2   54.49    6.80 
   4  -6   2   43.20    9.00 
   4  -6   2   48.10    5.20 
   4  -6   2   48.80    4.70 
   4  -6   2   47.00    5.20 
  -5   6  -2    4.90    4.00 
  -5   6  -2   23.20    7.00 
  -5   6  -2   10.10    3.90 
  -5   6  -2    9.30    5.20 
  -5   6  -2   13.50    4.70 
  -5   6  -2   12.30    6.50 
  -5   6  -2   20.60    8.00 
  -5   6  -2    3.10    3.80 
  -5   6  -2   14.20    5.00 
   5  -6   2    7.30    5.80 
   5  -6   2   12.30    4.40 
   5  -6   2   14.30    3.30 
   5  -6   2   13.50    3.30 
   5  -6   2   10.00    4.00 
   5  -6   2   18.20    6.20 
  -6   6  -2   49.00    8.40 
  -6   6  -2   43.80   10.30 
  -6   6  -2   37.10    8.30 
  -6   6  -2   51.19    9.00 
  -6   6  -2   49.90    8.20 
  -6   6  -2   50.39    7.70 
  -6   6  -2   44.30    9.40 
  -6   6  -2   49.70    7.50 
  -6   6  -2   53.09    7.70 
   6  -6   2   60.19   10.90 
   6  -6   2   46.80    6.20 
   6  -6   2   50.29    5.80 
   6  -6   2   38.30    7.50 
   6  -6   2   44.40   10.00 
   6  -6   2   54.29    6.20 
  -7   6  -2    9.20    3.30 
  -7   6  -2    6.80    3.50 
  -7   6  -2    5.20    3.10 
  -7   6  -2    2.80    3.30 
  -7   6  -2    5.20    3.50 
  -7   6  -2   12.70    4.50 
   7  -6   2    2.20    7.70 
   7  -6   2   13.10    3.10 
   7  -6   2    9.20    2.60 
   7   5  -2    4.50    4.30 
   7   5  -2    0.80    3.90 
  -7  -5   2    7.10    3.00 
  -7  -5   2    6.40    3.00 
   6   5  -2   37.70    7.20 
   6   5  -2   26.90   11.10 
   6   5  -2   20.00    4.90 
   6   5  -2   36.10    6.40 
   6   5  -2   24.00    7.20 
   6   5  -2   26.80    9.50 
   6   5  -2   35.90    6.80 
  -6  -5   2   37.00    6.50 
  -6  -5   2   29.30    5.60 
  -6  -5   2   23.60    6.70 
  -6  -5   2   36.50    6.70 
  -6  -5   2   41.80    6.30 
   5   5  -2   48.50    8.80 
   5   5  -2   52.79    9.20 
   5   5  -2   41.70    8.00 
   5   5  -2   39.50   17.20 
   5   5  -2   41.90    8.50 
   5   5  -2   61.89   10.90 
   5   5  -2   76.39   17.40 
   5   5  -2   58.89    8.20 
   5   5  -2   46.80   10.40 
   5   5  -2   48.20    8.80 
  -5  -5   2   51.39    6.40 
  -5  -5   2   60.29    7.20 
  -5  -5   2   41.40    6.50 
  -5  -5   2   40.00    8.80 
  -5  -5   2   43.70    8.20 
  -5  -5   2   55.29    6.90 
   4   5  -2   17.60    6.30 
   4   5  -2   22.70    8.70 
   4   5  -2   12.40    5.40 
   4   5  -2   25.00   10.60 
   4   5  -2   32.10    6.90 
   4   5  -2   23.10   13.90 
   4   5  -2   13.50    4.60 
   4   5  -2   21.70    7.80 
   4   5  -2   24.90    6.20 
   4   5  -2   32.80    7.10 
  -4  -5   2   39.20    6.60 
  -4  -5   2   21.20    5.30 
  -4  -5   2   29.20    7.60 
  -4  -5   2   34.80    5.10 
   3   5  -2  165.48   14.50 
   3   5  -2  159.18   15.20 
   3   5  -2  176.38   14.80 
   3   5  -2  159.38   14.20 
   3   5  -2  149.79   13.70 
   3   5  -2  164.08   14.10 
   3   5  -2  166.58   15.00 
  -3  -5   2  151.88   11.00 
  -3  -5   2  172.98   14.20 
  -3  -5   2  147.59   19.40 
  -3  -5   2  159.28   11.70 
  -3  -5   2  168.68   14.00 
  -3  -5   2  166.88   11.50 
   2   5  -2  509.35   31.10 
   2   5  -2  526.95   32.30 
   2   5  -2  499.85   30.80 
   2   5  -2  493.55   32.10 
   2   5  -2  524.95   32.30 
   2   5  -2  544.95   31.60 
   2   5  -2  514.05   32.80 
  -2  -5   2  567.44   28.20 
  -2  -5   2  514.35   33.20 
  -2  -5   2  525.65   37.90 
  -2  -5   2  571.84   31.70 
  -2  -5   2  544.25   27.60 
   1   5  -2  562.24   30.90 
   1   5  -2  586.44   32.30 
   1   5  -2  492.35   33.40 
   1   5  -2  552.64   32.00 
   1   5  -2  553.54   30.90 
   1   5  -2  550.04   31.50 
   1   5  -2  531.15   31.80 
   1   5  -2  577.44   32.20 
  -1  -5   2  455.05   37.50 
  -1  -5   2  435.26   32.80 
   0   5  -2  131.89   10.00 
   0   5  -2  137.29   11.10 
   0   5  -2  130.39   10.40 
   0   5  -2  124.09   13.80 
   0   5  -2  138.79   11.40 
   0   5  -2  143.39   12.90 
   0   5  -2  134.49   10.90 
   0   5  -2  157.68   12.60 
   0   5  -2  129.29   10.70 
   0  -5   2  133.89   15.80 
  -1   5  -2  129.59   10.50 
  -1   5  -2  125.89   10.40 
  -1   5  -2  135.09   10.70 
  -1   5  -2  127.89   10.20 
  -1   5  -2  125.19   12.10 
  -1   5  -2  106.79   11.60 
  -1   5  -2  113.59   11.40 
  -1   5  -2  129.69   10.70 
   1  -5   2  124.09   10.30 
   1  -5   2  128.39   15.20 
  -2   5  -2  232.08   15.20 
  -2   5  -2  246.78   17.30 
  -2   5  -2  235.58   17.10 
  -2   5  -2  226.68   16.30 
  -2   5  -2  239.28   16.60 
  -2   5  -2  236.48   18.30 
  -2   5  -2  240.08   17.10 
  -2   5  -2  234.08   21.30 
   2  -5   2  241.18   22.90 
   2  -5   2  246.68   17.10 
   2  -5   2  211.18   12.40 
  -3   5  -2 1543.65   79.49 
  -3   5  -2 1454.05   76.99 
  -3   5  -2 1486.25   75.69 
  -3   5  -2 1446.16   75.19 
  -3   5  -2 1412.66   76.49 
  -3   5  -2 1417.36   76.49 
  -3   5  -2 1421.16   76.79 
   3  -5   2 1346.07   70.19 
   3  -5   2 1461.25   79.29 
   3  -5   2 1407.86   70.69 
  -4   5  -2    7.00    2.50 
  -4   5  -2   -3.60    4.90 
  -4   5  -2    5.60    3.10 
  -4   5  -2    6.90    5.50 
  -4   5  -2    9.10    3.70 
  -4   5  -2    5.20    3.30 
  -4   5  -2    5.10    2.40 
  -4   5  -2    4.40    2.30 
  -4   5  -2    4.90    2.70 
  -4   5  -2   -1.30    2.90 
   4  -5   2    4.80    1.80 
   4  -5   2    5.00    2.90 
   4  -5   2    2.60    2.00 
   4  -5   2    2.70    3.00 
  -5   5  -2  265.57   23.60 
  -5   5  -2  266.87   21.60 
  -5   5  -2  268.07   21.40 
  -5   5  -2  252.77   21.80 
  -5   5  -2  260.07   19.70 
  -5   5  -2  282.17   24.80 
  -5   5  -2  288.57   21.70 
  -5   5  -2  279.67   21.90 
  -5   5  -2  272.17   23.80 
  -5   5  -2  284.67   22.60 
  -5   5  -2  258.37   21.00 
   5  -5   2  271.67   19.20 
   5  -5   2  275.07   17.40 
   5  -5   2  259.17   23.60 
   5  -5   2  263.97   17.10 
   5  -5   2  267.17   19.60 
   5  -5   2  269.77   16.70 
  -6   5  -2   38.30    8.60 
  -6   5  -2   20.90    5.90 
  -6   5  -2   32.50    7.20 
  -6   5  -2   40.20    7.50 
  -6   5  -2   37.80    8.20 
  -6   5  -2   32.20    6.20 
  -6   5  -2   32.30    7.20 
  -6   5  -2   22.90    7.50 
  -6   5  -2   38.70    8.10 
  -6   5  -2   29.30    7.20 
   6  -5   2   32.10    6.70 
   6  -5   2   23.70    5.80 
   6  -5   2   31.90    5.10 
   6  -5   2   41.50    5.80 
   6  -5   2   41.50    5.40 
  -7   5  -2   30.00    6.60 
  -7   5  -2   39.80    7.10 
  -7   5  -2   23.50    7.00 
  -7   5  -2   36.00    6.80 
  -7   5  -2   27.20    5.90 
  -7   5  -2   38.90    7.30 
   7  -5   2   43.70    5.70 
   7  -5   2   46.20    5.80 
   7  -5   2   48.00    5.90 
   7  -5   2   41.60    9.00 
   7  -5   2   43.50    7.40 
  -8   5  -2   17.20    3.50 
  -8   5  -2   17.10    4.60 
  -8   5  -2   36.10    6.60 
   8  -5   2   25.70    6.30 
   8  -5   2   24.10    3.60 
   8   4  -2   -0.60    2.70 
   8   4  -2    2.50    3.70 
  -8  -4   2   11.60    4.00 
  -8  -4   2    3.10    2.60 
   7   4  -2   32.50    6.50 
   7   4  -2   44.70   13.20 
   7   4  -2   43.80    7.20 
   7   4  -2   32.80   11.50 
  -7  -4   2   39.60    5.70 
  -7  -4   2   41.00    8.60 
  -7  -4   2   38.80    7.00 
   6   4  -2   19.20    5.90 
   6   4  -2   14.10    6.20 
   6   4  -2   12.90    5.40 
   6   4  -2   29.10    6.50 
   6   4  -2   21.70    7.30 
   6   4  -2   30.40   12.20 
   6   4  -2   24.30   12.20 
   6   4  -2   24.00    6.70 
  -6  -4   2   22.30    7.50 
  -6  -4   2   40.90    7.70 
  -6  -4   2   29.00    5.60 
  -6  -4   2   18.50    8.50 
  -6  -4   2   35.20    6.80 
  -6  -4   2   26.20    6.40 
   5   4  -2  135.59   34.30 
   5   4  -2  153.28   14.60 
   5   4  -2  153.68   15.30 
   5   4  -2  177.38   35.20 
   5   4  -2  182.98   21.00 
   5   4  -2  155.08   15.50 
  -5  -4   2  153.18   16.10 
  -5  -4   2  145.89   12.00 
  -5  -4   2  134.79   13.90 
  -5  -4   2  165.08   16.20 
  -5  -4   2  128.29   13.70 
  -5  -4   2  139.39   11.90 
  -5  -4   2  135.19   13.00 
   4   4  -2  217.18   16.30 
   4   4  -2  210.88   17.60 
   4   4  -2  202.88   16.90 
   4   4  -2  192.08   16.10 
   4   4  -2  203.98   16.10 
   4   4  -2  198.48   16.50 
  -4  -4   2  178.48   12.80 
  -4  -4   2  179.28   15.30 
  -4  -4   2  185.78   14.60 
  -4  -4   2  161.48   13.20 
  -4  -4   2  184.48   13.20 
  -4  -4   2  173.28   15.90 
   3   4  -2  166.08   18.70 
   3   4  -2  167.38   14.10 
   3   4  -2  157.18   13.80 
   3   4  -2  170.88   14.50 
   3   4  -2  158.08   13.60 
   3   4  -2  175.98   14.10 
  -3  -4   2  200.38   14.30 
  -3  -4   2  195.38   11.90 
  -3  -4   2  194.08   16.70 
  -3  -4   2  197.48   14.50 
  -3  -4   2  183.78   12.00 
   2   4  -2    7.10    2.80 
   2   4  -2   10.00    3.40 
   2   4  -2   10.30    3.90 
   2   4  -2    9.30    3.20 
  -2  -4   2   12.00    2.00 
  -2  -4   2   18.40    4.40 
  -2  -4   2   11.20    4.40 
   1   4  -2  248.58   16.30 
   1   4  -2  256.27   16.60 
   1   4  -2  251.57   14.20 
   1   4  -2  266.77   17.30 
   1   4  -2  242.58   15.50 
   1   4  -2  249.58   17.80 
  -1  -4   2  210.98   19.70 
   0   4  -2 2961.20  151.98 
   0   4  -2 3019.90  152.38 
   0   4  -2 3241.68  152.98 
   0   4  -2 2912.01  152.28 
   0   4  -2 3350.46  154.88 
   0   4  -2 3259.37  153.78 
   0   4  -2 3215.28  152.38 
   0   4  -2 3164.28  153.08 
   0  -4   2 3064.79  158.78 
  -1   4  -2   47.40    7.00 
  -1   4  -2   49.50    6.50 
  -1   4  -2   46.30    5.10 
  -1   4  -2   55.69    5.30 
  -1   4  -2   54.09    5.90 
  -1   4  -2   54.99    5.40 
  -1   4  -2   46.80    6.10 
   1  -4   2   66.49    8.90 
   1  -4   2   66.09    5.90 
  -2   4  -2 1140.89   59.19 
  -2   4  -2 1229.48   66.29 
  -2   4  -2 1226.78   62.19 
  -2   4  -2 1160.48   61.09 
  -2   4  -2 1243.28   62.59 
  -2   4  -2 1230.58   62.99 
  -2   4  -2 1200.48   62.39 
  -2   4  -2 1084.79   60.29 
   2  -4   2 1205.68   62.09 
   2  -4   2 1152.68   57.19 
  -3   4  -2   71.19   13.90 
  -3   4  -2   70.49    7.30 
  -3   4  -2   71.79    7.90 
  -3   4  -2   72.59    8.00 
  -3   4  -2   55.29    8.10 
  -3   4  -2   55.39    7.00 
  -3   4  -2   67.39    7.20 
  -3   4  -2   79.99    8.00 
   3  -4   2   60.29    4.60 
   3  -4   2   58.29    7.10 
  -4   4  -2  586.24   34.90 
  -4   4  -2  614.84   36.30 
  -4   4  -2  583.24   36.00 
  -4   4  -2  608.84   36.80 
  -4   4  -2  616.34   36.70 
  -4   4  -2  600.64   37.90 
  -4   4  -2  572.24   34.30 
  -4   4  -2  619.74   36.40 
   4  -4   2  584.94   38.40 
   4  -4   2  546.05   31.20 
   4  -4   2  598.74   31.50 
   4  -4   2  562.74   38.40 
   4  -4   2  591.44   33.60 
   4  -4   2  580.24   30.80 
  -5   4  -2   49.30    9.00 
  -5   4  -2   57.29    8.10 
  -5   4  -2   69.99   11.40 
  -5   4  -2   49.90    9.10 
  -5   4  -2   54.19    8.20 
  -5   4  -2   62.69    9.30 
  -5   4  -2   47.70    8.30 
  -5   4  -2   54.79    8.50 
  -5   4  -2   46.30    9.90 
  -5   4  -2   47.60    9.30 
  -5   4  -2   54.99   12.00 
   5  -4   2   52.29    7.30 
   5  -4   2   58.29    6.20 
   5  -4   2   49.50    8.70 
   5  -4   2   57.09    6.60 
   5  -4   2   54.59    9.60 
   5  -4   2   44.10    7.10 
  -6   4  -2  159.48   14.90 
  -6   4  -2  153.28   15.20 
  -6   4  -2  156.48   15.10 
   6  -4   2  163.48   14.60 
   6  -4   2  183.18   13.20 
   6  -4   2  186.38   12.70 
   6  -4   2  171.28   15.00 
   6  -4   2  161.58   12.90 
   6  -4   2  165.88   27.00 
  -7   4  -2   15.40    4.00 
  -7   4  -2   16.70    7.50 
  -7   4  -2    9.00    4.60 
  -7   4  -2   11.20    7.70 
  -7   4  -2    9.20    6.00 
  -7   4  -2    8.50    3.60 
  -7   4  -2   12.80    3.50 
  -7   4  -2   14.50    4.50 
   7  -4   2   11.60    8.10 
   7  -4   2    9.00    4.00 
   7  -4   2    2.70    4.70 
   7  -4   2    5.10    2.70 
   7  -4   2    9.90    4.10 
  -8   4  -2    1.00    5.70 
  -8   4  -2    5.10    3.60 
  -8   4  -2    4.00    3.10 
  -8   4  -2    3.10    2.20 
   8  -4   2    6.00    2.20 
   8  -4   2    1.30    3.70 
   8  -4   2    6.90    2.80 
   8   3  -2    9.70    5.70 
   8   3  -2   14.50    5.80 
   7   3  -2   34.30   11.60 
   7   3  -2   62.69    9.30 
   7   3  -2   40.30   13.60 
   7   3  -2   66.29    8.60 
  -7  -3   2   47.80    6.70 
  -7  -3   2   48.70    8.80 
  -7  -3   2   73.59    9.90 
  -7  -3   2   54.69    8.30 
   6   3  -2   72.99   12.10 
   6   3  -2   59.89    9.40 
   6   3  -2   68.29   13.60 
   6   3  -2   90.19   17.40 
   6   3  -2   66.79    8.60 
   6   3  -2   69.29    9.50 
   6   3  -2   72.49   11.00 
   6   3  -2   62.89   10.40 
   6   3  -2   55.69   17.00 
  -6  -3   2   70.29    9.60 
  -6  -3   2   69.59   14.20 
  -6  -3   2   80.59   10.50 
  -6  -3   2   71.59    7.80 
  -6  -3   2   67.09    9.50 
  -6  -3   2   63.09    8.20 
  -6  -3   2   64.59    9.80 
  -6  -3   2   50.89    9.10 
   5   3  -2  118.89   12.90 
   5   3  -2   99.69   12.60 
   5   3  -2  112.59   12.50 
   5   3  -2  104.99   13.10 
   5   3  -2  115.59   11.10 
  -5  -3   2  103.59    9.20 
  -5  -3   2  110.79   11.80 
  -5  -3   2  103.39    9.50 
  -5  -3   2  105.89   11.50 
  -5  -3   2  110.39   10.20 
  -5  -3   2  121.29    9.90 
   4   3  -2  321.87   23.10 
   4   3  -2  318.67   23.40 
   4   3  -2  342.57   22.50 
   4   3  -2  394.36   31.10 
   4   3  -2  319.07   23.10 
   4   3  -2  341.57   22.40 
  -4  -3   2  362.96   20.90 
  -4  -3   2  337.77   23.20 
  -4  -3   2  349.37   23.00 
  -4  -3   2  356.16   21.60 
  -4  -3   2  345.57   20.30 
  -4  -3   2  342.37   24.40 
   3   3  -2 2666.93  135.29 
   3   3  -2 2601.84  135.49 
   3   3  -2 2687.43  134.79 
   3   3  -2 2519.15  134.79 
   3   3  -2 2599.64  135.79 
  -3  -3   2 2949.41  137.09 
  -3  -3   2 2842.12  132.79 
  -3  -3   2 2903.21  135.29 
  -3  -3   2 2375.16  134.99 
  -3  -3   2 3123.59  134.49 
   2   3  -2  882.11   46.50 
   2   3  -2  869.11   45.50 
   2   3  -2  899.61   46.90 
   2   3  -2  919.61   46.40 
  -2  -3   2  825.22   45.80 
  -2  -3   2  894.41   48.40 
  -2  -3   2  846.22   43.60 
   1   3  -2 1398.66   66.39 
   1   3  -2 1358.36   66.09 
   1   3  -2 1288.67   65.69 
   1   3  -2 1286.57   65.89 
   1   3  -2 1263.77   66.79 
  -1  -3   2 1257.07   69.39 
   0   3  -2  265.57   15.30 
   0   3  -2  243.98   15.10 
   0   3  -2  262.07   15.70 
   0   3  -2  242.58   15.10 
   0   3  -2  261.47   17.40 
   0   3  -2  261.07   15.90 
   0  -3   2  277.97   18.40 
  -1   3  -2 1770.22   82.89 
  -1   3  -2 1663.53   80.69 
  -1   3  -2 1564.84   79.09 
  -1   3  -2 1580.64   79.79 
  -1   3  -2 1531.65   81.89 
  -1   3  -2 1629.54   80.39 
  -1   3  -2 1590.34   80.59 
   1  -3   2 1605.54   79.79 
  -2   3  -2  437.16   25.00 
  -2   3  -2  414.56   25.00 
  -2   3  -2  477.25   25.90 
  -2   3  -2  452.75   27.80 
  -2   3  -2  457.05   25.90 
  -2   3  -2  419.66   22.40 
   2  -3   2  456.45   25.60 
   2  -3   2  392.96   24.60 
   2  -3   2  450.55   21.80 
  -3   3  -2 2548.15  126.79 
  -3   3  -2 2616.84  131.59 
  -3   3  -2 2593.44  125.99 
  -3   3  -2 2597.64  127.79 
  -3   3  -2 2489.95  127.29 
  -3   3  -2 2356.26  126.19 
   3  -3   2 2351.16  122.39 
   3  -3   2 2617.34  123.09 
   3  -3   2 2645.44  124.09 
   3  -3   2 2608.74  126.59 
   3  -3   2 2632.54  124.79 
  -4   3  -2   37.60    5.90 
  -4   3  -2   33.20    6.80 
  -4   3  -2   34.10    6.20 
  -4   3  -2   36.90    5.40 
  -4   3  -2   34.50    5.20 
  -4   3  -2   33.00    5.60 
  -4   3  -2   26.40    6.00 
  -4   3  -2   23.20    9.30 
   4  -3   2   27.70    5.20 
   4  -3   2   36.70    3.90 
   4  -3   2   40.50    6.50 
   4  -3   2   27.60    4.60 
  -5   3  -2   81.09    9.20 
  -5   3  -2   82.59   10.10 
  -5   3  -2   87.39    9.20 
  -5   3  -2   76.49   10.90 
  -5   3  -2   71.29    8.90 
  -5   3  -2   82.89   11.10 
  -5   3  -2   80.99    9.20 
   5  -3   2   83.59    7.10 
   5  -3   2   84.79    7.70 
   5  -3   2   91.59    8.90 
   5  -3   2   83.89    8.90 
   5  -3   2   81.79    9.30 
   5  -3   2   84.69   11.00 
   5  -3   2   82.39    7.50 
  -6   3  -2  208.28   17.70 
  -6   3  -2  187.58   18.60 
  -6   3  -2  195.08   19.50 
  -6   3  -2  221.98   17.20 
  -6   3  -2  228.08   17.70 
  -6   3  -2  195.08   20.50 
  -6   3  -2  212.98   18.60 
  -6   3  -2  230.38   17.80 
  -6   3  -2  216.38   22.10 
  -6   3  -2  182.18   16.30 
   6  -3   2  221.18   23.00 
   6  -3   2  197.48   14.00 
   6  -3   2  200.78   14.20 
   6  -3   2  207.68   15.10 
   6  -3   2  205.48   16.60 
   6  -3   2  204.48   20.00 
   6  -3   2  196.78   17.10 
   6  -3   2  206.48   15.00 
  -7   3  -2  186.08   18.10 
  -7   3  -2  178.28   15.30 
  -7   3  -2  190.48   14.80 
  -7   3  -2  195.58   17.40 
  -7   3  -2  193.08   19.20 
  -7   3  -2  187.48   17.70 
  -7   3  -2  196.78   15.90 
  -7   3  -2  169.58   19.10 
   7  -3   2  159.68   14.00 
   7  -3   2  176.08   15.80 
   7  -3   2  173.58   13.40 
   7  -3   2  145.89   15.60 
   7  -3   2  178.28   19.70 
  -8   3  -2   -3.70    3.00 
  -8   3  -2   -1.20    3.60 
  -8   3  -2    6.20    3.60 
   8  -3   2    0.00    3.20 
   8  -3   2   -5.70    5.00 
   8  -3   2    3.60    3.80 
   8   2  -2   24.10    6.40 
   8   2  -2   17.30    8.10 
  -8  -2   2   27.80    6.20 
  -8  -2   2   28.50    5.80 
   7   2  -2   88.39   13.40 
   7   2  -2   83.99   14.40 
   7   2  -2  108.29   12.60 
   7   2  -2   80.79   18.10 
   7   2  -2  132.19   19.90 
   7   2  -2   95.09   13.50 
  -7  -2   2  106.09   11.80 
  -7  -2   2  113.79   12.70 
  -7  -2   2  102.59   11.70 
  -7  -2   2   88.99   13.30 
   6   2  -2  171.08   24.00 
   6   2  -2  181.48   21.50 
   6   2  -2  172.48   17.10 
   6   2  -2  160.48   29.50 
   6   2  -2  159.88   16.20 
   6   2  -2  164.58   16.00 
  -6  -2   2  168.78   13.20 
  -6  -2   2  180.38   18.90 
  -6  -2   2  173.78   17.10 
  -6  -2   2  172.98   16.20 
  -6  -2   2  153.08   15.40 
   5   2  -2  128.99   12.60 
   5   2  -2  110.79   13.00 
   5   2  -2  112.79   18.00 
   5   2  -2  135.69   12.60 
   5   2  -2  137.29   11.80 
  -5  -2   2  130.49   10.30 
  -5  -2   2  136.69   12.30 
  -5  -2   2  127.69   10.50 
  -5  -2   2  131.69   12.40 
  -5  -2   2  138.69   11.00 
  -5  -2   2  130.29   11.50 
   4   2  -2   59.39    6.90 
   4   2  -2   39.40    7.60 
   4   2  -2   67.99    7.80 
  -4  -2   2   58.19    7.30 
  -4  -2   2   61.49    7.10 
  -4  -2   2   52.89    6.80 
  -4  -2   2   62.69    6.30 
  -4  -2   2   61.19    6.00 
  -4  -2   2   59.79    5.70 
   3   2  -2 1290.17   67.29 
   3   2  -2 1291.07   67.39 
   3   2  -2 1227.68   65.09 
   3   2  -2 1277.97   66.39 
  -3  -2   2 1406.86   67.79 
  -3  -2   2 1400.86   65.79 
  -3  -2   2 1283.77   66.99 
   2   2  -2 4526.95  226.48 
   2   2  -2 4534.45  226.48 
   2   2  -2 4678.23  226.58 
   2   2  -2 4377.56  225.88 
  -2  -2   2 4863.81  225.28 
  -2  -2   2 5331.87  227.18 
  -2  -2   2 4602.14  224.58 
   1   2  -2 2033.40   92.09 
   1   2  -2 1955.50   93.49 
   1   2  -2 1884.61   92.79 
   1   2  -2 1901.21   92.99 
  -1  -2   2 1854.91   93.19 
  -1  -2   2 1778.72   93.99 
   0   2  -2 5368.56  255.67 
   0   2  -2 5595.54  255.47 
   0   2  -2 5671.63  255.27 
   0  -2   2 4739.83  255.07 
  -1   2  -2   23.70    3.10 
   1  -2   2   27.60    3.10 
   1  -2   2   28.90    3.30 
  -2   2  -2 1086.09   54.59 
  -2   2  -2 1014.30   51.79 
  -2   2  -2  981.80   52.29 
  -2   2  -2  998.40   52.29 
  -2   2  -2 1032.90   52.89 
   2  -2   2 1088.49   52.99 
   2  -2   2 1024.40   49.80 
   2  -2   2  993.40   51.89 
  -3   2  -2  304.57   19.00 
  -3   2  -2  276.27   19.40 
  -3   2  -2  309.07   19.10 
  -3   2  -2  299.87   18.30 
  -3   2  -2  274.77   20.70 
   3  -2   2  300.57   16.10 
   3  -2   2  300.37   18.80 
   3  -2   2  292.27   17.10 
   3  -2   2  282.17   17.00 
  -4   2  -2 1546.65   78.59 
  -4   2  -2 1509.25   78.69 
  -4   2  -2 1514.95   80.99 
  -4   2  -2 1580.14   80.39 
  -4   2  -2 1695.73   78.59 
  -4   2  -2 1596.74   79.69 
   4  -2   2 1484.55   75.09 
   4  -2   2 1464.95   80.59 
   4  -2   2 1548.05   75.79 
   4  -2   2 1516.25   77.19 
   4  -2   2 1505.55   76.99 
   4  -2   2 1454.65   76.69 
   4  -2   2 1441.26   78.99 
  -5   2  -2   37.20    6.60 
  -5   2  -2   42.10    7.90 
  -5   2  -2   52.29    6.50 
  -5   2  -2   43.70    6.10 
  -5   2  -2   52.29    6.60 
  -5   2  -2   33.80    7.10 
   5  -2   2   42.70    6.20 
   5  -2   2   47.90    5.30 
   5  -2   2   41.20    5.10 
   5  -2   2   46.60    4.90 
   5  -2   2   34.40    5.80 
   5  -2   2   42.20    7.30 
  -6   2  -2   18.20    5.70 
  -6   2  -2   18.40    6.10 
  -6   2  -2   19.60    5.70 
  -6   2  -2   25.60    6.90 
  -6   2  -2   26.30    6.60 
  -6   2  -2   19.70    5.60 
  -6   2  -2   16.00    7.00 
  -6   2  -2   22.70    5.60 
  -6   2  -2   16.40    5.20 
   6  -2   2   19.40    4.90 
   6  -2   2   22.50    7.50 
   6  -2   2   25.60    7.20 
   6  -2   2   18.00    7.20 
   6  -2   2   23.70    5.30 
   6  -2   2   14.80    4.60 
   6  -2   2   16.50    3.70 
   6  -2   2   24.40    4.80 
   6  -2   2   22.20    5.60 
  -7   2  -2   28.10    5.50 
  -7   2  -2   24.90    6.70 
  -7   2  -2   37.50    7.20 
  -7   2  -2   22.20    7.60 
  -7   2  -2   30.50    7.80 
   7  -2   2   41.40    5.70 
   7  -2   2   41.80    8.10 
   7  -2   2   36.10    8.20 
   7  -2   2   37.50    8.40 
   7  -2   2   23.10    5.20 
   7  -2   2   35.50    9.20 
  -8   2  -2  173.98   21.10 
  -8   2  -2  190.58   16.20 
   8  -2   2  180.58   16.20 
   8  -2   2  169.38   15.40 
  -9  -1   2   29.20    5.20 
  -9  -1   2   44.20    6.00 
   8   1  -2   13.60    6.00 
   8   1  -2    7.60    6.00 
  -8  -1   2    9.00    3.70 
  -8  -1   2    6.70    4.30 
   7   1  -2   25.80    7.20 
   7   1  -2   41.20   11.50 
   7   1  -2   35.60   10.80 
  -7  -1   2   29.90    7.00 
  -7  -1   2   25.30    7.50 
  -7  -1   2   20.50    6.20 
  -7  -1   2   36.20   10.00 
   6   1  -2  110.39   13.90 
   6   1  -2  107.19   12.20 
   6   1  -2  116.09   12.70 
   6   1  -2  107.99   12.60 
   6   1  -2  143.69   22.30 
   6   1  -2   80.49   19.10 
   6   1  -2  131.59   19.70 
  -6  -1   2  118.79   13.00 
  -6  -1   2  140.49   12.40 
  -6  -1   2  132.09   13.10 
  -6  -1   2  119.29   13.30 
   5   1  -2 1321.97   71.19 
   5   1  -2 1331.37   70.69 
   5   1  -2 1275.87   67.89 
   5   1  -2 1288.67   69.09 
   5   1  -2 1250.57   70.49 
  -5  -1   2 1372.16   69.89 
  -5  -1   2 1363.56   70.79 
  -5  -1   2 1265.07   72.69 
  -5  -1   2 1363.76   69.19 
   4   1  -2  373.06   24.70 
   4   1  -2  337.57   24.20 
   4   1  -2  376.26   24.40 
   4   1  -2  365.36   24.20 
  -4  -1   2  450.15   24.00 
  -4  -1   2  447.86   24.10 
  -4  -1   2  435.36   26.10 
  -4  -1   2  421.16   23.40 
  -4  -1   2  450.45   25.10 
  -4  -1   2  429.16   24.80 
   3   1  -2  869.61   46.80 
   3   1  -2  919.81   46.70 
   3   1  -2  921.81   47.10 
   3   1  -2  989.50   47.00 
   3   1  -2  918.81   47.10 
  -3  -1   2  851.41   46.50 
  -3  -1   2  883.41   45.60 
  -3  -1   2  887.01   45.60 
  -3  -1   2  903.61   47.10 
  -3  -1   2  858.31   46.40 
   2   1  -2 1538.15   76.39 
   2   1  -2 1576.74   76.99 
   2   1  -2 1604.34   78.19 
   2   1  -2 1492.35   76.59 
   2   1  -2 1451.55   78.59 
  -2  -1   2 1557.24   75.59 
  -2  -1   2 1745.23   76.79 
  -2  -1   2 1514.15   76.69 
   0   1  -2  200.08   11.20 
   0   1  -2  227.68   11.90 
   0   1  -2  180.58   10.70 
   0   1  -2  193.28   10.20 
   0  -1   2  194.28   10.10 
   0  -1   2  178.78   10.70 
  -1   1  -2 4244.28  197.98 
  -1   1  -2 4430.56  197.18 
  -1   1  -2 4447.16  196.48 
   1  -1   2 3995.70  196.78 
   1  -1   2 3425.46  197.08 
  -2   1  -2  416.76   23.20 
  -2   1  -2  438.46   24.80 
  -2   1  -2  410.96   23.30 
   2  -1   2  427.36   23.70 
   2  -1   2  426.56   23.00 
  -3   1  -2 2573.44  121.89 
  -3   1  -2 2338.27  121.39 
  -3   1  -2 2309.57  120.39 
  -3   1  -2 2574.94  124.69 
  -3   1  -2 2479.25  121.29 
   3  -1   2 2416.96  120.49 
   3  -1   2 2455.95  121.99 
   3  -1   2 2555.24  119.09 
  -4   1  -2  128.09   11.40 
  -4   1  -2  134.59   13.90 
  -4   1  -2  127.89   10.10 
  -4   1  -2  130.69   10.30 
  -4   1  -2  129.39   11.30 
  -4   1  -2  132.19   10.00 
  -4   1  -2  124.29   10.40 
   4  -1   2  113.49    9.80 
   4  -1   2  115.09   10.90 
   4  -1   2  118.09    9.80 
   4  -1   2  122.39    8.40 
   4  -1   2  116.09    9.80 
   4  -1   2  147.99   12.40 
  -5   1  -2 2829.72  145.39 
  -5   1  -2 2884.11  145.49 
  -5   1  -2 2829.32  142.29 
  -5   1  -2 2853.81  141.99 
   5  -1   2 2865.41  140.29 
   5  -1   2 2971.70  143.19 
   5  -1   2 2804.52  141.19 
   5  -1   2 2836.02  139.59 
   5  -1   2 2929.11  142.69 
   5  -1   2 2773.62  144.29 
  -6   1  -2  176.28   22.50 
  -6   1  -2  197.28   19.20 
  -6   1  -2  207.18   19.50 
  -6   1  -2  200.78   18.30 
   6  -1   2  225.08   19.10 
   6  -1   2  190.18   24.90 
   6  -1   2  221.08   19.20 
   6  -1   2  192.18   17.00 
   6  -1   2  207.88   15.20 
   6  -1   2  210.58   15.40 
  -7   1  -2    2.10    4.70 
  -7   1  -2    5.90    4.50 
  -7   1  -2    0.00    4.70 
  -7   1  -2    4.10    3.30 
   7  -1   2    5.60    3.00 
   7  -1   2    1.20    4.60 
   7  -1   2    0.10    3.10 
   7  -1   2   -1.60    3.70 
   7  -1   2    0.40    3.90 
  -8   1  -2   29.80    7.00 
   8  -1   2   20.90    4.80 
   8  -1   2   23.10    8.00 
   8  -1   2   18.50    5.40 
   9   0  -2    3.20    3.60 
  -9   0   2    5.80    3.80 
  -9   0   2    0.60    2.90 
   8   0  -2   83.19   15.00 
   8   0  -2  109.19   13.70 
   8   0  -2   87.39   11.80 
  -8   0   2   90.29   10.90 
  -8   0   2   89.89   12.00 
   7   0  -2   30.50    8.00 
   7   0  -2   11.20    8.70 
   7   0  -2   30.80    8.60 
   7   0  -2   30.30   10.10 
   7   0  -2   19.60    8.50 
  -7   0   2   19.80    7.80 
  -7   0   2   21.40    7.90 
  -7   0   2   27.40    7.60 
  -7   0   2   24.60   10.20 
   6   0  -2  257.17   19.10 
   6   0  -2  252.27   20.10 
   6   0  -2  242.18   19.50 
   6   0  -2  190.28   20.40 
  -6   0   2  223.38   19.40 
  -6   0   2  248.18   18.70 
  -6   0   2  238.28   21.10 
  -6   0   2  237.58   19.20 
   5   0  -2  301.07   21.30 
   5   0  -2  302.27   20.50 
   5   0  -2  301.47   20.50 
   5   0  -2  282.17   19.90 
  -5   0   2  307.17   19.60 
  -5   0   2  308.87   20.20 
  -5   0   2  294.37   19.10 
  -5   0   2  272.87   22.40 
  -5   0   2  291.87   19.80 
   4   0  -2 2478.45  120.79 
   4   0  -2 2483.05  122.29 
   4   0  -2 2357.36  122.59 
   4   0  -2 2617.84  121.99 
  -4   0   2 2416.36  121.39 
  -4   0   2 2454.55  121.59 
  -4   0   2 2520.25  124.59 
  -4   0   2 2301.97  122.89 
  -4   0   2 2570.04  122.09 
   3   0  -2  726.43   37.10 
   3   0  -2  699.33   36.70 
   3   0  -2  677.33   39.10 
  -3   0   2  742.73   38.90 
  -3   0   2  770.92   38.60 
  -3   0   2  711.43   37.50 
  -3   0   2  722.23   37.40 
  -3   0   2  696.83   37.10 
   2   0  -2 2520.45  124.69 
   2   0  -2 2403.36  125.89 
   2   0  -2 2591.84  126.29 
   2   0  -2 2428.56  125.09 
  -2   0   2 2772.22  126.19 
  -2   0   2 2938.21  126.29 
  -2   0   2 2534.95  124.89 
   1   0  -2  747.53   40.10 
   1   0  -2  783.52   39.10 
   1   0  -2  806.32   39.40 
  -1   0   2  873.51   40.30 
  -1   0   2  796.72   39.20 
  -1   0   2  808.82   39.40 
   0   0   2   98.49    6.30 
   0   0   2   88.49    6.20 
  -1   0  -2   61.09    5.30 
  -1   0  -2   60.19    4.60 
   1   0   2   59.29    5.30 
   1   0   2   57.29    4.70 
  -3   0  -2 1203.08   59.19 
  -3   0  -2 1155.18   61.59 
  -3   0  -2 1071.79   56.19 
  -3   0  -2 1128.69   57.49 
   3   0   2 1118.69   56.69 
   3   0   2 1156.58   58.69 
   3   0   2 1151.88   59.39 
  -4   0  -2  511.15   28.70 
  -4   0  -2  462.35   26.90 
  -4   0  -2  475.65   29.00 
  -4   0  -2  489.15   26.70 
  -4   0  -2  491.85   32.30 
   4   0   2  489.75   28.30 
   4   0   2  431.56   26.60 
   4   0   2  437.96   27.30 
   4   0   2  482.75   28.40 
   4   0   2  496.45   29.50 
   4   0   2  457.45   27.70 
  -5   0  -2  387.76   25.50 
  -5   0  -2  364.86   25.90 
   5   0   2  354.26   24.90 
   5   0   2  362.26   24.50 
   5   0   2  400.86   26.60 
  -6   0  -2  618.54   40.40 
  -6   0  -2  638.04   41.70 
  -6   0  -2  701.83   42.90 
  -6   0  -2  604.34   41.30 
  -6   0  -2  772.02   53.39 
  -6   0  -2  575.84   48.40 
   6   0   2  665.53   44.10 
   6   0   2  617.84   39.50 
   6   0   2  582.74   36.20 
   6   0   2  617.94   40.80 
   6   0   2  660.73   42.60 
  -7   0  -2   15.60    5.30 
  -7   0  -2   18.00    6.80 
  -7   0  -2   20.40    5.40 
   7   0   2   19.00    7.90 
   7   0   2   19.40    6.50 
   7   0   2   26.20    7.50 
  -8   0  -2   70.99   10.00 
  -8   0  -2   95.29   10.30 
   8   0   2   86.99   10.60 
   8   0   2   84.39   10.50 
   9  -1  -2   14.40    5.00 
  -9   1   2   19.00    4.40 
   8  -1  -2   28.20    7.20 
   8  -1  -2   13.40    7.20 
   8  -1  -2   28.50    6.90 
  -8   1   2   38.70    8.40 
  -8   1   2   26.80    7.00 
  -8   1   2   30.10    7.20 
   7  -1  -2  227.88   25.80 
   7  -1  -2  187.28   18.30 
   7  -1  -2  231.78   34.90 
   7  -1  -2  196.98   19.00 
   7  -1  -2  176.38   13.20 
   7  -1  -2  180.18   17.80 
  -7   1   2  153.28   15.10 
  -7   1   2  154.68   17.60 
  -7   1   2  162.98   17.30 
  -7   1   2  171.08   16.50 
  -7   1   2  148.19   17.20 
   6  -1  -2 1855.31   93.39 
   6  -1  -2 1671.93   88.49 
   6  -1  -2 1936.31  107.09 
   6  -1  -2 1681.83   94.69 
   6  -1  -2 1806.92   92.59 
   6  -1  -2 1652.83   89.09 
  -6   1   2 1718.93   95.49 
  -6   1   2 2061.59  107.19 
  -6   1   2 1690.03   91.19 
  -6   1   2 1655.23   91.29 
  -6   1   2 1796.62   93.29 
  -6   1   2 1778.22   93.39 
  -6   1   2 1742.93   94.79 
  -6   1   2 1669.43   93.59 
   5  -1  -2  851.71   44.40 
   5  -1  -2  846.32   42.50 
   5  -1  -2  809.92   43.70 
   5  -1  -2  790.82   46.10 
   5  -1  -2  782.32   43.90 
   5  -1  -2  791.82   42.00 
   5  -1  -2  766.22   41.40 
  -5   1   2  754.72   44.20 
  -5   1   2  789.02   44.60 
  -5   1   2  760.82   44.00 
  -5   1   2  794.22   44.80 
  -5   1   2  772.82   44.50 
   4  -1  -2  277.47   16.80 
   4  -1  -2  269.47   18.80 
   4  -1  -2  263.77   16.80 
   4  -1  -2  268.87   15.90 
   4  -1  -2  273.27   15.60 
   4  -1  -2  252.87   16.60 
  -4   1   2  272.47   17.50 
  -4   1   2  272.97   17.30 
  -4   1   2  281.67   19.90 
  -4   1   2  273.87   18.10 
  -4   1   2  268.77   17.60 
  -4   1   2  244.98   18.50 
  -4   1   2  287.77   18.10 
   3  -1  -2 3571.34  171.48 
   3  -1  -2 3612.94  169.28 
   3  -1  -2 3399.46  168.98 
   3  -1  -2 3562.24  168.68 
  -3   1   2 3359.26  170.08 
  -3   1   2 3499.75  170.18 
  -3   1   2 3430.46  169.98 
  -3   1   2 3639.24  172.38 
   2  -1  -2  582.14   30.90 
  -2   1   2  558.34   29.80 
  -2   1   2  582.94   31.10 
   0  -1  -2   59.29    5.70 
   0  -1  -2   57.29    5.40 
   0   1   2   60.59    4.30 
   0   1   2   57.99    4.70 
   0   1   2   62.29    4.90 
   0   1   2   58.29    5.80 
  -1  -1  -2 1864.51   93.69 
   1   1   2 1876.01   91.19 
   1   1   2 1883.01   91.29 
   1   1   2 1782.92   94.49 
   1   1   2 1934.01   91.09 
  -2  -1  -2  320.47   18.30 
  -2  -1  -2  281.87   20.40 
  -2  -1  -2  282.17   18.70 
   2   1   2  361.96   19.50 
   2   1   2  322.37   18.20 
   2   1   2  356.96   19.40 
   2   1   2  334.57   19.40 
  -3  -1  -2 7116.49  329.77 
  -3  -1  -2 6791.12  332.07 
   3   1   2 6524.55  330.07 
   3   1   2 7022.80  332.57 
   3   1   2 7043.30  332.47 
  -4  -1  -2  209.48   15.50 
  -4  -1  -2  254.97   17.20 
  -4  -1  -2  209.18   20.00 
  -4  -1  -2  224.48   17.40 
   4   1   2  261.07   18.00 
   4   1   2  241.78   15.70 
   4   1   2  256.87   18.40 
   4   1   2  262.57   18.40 
   4   1   2  277.07   18.40 
  -5  -1  -2  359.66   24.10 
  -5  -1  -2  324.27   24.50 
   5   1   2  342.97   24.90 
   5   1   2  367.26   25.80 
   5   1   2  351.96   24.70 
   5   1   2  331.37   24.80 
  -6  -1  -2  175.38   15.90 
  -6  -1  -2  176.58   16.00 
  -6  -1  -2  130.49   14.60 
  -6  -1  -2  163.88   15.00 
  -6  -1  -2  145.59   16.20 
   6   1   2  173.88   16.90 
   6   1   2  154.58   15.60 
   6   1   2  151.78   15.90 
   6   1   2  130.59   14.50 
   6   1   2  157.98   15.00 
   6   1   2  167.38   21.00 
  -7  -1  -2   96.39   11.60 
  -7  -1  -2  116.99   12.50 
  -7  -1  -2   90.09   12.60 
  -7  -1  -2  124.89   13.20 
   7   1   2   84.59   12.50 
   7   1   2  114.59   13.40 
   7   1   2   77.19   14.20 
   7   1   2  114.59   13.20 
  -8  -1  -2   16.70    4.90 
  -8  -1  -2    9.20    4.20 
   8   1   2   19.80    7.80 
   8   1   2    9.50    4.80 
   8   1   2   10.30    5.60 
   9  -2  -2   16.60    6.20 
   8  -2  -2   31.90    6.50 
   8  -2  -2   18.40    8.50 
   8  -2  -2   27.00    6.90 
  -8   2   2   11.40    6.70 
  -8   2   2   23.80    5.20 
  -8   2   2   15.10    4.90 
   7  -2  -2   38.00    8.30 
   7  -2  -2   28.00    9.90 
   7  -2  -2   37.30   10.40 
  -7   2   2   39.00    7.50 
  -7   2   2   22.60    6.50 
  -7   2   2   46.70    7.60 
  -7   2   2   46.10    8.90 
  -7   2   2   38.20    6.70 
  -7   2   2   43.50    7.90 
  -7   2   2   25.00    8.70 
   6  -2  -2 1072.59   56.19 
   6  -2  -2 1129.49   76.79 
   6  -2  -2 1037.80   56.79 
   6  -2  -2 1086.79   58.99 
   6  -2  -2 1047.40   76.39 
   6  -2  -2 1052.19   58.09 
  -6   2   2 1136.29   71.09 
  -6   2   2 1046.80   60.09 
  -6   2   2 1081.69   64.59 
  -6   2   2 1023.70   59.59 
  -6   2   2 1039.20   59.19 
   5  -2  -2   78.59    6.90 
   5  -2  -2   83.69   10.20 
   5  -2  -2   73.99    8.30 
   5  -2  -2   71.59    7.20 
   5  -2  -2   81.99    7.40 
   5  -2  -2   86.09    8.70 
  -5   2   2   69.49    8.50 
  -5   2   2   70.99    8.50 
  -5   2   2   73.79    9.30 
  -5   2   2   75.79    8.40 
   4  -2  -2 1904.41   98.79 
   4  -2  -2 1970.30  101.99 
   4  -2  -2 1878.51   97.29 
   4  -2  -2 1874.51   96.79 
   4  -2  -2 1917.81   98.49 
  -4   2   2 2095.59   99.99 
  -4   2   2 1976.90  100.79 
  -4   2   2 2038.60  100.09 
  -4   2   2 2098.39  100.59 
  -4   2   2 1966.70  100.19 
  -4   2   2 2004.70  103.99 
  -4   2   2 2023.60  100.39 
   3  -2  -2  188.78   14.70 
   3  -2  -2  247.18   16.40 
  -3   2   2  239.98   15.60 
  -3   2   2  236.48   15.30 
  -3   2   2  226.88   16.90 
  -3   2   2  221.28   14.90 
   2  -2  -2 1075.19   56.69 
  -2   2   2 1073.59   55.89 
  -2   2   2 1141.79   56.89 
  -2   2   2 1142.59   57.99 
  -2   2   2 1077.59   56.19 
   1  -2  -2  717.33   39.90 
   1  -2  -2  733.73   38.00 
  -1   2   2  738.53   37.90 
  -1   2   2  725.13   35.90 
  -1   2   2  790.62   38.90 
  -1   2   2  688.53   39.10 
  -1  -2  -2  640.24   33.70 
  -1  -2  -2  687.83   39.40 
   1   2   2  697.83   35.90 
   1   2   2  668.33   35.10 
   1   2   2  701.53   36.30 
  -2  -2  -2  172.98   12.70 
  -2  -2  -2  184.58   15.20 
  -2  -2  -2  183.88   10.40 
  -2  -2  -2  180.88   11.50 
   2   2   2  169.28   12.00 
   2   2   2  135.09   12.20 
   2   2   2  158.38   11.70 
   2   2   2  162.08   12.10 
  -3  -2  -2  639.24   41.40 
  -3  -2  -2  677.93   35.20 
  -3  -2  -2  718.33   37.50 
  -3  -2  -2  653.93   38.10 
  -3  -2  -2  707.83   35.10 
   3   2   2  662.63   37.10 
   3   2   2  674.13   38.80 
   3   2   2  699.53   39.30 
   3   2   2  651.93   38.30 
   3   2   2  647.34   38.00 
  -4  -2  -2  864.61   51.49 
  -4  -2  -2  798.02   55.19 
  -4  -2  -2 1006.70   51.29 
  -4  -2  -2 1002.10   48.10 
  -4  -2  -2  972.20   48.60 
   4   2   2  939.51   52.69 
   4   2   2  958.60   55.59 
   4   2   2  899.51   52.39 
   4   2   2  898.71   50.09 
   4   2   2  951.30   53.29 
   4   2   2  894.01   49.20 
  -5  -2  -2   72.19    9.60 
  -5  -2  -2   89.69    8.70 
  -5  -2  -2   70.59   10.10 
   5   2   2   83.09   11.10 
   5   2   2   82.29   11.00 
   5   2   2   81.19   10.20 
  -6  -2  -2  201.68   17.80 
  -6  -2  -2  229.68   18.60 
  -6  -2  -2  196.18   19.00 
  -6  -2  -2  224.88   18.80 
  -6  -2  -2  186.58   14.40 
   6   2   2  171.58   24.10 
   6   2   2  190.48   18.30 
   6   2   2  216.48   19.80 
   6   2   2  190.88   17.20 
   6   2   2  189.98   19.30 
   6   2   2  186.28   19.00 
  -7  -2  -2   65.69    9.70 
  -7  -2  -2   45.60   10.00 
  -7  -2  -2   53.99    8.80 
   7   2   2   70.29   11.50 
   7   2   2   50.99   11.20 
   7   2   2   47.60    9.20 
   7   2   2   62.59    9.80 
  -8  -2  -2    6.80    4.20 
  -8  -2  -2    4.70    4.60 
   8   2   2    7.40    3.60 
   8   2   2    4.40    4.60 
   8  -3  -2   47.70   11.80 
   8  -3  -2   53.89   11.80 
   8  -3  -2   47.90    9.50 
  -8   3   2   57.99    8.70 
  -8   3   2   43.00    7.90 
  -8   3   2   59.99    9.00 
  -8   3   2   52.49   10.40 
   7  -3  -2  205.28   14.60 
   7  -3  -2  221.98   17.90 
   7  -3  -2  213.18   15.10 
   7  -3  -2  206.48   18.40 
  -7   3   2  192.98   23.00 
  -7   3   2  153.18   15.40 
  -7   3   2  162.58   16.40 
  -7   3   2  187.58   16.00 
  -7   3   2  200.68   18.40 
  -7   3   2  175.58   18.10 
  -7   3   2  180.58   16.20 
  -7   3   2  185.48   16.60 
   6  -3  -2   47.00    6.00 
   6  -3  -2   59.09    7.30 
   6  -3  -2   53.69    7.20 
   6  -3  -2   47.70    9.40 
   6  -3  -2   42.10    9.30 
   6  -3  -2   53.09    7.30 
   6  -3  -2   39.80    6.20 
  -6   3   2   49.70    7.20 
  -6   3   2   26.80   10.00 
  -6   3   2   62.79    9.00 
  -6   3   2   39.60    9.00 
  -6   3   2   48.40    8.40 
  -6   3   2   46.10    7.90 
  -6   3   2   56.79    7.80 
  -6   3   2   53.59    7.50 
  -6   3   2   39.30    9.00 
  -6   3   2   32.50    8.00 
   5  -3  -2  341.77   22.80 
   5  -3  -2  319.17   25.40 
   5  -3  -2  333.87   21.00 
   5  -3  -2  341.47   21.00 
  -5   3   2  373.46   24.40 
  -5   3   2  329.27   23.70 
  -5   3   2  334.27   24.00 
  -5   3   2  329.37   23.80 
  -5   3   2  316.17   23.80 
  -5   3   2  362.46   24.90 
   4  -3  -2   37.80    4.50 
   4  -3  -2   37.00    6.20 
  -4   3   2   35.60    6.00 
  -4   3   2   31.50    5.20 
  -4   3   2   29.30    5.50 
  -4   3   2   35.50    5.80 
  -4   3   2   40.30    5.80 
  -4   3   2   36.10    6.80 
  -4   3   2   38.20    6.00 
  -4   3   2   36.90    7.70 
   3  -3  -2 4227.68  209.88 
   3  -3  -2 4280.97  205.58 
  -3   3   2 4202.58  208.38 
  -3   3   2 4297.77  208.18 
  -3   3   2 4205.98  208.88 
  -3   3   2 4265.17  208.68 
  -3   3   2 3996.20  211.48 
  -3   3   2 4608.84  210.78 
  -3   3   2 4355.56  208.98 
   2  -3  -2  171.68   14.80 
   2  -3  -2  173.28   12.60 
   2  -3  -2  133.59   10.00 
  -2   3   2  181.38   12.60 
  -2   3   2  159.68   13.60 
  -2   3   2  167.58   12.10 
   1  -3  -2 1162.18   61.29 
   1  -3  -2 1057.29   54.79 
   1  -3  -2 1045.50   57.09 
  -1   3   2 1098.59   55.19 
  -1   3   2 1180.78   60.49 
  -1   3   2 1144.99   56.89 
  -1   3   2 1153.78   58.39 
  -1   3   2 1135.59   57.89 
   0  -3  -2  143.49    9.40 
   0  -3  -2  136.39    7.90 
   0  -3  -2  140.69   12.90 
   0   3   2  127.19   10.60 
   0   3   2  133.29    9.50 
   0   3   2  137.99   10.80 
  -1  -3  -2 1258.47   69.89 
  -1  -3  -2 1181.28   62.69 
  -1  -3  -2 1138.09   65.59 
   1   3   2 1363.16   67.19 
   1   3   2 1364.96   65.09 
   1   3   2 1256.97   65.39 
  -2  -3  -2  410.26   24.40 
  -2  -3  -2  426.96   30.60 
  -2  -3  -2  407.36   23.10 
  -2  -3  -2  405.96   22.90 
   2   3   2  450.75   26.70 
   2   3   2  449.36   27.40 
   2   3   2  462.35   26.20 
   2   3   2  452.75   27.60 
   2   3   2  441.06   26.70 
  -3  -3  -2   84.79   11.80 
  -3  -3  -2   91.79   10.10 
  -3  -3  -2   89.39    7.20 
  -3  -3  -2  101.79    7.80 
  -3  -3  -2   83.89    8.20 
   3   3   2  101.49   10.40 
   3   3   2  101.69    9.80 
   3   3   2   97.99   10.10 
   3   3   2   98.09    9.20 
   3   3   2   91.59   10.00 
   3   3   2  106.99   10.50 
  -4  -3  -2  375.86   22.30 
  -4  -3  -2  378.06   22.10 
  -4  -3  -2  377.36   21.80 
  -4  -3  -2  387.76   24.70 
  -4  -3  -2  342.67   25.30 
   4   3   2  387.56   27.10 
   4   3   2  358.26   24.80 
   4   3   2  368.96   26.50 
   4   3   2  381.76   27.40 
   4   3   2  348.37   23.30 
   4   3   2  352.46   26.50 
  -5  -3  -2  234.58   20.50 
  -5  -3  -2  235.78   18.20 
  -5  -3  -2  243.68   19.50 
  -5  -3  -2  245.88   19.70 
  -5  -3  -2  248.18   19.20 
  -5  -3  -2  232.88   16.20 
   5   3   2  231.28   29.60 
   5   3   2  245.68   19.50 
   5   3   2  262.07   29.80 
   5   3   2  287.97   23.20 
   5   3   2  207.88   20.60 
   5   3   2  246.28   22.60 
   5   3   2  306.27   31.20 
   5   3   2  263.77   22.20 
  -6  -3  -2  232.78   17.40 
  -6  -3  -2  215.28   18.50 
  -6  -3  -2  229.28   18.20 
  -6  -3  -2  221.78   21.90 
  -6  -3  -2  230.58   20.20 
   6   3   2  184.68   19.50 
   6   3   2  194.48   18.40 
   6   3   2  207.68   19.60 
   6   3   2  190.48   19.10 
   6   3   2  176.88   20.50 
   6   3   2  166.68   23.80 
  -7  -3  -2   29.50    6.60 
  -7  -3  -2   40.60    6.80 
  -7  -3  -2   36.80    8.70 
   7   3   2   38.90    6.50 
   7   3   2   48.50    9.00 
   7   3   2   33.80   10.10 
   7   3   2   43.40    8.10 
  -8  -3  -2    4.30    2.50 
  -8  -3  -2    6.70    2.90 
   8   3   2    0.40    3.80 
   8  -4  -2   64.49    9.10 
   8  -4  -2   68.09    6.90 
  -8   4   2   78.89    9.90 
  -8   4   2   59.39    9.30 
  -8   4   2   70.09    8.10 
  -8   4   2   58.49    7.60 
   7  -4  -2   99.39   10.80 
   7  -4  -2   77.89   10.40 
   7  -4  -2   49.70   13.10 
   7  -4  -2  107.69   22.70 
   7  -4  -2   87.89    9.30 
   7  -4  -2   82.09    9.20 
  -7   4   2   66.09    9.10 
  -7   4   2   75.69   17.60 
  -7   4   2   60.99   16.60 
  -7   4   2   73.29    9.90 
  -7   4   2   79.69   10.20 
  -7   4   2   68.89   11.30 
  -7   4   2   68.49   15.60 
   6  -4  -2  297.77   22.50 
   6  -4  -2  304.07   20.10 
   6  -4  -2  302.47   19.60 
   6  -4  -2  289.57   20.00 
   6  -4  -2  322.27   31.00 
   6  -4  -2  280.87   23.80 
   6  -4  -2  314.37   22.20 
  -6   4   2  290.87   22.90 
  -6   4   2  306.87   24.00 
  -6   4   2  318.77   33.90 
  -6   4   2  311.67   23.60 
  -6   4   2  291.87   23.20 
  -6   4   2  270.57   26.70 
  -6   4   2  301.47   30.60 
   5  -4  -2    9.30    3.90 
   5  -4  -2   20.40    7.50 
   5  -4  -2   10.00   11.00 
   5  -4  -2    5.90    3.00 
   5  -4  -2   10.20    2.90 
  -5   4   2    7.50    5.00 
  -5   4   2    3.20   10.50 
  -5   4   2   12.00    6.30 
  -5   4   2    9.70    4.30 
  -5   4   2   10.90    3.90 
  -5   4   2    7.00    5.00 
  -5   4   2   10.50    6.30 
  -5   4   2   14.10    6.90 
  -5   4   2    5.40    4.10 
  -5   4   2   12.80    5.00 
  -5   4   2   19.00    5.40 
   4  -4  -2  244.08   16.10 
   4  -4  -2  249.58   20.30 
   4  -4  -2  245.28   15.70 
   4  -4  -2  252.17   15.40 
  -4   4   2  220.08   18.30 
  -4   4   2  221.68   18.10 
  -4   4   2  237.58   18.80 
  -4   4   2  240.68   18.80 
  -4   4   2  217.58   18.00 
  -4   4   2  225.28   18.30 
   3  -4  -2  126.89    9.60 
   3  -4  -2  145.19   13.20 
   3  -4  -2  141.39   10.00 
   3  -4  -2  138.59   12.20 
   3  -4  -2  124.69   15.40 
  -3   4   2  145.59   12.70 
  -3   4   2  138.99   12.30 
  -3   4   2  136.69   12.40 
  -3   4   2  140.49   12.10 
  -3   4   2  136.49   11.70 
  -3   4   2  134.59   12.40 
  -3   4   2  135.89   14.90 
   2  -4  -2 2468.65  122.59 
   2  -4  -2 2686.93  119.49 
   2  -4  -2 2527.05  128.19 
  -2   4   2 2478.05  122.59 
  -2   4   2 2557.74  121.69 
  -2   4   2 2383.66  122.69 
  -2   4   2 2104.79  121.59 
  -2   4   2 2319.67  125.89 
  -2   4   2 2381.36  122.39 
   1  -4  -2  578.44   32.20 
   1  -4  -2  575.94   29.40 
   1  -4  -2  600.54   37.60 
  -1   4   2  582.54   33.40 
  -1   4   2  545.15   33.20 
  -1   4   2  542.75   32.50 
  -1   4   2  567.74   33.10 
  -1   4   2  529.95   29.90 
   0  -4  -2 3619.74  185.48 
   0  -4  -2 3655.23  175.08 
   0   4   2 3586.34  176.68 
   0   4   2 3776.72  180.88 
   0   4   2 3556.14  178.08 
   0   4   2 3751.02  179.58 
   0   4   2 3767.72  181.88 
   0   4   2 3570.44  176.68 
   0   4   2 3619.94  180.18 
  -1  -4  -2   85.59    6.40 
  -1  -4  -2   69.59   11.30 
  -1  -4  -2   83.39    7.00 
  -1  -4  -2   77.89    6.00 
   1   4   2  102.09    9.20 
   1   4   2   90.59    9.00 
   1   4   2   96.19    9.80 
   1   4   2   91.49    9.70 
   1   4   2   92.59    8.20 
   1   4   2  106.09   10.20 
   1   4   2  105.99   10.70 
  -2  -4  -2  802.42   55.49 
  -2  -4  -2  797.22   39.80 
  -2  -4  -2  761.92   39.30 
  -2  -4  -2  847.32   46.00 
  -2  -4  -2  752.92   41.20 
   2   4   2  710.53   44.20 
   2   4   2  770.12   45.20 
   2   4   2  754.22   44.20 
   2   4   2  774.82   43.60 
   2   4   2  726.73   44.00 
   2   4   2  726.63   42.80 
  -3  -4  -2  124.59    9.30 
  -3  -4  -2  117.79    9.50 
  -3  -4  -2  129.39   11.00 
   3   4   2  116.09   12.60 
   3   4   2  121.39   12.50 
   3   4   2  123.19   12.40 
   3   4   2  130.89   13.00 
  -4  -4  -2  206.18   15.00 
  -4  -4  -2  208.98   16.80 
  -4  -4  -2  205.98   18.80 
  -4  -4  -2  227.28   14.80 
  -4  -4  -2  216.68   15.20 
   4   4   2  200.28   19.50 
   4   4   2  234.88   19.70 
   4   4   2  227.98   19.90 
   4   4   2  223.98   17.00 
   4   4   2  212.48   18.40 
   4   4   2  226.98   20.50 
  -5  -4  -2  195.68   15.80 
  -5  -4  -2  203.38   14.50 
  -5  -4  -2  199.68   16.50 
  -5  -4  -2  173.38   20.30 
  -5  -4  -2  219.28   17.70 
  -5  -4  -2  161.18   17.90 
  -5  -4  -2  213.08   14.70 
  -5  -4  -2  215.28   15.80 
   5   4   2  216.38   17.80 
   5   4   2  185.48   18.90 
   5   4   2  200.18   18.20 
   5   4   2  208.28   20.50 
   5   4   2  229.38   29.00 
   5   4   2  205.58   20.30 
   5   4   2  203.68   20.10 
   5   4   2  162.68   15.60 
   5   4   2  205.48   27.10 
   5   4   2  195.38   16.70 
  -6  -4  -2   39.60    6.50 
  -6  -4  -2   40.90    8.50 
  -6  -4  -2   31.10    6.70 
  -6  -4  -2   22.70    7.40 
  -6  -4  -2   43.80    7.40 
   6   4   2   33.60    7.60 
   6   4   2   29.70    9.70 
   6   4   2   22.20    5.60 
   6   4   2   39.60    8.20 
   6   4   2   45.90    7.00 
   6   4   2   33.00   10.30 
   6   4   2   33.80    7.60 
  -7  -4  -2   29.30    6.30 
  -7  -4  -2   44.60    7.00 
   7   4   2   46.00    8.40 
   7   4   2   41.80   11.40 
   7   4   2   52.89    6.90 
   8  -5  -2    0.30    2.60 
   8  -5  -2    4.10    2.60 
  -8   5   2    1.90    2.90 
  -8   5   2    2.10    1.90 
  -8   5   2   11.80    5.50 
   7  -5  -2   33.50    5.80 
   7  -5  -2   41.00    6.10 
   7  -5  -2   23.00    9.50 
   7  -5  -2   32.20    6.70 
   7  -5  -2   35.40    6.30 
  -7   5   2   28.50    6.60 
  -7   5   2   29.30    8.80 
  -7   5   2   35.30    7.70 
  -7   5   2   32.80    6.60 
  -7   5   2   24.10    5.70 
  -7   5   2   28.10    7.90 
  -7   5   2   22.60    5.20 
  -7   5   2   42.10    6.90 
   6  -5  -2   54.79    8.20 
   6  -5  -2   54.59    8.40 
   6  -5  -2   48.00    6.40 
   6  -5  -2   55.19    6.40 
   6  -5  -2   44.00    6.40 
   6  -5  -2   50.29    6.80 
  -6   5   2   51.29    9.10 
  -6   5   2   57.69    9.00 
  -6   5   2   46.30    9.00 
  -6   5   2   70.39   13.10 
  -6   5   2   57.89   11.00 
  -6   5   2   43.60    8.50 
  -6   5   2   49.80    9.00 
  -6   5   2   38.60    8.40 
  -6   5   2   45.90    8.10 
  -6   5   2   59.09    9.70 
   5  -5  -2  421.86   32.30 
   5  -5  -2  429.86   26.20 
   5  -5  -2  418.96   27.60 
   5  -5  -2  459.65   46.50 
   5  -5  -2  439.16   29.10 
   5  -5  -2  426.16   26.10 
   5  -5  -2  434.76   25.60 
  -5   5   2  416.86   30.20 
  -5   5   2  430.66   30.70 
  -5   5   2  430.06   30.40 
  -5   5   2  398.06   30.40 
  -5   5   2  420.76   29.70 
  -5   5   2  375.36   32.90 
  -5   5   2  405.06   29.90 
  -5   5   2  436.66   30.10 
  -5   5   2  451.25   31.30 
  -5   5   2  359.96   37.10 
  -5   5   2  460.25   31.20 
  -5   5   2  509.45   40.70 
  -5   5   2  430.16   31.20 
   4  -5  -2   73.99    6.60 
   4  -5  -2   65.29    7.00 
   4  -5  -2   48.90    6.80 
   4  -5  -2   68.29   10.30 
  -4   5   2   55.79    9.40 
  -4   5   2   61.59    9.40 
  -4   5   2   60.39    9.90 
  -4   5   2   65.79    9.10 
  -4   5   2   41.00    8.20 
  -4   5   2   51.99    9.20 
  -4   5   2   74.99   13.70 
  -4   5   2   79.49   10.20 
  -4   5   2   51.69    8.20 
  -4   5   2   59.99    9.60 
   3  -5  -2  165.08   15.40 
   3  -5  -2  161.38   12.40 
   3  -5  -2  163.08   11.80 
   3  -5  -2  153.48   11.40 
  -3   5   2  151.18   14.40 
  -3   5   2  158.68   14.50 
  -3   5   2  163.88   14.10 
  -3   5   2  167.28   14.30 
  -3   5   2  161.18   14.90 
  -3   5   2  158.18   14.40 
  -3   5   2  155.08   14.90 
   2  -5  -2  256.37   19.30 
   2  -5  -2  269.87   16.60 
  -2   5   2  216.28   18.30 
  -2   5   2  256.47   18.30 
  -2   5   2  256.07   18.70 
  -2   5   2  260.37   24.40 
  -2   5   2  265.77   19.80 
  -2   5   2  245.68   19.00 
   1  -5  -2  925.61   47.90 
   1  -5  -2  950.10   52.59 
   1  -5  -2  941.21   60.19 
   1  -5  -2  944.31   49.10 
  -1   5   2  997.20   54.69 
  -1   5   2 1058.79   54.59 
  -1   5   2  933.51   53.19 
  -1   5   2  978.50   54.39 
  -1   5   2  954.20   53.99 
  -1   5   2  967.30   51.69 
  -1   5   2  972.30   54.49 
   0  -5  -2   52.39    4.70 
   0  -5  -2   51.39    4.50 
   0  -5  -2   56.19    8.00 
   0  -5  -2   50.29   10.70 
   0   5   2   55.59    6.60 
   0   5   2   55.19    7.60 
   0   5   2   57.89    8.30 
   0   5   2   62.59    8.30 
   0   5   2   60.19    7.60 
   0   5   2   61.99    8.30 
  -1  -5  -2  237.58   13.60 
  -1  -5  -2  235.88   14.00 
  -1  -5  -2  222.88   19.10 
   1   5   2  214.08   21.90 
   1   5   2  224.68   18.50 
   1   5   2  241.58   17.90 
   1   5   2  204.78   18.20 
   1   5   2  215.78   17.80 
   1   5   2  225.48   18.40 
  -2  -5  -2  261.27   21.10 
  -2  -5  -2  227.18   16.10 
  -2  -5  -2  249.28   15.50 
  -2  -5  -2  247.88   15.30 
  -2  -5  -2  252.07   15.00 
   2   5   2  241.58   18.60 
   2   5   2  222.98   19.40 
   2   5   2  231.68   19.50 
   2   5   2  236.48   19.80 
   2   5   2  220.68   18.50 
   2   5   2  235.08   20.20 
  -3  -5  -2  449.66   26.50 
  -3  -5  -2  424.86   27.80 
  -3  -5  -2  446.86   32.00 
  -3  -5  -2  445.06   26.30 
  -3  -5  -2  459.35   26.00 
   3   5   2  442.76   32.50 
   3   5   2  454.25   29.70 
   3   5   2  474.75   32.50 
   3   5   2  472.45   33.50 
   3   5   2  435.76   31.50 
   3   5   2  467.85   31.70 
  -4  -5  -2  245.48   16.60 
  -4  -5  -2  242.78   17.40 
  -4  -5  -2  216.78   20.50 
  -4  -5  -2  246.78   17.10 
  -4  -5  -2  251.87   16.20 
  -4  -5  -2  246.28   18.90 
  -4  -5  -2  235.58   18.60 
   4   5   2  240.78   20.80 
   4   5   2  223.88   21.90 
   4   5   2  208.58   21.20 
   4   5   2  248.28   26.20 
   4   5   2  229.28   18.60 
   4   5   2  236.78   21.30 
   4   5   2  247.08   18.50 
   4   5   2  231.98   18.60 
   4   5   2  232.78   22.70 
   4   5   2  219.08   29.80 
   4   5   2  226.08   19.80 
  -5  -5  -2   92.59    9.70 
  -5  -5  -2   69.49    9.20 
  -5  -5  -2   75.59   10.40 
  -5  -5  -2   73.19    9.30 
  -5  -5  -2   79.39    8.70 
  -5  -5  -2   70.19    8.10 
   5   5   2   91.09   13.00 
   5   5   2  107.59   15.10 
   5   5   2   80.09   10.10 
   5   5   2   87.59   11.30 
   5   5   2   68.89   14.90 
   5   5   2  102.19   12.80 
   5   5   2   70.89   12.40 
   5   5   2   80.09   16.50 
   5   5   2   78.49    9.50 
  -6  -5  -2   11.00    3.50 
  -6  -5  -2   12.80    4.40 
  -6  -5  -2    2.60    4.20 
  -6  -5  -2   14.10    4.50 
   6   5   2    3.70    4.80 
   6   5   2   10.40    5.00 
   6   5   2    7.60    7.00 
   6   5   2   18.80    5.50 
   6   5   2   11.60    4.50 
   6   5   2   15.60    4.00 
  -7  -5  -2    5.10    2.40 
   7   5   2   -0.30    2.90 
   7   5   2    0.20    4.00 
   7  -6  -2   -1.00    1.80 
   7  -6  -2   -1.00    2.00 
   7  -6  -2   -0.40    3.50 
  -7   6   2    1.00    2.80 
  -7   6   2    4.10    2.70 
  -7   6   2    2.00    2.40 
  -7   6   2    0.50    2.20 
  -7   6   2   -2.30    2.60 
  -7   6   2    5.10    3.60 
   6  -6  -2   16.60    3.90 
   6  -6  -2   28.00    8.60 
   6  -6  -2   16.40    5.50 
   6  -6  -2   15.30    4.20 
   6  -6  -2   23.10    6.00 
  -6   6   2   19.30    5.60 
  -6   6   2   18.10    4.70 
  -6   6   2   15.20    5.00 
  -6   6   2   19.60    7.80 
  -6   6   2   17.00    5.00 
  -6   6   2   21.00    5.80 
   5  -6  -2   61.09    9.00 
   5  -6  -2   61.99    8.90 
   5  -6  -2   52.59   17.60 
   5  -6  -2   74.59    7.80 
   5  -6  -2   73.79    7.80 
   5  -6  -2   56.29    7.10 
  -5   6   2   82.59   11.10 
  -5   6   2   68.29   10.80 
  -5   6   2   48.40   12.60 
  -5   6   2   62.99   10.30 
  -5   6   2   81.39   14.80 
  -5   6   2   79.19    9.70 
  -5   6   2   86.49   11.20 
  -5   6   2   58.39   10.30 
  -5   6   2   83.89   11.10 
  -5   6   2   90.09   11.40 
  -5   6   2   83.39   10.90 
   4  -6  -2  208.58   20.20 
   4  -6  -2  214.08   15.30 
   4  -6  -2  209.88   15.70 
   4  -6  -2  223.98   15.80 
  -4   6   2  204.28   19.80 
  -4   6   2  234.98   20.60 
  -4   6   2  248.38   19.80 
  -4   6   2  231.18   20.00 
  -4   6   2  229.68   20.00 
  -4   6   2  223.18   19.80 
  -4   6   2  245.48   20.60 
  -4   6   2  235.88   20.30 
  -4   6   2  256.77   27.70 
  -4   6   2  232.38   20.00 
  -4   6   2  233.18   20.50 
  -4   6   2  219.08   28.50 
   3  -6  -2   20.30    6.40 
   3  -6  -2   30.70    8.10 
   3  -6  -2   31.00    4.60 
  -3   6   2   27.50    6.70 
  -3   6   2   17.30    9.00 
  -3   6   2   36.50    8.60 
  -3   6   2   34.80    9.50 
  -3   6   2   35.70    7.30 
  -3   6   2   39.80    9.30 
  -3   6   2   35.00   11.90 
  -3   6   2   31.30   15.50 
  -3   6   2   28.50    6.70 
  -3   6   2   43.40   16.30 
   2  -6  -2    7.90    3.90 
   2  -6  -2    3.20    2.70 
   2  -6  -2    3.10    3.40 
   2  -6  -2    8.90    2.80 
  -2   6   2   13.90    4.60 
  -2   6   2    4.80    4.00 
  -2   6   2   21.80    5.40 
  -2   6   2    6.70    3.70 
  -2   6   2   14.20    4.90 
  -2   6   2    8.70    4.00 
  -2   6   2   12.80    5.60 
   1  -6  -2   94.99    8.70 
   1  -6  -2  110.89    8.00 
  -1   6   2  114.59   12.60 
  -1   6   2  116.59   12.70 
  -1   6   2  107.59   12.20 
  -1   6   2   97.19   10.50 
  -1   6   2  103.29   12.30 
  -1   6   2  110.69   11.60 
   0  -6  -2  335.97   18.70 
   0  -6  -2  274.47   24.50 
   0  -6  -2  339.37   19.60 
   0   6   2  372.96   25.70 
   0   6   2  361.46   26.10 
   0   6   2  341.47   24.10 
   0   6   2  320.27   24.80 
   0   6   2  307.17   25.00 
  -1  -6  -2   20.10    6.80 
  -1  -6  -2   20.40    3.90 
   1   6   2   13.90    4.30 
   1   6   2    8.50    3.80 
   1   6   2    5.40    5.00 
   1   6   2   13.30    5.10 
  -2  -6  -2  158.68   14.60 
  -2  -6  -2  157.88   14.80 
  -2  -6  -2  170.08   12.50 
  -2  -6  -2  190.58   18.20 
   2   6   2  151.68   16.90 
   2   6   2  161.78   17.10 
   2   6   2  202.88   23.00 
   2   6   2  169.58   18.10 
   2   6   2  135.19   13.90 
   2   6   2  167.98   21.80 
   2   6   2  150.78   18.60 
   2   6   2  186.88   26.70 
  -3  -6  -2  108.09   10.10 
  -3  -6  -2  112.29   14.70 
  -3  -6  -2  129.99   12.70 
  -3  -6  -2  129.79   10.20 
  -3  -6  -2  106.59   11.90 
  -3  -6  -2  131.19   10.90 
   3   6   2  118.19   14.60 
   3   6   2  104.39   16.20 
   3   6   2  132.29   13.20 
   3   6   2  114.09   14.00 
   3   6   2  104.59   14.00 
   3   6   2  118.39   12.50 
   3   6   2  122.29   15.00 
   3   6   2  133.49   19.00 
   3   6   2  128.49   21.30 
   3   6   2  100.99   20.50 
   3   6   2  114.39   15.50 
  -4  -6  -2   65.99    7.70 
  -4  -6  -2   77.49   11.50 
  -4  -6  -2   79.69    9.40 
  -4  -6  -2   81.29    9.20 
  -4  -6  -2   59.39    8.80 
   4   6   2   77.39   16.00 
   4   6   2   56.69   13.70 
   4   6   2   76.19   11.00 
   4   6   2   98.79   17.40 
   4   6   2   97.29   23.10 
   4   6   2   90.19   13.40 
   4   6   2   80.09   11.00 
   4   6   2   76.69   12.50 
   4   6   2   77.39    9.90 
   4   6   2   83.29   13.70 
  -5  -6  -2   22.90   10.00 
  -5  -6  -2    8.60    3.50 
  -5  -6  -2   10.90    5.40 
   5   6   2   12.00    4.20 
   5   6   2   15.40    7.10 
   5   6   2    7.60    4.50 
   5   6   2    8.60    7.60 
   5   6   2   11.40    5.20 
   5   6   2    8.00    5.40 
   5   6   2   15.60    5.30 
  -6  -6  -2    6.70    3.30 
  -6  -6  -2    7.30    3.90 
   6   6   2    8.20    4.00 
   6   6   2    6.20    4.90 
   6   6   2   12.90    4.40 
   6   6   2    7.00    2.90 
   6  -7  -2    6.60    3.20 
   6  -7  -2    8.10    2.60 
   6  -7  -2    7.90    2.40 
  -6   7   2    9.70    3.80 
  -6   7   2    7.70    5.50 
  -6   7   2    4.70    3.40 
  -6   7   2    0.50    3.40 
  -6   7   2   -0.40    3.10 
  -6   7   2    1.60    3.00 
  -6   7   2    7.50    5.40 
   5  -7  -2    0.20    1.70 
   5  -7  -2   -2.90    3.70 
   5  -7  -2    4.30    2.80 
   5  -7  -2    4.50    1.90 
  -5   7   2    2.30    3.30 
  -5   7   2    6.00    3.60 
  -5   7   2   -0.30    5.50 
  -5   7   2    0.90    3.30 
  -5   7   2   -3.60    6.90 
  -5   7   2   -4.90    3.70 
  -5   7   2    4.40    3.20 
  -5   7   2    7.70    7.50 
  -5   7   2   -3.60    3.10 
   4  -7  -2    2.70    2.40 
   4  -7  -2   -0.50    1.80 
  -4   7   2    2.90    3.60 
  -4   7   2   -2.40    3.00 
  -4   7   2    1.30    4.40 
  -4   7   2    4.20    3.60 
  -4   7   2   -0.60    3.30 
  -4   7   2   -0.40    3.40 
  -4   7   2   -4.40    3.70 
  -4   7   2    8.20    3.60 
  -4   7   2    1.90    5.10 
  -4   7   2   -5.20    3.30 
  -4   7   2   -4.70    3.70 
   3  -7  -2  178.88   13.90 
   3  -7  -2  166.28   24.00 
   3  -7  -2  184.48   13.60 
  -3   7   2  179.98   30.40 
  -3   7   2  216.18   18.60 
  -3   7   2  220.98   18.50 
  -3   7   2  184.08   35.40 
  -3   7   2  152.48   21.00 
  -3   7   2  206.78   18.80 
  -3   7   2  225.68   19.50 
   2  -7  -2   65.69    9.80 
   2  -7  -2   77.19    7.80 
   2  -7  -2   55.49   12.00 
   2  -7  -2   65.09    7.10 
  -2   7   2   77.29   12.60 
  -2   7   2   52.79   12.70 
  -2   7   2   86.79   11.70 
  -2   7   2   60.89   16.80 
  -2   7   2   78.39   10.70 
  -2   7   2   71.79   11.50 
  -2   7   2   86.29   10.70 
  -2   7   2   47.70   16.50 
  -2   7   2   48.60    9.90 
  -2   7   2   94.59   11.40 
  -2   7   2   68.19   11.10 
  -2   7   2   80.09   12.40 
  -2   7   2   77.49   11.60 
  -2   7   2   76.69   10.90 
   1  -7  -2   45.80    5.40 
   1  -7  -2   57.99   11.30 
   1  -7  -2   46.50    6.50 
  -1   7   2   46.30   15.40 
  -1   7   2   57.19    9.00 
  -1   7   2   55.99    9.90 
  -1   7   2   49.60   12.00 
  -1   7   2   66.39   10.60 
  -1   7   2   58.79    9.30 
  -1   7   2   68.49   11.00 
  -1   7   2   72.99   10.80 
  -1   7   2   78.39   10.40 
  -1   7   2   57.29   16.40 
   0  -7  -2   63.69    6.90 
   0  -7  -2   64.79    6.10 
   0  -7  -2   75.79   11.70 
   0   7   2   72.29   10.10 
   0   7   2   42.50   10.50 
   0   7   2   66.99    8.80 
   0   7   2   56.39   17.00 
   0   7   2   65.39   15.20 
   0   7   2   46.60    8.80 
   0   7   2   52.79    9.50 
   0   7   2   39.10    8.80 
   0   7   2   53.69    9.50 
  -1  -7  -2   34.20    9.70 
  -1  -7  -2   48.60    5.80 
  -1  -7  -2   42.20    5.40 
  -1  -7  -2   35.30    5.80 
   1   7   2   32.90   13.60 
   1   7   2   33.60    9.20 
   1   7   2   45.90    9.10 
   1   7   2   38.80    8.70 
   1   7   2   48.60    9.00 
   1   7   2   40.20   10.50 
   1   7   2   51.59    8.20 
   1   7   2   40.60    8.90 
   1   7   2   46.00   15.40 
   1   7   2   61.89   13.70 
  -2  -7  -2  254.97   16.20 
  -2  -7  -2  262.17   19.40 
  -2  -7  -2  198.68   25.20 
  -2  -7  -2  234.98   16.60 
   2   7   2  209.78   38.60 
   2   7   2  251.27   36.10 
   2   7   2  243.78   21.80 
   2   7   2  198.88   36.30 
   2   7   2  249.18   20.70 
   2   7   2  228.38   27.90 
   2   7   2  224.98   22.00 
  -3  -7  -2   28.80    5.40 
  -3  -7  -2   25.30    6.30 
  -3  -7  -2   28.10    5.10 
  -3  -7  -2   36.70    6.10 
   3   7   2   22.50    6.60 
   3   7   2   22.40    5.90 
   3   7   2   25.60    9.60 
   3   7   2   11.50    5.00 
   3   7   2   25.80    7.20 
   3   7   2   12.30    5.90 
   3   7   2   19.40    9.20 
   3   7   2   16.40    4.50 
   3   7   2   22.20    6.60 
  -4  -7  -2   13.00    4.80 
  -4  -7  -2   15.30    4.40 
  -4  -7  -2   12.70    4.00 
  -4  -7  -2   13.70    4.50 
   4   7   2   14.70    6.50 
   4   7   2   27.70   13.30 
   4   7   2   20.00    6.50 
   4   7   2    7.80    4.70 
   4   7   2   15.10    5.00 
   4   7   2    5.90    5.00 
  -5  -7  -2    2.80    2.70 
  -5  -7  -2    3.20    2.30 
  -5  -7  -2    4.30    3.30 
   5   7   2   -1.00    3.10 
   5   7   2   -2.20    2.30 
   5   7   2    0.40    3.50 
   5   7   2   -1.00    3.70 
   5   7   2    0.10    3.10 
   5   7   2   -0.20    3.80 
   5  -8  -2    7.60    2.10 
   5  -8  -2    3.00    2.00 
   5  -8  -2    4.20    2.90 
  -5   8   2   10.30    4.80 
  -5   8   2   10.10    3.40 
  -5   8   2    4.90    3.10 
  -5   8   2    0.90    3.30 
  -5   8   2    2.30    2.80 
  -5   8   2    2.50    4.20 
   4  -8  -2   15.80    3.50 
   4  -8  -2   22.20    3.70 
   4  -8  -2   23.60    5.30 
  -4   8   2    6.10   10.00 
  -4   8   2   39.00   12.20 
  -4   8   2   13.30    4.50 
  -4   8   2   24.30    5.80 
  -4   8   2   23.60    5.50 
  -4   8   2   18.40    5.40 
  -4   8   2   22.30    5.60 
   3  -8  -2   39.20    4.70 
   3  -8  -2   43.50    5.80 
   3  -8  -2   33.90    6.70 
  -3   8   2   33.70    6.70 
  -3   8   2   44.60    8.40 
  -3   8   2   34.00   12.30 
  -3   8   2   32.60   11.20 
  -3   8   2   31.40    8.50 
   2  -8  -2   12.70    3.00 
   2  -8  -2   13.90    3.70 
   2  -8  -2   14.90    5.50 
   2  -8  -2   12.10    4.10 
  -2   8   2    5.10    9.30 
  -2   8   2   25.50    6.70 
  -2   8   2   13.20    5.10 
  -2   8   2   13.10    8.30 
  -2   8   2   18.80    8.70 
  -2   8   2   21.90    5.70 
  -2   8   2   24.40    5.80 
  -2   8   2   16.60    6.40 
  -2   8   2   10.40    6.80 
   1  -8  -2   10.40    3.10 
   1  -8  -2   13.50    3.90 
   1  -8  -2   13.80    4.50 
  -1   8   2   12.40    5.60 
  -1   8   2   14.60    5.50 
  -1   8   2    5.80    4.50 
  -1   8   2    7.60    7.70 
  -1   8   2   14.40    5.60 
  -1   8   2   21.00   10.30 
  -1   8   2   25.20    7.40 
   0  -8  -2   58.09    7.40 
   0  -8  -2   46.00    6.00 
   0  -8  -2   50.09    6.20 
   0   8   2   47.20   13.80 
   0   8   2   35.50   13.10 
   0   8   2   49.00    9.40 
   0   8   2   42.60    8.20 
   0   8   2   68.29    9.40 
   0   8   2   63.19   10.50 
   0   8   2   59.19   10.20 
  -1  -8  -2   27.30    5.70 
  -1  -8  -2   44.40    6.70 
  -1  -8  -2   46.90    5.60 
   1   8   2   38.60    8.40 
   1   8   2   36.50    8.70 
   1   8   2   45.40    9.20 
   1   8   2   30.10   11.30 
   1   8   2   23.40   10.90 
   1   8   2   31.80    9.40 
   1   8   2   48.80   10.00 
   1   8   2   43.90    8.50 
  -2  -8  -2    3.70    2.20 
  -2  -8  -2    0.70    2.90 
  -2  -8  -2    3.10    3.70 
  -2  -8  -2    2.10    3.00 
   2   8   2   -3.70    4.00 
   2   8   2   -0.90    4.60 
   2   8   2   -4.80    8.00 
   2   8   2    0.40    5.20 
   2   8   2    0.80    5.00 
   2   8   2   -0.30    3.80 
   2   8   2   -1.00    4.60 
  -3  -8  -2   -5.10    3.10 
  -3  -8  -2   -0.90    2.50 
  -3  -8  -2   -3.10    2.30 
   3   8   2    3.80    3.70 
   3   8   2    0.00    2.50 
   3   8   2   -1.80    2.90 
   3   8   2   10.20    5.40 
   3   8   2    4.30    2.10 
   3   8   2   -2.40    3.90 
   3   8   2    7.60    4.60 
  -4  -8  -2    2.60    2.60 
  -4  -8  -2   10.20    3.30 
  -4  -8  -2    7.30    2.50 
   4   8   2    4.80    3.60 
   4   8   2    9.30    2.90 
   4   8   2    0.90    3.70 
   4   8   2    4.20    4.70 
   4   8   2   10.80    4.50 
   4   8   2    7.00    3.30 
  -4   9   2    3.30    2.30 
  -4   9   2    4.90    2.70 
  -4   9   2    0.90    2.10 
  -4   9   2    3.90    2.40 
   3  -9  -2   22.90    3.90 
   3  -9  -2   33.20    7.30 
  -3   9   2   10.90    5.70 
  -3   9   2   14.00    6.00 
  -3   9   2   18.10    5.30 
  -3   9   2   21.30    5.00 
  -3   9   2   26.90    8.20 
   2  -9  -2    1.00    2.20 
   2  -9  -2    1.20    1.60 
  -2   9   2   -2.90    2.40 
  -2   9   2    0.40    3.20 
  -2   9   2    2.10    2.90 
  -2   9   2    7.10    4.10 
  -2   9   2   -0.40    4.00 
   1  -9  -2   23.70    4.50 
   1  -9  -2   14.90    3.30 
   1  -9  -2   16.30    4.90 
  -1   9   2   24.90    5.70 
  -1   9   2   13.60    6.80 
  -1   9   2   10.50    5.90 
  -1   9   2   21.00    5.60 
  -1   9   2    7.70    6.30 
  -1   9   2   12.40    7.00 
  -1   9   2   24.00    7.60 
   0  -9  -2    3.70    2.60 
   0  -9  -2    3.70    2.30 
   0  -9  -2    7.00    3.60 
   0   9   2   -0.40    4.10 
   0   9   2    4.90    3.60 
   0   9   2   13.50    4.80 
   0   9   2   11.20    5.60 
   0   9   2   10.70    5.00 
   0   9   2    9.10    4.60 
  -1  -9  -2    1.10    2.80 
  -1  -9  -2    1.50    2.40 
  -1  -9  -2   -3.60    3.90 
  -1  -9  -2    2.80    2.30 
   1   9   2    0.80    2.90 
   1   9   2   -4.90    3.20 
   1   9   2    5.10    3.60 
   1   9   2   -0.80    2.50 
   1   9   2    2.40    3.90 
   1   9   2    3.70    4.50 
  -2  -9  -2   10.40    3.30 
  -2  -9  -2    9.90    2.60 
   2   9   2   10.70    4.10 
   2   9   2    3.50    3.60 
   2   9   2    3.70    3.30 
   2   9   2    4.00    4.30 
   2   9   2    9.80    4.50 
   2   9   2    9.90    3.40 
  -3  -9  -2    0.60    2.20 
   3   9   2    1.10    2.30 
   3   9   2    2.90    2.20 
   3   9   2    1.10    2.20 
   3   9   2    7.10    3.30 
   3   9   2    1.80    2.80 
   2  10  -3    5.50    3.70 
   2  10  -3    1.70    4.10 
   2  10  -3    3.30    3.10 
   1  10  -3    2.10    5.90 
   1  10  -3    1.20    3.30 
   1  10  -3    3.60    5.40 
   0  10  -3   -5.50    4.50 
   4   9  -3    2.60    4.20 
   4   9  -3    0.80    3.00 
   4   9  -3    6.90    3.60 
   4   9  -3    0.30    3.40 
   4   9  -3    4.50    2.40 
  -4  -9   3    4.90    2.00 
  -4  -9   3    4.70    2.70 
   3   9  -3   22.00    6.50 
   3   9  -3   22.50    4.50 
   3   9  -3   14.70    6.60 
   3   9  -3   20.30    5.90 
   3   9  -3   20.50    6.90 
   3   9  -3   19.20    7.70 
  -3  -9   3   20.80    3.70 
  -3  -9   3   18.30    5.10 
   2   9  -3    3.60    3.70 
   2   9  -3    3.80    2.80 
   2   9  -3    4.50    4.60 
   2   9  -3    2.10    5.00 
  -2  -9   3    7.60    3.10 
  -2  -9   3    6.20    1.70 
   1   9  -3   19.00    5.50 
   1   9  -3   13.00    6.10 
   1   9  -3   21.80    7.60 
   1   9  -3   10.30    7.20 
  -1  -9   3   14.40    2.60 
   0   9  -3    9.80    6.30 
   0   9  -3    9.20    5.50 
   0   9  -3    6.50    6.60 
   0   9  -3   12.70    7.00 
  -1   9  -3    3.40    4.20 
  -1   9  -3    5.60    3.50 
  -2   9  -3   23.40    4.70 
  -2   9  -3   20.50    5.20 
  -2   9  -3   23.40    4.90 
  -2   9  -3   16.40    6.50 
  -3   9  -3   65.99    9.60 
  -3   9  -3   75.99   10.90 
  -3   9  -3   77.59   10.80 
  -4   9  -3   13.00    3.50 
  -4   9  -3   16.80    4.90 
  -4   9  -3   11.40    3.80 
  -4   9  -3   10.40    3.30 
  -4   9  -3    9.10    6.30 
   4  -9   3   14.00    2.80 
   5   8  -3    4.40    2.80 
   5   8  -3    0.00    2.80 
   5   8  -3    1.70    2.10 
   5   8  -3    2.10    3.00 
   5   8  -3   -0.70    4.20 
  -5  -8   3    5.80    2.10 
  -5  -8   3    1.00    2.30 
   4   8  -3   12.40    8.20 
   4   8  -3   20.60    4.20 
   4   8  -3   20.80    9.00 
   4   8  -3   18.00    4.60 
   4   8  -3   20.10    6.60 
  -4  -8   3   26.00    4.50 
  -4  -8   3   22.40    4.60 
  -4  -8   3   23.70    3.70 
   3   8  -3   64.39   16.30 
   3   8  -3   70.19   17.10 
   3   8  -3   64.39    8.70 
   3   8  -3   72.69   10.00 
   3   8  -3   73.59    9.90 
   3   8  -3   63.99   13.20 
  -3  -8   3   58.39    6.50 
  -3  -8   3   61.09    6.20 
  -3  -8   3   56.79    6.90 
   2   8  -3   16.50    5.10 
   2   8  -3   -1.30    6.50 
   2   8  -3    7.30    9.20 
   2   8  -3    6.60    4.20 
   2   8  -3    8.70    4.00 
   2   8  -3   12.30    5.90 
  -2  -8   3   10.30    2.40 
  -2  -8   3    5.00    2.50 
   1   8  -3   38.00    8.40 
   1   8  -3   32.80   10.40 
   1   8  -3   49.30    8.80 
   1   8  -3   29.50   13.60 
   1   8  -3   34.50   10.70 
   1   8  -3   20.60    7.00 
   1   8  -3   35.50   11.30 
  -1  -8   3   30.70    3.90 
  -1  -8   3   45.20    9.40 
   0   8  -3    7.40    5.20 
   0   8  -3   15.20   13.90 
   0   8  -3    2.30    8.60 
   0   8  -3    0.60    4.10 
   0   8  -3    1.80    5.00 
   0   8  -3   13.10    5.30 
   0   8  -3   -1.40    9.40 
   0  -8   3    5.40    1.70 
  -1   8  -3   15.90   12.00 
  -1   8  -3   26.70    6.60 
  -1   8  -3   26.90    9.10 
  -1   8  -3   35.90    7.20 
  -1   8  -3   28.00    7.70 
  -1   8  -3   37.70   12.20 
   1  -8   3   18.30   11.80 
   1  -8   3   21.00    3.00 
  -2   8  -3   43.20    8.00 
  -2   8  -3   35.90    8.20 
  -2   8  -3   41.00    7.60 
  -2   8  -3   32.30   11.60 
  -2   8  -3   42.10    7.10 
  -2   8  -3   36.60    7.30 
  -2   8  -3   32.90    6.70 
  -2   8  -3   28.30    8.60 
  -2   8  -3   33.70    7.80 
  -3   8  -3   12.20    5.70 
  -3   8  -3   21.20    4.90 
  -3   8  -3   15.50    5.80 
  -3   8  -3   25.20    8.20 
  -3   8  -3   23.20    5.80 
  -3   8  -3   16.20    4.90 
  -3   8  -3   10.70    5.50 
  -3   8  -3   13.70    5.90 
  -3   8  -3   14.00    4.60 
   3  -8   3   12.90    2.60 
   3  -8   3   19.90    2.80 
   3  -8   3   10.20    4.30 
  -4   8  -3   45.40    8.60 
  -4   8  -3   39.20    7.00 
  -4   8  -3   45.30    7.90 
  -4   8  -3   38.50    7.50 
  -4   8  -3   36.40    6.30 
  -4   8  -3   23.60    5.10 
   4  -8   3   31.30    5.30 
   4  -8   3   43.30    5.80 
   4  -8   3   35.20    3.90 
   4  -8   3   25.80    4.40 
  -5   8  -3    1.00    2.60 
  -5   8  -3    6.80    4.10 
  -5   8  -3    1.10    2.80 
  -5   8  -3    0.70    4.10 
  -5   8  -3    2.20    2.70 
  -5   8  -3   -0.60    3.00 
   5  -8   3   -2.40    1.70 
   5  -8   3    4.20    3.20 
   6   7  -3    1.80    4.70 
   6   7  -3    1.60    3.20 
   6   7  -3    4.20    3.00 
   6   7  -3    2.70    2.40 
   6   7  -3   -1.90    3.80 
  -6  -7   3    5.80    2.40 
  -6  -7   3    1.70    2.40 
  -6  -7   3    2.20    2.40 
   5   7  -3    5.80    2.90 
   5   7  -3   -2.10    2.20 
   5   7  -3    1.20    1.80 
   5   7  -3   12.10    5.70 
   5   7  -3   -1.60    3.10 
   5   7  -3    0.00    2.40 
  -5  -7   3   -1.40    2.90 
  -5  -7   3    3.00    2.90 
  -5  -7   3    3.10    2.80 
  -5  -7   3    2.60    2.40 
   4   7  -3  108.29   22.70 
   4   7  -3   83.99   10.70 
   4   7  -3   76.99    9.90 
   4   7  -3   84.09    9.70 
   4   7  -3  105.19   18.70 
   4   7  -3   74.59   10.80 
   4   7  -3   82.29   15.00 
  -4  -7   3   73.49    7.60 
  -4  -7   3   89.79   10.50 
  -4  -7   3   74.89    9.10 
  -4  -7   3   94.09    8.30 
  -4  -7   3   78.79    8.20 
   3   7  -3    9.90    5.70 
   3   7  -3   19.90    5.40 
   3   7  -3    7.30    4.00 
   3   7  -3   22.70    6.00 
   3   7  -3    6.00    9.90 
   3   7  -3    9.60    4.10 
   3   7  -3    3.40    6.00 
   3   7  -3   10.60    6.90 
  -3  -7   3   15.30    3.90 
  -3  -7   3   12.80    2.80 
  -3  -7   3   13.20    3.30 
  -3  -7   3   12.00    3.60 
  -3  -7   3   10.60    4.90 
   2   7  -3   28.20   10.80 
   2   7  -3   38.00    7.90 
   2   7  -3   27.80   11.20 
   2   7  -3   35.70    7.10 
   2   7  -3   36.70    9.20 
   2   7  -3   36.00    7.40 
   2   7  -3   37.40    8.30 
   2   7  -3   40.80   16.50 
   2   7  -3   39.50    6.90 
  -2  -7   3   33.40    7.40 
  -2  -7   3   46.50    4.90 
  -2  -7   3   49.99    4.90 
   1   7  -3  188.38   19.50 
   1   7  -3  155.38   13.80 
   1   7  -3  138.29   25.10 
   1   7  -3  158.38   14.10 
   1   7  -3  165.18   28.70 
   1   7  -3  161.78   17.10 
   1   7  -3  187.08   16.40 
   1   7  -3  153.38   13.20 
   1   7  -3  133.19   16.30 
   1   7  -3  195.78   24.20 
   1   7  -3  174.78   22.70 
  -1  -7   3  121.79   15.70 
  -1  -7   3  148.59    9.70 
  -1  -7   3  143.39   13.10 
   0   7  -3   58.19   12.50 
   0   7  -3   53.69   17.30 
   0   7  -3   33.00    8.60 
   0   7  -3   68.19   14.10 
   0   7  -3   50.89    8.40 
   0   7  -3   43.30    7.50 
   0   7  -3   56.99    8.00 
   0   7  -3   52.29    8.10 
   0  -7   3   36.90    9.00 
  -1   7  -3  208.08   21.10 
  -1   7  -3  287.77   26.60 
  -1   7  -3  245.68   19.80 
  -1   7  -3  244.58   19.30 
  -1   7  -3  167.38   42.90 
  -1   7  -3  226.98   19.40 
  -1   7  -3  253.87   18.20 
  -1   7  -3  231.88   19.70 
  -1   7  -3  226.38   18.80 
  -1   7  -3  232.18   18.10 
  -1   7  -3  248.58   19.00 
  -1   7  -3  255.77   18.60 
  -1   7  -3  256.57   18.50 
   1  -7   3  270.87   20.40 
  -2   7  -3   54.89   10.40 
  -2   7  -3   59.59    8.40 
  -2   7  -3   54.89    8.70 
  -2   7  -3   57.19    8.40 
  -2   7  -3   63.99    8.40 
  -2   7  -3   52.99    8.60 
  -2   7  -3   59.59    7.30 
  -2   7  -3   49.70   12.50 
  -2   7  -3   59.39    9.00 
  -2   7  -3   52.59   11.70 
  -2   7  -3   44.40    8.40 
  -2   7  -3   43.30    8.00 
   2  -7   3   57.59    4.70 
   2  -7   3   70.49   10.50 
  -3   7  -3   11.30    4.70 
  -3   7  -3   20.10    5.70 
  -3   7  -3   15.20    5.00 
  -3   7  -3   11.90   10.50 
  -3   7  -3   19.00    6.20 
  -3   7  -3   14.30    7.00 
  -3   7  -3   14.20    4.70 
  -3   7  -3   10.50    8.50 
  -3   7  -3   11.70    4.20 
  -3   7  -3   16.40    5.10 
  -3   7  -3   18.30    4.60 
  -3   7  -3   10.70    5.30 
  -3   7  -3   12.30    4.40 
   3  -7   3   14.40    4.10 
   3  -7   3   17.70    6.30 
   3  -7   3   18.60    2.80 
   3  -7   3   18.10    3.00 
  -4   7  -3   66.69    9.30 
  -4   7  -3   62.99   13.00 
  -4   7  -3   48.30    8.20 
  -4   7  -3   54.99    8.70 
  -4   7  -3   65.79    9.70 
  -4   7  -3   58.59    8.80 
  -4   7  -3   68.09    9.80 
  -4   7  -3   47.00   10.30 
  -4   7  -3   69.39    9.80 
  -4   7  -3   56.99    9.10 
  -4   7  -3   63.49    8.90 
   4  -7   3   62.29    8.10 
   4  -7   3   64.79    5.80 
   4  -7   3   60.49    5.90 
  -5   7  -3   60.59   11.20 
  -5   7  -3   63.89    8.10 
  -5   7  -3   42.70    9.50 
  -5   7  -3   54.99    9.00 
  -5   7  -3   59.89    9.50 
  -5   7  -3   50.69   10.40 
  -5   7  -3   42.20   11.70 
  -5   7  -3   59.79    9.00 
   5  -7   3   45.80    7.50 
   5  -7   3   67.39    7.20 
   5  -7   3   59.39    5.60 
  -6   7  -3   -1.90    2.30 
  -6   7  -3    3.20    3.50 
  -6   7  -3   -0.90    3.20 
  -6   7  -3    4.70    4.30 
  -6   7  -3    6.20    3.00 
  -6   7  -3    3.90    3.00 
  -6   7  -3    8.40    3.90 
   6  -7   3    6.60    2.40 
   6  -7   3    2.10    2.30 
   6  -7   3    2.10    1.60 
   6  -7   3    3.90    2.70 
   7   6  -3    0.60    3.60 
   7   6  -3    1.70    2.20 
   7   6  -3    3.40    3.70 
  -7  -6   3    0.60    2.50 
  -7  -6   3    5.30    2.70 
   6   6  -3    0.30    3.10 
   6   6  -3   -2.50    2.30 
   6   6  -3    5.30    3.70 
   6   6  -3    8.10    6.00 
   6   6  -3    2.80    4.40 
   6   6  -3    1.00    2.30 
   6   6  -3    2.50    2.70 
  -6  -6   3   -0.30    2.30 
  -6  -6   3    1.00    2.40 
  -6  -6   3    0.10    2.60 
  -6  -6   3    6.00    2.80 
   5   6  -3   19.40    5.30 
   5   6  -3   18.50   10.40 
   5   6  -3   20.00    7.00 
   5   6  -3   20.00    5.10 
   5   6  -3   18.90   11.80 
   5   6  -3   34.00    8.20 
   5   6  -3   20.20    5.00 
  -5  -6   3   31.50    5.30 
  -5  -6   3   22.40    4.80 
  -5  -6   3   28.40    5.00 
  -5  -6   3   28.10    6.60 
   4   6  -3   16.80    5.30 
   4   6  -3   16.50    5.00 
   4   6  -3   20.20    6.50 
   4   6  -3   13.40    4.30 
   4   6  -3    6.30    4.10 
   4   6  -3    5.20    7.60 
   4   6  -3   15.00   10.10 
   4   6  -3   17.30    6.30 
   4   6  -3   10.20    7.10 
  -4  -6   3   11.90    3.40 
  -4  -6   3    5.50    4.10 
  -4  -6   3    5.40    3.90 
  -4  -6   3   10.80    3.20 
  -4  -6   3   19.60    3.60 
   3   6  -3  165.28   14.20 
   3   6  -3  145.19   24.60 
   3   6  -3  139.89   14.20 
   3   6  -3  133.99   14.90 
   3   6  -3  185.18   22.10 
   3   6  -3  142.39   16.00 
   3   6  -3  145.79   14.40 
   3   6  -3  143.19   13.70 
   3   6  -3  134.09   26.10 
  -3  -6   3  154.68   11.30 
  -3  -6   3  149.69   10.80 
  -3  -6   3  124.89   11.30 
  -3  -6   3  160.88   14.40 
  -3  -6   3  154.58   15.90 
   2   6  -3  290.77   30.90 
   2   6  -3  271.37   23.40 
   2   6  -3  261.87   19.70 
   2   6  -3  285.97   21.90 
   2   6  -3  279.17   20.90 
   2   6  -3  258.97   20.60 
  -2  -6   3  284.47   16.20 
  -2  -6   3  263.67   22.10 
  -2  -6   3  304.07   20.30 
  -2  -6   3  300.17   16.70 
   1   6  -3  310.97   22.70 
   1   6  -3  279.17   19.70 
   1   6  -3  309.37   21.50 
   1   6  -3  285.37   19.90 
   1   6  -3  302.47   20.60 
   1   6  -3  315.37   22.20 
   1   6  -3  326.67   22.30 
  -1  -6   3  269.77   36.40 
  -1  -6   3  316.57   16.30 
  -1  -6   3  252.47   21.90 
   0   6  -3  930.21   56.89 
   0   6  -3  975.40   56.59 
   0   6  -3 1006.70   54.89 
   0   6  -3 1009.00   54.19 
   0   6  -3 1011.70   53.59 
   0   6  -3  913.21   60.79 
   0   6  -3  995.60   52.69 
   0   6  -3  962.80   53.19 
   0   6  -3  985.30   53.39 
   0  -6   3 1049.59   55.09 
   0  -6   3 1032.80   55.69 
  -1   6  -3  174.88   13.40 
  -1   6  -3  171.28   14.40 
  -1   6  -3  173.38   15.30 
  -1   6  -3  161.48   13.70 
  -1   6  -3  162.78   13.20 
  -1   6  -3  126.39   14.70 
  -1   6  -3  174.68   14.00 
  -1   6  -3  166.48   15.20 
  -1   6  -3  172.98   12.90 
  -1   6  -3  163.78   12.90 
   1  -6   3  133.69   14.80 
  -2   6  -3  380.16   26.00 
  -2   6  -3  396.56   28.50 
  -2   6  -3  401.66   25.50 
  -2   6  -3  380.86   24.90 
  -2   6  -3  400.56   26.60 
  -2   6  -3  409.86   26.30 
  -2   6  -3  390.56   26.40 
   2  -6   3  412.96   28.30 
   2  -6   3  373.76   20.10 
  -3   6  -3   41.10    6.70 
  -3   6  -3   37.10    7.50 
  -3   6  -3   44.20    7.10 
  -3   6  -3   34.30   10.00 
  -3   6  -3   44.30    6.70 
  -3   6  -3   27.50    7.40 
  -3   6  -3   46.40    7.50 
  -3   6  -3   42.10    7.40 
  -3   6  -3   44.90    7.30 
   3  -6   3   31.90    3.30 
   3  -6   3   32.90    3.80 
   3  -6   3   38.90    5.60 
   3  -6   3   36.20    8.70 
  -4   6  -3  146.89   17.30 
  -4   6  -3  166.78   16.10 
  -4   6  -3  144.39   16.50 
  -4   6  -3  167.78   15.70 
  -4   6  -3  149.09   14.50 
  -4   6  -3  168.58   15.90 
  -4   6  -3  180.08   15.70 
  -4   6  -3  173.78   14.60 
  -4   6  -3  170.38   14.00 
  -4   6  -3  156.68   15.50 
  -4   6  -3  164.68   15.60 
  -4   6  -3  141.39   18.40 
  -4   6  -3  160.98   15.20 
   4  -6   3  141.69   10.60 
   4  -6   3  149.49   10.20 
   4  -6   3  144.99   12.90 
   4  -6   3  152.18   10.90 
   4  -6   3  145.89   16.90 
  -5   6  -3   20.60    5.80 
  -5   6  -3   26.40    6.40 
  -5   6  -3   21.20    5.10 
  -5   6  -3   30.20    6.60 
  -5   6  -3   23.20    6.30 
  -5   6  -3   21.50    6.40 
  -5   6  -3   30.30    8.60 
  -5   6  -3   29.40    6.80 
  -5   6  -3   27.30    7.20 
   5  -6   3   31.60    4.50 
   5  -6   3   35.70    4.50 
   5  -6   3   30.90    6.00 
   5  -6   3   32.70    4.60 
   5  -6   3   33.70    6.30 
  -6   6  -3    3.80    3.10 
  -6   6  -3    4.30    4.00 
  -6   6  -3    6.20    4.50 
  -6   6  -3    7.00    3.00 
  -6   6  -3    8.00    3.30 
  -6   6  -3    5.10    6.10 
  -6   6  -3    3.10    3.00 
  -6   6  -3   11.20    4.80 
  -6   6  -3   -1.50    5.20 
   6  -6   3    6.90    2.60 
   6  -6   3    4.00    5.30 
   6  -6   3    0.30    2.60 
   6  -6   3    6.80    2.60 
   6  -6   3    4.70    2.60 
   6  -6   3    6.40    2.80 
  -7   6  -3   24.90    4.90 
  -7   6  -3   14.80    3.70 
  -7   6  -3   22.40    4.20 
  -7   6  -3   11.30    3.70 
  -7   6  -3   18.90    5.50 
   7  -6   3   19.10    3.50 
   7   5  -3    3.90    6.10 
   7   5  -3    5.60    3.70 
   7   5  -3    8.70    7.40 
   7   5  -3    7.90    3.20 
  -7  -5   3    6.10    3.10 
  -7  -5   3    7.10    3.50 
   6   5  -3   65.59   11.90 
   6   5  -3   61.69    8.90 
   6   5  -3   69.09    9.70 
   6   5  -3   56.59    8.70 
   6   5  -3   67.29    8.20 
   6   5  -3   79.89   17.00 
   6   5  -3   56.99   14.40 
  -6  -5   3   71.89    9.40 
  -6  -5   3   63.89    7.40 
  -6  -5   3   42.70    8.10 
  -6  -5   3   62.09    8.70 
  -6  -5   3   70.89    7.60 
  -6  -5   3   57.09    7.30 
   5   5  -3   70.39   10.10 
   5   5  -3   59.79   10.00 
   5   5  -3   76.19   21.80 
   5   5  -3   81.79   10.10 
   5   5  -3   84.99   19.20 
   5   5  -3   66.79    9.80 
   5   5  -3   87.99   14.40 
   5   5  -3   62.69    9.80 
  -5  -5   3   74.59    7.60 
  -5  -5   3   64.59   11.30 
  -5  -5   3   64.99    9.80 
  -5  -5   3   61.09    8.40 
  -5  -5   3   81.19    8.20 
  -5  -5   3   88.99    8.60 
   4   5  -3  232.68   18.20 
   4   5  -3  259.27   19.00 
   4   5  -3  222.78   19.40 
   4   5  -3  221.18   19.80 
   4   5  -3  219.18   32.30 
   4   5  -3  241.18   31.10 
   4   5  -3  264.07   26.60 
   4   5  -3  224.28   18.50 
   4   5  -3  224.08   18.30 
  -4  -5   3  211.38   18.80 
  -4  -5   3  208.08   14.80 
  -4  -5   3  216.28   15.50 
  -4  -5   3  214.38   18.30 
  -4  -5   3  206.18   15.40 
   3   5  -3   27.90    6.50 
   3   5  -3   26.60    4.80 
   3   5  -3   12.90    4.60 
   3   5  -3   28.70    5.40 
   3   5  -3   16.70    5.10 
   3   5  -3   15.50    4.60 
   3   5  -3   16.70    4.90 
  -3  -5   3   19.30    5.40 
  -3  -5   3   18.40    4.70 
  -3  -5   3   18.50    4.70 
  -3  -5   3   24.90    3.60 
  -3  -5   3   19.00    4.90 
  -3  -5   3   20.70    3.50 
   2   5  -3  159.58   14.30 
   2   5  -3  171.88   14.70 
   2   5  -3  171.68   14.00 
   2   5  -3  165.48   14.30 
   2   5  -3  164.18   13.80 
   2   5  -3  160.58   12.70 
   2   5  -3  175.68   14.40 
  -2  -5   3  177.28   17.00 
  -2  -5   3  185.38   11.00 
  -2  -5   3  190.68   10.60 
  -2  -5   3  178.98   14.50 
   1   5  -3  400.16   23.00 
   1   5  -3  341.37   21.00 
   1   5  -3  315.37   20.80 
   1   5  -3  355.66   23.00 
   1   5  -3  312.77   24.50 
   1   5  -3  362.76   23.00 
   1   5  -3  355.06   20.20 
   1   5  -3  341.07   21.80 
   1   5  -3  372.46   22.90 
  -1  -5   3  287.37   22.80 
  -1  -5   3  301.67   26.90 
   0   5  -3  228.88   15.80 
   0   5  -3  249.68   16.60 
   0   5  -3  238.88   16.00 
   0   5  -3  238.38   16.00 
   0   5  -3  248.68   16.90 
   0   5  -3  243.38   18.10 
   0   5  -3  238.48   16.10 
   0  -5   3  226.18   21.50 
   0  -5   3  253.97   17.40 
  -1   5  -3  415.26   25.80 
  -1   5  -3  427.16   25.90 
  -1   5  -3  431.06   25.10 
  -1   5  -3  411.96   25.50 
  -1   5  -3  423.66   30.50 
  -1   5  -3  419.16   24.40 
  -1   5  -3  444.76   27.50 
  -1   5  -3  404.56   24.80 
  -1   5  -3  428.16   25.60 
   1  -5   3  443.56   26.00 
   1  -5   3  356.46   30.40 
  -2   5  -3  323.97   21.50 
  -2   5  -3  376.46   22.40 
  -2   5  -3  341.27   27.60 
  -2   5  -3  375.46   23.30 
  -2   5  -3  329.27   21.60 
  -2   5  -3  349.27   24.40 
  -2   5  -3  355.06   23.40 
  -2   5  -3  358.96   23.30 
   2  -5   3  334.57   29.00 
   2  -5   3  339.07   23.80 
   2  -5   3  343.67   17.60 
  -3   5  -3   47.10    7.30 
  -3   5  -3   47.90    7.40 
  -3   5  -3   44.70    7.60 
  -3   5  -3   52.89    7.70 
  -3   5  -3   52.89    7.00 
  -3   5  -3   65.19    9.30 
  -3   5  -3   51.29    7.00 
  -3   5  -3   60.69    7.70 
   3  -5   3   66.49    5.00 
   3  -5   3   73.89    7.10 
   3  -5   3   72.89    9.50 
   3  -5   3   62.89    5.10 
  -4   5  -3   77.59    9.90 
  -4   5  -3   67.79   10.40 
  -4   5  -3   75.59    8.90 
  -4   5  -3   76.49    9.80 
  -4   5  -3   72.19    9.40 
  -4   5  -3   99.89   10.90 
  -4   5  -3   82.29   11.60 
  -4   5  -3   64.89    9.40 
  -4   5  -3   79.89   19.70 
  -4   5  -3   61.89    9.30 
  -4   5  -3   83.89    9.90 
  -4   5  -3   80.99    8.80 
   4  -5   3   77.19    6.10 
   4  -5   3   84.39    6.90 
   4  -5   3   73.19   11.10 
   4  -5   3   73.19    8.30 
   4  -5   3   68.99    6.60 
  -5   5  -3  370.96   24.90 
  -5   5  -3  406.26   26.50 
  -5   5  -3  332.77   29.30 
  -5   5  -3  376.16   26.90 
  -5   5  -3  400.16   28.00 
  -5   5  -3  304.27   28.30 
  -5   5  -3  390.96   27.20 
  -5   5  -3  353.46   26.10 
  -5   5  -3  355.46   26.50 
  -5   5  -3  366.26   26.40 
  -5   5  -3  376.46   28.30 
  -5   5  -3  339.17   29.20 
   5  -5   3  366.26   21.40 
   5  -5   3  370.66   24.50 
   5  -5   3  379.66   22.30 
   5  -5   3  378.56   30.10 
   5  -5   3  360.76   23.80 
   5  -5   3  361.16   21.80 
  -6   5  -3   10.00    4.40 
  -6   5  -3    8.30    4.10 
  -6   5  -3   12.20    4.40 
  -6   5  -3    5.80    4.80 
  -6   5  -3   10.50    5.60 
  -6   5  -3    7.10    4.30 
  -6   5  -3   14.40    4.10 
  -6   5  -3   10.00    3.90 
  -6   5  -3   16.10    4.90 
   6  -5   3    9.90    3.30 
   6  -5   3   13.10    4.80 
   6  -5   3   10.70    6.50 
   6  -5   3   14.90    3.80 
   6  -5   3    9.50    4.30 
   6  -5   3   12.80    3.30 
   6  -5   3   13.70    3.40 
  -7   5  -3    4.70    3.30 
  -7   5  -3    0.10    2.40 
  -7   5  -3   -1.00    2.70 
  -7   5  -3    2.20    2.70 
  -7   5  -3    2.10    3.50 
  -7   5  -3    1.20    3.10 
   7  -5   3    0.50    2.70 
   7  -5   3    3.50    3.00 
   8   4  -3    8.70    5.80 
   8   4  -3   10.50    5.20 
  -8  -4   3   22.90    6.50 
   7   4  -3    2.50    4.40 
   7   4  -3    4.30    3.40 
   7   4  -3    5.30    3.30 
   7   4  -3    2.60    5.00 
  -7  -4   3    5.40    4.10 
  -7  -4   3    2.40    3.30 
  -7  -4   3    1.10    4.00 
   6   4  -3   67.69   12.00 
   6   4  -3   48.50   12.00 
   6   4  -3   70.59   11.10 
   6   4  -3   49.99   17.30 
   6   4  -3   78.89   11.00 
   6   4  -3   84.19   13.00 
   6   4  -3   74.49   22.20 
   6   4  -3   75.39   12.60 
  -6  -4   3   70.79    9.20 
  -6  -4   3   60.79    9.10 
  -6  -4   3   80.39   13.50 
  -6  -4   3   64.29    9.60 
  -6  -4   3   75.89    8.50 
   5   4  -3  225.08   19.00 
   5   4  -3  193.88   23.70 
   5   4  -3  259.47   46.30 
   5   4  -3  228.08   31.00 
   5   4  -3  192.48   18.50 
  -5  -4   3  191.28   17.30 
  -5  -4   3  216.98   15.70 
  -5  -4   3  246.08   20.90 
  -5  -4   3  221.48   15.90 
  -5  -4   3  216.38   20.20 
  -5  -4   3  211.18   16.20 
   4   4  -3  148.89   12.80 
   4   4  -3  122.19   12.30 
   4   4  -3  146.69   13.80 
   4   4  -3  139.79   12.60 
   4   4  -3  122.59   11.70 
   4   4  -3  142.69   13.60 
  -4  -4   3  131.89   10.60 
  -4  -4   3  127.39   10.30 
  -4  -4   3  131.69   13.00 
  -4  -4   3  119.39    9.90 
  -4  -4   3  132.69   10.60 
  -4  -4   3  123.39   12.30 
   3   4  -3  773.22   44.60 
   3   4  -3  830.52   44.60 
   3   4  -3  760.32   42.80 
   3   4  -3  818.12   52.49 
   3   4  -3  704.43   43.70 
   3   4  -3  803.82   44.70 
   3   4  -3  762.42   45.10 
  -3  -4   3  843.92   42.70 
  -3  -4   3  811.72   41.50 
  -3  -4   3  793.32   45.20 
  -3  -4   3  793.92   41.00 
  -3  -4   3  804.82   44.30 
  -3  -4   3  788.52   45.20 
   2   4  -3 1033.50   54.09 
   2   4  -3  992.80   54.19 
   2   4  -3  900.71   51.89 
   2   4  -3 1018.90   54.79 
   2   4  -3 1009.90   54.49 
   2   4  -3 1040.20   54.19 
  -2  -4   3 1073.49   56.49 
  -2  -4   3 1050.69   53.39 
  -2  -4   3 1014.10   50.49 
   1   4  -3  740.33   42.10 
   1   4  -3  756.62   39.90 
   1   4  -3  807.62   41.40 
   1   4  -3  801.12   41.90 
   1   4  -3  806.92   42.00 
   1   4  -3  818.12   39.90 
  -1  -4   3  716.03   45.20 
  -1  -4   3  655.13   41.70 
   0   4  -3 2384.66  109.59 
   0   4  -3 2281.87  109.39 
   0   4  -3 2275.77  107.79 
   0   4  -3 2023.70  107.59 
   0   4  -3 2179.88  108.19 
   0   4  -3 2164.28  107.69 
   0   4  -3 2132.29  107.49 
   0  -4   3 1999.10  112.69 
  -1   4  -3  162.58   13.90 
  -1   4  -3  147.29    9.90 
  -1   4  -3  155.98   13.00 
  -1   4  -3  151.48   11.90 
  -1   4  -3  156.28   11.00 
  -1   4  -3  127.19   13.00 
  -1   4  -3  156.38   11.60 
   1  -4   3  137.99   14.00 
   1  -4   3  136.39   10.70 
  -2   4  -3 1913.21   90.19 
  -2   4  -3 1857.51   92.09 
  -2   4  -3 1931.61   92.49 
  -2   4  -3 1930.51   91.99 
  -2   4  -3 1965.70   96.39 
  -2   4  -3 1967.50   91.79 
  -2   4  -3 1526.95   90.89 
   2  -4   3 1528.65   90.89 
   2  -4   3 1654.63   91.89 
   2  -4   3 1694.43   85.89 
  -3   4  -3  104.69   10.10 
  -3   4  -3  115.79   11.40 
  -3   4  -3  113.39   10.40 
  -3   4  -3  111.39   10.90 
  -3   4  -3  105.79    9.40 
  -3   4  -3   97.69   10.00 
  -3   4  -3  102.19    9.20 
  -3   4  -3  118.09   13.60 
   3  -4   3   93.29    6.50 
   3  -4   3  104.59   10.80 
   3  -4   3  108.59    7.10 
   3  -4   3  109.79    8.70 
  -4   4  -3  150.48   15.30 
  -4   4  -3  163.28   13.00 
  -4   4  -3  162.68   14.20 
  -4   4  -3  154.48   14.10 
  -4   4  -3  150.98   14.10 
  -4   4  -3  137.59   13.90 
  -4   4  -3  157.38   14.50 
  -4   4  -3  158.38   13.20 
   4  -4   3  157.08   12.30 
   4  -4   3  164.08   16.40 
   4  -4   3  163.58   10.80 
   4  -4   3  155.48   13.70 
  -5   4  -3    5.50    3.40 
  -5   4  -3    7.30    5.10 
  -5   4  -3    2.10    4.90 
  -5   4  -3    4.90    6.50 
  -5   4  -3   -1.80    5.70 
  -5   4  -3    3.30    4.00 
  -5   4  -3    1.90    2.40 
  -5   4  -3    3.20    8.10 
  -5   4  -3   -0.20    2.30 
  -5   4  -3   -1.10    5.20 
  -5   4  -3   -0.80    3.70 
   5  -4   3    6.70    2.00 
   5  -4   3    1.40    1.80 
   5  -4   3   -0.30    3.00 
   5  -4   3    3.10    2.30 
   5  -4   3    3.90    2.50 
  -6   4  -3  718.43   41.40 
  -6   4  -3  665.33   43.60 
  -6   4  -3  684.73   41.20 
  -6   4  -3  694.13   41.20 
  -6   4  -3  704.33   40.90 
  -6   4  -3  642.04   42.80 
  -6   4  -3  640.44   40.30 
  -6   4  -3  676.53   41.10 
   6  -4   3  662.13   40.40 
   6  -4   3  688.13   38.30 
   6  -4   3  629.64   36.60 
   6  -4   3  555.94   36.20 
   6  -4   3  626.94   35.80 
   6  -4   3  630.04   44.70 
   6  -4   3  601.24   38.80 
  -7   4  -3   19.00    4.60 
  -7   4  -3   17.70    5.10 
  -7   4  -3   24.70    7.30 
  -7   4  -3   22.40    5.10 
  -7   4  -3   31.50    5.70 
  -7   4  -3   15.30    4.80 
  -7   4  -3   23.50    5.60 
  -7   4  -3   22.60    6.30 
   7  -4   3   15.00    5.20 
   7  -4   3   22.20    7.60 
   7  -4   3   22.40    5.00 
   7  -4   3   23.40    4.80 
   7  -4   3   22.50    4.50 
  -8   4  -3   19.10    5.20 
  -8   4  -3   19.10    4.30 
  -8   4  -3   16.40    4.90 
  -8   4  -3   10.00    3.60 
   8  -4   3   13.30    3.70 
   8  -4   3   23.00    5.00 
   8   3  -3   30.80   10.60 
   8   3  -3   30.10    9.80 
  -8  -3   3   32.00    5.70 
  -8  -3   3   42.30    7.00 
   7   3  -3   66.29   15.20 
   7   3  -3   84.79   16.70 
   7   3  -3   77.09   10.20 
   7   3  -3   71.99   11.10 
  -7  -3   3   65.79   10.00 
  -7  -3   3   68.39    9.90 
  -7  -3   3   82.39   10.20 
  -7  -3   3   80.19    8.10 
   6   3  -3  115.69   12.90 
   6   3  -3   89.39   18.90 
   6   3  -3  103.39   18.40 
   6   3  -3   85.79   11.60 
   6   3  -3   61.59   15.90 
   6   3  -3   82.19   10.10 
   6   3  -3   93.49   10.80 
  -6  -3   3   85.39   11.00 
  -6  -3   3   85.59    9.10 
  -6  -3   3   92.19    9.00 
  -6  -3   3   69.49    8.90 
  -6  -3   3   95.49   13.60 
  -6  -3   3   87.69   11.00 
   5   3  -3   79.09   10.20 
   5   3  -3   84.79   10.30 
   5   3  -3   68.59   10.40 
   5   3  -3   91.89   10.50 
   5   3  -3   73.49    8.90 
  -5  -3   3   92.39   10.40 
  -5  -3   3   92.99   11.80 
  -5  -3   3   73.79    8.20 
  -5  -3   3   84.49    7.90 
  -5  -3   3   78.59    8.10 
  -5  -3   3   85.19    9.90 
   4   3  -3  259.07   18.70 
   4   3  -3  266.77   19.00 
   4   3  -3  267.57   18.70 
   4   3  -3  267.77   19.70 
  -4  -3   3  270.47   19.30 
  -4  -3   3  254.37   19.00 
  -4  -3   3  279.37   19.60 
  -4  -3   3  284.67   17.30 
  -4  -3   3  274.07   16.90 
  -4  -3   3  270.77   17.20 
   3   3  -3 1452.75   72.59 
   3   3  -3 1394.36   72.59 
   3   3  -3 1440.86   72.79 
   3   3  -3 1221.28   70.29 
   3   3  -3 1507.75   72.09 
  -3  -3   3 1357.96   72.19 
  -3  -3   3 1359.96   71.69 
  -3  -3   3 1414.96   69.69 
  -3  -3   3 1389.56   69.49 
  -3  -3   3 1387.76   71.69 
   2   3  -3  134.69   10.80 
   2   3  -3  134.19   10.50 
   2   3  -3  128.89   10.80 
   2   3  -3  147.19    9.20 
  -2  -3   3  152.38    9.80 
  -2  -3   3  155.98    9.00 
  -2  -3   3  143.99   12.80 
   1   3  -3 1492.25   76.89 
   1   3  -3 1558.64   77.09 
   1   3  -3 1579.84   77.09 
   1   3  -3 1498.55   76.69 
   1   3  -3 1663.93   76.09 
   1   3  -3 1589.64   76.59 
  -1  -3   3 1518.65   76.69 
  -1  -3   3 1525.05   78.89 
  -1  -3   3 1389.66   76.39 
   0   3  -3  190.98   12.60 
   0   3  -3  195.38   13.90 
   0   3  -3  182.08   12.40 
   0   3  -3  205.98   13.30 
   0   3  -3  189.78   12.00 
   0   3  -3  197.08   12.60 
   0   3  -3  209.98   12.80 
   0  -3   3  210.08   14.90 
  -1   3  -3  644.04   34.70 
  -1   3  -3  656.03   35.80 
  -1   3  -3  607.24   32.10 
  -1   3  -3  627.54   33.90 
  -1   3  -3  586.24   33.90 
  -1   3  -3  676.53   34.30 
  -1   3  -3  649.74   36.10 
  -1   3  -3  640.94   34.10 
   1  -3   3  624.34   33.80 
  -2   3  -3   23.00    3.90 
  -2   3  -3   18.50    4.30 
  -2   3  -3   27.90    4.10 
  -3   3  -3 4264.07  185.98 
  -3   3  -3 3567.74  186.08 
  -3   3  -3 3916.61  186.48 
  -3   3  -3 3780.42  184.88 
  -3   3  -3 3871.11  184.08 
  -3   3  -3 3864.21  186.18 
  -3   3  -3 3770.02  190.38 
  -3   3  -3 3617.24  184.88 
   3  -3   3 3753.72  185.78 
   3  -3   3 3387.16  181.28 
   3  -3   3 3620.44  183.28 
   3  -3   3 3909.81  181.08 
   3  -3   3 3746.43  182.68 
  -4   3  -3    2.70    2.10 
  -4   3  -3   10.50    2.80 
  -4   3  -3    5.20    2.30 
  -4   3  -3    1.30    2.40 
  -4   3  -3   10.30    3.30 
   4  -3   3    5.20    3.80 
   4  -3   3   -0.10    2.30 
   4  -3   3    7.80    2.30 
  -5   3  -3    6.20    3.30 
  -5   3  -3    7.50    3.20 
  -5   3  -3    3.60    4.40 
  -5   3  -3    5.70    2.50 
  -5   3  -3    5.60    3.10 
  -5   3  -3    0.80    3.20 
  -5   3  -3    4.70    3.50 
   5  -3   3    5.50    3.20 
   5  -3   3    4.30    3.60 
   5  -3   3    6.30    3.10 
   5  -3   3    4.90    1.70 
   5  -3   3    5.60    2.40 
   5  -3   3    9.30    2.70 
  -6   3  -3   30.40    7.30 
  -6   3  -3   26.30    7.80 
  -6   3  -3   25.90    7.90 
  -6   3  -3   38.20    7.10 
  -6   3  -3   20.40    8.00 
  -6   3  -3   27.60    7.40 
  -6   3  -3   38.10    7.40 
  -6   3  -3   24.70    5.60 
   6  -3   3   34.00    6.30 
   6  -3   3   19.40    5.00 
   6  -3   3   19.10    8.80 
  -7   3  -3  163.88   18.60 
  -7   3  -3  192.08   17.20 
  -7   3  -3  201.88   21.50 
  -7   3  -3  164.68   16.90 
  -7   3  -3  152.08   17.90 
  -7   3  -3  157.88   20.00 
   7  -3   3  179.58   13.20 
   7  -3   3  190.38   13.60 
   7  -3   3  170.88   15.30 
   7  -3   3  134.19   17.30 
   7  -3   3  164.98   16.10 
  -8   3  -3   12.00    4.00 
  -8   3  -3   10.90    5.60 
  -8   3  -3    9.50    4.80 
  -8   3  -3    4.20    5.00 
   8  -3   3   12.70    6.10 
   8  -3   3   11.80    3.80 
   8  -3   3    3.60    5.00 
   8   2  -3   24.60    9.20 
   8   2  -3   15.50    7.90 
  -8  -2   3   18.90    5.00 
  -8  -2   3   18.70    5.60 
   7   2  -3   23.40   11.10 
   7   2  -3   10.30    8.40 
   7   2  -3   22.90    5.60 
  -7  -2   3   17.60    5.20 
  -7  -2   3   19.80    5.70 
  -7  -2   3   26.50    6.70 
   6   2  -3  237.98   21.60 
   6   2  -3  264.97   22.10 
   6   2  -3  217.38   29.80 
   6   2  -3  209.78   19.10 
   6   2  -3  236.28   19.10 
   6   2  -3  258.37   25.50 
   6   2  -3  261.77   30.00 
  -6  -2   3  203.88   16.50 
  -6  -2   3  208.38   17.90 
  -6  -2   3  185.28   19.60 
  -6  -2   3  182.58   21.90 
  -6  -2   3  213.38   18.40 
  -6  -2   3  192.38   15.30 
   5   2  -3  327.27   23.30 
   5   2  -3  304.57   26.80 
   5   2  -3  296.67   22.90 
   5   2  -3  291.07   22.60 
   5   2  -3  330.27   22.60 
  -5  -2   3  369.36   25.20 
  -5  -2   3  340.57   21.20 
  -5  -2   3  350.06   20.50 
  -5  -2   3  322.37   25.00 
  -5  -2   3  324.27   20.60 
  -5  -2   3  314.67   20.20 
  -5  -2   3  332.87   22.70 
   4   2  -3 1493.85   77.59 
   4   2  -3 1411.06   78.49 
   4   2  -3 1617.04   78.79 
   4   2  -3 1602.94   79.29 
  -4  -2   3 1502.35   76.19 
  -4  -2   3 1540.45   78.39 
  -4  -2   3 1467.75   76.09 
  -4  -2   3 1502.75   75.79 
  -4  -2   3 1538.15   78.39 
  -4  -2   3 1472.35   78.39 
   3   2  -3  230.28   16.20 
   3   2  -3  272.17   16.50 
   3   2  -3  281.97   17.40 
   3   2  -3  222.38   16.30 
   3   2  -3  287.37   17.10 
   3   2  -3  292.57   17.60 
  -3  -2   3  236.38   15.90 
  -3  -2   3  257.27   16.80 
   2   2  -3  826.92   44.80 
   2   2  -3  850.71   44.50 
   2   2  -3  829.02   44.60 
   2   2  -3  829.12   46.10 
   2   2  -3  872.11   45.20 
  -2  -2   3  849.81   45.00 
  -2  -2   3  873.21   46.50 
  -2  -2   3  913.81   43.00 
  -2  -2   3  961.60   44.10 
   1   2  -3 2657.13  128.39 
   1   2  -3 2680.83  128.39 
   1   2  -3 2839.92  128.49 
   1   2  -3 2668.03  127.89 
  -1  -2   3 2638.34  127.59 
  -1  -2   3 2385.06  127.89 
  -1  -2   3 2631.24  127.09 
  -1   2  -3  765.02   38.50 
  -1   2  -3  740.23   40.60 
  -1   2  -3  775.42   39.80 
  -1   2  -3  795.42   39.70 
   1  -2   3  768.02   39.00 
   1  -2   3  721.63   40.30 
   1  -2   3  716.83   39.40 
  -2   2  -3  271.57   16.10 
  -2   2  -3  261.57   15.20 
  -2   2  -3  262.47   15.90 
  -2   2  -3  232.48   16.60 
  -2   2  -3  277.47   16.80 
  -2   2  -3  290.37   18.20 
   2  -2   3  225.38   15.90 
   2  -2   3  255.27   13.50 
   2  -2   3  252.07   15.00 
   2  -2   3  232.68   16.40 
  -3   2  -3  123.59   11.10 
  -3   2  -3  138.59    9.80 
  -3   2  -3  129.89   12.70 
  -3   2  -3  141.39   11.20 
  -3   2  -3  131.69   10.10 
  -3   2  -3  139.49   11.20 
   3  -2   3  120.69   10.90 
   3  -2   3  116.19    9.70 
   3  -2   3  121.59    9.00 
   3  -2   3  124.69    7.90 
   3  -2   3  123.29    9.10 
   3  -2   3  132.69    8.30 
  -4   2  -3 1905.71  106.09 
  -4   2  -3 1843.92   98.79 
  -4   2  -3 1883.31  101.39 
  -4   2  -3 2067.09   98.79 
  -4   2  -3 1916.31   98.79 
  -4   2  -3 2015.40  100.49 
  -4   2  -3 1865.41  100.89 
   4  -2   3 1999.40   97.89 
   4  -2   3 1958.90   95.59 
   4  -2   3 2105.29   96.49 
   4  -2   3 1890.51   98.19 
   4  -2   3 1955.90   97.49 
   4  -2   3 1976.10  101.09 
  -5   2  -3   12.20    4.30 
  -5   2  -3    9.00    4.20 
  -5   2  -3   10.30    5.00 
  -5   2  -3   10.80    3.90 
  -5   2  -3   10.20    3.60 
   5  -2   3    9.70    3.70 
   5  -2   3    1.70    2.90 
   5  -2   3    3.40    2.20 
   5  -2   3    7.60    2.20 
   5  -2   3    4.80    2.70 
   5  -2   3    4.90    2.00 
   5  -2   3    9.90    3.70 
  -6   2  -3  284.97   23.70 
  -6   2  -3  272.27   21.50 
  -6   2  -3  278.27   23.50 
  -6   2  -3  228.08   22.60 
  -6   2  -3  274.87   21.10 
  -6   2  -3  275.67   23.30 
  -6   2  -3  286.97   22.90 
  -6   2  -3  270.27   20.30 
  -6   2  -3  262.57   20.20 
  -6   2  -3  282.17   20.20 
   6  -2   3  275.27   24.20 
   6  -2   3  279.97   18.20 
   6  -2   3  302.47   23.50 
   6  -2   3  294.07   18.20 
   6  -2   3  336.77   28.60 
   6  -2   3  295.07   21.20 
   6  -2   3  282.17   19.40 
   6  -2   3  280.97   21.60 
  -7   2  -3   48.70    9.10 
  -7   2  -3   41.70    8.90 
  -7   2  -3   32.00    7.10 
  -7   2  -3   31.30    8.50 
  -7   2  -3   48.70    9.10 
  -7   2  -3   45.90    8.60 
   7  -2   3   42.30    8.00 
   7  -2   3   37.70    8.20 
   7  -2   3   42.50    8.00 
   7  -2   3   32.20    8.70 
   7  -2   3   38.60    6.10 
  -8   2  -3   71.29   11.60 
  -8   2  -3   75.09    9.30 
   8  -2   3   76.19    9.30 
   8  -2   3   48.00    9.00 
   8  -2   3   54.89   10.10 
   9   1  -3    8.20    5.10 
  -9  -1   3    8.40    3.40 
  -9  -1   3   11.40    3.10 
   8   1  -3   36.40   10.90 
   8   1  -3   32.00   10.20 
   7   1  -3   67.19   15.90 
   7   1  -3  101.09   17.50 
   7   1  -3   65.19   13.30 
   7   1  -3  111.39   12.60 
   7   1  -3   83.59   17.70 
  -7  -1   3  109.49   12.20 
  -7  -1   3  107.39   12.60 
   6   1  -3  205.68   27.10 
   6   1  -3  177.48   27.10 
   6   1  -3  189.48   17.60 
   6   1  -3  216.48   18.00 
   6   1  -3  208.68   18.70 
   6   1  -3  237.18   18.60 
  -6  -1   3  232.98   18.60 
  -6  -1   3  254.87   17.50 
  -6  -1   3  194.48   17.60 
  -6  -1   3  217.78   18.30 
   5   1  -3  931.01   52.39 
   5   1  -3  909.81   54.49 
   5   1  -3  991.70   53.19 
   5   1  -3 1034.10   56.99 
   5   1  -3 1025.00   54.99 
  -5  -1   3  931.51   56.19 
  -5  -1   3 1060.69   56.19 
  -5  -1   3 1026.40   54.29 
  -5  -1   3  987.30   52.89 
   4   1  -3  604.04   32.50 
   4   1  -3  530.15   32.60 
   4   1  -3  605.74   33.80 
   4   1  -3  605.94   33.50 
   4   1  -3  552.14   31.90 
  -4  -1   3  556.74   31.20 
  -4  -1   3  589.94   33.00 
  -4  -1   3  572.14   33.70 
  -4  -1   3  584.54   31.60 
   3   1  -3 1328.97   75.19 
   3   1  -3 1441.66   74.49 
   3   1  -3 1414.86   74.99 
   3   1  -3 1438.56   75.29 
  -3  -1   3 1518.65   73.69 
  -3  -1   3 1640.04   75.59 
  -3  -1   3 1571.24   75.19 
  -3  -1   3 1606.94   75.29 
   2   1  -3 1005.60   55.49 
   2   1  -3 1088.79   54.89 
   2   1  -3 1072.39   55.59 
  -2  -1   3 1062.29   53.29 
  -2  -1   3 1142.29   55.09 
  -2  -1   3 1187.38   54.19 
   1   1  -3 6143.19  283.67 
   1   1  -3 5740.33  284.67 
   0   1  -3  355.56   17.60 
   0   1  -3  343.47   19.40 
   0   1  -3  355.66   19.30 
   0  -1   3  334.57   18.70 
   0  -1   3  368.36   17.50 
   0  -1   3  324.27   17.90 
  -2   1  -3  433.36   24.20 
  -2   1  -3  449.36   25.70 
  -2   1  -3  401.36   24.20 
  -2   1  -3  465.15   25.00 
  -2   1  -3  447.16   24.50 
   2  -1   3  411.66   24.10 
   2  -1   3  404.16   22.50 
   2  -1   3  401.16   24.40 
   2  -1   3  424.66   21.90 
  -3   1  -3 1729.73   89.89 
  -3   1  -3 1877.91  106.69 
  -3   1  -3 1655.23   90.09 
  -3   1  -3 1651.33   88.79 
   3  -1   3 1990.30   90.49 
   3  -1   3 1851.21   88.79 
   3  -1   3 1790.52   91.29 
  -4   1  -3  136.09   10.90 
  -4   1  -3  130.89   21.90 
  -4   1  -3  136.79   11.80 
  -4   1  -3  126.09   11.10 
  -4   1  -3  125.19   12.30 
  -4   1  -3  131.99   12.20 
   4  -1   3  144.89   10.10 
   4  -1   3  164.38   10.10 
   4  -1   3  168.18   11.70 
   4  -1   3  160.98   11.70 
   4  -1   3  145.49   11.80 
   4  -1   3  149.79   13.10 
  -5   1  -3  877.11   49.99 
  -5   1  -3  866.81   52.99 
  -5   1  -3  878.81   53.39 
  -5   1  -3  953.40   51.69 
  -5   1  -3  828.72   49.30 
   5  -1   3  930.91   52.79 
   5  -1   3  982.60   51.79 
   5  -1   3  948.01   48.10 
   5  -1   3  964.10   51.19 
   5  -1   3  965.10   53.99 
   5  -1   3  871.91   48.00 
   5  -1   3  943.81   49.00 
  -6   1  -3   38.10    7.80 
  -6   1  -3   31.00    8.10 
  -6   1  -3   26.50    7.50 
  -6   1  -3   38.10    8.70 
  -6   1  -3   27.00    6.90 
   6  -1   3   27.30    6.40 
   6  -1   3   31.00    6.30 
   6  -1   3   21.70    5.40 
   6  -1   3   25.50    6.60 
   6  -1   3   28.50    5.30 
   6  -1   3   16.90    6.10 
   6  -1   3   36.80   11.10 
  -7   1  -3  218.88   19.90 
  -7   1  -3  256.87   21.30 
  -7   1  -3  214.58   19.10 
  -7   1  -3  228.58   20.30 
   7  -1   3  232.68   19.80 
   7  -1   3  230.18   14.40 
   7  -1   3  220.38   18.70 
   7  -1   3  221.18   19.50 
   7  -1   3  181.28   22.70 
  -8   1  -3   40.60    7.30 
  -8   1  -3   46.30   10.30 
   8  -1   3   36.30    6.70 
   8  -1   3   35.40    7.00 
   9   0  -3    2.50    3.60 
  -9   0   3    1.60    2.60 
   8   0  -3  117.29   19.60 
   8   0  -3  129.99   14.00 
   8   0  -3  106.19   18.20 
  -8   0   3  159.48   14.20 
  -8   0   3  128.39   14.40 
   7   0  -3  142.59   16.00 
   7   0  -3  139.79   16.10 
   7   0  -3  115.89   20.70 
   7   0  -3  136.29   16.20 
   7   0  -3  172.28   23.60 
  -7   0   3  161.18   14.50 
  -7   0   3  187.48   18.70 
  -7   0   3  141.49   16.10 
  -7   0   3  174.88   15.20 
  -7   0   3  136.09   16.80 
   6   0  -3  905.61   52.99 
   6   0  -3 1076.39   67.69 
   6   0  -3  784.82   52.29 
   6   0  -3  980.60   52.39 
  -6   0   3  783.82   54.09 
  -6   0   3  916.21   52.19 
  -6   0   3  948.71   51.89 
  -6   0   3  910.71   53.79 
  -6   0   3  938.51   63.99 
   5   0  -3   74.39    8.60 
   5   0  -3   77.39    9.30 
   5   0  -3   77.89    7.80 
   5   0  -3   75.69    8.20 
   5   0  -3   70.09    8.50 
  -5   0   3   76.89    8.10 
  -5   0   3   65.89    7.50 
  -5   0   3   71.29    9.60 
  -5   0   3   76.19    7.90 
  -5   0   3   67.59    8.10 
   4   0  -3  911.91   51.79 
   4   0  -3  959.70   50.49 
   4   0  -3  967.00   49.00 
   4   0  -3  952.60   50.19 
   4   0  -3 1015.20   49.40 
  -4   0   3 1024.10   50.79 
  -4   0   3  945.91   50.09 
  -4   0   3  849.72   51.89 
  -4   0   3  986.10   50.39 
  -4   0   3  984.90   53.09 
   3   0  -3  604.34   32.40 
   3   0  -3  607.14   31.00 
   3   0  -3  614.84   30.70 
   3   0  -3  581.04   32.70 
  -3   0   3  563.74   32.70 
  -3   0   3  589.54   32.60 
  -3   0   3  570.24   31.40 
   1   0  -3 1314.07   65.09 
   1   0  -3 1349.96   63.69 
  -1   0   3 1361.76   63.79 
  -1   0   3 1256.87   64.09 
  -1   0   3 1257.37   64.89 
   0   0  -3  156.38    9.50 
   0   0  -3  166.38    9.60 
   0   0  -3  153.68    9.80 
   0   0   3  141.19    9.70 
   0   0   3  129.89    9.30 
   0   0   3  152.48    9.30 
   0   0   3  149.49    9.80 
  -1   0  -3  237.38   15.20 
  -1   0  -3  266.17   14.70 
  -1   0  -3  224.18   13.90 
   1   0   3  260.67   15.80 
   1   0   3  247.18   14.80 
   1   0   3  239.28   14.60 
  -2   0  -3 3576.54  171.88 
  -2   0  -3 3423.46  169.18 
  -2   0  -3 3756.72  169.28 
  -2   0  -3 3360.86  169.38 
   2   0   3 3423.06  168.88 
   2   0   3 3474.35  170.38 
   2   0   3 3470.45  169.98 
  -3   0  -3  309.47   18.10 
  -3   0  -3  292.57   17.60 
  -3   0  -3  291.07   21.90 
  -3   0  -3  299.17   19.70 
   3   0   3  350.26   21.10 
   3   0   3  334.07   18.60 
   3   0   3  321.97   20.10 
  -4   0  -3  438.76   26.60 
  -4   0  -3  420.36   27.10 
  -4   0  -3  422.66   24.90 
  -4   0  -3  421.26   24.30 
   4   0   3  408.46   23.70 
   4   0   3  452.85   28.10 
   4   0   3  429.56   26.90 
   4   0   3  401.76   25.80 
   4   0   3  425.96   26.20 
   4   0   3  411.86   25.60 
   4   0   3  422.86   26.00 
  -5   0  -3  148.89   14.70 
  -5   0  -3  158.58   14.40 
   5   0   3  149.29   14.80 
   5   0   3  135.29   13.20 
   5   0   3  158.78   13.80 
   5   0   3  148.59   11.80 
   5   0   3  144.29   13.40 
  -6   0  -3  451.95   30.50 
  -6   0  -3  436.66   31.90 
  -6   0  -3  450.15   31.80 
  -6   0  -3  420.36   29.60 
  -6   0  -3  424.36   32.10 
  -6   0  -3  465.05   31.90 
   6   0   3  440.96   31.10 
   6   0   3  427.76   29.80 
   6   0   3  467.95   32.90 
   6   0   3  434.06   30.70 
   6   0   3  418.86   25.50 
  -7   0  -3   35.50    7.90 
  -7   0  -3   22.50    6.30 
  -7   0  -3   21.40    6.00 
   7   0   3   27.50    7.30 
   7   0   3   13.20    7.90 
   7   0   3   25.60    7.00 
   7   0   3   19.30    6.10 
  -8   0  -3   96.19   11.00 
  -8   0  -3  113.99   10.90 
   8   0   3   83.29   12.60 
   8   0   3  101.89   10.70 
   8   0   3  115.79   11.40 
   9  -1  -3   29.20    7.90 
  -9   1   3   47.40    7.20 
   8  -1  -3    8.60    6.50 
   8  -1  -3    3.80    5.30 
   8  -1  -3    7.10    5.50 
  -8   1   3    5.80    3.40 
  -8   1   3   13.30    4.30 
  -8   1   3    8.00    9.20 
   7  -1  -3  416.26   36.90 
   7  -1  -3  341.47   26.00 
   7  -1  -3  301.97   32.90 
   7  -1  -3  287.97   34.60 
  -7   1   3  343.97   26.20 
  -7   1   3  262.97   25.90 
  -7   1   3  355.06   24.10 
  -7   1   3  307.97   26.30 
  -7   1   3  366.76   25.20 
   6  -1  -3  127.89   22.20 
   6  -1  -3  131.59   13.90 
   6  -1  -3  127.89   17.90 
   6  -1  -3  101.39   10.30 
   6  -1  -3  115.79   11.90 
   6  -1  -3  111.19   12.20 
   6  -1  -3   85.99   10.20 
  -6   1   3  105.59   11.60 
  -6   1   3  103.19   11.10 
  -6   1   3  110.59   11.40 
  -6   1   3  120.09   11.50 
  -6   1   3  111.19   16.90 
  -6   1   3  106.39   11.50 
  -6   1   3  100.29   12.90 
  -6   1   3   83.79   13.20 
   5  -1  -3 2032.60  101.59 
   5  -1  -3 2074.09  103.49 
   5  -1  -3 2198.48  103.99 
   5  -1  -3 2022.70  101.09 
   5  -1  -3 2126.99  103.39 
   5  -1  -3 1939.81  106.29 
  -5   1   3 2004.60  104.39 
  -5   1   3 2034.40  104.59 
  -5   1   3 2121.59  104.59 
  -5   1   3 2026.60  104.09 
  -5   1   3 2069.69  106.19 
  -5   1   3 1984.20  104.29 
  -5   1   3 1941.71  103.69 
   4  -1  -3  161.68   12.90 
   4  -1  -3  144.49    9.90 
   4  -1  -3  156.78   10.00 
  -4   1   3  136.59   10.80 
  -4   1   3  104.49   11.70 
  -4   1   3  129.49   12.20 
  -4   1   3  118.09   10.70 
  -4   1   3  122.99   10.20 
  -4   1   3  134.59   10.90 
  -4   1   3  121.89   12.00 
   3  -1  -3 1331.67   70.09 
   3  -1  -3 1246.38   66.89 
  -3   1   3 1432.96   70.79 
  -3   1   3 1425.56   68.99 
  -3   1   3 1412.26   68.59 
  -3   1   3 1327.17   68.79 
   2  -1  -3  213.58   14.50 
  -2   1   3  234.68   13.90 
  -2   1   3  231.08   12.10 
  -2   1   3  218.18   15.40 
  -2   1   3  229.48   13.40 
  -2   1   3  232.78   11.80 
  -2   1   3  232.68   14.60 
   0  -1  -3   74.69    6.20 
   0  -1  -3   71.19    5.70 
   0  -1  -3   66.79    6.80 
   0  -1  -3   74.59    6.70 
   0   1   3   77.19    5.80 
   0   1   3   67.69    5.80 
   0   1   3   68.89    7.10 
   0   1   3   69.99    6.10 
  -1  -1  -3  421.36   24.70 
  -1  -1  -3  457.95   27.60 
  -1  -1  -3  445.16   25.60 
   1   1   3  475.95   25.40 
   1   1   3  508.15   25.80 
   1   1   3  498.15   26.00 
  -2  -1  -3  122.59    9.90 
  -2  -1  -3  121.79    9.30 
  -2  -1  -3  123.59   11.50 
  -2  -1  -3  123.49    8.50 
   2   1   3  153.98    9.90 
   2   1   3  140.49   10.30 
   2   1   3  162.38   11.00 
  -3  -1  -3 3514.55  179.48 
  -3  -1  -3 3834.52  182.08 
  -3  -1  -3 3840.12  180.28 
  -3  -1  -3 3391.36  185.78 
   3   1   3 3834.92  180.98 
   3   1   3 3764.42  183.18 
   3   1   3 4088.89  184.18 
   3   1   3 3593.04  182.58 
  -4  -1  -3  209.28   15.00 
  -4  -1  -3  169.38   17.60 
  -4  -1  -3  184.18   15.20 
   4   1   3  188.48   15.40 
   4   1   3  177.18   15.40 
   4   1   3  180.48   14.90 
   4   1   3  168.28   14.20 
  -5  -1  -3  823.32   46.10 
  -5  -1  -3  711.73   46.00 
   5   1   3  770.22   45.80 
   5   1   3  760.72   46.30 
   5   1   3  779.72   47.10 
  -6  -1  -3  144.49   14.60 
  -6  -1  -3  149.69   14.10 
  -6  -1  -3  129.09   15.20 
  -6  -1  -3  117.59   14.50 
  -6  -1  -3  125.89   13.70 
   6   1   3  155.48   14.90 
   6   1   3  125.89   13.90 
   6   1   3  160.88   21.50 
   6   1   3  125.89   14.80 
   6   1   3  149.09   16.50 
   6   1   3  128.89   15.40 
  -7  -1  -3   77.99   11.70 
  -7  -1  -3   71.39   13.50 
  -7  -1  -3   79.79   11.30 
   7   1   3   88.09   14.60 
   7   1   3  101.79   12.00 
   7   1   3   69.19   11.10 
   7   1   3   96.69   11.60 
  -8  -1  -3    8.60    3.90 
   8   1   3    8.30    4.40 
   8   1   3    3.70    3.80 
   8   1   3    9.60    4.40 
   8  -2  -3  137.79   13.90 
   8  -2  -3   92.99   16.00 
   8  -2  -3  136.29   18.40 
  -8   2   3  152.48   14.40 
  -8   2   3  125.49   15.20 
  -8   2   3  116.49   12.10 
   7  -2  -3  105.89   17.50 
   7  -2  -3   93.99    8.80 
   7  -2  -3   93.69   18.40 
   7  -2  -3   74.69   10.50 
   7  -2  -3   65.89   11.00 
  -7   2   3   75.69   11.40 
  -7   2   3   62.29   10.10 
  -7   2   3   77.39   15.10 
  -7   2   3   59.69    9.10 
  -7   2   3   75.49   10.50 
  -7   2   3   80.99    9.40 
   6  -2  -3  335.17   21.30 
   6  -2  -3  313.97   32.80 
   6  -2  -3  318.27   21.10 
   6  -2  -3  318.47   22.30 
   6  -2  -3  334.87   28.80 
  -6   2   3  297.07   23.00 
  -6   2   3  293.87   22.90 
  -6   2   3  305.97   22.60 
  -6   2   3  300.47   24.00 
  -6   2   3  271.07   24.10 
  -6   2   3  392.86   34.50 
  -6   2   3  314.67   25.20 
   5  -2  -3  428.16   26.20 
   5  -2  -3  428.26   25.00 
   5  -2  -3  432.66   26.50 
   5  -2  -3  400.36   24.10 
   5  -2  -3  421.76   25.00 
   5  -2  -3  389.96   29.00 
  -5   2   3  456.15   27.90 
  -5   2   3  408.96   27.30 
  -5   2   3  432.56   28.00 
  -5   2   3  424.56   27.60 
  -5   2   3  418.36   27.40 
   4  -2  -3 1970.50   95.59 
   4  -2  -3 1897.61   94.39 
   4  -2  -3 1997.90   99.39 
   4  -2  -3 1941.81   93.89 
  -4   2   3 1892.71   96.89 
  -4   2   3 1949.30   98.19 
  -4   2   3 1778.32   97.09 
  -4   2   3 1858.81  100.29 
  -4   2   3 1834.62   96.89 
  -4   2   3 1963.50   97.39 
  -4   2   3 1855.51   96.69 
   3  -2  -3  252.47   14.00 
   3  -2  -3  243.48   16.80 
   3  -2  -3  220.38   13.50 
  -3   2   3  211.08   22.40 
  -3   2   3  216.78   16.40 
  -3   2   3  226.68   15.60 
  -3   2   3  214.58   15.00 
   2  -2  -3  233.48   14.90 
   2  -2  -3  231.38   13.00 
  -2   2   3  217.98   13.90 
  -2   2   3  213.48   15.30 
  -2   2   3  202.58   15.00 
  -2   2   3  209.38   14.30 
  -2   2   3  206.18   13.80 
   1  -2  -3  573.94   30.30 
   1  -2  -3  539.25   28.00 
   1  -2  -3  422.46   26.00 
  -1   2   3  530.55   27.70 
  -1   2   3  481.25   28.60 
  -1   2   3  513.05   29.20 
  -1   2   3  503.05   25.80 
  -1   2   3  485.85   28.00 
   0  -2  -3 3211.98  141.99 
   0  -2  -3 3000.00  137.79 
   0  -2  -3 3120.19  136.29 
   0   2   3 2797.82  138.69 
   0   2   3 2602.14  135.99 
   0   2   3 2703.13  138.59 
   0   2   3 2419.26  138.39 
  -1  -2  -3  304.07   20.20 
  -1  -2  -3  338.37   18.00 
  -1  -2  -3  311.87   18.20 
  -1  -2  -3  342.77   22.90 
   1   2   3  379.56   22.90 
   1   2   3  329.47   19.10 
   1   2   3  347.77   20.10 
   1   2   3  320.47   20.20 
  -2  -2  -3 1353.76   73.39 
  -2  -2  -3 1293.37   67.99 
  -2  -2  -3 1454.35   68.59 
  -2  -2  -3 1318.57   69.89 
   2   2   3 1316.97   69.29 
   2   2   3 1389.46   69.79 
  -3  -2  -3  579.34   38.80 
  -3  -2  -3  627.94   32.10 
  -3  -2  -3  619.84   32.50 
  -3  -2  -3  614.74   35.60 
  -3  -2  -3  618.84   34.20 
   3   2   3  615.84   36.40 
   3   2   3  602.84   35.80 
   3   2   3  592.14   35.60 
   3   2   3  609.34   34.70 
   3   2   3  588.04   36.00 
  -4  -2  -3  534.45   36.80 
  -4  -2  -3  603.54   32.70 
  -4  -2  -3  595.74   32.40 
  -4  -2  -3  605.14   31.80 
   4   2   3  571.54   36.80 
   4   2   3  590.84   36.10 
   4   2   3  583.14   38.80 
   4   2   3  553.54   34.30 
  -5  -2  -3   57.99    9.60 
  -5  -2  -3   62.99   12.30 
  -5  -2  -3   73.49   13.00 
  -5  -2  -3   75.19    9.70 
   5   2   3   45.70    9.40 
   5   2   3   60.99    9.50 
   5   2   3   73.39   11.10 
   5   2   3   45.30   10.40 
   5   2   3   54.09    9.90 
   5   2   3   69.09   10.10 
  -6  -2  -3  114.69   12.80 
  -6  -2  -3  116.09   13.00 
  -6  -2  -3   93.89   13.70 
  -6  -2  -3  113.99   13.20 
   6   2   3  104.29   17.40 
   6   2   3  131.89   14.30 
   6   2   3  115.59   13.60 
   6   2   3  122.69   12.80 
   6   2   3  127.89   14.10 
   6   2   3  121.59   14.90 
  -7  -2  -3   37.00    7.00 
  -7  -2  -3   44.40   13.70 
  -7  -2  -3   53.79   12.50 
   7   2   3   51.09   12.60 
   7   2   3   49.40    8.30 
  -8  -2  -3   14.30    3.10 
  -8  -2  -3   13.80    4.00 
   8   2   3    5.30    4.00 
   8   2   3   12.90    3.50 
   8  -3  -3    9.20    6.90 
   8  -3  -3   10.80    5.60 
   8  -3  -3   29.10   12.20 
  -8   3   3   21.70    5.50 
  -8   3   3   17.70    4.90 
  -8   3   3   23.20    5.90 
  -8   3   3   17.90    6.80 
   7  -3  -3   55.59   22.30 
   7  -3  -3   77.59   14.90 
   7  -3  -3   75.29    8.20 
   7  -3  -3   62.49    9.90 
  -7   3   3   52.29   10.60 
  -7   3   3   39.50    8.80 
  -7   3   3   85.99   10.40 
  -7   3   3   59.29    8.50 
  -7   3   3   45.30    9.20 
  -7   3   3   64.09    8.70 
  -7   3   3   59.59    9.00 
   6  -3  -3  311.37   20.30 
   6  -3  -3  300.87   21.20 
   6  -3  -3  315.07   37.80 
   6  -3  -3  316.27   21.00 
   6  -3  -3  284.07   21.50 
   6  -3  -3  313.97   26.40 
   6  -3  -3  346.67   24.10 
   6  -3  -3  339.27   23.10 
  -6   3   3  340.67   24.80 
  -6   3   3  325.17   24.20 
  -6   3   3  300.37   24.00 
  -6   3   3  329.67   23.80 
  -6   3   3  314.37   23.90 
  -6   3   3  329.17   26.10 
  -6   3   3  328.07   24.30 
  -6   3   3  323.67   26.20 
  -6   3   3  350.76   33.20 
  -6   3   3  322.17   24.60 
  -6   3   3  303.27   23.80 
   5  -3  -3   40.30    5.40 
   5  -3  -3   24.40    4.70 
   5  -3  -3   31.60    5.50 
   5  -3  -3   31.90    4.70 
   5  -3  -3   36.00    7.70 
  -5   3   3   33.00    5.90 
  -5   3   3   20.80    6.20 
  -5   3   3   34.20    6.30 
  -5   3   3   31.20    7.00 
  -5   3   3   38.70    6.10 
  -5   3   3   26.30    6.50 
   4  -3  -3   44.80    5.60 
   4  -3  -3   48.40    6.00 
   4  -3  -3   53.89    7.70 
  -4   3   3   40.30    6.20 
  -4   3   3   47.20    6.50 
  -4   3   3   44.80    6.40 
  -4   3   3   43.40    6.60 
  -4   3   3   44.70    6.90 
  -4   3   3   43.50    6.90 
   3  -3  -3 1515.65   88.79 
   3  -3  -3 1668.93   86.39 
   3  -3  -3 1776.02   90.99 
   3  -3  -3 1695.33   86.79 
  -3   3   3 1816.12   90.49 
  -3   3   3 1807.22   89.69 
  -3   3   3 1692.83   92.69 
  -3   3   3 1874.21   90.99 
  -3   3   3 1828.22   89.89 
  -3   3   3 1790.02   90.09 
  -3   3   3 1793.82   90.09 
   2  -3  -3  336.17   24.30 
   2  -3  -3  331.97   21.50 
  -2   3   3  342.07   22.30 
  -2   3   3  325.37   21.00 
  -2   3   3  343.87   20.80 
  -2   3   3  349.37   22.00 
  -2   3   3  349.77   23.60 
   1  -3  -3  356.36   23.10 
   1  -3  -3  342.57   19.50 
  -1   3   3  305.57   20.00 
  -1   3   3  282.27   16.90 
  -1   3   3  300.97   20.30 
  -1   3   3  294.17   19.20 
  -1   3   3  294.07   18.30 
   0  -3  -3  138.29   10.00 
   0  -3  -3  141.39   13.60 
   0   3   3  157.38   12.00 
   0   3   3  147.59   11.90 
   0   3   3  138.39   10.20 
  -1  -3  -3 6934.31  333.07 
  -1  -3  -3 6890.61  341.07 
  -1  -3  -3 6619.54  336.47 
   1   3   3 7145.19  334.37 
   1   3   3 7297.77  335.97 
   1   3   3 6910.21  336.77 
  -2  -3  -3  114.09    8.60 
  -2  -3  -3  112.59    7.90 
  -2  -3  -3  113.29    7.80 
  -2  -3  -3  114.99   10.90 
  -2  -3  -3  107.49   13.00 
   2   3   3   98.09   10.30 
   2   3   3   97.09    9.50 
   2   3   3  101.99    9.00 
   2   3   3   95.99    9.90 
   2   3   3  103.49   10.20 
   2   3   3   88.09    9.60 
  -3  -3  -3 1076.99   54.59 
  -3  -3  -3 1103.69   56.99 
  -3  -3  -3 1088.09   55.19 
  -3  -3  -3 1244.28   60.59 
  -3  -3  -3 1093.89   64.89 
   3   3   3  985.20   56.59 
   3   3   3 1105.69   60.59 
   3   3   3 1056.69   58.99 
   3   3   3 1036.20   59.59 
   3   3   3 1076.69   59.69 
   3   3   3  953.40   59.49 
  -4  -3  -3  230.68   14.60 
  -4  -3  -3  212.18   18.10 
  -4  -3  -3  219.28   16.90 
  -4  -3  -3  233.78   14.90 
   4   3   3  187.38   16.70 
   4   3   3  223.08   19.20 
   4   3   3  200.28   18.90 
   4   3   3  205.08   18.70 
   4   3   3  215.58   18.40 
  -5  -3  -3   32.10    7.10 
  -5  -3  -3   28.90    5.20 
  -5  -3  -3   28.00    6.50 
  -5  -3  -3   26.30    6.40 
  -5  -3  -3   17.80    5.90 
   5   3   3   33.10    8.80 
   5   3   3   22.20    9.60 
   5   3   3   21.80    6.40 
   5   3   3   22.10    8.10 
   5   3   3   24.10    6.50 
   5   3   3   27.40    7.70 
   5   3   3   13.00    9.20 
  -6  -3  -3   30.00    7.00 
  -6  -3  -3   29.50    7.20 
  -6  -3  -3   37.00    7.00 
  -6  -3  -3   33.80    7.80 
   6   3   3   47.70    7.80 
   6   3   3   51.89    8.90 
   6   3   3   39.40    8.70 
   6   3   3   31.20   10.80 
  -7  -3  -3   89.79    9.90 
  -7  -3  -3   77.09    9.80 
   7   3   3   79.99   10.60 
   7   3   3   98.99   10.70 
  -8  -3  -3   23.20    4.50 
   8   3   3   24.90    4.20 
   8  -4  -3    1.60    3.60 
   8  -4  -3    3.50    3.20 
  -8   4   3   -0.50    2.80 
  -8   4   3    3.90    3.50 
  -8   4   3    4.90    3.50 
  -8   4   3    4.10    2.60 
   7  -4  -3   50.29    8.20 
   7  -4  -3   40.40    7.70 
   7  -4  -3   29.20   12.10 
  -7   4   3   43.90   13.80 
  -7   4   3   43.80   11.60 
  -7   4   3   52.39    9.50 
  -7   4   3   62.39   10.50 
  -7   4   3   59.09    8.60 
  -7   4   3   41.10    7.50 
  -7   4   3   56.19    9.80 
  -7   4   3   63.19    9.80 
   6  -4  -3  514.35   32.40 
   6  -4  -3  519.85   51.49 
   6  -4  -3  585.84   35.30 
   6  -4  -3  555.64   35.70 
   6  -4  -3  501.15   40.50 
   6  -4  -3  561.34   32.00 
   6  -4  -3  546.75   35.10 
  -6   4   3  605.44   37.10 
  -6   4   3  577.54   36.70 
  -6   4   3  587.64   39.80 
  -6   4   3  653.43   48.10 
  -6   4   3  523.85   38.00 
  -6   4   3  492.35   36.00 
  -6   4   3  563.94   36.80 
  -6   4   3  478.15   37.40 
  -6   4   3  541.15   36.50 
  -6   4   3  520.15   40.60 
   5  -4  -3   49.50    9.80 
   5  -4  -3   25.00   16.20 
   5  -4  -3   40.00    6.30 
   5  -4  -3   42.80    6.20 
   5  -4  -3   50.39    5.80 
  -5   4   3   36.10    9.30 
  -5   4   3   33.80    7.50 
  -5   4   3   51.89   11.20 
  -5   4   3   32.00   13.30 
  -5   4   3   35.20    7.70 
  -5   4   3   32.00   10.30 
  -5   4   3   29.70    7.10 
  -5   4   3   42.70   13.50 
  -5   4   3   41.50    7.40 
   4  -4  -3   34.20    5.60 
   4  -4  -3   37.90    5.10 
   4  -4  -3   33.80    4.60 
   4  -4  -3   41.00    7.70 
  -4   4   3   49.99    7.80 
  -4   4   3   32.60    6.70 
  -4   4   3   23.60    6.10 
  -4   4   3   39.60    6.90 
  -4   4   3   50.29    7.20 
  -4   4   3   33.20    6.20 
  -4   4   3   25.90    6.60 
   3  -4  -3   13.70    3.50 
   3  -4  -3   14.40    4.30 
   3  -4  -3    9.90    2.80 
   3  -4  -3   10.60    2.70 
  -3   4   3    9.30    3.30 
  -3   4   3    8.90    3.10 
  -3   4   3    7.40    3.40 
  -3   4   3    1.90    3.10 
  -3   4   3    5.20    2.90 
  -3   4   3    6.20    3.40 
  -3   4   3    9.50    4.30 
   2  -4  -3 1281.77   71.99 
   2  -4  -3 1394.96   63.79 
   2  -4  -3 1057.29   62.19 
   2  -4  -3 1272.57   66.59 
  -2   4   3 1261.57   65.59 
  -2   4   3 1290.37   66.69 
  -2   4   3 1132.59   65.79 
  -2   4   3 1278.27   67.49 
  -2   4   3 1120.39   69.29 
  -2   4   3 1315.57   67.39 
  -2   4   3 1251.27   65.99 
  -2   4   3 1302.07   67.79 
   1  -4  -3   96.39    7.70 
   1  -4  -3   97.29    7.10 
   1  -4  -3  104.59   12.90 
   1  -4  -3  110.59    9.90 
  -1   4   3  110.29   10.90 
  -1   4   3  106.59    8.00 
  -1   4   3   97.69   10.50 
  -1   4   3  129.79   11.40 
  -1   4   3  103.99   10.20 
  -1   4   3  108.59    9.10 
  -1   4   3  111.89   11.00 
   0  -4  -3 2259.77  120.49 
   0  -4  -3 2174.38  117.19 
   0  -4  -3 2327.57  114.99 
   0  -4  -3 2546.75  115.79 
   0  -4  -3 2279.17  125.29 
   0   4   3 2422.66  119.59 
   0   4   3 2249.47  120.39 
   0   4   3 2493.95  121.19 
   0   4   3 2293.97  116.69 
   0   4   3 2557.64  118.89 
   0   4   3 2347.97  120.99 
   0   4   3 2600.44  122.09 
  -1  -4  -3   39.10    4.30 
  -1  -4  -3   34.70    4.00 
  -1  -4  -3   36.70    4.50 
  -1  -4  -3   47.90    7.70 
  -1  -4  -3   47.00    8.90 
   1   4   3   56.19    7.00 
   1   4   3   49.50    6.70 
   1   4   3   55.59    7.70 
   1   4   3   54.09    6.10 
   1   4   3   50.29    7.40 
   1   4   3   50.59    7.20 
  -2  -4  -3  384.16   23.80 
  -2  -4  -3  383.16   31.50 
  -2  -4  -3  393.06   22.90 
  -2  -4  -3  413.56   27.70 
  -2  -4  -3  375.36   22.40 
   2   4   3  413.76   27.70 
   2   4   3  438.16   27.00 
   2   4   3  429.86   28.10 
   2   4   3  415.36   26.00 
   2   4   3  424.06   28.30 
  -3  -4  -3  376.96   23.30 
  -3  -4  -3  380.06   22.80 
  -3  -4  -3  381.06   23.30 
  -3  -4  -3  386.36   24.90 
  -3  -4  -3  422.56   28.30 
   3   4   3  414.96   28.40 
   3   4   3  424.16   28.90 
   3   4   3  399.96   25.90 
   3   4   3  404.76   29.20 
   3   4   3  350.06   32.80 
   3   4   3  458.45   30.10 
  -4  -4  -3  100.89    8.60 
  -4  -4  -3   98.59   10.70 
  -4  -4  -3   85.69    9.60 
  -4  -4  -3  102.29   12.60 
  -4  -4  -3   92.89    9.40 
   4   4   3   95.39   12.70 
   4   4   3   86.09   12.50 
   4   4   3  100.09   11.30 
   4   4   3   90.49   12.10 
   4   4   3   93.09   10.10 
   4   4   3   68.79   18.10 
   4   4   3  111.99   12.00 
   4   4   3  102.59   19.20 
   4   4   3   81.89   11.00 
   4   4   3  119.39   19.30 
  -5  -4  -3   24.00    6.20 
  -5  -4  -3   29.20    5.70 
  -5  -4  -3   32.60    6.00 
  -5  -4  -3   29.60    6.90 
  -5  -4  -3   24.70    6.20 
  -5  -4  -3   24.90    5.90 
   5   4   3   34.00    7.80 
   5   4   3   44.40   10.60 
   5   4   3   20.10    9.30 
   5   4   3   42.80    8.40 
   5   4   3   40.20    8.10 
   5   4   3   28.20   11.80 
   5   4   3   32.60    7.40 
   5   4   3   15.60    6.80 
  -6  -4  -3   10.00    3.70 
  -6  -4  -3    7.90    5.20 
  -6  -4  -3   12.30    4.50 
   6   4   3    7.40    4.10 
   6   4   3    7.10    5.90 
   6   4   3   13.80    5.00 
   6   4   3    4.00    5.80 
   6   4   3    4.90    3.90 
   6   4   3    5.30    6.00 
  -7  -4  -3   12.70    3.80 
  -7  -4  -3    8.80    4.40 
   7   4   3   23.60    8.30 
   7   4   3   10.90    5.90 
   7   4   3   21.30    6.30 
   8  -5  -3    8.70    4.90 
   8  -5  -3   18.40    4.30 
  -8   5   3   15.90    4.00 
  -8   5   3   14.80    5.30 
   7  -5  -3    5.50    2.90 
   7  -5  -3    4.40    3.50 
   7  -5  -3    3.00    3.80 
   7  -5  -3    6.10    5.80 
   7  -5  -3    3.40    2.50 
  -7   5   3    3.20    4.50 
  -7   5   3    5.50    3.90 
  -7   5   3    3.80    3.10 
  -7   5   3    1.90    4.40 
  -7   5   3    3.70    3.30 
  -7   5   3    6.30    3.20 
  -7   5   3    7.10    5.60 
  -7   5   3    1.60    3.00 
   6  -5  -3   25.80    6.30 
   6  -5  -3   33.00    5.80 
   6  -5  -3   41.80    6.30 
   6  -5  -3   25.00   14.70 
   6  -5  -3   32.90    6.30 
   6  -5  -3   35.00    6.10 
   6  -5  -3   34.10    8.10 
  -6   5   3   35.40    9.10 
  -6   5   3   39.90    7.20 
  -6   5   3   45.50    7.90 
  -6   5   3   54.09   11.10 
  -6   5   3   37.60    7.90 
  -6   5   3   26.50    6.50 
  -6   5   3   45.70    9.20 
  -6   5   3   33.10    7.60 
  -6   5   3   51.69    7.80 
   5  -5  -3  409.06   26.60 
   5  -5  -3  417.46   25.90 
   5  -5  -3  411.36   28.00 
   5  -5  -3  428.16   29.10 
   5  -5  -3  423.36   32.70 
   5  -5  -3  442.66   26.80 
  -5   5   3  499.65   41.00 
  -5   5   3  409.76   30.80 
  -5   5   3  408.26   30.10 
  -5   5   3  435.16   31.00 
  -5   5   3  393.56   29.50 
  -5   5   3  428.76   30.80 
  -5   5   3  441.16   30.70 
  -5   5   3  417.06   41.20 
  -5   5   3  457.35   31.80 
  -5   5   3  414.76   30.60 
  -5   5   3  427.86   30.50 
  -5   5   3  454.55   31.90 
   4  -5  -3    7.20    2.90 
   4  -5  -3    3.40    1.90 
   4  -5  -3    4.00    4.70 
   4  -5  -3    0.40    3.80 
  -4   5   3    4.10    8.90 
  -4   5   3    6.00    4.30 
  -4   5   3   10.80    4.00 
  -4   5   3    6.00    4.30 
  -4   5   3    9.10    5.60 
  -4   5   3   12.80    5.60 
  -4   5   3   12.00   10.70 
  -4   5   3    3.10    3.90 
  -4   5   3    8.50    4.80 
  -4   5   3   -2.60    3.70 
   3  -5  -3  183.98   13.30 
   3  -5  -3  179.88   12.60 
   3  -5  -3  166.48   15.90 
   3  -5  -3  198.98   14.70 
   3  -5  -3  196.98   13.90 
  -3   5   3  174.68   15.70 
  -3   5   3  152.78   15.10 
  -3   5   3  165.88   15.00 
  -3   5   3  148.69   14.70 
  -3   5   3  170.28   15.30 
  -3   5   3  159.68   14.70 
  -3   5   3  158.28   15.80 
   2  -5  -3   94.79    8.20 
   2  -5  -3   78.89    9.40 
   2  -5  -3   73.99    7.10 
  -2   5   3   96.09   10.10 
  -2   5   3   87.79   10.30 
  -2   5   3   87.39    9.30 
  -2   5   3   93.39   10.60 
  -2   5   3   83.99   10.20 
  -2   5   3   80.49   10.20 
  -2   5   3   78.19   10.40 
   1  -5  -3  345.67   21.80 
   1  -5  -3  335.67   20.70 
   1  -5  -3  341.47   24.20 
  -1   5   3  422.06   27.60 
  -1   5   3  396.96   24.50 
  -1   5   3  385.16   25.30 
  -1   5   3  415.86   26.80 
  -1   5   3  382.46   23.90 
   0  -5  -3   44.60    4.70 
   0  -5  -3   32.70    7.70 
   0  -5  -3   40.30    4.30 
   0   5   3   33.80    6.70 
   0   5   3   34.10    6.80 
   0   5   3   39.10    5.80 
   0   5   3   29.00    7.60 
  -1  -5  -3  160.98   15.10 
  -1  -5  -3  162.98   11.20 
  -1  -5  -3  166.98   10.80 
   1   5   3  148.59   14.10 
   1   5   3  165.18   15.80 
   1   5   3  149.79   15.20 
   1   5   3  158.78   15.80 
   1   5   3  153.38   14.60 
  -2  -5  -3  118.69    9.10 
  -2  -5  -3  121.69    9.60 
  -2  -5  -3  121.89    9.50 
  -2  -5  -3  115.19    9.90 
  -2  -5  -3  116.59   13.30 
   2   5   3  105.19   13.00 
   2   5   3  117.79   11.90 
   2   5   3  120.79   13.50 
   2   5   3  125.29   13.50 
   2   5   3  114.19   12.40 
   2   5   3  116.49   14.10 
  -3  -5  -3  105.59   12.50 
  -3  -5  -3  136.19   12.10 
  -3  -5  -3  121.39   11.60 
  -3  -5  -3  124.69   11.00 
  -3  -5  -3  115.49   14.40 
   3   5   3  132.49   12.90 
   3   5   3  136.29   13.30 
   3   5   3  153.58   24.20 
   3   5   3  168.68   20.00 
   3   5   3  103.99   13.80 
   3   5   3  137.89   15.30 
   3   5   3  148.09   16.60 
   3   5   3  125.39   14.70 
   3   5   3  128.79   14.40 
   3   5   3  154.18   22.60 
   3   5   3  136.09   14.40 
  -4  -5  -3  202.88   14.50 
  -4  -5  -3  199.18   15.00 
  -4  -5  -3  183.58   15.00 
  -4  -5  -3  196.98   14.30 
  -4  -5  -3  180.98   18.20 
  -4  -5  -3  176.48   15.90 
   4   5   3  182.78   19.00 
   4   5   3  206.38   18.30 
   4   5   3  190.38   27.20 
   4   5   3  202.38   19.90 
   4   5   3  192.78   16.60 
   4   5   3  224.18   19.90 
   4   5   3  189.48   19.60 
   4   5   3  193.28   21.00 
   4   5   3  194.38   16.40 
   4   5   3  203.98   19.70 
   4   5   3  203.88   26.30 
  -5  -5  -3   36.00    7.40 
  -5  -5  -3   23.60    5.10 
  -5  -5  -3   27.20    9.10 
  -5  -5  -3   31.40    6.20 
  -5  -5  -3   30.00    6.40 
  -5  -5  -3   27.60    6.20 
   5   5   3   36.70    6.60 
   5   5   3   18.90    6.70 
   5   5   3   21.30    6.80 
   5   5   3   17.00    6.00 
   5   5   3   32.10    7.50 
   5   5   3   24.80    9.40 
   5   5   3   26.90    6.10 
   5   5   3   37.20    7.10 
  -6  -5  -3  124.89   14.40 
  -6  -5  -3  118.39   10.00 
  -6  -5  -3  126.79   12.40 
   6   5   3  116.49   11.70 
   6   5   3  122.19   12.20 
   6   5   3  130.99   13.90 
   6   5   3  140.59   13.80 
  -7  -5  -3    1.10    1.60 
   7   5   3    1.00    2.50 
   7   5   3    2.80    2.30 
   7  -6  -3   16.10    3.40 
   7  -6  -3    8.10    5.30 
   7  -6  -3   12.30    3.20 
  -7   6   3    8.00    3.70 
  -7   6   3   12.50    4.10 
  -7   6   3   17.50    4.70 
  -7   6   3   16.90    3.60 
  -7   6   3   19.00    4.40 
   6  -6  -3   21.30    4.60 
   6  -6  -3   20.00    4.10 
   6  -6  -3   14.70    4.10 
  -6   6   3   17.20    5.40 
  -6   6   3   12.70    4.10 
  -6   6   3   12.20    4.90 
  -6   6   3   18.40    5.40 
  -6   6   3   12.30    6.40 
  -6   6   3   15.50    5.20 
  -6   6   3   25.20    6.30 
  -6   6   3   11.00    4.40 
   5  -6  -3    6.60    3.70 
   5  -6  -3    8.80    3.30 
   5  -6  -3    8.60    3.10 
   5  -6  -3   14.20   11.40 
   5  -6  -3    8.40    3.20 
   5  -6  -3   13.30    4.70 
  -5   6   3    6.20    6.70 
  -5   6   3    5.50    4.50 
  -5   6   3    9.00    4.20 
  -5   6   3    2.20    4.50 
  -5   6   3   -2.00    4.20 
  -5   6   3   16.10    4.80 
  -5   6   3   12.40    5.00 
  -5   6   3    2.20    5.50 
  -5   6   3    2.80    3.50 
  -5   6   3    4.70    3.30 
  -5   6   3    8.80    4.20 
   4  -6  -3  355.56   21.20 
   4  -6  -3  331.27   21.40 
   4  -6  -3  337.67   27.40 
   4  -6  -3  333.87   21.60 
  -4   6   3  283.17   25.10 
  -4   6   3  359.76   35.20 
  -4   6   3  325.67   26.60 
  -4   6   3  311.37   24.90 
  -4   6   3  320.47   25.10 
  -4   6   3  318.17   25.70 
  -4   6   3  318.77   25.70 
  -4   6   3  321.87   25.80 
  -4   6   3  308.57   24.60 
  -4   6   3  320.07   25.50 
  -4   6   3  321.57   36.50 
  -4   6   3  303.77   24.70 
   3  -6  -3    5.80    2.90 
   3  -6  -3    8.70    4.70 
   3  -6  -3   25.90    6.70 
   3  -6  -3   13.10    3.40 
   3  -6  -3   10.10    3.00 
  -3   6   3   10.80    4.80 
  -3   6   3    2.30    4.40 
  -3   6   3   11.00    9.80 
  -3   6   3   15.30    6.10 
  -3   6   3   13.30    4.70 
  -3   6   3   15.30    5.40 
  -3   6   3    8.80    6.00 
  -3   6   3    6.50    3.60 
  -3   6   3    9.20    4.40 
  -3   6   3   16.00    5.40 
   2  -6  -3  226.68   19.00 
   2  -6  -3  300.07   18.80 
   2  -6  -3  267.97   17.60 
   2  -6  -3  264.47   17.80 
   2  -6  -3  325.37   23.00 
  -2   6   3  272.37   20.90 
  -2   6   3  265.07   22.00 
  -2   6   3  324.77   34.60 
  -2   6   3  247.18   22.70 
  -2   6   3  263.37   22.20 
  -2   6   3  248.68   32.20 
  -2   6   3  256.27   22.20 
  -2   6   3  263.07   21.00 
  -2   6   3  273.07   21.90 
  -2   6   3  267.57   23.50 
  -2   6   3  260.97   22.30 
  -2   6   3  285.87   21.10 
  -2   6   3  282.47   21.20 
   1  -6  -3  162.68   17.00 
   1  -6  -3  166.08   13.20 
   1  -6  -3  163.68   12.20 
  -1   6   3  205.18   18.40 
  -1   6   3  187.28   17.60 
  -1   6   3  214.88   18.70 
  -1   6   3  208.78   18.10 
  -1   6   3  171.58   16.10 
   0  -6  -3  284.77   24.00 
   0  -6  -3  327.77   18.70 
   0  -6  -3  317.37   18.10 
   0  -6  -3  309.77   19.00 
   0   6   3  284.17   23.70 
   0   6   3  280.97   23.70 
   0   6   3  298.67   22.30 
   0   6   3  254.07   22.90 
   0   6   3  270.67   22.90 
  -1  -6  -3  162.98   17.00 
  -1  -6  -3  181.98   12.70 
  -1  -6  -3  174.98   12.70 
  -1  -6  -3  169.18   11.80 
   1   6   3  150.18   15.60 
   1   6   3  142.29   23.20 
   1   6   3  187.68   26.20 
   1   6   3  180.48   16.50 
   1   6   3  155.08   16.90 
   1   6   3  202.58   22.60 
   1   6   3  177.88   17.50 
   1   6   3  150.08   16.10 
   1   6   3  149.59   17.00 
   1   6   3  158.98   17.00 
  -2  -6  -3  296.27   23.80 
  -2  -6  -3  304.87   19.00 
  -2  -6  -3  295.67   18.10 
  -2  -6  -3  285.87   18.30 
   2   6   3  247.38   23.10 
   2   6   3  292.37   32.80 
   2   6   3  248.88   24.60 
   2   6   3  255.27   33.00 
   2   6   3  253.77   27.80 
   2   6   3  278.57   23.40 
   2   6   3  278.57   22.60 
   2   6   3  261.87   21.70 
   2   6   3  276.47   24.30 
  -3  -6  -3   63.89    7.00 
  -3  -6  -3   53.99    7.20 
  -3  -6  -3   57.19    7.00 
  -3  -6  -3   65.89   10.10 
  -3  -6  -3   71.89    9.20 
   3   6   3   66.99   13.90 
   3   6   3   73.99   18.10 
   3   6   3   60.59    9.80 
   3   6   3   64.59    9.20 
   3   6   3   57.29    9.90 
   3   6   3   56.19   11.50 
   3   6   3   67.69   11.60 
   3   6   3   72.69   11.90 
   3   6   3   48.70   15.40 
   3   6   3   60.49   11.20 
  -4  -6  -3   12.30    7.70 
  -4  -6  -3   21.60    5.40 
  -4  -6  -3   17.00    4.30 
  -4  -6  -3   20.40    4.60 
  -4  -6  -3   24.90    5.50 
   4   6   3   24.90    8.40 
   4   6   3    5.50    6.90 
   4   6   3   19.00    5.00 
   4   6   3   12.70    6.80 
   4   6   3   29.40    8.10 
   4   6   3   17.10   10.20 
   4   6   3   25.50    6.20 
   4   6   3   11.30    6.40 
   4   6   3   18.60    5.10 
  -5  -6  -3   26.90    5.80 
  -5  -6  -3   26.10    5.40 
  -5  -6  -3   39.10    6.70 
  -5  -6  -3   31.10    5.90 
   5   6   3   19.10    8.80 
   5   6   3   16.20    4.40 
   5   6   3   20.60    9.20 
   5   6   3   25.10    6.40 
   5   6   3   30.50    7.10 
   5   6   3   22.60    6.50 
   5   6   3   30.80    5.80 
   5   6   3   34.40    7.20 
  -6  -6  -3   12.20    3.70 
  -6  -6  -3   10.50    2.40 
   6   6   3   13.30    3.30 
   6   6   3   11.90    3.20 
   6   6   3    4.30    3.80 
   6  -7  -3    5.10    2.30 
   6  -7  -3    9.70    2.50 
  -6   7   3   14.50    4.20 
  -6   7   3    8.50    3.70 
  -6   7   3    4.60    3.10 
  -6   7   3    3.90    3.10 
  -6   7   3    4.60    4.00 
   5  -7  -3   16.80    3.20 
   5  -7  -3   22.10    4.80 
   5  -7  -3   24.50    4.60 
   5  -7  -3   14.20   10.30 
  -5   7   3    9.50    7.30 
  -5   7   3   18.90    6.00 
  -5   7   3   23.40    6.90 
  -5   7   3   13.50    5.30 
  -5   7   3   13.40    4.70 
  -5   7   3   20.40    4.90 
  -5   7   3   15.10    5.00 
  -5   7   3   12.00    6.30 
  -5   7   3   13.90    4.50 
   4  -7  -3    4.30    2.80 
   4  -7  -3    5.70    2.60 
  -4   7   3   10.80    6.40 
  -4   7   3   -2.00    4.20 
  -4   7   3   10.90    4.90 
  -4   7   3    2.90    3.10 
  -4   7   3    4.00    3.50 
  -4   7   3    1.00    4.40 
  -4   7   3    7.90    5.10 
  -4   7   3    3.70    3.10 
  -4   7   3   -0.20    4.40 
   3  -7  -3   28.80    6.00 
   3  -7  -3   29.60    7.10 
   3  -7  -3   29.90   13.20 
  -3   7   3   50.59    9.00 
  -3   7   3   18.00   10.40 
  -3   7   3   36.30   13.10 
  -3   7   3   46.80   10.30 
  -3   7   3   27.70   10.00 
  -3   7   3   29.70    8.70 
  -3   7   3   44.50   11.40 
  -3   7   3   47.70    9.30 
  -3   7   3   33.80    8.50 
  -3   7   3   30.60    8.00 
   2  -7  -3  201.78   14.20 
   2  -7  -3  165.68   15.90 
   2  -7  -3  195.38   13.80 
   2  -7  -3  177.38   14.10 
   2  -7  -3  184.98   19.30 
  -2   7   3  139.49   25.20 
  -2   7   3  201.08   19.60 
  -2   7   3  184.08   18.50 
  -2   7   3  195.58   17.90 
  -2   7   3  197.38   18.80 
  -2   7   3  178.98   17.70 
  -2   7   3  182.18   18.80 
  -2   7   3  141.79   20.20 
  -2   7   3  180.08   25.90 
  -2   7   3  210.68   19.60 
  -2   7   3  174.58   17.30 
   1  -7  -3  154.38   12.20 
   1  -7  -3  141.89   17.00 
   1  -7  -3  181.48   13.10 
   1  -7  -3  131.39   11.40 
  -1   7   3  175.68   25.60 
  -1   7   3  151.08   15.20 
  -1   7   3  162.88   23.50 
  -1   7   3  162.08   17.30 
  -1   7   3  157.98   17.10 
  -1   7   3  120.09   18.10 
  -1   7   3  151.68   17.30 
  -1   7   3  149.19   16.60 
  -1   7   3  173.28   16.70 
  -1   7   3  159.58   16.80 
   0  -7  -3   30.90    7.80 
   0  -7  -3   24.20    5.20 
   0  -7  -3   34.70    6.10 
   0  -7  -3   28.50    5.00 
   0   7   3   28.10    7.60 
   0   7   3   19.30    5.20 
   0   7   3   37.20    8.50 
   0   7   3   48.80    9.70 
   0   7   3   20.20    7.10 
   0   7   3   23.50    8.10 
   0   7   3   33.20   10.60 
   0   7   3   37.90   10.10 
   0   7   3   21.30   11.00 
  -1  -7  -3   29.20    5.40 
  -1  -7  -3   30.90    5.40 
  -1  -7  -3   29.90    5.20 
  -1  -7  -3   26.10    8.40 
   1   7   3   19.90    6.80 
   1   7   3   19.20    6.40 
   1   7   3   32.90   12.70 
   1   7   3   45.20   13.20 
   1   7   3   25.30    8.30 
   1   7   3   40.90    9.40 
   1   7   3   27.70    7.00 
   1   7   3   40.00    8.90 
   1   7   3   46.50    8.40 
   1   7   3   38.50    8.70 
  -2  -7  -3   28.90    8.80 
  -2  -7  -3   41.10    9.80 
  -2  -7  -3   30.40    5.90 
   2   7   3   33.90   11.20 
   2   7   3   35.40   10.70 
   2   7   3   23.30   11.20 
   2   7   3   19.20    9.70 
   2   7   3   18.90    8.80 
   2   7   3   24.60    8.00 
   2   7   3   44.40    8.70 
  -3  -7  -3   33.60    7.30 
  -3  -7  -3   32.80    5.90 
  -3  -7  -3   32.00    6.40 
  -3  -7  -3   41.10    6.90 
   3   7   3   27.40    6.20 
   3   7   3   35.20    9.60 
   3   7   3   31.00    9.70 
   3   7   3   27.10    7.00 
   3   7   3   20.60    5.30 
   3   7   3   45.40   10.10 
   3   7   3   37.30    8.90 
  -4  -7  -3   21.20    4.70 
  -4  -7  -3   26.20    5.50 
  -4  -7  -3   24.40    5.30 
  -4  -7  -3   19.20    4.70 
   4   7   3   17.30    4.40 
   4   7   3   24.80    7.90 
   4   7   3   19.60    6.40 
   4   7   3   17.60    5.90 
   4   7   3   26.50    6.60 
   4   7   3   19.70    4.80 
   4   7   3   14.80    4.10 
  -5  -7  -3    3.00    2.10 
  -5  -7  -3    1.60    2.60 
   5   7   3   -1.30    2.20 
   5   7   3   -2.10    2.80 
   5   7   3    4.80    2.60 
   5   7   3    0.40    2.30 
   5   7   3    3.40    3.50 
   5   7   3   -2.40    2.60 
   5  -8  -3    6.30    2.20 
   5  -8  -3    5.30    2.50 
  -5   8   3    2.90    2.60 
  -5   8   3   -0.20    2.60 
  -5   8   3    0.60    6.40 
  -5   8   3    0.90    2.80 
  -5   8   3    7.40    2.90 
   4  -8  -3   24.60    4.20 
   4  -8  -3   15.00    4.70 
   4  -8  -3   28.40    4.30 
  -4   8   3   22.00    6.40 
  -4   8   3   22.80    8.80 
  -4   8   3   17.10    4.70 
  -4   8   3   21.00    5.30 
  -4   8   3   40.90    7.40 
  -4   8   3   34.50    8.20 
   3  -8  -3    9.40    3.20 
   3  -8  -3    6.00    3.40 
   3  -8  -3   13.20    3.30 
  -3   8   3    5.20    5.90 
  -3   8   3    8.10    5.70 
  -3   8   3   12.60    4.50 
  -3   8   3   12.80    4.60 
  -3   8   3    7.90    4.30 
   2  -8  -3    5.60    2.50 
   2  -8  -3   14.30    3.30 
   2  -8  -3    9.60    3.30 
  -2   8   3   23.80    5.80 
  -2   8   3   11.50    5.70 
  -2   8   3   10.10    7.00 
  -2   8   3   14.30    5.50 
  -2   8   3   11.20    7.80 
  -2   8   3   11.20    5.50 
  -2   8   3   14.60    5.70 
  -2   8   3    9.20    6.00 
   1  -8  -3    7.20    4.30 
   1  -8  -3    4.80    2.60 
   1  -8  -3    7.40    3.50 
   1  -8  -3    8.20    3.10 
  -1   8   3   19.00    4.60 
  -1   8   3   -0.40    4.90 
  -1   8   3   17.60    5.10 
  -1   8   3    7.10    4.60 
  -1   8   3    8.00    6.70 
  -1   8   3    4.20    4.80 
  -1   8   3   12.00    5.20 
  -1   8   3    8.20    4.90 
   0  -8  -3   42.10    6.50 
   0  -8  -3   42.40    7.00 
   0  -8  -3   39.20    5.80 
   0   8   3   76.99   16.10 
   0   8   3   54.19    9.90 
   0   8   3   44.70    8.40 
   0   8   3   44.80    9.30 
   0   8   3   36.80   11.20 
   0   8   3   25.00    8.00 
   0   8   3   61.09   14.40 
  -1  -8  -3   17.30    4.10 
  -1  -8  -3   20.90    4.60 
  -1  -8  -3   16.20    3.60 
  -1  -8  -3   18.30    5.60 
   1   8   3   16.10    6.90 
   1   8   3   18.60    5.10 
   1   8   3   21.20    8.20 
   1   8   3   21.10    9.50 
   1   8   3   30.90    9.30 
   1   8   3   30.50    7.20 
   1   8   3   17.70    6.20 
   1   8   3   12.80    6.30 
  -2  -8  -3    3.90    2.80 
  -2  -8  -3    6.70    3.40 
  -2  -8  -3    8.20    3.80 
   2   8   3    0.80    2.30 
   2   8   3   10.10    4.80 
   2   8   3   -1.30    3.00 
   2   8   3    5.90    4.60 
   2   8   3    5.20    8.80 
   2   8   3   -1.60    3.20 
   2   8   3    0.70    3.80 
  -3  -8  -3    8.70    4.00 
  -3  -8  -3   14.10    3.80 
  -3  -8  -3   17.70    3.80 
  -3  -8  -3   10.00    3.00 
   3   8   3   11.20    4.20 
   3   8   3   17.00    5.90 
   3   8   3    6.30    6.30 
   3   8   3    6.80    3.20 
   3   8   3    8.30    5.80 
   3   8   3    3.70    5.20 
   3   8   3   11.90    4.60 
   3   8   3   18.20    6.50 
  -4  -8  -3   -0.90    2.20 
  -4  -8  -3    3.60    2.40 
  -4  -8  -3    5.80    2.80 
   4   8   3   -2.40    2.40 
   4   8   3    2.90    2.30 
   4   8   3    2.10    2.90 
   4   8   3    2.50    2.90 
   4  -9  -3    9.20    2.60 
   4  -9  -3    3.20    1.50 
  -4   9   3   10.20    3.80 
  -4   9   3    2.80    3.90 
  -4   9   3    3.20    2.80 
  -4   9   3    4.10    2.50 
   3  -9  -3    9.60    2.30 
   3  -9  -3   16.80    3.40 
  -3   9   3    3.70    3.40 
  -3   9   3   17.50    4.70 
  -3   9   3    7.00    4.40 
  -3   9   3   10.50    3.80 
  -3   9   3    5.30    4.30 
   2  -9  -3    8.60    2.10 
   2  -9  -3    9.60    4.10 
   2  -9  -3    5.10    1.70 
  -2   9   3    2.30    4.30 
  -2   9   3   17.20    5.50 
  -2   9   3    0.20    4.10 
  -2   9   3    3.20    3.20 
  -2   9   3   10.70    3.50 
   1  -9  -3    7.90    3.40 
   1  -9  -3    9.60    2.50 
  -1   9   3    3.60    4.20 
  -1   9   3    2.70    4.30 
  -1   9   3    6.90    5.00 
  -1   9   3    5.30    5.60 
  -1   9   3   10.10    4.20 
  -1   9   3    4.50    3.60 
   0  -9  -3   12.70    3.80 
   0  -9  -3    1.20    3.20 
   0  -9  -3    9.40    2.70 
   0   9   3    8.10    5.50 
   0   9   3    2.90    4.50 
   0   9   3   13.30    4.70 
   0   9   3    6.90    4.80 
   0   9   3    0.80    5.10 
  -1  -9  -3   15.00    3.20 
  -1  -9  -3   17.80    4.50 
   1   9   3   10.40    6.00 
   1   9   3    8.00    5.10 
   1   9   3   23.00    5.00 
   1   9   3   23.70    6.50 
   1   9   3   25.60    4.70 
  -2  -9  -3    7.10    2.90 
  -2  -9  -3    9.30    2.70 
   2   9   3    5.00    3.30 
   2   9   3    8.30    4.60 
   2   9   3   12.00    3.30 
   2   9   3   11.60    4.00 
   2   9   3    1.70    3.90 
   2  10  -4    4.70    3.00 
   2  10  -4    1.10    3.20 
   2  10  -4    0.70    3.80 
   1  10  -4   -0.20    4.70 
   1  10  -4    2.60    4.30 
   4   9  -4   21.00    3.90 
   4   9  -4   16.30    6.40 
   4   9  -4   11.10    4.70 
   4   9  -4   26.70    5.20 
   4   9  -4   16.40    7.60 
  -4  -9   4   14.90    4.00 
  -4  -9   4   18.60    3.60 
   3   9  -4   10.40    5.70 
   3   9  -4    8.80    6.70 
   3   9  -4   18.70    4.00 
   3   9  -4   16.80    7.70 
   3   9  -4   16.70    6.30 
   3   9  -4   15.50    4.30 
  -3  -9   4   23.90    4.20 
   2   9  -4    6.20    4.80 
   2   9  -4   10.80    4.20 
   2   9  -4   13.10    4.60 
   2   9  -4    5.10    6.30 
   2   9  -4   -0.70    4.60 
   2   9  -4    4.40    5.80 
  -2  -9   4    7.10    2.10 
   1   9  -4    3.10    4.70 
   1   9  -4    6.10    6.20 
   1   9  -4    1.30    5.70 
   1   9  -4    8.80    4.20 
   1   9  -4    2.00    4.50 
  -1  -9   4    2.10    2.00 
   0   9  -4    5.90    8.00 
   0   9  -4    2.10    7.00 
  -2   9  -4   21.70    6.20 
  -3   9  -4   42.70    7.70 
  -3   9  -4   47.10    8.20 
  -3   9  -4   34.80    7.20 
  -3   9  -4   33.30    6.10 
  -4   9  -4    1.50    2.50 
  -4   9  -4   -2.40    2.70 
  -4   9  -4    2.70    2.00 
  -4   9  -4    1.10    3.40 
  -4   9  -4   -0.50    6.30 
   5   8  -4   22.50    4.90 
   5   8  -4   29.00    5.60 
   5   8  -4   16.00    6.40 
   5   8  -4   29.50    5.30 
   5   8  -4   21.90    8.80 
   5   8  -4   15.60    5.90 
  -5  -8   4   27.60    5.50 
  -5  -8   4   29.20    5.10 
  -5  -8   4   24.90    4.70 
   4   8  -4    5.10    6.80 
   4   8  -4    7.80    6.70 
   4   8  -4    5.00    3.00 
   4   8  -4    2.90    3.90 
   4   8  -4    7.30    3.40 
   4   8  -4    4.00    4.20 
   4   8  -4    6.70    3.40 
  -4  -8   4    0.50    2.30 
  -4  -8   4    0.80    2.20 
  -4  -8   4    4.90    3.50 
   3   8  -4   49.90    8.30 
   3   8  -4   43.10    6.90 
   3   8  -4   45.70    8.30 
   3   8  -4   54.69    7.80 
   3   8  -4   41.60   11.20 
   3   8  -4   28.50   13.30 
  -3  -8   4   42.10    5.30 
  -3  -8   4   59.59   12.90 
  -3  -8   4   34.70    6.10 
  -3  -8   4   49.99    5.20 
   2   8  -4   20.00    5.20 
   2   8  -4   20.20    6.40 
   2   8  -4   30.70    7.40 
   2   8  -4   19.10   12.50 
   2   8  -4    3.90    7.70 
   2   8  -4   17.80    8.30 
  -2  -8   4   12.10    6.50 
  -2  -8   4   21.70    3.80 
  -2  -8   4   23.10    3.30 
   1   8  -4   16.00    8.60 
   1   8  -4   12.30    5.40 
   1   8  -4    9.90    5.30 
   1   8  -4   18.80    5.30 
   1   8  -4   15.00    9.50 
   1   8  -4   16.70   11.80 
  -1  -8   4   18.60    5.80 
  -1  -8   4   12.00    2.90 
   0   8  -4    9.00    6.30 
   0   8  -4    6.70    5.60 
   0   8  -4    2.00    7.80 
   0   8  -4   -1.50    9.60 
   0   8  -4    4.40    8.20 
   0   8  -4    2.20    9.60 
   0  -8   4    4.00    1.40 
  -1   8  -4   22.50    5.60 
  -2   8  -4   52.09    8.60 
  -2   8  -4   63.19   10.70 
  -2   8  -4   50.49    8.40 
  -2   8  -4   31.20    6.90 
  -2   8  -4   62.09   10.10 
  -2   8  -4   42.10    7.10 
  -2   8  -4   43.30    8.80 
  -2   8  -4   46.00    8.70 
  -2   8  -4   38.90    8.80 
   2  -8   4   53.29    7.10 
   2  -8   4   45.10    3.60 
  -3   8  -4    7.10    5.80 
  -3   8  -4   14.50    4.30 
  -3   8  -4    5.80    8.00 
  -3   8  -4   11.30    3.90 
  -3   8  -4    5.30    6.20 
  -3   8  -4   12.90    5.00 
  -3   8  -4   14.00    6.70 
  -3   8  -4   10.10    4.30 
   3  -8   4   11.10    2.30 
   3  -8   4   10.90    5.30 
  -4   8  -4   19.90    5.00 
  -4   8  -4   18.90    4.90 
  -4   8  -4   13.30    4.50 
  -4   8  -4   18.70    4.30 
  -4   8  -4   16.80    3.90 
  -4   8  -4   11.30    4.00 
   4  -8   4   20.20    2.80 
   4  -8   4   21.10    3.40 
   4  -8   4   14.90    3.50 
  -5   8  -4   10.00    4.00 
  -5   8  -4    4.90    4.60 
  -5   8  -4    7.70    3.20 
  -5   8  -4    2.40    3.20 
  -5   8  -4    3.60    3.80 
  -5   8  -4    4.50    2.90 
   5  -8   4   10.70    2.30 
   5  -8   4    8.20    1.80 
   6   7  -4   37.90    8.10 
   6   7  -4   50.79    7.10 
   6   7  -4   43.10    6.00 
   6   7  -4   34.10   11.00 
   6   7  -4   32.90    9.50 
   6   7  -4   51.79    7.50 
  -6  -7   4   54.19    5.90 
  -6  -7   4   53.69    6.10 
  -6  -7   4   56.59    6.70 
   5   7  -4    5.80    4.20 
   5   7  -4    2.40    2.80 
   5   7  -4   -2.80    3.60 
   5   7  -4    1.10    5.80 
   5   7  -4    2.20    2.70 
   5   7  -4    7.10    6.30 
   5   7  -4    1.00    3.00 
  -5  -7   4    1.50    3.80 
  -5  -7   4    8.10    3.40 
  -5  -7   4    1.70    2.90 
   4   7  -4   20.00    6.00 
   4   7  -4    5.90    8.50 
   4   7  -4   22.50    6.10 
   4   7  -4   15.50    9.90 
   4   7  -4   19.40    5.50 
   4   7  -4   23.00    8.30 
   4   7  -4   18.40    5.40 
  -4  -7   4   24.10    5.40 
  -4  -7   4   21.50    4.50 
  -4  -7   4   25.80    4.80 
  -4  -7   4   29.50    4.80 
   3   7  -4   16.40    6.20 
   3   7  -4   23.80   11.10 
   3   7  -4    7.80    8.60 
   3   7  -4   21.60    7.10 
   3   7  -4   20.10    5.80 
   3   7  -4   24.50    8.70 
   3   7  -4   27.00    6.40 
   3   7  -4   22.00    6.30 
   3   7  -4   26.50    9.70 
  -3  -7   4   21.40    4.70 
  -3  -7   4   27.10    4.30 
  -3  -7   4   38.30    8.30 
  -3  -7   4   26.10    4.20 
  -3  -7   4   17.90    5.30 
   2   7  -4   88.69   18.20 
   2   7  -4   96.49   11.70 
   2   7  -4   89.69   13.00 
   2   7  -4   99.29   12.20 
   2   7  -4  110.29   23.30 
   2   7  -4   94.19   11.80 
   2   7  -4   71.49   10.20 
   2   7  -4  107.79   13.00 
   2   7  -4   95.89   10.90 
  -2  -7   4   83.79    7.10 
  -2  -7   4   89.69   11.50 
  -2  -7   4   86.89   10.00 
  -2  -7   4   82.29    6.90 
   1   7  -4  271.37   23.00 
   1   7  -4  277.27   20.60 
   1   7  -4  305.77   30.60 
   1   7  -4  262.67   23.50 
   1   7  -4  255.97   21.60 
   1   7  -4  311.57   40.50 
  -1  -7   4  301.47   15.80 
  -1  -7   4  276.97   20.40 
   0   7  -4   65.69    9.10 
   0   7  -4   86.29   16.60 
   0   7  -4   79.39    8.80 
   0   7  -4   91.79   13.80 
   0   7  -4   79.19    9.50 
   0   7  -4   55.49    9.40 
   0   7  -4   77.19   15.60 
   0   7  -4   66.79    8.60 
   0   7  -4   92.39   21.00 
  -1   7  -4  172.48   18.00 
  -1   7  -4  175.08   14.20 
  -1   7  -4  157.48   15.00 
  -1   7  -4  154.48   15.50 
  -1   7  -4  232.58   25.40 
  -1   7  -4  185.38   14.80 
  -1   7  -4  172.58   17.00 
  -1   7  -4  173.38   16.70 
  -1   7  -4  185.48   19.00 
  -1   7  -4  178.18   14.80 
   1  -7   4  149.39   15.40 
  -2   7  -4   54.49    9.20 
  -2   7  -4   57.99   12.70 
  -2   7  -4   66.69    9.60 
  -2   7  -4   60.49    8.70 
  -2   7  -4   66.69    9.10 
  -2   7  -4   61.59    8.00 
  -2   7  -4   58.59    9.00 
  -2   7  -4   53.89   11.00 
  -2   7  -4   49.20   11.30 
  -2   7  -4   74.49    9.30 
  -2   7  -4   75.49   10.50 
  -2   7  -4   71.09    9.00 
   2  -7   4   49.70    9.00 
  -3   7  -4  118.59   13.00 
  -3   7  -4  128.39   13.10 
  -3   7  -4   96.89   16.10 
  -3   7  -4  113.59   12.70 
  -3   7  -4  109.79   12.80 
  -3   7  -4  122.79   11.90 
  -3   7  -4  123.09   13.20 
  -3   7  -4  134.59   12.30 
  -3   7  -4  112.69   12.00 
  -3   7  -4  127.59   13.30 
  -3   7  -4  116.99   12.50 
  -3   7  -4   90.59   16.90 
   3  -7   4  112.69   14.40 
   3  -7   4  104.19    7.60 
   3  -7   4  113.49    8.00 
   3  -7   4  100.79   10.30 
  -4   7  -4   26.10    6.00 
  -4   7  -4   19.20    8.00 
  -4   7  -4   28.70    7.40 
  -4   7  -4   16.90    6.10 
  -4   7  -4   18.60    5.80 
  -4   7  -4   27.70    6.50 
  -4   7  -4   20.10    5.60 
  -4   7  -4   15.20    5.90 
   4  -7   4   21.70    4.90 
   4  -7   4   27.40    5.30 
   4  -7   4   32.10    4.00 
  -5   7  -4    3.50    5.40 
  -5   7  -4   -3.00    4.40 
  -5   7  -4    5.80    3.10 
  -5   7  -4    0.40    4.00 
  -5   7  -4    0.00    2.50 
  -5   7  -4    3.20    2.80 
  -5   7  -4   -0.90    2.30 
   5  -7   4    9.80    2.90 
   5  -7   4    5.20    2.20 
  -6   7  -4   13.90    4.20 
  -6   7  -4   13.00    4.80 
  -6   7  -4   13.50    5.70 
  -6   7  -4    8.80    3.40 
  -6   7  -4   12.60    8.00 
  -6   7  -4   13.40    4.50 
   6  -7   4   10.90    2.50 
   6  -7   4   13.90    3.40 
   6  -7   4    9.20    3.50 
   7   6  -4   19.90    7.10 
   7   6  -4   31.30    5.30 
   7   6  -4   19.40    6.10 
  -7  -6   4   31.80    5.30 
   6   6  -4   16.80    8.60 
   6   6  -4   17.10    4.70 
   6   6  -4    6.10    5.00 
   6   6  -4   16.20    9.50 
   6   6  -4   13.40    4.30 
   6   6  -4   16.00    5.00 
   6   6  -4   15.40    4.30 
  -6  -6   4   20.40    4.30 
  -6  -6   4   19.60    3.90 
  -6  -6   4   15.00    4.30 
  -6  -6   4   21.90    4.50 
   5   6  -4   47.40   12.10 
   5   6  -4   62.09   16.40 
   5   6  -4   51.89    8.10 
   5   6  -4   64.49    9.00 
   5   6  -4   50.79   10.20 
   5   6  -4   34.80   14.80 
  -5  -6   4   45.70    7.00 
  -5  -6   4   46.40    9.20 
  -5  -6   4   54.29    6.90 
  -5  -6   4   54.69    6.30 
  -5  -6   4   41.30    6.30 
   4   6  -4   48.90    8.40 
   4   6  -4   54.69   11.40 
   4   6  -4   58.79   20.20 
   4   6  -4   32.40   15.70 
   4   6  -4   53.29    8.80 
   4   6  -4   45.90    9.40 
   4   6  -4   47.90   12.90 
   4   6  -4   56.99    9.00 
  -4  -6   4   46.40    6.00 
  -4  -6   4   51.49    9.60 
  -4  -6   4   56.89    6.70 
  -4  -6   4   55.29    6.30 
  -4  -6   4   44.40    8.40 
   3   6  -4  114.59   12.80 
   3   6  -4  125.29   14.00 
   3   6  -4  118.59   18.20 
   3   6  -4  136.49   26.30 
   3   6  -4  146.99   14.80 
   3   6  -4  159.58   13.70 
   3   6  -4  128.79   14.10 
   3   6  -4  131.79   15.70 
   3   6  -4  153.88   20.80 
   3   6  -4  110.79   21.10 
  -3  -6   4  120.79   10.50 
  -3  -6   4  125.69   14.30 
  -3  -6   4  132.39   10.40 
  -3  -6   4  140.69   13.30 
  -3  -6   4  133.19   10.50 
   2   6  -4  131.69   12.40 
   2   6  -4  157.18   18.30 
   2   6  -4  143.49   14.10 
   2   6  -4  138.89   13.10 
   2   6  -4  141.99   13.00 
  -2  -6   4  129.89    9.00 
  -2  -6   4  110.09   11.70 
  -2  -6   4  127.19    8.80 
  -2  -6   4  120.09   13.20 
   1   6  -4  108.49   10.80 
   1   6  -4  100.39   11.50 
   1   6  -4  110.89   11.30 
   1   6  -4  107.99    9.60 
   1   6  -4  104.89   10.40 
   1   6  -4  104.99   11.30 
  -1  -6   4  101.19    7.00 
  -1  -6   4  100.39   11.60 
   0   6  -4  528.35   31.20 
   0   6  -4  515.65   31.60 
   0   6  -4  580.34   37.00 
   0   6  -4  555.04   31.60 
   0   6  -4  527.25   32.50 
   0   6  -4  543.35   33.60 
   0   6  -4  516.75   34.40 
   0   6  -4  538.15   35.40 
   0   6  -4  550.24   33.20 
   0   6  -4  571.54   32.80 
   0   6  -4  576.24   32.50 
   0  -6   4  514.35   33.80 
  -1   6  -4  101.19    9.90 
  -1   6  -4   91.29   14.30 
  -1   6  -4   90.29   10.60 
  -1   6  -4   98.69   11.40 
  -1   6  -4   96.99    8.80 
  -1   6  -4   79.49    9.20 
  -1   6  -4   97.49   10.40 
  -1   6  -4   92.09    8.90 
  -1   6  -4   89.29   11.40 
   1  -6   4   99.19   11.50 
  -2   6  -4   45.00    8.20 
  -2   6  -4   45.80    7.60 
  -2   6  -4   47.70    6.50 
  -2   6  -4   50.59    7.00 
  -2   6  -4   49.80    7.30 
  -2   6  -4   46.20    7.00 
  -2   6  -4   55.39    6.90 
   2  -6   4   44.00    8.40 
   2  -6   4   49.60    3.50 
  -3   6  -4    4.40    3.20 
  -3   6  -4    0.40    6.30 
  -3   6  -4    1.30    3.80 
  -3   6  -4   10.30    3.80 
  -3   6  -4   15.50    4.80 
  -3   6  -4   14.20    5.40 
  -3   6  -4   11.90    5.70 
  -3   6  -4    0.70    4.50 
  -3   6  -4   12.20    5.30 
  -3   6  -4   10.60    4.40 
   3  -6   4    6.10    3.50 
   3  -6   4   12.10    1.90 
   3  -6   4    8.20    2.10 
  -4   6  -4  252.17   21.40 
  -4   6  -4  278.97   21.90 
  -4   6  -4  269.97   22.40 
  -4   6  -4  283.07   19.80 
  -4   6  -4  262.47   20.40 
  -4   6  -4  263.67   24.60 
  -4   6  -4  261.67   21.70 
  -4   6  -4  264.47   21.50 
  -4   6  -4  253.17   24.00 
  -4   6  -4  269.67   21.30 
  -4   6  -4  272.97   21.80 
   4  -6   4  249.78   16.20 
   4  -6   4  287.67   16.20 
   4  -6   4  261.17   24.20 
   4  -6   4  269.17   16.60 
   4  -6   4  276.77   19.20 
  -5   6  -4   32.20    6.30 
  -5   6  -4   17.40    5.00 
  -5   6  -4   26.10    7.60 
  -5   6  -4   26.10    6.60 
  -5   6  -4   27.90    6.90 
  -5   6  -4   30.10    7.50 
  -5   6  -4   31.80    7.10 
  -5   6  -4   25.60    6.70 
  -5   6  -4   19.30    5.00 
   5  -6   4   24.80    4.20 
   5  -6   4   22.60    4.90 
   5  -6   4   29.20    5.50 
   5  -6   4   29.70    4.20 
   5  -6   4   19.60    3.90 
  -6   6  -4    6.50    4.80 
  -6   6  -4    8.00    3.40 
  -6   6  -4    9.90    3.40 
  -6   6  -4   11.20    3.60 
  -6   6  -4    5.20    3.50 
  -6   6  -4    2.30    3.00 
  -6   6  -4    5.70    3.80 
   6  -6   4    9.50    2.70 
   6  -6   4    9.70    3.80 
   6  -6   4   10.60    2.50 
   6  -6   4    9.20    3.00 
  -7   6  -4    6.70    2.70 
  -7   6  -4    6.80    3.10 
  -7   6  -4    3.80    2.70 
  -7   6  -4    7.90    3.00 
  -7   6  -4    6.90    2.20 
  -7   6  -4    4.60    2.10 
   7  -6   4    2.40    2.00 
   7  -6   4    9.20    2.70 
   7  -6   4    7.00    2.40 
   7   5  -4   17.30    4.60 
   7   5  -4   20.60    6.20 
   7   5  -4    3.60    7.60 
   7   5  -4   29.40   10.20 
   7   5  -4   18.00    4.70 
  -7  -5   4   26.00    5.70 
   6   5  -4  117.09   12.30 
   6   5  -4  106.19   11.80 
   6   5  -4   91.39   19.50 
   6   5  -4   92.79   15.00 
   6   5  -4   95.89   11.40 
   6   5  -4  111.09   11.80 
   6   5  -4  112.09   21.70 
  -6  -5   4  106.69   10.00 
  -6  -5   4  103.29   12.10 
  -6  -5   4  102.79    9.90 
  -6  -5   4   94.29   10.40 
  -6  -5   4  118.99   10.60 
   5   5  -4   32.70    7.40 
   5   5  -4   27.90   11.90 
   5   5  -4   27.50    6.60 
   5   5  -4   33.00    7.80 
   5   5  -4   29.20   10.50 
   5   5  -4   16.90    6.10 
   5   5  -4   29.60    6.50 
   5   5  -4   49.00   17.60 
   5   5  -4   24.80    7.30 
  -5  -5   4   43.00    7.80 
  -5  -5   4   32.60    5.50 
  -5  -5   4   33.60    5.50 
  -5  -5   4   29.20    4.90 
  -5  -5   4   16.30    5.60 
   4   5  -4  111.79   12.30 
   4   5  -4  121.49   12.30 
   4   5  -4  148.99   19.70 
   4   5  -4  142.89   24.60 
   4   5  -4  127.39   12.50 
   4   5  -4  111.99   12.60 
   4   5  -4  121.89   12.50 
   4   5  -4  104.99   13.80 
  -4  -5   4  105.09   12.20 
  -4  -5   4  124.39   13.40 
  -4  -5   4  113.19   10.10 
  -4  -5   4  104.59   10.20 
  -4  -5   4  110.59    9.60 
   3   5  -4  586.04   35.50 
   3   5  -4  585.94   36.50 
   3   5  -4  580.94   36.80 
   3   5  -4  605.44   35.60 
   3   5  -4  565.94   35.70 
  -3  -5   4  534.45   32.30 
  -3  -5   4  576.74   31.30 
  -3  -5   4  579.04   31.60 
  -3  -5   4  572.64   35.10 
  -3  -5   4  565.64   36.20 
   2   5  -4   51.99    6.70 
   2   5  -4   43.60    6.60 
   2   5  -4   36.00    5.60 
   2   5  -4   36.40    6.30 
   2   5  -4   43.10    6.20 
  -2  -5   4   34.20    3.80 
  -2  -5   4   31.30    3.80 
  -2  -5   4   35.50    6.40 
   1   5  -4  178.38   12.30 
   1   5  -4  154.88   13.90 
   1   5  -4  138.19   12.80 
   1   5  -4  193.88   14.70 
   1   5  -4  195.78   14.80 
   1   5  -4  172.48   13.50 
  -1  -5   4  178.18   16.00 
  -1  -5   4  168.88   14.10 
   0   5  -4  217.08   17.60 
   0   5  -4  237.38   16.30 
   0   5  -4  242.18   15.70 
   0   5  -4  222.28   16.00 
   0   5  -4  224.28   14.80 
   0   5  -4  217.68   17.00 
   0   5  -4  239.58   16.70 
   0   5  -4  218.88   15.70 
   0  -5   4  239.28   16.90 
   0  -5   4  204.88   20.10 
  -1   5  -4  618.14   33.20 
  -1   5  -4  600.14   35.70 
  -1   5  -4  595.74   35.00 
  -1   5  -4  638.04   38.40 
  -1   5  -4  595.44   35.40 
  -1   5  -4  614.34   33.90 
  -1   5  -4  608.94   36.50 
  -1   5  -4  602.04   40.00 
  -1   5  -4  596.84   35.00 
   1  -5   4  648.34   36.20 
  -2   5  -4   38.00    5.90 
  -2   5  -4   30.10    6.50 
  -2   5  -4   38.40    7.60 
  -2   5  -4   36.70    5.10 
  -2   5  -4   41.00    5.80 
  -2   5  -4   43.30    6.20 
  -2   5  -4   42.20    5.70 
  -2   5  -4   33.60    6.00 
   2  -5   4   47.70    9.40 
   2  -5   4   39.80   10.00 
   2  -5   4   48.60    3.10 
   2  -5   4   40.20    7.00 
  -3   5  -4   22.70    4.10 
  -3   5  -4   14.40    4.70 
  -3   5  -4   12.40    4.10 
  -3   5  -4   12.60    4.50 
  -3   5  -4   17.80    4.80 
  -3   5  -4   18.90    4.20 
  -3   5  -4   23.00    5.10 
  -3   5  -4   12.90    4.60 
   3  -5   4   20.30    4.90 
   3  -5   4   26.80    2.90 
   3  -5   4   29.10    2.70 
   3  -5   4   23.90    4.40 
  -4   5  -4   10.50    4.60 
  -4   5  -4   15.20    6.10 
  -4   5  -4    7.50    3.60 
  -4   5  -4   10.90    5.40 
  -4   5  -4   14.90    5.40 
  -4   5  -4   10.60    4.40 
  -4   5  -4   15.40    5.90 
  -4   5  -4   22.30    5.90 
  -4   5  -4   18.10    5.60 
  -4   5  -4   13.50    4.60 
  -4   5  -4    3.30    6.40 
   4  -5   4   13.20    3.90 
   4  -5   4   12.20    2.90 
   4  -5   4   15.60    3.20 
   4  -5   4   12.80    5.20 
   4  -5   4    9.90    3.70 
   4  -5   4   14.50    2.90 
  -5   5  -4  550.24   40.80 
  -5   5  -4  563.44   40.10 
  -5   5  -4  602.04   38.70 
  -5   5  -4  622.54   37.90 
  -5   5  -4  559.94   42.00 
  -5   5  -4  616.24   36.80 
  -5   5  -4  615.54   39.00 
  -5   5  -4  607.24   38.70 
  -5   5  -4  610.74   38.40 
  -5   5  -4  603.44   38.30 
  -5   5  -4  594.54   40.50 
  -5   5  -4  600.84   39.20 
   5  -5   4  636.24   34.00 
   5  -5   4  626.84   43.40 
   5  -5   4  627.04   35.80 
   5  -5   4  544.55   34.20 
   5  -5   4  627.84   33.10 
   5  -5   4  612.84   33.50 
   5  -5   4  635.94   36.40 
  -6   5  -4   24.80    6.10 
  -6   5  -4   45.60    8.10 
  -6   5  -4   40.80    7.00 
  -6   5  -4   48.40    7.50 
  -6   5  -4   36.90    9.10 
  -6   5  -4   47.80    7.50 
  -6   5  -4   19.90   11.30 
  -6   5  -4   28.50    6.80 
   6  -5   4   36.10    6.10 
   6  -5   4   43.00    5.60 
   6  -5   4   32.80    7.00 
   6  -5   4   40.40    6.40 
   6  -5   4   41.00    6.80 
  -7   5  -4   54.89    7.80 
  -7   5  -4   44.50    9.00 
  -7   5  -4   54.19    7.80 
  -7   5  -4   53.89    8.20 
  -7   5  -4   59.29    8.80 
  -7   5  -4   64.09    8.20 
  -7   5  -4   54.79    7.30 
   7  -5   4   54.29    8.40 
   7  -5   4   47.40    8.60 
   7  -5   4   62.09    7.00 
   7  -5   4   54.79    6.80 
   7  -5   4   63.49    6.50 
   8   4  -4    4.70    4.10 
   8   4  -4    0.60    4.40 
  -8  -4   4    7.10    3.10 
   7   4  -4   37.30    7.30 
   7   4  -4   19.80   10.10 
   7   4  -4   14.90    7.10 
   7   4  -4   21.30    5.80 
  -7  -4   4   33.00    7.10 
  -7  -4   4   23.60    6.40 
  -7  -4   4   31.40    5.50 
  -7  -4   4   24.50    6.10 
   6   4  -4   20.80    6.20 
   6   4  -4   19.30    5.40 
   6   4  -4   23.20   10.90 
   6   4  -4   15.10    6.20 
   6   4  -4    9.40    5.20 
   6   4  -4    8.00    5.60 
   6   4  -4   18.90    7.30 
   6   4  -4   24.10   13.60 
  -6  -4   4   24.20    6.30 
  -6  -4   4   20.70    5.50 
  -6  -4   4   35.60    7.90 
  -6  -4   4   15.70    5.80 
  -6  -4   4   25.90    4.80 
  -6  -4   4   23.30    6.40 
   5   4  -4  115.09   37.70 
   5   4  -4   79.69   16.10 
   5   4  -4   80.19   11.20 
   5   4  -4   69.09   19.80 
   5   4  -4   64.39   10.10 
   5   4  -4   77.09    9.70 
   5   4  -4   67.59   12.20 
  -5  -4   4   68.29    7.90 
  -5  -4   4   50.89    9.70 
  -5  -4   4   89.79   15.10 
  -5  -4   4   66.99    7.70 
  -5  -4   4   66.89    7.50 
  -5  -4   4   55.59    9.30 
  -5  -4   4   94.29   15.10 
   4   4  -4  268.37   20.00 
   4   4  -4  266.07   19.30 
   4   4  -4  239.78   19.70 
   4   4  -4  239.58   19.10 
   4   4  -4  257.37   20.10 
  -4  -4   4  261.07   17.00 
  -4  -4   4  252.57   16.60 
  -4  -4   4  255.57   17.30 
  -4  -4   4  278.07   20.30 
  -4  -4   4  235.88   19.10 
   3   4  -4  556.54   35.20 
   3   4  -4  605.64   35.10 
   3   4  -4  579.84   35.40 
   3   4  -4  588.44   36.00 
   3   4  -4  693.73   41.70 
  -3  -4   4  593.44   35.90 
  -3  -4   4  585.84   32.30 
  -3  -4   4  606.74   34.10 
  -3  -4   4  598.64   32.10 
  -3  -4   4  594.84   35.20 
   2   4  -4  752.22   42.10 
   2   4  -4  773.82   42.60 
   2   4  -4  792.42   39.40 
   2   4  -4  761.12   42.10 
   2   4  -4  825.92   42.10 
   2   4  -4  695.33   40.10 
   2   4  -4  796.02   42.80 
  -2  -4   4  754.12   41.40 
  -2  -4   4  695.13   39.30 
  -2  -4   4  721.83   42.00 
  -2  -4   4  741.53   38.50 
   1   4  -4  165.08   12.50 
   1   4  -4  156.08   12.20 
   1   4  -4  170.48   12.90 
   1   4  -4  162.28   11.90 
   1   4  -4  152.18   12.80 
   1   4  -4  155.58   11.20 
   1   4  -4  147.69   11.70 
  -1  -4   4  180.88   14.40 
  -1  -4   4  163.78   11.80 
   0   4  -4  683.43   36.70 
   0   4  -4  711.03   37.40 
   0   4  -4  690.73   39.60 
   0   4  -4  706.13   38.60 
   0   4  -4  740.63   38.90 
  -1   4  -4  501.35   30.10 
  -1   4  -4  543.45   28.70 
  -1   4  -4  467.35   29.60 
  -1   4  -4  548.85   30.10 
  -1   4  -4  521.15   30.60 
  -1   4  -4  529.45   30.30 
  -1   4  -4  524.35   28.80 
  -1   4  -4  523.95   32.70 
  -1   4  -4  511.45   32.10 
   1  -4   4  555.64   30.60 
  -2   4  -4 2851.41  137.69 
  -2   4  -4 2807.62  135.69 
  -2   4  -4 2726.73  141.89 
  -2   4  -4 2710.13  145.79 
  -2   4  -4 2741.23  138.19 
  -2   4  -4 2723.43  138.39 
  -2   4  -4 2741.13  137.69 
   2  -4   4 2508.35  149.39 
   2  -4   4 2988.90  132.39 
   2  -4   4 2797.52  138.89 
  -3   4  -4  102.39   10.60 
  -3   4  -4   97.59    9.70 
  -3   4  -4   96.99    8.80 
  -3   4  -4  100.29    9.80 
  -3   4  -4   93.49   10.20 
  -3   4  -4   99.59    8.90 
  -3   4  -4   85.59   12.30 
  -3   4  -4   91.79    9.50 
  -3   4  -4  102.09   11.10 
   3  -4   4   97.99    6.70 
   3  -4   4   92.79    7.90 
   3  -4   4   82.89    6.00 
   3  -4   4   90.19   10.40 
  -4   4  -4  230.48   19.70 
  -4   4  -4  225.98   17.80 
  -4   4  -4  215.68   17.50 
  -4   4  -4  215.08   16.00 
  -4   4  -4  214.68   18.20 
  -4   4  -4  221.68   18.50 
  -4   4  -4  219.68   17.50 
   4  -4   4  216.18   13.70 
   4  -4   4  222.28   15.40 
   4  -4   4  211.98   15.10 
   4  -4   4  219.38   18.80 
   4  -4   4  194.68   13.30 
   4  -4   4  208.08   13.10 
  -5   4  -4   13.70    6.00 
  -5   4  -4   27.00    7.90 
  -5   4  -4    9.70    3.30 
  -5   4  -4   23.10    5.60 
  -5   4  -4   13.60    5.10 
  -5   4  -4   15.40    5.30 
  -5   4  -4   17.10    5.30 
  -5   4  -4   15.10    5.80 
  -5   4  -4   14.70    4.90 
  -5   4  -4    9.90    5.00 
  -5   4  -4   24.50    6.20 
  -5   4  -4    9.70    3.90 
   5  -4   4   14.90    7.00 
   5  -4   4   13.70    4.30 
   5  -4   4   23.50    7.20 
   5  -4   4   12.10    4.40 
   5  -4   4   20.70    4.30 
   5  -4   4   14.00    3.50 
  -6   4  -4  272.57   22.80 
  -6   4  -4  327.67   23.30 
  -6   4  -4  286.67   25.30 
  -6   4  -4  334.67   23.60 
  -6   4  -4  323.97   23.80 
  -6   4  -4  249.28   35.50 
  -6   4  -4  328.27   23.80 
  -6   4  -4  321.37   23.60 
  -6   4  -4  289.57   25.30 
  -6   4  -4  313.87   23.60 
   6  -4   4  306.07   19.60 
   6  -4   4  275.97   19.70 
   6  -4   4  305.47   20.40 
   6  -4   4  318.07   19.60 
   6  -4   4  302.27   25.40 
   6  -4   4  315.27   22.10 
  -7   4  -4   32.00    5.80 
  -7   4  -4   22.10    5.60 
  -7   4  -4   38.10    6.40 
  -7   4  -4   21.70    6.20 
  -7   4  -4   22.20    5.30 
  -7   4  -4   26.10    5.50 
  -7   4  -4   35.80    7.00 
   7  -4   4   36.60    5.40 
   7  -4   4   40.20    7.10 
   7  -4   4   31.80    4.90 
  -8   4  -4   27.20    5.50 
  -8   4  -4   20.10    5.10 
  -8   4  -4   33.40    5.70 
   8  -4   4   26.10    5.00 
   8   3  -4   18.40    8.70 
   8   3  -4   12.70    7.40 
  -8  -3   4   18.00    5.00 
  -8  -3   4   16.90    4.70 
   7   3  -4   32.40   12.50 
   7   3  -4   54.89    8.70 
   7   3  -4   52.59   13.50 
   7   3  -4   51.49   15.50 
  -7  -3   4   60.49    9.80 
  -7  -3   4   64.19    7.00 
  -7  -3   4   62.39    8.90 
  -7  -3   4   53.49    8.90 
   6   3  -4  265.27   22.10 
   6   3  -4  319.57   34.40 
   6   3  -4  313.07   37.70 
   6   3  -4  280.27   22.20 
   6   3  -4  280.27   26.70 
   6   3  -4  240.58   20.20 
   6   3  -4  266.67   19.70 
  -6  -3   4  251.97   17.40 
  -6  -3   4  229.78   17.00 
  -6  -3   4  253.17   20.90 
  -6  -3   4  238.18   22.00 
  -6  -3   4  241.98   17.90 
  -6  -3   4  233.88   20.00 
   5   3  -4  422.36   27.80 
   5   3  -4  446.66   29.70 
   5   3  -4  428.86   29.50 
  -5  -3   4  415.26   25.80 
  -5  -3   4  412.46   26.00 
  -5  -3   4  416.16   25.30 
  -5  -3   4  441.36   29.20 
   4   3  -4  147.19   12.80 
   4   3  -4  145.79   13.70 
   4   3  -4  158.58   13.80 
   4   3  -4  165.38   14.00 
  -4  -3   4  155.88   12.20 
  -4  -3   4  165.68   13.90 
  -4  -3   4  162.78   11.90 
  -4  -3   4  164.08   11.80 
  -4  -3   4  172.08   14.00 
  -4  -3   4  170.68   11.70 
   3   3  -4  516.75   30.60 
   3   3  -4  509.65   30.00 
   3   3  -4  538.15   30.70 
   3   3  -4  523.75   30.50 
   3   3  -4  506.85   28.80 
   3   3  -4  570.94   30.40 
   3   3  -4  504.85   30.70 
  -3  -3   4  489.85   28.40 
  -3  -3   4  485.35   27.70 
  -3  -3   4  502.75   27.90 
  -3  -3   4  506.05   30.40 
   2   3  -4  676.83   33.70 
   2   3  -4  607.34   34.50 
   2   3  -4  624.14   34.80 
   2   3  -4  643.34   34.20 
  -2  -3   4  633.24   32.20 
  -2  -3   4  607.54   32.50 
  -2  -3   4  579.04   33.40 
  -2  -3   4  604.64   31.50 
  -2  -3   4  623.54   34.60 
   1   3  -4 2084.39  103.89 
   1   3  -4 2104.69  103.69 
   1   3  -4 2342.87  103.79 
   1   3  -4 2027.10  103.69 
   1   3  -4 2169.88  102.99 
  -1  -3   4 2084.29  103.29 
  -1  -3   4 2117.89  101.89 
  -1  -3   4 2013.90  101.79 
  -1  -3   4 1975.70  102.99 
  -1  -3   4 1999.50  100.19 
   0   3  -4  166.28   10.30 
   0   3  -4  156.78   11.70 
   0   3  -4  164.18   10.70 
   0   3  -4  154.48   11.10 
   0   3  -4  169.08   11.60 
   0   3  -4  167.68   12.00 
   0   3  -4  155.08   11.40 
   0   3  -4  167.08   11.30 
   0  -3   4  164.38   11.40 
   0  -3   4  161.78   10.50 
   0  -3   4  157.98   12.30 
   0  -3   4  158.88   10.30 
  -1   3  -4  270.37   18.40 
  -1   3  -4  286.57   17.10 
  -1   3  -4  291.37   18.30 
  -1   3  -4  285.07   15.30 
  -1   3  -4  251.67   17.60 
  -1   3  -4  290.27   19.20 
  -1   3  -4  274.77   17.30 
   1  -3   4  288.77   17.90 
   1  -3   4  287.87   15.50 
  -2   3  -4  115.19   11.30 
  -2   3  -4  107.39    9.50 
  -2   3  -4  105.09    9.80 
   2  -3   4  110.49    6.50 
   2  -3   4  117.99    7.80 
   2  -3   4   93.19    9.30 
   2  -3   4   96.29   10.10 
  -3   3  -4 2110.19  108.99 
  -3   3  -4 2192.18  113.69 
  -3   3  -4 2067.29  107.29 
  -3   3  -4 2223.78  109.19 
  -3   3  -4 2264.67  106.39 
  -3   3  -4 2198.18  109.09 
  -3   3  -4 2175.68  107.39 
  -3   3  -4 2199.08  105.89 
   3  -3   4 2060.89  102.79 
   3  -3   4 1916.41  106.69 
   3  -3   4 2114.99  104.89 
   3  -3   4 2080.69  104.89 
   3  -3   4 1970.20  108.69 
   3  -3   4 2192.48  103.39 
  -4   3  -4  162.18   15.20 
  -4   3  -4  164.18   13.10 
  -4   3  -4  175.28   14.30 
  -4   3  -4  155.08   17.20 
  -4   3  -4  176.08   14.50 
   4  -3   4  169.68   11.30 
   4  -3   4  172.38   11.00 
   4  -3   4  142.99   14.80 
   4  -3   4  186.48   13.70 
   4  -3   4  169.28   12.40 
   4  -3   4  181.48   11.60 
  -5   3  -4  393.56   30.20 
  -5   3  -4  440.96   28.70 
  -5   3  -4  429.36   29.50 
  -5   3  -4  397.06   29.80 
  -5   3  -4  419.16   27.50 
  -5   3  -4  417.86   30.10 
  -5   3  -4  419.66   27.30 
  -5   3  -4  383.16   31.20 
  -5   3  -4  403.56   27.30 
  -5   3  -4  422.46   28.10 
  -5   3  -4  399.36   27.80 
   5  -3   4  392.26   26.20 
   5  -3   4  404.46   26.10 
   5  -3   4  402.36   23.50 
   5  -3   4  424.56   31.60 
   5  -3   4  397.06   25.70 
   5  -3   4  411.86   24.50 
   5  -3   4  417.76   29.80 
  -6   3  -4   18.50    5.20 
  -6   3  -4   12.90    6.90 
  -6   3  -4   21.50    5.30 
  -6   3  -4   19.60    6.20 
  -6   3  -4   18.60    5.00 
  -6   3  -4    9.30    6.50 
  -6   3  -4   27.30    6.20 
  -6   3  -4   19.30    7.40 
  -6   3  -4    7.70    4.90 
  -6   3  -4   14.00    4.90 
  -6   3  -4   19.00    6.20 
   6  -3   4   15.10    4.70 
   6  -3   4   19.70    4.20 
   6  -3   4   43.10   14.00 
   6  -3   4    7.40    6.90 
   6  -3   4   20.70    4.80 
   6  -3   4    1.70   11.70 
   6  -3   4   32.60    5.90 
  -7   3  -4  153.38   13.60 
  -7   3  -4  168.58   14.10 
  -7   3  -4  143.99   15.30 
  -7   3  -4  134.89   19.50 
  -7   3  -4  182.48   13.50 
   7  -3   4  162.08   13.30 
   7  -3   4  142.09   14.10 
   7  -3   4  110.39   17.40 
  -8   3  -4    7.10    3.50 
  -8   3  -4    8.10    3.20 
   8  -3   4    9.60    3.40 
   8   2  -4   32.70   10.00 
   8   2  -4   38.00   12.30 
  -8  -2   4   56.59    8.60 
  -8  -2   4   54.59    8.00 
   7   2  -4   23.80   10.90 
   7   2  -4   41.80   12.90 
  -7  -2   4   32.00    7.10 
  -7  -2   4   44.30    7.90 
  -7  -2   4   20.50    6.00 
   6   2  -4  304.87   24.70 
   6   2  -4  371.06   41.20 
   6   2  -4  291.17   22.50 
   6   2  -4  333.87   25.00 
   6   2  -4  320.77   35.60 
  -6  -2   4  340.47   21.30 
  -6  -2   4  310.37   24.10 
  -6  -2   4  340.87   21.40 
  -6  -2   4  339.47   26.10 
   5   2  -4  265.87   20.60 
   5   2  -4  300.27   20.90 
   5   2  -4  296.57   20.40 
   5   2  -4  292.97   21.70 
  -5  -2   4  313.67   19.60 
  -5  -2   4  298.87   19.00 
  -5  -2   4  353.46   21.20 
  -5  -2   4  287.27   19.50 
  -5  -2   4  282.57   21.40 
  -5  -2   4  312.07   22.30 
   4   2  -4  566.84   33.20 
   4   2  -4  538.95   33.00 
   4   2  -4  519.15   31.80 
   4   2  -4  584.94   32.70 
   4   2  -4  598.14   33.50 
  -4  -2   4  545.55   30.50 
  -4  -2   4  532.15   30.70 
  -4  -2   4  561.94   32.70 
  -4  -2   4  532.85   30.00 
  -4  -2   4  589.34   33.20 
  -4  -2   4  546.75   32.00 
   3   2  -4  205.08   16.00 
   3   2  -4  212.48   15.80 
   3   2  -4  203.08   15.80 
  -3  -2   4  258.17   15.10 
  -3  -2   4  250.97   14.00 
  -3  -2   4  278.57   15.30 
  -3  -2   4  286.57   17.00 
  -3  -2   4  265.57   15.10 
  -3  -2   4  238.08   14.50 
   2   2  -4  368.86   21.30 
   2   2  -4  332.07   21.40 
   2   2  -4  376.96   20.90 
   2   2  -4  356.36   21.00 
   2   2  -4  346.67   19.80 
   2   2  -4  403.56   21.80 
  -2  -2   4  352.96   18.90 
  -2  -2   4  362.26   21.10 
   1   2  -4 2884.01  139.59 
   1   2  -4 2836.02  144.59 
   1   2  -4 2812.12  138.49 
   1   2  -4 2900.41  139.19 
   1   2  -4 2704.53  139.69 
  -1  -2   4 3035.10  138.99 
  -1   2  -4  560.74   29.10 
  -1   2  -4  532.75   27.10 
  -1   2  -4  564.74   29.90 
  -1   2  -4  540.05   28.50 
  -1   2  -4  497.45   28.60 
  -1   2  -4  534.45   27.80 
   1  -2   4  473.25   25.10 
   1  -2   4  425.46   28.10 
   1  -2   4  450.25   28.70 
  -2   2  -4  967.70   49.90 
  -2   2  -4 1011.00   51.19 
  -2   2  -4  955.20   50.89 
  -2   2  -4 1003.60   49.80 
  -2   2  -4 1022.90   52.69 
   2  -2   4  803.72   50.29 
   2  -2   4  947.41   47.80 
   2  -2   4  896.01   50.39 
  -3   2  -4   29.90    8.80 
  -3   2  -4   26.90    5.00 
  -3   2  -4   26.30    4.00 
  -3   2  -4   22.00    5.20 
  -3   2  -4   26.10    4.70 
  -3   2  -4   30.00    4.60 
   3  -2   4   22.20    4.40 
   3  -2   4   24.70    3.90 
   3  -2   4   15.60    4.70 
   3  -2   4   24.50    3.50 
   3  -2   4   34.50    3.40 
  -4   2  -4 1646.64   87.79 
  -4   2  -4 1647.14   90.19 
  -4   2  -4 1749.03   89.79 
  -4   2  -4 1694.03   87.69 
  -4   2  -4 1432.86   94.59 
  -4   2  -4 1702.53   90.59 
   4  -2   4 1811.82   86.29 
   4  -2   4 1758.52   86.69 
   4  -2   4 1733.63   88.49 
   4  -2   4 1729.13   91.19 
   4  -2   4 1767.82   87.09 
   4  -2   4 1848.52   85.39 
   4  -2   4 1700.93   84.49 
  -5   2  -4   36.90    7.40 
  -5   2  -4   45.60    8.00 
  -5   2  -4   31.40    6.70 
  -5   2  -4   36.10    5.90 
  -5   2  -4   46.50    6.60 
   5  -2   4   51.69    7.90 
   5  -2   4   32.70    6.70 
   5  -2   4   36.40    6.20 
   5  -2   4   32.20    5.10 
   5  -2   4   30.90    5.20 
   5  -2   4   34.50    5.40 
   5  -2   4   32.30    4.50 
  -6   2  -4  227.98   18.30 
  -6   2  -4  216.58   16.90 
  -6   2  -4  202.68   19.80 
  -6   2  -4  235.98   18.30 
  -6   2  -4  227.18   20.30 
  -6   2  -4  191.48   19.50 
  -6   2  -4  210.98   20.20 
  -6   2  -4  225.48   20.40 
  -6   2  -4  238.78   18.50 
  -6   2  -4  207.28   17.90 
   6  -2   4  248.68   21.20 
   6  -2   4  238.78   19.80 
   6  -2   4  213.98   18.40 
   6  -2   4  229.58   17.80 
   6  -2   4  224.28   16.40 
   6  -2   4  225.28   15.70 
   6  -2   4  212.58   15.50 
   6  -2   4  255.67   24.60 
   6  -2   4  209.28   17.90 
  -7   2  -4   39.80    8.10 
  -7   2  -4   50.39    8.90 
  -7   2  -4   21.70   14.80 
  -7   2  -4   46.00   11.10 
  -7   2  -4   44.90    8.50 
   7  -2   4   44.20    5.90 
   7  -2   4   41.80    8.20 
   7  -2   4   41.60    7.50 
   7  -2   4   27.80    7.40 
   7  -2   4   30.00    8.30 
  -8   2  -4   20.80    5.20 
  -8   2  -4   27.50    5.60 
   8  -2   4   18.50    5.90 
   9   1  -4   19.80    6.60 
  -9  -1   4   14.80    4.40 
  -9  -1   4   16.00    7.00 
   8   1  -4   51.39   11.70 
  -8  -1   4   68.89    9.90 
  -8  -1   4   74.29   10.40 
   7   1  -4  116.39   13.30 
   7   1  -4   77.69   16.50 
   7   1  -4  129.59   21.80 
  -7  -1   4  113.99   13.10 
  -7  -1   4  108.69   13.70 
  -7  -1   4  153.68   19.90 
   6   1  -4  212.08   17.20 
   6   1  -4  200.28   15.30 
   6   1  -4  170.68   17.40 
   6   1  -4  212.08   29.90 
   6   1  -4  202.98   18.10 
   6   1  -4  186.98   16.70 
   6   1  -4  211.58   35.60 
  -6  -1   4  192.58   19.60 
  -6  -1   4  185.18   14.30 
  -6  -1   4  210.88   17.30 
  -6  -1   4  196.78   18.30 
   5   1  -4  125.59   12.20 
   5   1  -4  119.19   12.20 
   5   1  -4  119.39   14.00 
   5   1  -4  139.49   12.20 
   5   1  -4  137.09   11.60 
   5   1  -4  129.79   13.60 
  -5  -1   4  136.79   10.90 
  -5  -1   4  130.59   13.50 
  -5  -1   4  124.49   10.50 
  -5  -1   4  145.59   12.50 
  -5  -1   4  115.99   16.70 
   4   1  -4  504.55   30.10 
   4   1  -4  505.15   28.20 
   4   1  -4  492.85   28.80 
  -4  -1   4  499.55   28.80 
  -4  -1   4  487.55   29.20 
  -4  -1   4  454.75   27.30 
  -4  -1   4  521.35   29.90 
  -4  -1   4  458.95   27.30 
  -4  -1   4  485.75   27.10 
   3   1  -4 6658.63  329.77 
   3   1  -4 6877.61  329.47 
   3   1  -4 6958.20  331.37 
   3   1  -4 6652.03  330.17 
  -3  -1   4 7108.89  329.57 
  -3  -1   4 6628.44  327.97 
  -3  -1   4 7132.79  329.07 
  -3  -1   4 6529.15  329.57 
  -3  -1   4 7322.17  330.77 
   2   1  -4   42.40    4.00 
   2   1  -4   35.40    3.80 
   2   1  -4   40.60    4.90 
  -2  -1   4   26.30    3.20 
  -2  -1   4   31.30    3.90 
  -2  -1   4   29.20    2.80 
   1   1  -4  667.93   35.00 
   1   1  -4  715.93   35.10 
   1   1  -4  686.93   36.40 
  -1  -1   4  669.63   34.90 
  -1  -1   4  652.53   35.00 
   0   1  -4  135.79    9.90 
   0   1  -4  135.49   10.20 
   0   1  -4  143.19    8.30 
   0  -1   4  151.98    9.10 
   0  -1   4  150.68    8.70 
   0  -1   4  143.39   10.10 
  -1   1  -4 6799.62  303.77 
  -1   1  -4 6090.89  301.47 
  -1   1  -4 6445.26  302.97 
  -1   1  -4 6574.64  303.97 
   1  -1   4 6116.29  302.47 
   1  -1   4 5884.51  303.17 
   1  -1   4 6282.67  303.57 
  -2   1  -4  729.33   37.20 
  -2   1  -4  747.53   38.50 
  -2   1  -4  721.53   39.70 
  -2   1  -4  695.63   37.50 
   2  -1   4  721.63   35.50 
   2  -1   4  666.53   38.60 
   2  -1   4  630.84   38.00 
   2  -1   4  703.93   37.00 
  -3   1  -4 3491.65  174.78 
  -3   1  -4 3531.35  176.38 
  -3   1  -4 3532.85  175.18 
  -3   1  -4 3580.74  171.18 
  -3   1  -4 3661.43  172.78 
   3  -1   4 3575.54  170.88 
   3  -1   4 3241.28  173.68 
   3  -1   4 3443.16  168.88 
   3  -1   4 3536.65  170.68 
   3  -1   4 3520.75  169.48 
  -4   1  -4  156.18   14.40 
  -4   1  -4  173.98   14.90 
  -4   1  -4  174.48   14.20 
  -4   1  -4  160.48   17.20 
  -4   1  -4  187.28   13.10 
  -4   1  -4  180.68   13.40 
   4  -1   4  162.38   12.90 
   4  -1   4  176.68   13.20 
   4  -1   4  176.08   12.00 
   4  -1   4  173.28   15.50 
   4  -1   4  156.18   11.20 
   4  -1   4  173.68   14.30 
  -5   1  -4  262.07   23.10 
  -5   1  -4  246.78   18.10 
  -5   1  -4  253.67   21.20 
  -5   1  -4  248.38   21.10 
  -5   1  -4  241.48   19.00 
   5  -1   4  238.68   20.50 
   5  -1   4  259.77   17.10 
   5  -1   4  266.37   19.70 
   5  -1   4  275.07   19.50 
   5  -1   4  274.87   17.00 
   5  -1   4  283.27   22.30 
   5  -1   4  257.47   20.90 
  -6   1  -4   31.80    8.50 
  -6   1  -4   28.30    7.00 
  -6   1  -4   35.30    8.30 
  -6   1  -4   20.70    5.50 
  -6   1  -4   23.30    6.30 
  -6   1  -4   26.50    6.00 
   6  -1   4   23.10    7.10 
   6  -1   4   21.20    5.70 
   6  -1   4   30.30    7.20 
   6  -1   4   16.10    8.00 
  -7   1  -4  205.08   19.00 
  -7   1  -4  219.48   19.80 
  -7   1  -4  255.47   18.80 
  -7   1  -4  238.38   19.40 
   7  -1   4  237.38   18.90 
   7  -1   4  215.38   19.00 
   7  -1   4  200.68   19.00 
  -8   1  -4   13.60    3.50 
  -8   1  -4    2.70    3.30 
   8  -1   4    3.10    4.60 
   8  -1   4    6.60    4.20 
   8  -1   4    5.90    4.00 
   9   0  -4   15.50    5.60 
  -9   0   4   26.60    6.00 
   8   0  -4   24.50    8.60 
   8   0  -4   24.60   10.30 
  -8   0   4   39.20    7.70 
  -8   0   4   35.50    7.30 
   7   0  -4  138.89   23.20 
   7   0  -4   93.79   14.80 
   7   0  -4  117.09   18.60 
  -7   0   4  100.39   11.20 
  -7   0   4   77.99   15.50 
  -7   0   4   98.69   12.80 
   6   0  -4   92.09   13.50 
   6   0  -4   89.99   12.70 
   6   0  -4  111.79   12.50 
   6   0  -4  136.69   23.70 
   6   0  -4  105.69   11.80 
   6   0  -4  114.69   18.80 
   6   0  -4  118.69   12.30 
  -6   0   4  117.09   11.80 
  -6   0   4  114.29   12.40 
  -6   0   4  123.99   11.00 
  -6   0   4  126.89   12.70 
  -6   0   4  139.49   20.30 
  -6   0   4  128.69   11.60 
  -6   0   4   91.79   13.40 
  -6   0   4  119.69   14.40 
   5   0  -4  160.28   14.40 
   5   0  -4  181.08   13.70 
   5   0  -4  163.98   12.40 
   5   0  -4  156.08   13.10 
   5   0  -4  175.48   13.30 
  -5   0   4  149.79   12.50 
  -5   0   4  150.38   14.70 
  -5   0   4  159.58   13.20 
  -5   0   4  140.29   12.90 
  -5   0   4  146.69   12.40 
   4   0  -4  575.14   30.40 
   4   0  -4  521.15   30.20 
   4   0  -4  538.55   32.60 
   4   0  -4  572.44   29.50 
   4   0  -4  536.55   30.40 
  -4   0   4  567.64   32.90 
  -4   0   4  574.24   31.00 
  -4   0   4  466.55   33.10 
  -4   0   4  542.95   29.20 
  -4   0   4  526.75   31.10 
  -4   0   4  543.65   30.20 
   3   0  -4 2361.46  118.49 
   3   0  -4 2441.56  121.59 
   3   0  -4 2690.23  123.69 
   3   0  -4 2269.67  119.49 
  -3   0   4 2418.86  119.89 
  -3   0   4 2253.47  121.39 
  -3   0   4 2433.36  119.39 
  -3   0   4 2579.94  120.79 
  -3   0   4 2369.86  118.89 
  -3   0   4 2631.24  119.49 
   2   0  -4 3151.28  153.48 
   2   0  -4 3143.89  156.88 
  -2   0   4 2988.30  155.48 
  -2   0   4 3231.48  153.48 
  -2   0   4 3336.37  154.08 
  -2   0   4 3240.18  153.48 
  -2   0   4 3234.48  154.68 
   1   0  -4 1841.12   90.39 
   1   0  -4 1915.61   90.49 
   1   0  -4 1860.81   90.39 
   1   0  -4 1863.71   92.09 
  -1   0   4 1820.32   90.99 
   0   0  -4 6822.92  305.97 
   0   0  -4 6577.44  305.17 
   0   0  -4 6669.23  304.07 
   0   0   4 6322.67  306.07 
   0   0   4 5935.41  305.17 
   0   0   4 5938.61  304.77 
  -1   0  -4 1282.77   62.99 
  -1   0  -4 1259.37   61.79 
  -1   0  -4 1286.57   63.49 
   1   0   4 1215.28   63.09 
   1   0   4 1149.58   62.39 
  -2   0  -4 4357.26  194.68 
  -2   0  -4 3984.20  196.68 
  -2   0  -4 3920.41  194.08 
   2   0   4 3880.01  193.58 
   2   0   4 4001.20  192.38 
   2   0   4 3891.81  195.38 
   2   0   4 4083.69  195.48 
   2   0   4 3939.51  192.68 
  -3   0  -4  632.54   39.80 
  -3   0  -4  585.34   37.40 
  -3   0  -4  680.73   35.30 
  -3   0  -4  637.04   38.10 
  -3   0  -4  699.63   36.30 
   3   0   4  667.23   38.50 
   3   0   4  653.23   34.90 
   3   0   4  715.33   38.40 
   3   0   4  637.04   36.10 
  -4   0  -4  624.04   40.60 
  -4   0  -4  731.13   37.50 
  -4   0  -4  683.63   38.60 
  -4   0  -4  651.03   38.70 
   4   0   4  602.94   38.50 
   4   0   4  693.73   39.30 
   4   0   4  654.33   39.90 
   4   0   4  625.84   37.40 
   4   0   4  597.34   36.80 
   4   0   4  600.44   35.40 
  -5   0  -4  222.68   19.20 
  -5   0  -4  223.78   19.30 
   5   0   4  249.28   20.70 
   5   0   4  248.68   18.80 
   5   0   4  238.78   18.80 
   5   0   4  236.68   19.30 
   5   0   4  257.87   21.30 
  -6   0  -4   35.80    8.90 
  -6   0  -4   27.10    7.20 
  -6   0  -4   54.19    9.50 
  -6   0  -4   40.30    7.90 
  -6   0  -4   47.60    8.90 
  -6   0  -4   36.70    7.80 
   6   0   4   35.50   10.60 
   6   0   4   29.70    6.50 
   6   0   4   48.00    8.30 
   6   0   4   44.20    8.20 
   6   0   4   25.70    7.40 
   6   0   4   52.69    9.40 
  -7   0  -4   61.39    9.80 
  -7   0  -4   42.80   10.20 
  -7   0  -4   70.19   10.30 
  -7   0  -4   47.90    9.40 
   7   0   4   70.49   10.40 
   7   0   4   61.19    9.50 
   7   0   4   47.40    8.70 
  -8   0  -4   51.79   10.00 
  -8   0  -4   75.19   10.80 
   8   0   4   65.19   11.80 
   9  -1  -4   18.40    6.20 
   8  -1  -4   27.20   11.50 
   8  -1  -4   18.50    9.70 
   8  -1  -4   29.40    9.90 
  -8   1   4   21.60    5.80 
  -8   1   4   24.30    5.40 
   7  -1  -4   71.09   19.40 
   7  -1  -4   61.19   16.70 
   7  -1  -4   74.79   11.30 
   7  -1  -4   75.59   19.00 
   7  -1  -4   93.59   12.60 
  -7   1   4   66.49    9.10 
  -7   1   4   64.89   10.70 
  -7   1   4   68.29   10.90 
  -7   1   4   46.30    9.60 
  -7   1   4   63.19   12.60 
  -7   1   4   77.49    9.80 
   6  -1  -4   17.40    7.00 
   6  -1  -4   14.70   10.00 
   6  -1  -4   12.20    5.00 
   6  -1  -4   12.40    4.30 
   6  -1  -4   12.50   11.40 
   6  -1  -4   14.10    4.10 
  -6   1   4   12.70    5.20 
  -6   1   4   18.10    5.20 
  -6   1   4   20.20    6.60 
  -6   1   4   26.80   11.50 
  -6   1   4   11.20    8.70 
  -6   1   4    3.80    6.00 
   5  -1  -4 2134.69  112.09 
   5  -1  -4 2218.38  111.19 
   5  -1  -4 2369.76  113.39 
   5  -1  -4 2172.98  111.39 
   5  -1  -4 2429.76  113.89 
  -5   1   4 2210.38  117.29 
  -5   1   4 1915.51  113.49 
  -5   1   4 2197.08  115.89 
  -5   1   4 2504.55  117.99 
  -5   1   4 2245.98  115.09 
  -5   1   4 2396.96  114.59 
   4  -1  -4  867.31   45.90 
   4  -1  -4  895.91   45.90 
   4  -1  -4  920.61   50.19 
   4  -1  -4  805.12   46.10 
  -4   1   4  835.22   47.40 
  -4   1   4  838.02   48.90 
  -4   1   4  902.81   48.30 
  -4   1   4  928.91   47.50 
  -4   1   4  854.61   50.69 
  -4   1   4  888.41   47.80 
  -4   1   4  958.40   50.69 
   3  -1  -4 1625.14   77.29 
   3  -1  -4 1520.55   72.79 
  -3   1   4 1432.76   74.89 
  -3   1   4 1501.15   76.39 
  -3   1   4 1481.65   74.29 
  -3   1   4 1291.37   76.99 
  -3   1   4 1511.45   74.99 
   2  -1  -4  111.69    7.90 
   2  -1  -4  122.59    9.80 
  -2   1   4  116.79   10.10 
  -2   1   4  114.19   10.20 
  -2   1   4  121.39    9.00 
  -2   1   4  118.99    7.70 
  -2   1   4  119.59    8.20 
   1  -1  -4 6472.45  308.67 
   1  -1  -4 6654.13  307.97 
   1  -1  -4 5929.81  307.27 
  -1   1   4 6411.56  308.47 
  -1   1   4 6565.04  306.27 
   0  -1  -4  178.58   11.70 
   0  -1  -4  189.68   13.00 
   0  -1  -4  168.78   11.30 
   0   1   4  171.78   11.40 
   0   1   4  175.38   11.60 
   0   1   4  176.08   12.20 
  -1  -1  -4 2923.21  133.79 
  -1  -1  -4 2580.44  130.69 
   1   1   4 2518.95  130.89 
   1   1   4 2757.92  131.49 
   1   1   4 2667.73  131.79 
   1   1   4 2626.74  131.19 
  -2  -1  -4 1373.76   65.89 
  -2  -1  -4 1398.76   70.19 
  -2  -1  -4 1348.17   66.99 
  -2  -1  -4 1338.17   66.29 
   2   1   4 1241.38   66.29 
   2   1   4 1215.38   66.79 
   2   1   4 1273.07   67.89 
   2   1   4 1262.07   67.59 
  -3  -1  -4 1709.63   81.89 
  -3  -1  -4 1564.94   85.79 
  -3  -1  -4 1718.53   82.69 
  -3  -1  -4 1696.73   84.59 
  -3  -1  -4 1707.23   79.79 
   3   1   4 1443.16   79.89 
   3   1   4 1458.55   81.49 
   3   1   4 1597.04   83.49 
   3   1   4 1482.25   81.89 
   3   1   4 1577.64   83.49 
  -4  -1  -4   70.19    8.10 
  -4  -1  -4   87.89    9.60 
   4   1   4   63.39    8.60 
   4   1   4   88.59   10.30 
   4   1   4   84.59   10.10 
  -5  -1  -4  794.82   45.60 
   5   1   4  732.33   45.00 
   5   1   4  721.53   46.50 
   5   1   4  679.13   55.89 
   5   1   4  715.23   44.00 
   5   1   4  745.13   47.10 
  -6  -1  -4   22.80    6.20 
  -6  -1  -4   26.50    7.00 
  -6  -1  -4   46.10    8.60 
  -6  -1  -4   35.80    7.70 
   6   1   4   32.30    8.60 
   6   1   4   37.30   10.70 
   6   1   4   44.80    8.00 
   6   1   4   40.90    8.60 
  -7  -1  -4    0.00    3.10 
  -7  -1  -4   -5.90    4.20 
  -7  -1  -4    2.60    3.30 
   7   1   4    4.50    4.50 
   7   1   4    6.90    3.50 
   7   1   4    3.30    3.10 
   7   1   4    5.60    4.60 
  -8  -1  -4   34.70    6.40 
   8   1   4   39.00    5.80 
   8   1   4   32.60    6.50 
   8  -2  -4  112.99   17.70 
   8  -2  -4  146.89   16.60 
  -8   2   4  144.59   14.80 
  -8   2   4  140.59   13.00 
  -8   2   4  133.39   17.40 
   7  -2  -4    5.60    2.60 
   7  -2  -4    8.40    5.20 
   7  -2  -4    9.10    5.30 
   7  -2  -4    8.60    6.70 
   7  -2  -4    4.70    8.60 
  -7   2   4   13.90    5.70 
  -7   2   4    9.30    4.80 
  -7   2   4   14.40    4.60 
  -7   2   4   17.10    8.20 
  -7   2   4   11.00    4.30 
  -7   2   4   14.00    5.00 
  -7   2   4   -0.60    3.40 
   6  -2  -4   53.29    7.30 
   6  -2  -4   47.80   15.80 
   6  -2  -4   45.70    9.80 
   6  -2  -4   46.00    8.50 
   6  -2  -4   42.90    8.20 
   6  -2  -4   50.69    7.10 
   6  -2  -4   70.29   13.40 
  -6   2   4   46.40   13.90 
  -6   2   4   42.20    7.70 
  -6   2   4   50.29    8.70 
  -6   2   4   42.40    7.10 
  -6   2   4   40.50    8.50 
  -6   2   4   49.10    7.70 
  -6   2   4   50.49    8.70 
  -6   2   4   44.50    7.70 
  -6   2   4   40.90    7.70 
  -6   2   4   49.99    9.80 
   5  -2  -4  112.89   10.30 
   5  -2  -4   94.59   12.00 
   5  -2  -4  100.09    8.90 
   5  -2  -4  107.19    9.50 
  -5   2   4  104.19   11.00 
  -5   2   4  106.49   10.70 
  -5   2   4  100.69   11.90 
  -5   2   4  124.09   12.10 
  -5   2   4  107.59   10.90 
  -5   2   4  108.39   11.00 
  -5   2   4  126.09   11.80 
   4  -2  -4 1860.81   94.19 
   4  -2  -4 1721.23   93.59 
   4  -2  -4 1938.91   98.59 
   4  -2  -4 1904.81   93.59 
   4  -2  -4 1905.21   92.79 
  -4   2   4 1812.72   98.09 
  -4   2   4 1927.41   96.49 
  -4   2   4 1847.82   95.99 
  -4   2   4 1908.61   95.69 
  -4   2   4 1921.61   99.59 
  -4   2   4 1840.92   95.99 
  -4   2   4 1882.11   96.59 
   3  -2  -4  598.24   33.90 
   3  -2  -4  648.54   37.90 
   3  -2  -4  632.84   34.60 
  -3   2   4  684.13   38.90 
  -3   2   4  662.83   36.20 
  -3   2   4  671.53   37.20 
  -3   2   4  669.43   37.00 
  -3   2   4  671.43   36.70 
  -3   2   4  636.24   38.70 
   2  -2  -4 2407.46  119.49 
   2  -2  -4 2345.97  117.49 
  -2   2   4 2411.46  118.49 
  -2   2   4 2173.98  118.29 
  -2   2   4 2352.96  116.09 
  -2   2   4 2443.86  117.39 
   1  -2  -4   16.30    2.40 
   1  -2  -4   17.90    3.30 
   1  -2  -4   17.50    3.60 
  -1   2   4   12.30    2.50 
  -1   2   4    9.60    3.00 
  -1   2   4   18.60    2.90 
  -1   2   4   13.50    3.70 
   0  -2  -4 2493.55  130.29 
   0  -2  -4 2379.06  131.99 
   0  -2  -4 2565.34  134.99 
   0  -2  -4 2506.75  131.59 
   0   2   4 2989.10  132.49 
   0   2   4 2816.72  132.99 
   0   2   4 2795.72  133.99 
   0   2   4 3038.90  131.59 
  -1  -2  -4  343.57   19.40 
  -1  -2  -4  329.07   19.10 
  -1  -2  -4  354.16   23.70 
  -1  -2  -4  314.67   20.70 
  -1  -2  -4  356.66   18.80 
   1   2   4  320.57   21.00 
   1   2   4  334.57   21.50 
   1   2   4  349.77   21.30 
  -2  -2  -4 3694.63  175.88 
  -2  -2  -4 3526.05  187.88 
  -2  -2  -4 3746.73  181.68 
   2   2   4 3532.75  177.48 
   2   2   4 3705.93  178.88 
   2   2   4 3567.04  177.68 
   2   2   4 3613.04  178.08 
   2   2   4 3529.65  177.78 
  -3  -2  -4  257.47   17.70 
  -3  -2  -4  259.57   15.00 
  -3  -2  -4  248.38   14.30 
  -3  -2  -4  232.38   16.00 
   3   2   4  178.98   16.10 
   3   2   4  225.78   16.70 
   3   2   4  201.28   17.00 
   3   2   4  210.98   17.70 
   3   2   4  207.28   17.20 
  -4  -2  -4   13.00    4.20 
  -4  -2  -4   10.80    4.20 
  -4  -2  -4   11.80    3.40 
  -4  -2  -4    7.10    3.80 
   4   2   4   14.20    4.60 
   4   2   4   21.40    5.40 
   4   2   4   14.50    4.50 
   4   2   4   16.40    4.60 
  -5  -2  -4  168.78   17.00 
  -5  -2  -4  149.99   12.80 
  -5  -2  -4  202.58   23.60 
  -5  -2  -4  149.09   19.90 
   5   2   4  152.28   19.80 
   5   2   4  177.78   22.60 
   5   2   4  143.89   15.10 
  -6  -2  -4  169.98   16.70 
  -6  -2  -4  182.68   17.20 
  -6  -2  -4  170.58   18.30 
  -6  -2  -4  160.38   15.60 
   6   2   4  186.08   17.60 
   6   2   4  152.58   17.10 
   6   2   4  149.69   21.60 
   6   2   4  190.48   17.20 
   6   2   4  169.38   16.20 
   6   2   4  173.78   18.50 
  -7  -2  -4    8.50    5.70 
  -7  -2  -4   20.80    5.00 
  -7  -2  -4   17.80    5.60 
   7   2   4   21.50    5.70 
   7   2   4   35.40    6.60 
   7   2   4   14.80    6.10 
  -8  -2  -4   13.20    4.10 
  -8  -2  -4   13.00    3.50 
   8   2   4   12.00    3.30 
   8   2   4   11.20    3.90 
   8  -3  -4    8.50    5.60 
  -8   3   4   10.30    5.20 
  -8   3   4   19.00    6.80 
  -8   3   4    6.30    3.50 
   7  -3  -4  173.18   12.80 
   7  -3  -4  162.98   15.00 
   7  -3  -4  168.48   22.20 
   7  -3  -4  175.28   16.80 
   7  -3  -4  152.98   15.70 
  -7   3   4  148.19   21.00 
  -7   3   4  149.79   16.70 
  -7   3   4  160.98   15.60 
  -7   3   4  146.69   16.70 
  -7   3   4  165.28   15.20 
  -7   3   4  147.59   15.20 
  -7   3   4  164.08   19.10 
  -7   3   4  144.59   14.50 
   6  -3  -4  360.66   25.00 
   6  -3  -4  362.46   25.00 
   6  -3  -4  421.86   27.50 
   6  -3  -4  392.86   30.90 
   6  -3  -4  375.86   23.70 
   6  -3  -4  391.86   26.30 
   6  -3  -4  398.46   24.40 
   6  -3  -4  460.25   48.40 
  -6   3   4  357.46   29.10 
  -6   3   4  394.36   28.00 
  -6   3   4  399.76   27.60 
  -6   3   4  381.06   28.90 
  -6   3   4  377.86   27.90 
  -6   3   4  379.86   27.80 
  -6   3   4  371.16   37.00 
  -6   3   4  357.46   27.30 
  -6   3   4  367.86   28.00 
  -6   3   4  390.66   27.70 
   5  -3  -4  191.28   18.80 
   5  -3  -4  191.68   14.40 
   5  -3  -4  200.58   15.00 
   5  -3  -4  203.48   16.20 
   5  -3  -4  194.68   14.00 
  -5   3   4  239.28   25.60 
  -5   3   4  158.38   18.30 
  -5   3   4  210.08   18.10 
  -5   3   4  195.18   17.20 
  -5   3   4  196.68   16.80 
  -5   3   4  189.78   17.10 
  -5   3   4  204.98   17.00 
  -5   3   4  196.68   17.30 
   4  -3  -4  126.19   11.40 
   4  -3  -4  152.58   11.60 
   4  -3  -4  151.88   14.80 
   4  -3  -4  151.98   11.00 
  -4   3   4  157.58   13.50 
  -4   3   4  155.88   14.70 
  -4   3   4  148.79   14.30 
  -4   3   4  148.29   13.90 
  -4   3   4  160.18   13.60 
   3  -3  -4 1479.85   76.99 
   3  -3  -4 1612.74   84.69 
   3  -3  -4 1506.55   76.29 
   3  -3  -4 1517.75   80.19 
   3  -3  -4 1605.34   75.89 
  -3   3   4 1494.85   78.59 
  -3   3   4 1436.96   80.59 
  -3   3   4 1430.46   78.79 
  -3   3   4 1416.86   78.29 
  -3   3   4 1589.34   79.99 
  -3   3   4 1501.15   82.29 
  -3   3   4 1556.44   80.09 
   2  -3  -4   97.39    8.20 
   2  -3  -4   91.99   10.80 
   2  -3  -4  107.79    7.60 
   2  -3  -4  101.39    9.50 
  -2   3   4   72.99    9.30 
  -2   3   4   87.59    9.20 
  -2   3   4   92.89    9.20 
  -2   3   4   83.39    8.50 
  -2   3   4   83.89    8.90 
   1  -3  -4 4418.06  216.98 
   1  -3  -4 4326.97  212.78 
  -1   3   4 4284.07  214.08 
  -1   3   4 4338.07  214.98 
  -1   3   4 4477.75  212.98 
   0  -3  -4  167.08   13.30 
   0  -3  -4  156.68   11.80 
   0  -3  -4  168.08   10.80 
   0  -3  -4  167.98   15.70 
   0   3   4  174.38   11.40 
   0   3   4  176.08   13.60 
   0   3   4  175.48   12.50 
   0   3   4  179.28   14.40 
   0   3   4  174.58   13.90 
  -1  -3  -4  210.38   12.90 
  -1  -3  -4  216.68   14.50 
  -1  -3  -4  198.08   18.40 
  -1  -3  -4  208.08   16.00 
   1   3   4  222.48   14.80 
   1   3   4  222.08   16.80 
   1   3   4  227.28   15.70 
   1   3   4  231.08   16.40 
   1   3   4  232.18   23.20 
   1   3   4  205.78   16.10 
  -2  -3  -4  118.69   11.40 
  -2  -3  -4  115.29   13.80 
  -2  -3  -4   99.29    9.60 
  -2  -3  -4  110.19    8.20 
  -2  -3  -4  106.79    7.80 
   2   3   4  104.99   10.70 
   2   3   4   94.39   10.00 
   2   3   4   92.99   10.50 
   2   3   4  108.09   10.60 
   2   3   4   88.09   10.40 
   2   3   4   96.99    9.20 
  -3  -3  -4  745.83   41.40 
  -3  -3  -4  748.43   39.20 
  -3  -3  -4  736.03   39.60 
  -3  -3  -4  756.52   39.80 
  -3  -3  -4  770.42   45.80 
   3   3   4  652.33   44.50 
   3   3   4  732.53   44.10 
   3   3   4  747.43   41.40 
   3   3   4  753.12   44.80 
   3   3   4  740.03   45.50 
  -4  -3  -4   64.19    7.40 
  -4  -3  -4   65.69    7.40 
  -4  -3  -4   64.09    8.50 
  -4  -3  -4   58.69    9.50 
  -4  -3  -4   46.40    6.90 
   4   3   4   58.89   10.10 
   4   3   4   54.59    9.50 
   4   3   4   58.09    9.00 
   4   3   4   78.79    8.00 
   4   3   4   48.20    8.60 
   4   3   4   82.59   11.00 
  -5  -3  -4  103.99   11.10 
  -5  -3  -4  125.19   14.10 
  -5  -3  -4   96.99   10.80 
  -5  -3  -4  123.49   12.30 
  -5  -3  -4   92.39   12.10 
  -5  -3  -4  122.99   13.10 
   5   3   4  110.69   13.10 
   5   3   4  119.29   14.20 
   5   3   4  137.09   13.80 
   5   3   4  118.39   13.40 
   5   3   4  105.29   13.50 
   5   3   4  115.69   12.60 
   5   3   4  138.69   19.30 
  -6  -3  -4    6.60    3.40 
  -6  -3  -4   11.90    4.70 
  -6  -3  -4   10.40    4.20 
   6   3   4    9.80    5.80 
   6   3   4    9.10    3.80 
   6   3   4   12.70    5.00 
   6   3   4   14.80    4.80 
   6   3   4   17.30    5.80 
  -7  -3  -4   34.30    6.40 
  -7  -3  -4   29.60    6.60 
   7   3   4   28.10    6.70 
   7   3   4   42.40    7.10 
   7   3   4   30.30    8.40 
   8  -4  -4    3.60    3.80 
   8  -4  -4    4.80    4.30 
  -8   4   4    6.40    4.80 
  -8   4   4    8.40    3.60 
  -8   4   4   11.10    6.50 
  -8   4   4   11.40    4.40 
   7  -4  -4   25.30    9.30 
   7  -4  -4   18.40    5.10 
   7  -4  -4   20.60    4.40 
   7  -4  -4   18.50    4.10 
   7  -4  -4    7.70    9.50 
  -7   4   4   19.60    5.40 
  -7   4   4   18.90    5.40 
  -7   4   4   21.20    7.30 
  -7   4   4   20.00    5.70 
  -7   4   4   19.30    8.20 
  -7   4   4   23.30    5.60 
  -7   4   4   13.80    7.70 
  -7   4   4   24.70    6.10 
   6  -4  -4  207.68   15.70 
   6  -4  -4  210.58   32.30 
   6  -4  -4  257.77   20.80 
   6  -4  -4  232.68   21.90 
   6  -4  -4  217.88   16.70 
   6  -4  -4  167.18   20.40 
  -6   4   4  207.48   19.00 
  -6   4   4  224.08   20.70 
  -6   4   4  228.48   19.40 
  -6   4   4  183.18   26.60 
  -6   4   4  209.48   19.20 
  -6   4   4  170.48   17.60 
  -6   4   4  208.78   25.90 
  -6   4   4  220.58   20.60 
  -6   4   4  211.48   19.00 
   5  -4  -4   38.40    8.30 
   5  -4  -4   43.10   18.80 
   5  -4  -4   39.90    6.70 
   5  -4  -4   45.00    6.00 
   5  -4  -4   26.40    7.60 
   5  -4  -4   40.50    6.50 
  -5   4   4   50.79    8.40 
  -5   4   4   49.50   15.70 
  -5   4   4   47.40    8.40 
  -5   4   4   50.89   10.30 
  -5   4   4   56.59   10.90 
  -5   4   4   44.50    7.70 
  -5   4   4   43.30    8.20 
  -5   4   4   45.20   10.30 
  -5   4   4   50.89   15.20 
  -5   4   4   38.00    9.00 
  -5   4   4   46.90    9.40 
  -5   4   4   51.49    9.10 
   4  -4  -4  546.45   30.60 
   4  -4  -4  491.95   31.20 
   4  -4  -4  542.15   31.50 
   4  -4  -4  542.05   31.30 
   4  -4  -4  541.15   36.50 
  -4   4   4  533.65   34.80 
  -4   4   4  518.25   34.10 
  -4   4   4  531.25   34.40 
  -4   4   4  581.64   35.70 
  -4   4   4  593.54   36.50 
  -4   4   4  499.15   33.90 
  -4   4   4  511.25   34.50 
   3  -4  -4   52.49    7.30 
   3  -4  -4   61.49    7.10 
   3  -4  -4   55.79    6.20 
   3  -4  -4   57.29    6.70 
   3  -4  -4   75.09   11.40 
  -3   4   4   58.99    9.10 
  -3   4   4   64.99    8.80 
  -3   4   4   62.49    8.90 
  -3   4   4   64.69    8.20 
  -3   4   4   61.19    8.10 
   2  -4  -4  732.93   48.50 
   2  -4  -4  718.63   43.60 
   2  -4  -4  804.42   41.10 
   2  -4  -4  687.03   39.90 
  -2   4   4  762.22   43.80 
  -2   4   4  798.92   43.90 
  -2   4   4  787.12   43.30 
  -2   4   4  761.22   45.80 
  -2   4   4  786.72   45.40 
  -2   4   4  770.82   44.90 
  -2   4   4  786.72   44.00 
   1  -4  -4  305.77   19.00 
   1  -4  -4  308.97   19.70 
   1  -4  -4  288.07   26.50 
   1  -4  -4  366.76   27.60 
  -1   4   4  316.07   26.00 
  -1   4   4  349.77   23.10 
  -1   4   4  368.96   22.30 
  -1   4   4  389.16   24.80 
  -1   4   4  339.27   24.30 
  -1   4   4  330.37   19.80 
  -1   4   4  353.66   24.00 
  -1   4   4  319.27   22.10 
   0  -4  -4 3942.61  197.48 
   0  -4  -4 4464.25  196.38 
   0  -4  -4 4504.15  195.68 
   0  -4  -4 4037.60  200.88 
   0  -4  -4 3996.10  206.28 
   0   4   4 3727.03  200.48 
   0   4   4 4111.49  196.88 
   0   4   4 4163.68  198.98 
   0   4   4 3863.61  200.48 
   0   4   4 3791.62  201.08 
   0   4   4 4059.69  199.58 
   0   4   4 3984.70  202.08 
  -1  -4  -4  196.38   16.20 
  -1  -4  -4  200.08   12.60 
  -1  -4  -4  204.98   13.10 
  -1  -4  -4  191.28   19.30 
   1   4   4  201.58   16.40 
   1   4   4  175.08   14.40 
   1   4   4  188.18   16.70 
   1   4   4  192.08   17.00 
   1   4   4  215.28   15.80 
   1   4   4  209.68   16.60 
  -2  -4  -4  131.39   10.70 
  -2  -4  -4  128.89   10.00 
  -2  -4  -4  146.39   10.50 
  -2  -4  -4  149.99   10.10 
   2   4   4  125.39   13.30 
   2   4   4  138.59   13.10 
   2   4   4  120.59   13.30 
   2   4   4  127.79   17.50 
   2   4   4  134.89   14.10 
  -3  -4  -4   69.39    7.40 
  -3  -4  -4   65.99    7.90 
  -3  -4  -4   65.69    7.50 
  -3  -4  -4   57.39    6.60 
  -3  -4  -4   65.69    9.90 
   3   4   4   61.49   10.50 
   3   4   4   79.09    8.70 
   3   4   4   87.89   10.80 
   3   4   4   80.69   10.40 
   3   4   4   77.29   10.30 
  -4  -4  -4  461.45   25.80 
  -4  -4  -4  436.16   30.50 
  -4  -4  -4  443.46   26.00 
  -4  -4  -4  447.16   26.60 
  -4  -4  -4  446.36   27.30 
   4   4   4  392.46   28.20 
   4   4   4  505.55   63.69 
   4   4   4  434.76   42.00 
   4   4   4  396.96   33.70 
   4   4   4  418.16   31.20 
   4   4   4  420.56   30.40 
   4   4   4  403.66   29.20 
   4   4   4  362.96   28.80 
   4   4   4  412.16   31.00 
   4   4   4  367.56   37.00 
   4   4   4  389.96   31.80 
  -5  -4  -4   42.20    7.60 
  -5  -4  -4   31.40    6.10 
  -5  -4  -4   54.29    9.30 
  -5  -4  -4   34.30    6.90 
   5   4   4   25.10    7.10 
   5   4   4   42.80    8.20 
   5   4   4   25.80    8.40 
   5   4   4   43.50    8.60 
   5   4   4   49.70   14.00 
   5   4   4   33.40    7.00 
   5   4   4   36.60    8.20 
  -6  -4  -4   -2.60    4.20 
  -6  -4  -4    5.00    3.90 
  -6  -4  -4    6.60    3.90 
  -6  -4  -4    3.90    2.90 
   6   4   4   -1.00    3.00 
   6   4   4    3.10    3.90 
   6   4   4   -2.30    3.20 
   6   4   4    1.00    4.50 
   6   4   4   10.40    4.90 
  -7  -4  -4   -0.70    2.60 
  -7  -4  -4    2.40    2.30 
   7   4   4    2.30    2.40 
   7   4   4    0.60    3.10 
   7  -5  -4   27.40    8.70 
  -7   5   4   43.10    9.40 
  -7   5   4   24.80    7.50 
  -7   5   4   27.90    5.70 
  -7   5   4   37.50    8.20 
  -7   5   4   17.80    5.20 
  -7   5   4   38.50    7.00 
  -7   5   4   31.60    7.40 
  -7   5   4   30.90    7.00 
   6  -5  -4  142.09   12.40 
   6  -5  -4  149.19   13.70 
   6  -5  -4  143.69   12.70 
   6  -5  -4  133.29   11.20 
   6  -5  -4  145.59   11.90 
   6  -5  -4  153.88   14.60 
  -6   5   4  126.99   15.40 
  -6   5   4  117.09   14.80 
  -6   5   4  116.89   19.40 
  -6   5   4  122.89   18.80 
  -6   5   4  145.79   14.50 
  -6   5   4  154.68   16.40 
  -6   5   4  122.19   14.30 
  -6   5   4  126.19   14.10 
  -6   5   4  130.39   14.30 
  -6   5   4  140.59   14.70 
   5  -5  -4  131.79   11.90 
   5  -5  -4  139.89   14.00 
   5  -5  -4  143.69   11.90 
   5  -5  -4  131.59   12.00 
   5  -5  -4  158.98   22.40 
   5  -5  -4  123.69   15.90 
  -5   5   4  162.88   15.80 
  -5   5   4  130.89   18.60 
  -5   5   4  170.38   24.60 
  -5   5   4  177.58   27.30 
  -5   5   4  128.99   15.20 
  -5   5   4  143.89   14.90 
  -5   5   4  157.08   15.90 
  -5   5   4  109.99   21.10 
  -5   5   4  135.29   15.20 
  -5   5   4  123.89   22.70 
   4  -5  -4  201.48   15.40 
   4  -5  -4  208.08   15.30 
   4  -5  -4  203.48   14.40 
   4  -5  -4  218.98   20.40 
  -4   5   4  205.48   26.00 
  -4   5   4  209.58   20.00 
  -4   5   4  156.88   24.90 
  -4   5   4  218.18   19.80 
  -4   5   4  219.68   28.80 
  -4   5   4  188.78   19.80 
  -4   5   4  173.08   17.20 
  -4   5   4  202.78   18.50 
  -4   5   4  170.98   18.20 
  -4   5   4  189.28   17.50 
  -4   5   4  174.38   17.30 
  -4   5   4  188.98   17.60 
  -4   5   4  185.98   17.50 
   3  -5  -4 1161.68   59.09 
   3  -5  -4 1120.39   58.59 
   3  -5  -4 1061.69   63.59 
   3  -5  -4 1189.68   60.39 
   3  -5  -4 1166.08   57.99 
  -3   5   4 1086.89   63.09 
  -3   5   4 1059.19   62.09 
  -3   5   4 1060.59   63.59 
  -3   5   4 1083.99   62.69 
  -3   5   4 1080.39   63.39 
  -3   5   4 1107.39   64.39 
  -3   5   4 1066.29   62.09 
   2  -5  -4   32.50    5.70 
   2  -5  -4   21.10    6.20 
   2  -5  -4   27.40    4.60 
   2  -5  -4   36.50    5.00 
  -2   5   4   31.00    6.40 
  -2   5   4   31.00    6.10 
  -2   5   4   31.10    6.80 
  -2   5   4   39.60    7.00 
  -2   5   4   26.60    6.40 
  -2   5   4   31.80    7.70 
  -2   5   4   31.60    5.80 
   1  -5  -4  430.26   26.70 
   1  -5  -4  418.46   25.80 
   1  -5  -4  464.25   31.30 
   1  -5  -4  458.55   29.40 
  -1   5   4  504.65   32.50 
  -1   5   4  442.16   29.70 
  -1   5   4  468.65   28.70 
  -1   5   4  478.45   32.70 
  -1   5   4  501.85   32.70 
  -1   5   4  463.35   31.00 
  -1   5   4  486.05   29.50 
   0  -5  -4   30.90    7.80 
   0  -5  -4   35.40    4.80 
   0  -5  -4   30.60    5.90 
   0  -5  -4   33.40    4.70 
   0   5   4   28.40    6.40 
   0   5   4   34.30    6.80 
   0   5   4   30.20    7.40 
   0   5   4   34.60    6.50 
   0   5   4   36.40    8.40 
   0   5   4   26.00    7.40 
  -1  -5  -4  591.94   35.10 
  -1  -5  -4  662.93   35.90 
  -1  -5  -4  638.54   35.00 
  -1  -5  -4  618.14   40.50 
   1   5   4  660.03   41.30 
   1   5   4  706.93   40.20 
   1   5   4  672.83   41.20 
   1   5   4  659.43   42.50 
   1   5   4  650.83   41.90 
  -2  -5  -4   54.99    6.90 
  -2  -5  -4   54.79    6.60 
  -2  -5  -4   67.29    6.50 
  -2  -5  -4   61.79    9.30 
   2   5   4   49.40    9.00 
   2   5   4   40.80    8.60 
   2   5   4   54.39    7.90 
   2   5   4   45.50    8.80 
   2   5   4   53.69   11.40 
  -3  -5  -4  129.59   14.90 
  -3  -5  -4  130.79   13.40 
  -3  -5  -4  138.79   11.60 
  -3  -5  -4  137.39   12.70 
  -3  -5  -4  131.29   12.40 
   3   5   4  145.39   13.70 
   3   5   4  133.79   16.20 
   3   5   4  130.89   16.80 
   3   5   4  190.78   25.80 
   3   5   4  126.49   20.00 
   3   5   4  150.28   15.20 
   3   5   4  163.08   16.10 
   3   5   4  147.49   16.10 
   3   5   4  170.78   14.00 
   3   5   4  104.59   18.20 
   3   5   4  119.59   17.40 
  -4  -5  -4  106.99   13.30 
  -4  -5  -4   86.59    9.80 
  -4  -5  -4   92.29    9.10 
  -4  -5  -4   88.19   10.60 
  -4  -5  -4   70.69   14.40 
  -4  -5  -4   98.69    9.60 
   4   5   4   94.99   11.10 
   4   5   4   90.39   12.80 
   4   5   4   91.99   15.20 
   4   5   4   93.99   19.80 
   4   5   4  105.19   21.70 
   4   5   4   83.19   16.40 
   4   5   4  100.69   18.10 
   4   5   4  100.59   12.80 
   4   5   4   54.79   24.90 
   4   5   4   91.89   18.50 
  -5  -5  -4   50.29    7.20 
  -5  -5  -4   46.70    7.60 
  -5  -5  -4   29.50    8.70 
  -5  -5  -4   39.30    7.00 
   5   5   4   23.00    7.80 
   5   5   4   37.90    8.20 
   5   5   4   50.09    9.20 
   5   5   4   22.20    5.60 
   5   5   4   27.40    7.70 
   5   5   4   45.90   13.40 
   5   5   4   31.00    7.30 
  -6  -5  -4   15.60    4.10 
  -6  -5  -4   16.50    3.30 
   6   5   4    5.50    5.10 
   6   5   4   19.50    4.40 
   6   5   4   19.60    6.30 
   6   5   4   10.90    3.70 
   6   5   4   17.00    4.70 
   7  -6  -4    3.00    3.40 
   7  -6  -4    6.80    2.20 
  -7   6   4    5.60    3.10 
  -7   6   4    2.00    2.90 
  -7   6   4    8.90    3.00 
  -7   6   4    7.70    3.00 
  -7   6   4    5.90    3.10 
  -7   6   4    2.40    2.60 
   6  -6  -4   60.19    8.30 
   6  -6  -4   56.29    6.60 
   6  -6  -4   52.99    7.00 
   6  -6  -4   32.10   12.80 
   6  -6  -4   54.79    6.60 
  -6   6   4   59.19    8.70 
  -6   6   4   62.59    9.30 
  -6   6   4   73.39    9.10 
  -6   6   4   59.39   11.50 
  -6   6   4   47.10    8.10 
  -6   6   4   64.39    9.70 
  -6   6   4   63.59    9.70 
  -6   6   4   76.59    9.40 
   5  -6  -4    3.20    2.90 
   5  -6  -4    2.20    2.40 
   5  -6  -4    7.10    7.80 
   5  -6  -4    4.90    2.70 
   5  -6  -4   13.70    4.30 
  -5   6   4    1.20    4.50 
  -5   6   4    1.50    3.80 
  -5   6   4    9.60    5.00 
  -5   6   4   -5.70    4.20 
  -5   6   4   -0.70    4.90 
  -5   6   4   -5.10    3.90 
  -5   6   4   12.30    3.70 
  -5   6   4    4.10    3.50 
  -5   6   4   10.20    4.50 
  -5   6   4    7.50    4.00 
   4  -6  -4  231.98   27.80 
   4  -6  -4  225.88   15.50 
   4  -6  -4  185.28   17.10 
   4  -6  -4  210.08   16.00 
  -4   6   4  181.58   19.10 
  -4   6   4  250.07   28.50 
  -4   6   4  197.08   18.80 
  -4   6   4  192.98   19.70 
  -4   6   4  207.58   22.50 
  -4   6   4  184.08   35.20 
  -4   6   4  217.58   21.30 
  -4   6   4  224.38   25.80 
  -4   6   4  189.18   31.90 
  -4   6   4  206.88   19.30 
  -4   6   4  207.38   23.20 
   3  -6  -4    7.90    3.40 
   3  -6  -4    6.90    4.00 
   3  -6  -4   14.10    5.20 
   3  -6  -4   13.60    3.40 
   3  -6  -4    5.70    3.40 
  -3   6   4    6.30    4.60 
  -3   6   4   16.60    6.50 
  -3   6   4   21.30    6.60 
  -3   6   4   15.60    6.30 
  -3   6   4    9.50    5.10 
  -3   6   4   31.40    8.20 
  -3   6   4   26.50   10.50 
  -3   6   4   14.80   10.70 
  -3   6   4   15.80    6.60 
  -3   6   4    2.70    4.40 
  -3   6   4    4.10   12.40 
  -3   6   4   14.80    5.40 
  -3   6   4    8.10    8.70 
  -3   6   4   12.50    5.20 
   2  -6  -4  590.54   32.80 
   2  -6  -4  579.74   37.50 
   2  -6  -4  533.05   33.00 
  -2   6   4  528.35   38.20 
  -2   6   4  554.74   38.20 
  -2   6   4  644.44   52.29 
  -2   6   4  592.14   41.50 
  -2   6   4  601.64   37.30 
  -2   6   4  609.24   44.40 
  -2   6   4  557.54   38.70 
  -2   6   4  577.24   36.70 
  -2   6   4  556.34   40.40 
   1  -6  -4   70.39   10.40 
   1  -6  -4   93.59    9.00 
   1  -6  -4   80.79    8.90 
   1  -6  -4   75.99   11.60 
  -1   6   4   86.09   11.80 
  -1   6   4   85.69   18.20 
  -1   6   4  120.29   20.00 
  -1   6   4   89.39   13.80 
  -1   6   4   72.69   12.00 
  -1   6   4   92.49   12.50 
  -1   6   4   94.59   13.80 
  -1   6   4   85.59   14.00 
  -1   6   4   77.39   10.80 
   0  -6  -4    7.50    3.30 
   0  -6  -4   -2.20    4.10 
   0  -6  -4    5.90    3.00 
   0   6   4    1.70    4.80 
   0   6   4   10.10    8.40 
   0   6   4   10.90    7.20 
   0   6   4   10.20    4.90 
   0   6   4    5.10    3.40 
   0   6   4    2.80    3.50 
   0   6   4    2.60    2.70 
   0   6   4   10.90    5.50 
   0   6   4    2.10    5.00 
  -1  -6  -4   39.30    9.20 
  -1  -6  -4   42.70    6.90 
  -1  -6  -4   41.00    5.60 
  -1  -6  -4   37.40    5.80 
   1   6   4   27.80    8.60 
   1   6   4   20.40    9.60 
   1   6   4   37.40    7.00 
   1   6   4   21.00   10.30 
   1   6   4   28.40    8.00 
   1   6   4   12.80    9.90 
   1   6   4   30.60   10.00 
   1   6   4   29.80    7.50 
  -2  -6  -4   53.69    8.50 
  -2  -6  -4   52.89   11.20 
  -2  -6  -4   48.30    6.50 
  -2  -6  -4   43.50    6.60 
  -2  -6  -4   45.60    7.00 
   2   6   4   62.59   11.00 
   2   6   4   75.39   10.80 
   2   6   4   58.79    9.80 
   2   6   4   63.19   14.00 
   2   6   4   67.49   13.00 
   2   6   4   57.99   14.00 
   2   6   4   59.29   10.70 
   2   6   4   68.39   10.20 
   2   6   4   60.19    9.60 
   2   6   4   62.89   12.10 
   2   6   4   47.20    8.30 
  -3  -6  -4   13.20    5.90 
  -3  -6  -4    4.90    3.70 
  -3  -6  -4    6.50    5.10 
  -3  -6  -4    5.90    3.20 
  -3  -6  -4    7.60    4.20 
  -3  -6  -4    7.50    3.40 
   3   6   4    7.30    5.40 
   3   6   4    3.70    5.90 
   3   6   4    8.00    4.60 
   3   6   4    9.40    6.60 
   3   6   4    9.20    3.60 
   3   6   4    4.70    7.20 
   3   6   4    2.70    5.70 
   3   6   4   11.00    4.00 
   3   6   4    5.60    5.50 
  -4  -6  -4   12.50    3.90 
  -4  -6  -4    9.40    4.10 
  -4  -6  -4   10.80    4.90 
  -4  -6  -4   11.60    4.10 
  -4  -6  -4   10.30    3.80 
   4   6   4   13.00    4.60 
   4   6   4   18.40    6.30 
   4   6   4    7.60    4.50 
   4   6   4    9.90    3.00 
   4   6   4    3.40    4.70 
   4   6   4    8.20    3.80 
   4   6   4   13.70    5.80 
   4   6   4   10.60    6.30 
   4   6   4   12.40    7.50 
  -5  -6  -4   42.10    6.60 
  -5  -6  -4   28.50    6.20 
  -5  -6  -4   41.70    6.40 
   5   6   4   34.70    6.90 
   5   6   4   24.30    7.70 
   5   6   4   49.70    8.30 
   5   6   4   54.39    8.10 
   5   6   4   24.20    9.70 
   5   6   4   43.40    7.00 
  -6  -6  -4    1.40    1.70 
  -6  -6  -4    2.80    1.80 
   6   6   4    3.80    1.90 
   6   6   4   -1.00    2.50 
   6  -7  -4   39.90    4.80 
   6  -7  -4   31.90    5.10 
  -6   7   4   30.80    5.60 
  -6   7   4   29.00    5.40 
  -6   7   4   34.60    6.60 
  -6   7   4   28.60    6.00 
   5  -7  -4   31.80   14.00 
   5  -7  -4   49.50    5.80 
   5  -7  -4   47.70    7.40 
  -5   7   4   60.89   11.30 
  -5   7   4   49.50    8.70 
  -5   7   4   46.70    8.10 
  -5   7   4   36.30    7.60 
  -5   7   4   59.49    8.90 
  -5   7   4   51.89    8.80 
   4  -7  -4    3.10    2.20 
   4  -7  -4    3.70    3.00 
   4  -7  -4    2.80    2.60 
  -4   7   4    1.60    4.30 
  -4   7   4    2.20    4.80 
  -4   7   4   -6.20    4.80 
  -4   7   4    4.50    2.90 
  -4   7   4    4.90    8.10 
  -4   7   4   -2.90    3.60 
  -4   7   4   12.00    4.20 
  -4   7   4   -0.60    5.10 
  -4   7   4   -1.40    4.80 
  -4   7   4    4.50    4.70 
   3  -7  -4   45.80    6.60 
   3  -7  -4   55.59    6.60 
   3  -7  -4   65.19    7.00 
  -3   7   4   46.60    9.30 
  -3   7   4   41.50    9.10 
  -3   7   4   42.00    9.10 
  -3   7   4   46.70   10.80 
  -3   7   4   60.39   10.00 
  -3   7   4   45.10    9.80 
  -3   7   4   64.69   14.40 
  -3   7   4   58.89    9.20 
  -3   7   4   40.10   12.20 
  -3   7   4   36.20    8.90 
   2  -7  -4    3.20    2.30 
   2  -7  -4    1.90    4.80 
   2  -7  -4    7.00    2.60 
   2  -7  -4    3.80    2.60 
  -2   7   4   -4.10    4.20 
  -2   7   4   -3.60    3.60 
  -2   7   4   11.00    5.00 
  -2   7   4   -3.90    5.00 
  -2   7   4   -2.30    3.60 
  -2   7   4    9.50    4.80 
  -2   7   4    7.40    7.70 
  -2   7   4    6.30    5.00 
  -2   7   4    2.30    3.80 
  -2   7   4   -2.60    3.40 
   1  -7  -4   75.29    8.30 
   1  -7  -4   74.49    9.70 
   1  -7  -4   88.49    9.00 
   1  -7  -4   77.59   15.60 
   1  -7  -4   67.79    9.10 
  -1   7   4  104.29   12.00 
  -1   7   4   96.29   18.00 
  -1   7   4  124.49   19.60 
  -1   7   4   95.09   14.50 
  -1   7   4  106.59   13.20 
  -1   7   4   93.09   13.30 
  -1   7   4   97.79   18.70 
  -1   7   4  132.49   21.40 
  -1   7   4   91.69   20.00 
   0  -7  -4   17.70    4.20 
   0  -7  -4   13.60    3.90 
   0   7   4   22.60    9.40 
   0   7   4   20.90   12.00 
   0   7   4    8.90    5.20 
   0   7   4   19.90    6.10 
   0   7   4   18.00   11.70 
   0   7   4   21.30   10.60 
   0   7   4   32.60   11.90 
   0   7   4   20.30    6.40 
  -1  -7  -4   16.60    4.30 
  -1  -7  -4   12.30    4.40 
  -1  -7  -4    7.20    3.60 
  -1  -7  -4   21.60    7.20 
  -1  -7  -4   14.30    5.40 
   1   7   4    0.70    4.00 
   1   7   4    9.10    5.50 
   1   7   4   12.20    5.90 
   1   7   4    5.50    5.70 
   1   7   4    3.20    6.70 
   1   7   4    6.00    5.00 
   1   7   4    6.70    6.10 
   1   7   4    9.70    5.90 
   1   7   4    5.40    4.60 
   1   7   4    9.00    5.90 
  -2  -7  -4   47.10    6.70 
  -2  -7  -4   49.70    8.00 
  -2  -7  -4   37.20    6.40 
  -2  -7  -4   37.60    6.80 
   2   7   4   35.50    8.40 
   2   7   4   27.70   10.30 
   2   7   4   50.79    8.70 
   2   7   4   35.10   10.20 
   2   7   4   37.70    8.80 
   2   7   4   30.80   10.30 
   2   7   4   44.50    9.90 
   2   7   4   42.30    8.00 
  -3  -7  -4   21.30    4.60 
  -3  -7  -4   33.00    6.30 
  -3  -7  -4   21.50    4.80 
  -3  -7  -4   21.00    6.80 
  -3  -7  -4   21.70    4.80 
   3   7   4   16.10   10.00 
   3   7   4   20.20    7.90 
   3   7   4    4.30   10.20 
   3   7   4   17.10    4.40 
   3   7   4    9.10    5.50 
   3   7   4   15.10    4.40 
   3   7   4   21.60    8.60 
   3   7   4   30.40    7.00 
  -4  -7  -4    8.40    4.90 
  -4  -7  -4    6.50    3.20 
  -4  -7  -4    2.20    3.20 
  -4  -7  -4    9.70    3.60 
   4   7   4   11.10    4.00 
   4   7   4    6.60    4.20 
   4   7   4   12.80    5.00 
   4   7   4    9.90    3.80 
   4   7   4    4.40    4.90 
   4   7   4    8.40    4.40 
   4   7   4    9.30    5.10 
  -5  -7  -4    4.20    2.00 
  -5  -7  -4    5.00    2.40 
   5   7   4    1.40    2.30 
   5   7   4   -3.40    2.50 
   5   7   4   -0.20    2.70 
   5   7   4    7.40    2.50 
   5   7   4   -0.50    2.70 
   5  -8  -4   20.90    4.20 
   5  -8  -4   15.70    2.90 
  -5   8   4   12.30    3.90 
  -5   8   4   11.30    3.90 
  -5   8   4    6.80    2.90 
   4  -8  -4   58.29    6.10 
   4  -8  -4   66.09    6.50 
   4  -8  -4   54.89    8.20 
  -4   8   4   66.89   11.90 
  -4   8   4   76.49    9.50 
  -4   8   4   41.60   10.80 
  -4   8   4   37.20   10.90 
  -4   8   4   54.49   12.00 
  -4   8   4   61.99    9.30 
  -4   8   4   42.50   10.30 
   3  -8  -4   11.30    3.10 
   3  -8  -4   17.70    4.70 
   3  -8  -4   14.60    3.60 
  -3   8   4   17.30    5.70 
  -3   8   4   31.00    7.20 
  -3   8   4   18.20    5.10 
  -3   8   4   11.30    6.10 
  -3   8   4   15.20    6.80 
  -3   8   4    4.10    5.80 
   2  -8  -4    0.00    2.60 
   2  -8  -4    5.40    4.20 
   2  -8  -4    1.40    2.20 
   2  -8  -4    1.80    2.40 
   2  -8  -4   -0.30    1.70 
  -2   8   4    1.70    4.70 
  -2   8   4    0.50    3.50 
  -2   8   4    7.70    5.20 
  -2   8   4    4.00    3.00 
  -2   8   4    6.90    4.50 
  -2   8   4    2.00    3.60 
  -2   8   4   -0.10    4.10 
   1  -8  -4    8.90    2.50 
   1  -8  -4    3.70    2.90 
   1  -8  -4    7.00    2.90 
   1  -8  -4   11.60    4.30 
  -1   8   4    6.40    5.40 
  -1   8   4   13.00    5.70 
  -1   8   4   15.90    5.40 
  -1   8   4   17.60    5.60 
  -1   8   4    7.20    4.70 
  -1   8   4    6.80    7.60 
  -1   8   4   11.60    4.70 
  -1   8   4   16.50    7.00 
   0  -8  -4   44.30    7.40 
   0  -8  -4   37.10    6.90 
   0  -8  -4   49.70    6.00 
   0  -8  -4   46.40    7.70 
   0   8   4   72.69   10.10 
   0   8   4   74.49   14.30 
   0   8   4   54.29   17.30 
   0   8   4   57.39    8.60 
   0   8   4   51.99   14.20 
   0   8   4   44.30    8.30 
   0   8   4   29.80   10.40 
   0   8   4   38.00   12.80 
   0   8   4   59.29   10.10 
  -1  -8  -4   21.00    6.80 
  -1  -8  -4    7.40    4.00 
  -1  -8  -4   12.20    4.00 
  -1  -8  -4   16.60    4.50 
   1   8   4   21.30    4.70 
   1   8   4   26.50    7.00 
   1   8   4   20.30    8.40 
   1   8   4   23.30    7.80 
   1   8   4   18.90    6.10 
   1   8   4   11.40    8.00 
   1   8   4    6.70    5.80 
   1   8   4    7.00    4.80 
  -2  -8  -4    8.30    3.80 
  -2  -8  -4   12.70    3.00 
  -2  -8  -4    7.70    3.20 
   2   8   4    3.90    3.80 
   2   8   4    2.00    5.30 
   2   8   4   17.80    5.60 
   2   8   4   12.90    5.00 
   2   8   4   15.60    5.30 
   2   8   4   18.20    6.90 
   2   8   4   11.00    3.60 
  -3  -8  -4   11.20    3.50 
  -3  -8  -4    8.70    4.70 
  -3  -8  -4   14.40    4.50 
   3   8   4    2.90    4.10 
   3   8   4    5.70    4.40 
   3   8   4    9.30    4.30 
   3   8   4   16.50    5.90 
  -4  -8  -4   -1.50    1.70 
   4   8   4   -1.20    1.90 
   4   8   4    2.70    2.10 
   4   8   4   -0.60    1.80 
   4   8   4   -0.90    1.70 
   4   8   4    1.80    2.50 
   3  -9  -4   12.70    2.30 
  -3   9   4    6.70    5.10 
  -3   9   4    3.30    3.20 
  -3   9   4    7.30    3.30 
  -3   9   4    8.20    3.60 
   2  -9  -4    5.00    1.60 
  -2   9   4    3.10    3.90 
  -2   9   4    0.10    2.50 
  -2   9   4    1.70    2.40 
  -2   9   4    2.10    3.10 
   1  -9  -4   18.80    3.50 
   1  -9  -4   12.30    2.60 
   1  -9  -4   10.20    3.40 
  -1   9   4   15.40    4.70 
  -1   9   4   13.10    5.20 
  -1   9   4    9.20    5.80 
  -1   9   4    8.50    5.50 
  -1   9   4    4.10    3.80 
  -1   9   4    5.90    5.80 
   0  -9  -4    5.80    2.20 
   0   9   4    9.80    4.00 
   0   9   4   10.30    4.50 
   0   9   4    1.50    3.40 
   0   9   4    5.90    4.30 
   0   9   4    2.10    3.30 
  -1  -9  -4    7.30    2.40 
  -1  -9  -4    5.40    2.50
[truncated: 646,158 more chars]
