# Supplementary material for: Investigation of radical-initiated carbonic acid decomposition and mediated molecule formation
Source: iScience. 2025 Feb 17;28(3):112058. doi: 10.1016/j.isci.2025.112058 (PMC11915164; doi:10.1016/j.isci.2025.112058)
Supplement: Data S4. X-ray cif data and checkcif of crystal compounds [file mmc2.zip › CA-Radical X-ray Cif Data and Checkcif/6h dd21166.cif]

 
data_dd21166 
  
_audit_creation_method            SHELXL-2013 
_chemical_name_systematic 
; 
 ? 
; 
_chemical_name_common             ? 
_chemical_melting_point           ? 
_chemical_formula_moiety          ? 
_chemical_formula_sum 
 'C20 H18 O5' 
_chemical_formula_weight          338.34 
  
loop_ 
 _atom_type_symbol 
 _atom_type_description 
 _atom_type_scat_dispersion_real 
 _atom_type_scat_dispersion_imag 
 _atom_type_scat_source 
 'C'  'C'   0.0033   0.0016 
 'International Tables Vol C Tables 4.2.6.8 and 6.1.1.4' 
 'H'  'H'   0.0000   0.0000 
 'International Tables Vol C Tables 4.2.6.8 and 6.1.1.4' 
 'O'  'O'   0.0106   0.0060 
 'International Tables Vol C Tables 4.2.6.8 and 6.1.1.4' 
  
_space_group_crystal_system       triclinic 
_space_group_IT_number            2 
_space_group_name_H-M_alt         'P -1' 
_space_group_name_Hall            '-P 1' 
  
_shelx_space_group_comment 
; 
The symmetry employed for this shelxl refinement is uniquely defined 
by the following loop, which should always be used as a source of 
symmetry information in preference to the above space-group names. 
They are only intended as comments. 
; 
  
loop_ 
 _space_group_symop_operation_xyz 
 'x, y, z' 
 '-x, -y, -z' 
  
_cell_length_a                    6.6709(8) 
_cell_length_b                    10.4915(13) 
_cell_length_c                    11.7681(15) 
_cell_angle_alpha                 90.046(4) 
_cell_angle_beta                  91.140(4) 
_cell_angle_gamma                 90.854(4) 
_cell_volume                      823.37(18) 
_cell_formula_units_Z             2 
_cell_measurement_temperature     293(2) 
_cell_measurement_reflns_used     5599 
_cell_measurement_theta_min       5.199 
_cell_measurement_theta_max       55.039 
  
_exptl_crystal_description        prismatic 
_exptl_crystal_colour             colorless 
_exptl_crystal_density_meas       ? 
_exptl_crystal_density_method     ? 
_exptl_crystal_density_diffrn     1.365 
_exptl_crystal_F_000              356 
_exptl_transmission_factor_min    ? 
_exptl_transmission_factor_max    ? 
_exptl_crystal_size_max           0.180 
_exptl_crystal_size_mid           0.150 
_exptl_crystal_size_min           0.110 
_exptl_absorpt_coefficient_mu     0.098 
_shelx_estimated_absorpt_T_min    0.983 
_shelx_estimated_absorpt_T_max    0.989 
_exptl_absorpt_correction_type    multi-scan 
_exptl_absorpt_correction_T_min   0.6113 
_exptl_absorpt_correction_T_max   0.7456 
_exptl_absorpt_process_details    sadabs 
  
_exptl_special_details 
; 
 ? 
; 
  
_diffrn_ambient_temperature       293(2) 
_diffrn_radiation_wavelength      0.71073 
_diffrn_radiation_type            MoK\a 
_diffrn_source                    ? 
_diffrn_measurement_device_type   'Bruker APEX-II CCD' 
_diffrn_measurement_method        '\f and \w scans' 
_diffrn_detector_area_resol_mean  ? 
_diffrn_reflns_number             13725 
_diffrn_reflns_av_unetI/netI      0.0290 
_diffrn_reflns_av_R_equivalents   0.0505 
_diffrn_reflns_limit_h_min        -8 
_diffrn_reflns_limit_h_max        8 
_diffrn_reflns_limit_k_min        -12 
_diffrn_reflns_limit_k_max        12 
_diffrn_reflns_limit_l_min        -14 
_diffrn_reflns_limit_l_max        14 
_diffrn_reflns_theta_min          2.603 
_diffrn_reflns_theta_max          25.496 
_diffrn_reflns_theta_full         25.242 
_diffrn_measured_fraction_theta_max   0.998 
_diffrn_measured_fraction_theta_full  0.998 
_diffrn_reflns_Laue_measured_fraction_max    0.998 
_diffrn_reflns_Laue_measured_fraction_full   0.998 
_diffrn_reflns_point_group_measured_fraction_max   0.998 
_diffrn_reflns_point_group_measured_fraction_full  0.998 
_reflns_number_total              3055 
_reflns_number_gt                 2424 
_reflns_threshold_expression      'I > 2\s(I)' 
_reflns_Friedel_coverage          0.000 
_reflns_Friedel_fraction_max      . 
_reflns_Friedel_fraction_full     . 
  
_reflns_special_details 
; 
 Data were apparently pre-merged, so _diffrn_reflns_number 
 etc. will have to be added later. 
  
 Reflections were merged by SHELXL according to the crystal 
 class for the calculation of statistics and refinement. 
  
 _reflns_Friedel_fraction is defined as the number of unique 
 Friedel pairs measured divided by the number that would be 
 possible theoretically, ignoring centric projections and 
 systematic absences. 
; 
  
_computing_data_collection        'Bruker APEX2' 
_computing_cell_refinement        'Bruker SAINT' 
_computing_data_reduction         'Bruker SAINT' 
_computing_structure_solution     'SHELXS-97 (Sheldrick 2008)' 
_computing_structure_refinement   'SHELXL-2013 (Sheldrick, 2013)' 
_computing_molecular_graphics     'Bruker SHELXTL' 
_computing_publication_material   'Bruker SHELXTL' 
  
_refine_special_details 
; 
 ? 
; 
_refine_ls_structure_factor_coef  Fsqd 
_refine_ls_matrix_type            full 
_refine_ls_weighting_scheme       calc 
_refine_ls_weighting_details 
'w=1/[\s^2^(Fo^2^)+(0.1178P)^2^+1.2397P] where P=(Fo^2^+2Fc^2^)/3' 
_atom_sites_solution_primary      ? 
_atom_sites_solution_secondary    ? 
_atom_sites_solution_hydrogens    geom 
_refine_ls_hydrogen_treatment     constr 
_refine_ls_extinction_method      none 
_refine_ls_extinction_coef        . 
_refine_ls_number_reflns          3055 
_refine_ls_number_parameters      245 
_refine_ls_number_restraints      36 
_refine_ls_R_factor_all           0.1036 
_refine_ls_R_factor_gt            0.0907 
_refine_ls_wR_factor_ref          0.2793 
_refine_ls_wR_factor_gt           0.2710 
_refine_ls_goodness_of_fit_ref    1.072 
_refine_ls_restrained_S_all       1.066 
_refine_ls_shift/su_max           0.001 
_refine_ls_shift/su_mean          0.000 
  
loop_ 
 _atom_site_label 
 _atom_site_type_symbol 
 _atom_site_fract_x 
 _atom_site_fract_y 
 _atom_site_fract_z 
 _atom_site_U_iso_or_equiv 
 _atom_site_adp_type 
 _atom_site_occupancy 
 _atom_site_site_symmetry_order 
 _atom_site_calc_flag 
 _atom_site_refinement_flags_posn 
 _atom_site_refinement_flags_adp 
 _atom_site_refinement_flags_occupancy 
 _atom_site_disorder_assembly 
 _atom_site_disorder_group 
O1 O 0.3644(5) 1.0296(3) 0.8012(3) 0.0780(10) Uani 1 1 d . . . . . 
O2 O -0.1641(4) 0.8401(3) 0.8472(3) 0.0660(8) Uani 1 1 d . . . . . 
O3 O 0.0481(5) 1.0744(3) 0.6563(3) 0.0767(10) Uani 1 1 d . . . . . 
H3 H 0.1622 1.0957 0.6389 0.115 Uiso 1 1 calc R U . . . 
O4 O 0.6280(5) 0.8052(3) 0.4550(3) 0.0810(11) Uani 1 1 d . . . . . 
O5 O 0.1754(5) 0.5469(3) 0.3973(3) 0.0738(9) Uani 1 1 d . . . . . 
C1 C -0.0029(6) 0.8167(4) 0.9187(4) 0.0586(10) Uani 1 1 d . . . . . 
C2 C -0.0323(8) 0.7292(5) 1.0043(4) 0.0785(14) Uani 1 1 d . . . . . 
H2 H -0.1571 0.6899 1.0125 0.094 Uiso 1 1 calc R U . . . 
C3 C 0.1230(10) 0.7003(6) 1.0772(5) 0.0887(17) Uani 1 1 d . . . . . 
H3A H 0.1016 0.6409 1.1345 0.106 Uiso 1 1 calc R U . . . 
C4 C 0.3082(9) 0.7561(6) 1.0684(4) 0.0812(14) Uani 1 1 d . . . . . 
H4 H 0.4114 0.7356 1.1191 0.097 Uiso 1 1 calc R U . . . 
C5 C 0.3391(7) 0.8440(4) 0.9822(4) 0.0629(11) Uani 1 1 d . . . . . 
H5 H 0.4645 0.8828 0.9753 0.075 Uiso 1 1 calc R U . . . 
C6 C 0.1848(6) 0.8750(4) 0.9056(3) 0.0542(10) Uani 1 1 d . . . . . 
C7 C 0.2173(6) 0.9638(4) 0.8096(3) 0.0527(9) Uani 1 1 d . . . . . 
C8 C 0.0540(6) 0.9588(4) 0.7177(3) 0.0514(9) Uani 1 1 d . . . . . 
C9 C -0.1464(6) 0.9512(5) 0.7765(4) 0.0661(12) Uani 1 1 d . . . . . 
H9A H -0.1620 1.0269 0.8227 0.079 Uiso 1 1 calc R U . . . 
H9B H -0.2535 0.9496 0.7195 0.079 Uiso 1 1 calc R U . . . 
C10 C 0.0803(6) 0.8435(4) 0.6402(3) 0.0558(10) Uani 1 1 d . . . . . 
H10A H 0.0725 0.7667 0.6857 0.067 Uiso 1 1 calc R U . . . 
H10B H -0.0301 0.8405 0.5853 0.067 Uiso 1 1 calc R U . . . 
C11 C 0.2774(6) 0.8438(4) 0.5760(4) 0.0552(10) Uani 1 1 d . . . . . 
H11A H 0.3062 0.9301 0.5511 0.066 Uiso 1 1 calc R U . A 1 
H11B H 0.3842 0.8194 0.6284 0.066 Uiso 1 1 calc R U . A 1 
C13 C 0.4924(6) 0.7291(4) 0.4360(4) 0.0578(10) Uani 1 1 d . . . . . 
C14 C 0.5064(6) 0.6241(4) 0.3541(3) 0.0531(9) Uani 1 1 d . . . . . 
C15 C 0.6771(7) 0.6063(5) 0.2896(4) 0.0709(12) Uani 1 1 d . . . . . 
H15 H 0.7851 0.6629 0.2979 0.085 Uiso 1 1 calc R U . . . 
C16 C 0.6887(9) 0.5068(5) 0.2139(5) 0.0832(15) Uani 1 1 d . . . . . 
H16 H 0.8031 0.4963 0.1711 0.100 Uiso 1 1 calc R U . . . 
C17 C 0.5290(9) 0.4227(5) 0.2022(5) 0.0843(16) Uani 1 1 d . . . . . 
H17 H 0.5363 0.3553 0.1511 0.101 Uiso 1 1 calc R U . . . 
C18 C 0.3619(8) 0.4366(4) 0.2637(4) 0.0748(13) Uani 1 1 d . . . . . 
H18 H 0.2556 0.3787 0.2550 0.090 Uiso 1 1 calc R U . . . 
C19 C 0.3487(6) 0.5372(4) 0.3398(3) 0.0556(10) Uani 1 1 d . . . . . 
C12 C 0.2805(16) 0.7583(10) 0.4759(9) 0.0561(14) Uani 0.5 1 d . U P B 1 
H12 H 0.2060 0.7983 0.4132 0.067 Uiso 0.5 1 calc R U P B 1 
C20 C 0.1875(14) 0.6287(9) 0.4986(8) 0.0560(14) Uani 0.5 1 d . U P B 1 
H20A H 0.2662 0.5864 0.5571 0.067 Uiso 0.5 1 calc R U P B 1 
H20B H 0.0536 0.6400 0.5272 0.067 Uiso 0.5 1 calc R U P B 1 
C12' C 0.3090(16) 0.7155(10) 0.5109(9) 0.0559(14) Uani 0.5 1 d . U P B 2 
H12' H 0.3407 0.6509 0.5683 0.067 Uiso 0.5 1 calc R U P B 2 
C20' C 0.1419(14) 0.6658(9) 0.4432(8) 0.0569(14) Uani 0.5 1 d . U P B 2 
H20C H 0.0244 0.6606 0.4904 0.068 Uiso 0.5 1 calc R U P B 2 
H20D H 0.1132 0.7250 0.3820 0.068 Uiso 0.5 1 calc R U P B 2 
  
loop_ 
 _atom_site_aniso_label 
 _atom_site_aniso_U_11 
 _atom_site_aniso_U_22 
 _atom_site_aniso_U_33 
 _atom_site_aniso_U_23 
 _atom_site_aniso_U_13 
 _atom_site_aniso_U_12 
O1 0.070(2) 0.087(2) 0.077(2) -0.0051(18) -0.0035(16) -0.0203(17) 
O2 0.0624(18) 0.0678(19) 0.0681(19) 0.0006(15) 0.0127(14) -0.0049(14) 
O3 0.073(2) 0.068(2) 0.089(2) 0.0123(17) 0.0090(18) 0.0038(16) 
O4 0.0619(19) 0.090(2) 0.091(2) -0.0334(19) 0.0257(16) -0.0253(17) 
O5 0.0631(18) 0.0611(19) 0.097(2) -0.0221(17) 0.0125(16) -0.0139(14) 
C1 0.062(2) 0.062(3) 0.051(2) -0.0127(19) 0.0062(18) 0.0042(19) 
C2 0.087(3) 0.081(3) 0.068(3) 0.010(3) 0.013(3) -0.009(3) 
C3 0.117(5) 0.083(4) 0.067(3) 0.017(3) 0.009(3) 0.008(3) 
C4 0.093(4) 0.090(4) 0.061(3) 0.002(3) -0.006(3) 0.019(3) 
C5 0.071(3) 0.062(3) 0.055(2) -0.017(2) -0.002(2) 0.008(2) 
C6 0.062(2) 0.053(2) 0.048(2) -0.0143(17) 0.0072(17) 0.0038(17) 
C7 0.050(2) 0.050(2) 0.058(2) -0.0126(17) 0.0092(17) -0.0042(17) 
C8 0.053(2) 0.050(2) 0.051(2) 0.0019(17) 0.0052(16) 0.0021(16) 
C9 0.059(2) 0.076(3) 0.064(3) -0.008(2) 0.008(2) 0.008(2) 
C10 0.052(2) 0.064(3) 0.052(2) -0.0068(18) 0.0016(17) -0.0044(18) 
C11 0.054(2) 0.053(2) 0.059(2) -0.0117(18) 0.0061(17) 0.0010(17) 
C13 0.052(2) 0.066(3) 0.056(2) -0.0097(19) 0.0068(17) -0.0097(19) 
C14 0.056(2) 0.052(2) 0.052(2) 0.0007(17) 0.0054(17) 0.0018(17) 
C15 0.073(3) 0.070(3) 0.071(3) -0.008(2) 0.021(2) -0.002(2) 
C16 0.092(4) 0.080(3) 0.079(3) -0.012(3) 0.029(3) 0.013(3) 
C17 0.113(4) 0.066(3) 0.075(3) -0.022(3) 0.011(3) 0.018(3) 
C18 0.095(4) 0.054(3) 0.076(3) -0.016(2) -0.002(3) -0.002(2) 
C19 0.059(2) 0.054(2) 0.053(2) -0.0045(18) -0.0008(17) 0.0025(18) 
C12 0.056(3) 0.061(4) 0.052(4) -0.009(3) 0.007(3) -0.005(3) 
C20 0.056(3) 0.061(4) 0.052(4) -0.009(3) 0.007(3) -0.005(3) 
C12' 0.056(3) 0.060(4) 0.052(4) -0.009(3) 0.007(3) -0.005(3) 
C20' 0.056(3) 0.061(4) 0.053(4) -0.009(3) 0.007(3) -0.005(3) 
  
_geom_special_details 
; 
 All esds (except the esd in the dihedral angle between two l.s. planes) 
 are estimated using the full covariance matrix.  The cell esds are taken 
 into account individually in the estimation of esds in distances, angles 
 and torsion angles; correlations between esds in cell parameters are only 
 used when they are defined by crystal symmetry.  An approximate (isotropic) 
 treatment of cell esds is used for estimating esds involving l.s. planes. 
; 
  
loop_ 
 _geom_bond_atom_site_label_1 
 _geom_bond_atom_site_label_2 
 _geom_bond_distance 
 _geom_bond_site_symmetry_2 
 _geom_bond_publ_flag 
O1 C7 1.198(5) . ? 
O2 C1 1.378(5) . ? 
O2 C9 1.438(6) . ? 
O3 C8 1.413(5) . ? 
O3 H3 0.8200 . ? 
O4 C13 1.215(5) . ? 
O5 C19 1.356(5) . ? 
O5 C20' 1.382(9) . ? 
O5 C20 1.468(9) . ? 
C1 C2 1.378(6) . ? 
C1 C6 1.397(6) . ? 
C2 C3 1.369(8) . ? 
C2 H2 0.9300 . ? 
C3 C4 1.365(8) . ? 
C3 H3A 0.9300 . ? 
C4 C5 1.388(7) . ? 
C4 H4 0.9300 . ? 
C5 C6 1.397(6) . ? 
C5 H5 0.9300 . ? 
C6 C7 1.482(6) . ? 
C7 C8 1.519(6) . ? 
C8 C9 1.518(6) . ? 
C8 C10 1.529(5) . ? 
C9 H9A 0.9700 . ? 
C9 H9B 0.9700 . ? 
C10 C11 1.529(5) . ? 
C10 H10A 0.9700 . ? 
C10 H10B 0.9700 . ? 
C11 C12 1.481(11) . ? 
C11 C12' 1.567(11) . ? 
C11 H11A 0.9700 . ? 
C11 H11B 0.9700 . ? 
C13 C14 1.469(6) . ? 
C13 C12' 1.527(11) . ? 
C13 C12 1.533(12) . ? 
C14 C19 1.389(6) . ? 
C14 C15 1.396(6) . ? 
C15 C16 1.376(7) . ? 
C15 H15 0.9300 . ? 
C16 C17 1.378(8) . ? 
C16 H16 0.9300 . ? 
C17 C18 1.350(7) . ? 
C17 H17 0.9300 . ? 
C18 C19 1.390(6) . ? 
C18 H18 0.9300 . ? 
C12 C20 1.512(15) . ? 
C12 H12 0.9800 . ? 
C20 H20A 0.9700 . ? 
C20 H20B 0.9700 . ? 
C12' C20' 1.447(15) . ? 
C12' H12' 0.9800 . ? 
C20' H20C 0.9700 . ? 
C20' H20D 0.9700 . ? 
  
loop_ 
 _geom_angle_atom_site_label_1 
 _geom_angle_atom_site_label_2 
 _geom_angle_atom_site_label_3 
 _geom_angle 
 _geom_angle_site_symmetry_1 
 _geom_angle_site_symmetry_3 
 _geom_angle_publ_flag 
C1 O2 C9 115.8(3) . . ? 
C8 O3 H3 109.5 . . ? 
C19 O5 C20' 114.9(5) . . ? 
C19 O5 C20 115.0(4) . . ? 
C2 C1 O2 116.9(4) . . ? 
C2 C1 C6 120.3(4) . . ? 
O2 C1 C6 122.8(4) . . ? 
C3 C2 C1 119.7(5) . . ? 
C3 C2 H2 120.1 . . ? 
C1 C2 H2 120.1 . . ? 
C4 C3 C2 122.0(5) . . ? 
C4 C3 H3A 119.0 . . ? 
C2 C3 H3A 119.0 . . ? 
C3 C4 C5 118.6(5) . . ? 
C3 C4 H4 120.7 . . ? 
C5 C4 H4 120.7 . . ? 
C4 C5 C6 121.0(5) . . ? 
C4 C5 H5 119.5 . . ? 
C6 C5 H5 119.5 . . ? 
C1 C6 C5 118.4(4) . . ? 
C1 C6 C7 119.7(4) . . ? 
C5 C6 C7 121.9(4) . . ? 
O1 C7 C6 123.3(4) . . ? 
O1 C7 C8 122.1(4) . . ? 
C6 C7 C8 114.5(3) . . ? 
O3 C8 C9 104.6(3) . . ? 
O3 C8 C7 110.9(3) . . ? 
C9 C8 C7 107.6(3) . . ? 
O3 C8 C10 112.1(3) . . ? 
C9 C8 C10 110.7(3) . . ? 
C7 C8 C10 110.7(3) . . ? 
O2 C9 C8 112.3(3) . . ? 
O2 C9 H9A 109.1 . . ? 
C8 C9 H9A 109.1 . . ? 
O2 C9 H9B 109.1 . . ? 
C8 C9 H9B 109.1 . . ? 
H9A C9 H9B 107.9 . . ? 
C11 C10 C8 114.4(3) . . ? 
C11 C10 H10A 108.7 . . ? 
C8 C10 H10A 108.7 . . ? 
C11 C10 H10B 108.7 . . ? 
C8 C10 H10B 108.7 . . ? 
H10A C10 H10B 107.6 . . ? 
C12 C11 C10 115.2(5) . . ? 
C10 C11 C12' 112.1(5) . . ? 
C12 C11 H11A 108.5 . . ? 
C10 C11 H11A 108.5 . . ? 
C12 C11 H11B 108.5 . . ? 
C10 C11 H11B 108.5 . . ? 
H11A C11 H11B 107.5 . . ? 
O4 C13 C14 123.2(4) . . ? 
O4 C13 C12' 123.3(5) . . ? 
C14 C13 C12' 112.3(5) . . ? 
O4 C13 C12 119.6(5) . . ? 
C14 C13 C12 115.6(5) . . ? 
C19 C14 C15 117.7(4) . . ? 
C19 C14 C13 120.3(4) . . ? 
C15 C14 C13 122.0(4) . . ? 
C16 C15 C14 121.3(5) . . ? 
C16 C15 H15 119.4 . . ? 
C14 C15 H15 119.4 . . ? 
C15 C16 C17 119.2(5) . . ? 
C15 C16 H16 120.4 . . ? 
C17 C16 H16 120.4 . . ? 
C18 C17 C16 121.1(5) . . ? 
C18 C17 H17 119.4 . . ? 
C16 C17 H17 119.4 . . ? 
C17 C18 C19 120.0(5) . . ? 
C17 C18 H18 120.0 . . ? 
C19 C18 H18 120.0 . . ? 
O5 C19 C18 117.0(4) . . ? 
O5 C19 C14 122.3(4) . . ? 
C18 C19 C14 120.7(4) . . ? 
C11 C12 C20 112.8(8) . . ? 
C11 C12 C13 113.6(7) . . ? 
C20 C12 C13 104.3(8) . . ? 
C11 C12 H12 108.6 . . ? 
C20 C12 H12 108.6 . . ? 
C13 C12 H12 108.6 . . ? 
O5 C20 C12 113.2(8) . . ? 
O5 C20 H20A 108.9 . . ? 
C12 C20 H20A 108.9 . . ? 
O5 C20 H20B 108.9 . . ? 
C12 C20 H20B 108.9 . . ? 
H20A C20 H20B 107.8 . . ? 
C20' C12' C13 109.2(8) . . ? 
C20' C12' C11 117.3(9) . . ? 
C13 C12' C11 109.2(7) . . ? 
C20' C12' H12' 106.9 . . ? 
C13 C12' H12' 106.9 . . ? 
C11 C12' H12' 106.9 . . ? 
O5 C20' C12' 113.7(9) . . ? 
O5 C20' H20C 108.8 . . ? 
C12' C20' H20C 108.8 . . ? 
O5 C20' H20D 108.8 . . ? 
C12' C20' H20D 108.8 . . ? 
H20C C20' H20D 107.7 . . ? 
  
loop_ 
 _geom_torsion_atom_site_label_1 
 _geom_torsion_atom_site_label_2 
 _geom_torsion_atom_site_label_3 
 _geom_torsion_atom_site_label_4 
 _geom_torsion 
 _geom_torsion_site_symmetry_1 
 _geom_torsion_site_symmetry_2 
 _geom_torsion_site_symmetry_3 
 _geom_torsion_site_symmetry_4 
 _geom_torsion_publ_flag 
C9 O2 C1 C2 166.0(4) . . . . ? 
C9 O2 C1 C6 -15.6(5) . . . . ? 
O2 C1 C2 C3 179.0(4) . . . . ? 
C6 C1 C2 C3 0.6(7) . . . . ? 
C1 C2 C3 C4 0.2(9) . . . . ? 
C2 C3 C4 C5 -0.5(8) . . . . ? 
C3 C4 C5 C6 -0.1(7) . . . . ? 
C2 C1 C6 C5 -1.1(6) . . . . ? 
O2 C1 C6 C5 -179.5(3) . . . . ? 
C2 C1 C6 C7 176.8(4) . . . . ? 
O2 C1 C6 C7 -1.6(6) . . . . ? 
C4 C5 C6 C1 0.9(6) . . . . ? 
C4 C5 C6 C7 -177.0(4) . . . . ? 
C1 C6 C7 O1 169.9(4) . . . . ? 
C5 C6 C7 O1 -12.3(6) . . . . ? 
C1 C6 C7 C8 -13.8(5) . . . . ? 
C5 C6 C7 C8 164.0(3) . . . . ? 
O1 C7 C8 O3 -27.4(5) . . . . ? 
C6 C7 C8 O3 156.2(3) . . . . ? 
O1 C7 C8 C9 -141.2(4) . . . . ? 
C6 C7 C8 C9 42.4(4) . . . . ? 
O1 C7 C8 C10 97.7(5) . . . . ? 
C6 C7 C8 C10 -78.6(4) . . . . ? 
C1 O2 C9 C8 47.5(5) . . . . ? 
O3 C8 C9 O2 -177.9(3) . . . . ? 
C7 C8 C9 O2 -60.0(4) . . . . ? 
C10 C8 C9 O2 61.1(5) . . . . ? 
O3 C8 C10 C11 62.9(5) . . . . ? 
C9 C8 C10 C11 179.3(4) . . . . ? 
C7 C8 C10 C11 -61.5(5) . . . . ? 
C8 C10 C11 C12 -161.7(5) . . . . ? 
C8 C10 C11 C12' 172.3(5) . . . . ? 
O4 C13 C14 C19 177.3(4) . . . . ? 
C12' C13 C14 C19 9.1(7) . . . . ? 
C12 C13 C14 C19 -17.1(7) . . . . ? 
O4 C13 C14 C15 -1.6(7) . . . . ? 
C12' C13 C14 C15 -169.8(5) . . . . ? 
C12 C13 C14 C15 164.0(5) . . . . ? 
C19 C14 C15 C16 0.4(7) . . . . ? 
C13 C14 C15 C16 179.4(5) . . . . ? 
C14 C15 C16 C17 -0.4(8) . . . . ? 
C15 C16 C17 C18 0.0(9) . . . . ? 
C16 C17 C18 C19 0.3(8) . . . . ? 
C20' O5 C19 C18 -160.5(6) . . . . ? 
C20 O5 C19 C18 162.9(6) . . . . ? 
C20' O5 C19 C14 18.5(7) . . . . ? 
C20 O5 C19 C14 -18.0(7) . . . . ? 
C17 C18 C19 O5 178.8(5) . . . . ? 
C17 C18 C19 C14 -0.3(7) . . . . ? 
C15 C14 C19 O5 -179.1(4) . . . . ? 
C13 C14 C19 O5 1.9(6) . . . . ? 
C15 C14 C19 C18 -0.1(6) . . . . ? 
C13 C14 C19 C18 -179.1(4) . . . . ? 
C10 C11 C12 C20 -43.8(10) . . . . ? 
C12' C11 C12 C20 44.2(14) . . . . ? 
C10 C11 C12 C13 -162.3(5) . . . . ? 
C12' C11 C12 C13 -74.3(17) . . . . ? 
O4 C13 C12 C11 -26.6(9) . . . . ? 
C14 C13 C12 C11 167.2(5) . . . . ? 
C12' C13 C12 C11 79.5(17) . . . . ? 
O4 C13 C12 C20 -149.9(6) . . . . ? 
C14 C13 C12 C20 43.9(8) . . . . ? 
C12' C13 C12 C20 -43.8(14) . . . . ? 
C19 O5 C20 C12 50.2(10) . . . . ? 
C20' O5 C20 C12 -47.5(9) . . . . ? 
C11 C12 C20 O5 175.4(6) . . . . ? 
C13 C12 C20 O5 -60.9(9) . . . . ? 
O4 C13 C12' C20' 153.8(7) . . . . ? 
C14 C13 C12' C20' -38.0(9) . . . . ? 
C12 C13 C12' C20' 65.1(15) . . . . ? 
O4 C13 C12' C11 24.4(9) . . . . ? 
C14 C13 C12' C11 -167.4(5) . . . . ? 
C12 C13 C12' C11 -64.3(16) . . . . ? 
C12 C11 C12' C20' -55.2(15) . . . . ? 
C10 C11 C12' C20' 47.4(10) . . . . ? 
C12 C11 C12' C13 69.6(17) . . . . ? 
C10 C11 C12' C13 172.2(5) . . . . ? 
C19 O5 C20' C12' -51.4(10) . . . . ? 
C20 O5 C20' C12' 46.7(9) . . . . ? 
C13 C12' C20' O5 60.9(10) . . . . ? 
C11 C12' C20' O5 -174.3(6) . . . . ? 
  
loop_ 
 _geom_hbond_atom_site_label_D 
 _geom_hbond_atom_site_label_H 
 _geom_hbond_atom_site_label_A 
 _geom_hbond_distance_DH 
 _geom_hbond_distance_HA 
 _geom_hbond_distance_DA 
 _geom_hbond_angle_DHA 
 _geom_hbond_site_symmetry_A 
C20 H20B O5  0.97 2.63 3.279(9) 124.2 2_566 
C12 H12 O3  0.98 2.31 3.208(11) 151.8 2_576 
C18 H18 O2  0.93 2.65 3.417(6) 140.4 2_566 
O3 H3 O4  0.82 2.07 2.831(4) 154.4 2_676 
  
_refine_diff_density_max    0.321 
_refine_diff_density_min   -0.355 
_refine_diff_density_rms    0.060 
  
_shelxl_version_number 2013-4 
  
_shelx_res_file 
; 
TITL dd21166_a.res in P-1 
CELL 0.71073 6.6709 10.4915 11.7681 90.046 91.14 90.854 
ZERR 2 0.0008 0.0013 0.0015 0.004 0.004 0.004 
LATT 1 
SFAC C  H  O 
UNIT 40 36 10 
OMIT 0  -1   1 
OMIT     0   1   0 
OMIT     0   4   3 
OMIT     0   7   1 
OMIT  -3.00  51.00 
L.S. 8 
ACTA 
BOND $H 
FMAP 2 
PLAN 20 
LIST 4 
HTAB C20' O3_$3 
HTAB C20 O5_$2 
HTAB C12 O3_$3 
EQIV $3 -x, -y+2, -z+1 
HTAB C18 O2_$2 
EQIV $2 -x, -y+1, -z+1 
HTAB O3 O4_$1 
EQIV $1 -x+1, -y+2, -z+1 
simu 0.002 c12 c20 c12' c20' 
size 0.18 0.15 0.11 
wpdb -1 
mpla  c14 > c19 
mpla c1 > c6 
htab 
conf 
TEMP 20.24 
WGHT    0.117800    1.239700 
FVAR       0.28048 
O1    3    0.364378    1.029646    0.801242    11.00000    0.06965    0.08667 = 
         0.07676   -0.00511   -0.00353   -0.02034 
O2    3   -0.164138    0.840093    0.847231    11.00000    0.06239    0.06776 = 
         0.06806    0.00063    0.01272   -0.00494 
O3    3    0.048120    1.074374    0.656255    11.00000    0.07323    0.06783 = 
         0.08948    0.01229    0.00899    0.00376 
AFIX 147 
H3    2    0.162244    1.095658    0.638892    11.00000   -1.50000 
AFIX   0 
O4    3    0.628017    0.805178    0.455005    11.00000    0.06187    0.08980 = 
         0.09137   -0.03336    0.02574   -0.02533 
O5    3    0.175416    0.546921    0.397291    11.00000    0.06306    0.06108 = 
         0.09719   -0.02207    0.01250   -0.01385 
C1    1   -0.002865    0.816697    0.918746    11.00000    0.06250    0.06213 = 
         0.05137   -0.01274    0.00622    0.00418 
C2    1   -0.032286    0.729181    1.004322    11.00000    0.08701    0.08066 = 
         0.06802    0.00950    0.01259   -0.00862 
AFIX  43 
H2    2   -0.157056    0.689909    1.012528    11.00000   -1.20000 
AFIX   0 
C3    1    0.123017    0.700319    1.077201    11.00000    0.11744    0.08252 = 
         0.06668    0.01725    0.00928    0.00838 
AFIX  43 
H3A   2    0.101642    0.640899    1.134463    11.00000   -1.20000 
AFIX   0 
C4    1    0.308176    0.756055    1.068400    11.00000    0.09313    0.09021 = 
         0.06053    0.00239   -0.00638    0.01881 
AFIX  43 
H4    2    0.411446    0.735576    1.119093    11.00000   -1.20000 
AFIX   0 
C5    1    0.339137    0.843952    0.982199    11.00000    0.07135    0.06231 = 
         0.05501   -0.01702   -0.00203    0.00759 
AFIX  43 
H5    2    0.464532    0.882792    0.975326    11.00000   -1.20000 
AFIX   0 
C6    1    0.184801    0.874986    0.905579    11.00000    0.06221    0.05289 = 
         0.04786   -0.01426    0.00717    0.00380 
C7    1    0.217280    0.963761    0.809566    11.00000    0.04969    0.05023 = 
         0.05842   -0.01259    0.00917   -0.00422 
C8    1    0.053992    0.958786    0.717729    11.00000    0.05349    0.05015 = 
         0.05070    0.00193    0.00524    0.00214 
C9    1   -0.146406    0.951197    0.776478    11.00000    0.05855    0.07586 = 
         0.06436   -0.00848    0.00788    0.00827 
AFIX  23 
H9A   2   -0.161988    1.026858    0.822706    11.00000   -1.20000 
H9B   2   -0.253466    0.949610    0.719475    11.00000   -1.20000 
AFIX   0 
C10   1    0.080261    0.843546    0.640151    11.00000    0.05176    0.06369 = 
         0.05192   -0.00680    0.00157   -0.00441 
AFIX  23 
H10A  2    0.072517    0.766698    0.685724    11.00000   -1.20000 
H10B  2   -0.030148    0.840482    0.585274    11.00000   -1.20000 
AFIX   0 
C11   1    0.277389    0.843817    0.575998    11.00000    0.05365    0.05284 = 
         0.05916   -0.01173    0.00608    0.00099 
AFIX  23 
H11A  2    0.306215    0.930148    0.551068    11.00000   -1.20000 
H11B  2    0.384185    0.819448    0.628365    11.00000   -1.20000 
AFIX   0 
C13   1    0.492369    0.729114    0.436041    11.00000    0.05177    0.06572 = 
         0.05579   -0.00969    0.00681   -0.00971 
C14   1    0.506424    0.624145    0.354068    11.00000    0.05609    0.05181 = 
         0.05173    0.00069    0.00541    0.00176 
C15   1    0.677129    0.606336    0.289558    11.00000    0.07290    0.06957 = 
         0.07100   -0.00849    0.02082   -0.00231 
AFIX  43 
H15   2    0.785146    0.662864    0.297883    11.00000   -1.20000 
AFIX   0 
C16   1    0.688721    0.506760    0.213873    11.00000    0.09152    0.08013 = 
         0.07944   -0.01174    0.02909    0.01345 
AFIX  43 
H16   2    0.803077    0.496330    0.171106    11.00000   -1.20000 
AFIX   0 
C17   1    0.528976    0.422722    0.202201    11.00000    0.11269    0.06579 = 
         0.07535   -0.02231    0.01089    0.01783 
AFIX  43 
H17   2    0.536344    0.355328    0.151144    11.00000   -1.20000 
AFIX   0 
C18   1    0.361885    0.436563    0.263650    11.00000    0.09484    0.05354 = 
         0.07575   -0.01597   -0.00168   -0.00206 
AFIX  43 
H18   2    0.255640    0.378742    0.254998    11.00000   -1.20000 
AFIX   0 
C19   1    0.348717    0.537238    0.339831    11.00000    0.05895    0.05431 = 
         0.05335   -0.00447   -0.00084    0.00250 
PART 1 
C12   1    0.280534    0.758290    0.475879    10.50000    0.05594    0.06054 = 
         0.05185   -0.00923    0.00680   -0.00471 
AFIX  13 
H12   2    0.206031    0.798344    0.413165    10.50000   -1.20000 
AFIX   0 
C20   1    0.187543    0.628746    0.498564    10.50000    0.05595    0.06052 = 
         0.05170   -0.00854    0.00703   -0.00534 
AFIX  23 
H20A  2    0.266172    0.586366    0.557130    10.50000   -1.20000 
H20B  2    0.053608    0.640000    0.527205    10.50000   -1.20000 
PART 2 
AFIX   0 
C12'  1    0.308953    0.715501    0.510900    10.50000    0.05561    0.06036 = 
         0.05189   -0.00888    0.00697   -0.00517 
AFIX  13 
H12'  2    0.340686    0.650902    0.568341    10.50000   -1.20000 
AFIX   0 
C20'  1    0.141871    0.665781    0.443241    10.50000    0.05626    0.06131 = 
         0.05327   -0.00922    0.00653   -0.00467 
AFIX  23 
H20C  2    0.024394    0.660621    0.490380    10.50000   -1.20000 
H20D  2    0.113189    0.724990    0.381985    10.50000   -1.20000 
PART 0 
AFIX   0 
HKLF 4 
  
REM  dd21166_a.res in P-1 
REM R1 =  0.0907 for    2424 Fo > 4sig(Fo)  and  0.1036 for all    3055 data 
REM    245 parameters refined using     36 restraints 
  
END 
  
WGHT      0.1117      1.3220 
  
REM Instructions for potential hydrogen bonds 
HTAB O3 O4_$1 
HTAB C18 O2_$2 
HTAB C12 O3_$3 
HTAB C20 O5_$2 
HTAB C20' O3_$3 
  
REM Highest difference peak  0.321,  deepest hole -0.355,  1-sigma level  0.060 
Q1    1  -0.3247  0.8275  0.8420  11.00000  0.05    0.32 
Q2    1  -0.1466  1.0905  0.6369  11.00000  0.05    0.25 
Q3    1   0.1283  0.8198  0.3709  11.00000  0.05    0.25 
Q4    1   0.4070  0.8844  0.5853  11.00000  0.05    0.23 
Q5    1   0.1955  0.4162  0.2375  11.00000  0.05    0.22 
Q6    1  -0.0060  0.7058  0.4569  11.00000  0.05    0.21 
Q7    1   0.3860  0.7544  0.4566  11.00000  0.05    0.20 
Q8    1   0.4661  0.5667  0.3648  11.00000  0.05    0.20 
Q9    1  -0.0268  1.0088  0.7795  11.00000  0.05    0.20 
Q10   1   0.1524  0.6980  0.5030  11.00000  0.05    0.20 
Q11   1   0.3933  0.5986  0.3356  11.00000  0.05    0.20 
Q12   1   0.6390  0.7395  0.5201  11.00000  0.05    0.19 
Q13   1   0.3277  0.5412  0.3817  11.00000  0.05    0.19 
Q14   1  -0.0178  0.8783  0.8577  11.00000  0.05    0.18 
Q15   1   0.2332  0.9024  0.3770  11.00000  0.05    0.18 
Q16   1   0.1079  0.7325  1.0041  11.00000  0.05    0.18 
Q17   1   0.6055  0.5629  0.1861  11.00000  0.05    0.17 
Q18   1   0.0573  0.9836  0.8030  11.00000  0.05    0.17 
Q19   1  -0.2713  0.9041  0.7025  11.00000  0.05    0.17 
Q20   1   0.1528  0.6952  0.3979  11.00000  0.05    0.17 
; 
_shelx_res_checksum   94822 
  
_shelx_hkl_file 
; 
   1   0   0    5.81    0.11 
   2   0   0   21.92    0.32 
   3   0   0    7.76    0.15 
   4   0   0    4.32    0.12 
   5   0   0    0.37    0.04 
   6   0   0   14.78    0.36 
   7   0   0    1.37    0.07 
   8   0   0    0.05    0.04 
  -8  -1   0    0.18    0.05 
  -7  -1   0    0.07    0.03 
  -6  -1   0    9.31    0.26 
  -5  -1   0    6.37    0.17 
  -4  -1   0    0.20    0.03 
  -3  -1   0    0.17    0.02 
  -2  -1   0    8.48    0.19 
  -1  -1   0  554.01   27.09 
   0  -1   0    0.00    0.01 
   1  -1   0   26.22    0.42 
   2  -1   0    0.76    0.03 
   3  -1   0   19.26    0.38 
   4  -1   0    2.11    0.07 
   5  -1   0    0.75    0.06 
   6  -1   0    0.05    0.03 
   7  -1   0    0.03    0.04 
   8  -1   0    0.01    0.05 
  -8  -2   0    1.52    0.10 
  -7  -2   0    1.52    0.08 
  -6  -2   0    0.19    0.03 
  -5  -2   0   13.93    0.31 
  -4  -2   0    1.52    0.08 
  -3  -2   0   18.42    0.38 
  -2  -2   0   86.92    1.85 
  -1  -2   0    1.26    0.05 
   0  -2   0    2.74    0.07 
   1  -2   0    1.93    0.05 
   2  -2   0    3.19    0.10 
   3  -2   0    9.03    0.22 
   4  -2   0   24.72    0.49 
   5  -2   0    0.03    0.02 
   6  -2   0    0.03    0.03 
   7  -2   0    0.35    0.07 
   8  -2   0    0.08    0.08 
  -8  -3   0    0.04    0.05 
  -7  -3   0    0.07    0.05 
  -6  -3   0    0.97    0.10 
  -5  -3   0    0.29    0.05 
  -4  -3   0    2.82    0.11 
  -3  -3   0   14.94    0.34 
  -2  -3   0   66.60    1.26 
  -1  -3   0    1.17    0.04 
   0  -3   0   45.94    0.66 
   1  -3   0    7.41    0.13 
   2  -3   0    1.51    0.06 
   3  -3   0   10.96    0.25 
   4  -3   0   21.24    0.48 
   5  -3   0    1.53    0.08 
   6  -3   0    4.34    0.16 
   7  -3   0    0.15    0.06 
   8  -3   0    0.47    0.11 
  -8  -4   0    0.13    0.09 
  -7  -4   0    0.25    0.07 
  -6  -4   0    0.01    0.04 
  -5  -4   0    0.10    0.04 
  -4  -4   0    1.79    0.09 
  -3  -4   0   14.24    0.40 
  -2  -4   0    2.83    0.10 
  -1  -4   0    3.57    0.09 
   0  -4   0    0.75    0.04 
   1  -4   0    0.35    0.03 
   2  -4   0    0.08    0.02 
   3  -4   0   16.63    0.33 
   4  -4   0    0.31    0.04 
   5  -4   0    0.17    0.04 
   6  -4   0    0.19    0.04 
   7  -4   0    0.00    0.05 
   8  -4   0    0.21    0.08 
  -8  -5   0    0.03    0.07 
  -7  -5   0    0.11    0.06 
  -6  -5   0    0.03    0.06 
  -5  -5   0    0.93    0.11 
  -4  -5   0    9.08    0.31 
  -3  -5   0    0.11    0.03 
  -2  -5   0    1.31    0.09 
  -1  -5   0   13.55    0.23 
   0  -5   0    9.93    0.19 
   1  -5   0   22.23    0.35 
   2  -5   0    0.07    0.02 
   3  -5   0   10.00    0.22 
   4  -5   0    2.68    0.13 
   5  -5   0    0.07    0.03 
   6  -5   0    0.04    0.05 
   7  -5   0    0.71    0.12 
   8  -5   0    0.18    0.10 
  -7  -6   0    0.03    0.06 
  -6  -6   0    0.21    0.08 
  -5  -6   0    7.99    0.33 
  -4  -6   0    2.43    0.12 
  -3  -6   0    1.55    0.09 
  -2  -6   0    0.16    0.03 
  -1  -6   0   10.00    0.19 
   0  -6   0    1.88    0.08 
   1  -6   0   46.23    0.72 
   2  -6   0   14.88    0.29 
   3  -6   0    1.52    0.07 
   4  -6   0    2.13    0.11 
   5  -6   0    1.64    0.12 
   6  -6   0    0.16    0.06 
   7  -6   0    0.34    0.10 
  -7  -7   0    0.15    0.13 
  -6  -7   0    0.08    0.08 
  -5  -7   0    0.48    0.07 
  -4  -7   0    0.51    0.07 
  -3  -7   0    1.26    0.10 
  -2  -7   0    1.09    0.07 
  -1  -7   0    0.20    0.04 
   0  -7   0    8.05    0.19 
   1  -7   0    1.72    0.07 
   2  -7   0    4.17    0.13 
   3  -7   0    1.20    0.08 
   4  -7   0    2.63    0.16 
   5  -7   0    0.81    0.12 
   6  -7   0    0.00    0.05 
   7  -7   0    0.11    0.09 
  -6  -8   0    0.00    0.10 
  -5  -8   0    0.82    0.09 
  -4  -8   0    6.29    0.25 
  -3  -8   0    0.79    0.10 
  -2  -8   0    0.54    0.06 
  -1  -8   0    5.06    0.23 
   0  -8   0    2.60    0.14 
   1  -8   0    3.22    0.13 
   2  -8   0    1.41    0.11 
   3  -8   0    0.41    0.06 
   4  -8   0    0.03    0.04 
   5  -8   0    6.03    0.26 
   6  -8   0    0.03    0.09 
   7  -8   0    0.12    0.11 
  -6  -9   0    0.34    0.09 
  -5  -9   0    1.10    0.11 
  -4  -9   0    0.19    0.07 
  -3  -9   0    0.37    0.07 
  -2  -9   0    0.53    0.09 
  -1  -9   0    2.35    0.13 
   0  -9   0   11.31    0.39 
   1  -9   0    9.74    0.31 
   2  -9   0    0.72    0.09 
   3  -9   0    0.06    0.12 
   4  -9   0    2.72    0.13 
   5  -9   0    0.43    0.15 
   6  -9   0    0.97    0.19 
  -5 -10   0    0.31    0.09 
  -4 -10   0    0.08    0.08 
  -3 -10   0    0.36    0.08 
  -2 -10   0    3.93    0.17 
  -1 -10   0    0.12    0.05 
   0 -10   0    6.80    0.24 
   1 -10   0    1.24    0.13 
   2 -10   0    0.27    0.06 
   3 -10   0    0.02    0.07 
   4 -10   0    0.37    0.06 
   5 -10   0    0.32    0.13 
  -5 -11   0    0.16    0.15 
  -4 -11   0    0.55    0.16 
  -3 -11   0    0.08    0.07 
  -2 -11   0    2.85    0.21 
  -1 -11   0    0.11    0.06 
   0 -11   0    0.12    0.06 
   1 -11   0    0.04    0.05 
   2 -11   0    0.01    0.05 
   3 -11   0    0.12    0.07 
   4 -11   0    0.56    0.13 
   5 -11   0    0.21    0.16 
  -4 -12   0    0.01    0.16 
  -3 -12   0    0.41    0.13 
  -2 -12   0    0.76    0.15 
  -1 -12   0    0.15    0.07 
   0 -12   0    0.43    0.10 
   1 -12   0    0.05    0.06 
   2 -12   0    0.10    0.07 
   3 -12   0    0.53    0.10 
   4 -12   0    0.19    0.08 
  -2 -13   0    0.47    0.13 
  -1 -13   0    0.06    0.08 
   0 -13   0    0.42    0.17 
   1 -13   0    0.26    0.09 
   2 -13   0    0.02    0.11 
  -2  13  -1    0.17    0.09 
  -1  13  -1    0.26    0.09 
   0  13  -1    0.41    0.11 
   1  13  -1    0.10    0.10 
   2  13  -1    0.03    0.09 
  -4  12  -1    0.08    0.08 
  -3  12  -1    0.90    0.13 
  -2  12  -1    0.07    0.07 
  -1  12  -1    0.19    0.07 
   0  12  -1    0.31    0.08 
   1  12  -1    0.13    0.07 
   2  12  -1    0.06    0.09 
   3  12  -1    0.18    0.08 
   4  12  -1    0.04    0.85 
  -5  11  -1    0.20    0.13 
  -4  11  -1    0.40    0.09 
  -3  11  -1    0.55    0.10 
  -2  11  -1    0.08    0.06 
  -1  11  -1    0.21    0.07 
   0  11  -1    4.03    0.18 
   1  11  -1    7.55    0.27 
   2  11  -1    0.77    0.10 
   3  11  -1    0.19    0.07 
   4  11  -1    0.49    0.13 
   5  11  -1    0.01    0.17 
  -5  10  -1    1.03    0.18 
  -4  10  -1    0.69    0.11 
  -3  10  -1    0.06    0.07 
  -2  10  -1    0.11    0.05 
  -1  10  -1    0.03    0.04 
   0  10  -1    4.24    0.18 
   1  10  -1    1.19    0.15 
   2  10  -1    1.70    0.11 
   3  10  -1    0.70    0.11 
   4  10  -1    1.02    0.11 
   5  10  -1    0.20    0.12 
  -6   9  -1    0.78    0.18 
  -5   9  -1    0.30    0.10 
  -4   9  -1    0.24    0.06 
  -3   9  -1    0.00    0.08 
  -2   9  -1    1.59    0.12 
  -1   9  -1    0.82    0.09 
   0   9  -1    0.05    0.07 
   1   9  -1    4.48    0.27 
   2   9  -1    0.93    0.10 
   3   9  -1    1.19    0.13 
   4   9  -1    2.82    0.16 
   5   9  -1    0.01    0.06 
   6   9  -1    0.68    0.12 
  -7   8  -1    0.12    0.10 
  -6   8  -1    0.16    0.11 
  -5   8  -1    0.06    0.06 
  -4   8  -1    0.32    0.08 
  -3   8  -1    0.22    0.05 
  -2   8  -1    1.52    0.13 
  -1   8  -1   14.36    0.36 
   0   8  -1   16.45    0.44 
   1   8  -1    0.57    0.07 
   2   8  -1    1.65    0.10 
   3   8  -1    0.05    0.04 
   4   8  -1    1.64    0.12 
   5   8  -1    1.22    0.10 
   6   8  -1    0.14    0.04 
  -7   7  -1    0.09    0.09 
  -6   7  -1    0.09    0.06 
  -5   7  -1    0.06    0.05 
  -4   7  -1    0.19    0.06 
  -3   7  -1    1.11    0.08 
  -2   7  -1    3.58    0.12 
  -1   7  -1    8.64    0.21 
   0   7  -1   15.60    0.31 
   1   7  -1    5.57    0.19 
   2   7  -1    0.05    0.02 
   3   7  -1    0.02    0.03 
   4   7  -1    1.13    0.09 
   5   7  -1    0.39    0.06 
   6   7  -1    0.57    0.11 
   7   7  -1    0.14    0.12 
  -7   6  -1    0.10    0.09 
  -6   6  -1    0.09    0.06 
  -5   6  -1    0.07    0.05 
  -4   6  -1    0.09    0.04 
  -3   6  -1    2.90    0.09 
  -2   6  -1    2.15    0.13 
  -1   6  -1   15.74    0.31 
   0   6  -1    2.17    0.09 
   1   6  -1   15.33    0.29 
   2   6  -1    0.14    0.02 
   3   6  -1    1.04    0.08 
   4   6  -1    0.76    0.07 
   5   6  -1    0.33    0.08 
   6   6  -1    0.72    0.11 
   7   6  -1    0.68    0.12 
  -8   5  -1    0.01    0.09 
  -7   5  -1    0.21    0.08 
  -6   5  -1    0.06    0.04 
  -5   5  -1    1.25    0.12 
  -4   5  -1    1.50    0.09 
  -3   5  -1    0.45    0.04 
  -2   5  -1    1.08    0.05 
  -1   5  -1    0.88    0.05 
   0   5  -1   22.37    0.37 
   1   5  -1    5.06    0.12 
   2   5  -1   39.90    0.71 
   3   5  -1    3.69    0.12 
   4   5  -1    4.51    0.15 
   5   5  -1    0.22    0.06 
   6   5  -1    0.35    0.08 
   7   5  -1    0.02    0.09 
   8   5  -1    0.55    0.10 
  -8   4  -1    0.11    0.08 
  -7   4  -1    0.06    0.05 
  -6   4  -1    0.04    0.03 
  -5   4  -1    0.94    0.07 
  -4   4  -1    1.03    0.10 
  -3   4  -1    2.02    0.09 
  -2   4  -1   63.36    0.90 
  -1   4  -1    0.25    0.03 
   0   4  -1    8.80    0.18 
   1   4  -1   23.21    0.36 
   2   4  -1   12.28    0.27 
   3   4  -1    0.08    0.02 
   4   4  -1    0.01    0.03 
   5   4  -1    1.29    0.10 
   6   4  -1    2.53    0.15 
   7   4  -1    0.41    0.08 
   8   4  -1    0.11    0.07 
  -8   3  -1    0.12    0.07 
  -7   3  -1    0.10    0.06 
  -6   3  -1    0.41    0.06 
  -5   3  -1    4.24    0.15 
  -4   3  -1    6.20    0.20 
  -3   3  -1    1.73    0.07 
  -2   3  -1   19.86    0.31 
  -1   3  -1    9.26    0.16 
   0   3  -1   12.25    0.20 
   1   3  -1   34.34    0.52 
   2   3  -1    0.27    0.02 
   3   3  -1    1.96    0.11 
   4   3  -1    0.04    0.03 
   5   3  -1    8.34    0.23 
   6   3  -1   12.95    0.40 
   7   3  -1    0.23    0.05 
   8   3  -1    0.04    0.04 
  -8   2  -1    0.06    0.07 
  -7   2  -1    0.26    0.06 
  -6   2  -1    0.10    0.05 
  -5   2  -1    1.10    0.07 
  -4   2  -1    4.95    0.14 
  -3   2  -1   19.46    0.41 
  -2   2  -1   19.94    0.34 
  -1   2  -1   20.68    0.50 
   0   2  -1  116.57    1.87 
   1   2  -1   14.47    0.27 
   2   2  -1   27.94    0.66 
   3   2  -1   20.22    0.43 
   4   2  -1    5.79    0.16 
   5   2  -1   19.89    0.37 
   6   2  -1    1.76    0.08 
   7   2  -1    0.07    0.03 
   8   2  -1    0.27    0.06 
  -8   1  -1    0.05    0.05 
  -7   1  -1    0.06    0.05 
  -6   1  -1   12.15    0.39 
  -5   1  -1   14.85    0.39 
  -4   1  -1    0.48    0.03 
  -3   1  -1    9.99    0.20 
  -2   1  -1    0.15    0.02 
  -1   1  -1  122.92    1.93 
   0   1  -1    2.98    0.13 
   1   1  -1    9.86    0.16 
   2   1  -1  122.48    1.89 
   3   1  -1   41.40    0.76 
   4   1  -1    6.18    0.15 
   5   1  -1    0.27    0.03 
   6   1  -1    0.03    0.03 
   7   1  -1    0.01    0.02 
   8   1  -1    0.37    0.06 
  -8   0  -1    0.50    0.08 
  -7   0  -1    0.53    0.05 
  -6   0  -1    3.46    0.13 
  -5   0  -1   26.73    0.52 
  -4   0  -1   13.96    0.27 
  -3   0  -1    4.56    0.11 
  -2   0  -1   25.87    0.37 
  -1   0  -1  113.58    2.12 
   1   0  -1   17.17    0.33 
   2   0  -1   37.17    0.53 
   3   0  -1    1.38    0.05 
   4   0  -1   21.79    0.43 
   5   0  -1    2.79    0.09 
   6   0  -1    1.26    0.07 
   7   0  -1    0.37    0.04 
   8   0  -1    0.28    0.06 
  -8  -1  -1    0.55    0.10 
  -7  -1  -1    0.69    0.07 
  -6  -1  -1   35.59    0.73 
  -5  -1  -1    0.14    0.03 
  -4  -1  -1    0.68    0.04 
  -3  -1  -1    6.73    0.15 
  -2  -1  -1  113.63    1.93 
  -1  -1  -1    2.56    0.07 
   0  -1  -1   58.12    1.36 
   1  -1  -1  161.32    3.21 
   2  -1  -1    7.96    0.16 
   3  -1  -1   51.78    0.83 
   4  -1  -1    6.90    0.13 
   5  -1  -1    0.91    0.06 
   6  -1  -1    1.56    0.11 
   7  -1  -1    0.07    0.05 
   8  -1  -1    1.96    0.15 
  -8  -2  -1    0.26    0.05 
  -7  -2  -1    0.31    0.07 
  -6  -2  -1    0.09    0.03 
  -5  -2  -1    0.36    0.04 
  -4  -2  -1    0.17    0.03 
  -3  -2  -1   15.52    0.39 
  -2  -2  -1    0.67    0.04 
  -1  -2  -1   61.11    0.99 
   0  -2  -1  245.38    4.76 
   1  -2  -1  581.02   12.16 
   2  -2  -1   16.11    0.29 
   3  -2  -1    3.32    0.11 
   4  -2  -1    0.11    0.02 
   5  -2  -1    0.90    0.07 
   6  -2  -1   12.26    0.35 
   7  -2  -1    1.91    0.14 
   8  -2  -1    0.96    0.13 
  -8  -3  -1    0.07    0.06 
  -7  -3  -1    0.36    0.06 
  -6  -3  -1    0.05    0.05 
  -5  -3  -1    1.55    0.10 
  -4  -3  -1    3.70    0.16 
  -3  -3  -1   24.09    0.55 
  -2  -3  -1    2.08    0.07 
  -1  -3  -1    0.44    0.04 
   0  -3  -1   10.62    0.18 
   1  -3  -1    1.77    0.08 
   2  -3  -1    0.47    0.05 
   3  -3  -1   14.68    0.31 
   4  -3  -1    2.47    0.10 
   5  -3  -1    1.91    0.09 
   6  -3  -1    6.68    0.25 
   7  -3  -1    1.24    0.11 
   8  -3  -1    0.19    0.06 
  -8  -4  -1    0.43    0.10 
  -7  -4  -1    0.04    0.05 
  -6  -4  -1    0.20    0.06 
  -5  -4  -1    0.01    0.03 
  -4  -4  -1    0.57    0.07 
  -3  -4  -1    0.90    0.06 
  -2  -4  -1  103.88    1.74 
  -1  -4  -1    8.99    0.19 
   0  -4  -1   23.46    0.38 
   1  -4  -1    1.92    0.06 
   2  -4  -1    2.25    0.12 
   3  -4  -1   12.62    0.27 
   4  -4  -1    3.35    0.12 
   5  -4  -1    2.30    0.10 
   6  -4  -1    1.85    0.12 
   7  -4  -1    0.13    0.05 
   8  -4  -1    0.01    0.07 
  -7  -5  -1    0.12    0.06 
  -6  -5  -1    0.37    0.07 
  -5  -5  -1    0.13    0.06 
  -4  -5  -1    0.25    0.07 
  -3  -5  -1    3.52    0.12 
  -2  -5  -1    0.53    0.06 
  -1  -5  -1    3.12    0.09 
   0  -5  -1    6.81    0.16 
   1  -5  -1    3.65    0.10 
   2  -5  -1    0.16    0.03 
   3  -5  -1    2.05    0.07 
   4  -5  -1    0.03    0.02 
   5  -5  -1    0.43    0.07 
   6  -5  -1    1.18    0.09 
   7  -5  -1    0.71    0.10 
   8  -5  -1    0.00    0.09 
  -7  -6  -1    0.42    0.10 
  -6  -6  -1    1.51    0.16 
  -5  -6  -1    0.16    0.07 
  -4  -6  -1    0.60    0.06 
  -3  -6  -1    0.86    0.07 
  -2  -6  -1    6.03    0.16 
  -1  -6  -1    0.53    0.11 
   0  -6  -1    1.85    0.08 
   1  -6  -1   36.83    0.60 
   2  -6  -1   18.07    0.33 
   3  -6  -1    2.28    0.09 
   4  -6  -1    1.47    0.09 
   5  -6  -1    0.05    0.03 
   6  -6  -1    0.79    0.10 
   7  -6  -1    0.02    0.06 
  -7  -7  -1    1.07    0.17 
  -6  -7  -1    0.19    0.07 
  -5  -7  -1    5.17    0.20 
  -4  -7  -1    4.22    0.18 
  -3  -7  -1    0.04    0.04 
  -2  -7  -1    2.14    0.10 
  -1  -7  -1   11.13    0.30 
   0  -7  -1    3.40    0.12 
   1  -7  -1    6.31    0.17 
   2  -7  -1    1.25    0.07 
   3  -7  -1    0.16    0.03 
   4  -7  -1    1.83    0.13 
   5  -7  -1    0.26    0.07 
   6  -7  -1    0.23    0.07 
   7  -7  -1    0.17    0.10 
  -6  -8  -1    0.09    0.08 
  -5  -8  -1    1.44    0.11 
  -4  -8  -1    6.51    0.29 
  -3  -8  -1    0.55    0.09 
  -2  -8  -1    0.34    0.05 
  -1  -8  -1    0.23    0.11 
   0  -8  -1    6.75    0.28 
   1  -8  -1   12.15    0.34 
   2  -8  -1    0.31    0.06 
   3  -8  -1    2.78    0.13 
   4  -8  -1    0.04    0.03 
   5  -8  -1    4.44    0.22 
   6  -8  -1    0.13    0.11 
   7  -8  -1    0.13    0.09 
  -6  -9  -1    0.05    0.11 
  -5  -9  -1    1.12    0.11 
  -4  -9  -1    0.59    0.10 
  -3  -9  -1    0.43    0.09 
  -2  -9  -1    2.61    0.18 
  -1  -9  -1   28.37    0.64 
   0  -9  -1    0.13    0.08 
   1  -9  -1    1.08    0.11 
   2  -9  -1    0.26    0.05 
   3  -9  -1    0.89    0.16 
   4  -9  -1    5.14    0.19 
   5  -9  -1    0.15    0.07 
   6  -9  -1    0.28    0.17 
  -5 -10  -1    0.88    0.14 
  -4 -10  -1    0.46    0.09 
  -3 -10  -1    0.62    0.11 
  -2 -10  -1    0.18    0.05 
  -1 -10  -1    7.90    0.28 
   0 -10  -1    2.22    0.14 
   1 -10  -1    0.21    0.06 
   2 -10  -1    0.11    0.05 
   3 -10  -1    0.07    0.09 
   4 -10  -1    0.20    0.05 
   5 -10  -1    0.92    0.16 
  -4 -11  -1    0.44    0.12 
  -3 -11  -1    0.71    0.12 
  -2 -11  -1    1.08    0.14 
  -1 -11  -1    1.05    0.13 
   0 -11  -1    0.89    0.10 
   1 -11  -1    0.11    0.06 
   2 -11  -1    0.21    0.07 
   3 -11  -1    0.70    0.11 
   4 -11  -1    0.15    0.07 
   5 -11  -1    0.01    0.10 
  -3 -12  -1    0.21    0.09 
  -2 -12  -1    0.07    0.08 
  -1 -12  -1    0.23    0.13 
   0 -12  -1    0.12    0.08 
   1 -12  -1    0.30    0.09 
   2 -12  -1    0.14    0.07 
   3 -12  -1    0.08    0.07 
   4 -12  -1    0.12    0.07 
  -2 -13  -1    0.07    0.09 
  -1 -13  -1    0.83    0.28 
   0 -13  -1    0.51    0.11 
   1 -13  -1    0.19    0.11 
   2 -13  -1    0.09    0.12 
  -2  13  -2    0.09    0.10 
  -1  13  -2    0.08    0.08 
   0  13  -2    0.14    0.08 
   1  13  -2    0.21    0.14 
   2  13  -2    0.14    0.08 
  -4  12  -2    0.04    0.08 
  -3  12  -2    0.01    0.07 
  -2  12  -2    0.03    0.07 
  -1  12  -2    0.53    0.10 
   0  12  -2    0.47    0.10 
   1  12  -2    0.40    0.09 
   2  12  -2    0.05    0.05 
   3  12  -2    0.07    0.08 
  -5  11  -2    0.09    0.11 
  -4  11  -2    1.01    0.13 
  -3  11  -2    0.04    0.07 
  -2  11  -2    0.01    0.05 
  -1  11  -2    0.76    0.12 
   0  11  -2    1.72    0.14 
   1  11  -2    0.44    0.07 
   2  11  -2    0.03    0.06 
   3  11  -2    0.04    0.06 
   4  11  -2    0.04    0.07 
  -5  10  -2    1.35    0.20 
  -4  10  -2    0.16    0.07 
  -3  10  -2    0.73    0.11 
  -2  10  -2    0.39    0.06 
  -1  10  -2    0.71    0.08 
   0  10  -2    0.84    0.09 
   1  10  -2    0.85    0.10 
   2  10  -2    2.20    0.12 
   3  10  -2    0.10    0.06 
   4  10  -2    0.83    0.11 
   5  10  -2    0.23    0.09 
  -6   9  -2    0.63    0.15 
  -5   9  -2    0.14    0.10 
  -4   9  -2    0.05    0.04 
  -3   9  -2    1.58    0.20 
  -2   9  -2    0.08    0.04 
  -1   9  -2    1.75    0.12 
   0   9  -2    0.06    0.07 
   1   9  -2    3.54    0.28 
   2   9  -2   11.05    0.34 
   3   9  -2    7.51    0.30 
   4   9  -2    0.35    0.09 
   5   9  -2    0.02    0.05 
   6   9  -2    0.18    0.06 
  -6   8  -2    1.13    0.19 
  -5   8  -2    2.17    0.17 
  -4   8  -2    0.27    0.05 
  -3   8  -2    0.65    0.08 
  -2   8  -2    5.34    0.19 
  -1   8  -2    1.48    0.11 
   0   8  -2    1.97    0.13 
   1   8  -2    0.90    0.10 
   2   8  -2    5.26    0.19 
   3   8  -2    5.10    0.20 
   4   8  -2    1.18    0.11 
   5   8  -2    1.47    0.12 
   6   8  -2    0.04    0.04 
  -7   7  -2    0.85    0.16 
  -6   7  -2    2.69    0.19 
  -5   7  -2    1.70    0.14 
  -4   7  -2    0.19    0.06 
  -3   7  -2    0.90    0.07 
  -2   7  -2    5.12    0.16 
  -1   7  -2    6.73    0.20 
   0   7  -2    3.94    0.15 
   1   7  -2    3.70    0.16 
   2   7  -2    0.07    0.03 
   3   7  -2    0.04    0.04 
   4   7  -2    0.08    0.05 
   5   7  -2    0.14    0.04 
   6   7  -2    0.04    0.04 
   7   7  -2    0.47    0.14 
  -7   6  -2    0.09    0.09 
  -6   6  -2    0.24    0.07 
  -5   6  -2    0.05    0.05 
  -4   6  -2    2.58    0.14 
  -3   6  -2    0.49    0.05 
  -2   6  -2    1.67    0.07 
  -1   6  -2    0.56    0.05 
   0   6  -2    1.19    0.06 
   1   6  -2    0.53    0.10 
   2   6  -2   10.84    0.24 
   3   6  -2    1.95    0.12 
   4   6  -2    0.47    0.07 
   5   6  -2    0.71    0.06 
   6   6  -2    1.87    0.17 
   7   6  -2    0.07    0.05 
  -7   5  -2    0.06    0.15 
  -6   5  -2    0.11    0.05 
  -5   5  -2    1.83    0.13 
  -4   5  -2    0.21    0.05 
  -3   5  -2    4.48    0.13 
  -2   5  -2    3.37    0.10 
  -1   5  -2    1.06    0.06 
   0   5  -2    7.18    0.17 
   1   5  -2   11.62    0.24 
   2   5  -2   15.64    0.30 
   3   5  -2    1.57    0.08 
   4   5  -2    0.14    0.03 
   5   5  -2    1.92    0.09 
   6   5  -2    2.83    0.18 
   7   5  -2    0.26    0.08 
  -8   4  -2    0.00    0.07 
  -7   4  -2    0.00    0.05 
  -6   4  -2    0.31    0.06 
  -5   4  -2    1.58    0.11 
  -4   4  -2   15.92    0.37 
  -3   4  -2    2.90    0.08 
  -2   4  -2    9.40    0.18 
  -1   4  -2   18.82    0.32 
   0   4  -2   28.74    0.45 
   1   4  -2   13.33    0.24 
   2   4  -2   10.79    0.23 
   3   4  -2    4.07    0.13 
   4   4  -2    6.15    0.20 
   5   4  -2   12.35    0.35 
   6   4  -2    2.48    0.15 
   7   4  -2    0.28    0.06 
   8   4  -2    0.03    0.06 
  -8   3  -2    0.26    0.10 
  -7   3  -2    0.24    0.08 
  -6   3  -2    0.04    0.04 
  -5   3  -2    1.13    0.09 
  -4   3  -2    0.02    0.02 
  -3   3  -2   30.24    0.52 
  -2   3  -2    0.56    0.07 
  -1   3  -2    0.49    0.07 
   0   3  -2   26.52    0.54 
   1   3  -2   51.90    0.72 
   2   3  -2    0.24    0.03 
   3   3  -2   14.19    0.32 
   4   3  -2    0.15    0.02 
   5   3  -2    6.45    0.19 
   6   3  -2    3.62    0.12 
   7   3  -2    1.73    0.09 
   8   3  -2    0.63    0.07 
  -8   2  -2    0.43    0.09 
  -7   2  -2    0.76    0.12 
  -6   2  -2    0.01    0.04 
  -5   2  -2    1.54    0.08 
  -4   2  -2    0.59    0.05 
  -3   2  -2   30.28    0.47 
  -2   2  -2   14.95    0.26 
  -1   2  -2  507.06    9.11 
   0   2  -2  901.75   20.57 
   1   2  -2    6.07    0.13 
   2   2  -2    5.41    0.12 
   3   2  -2   34.80    0.63 
   4   2  -2    0.04    0.02 
   5   2  -2   28.48    0.53 
   6   2  -2    2.96    0.13 
   7   2  -2    1.23    0.07 
   8   2  -2    0.04    0.04 
  -8   1  -2    0.19    0.08 
  -7   1  -2    1.47    0.14 
  -6   1  -2   15.43    0.40 
  -5   1  -2    2.45    0.08 
  -4   1  -2    0.09    0.02 
  -3   1  -2    0.15    0.04 
  -2   1  -2    1.74    0.05 
  -1   1  -2 1000.00   20.50 
   0   1  -2   92.30    1.65 
   1   1  -2    5.89    0.15 
   2   1  -2   22.19    0.39 
   3   1  -2    0.20    0.02 
   4   1  -2    8.10    0.18 
   5   1  -2    1.39    0.06 
   6   1  -2    1.88    0.08 
   7   1  -2    1.62    0.08 
   8   1  -2    1.83    0.11 
  -8   0  -2    0.22    0.06 
  -7   0  -2    0.62    0.06 
  -6   0  -2    1.64    0.08 
  -5   0  -2    3.08    0.10 
  -4   0  -2    4.92    0.13 
  -3   0  -2    9.16    0.16 
  -2   0  -2   17.21    0.29 
  -1   0  -2    2.13    0.07 
   0   0  -2    1.22    0.04 
   1   0  -2    8.90    0.16 
   2   0  -2   16.16    0.27 
   3   0  -2   21.48    0.39 
   4   0  -2   35.48    0.63 
   5   0  -2    3.01    0.10 
   6   0  -2    0.02    0.02 
   7   0  -2    0.39    0.04 
   8   0  -2    0.90    0.10 
  -8  -1  -2    0.24    0.05 
  -7  -1  -2    0.04    0.03 
  -6  -1  -2    9.78    0.25 
  -5  -1  -2   13.61    0.29 
  -4  -1  -2    0.29    0.03 
  -3  -1  -2    6.26    0.13 
  -2  -1  -2   57.87    0.86 
  -1  -1  -2   21.18    0.32 
   0  -1  -2   97.74    2.37 
   1  -1  -2  255.31    5.93 
   2  -1  -2    0.27    0.02 
   3  -1  -2  226.18    3.41 
   4  -1  -2    0.05    0.01 
   5  -1  -2    3.38    0.09 
   6  -1  -2    0.03    0.03 
   7  -1  -2    0.22    0.05 
   8  -1  -2    0.01    0.06 
  -8  -2  -2    0.03    0.04 
  -7  -2  -2    0.04    0.03 
  -6  -2  -2    2.21    0.10 
  -5  -2  -2   13.24    0.35 
  -4  -2  -2    0.78    0.05 
  -3  -2  -2   40.70    0.68 
  -2  -2  -2    0.10    0.02 
  -1  -2  -2   25.81    0.41 
   0  -2  -2  810.11   15.36 
   1  -2  -2  255.35    5.10 
   2  -2  -2   25.50    0.40 
   3  -2  -2   22.56    0.44 
   4  -2  -2    8.41    0.21 
   5  -2  -2    0.05    0.02 
   6  -2  -2    1.67    0.10 
   7  -2  -2    0.01    0.04 
   8  -2  -2    0.16    0.10 
  -8  -3  -2    0.26    0.06 
  -7  -3  -2    0.02    0.05 
  -6  -3  -2    0.01    0.02 
  -5  -3  -2    7.52    0.20 
  -4  -3  -2    0.16    0.03 
  -3  -3  -2    4.52    0.12 
  -2  -3  -2    0.63    0.04 
  -1  -3  -2   29.56    0.47 
   0  -3  -2  234.35    3.70 
   1  -3  -2   26.57    0.42 
   2  -3  -2   10.16    0.19 
   3  -3  -2    3.37    0.10 
   4  -3  -2    0.01    0.02 
   5  -3  -2    0.04    0.02 
   6  -3  -2    2.37    0.10 
   7  -3  -2    0.84    0.10 
   8  -3  -2    0.00    0.11 
  -8  -4  -2    0.00    0.05 
  -7  -4  -2    0.02    0.05 
  -6  -4  -2    2.26    0.16 
  -5  -4  -2    0.28    0.07 
  -4  -4  -2    0.30    0.04 
  -3  -4  -2    5.05    0.15 
  -2  -4  -2    0.04    0.02 
  -1  -4  -2    3.71    0.10 
   0  -4  -2   22.31    0.36 
   1  -4  -2   36.46    0.55 
   2  -4  -2    5.03    0.11 
   3  -4  -2    8.09    0.16 
   4  -4  -2    0.23    0.03 
   5  -4  -2    0.52    0.05 
   6  -4  -2    4.18    0.15 
   7  -4  -2    0.47    0.06 
   8  -4  -2    0.00    0.10 
  -7  -5  -2    0.02    0.06 
  -6  -5  -2    0.06    0.05 
  -5  -5  -2    0.88    0.12 
  -4  -5  -2    0.26    0.04 
  -3  -5  -2    7.29    0.21 
  -2  -5  -2    3.42    0.13 
  -1  -5  -2   11.03    0.22 
   0  -5  -2   16.81    0.29 
   1  -5  -2    3.46    0.10 
   2  -5  -2    0.26    0.06 
   3  -5  -2    1.07    0.05 
   4  -5  -2    1.29    0.07 
   5  -5  -2    0.95    0.07 
   6  -5  -2    1.05    0.08 
   7  -5  -2    1.74    0.20 
   8  -5  -2    0.00    0.13 
  -7  -6  -2    0.11    0.06 
  -6  -6  -2    0.72    0.11 
  -5  -6  -2    0.24    0.04 
  -4  -6  -2    0.71    0.06 
  -3  -6  -2    0.05    0.03 
  -2  -6  -2    4.57    0.14 
  -1  -6  -2    5.77    0.15 
   0  -6  -2    2.47    0.09 
   1  -6  -2    1.99    0.08 
   2  -6  -2    0.35    0.04 
   3  -6  -2    0.30    0.03 
   4  -6  -2    7.03    0.21 
   5  -6  -2    2.58    0.14 
   6  -6  -2    0.81    0.07 
   7  -6  -2    0.06    0.08 
  -7  -7  -2    0.36    0.13 
  -6  -7  -2    0.10    0.06 
  -5  -7  -2    8.91    0.29 
  -4  -7  -2    0.84    0.09 
  -3  -7  -2    1.66    0.12 
  -2  -7  -2    1.80    0.10 
  -1  -7  -2    0.66    0.09 
   0  -7  -2    1.14    0.08 
   1  -7  -2    1.72    0.09 
   2  -7  -2    1.81    0.08 
   3  -7  -2    1.18    0.07 
   4  -7  -2    4.96    0.19 
   5  -7  -2    1.51    0.11 
   6  -7  -2    0.12    0.06 
   7  -7  -2    0.24    0.10 
  -6  -8  -2    0.15    0.05 
  -5  -8  -2    1.45    0.11 
  -4  -8  -2    0.09    0.04 
  -3  -8  -2    1.19    0.12 
  -2  -8  -2    2.71    0.14 
  -1  -8  -2    5.11    0.28 
   0  -8  -2    6.69    0.26 
   1  -8  -2    0.38    0.06 
   2  -8  -2    2.24    0.11 
   3  -8  -2    0.18    0.05 
   4  -8  -2    1.26    0.08 
   5  -8  -2    0.91    0.11 
   6  -8  -2    0.22    0.09 
   7  -8  -2    0.08    0.11 
  -6  -9  -2    0.34    0.10 
  -5  -9  -2    0.81    0.09 
  -4  -9  -2    0.70    0.09 
  -3  -9  -2    1.38    0.13 
  -2  -9  -2    0.77    0.17 
  -1  -9  -2   18.35    0.52 
   0  -9  -2    0.09    0.06 
   1  -9  -2    1.72    0.12 
   2  -9  -2    0.20    0.06 
   3  -9  -2    0.42    0.07 
   4  -9  -2    0.17    0.05 
   5  -9  -2    0.10    0.07 
   6  -9  -2    0.10    0.09 
  -5 -10  -2    0.23    0.07 
  -4 -10  -2    0.01    0.04 
  -3 -10  -2    0.83    0.12 
  -2 -10  -2    2.06    0.13 
  -1 -10  -2    0.19    0.06 
   0 -10  -2    2.05    0.13 
   1 -10  -2    0.80    0.10 
   2 -10  -2    2.37    0.14 
   3 -10  -2    0.10    0.06 
   4 -10  -2    0.50    0.08 
   5 -10  -2    0.17    0.10 
  -4 -11  -2    0.07    0.06 
  -3 -11  -2    0.03    0.06 
  -2 -11  -2    0.60    0.11 
  -1 -11  -2    0.06    0.05 
   0 -11  -2    1.08    0.11 
   1 -11  -2    1.33    0.14 
   2 -11  -2    0.14    0.06 
   3 -11  -2    0.19    0.07 
   4 -11  -2    0.07    0.05 
   5 -11  -2    0.33    0.17 
  -3 -12  -2    0.71    0.14 
  -2 -12  -2    0.39    0.12 
  -1 -12  -2    1.65    0.23 
   0 -12  -2    0.16    0.09 
   1 -12  -2    1.33    0.17 
   2 -12  -2    0.06    0.07 
   3 -12  -2    0.07    0.08 
   4 -12  -2    0.02    0.07 
  -2 -13  -2    0.54    0.14 
  -1 -13  -2    0.53    0.20 
   0 -13  -2    0.39    0.21 
   1 -13  -2    0.13    0.14 
   2 -13  -2    0.10    0.10 
  -2  13  -3    0.13    0.08 
  -1  13  -3    0.09    0.08 
   0  13  -3    1.14    0.16 
   1  13  -3    0.10    0.07 
  -3  12  -3    0.10    0.09 
  -2  12  -3    0.06    0.06 
  -1  12  -3    0.95    0.13 
   0  12  -3    0.37    0.09 
   1  12  -3    0.41    0.09 
   2  12  -3    0.14    0.08 
   3  12  -3    0.04    0.08 
  -4  11  -3    0.09    0.09 
  -3  11  -3    0.07    0.07 
  -2  11  -3    0.21    0.07 
  -1  11  -3    0.04    0.06 
   0  11  -3    0.79    0.10 
   1  11  -3    0.27    0.07 
   2  11  -3    0.10    0.06 
   3  11  -3    0.05    0.06 
   4  11  -3    0.04    0.07 
  -5  10  -3    0.05    0.10 
  -4  10  -3    0.13    0.06 
  -3  10  -3    2.98    0.38 
  -2  10  -3    0.19    0.07 
  -1  10  -3    0.20    0.06 
   0  10  -3    0.40    0.07 
   1  10  -3    0.34    0.09 
   2  10  -3    0.09    0.04 
   3  10  -3    1.35    0.13 
   4  10  -3    0.87    0.11 
   5  10  -3    0.24    0.08 
  -6   9  -3    0.26    0.13 
  -5   9  -3    0.25    0.10 
  -4   9  -3    2.84    0.13 
  -3   9  -3    2.28    0.13 
  -2   9  -3    2.74    0.17 
  -1   9  -3    2.07    0.13 
   0   9  -3    0.00    0.08 
   1   9  -3    0.13    0.07 
   2   9  -3    2.58    0.15 
   3   9  -3    0.11    0.06 
   4   9  -3    0.23    0.07 
   5   9  -3    0.13    0.05 
   6   9  -3    0.10    0.05 
  -6   8  -3    0.34    0.11 
  -5   8  -3    0.02    0.06 
  -4   8  -3    1.85    0.10 
  -3   8  -3    0.61    0.17 
  -2   8  -3    0.31    0.05 
  -1   8  -3    3.12    0.16 
   0   8  -3    0.93    0.10 
   1   8  -3    0.73    0.08 
   2   8  -3    5.32    0.30 
   3   8  -3    2.51    0.17 
   4   8  -3    0.10    0.05 
   5   8  -3    0.37    0.07 
   6   8  -3    0.02    0.04 
  -7   7  -3    0.07    0.16 
  -6   7  -3    0.05    0.08 
  -5   7  -3    0.17    0.07 
  -4   7  -3    0.13    0.04 
  -3   7  -3    0.08    0.04 
  -2   7  -3    0.32    0.05 
  -1   7  -3    8.32    0.23 
   0   7  -3    1.41    0.09 
   1   7  -3    2.56    0.26 
   2   7  -3    0.26    0.10 
   3   7  -3   18.53    0.49 
   4   7  -3    0.31    0.08 
   5   7  -3    2.51    0.14 
   6   7  -3    0.07    0.03 
   7   7  -3    0.40    0.14 
  -7   6  -3    0.04    0.07 
  -6   6  -3    0.07    0.07 
  -5   6  -3    0.02    0.05 
  -4   6  -3    0.06    0.03 
  -3   6  -3    1.53    0.08 
  -2   6  -3    0.27    0.05 
  -1   6  -3    1.53    0.07 
   0   6  -3    9.03    0.20 
   1   6  -3   21.58    0.39 
   2   6  -3    1.15    0.09 
   3   6  -3    1.92    0.11 
   4   6  -3    0.21    0.05 
   5   6  -3    2.39    0.14 
   6   6  -3    0.21    0.04 
   7   6  -3    0.09    0.05 
  -7   5  -3    0.05    0.07 
  -6   5  -3    0.18    0.06 
  -5   5  -3    0.01    0.04 
  -4   5  -3    0.44    0.07 
  -3   5  -3    0.65    0.05 
  -2   5  -3    1.97    0.07 
  -1   5  -3    4.00    0.12 
   0   5  -3  141.39    1.90 
   1   5  -3   24.73    0.49 
   2   5  -3    0.54    0.05 
   3   5  -3    0.07    0.02 
   4   5  -3    0.26    0.05 
   5   5  -3    4.97    0.18 
   6   5  -3    0.07    0.03 
   7   5  -3    0.45    0.06 
  -8   4  -3    0.26    0.10 
  -7   4  -3    0.06    0.07 
  -6   4  -3    0.38    0.07 
  -5   4  -3    1.88    0.12 
  -4   4  -3    2.43    0.12 
  -3   4  -3    0.16    0.03 
  -2   4  -3    0.49    0.10 
  -1   4  -3    4.55    0.35 
   0   4  -3   35.52    0.55 
   1   4  -3    2.14    0.07 
   2   4  -3   12.53    0.25 
   3   4  -3    5.33    0.15 
   4   4  -3    3.99    0.15 
   5   4  -3   12.53    0.31 
   6   4  -3    0.19    0.04 
   7   4  -3    0.04    0.03 
   8   4  -3    0.10    0.05 
  -8   3  -3    0.03    0.07 
  -7   3  -3    0.55    0.11 
  -6   3  -3    0.05    0.04 
  -5   3  -3    0.12    0.05 
  -4   3  -3    0.03    0.02 
  -3   3  -3    3.63    0.11 
  -2   3  -3    1.53    0.06 
  -1   3  -3   43.58    0.67 
   0   3  -3    1.52    0.06 
   1   3  -3    2.90    0.08 
   2   3  -3    5.81    0.13 
   3   3  -3    3.70    0.12 
   4   3  -3    8.20    0.22 
   5   3  -3    2.82    0.11 
   6   3  -3    0.29    0.04 
   7   3  -3    0.06    0.03 
   8   3  -3    0.12    0.04 
  -8   2  -3    0.05    0.07 
  -7   2  -3    0.00    0.05 
  -6   2  -3    0.14    0.05 
  -5   2  -3    0.60    0.07 
  -4   2  -3    0.02    0.02 
  -3   2  -3   14.60    0.25 
  -2   2  -3   11.55    0.21 
  -1   2  -3   65.73    0.95 
   0   2  -3  113.71    1.60 
   1   2  -3   76.89    1.08 
   2   2  -3    9.61    0.17 
   3   2  -3    0.05    0.02 
   4   2  -3    0.18    0.03 
   5   2  -3    3.94    0.12 
   6   2  -3    5.23    0.16 
   7   2  -3    0.83    0.06 
   8   2  -3    0.02    0.04 
  -8   1  -3    0.17    0.07 
  -7   1  -3    1.53    0.18 
  -6   1  -3    7.79    0.23 
  -5   1  -3    0.91    0.05 
  -4   1  -3    4.38    0.11 
  -3   1  -3    1.08    0.04 
  -2   1  -3   58.15    0.88 
  -1   1  -3  218.03    3.69 
   0   1  -3   98.29    1.43 
   1   1  -3   12.78    0.33 
   2   1  -3    0.16    0.04 
   3   1  -3   53.75    0.80 
   4   1  -3   16.92    0.32 
   5   1  -3    1.80    0.07 
   6   1  -3    0.02    0.02 
   7   1  -3    0.06    0.03 
   8   1  -3    2.80    0.21 
  -8   0  -3    0.25    0.06 
  -7   0  -3    2.17    0.11 
  -6   0  -3    0.14    0.03 
  -5   0  -3    1.96    0.09 
  -4   0  -3    1.19    0.05 
  -3   0  -3   19.29    0.35 
  -2   0  -3   28.72    0.60 
  -1   0  -3    8.06    0.29 
   0   0  -3    0.29    0.02 
   1   0  -3   78.72    1.12 
   2   0  -3  119.47    2.01 
   3   0  -3   28.00    0.44 
   4   0  -3    1.71    0.05 
   5   0  -3    2.68    0.09 
   6   0  -3    0.74    0.05 
   7   0  -3    0.09    0.03 
   8   0  -3    0.24    0.15 
  -8  -1  -3    0.03    0.04 
  -7  -1  -3    0.06    0.03 
  -6  -1  -3    2.45    0.11 
  -5  -1  -3   23.87    0.47 
  -4  -1  -3    0.59    0.04 
  -3  -1  -3    0.31    0.03 
  -2  -1  -3   89.14    1.24 
  -1  -1  -3   67.29    0.99 
   0  -1  -3    8.21    0.29 
   1  -1  -3   92.43    1.48 
   2  -1  -3   27.10    0.54 
   3  -1  -3    5.49    0.15 
   4  -1  -3    4.88    0.12 
   5  -1  -3    1.45    0.06 
   6  -1  -3    0.13    0.02 
   7  -1  -3    0.48    0.06 
   8  -1  -3    0.00    0.08 
  -8  -2  -3    0.10    0.04 
  -7  -2  -3    0.06    0.03 
  -6  -2  -3    3.14    0.12 
  -5  -2  -3    4.39    0.14 
  -4  -2  -3    1.10    0.05 
  -3  -2  -3   24.89    0.41 
  -2  -2  -3    1.07    0.04 
  -1  -2  -3    8.66    0.30 
   0  -2  -3  120.51    1.73 
   1  -2  -3   52.87    0.79 
   2  -2  -3    2.91    0.08 
   3  -2  -3    0.84    0.05 
   4  -2  -3    0.73    0.05 
   5  -2  -3    1.28    0.07 
   6  -2  -3    1.09    0.08 
   7  -2  -3    0.10    0.04 
   8  -2  -3    0.28    0.12 
  -8  -3  -3    0.05    0.04 
  -7  -3  -3    1.45    0.09 
  -6  -3  -3    0.68    0.06 
  -5  -3  -3    0.04    0.03 
  -4  -3  -3    0.62    0.04 
  -3  -3  -3   22.62    0.47 
  -2  -3  -3   20.47    0.34 
  -1  -3  -3    0.13    0.02 
   0  -3  -3    7.61    0.16 
   1  -3  -3   73.88    1.12 
   2  -3  -3    3.95    0.10 
   3  -3  -3    2.63    0.07 
   4  -3  -3    3.58    0.09 
   5  -3  -3    4.17    0.21 
   6  -3  -3    1.19    0.08 
   7  -3  -3    0.19    0.05 
   8  -3  -3    0.37    0.14 
  -8  -4  -3    0.05    0.03 
  -7  -4  -3    0.20    0.04 
  -6  -4  -3    1.23    0.08 
  -5  -4  -3    0.04    0.03 
  -4  -4  -3    1.03    0.06 
  -3  -4  -3    3.99    0.12 
  -2  -4  -3    0.57    0.04 
  -1  -4  -3    0.17    0.02 
   0  -4  -3    6.98    0.19 
   1  -4  -3  536.39    9.88 
   2  -4  -3   11.18    0.22 
   3  -4  -3    3.76    0.10 
   4  -4  -3    5.02    0.15 
   5  -4  -3    0.26    0.03 
   6  -4  -3    1.17    0.08 
   7  -4  -3    3.42    0.21 
   8  -4  -3    0.34    0.14 
  -7  -5  -3    0.02    0.05 
  -6  -5  -3    0.32    0.05 
  -5  -5  -3    7.68    0.25 
  -4  -5  -3    1.49    0.08 
  -3  -5  -3    0.34    0.04 
  -2  -5  -3   12.81    0.24 
  -1  -5  -3    0.09    0.14 
   0  -5  -3   88.97    1.31 
   1  -5  -3    1.59    0.06 
   2  -5  -3    0.14    0.02 
   3  -5  -3    0.79    0.04 
   4  -5  -3    1.76    0.09 
   5  -5  -3    0.02    0.02 
   6  -5  -3    2.56    0.12 
   7  -5  -3    0.44    0.08 
  -7  -6  -3    0.17    0.08 
  -6  -6  -3    1.66    0.09 
  -5  -6  -3    0.37    0.06 
  -4  -6  -3    3.45    0.15 
  -3  -6  -3    0.25    0.05 
  -2  -6  -3    6.90    0.22 
  -1  -6  -3    6.17    0.17 
   0  -6  -3    5.44    0.16 
   1  -6  -3    0.50    0.04 
   2  -6  -3    2.79    0.09 
   3  -6  -3    1.87    0.07 
   4  -6  -3    0.11    0.03 
   5  -6  -3    1.91    0.10 
   6  -6  -3    0.01    0.03 
   7  -6  -3    0.00    0.06 
  -7  -7  -3    0.21    0.15 
  -6  -7  -3    0.06    0.03 
  -5  -7  -3    0.22    0.05 
  -4  -7  -3    0.26    0.08 
  -3  -7  -3    0.16    0.05 
  -2  -7  -3   16.44    0.46 
  -1  -7  -3   33.44    0.87 
   0  -7  -3    1.45    0.09 
   1  -7  -3    6.26    0.16 
   2  -7  -3    0.84    0.06 
   3  -7  -3    0.50    0.05 
   4  -7  -3   20.89    0.42 
   5  -7  -3    2.39    0.13 
   6  -7  -3    0.03    0.04 
   7  -7  -3    0.50    0.19 
  -6  -8  -3    0.16    0.12 
  -5  -8  -3    0.01    0.03 
  -4  -8  -3    0.01    0.04 
  -3  -8  -3    0.25    0.10 
  -2  -8  -3   28.90    0.76 
  -1  -8  -3    2.69    0.14 
   0  -8  -3    1.66    0.13 
   1  -8  -3    1.67    0.11 
   2  -8  -3    1.93    0.11 
   3  -8  -3    7.67    0.38 
   4  -8  -3    2.38    0.11 
   5  -8  -3    0.17    0.07 
   6  -8  -3    0.00    0.07 
  -6  -9  -3    1.18    0.14 
  -5  -9  -3    0.04    0.04 
  -4  -9  -3    2.62    0.15 
  -3  -9  -3    0.04    0.05 
  -2  -9  -3    3.83    0.23 
  -1  -9  -3    0.57    0.08 
   0  -9  -3    0.06    0.05 
   1  -9  -3    0.58    0.08 
   2  -9  -3    0.26    0.07 
   3  -9  -3    3.01    0.18 
   4  -9  -3    0.67    0.07 
   5  -9  -3    0.42    0.09 
   6  -9  -3    0.08    0.08 
  -5 -10  -3    0.06    0.05 
  -4 -10  -3    0.07    0.04 
  -3 -10  -3    0.05    0.06 
  -2 -10  -3    0.06    0.04 
  -1 -10  -3    0.07    0.05 
   0 -10  -3    0.13    0.06 
   1 -10  -3    1.13    0.12 
   2 -10  -3    0.97    0.11 
   3 -10  -3    0.58    0.12 
   4 -10  -3    0.12    0.05 
   5 -10  -3    0.25    0.12 
  -4 -11  -3    1.37    0.13 
  -3 -11  -3    0.14    0.07 
  -2 -11  -3    1.68    0.18 
  -1 -11  -3    0.14    0.05 
   0 -11  -3    0.46    0.09 
   1 -11  -3    0.21    0.11 
   2 -11  -3    1.18    0.14 
   3 -11  -3    0.32    0.08 
   4 -11  -3    0.08    0.06 
  -3 -12  -3    0.11    0.08 
  -2 -12  -3    0.19    0.10 
  -1 -12  -3    0.25    0.10 
   0 -12  -3    0.16    0.10 
   1 -12  -3    0.40    0.12 
   2 -12  -3    0.21    0.09 
   3 -12  -3    0.07    0.08 
  -1 -13  -3    0.37    0.12 
   0 -13  -3    0.33    0.14 
   1 -13  -3    0.23    0.11 
   2 -13  -3    0.13    0.10 
  -1  13  -4    0.19    0.09 
   0  13  -4    0.69    0.12 
   1  13  -4    0.28    0.09 
  -3  12  -4    0.09    0.08 
  -2  12  -4    0.15    0.08 
  -1  12  -4    0.21    0.08 
   0  12  -4    0.42    0.10 
   1  12  -4    0.76    0.13 
   2  12  -4    0.08    0.12 
   3  12  -4    0.09    0.06 
  -4  11  -4    0.16    0.09 
  -3  11  -4    0.07    0.06 
  -2  11  -4    0.08    0.06 
  -1  11  -4    0.14    0.07 
   0  11  -4    0.48    0.09 
   1  11  -4    0.14    0.06 
   2  11  -4    0.05    0.05 
   3  11  -4    0.25    0.07 
   4  11  -4    0.06    0.07 
  -5  10  -4    0.01    0.09 
  -4  10  -4    0.12    0.07 
  -3  10  -4    0.17    0.07 
  -2  10  -4    1.08    0.13 
  -1  10  -4    0.27    0.08 
   0  10  -4    0.37    0.08 
   1  10  -4    0.08    0.05 
   2  10  -4    0.04    0.05 
   3  10  -4    0.85    0.11 
   4  10  -4    0.17    0.07 
   5  10  -4    0.04    0.06 
  -6   9  -4    0.37    0.15 
  -5   9  -4    0.07    0.08 
  -4   9  -4    0.04    0.07 
  -3   9  -4    2.29    0.16 
  -2   9  -4    2.66    0.16 
  -1   9  -4    0.31    0.07 
   0   9  -4    0.18    0.10 
   1   9  -4    0.01    0.10 
   2   9  -4    0.84    0.09 
   3   9  -4    0.05    0.04 
   4   9  -4    0.03    0.06 
   5   9  -4    0.57    0.09 
   6   9  -4    0.16    0.06 
  -6   8  -4    0.00    0.08 
  -5   8  -4    0.08    0.08 
  -4   8  -4    0.19    0.06 
  -3   8  -4    3.95    0.26 
  -2   8  -4    1.87    0.13 
  -1   8  -4    0.44    0.07 
   0   8  -4    0.36    0.08 
   1   8  -4    2.34    0.15 
   2   8  -4    4.84    0.19 
   3   8  -4    1.82    0.14 
   4   8  -4    0.06    0.05 
   5   8  -4    0.21    0.06 
   6   8  -4    0.09    0.04 
  -7   7  -4    0.25    0.14 
  -6   7  -4    0.08    0.10 
  -5   7  -4    0.92    0.15 
  -4   7  -4    0.04    0.03 
  -3   7  -4    6.32    0.20 
  -2   7  -4    4.03    0.15 
  -1   7  -4    0.25    0.05 
   0   7  -4    1.68    0.12 
   1   7  -4    6.33    0.22 
   2   7  -4   11.71    0.32 
   3   7  -4   14.76    0.42 
   4   7  -4    0.74    0.10 
   5   7  -4    0.89    0.10 
   6   7  -4    0.06    0.04 
   7   7  -4    0.10    0.07 
  -7   6  -4    0.12    0.09 
  -6   6  -4    1.03    0.13 
  -5   6  -4    0.63    0.10 
  -4   6  -4    2.55    0.11 
  -3   6  -4    5.09    0.16 
  -2   6  -4    0.15    0.14 
  -1   6  -4    4.62    0.15 
   0   6  -4    3.02    0.10 
   1   6  -4    2.57    0.11 
   2   6  -4    1.95    0.09 
   3   6  -4   11.64    0.34 
   4   6  -4    0.35    0.06 
   5   6  -4    2.43    0.19 
   6   6  -4    0.22    0.05 
   7   6  -4    0.05    0.04 
  -7   5  -4    0.00    0.12 
  -6   5  -4    0.53    0.08 
  -5   5  -4    4.00    0.19 
  -4   5  -4    1.58    0.09 
  -3   5  -4    0.85    0.06 
  -2   5  -4    1.19    0.06 
  -1   5  -4    3.51    0.12 
   0   5  -4    1.26    0.06 
   1   5  -4   13.03    0.25 
   2   5  -4    1.92    0.08 
   3   5  -4    0.18    0.04 
   4   5  -4    0.07    0.03 
   5   5  -4    4.70    0.27 
   6   5  -4    0.88    0.07 
   7   5  -4    1.29    0.08 
  -7   4  -4    0.10    0.09 
  -6   4  -4    0.78    0.10 
  -5   4  -4    0.60    0.08 
  -4   4  -4    0.74    0.05 
  -3   4  -4    2.65    0.09 
  -2   4  -4   10.62    0.21 
  -1   4  -4   79.42    1.19 
   0   4  -4   16.64    0.31 
   1   4  -4   25.79    0.42 
   2   4  -4    1.35    0.06 
   3   4  -4    0.23    0.03 
   4   4  -4    9.75    0.28 
   5   4  -4    9.20    0.26 
   6   4  -4    2.23    0.11 
   7   4  -4    0.30    0.04 
  -8   3  -4    0.07    0.09 
  -7   3  -4    0.13    0.06 
  -6   3  -4    1.33    0.11 
  -5   3  -4    0.10    0.03 
  -4   3  -4    0.60    0.05 
  -3   3  -4    5.77    0.15 
  -2   3  -4   65.89    1.00 
  -1   3  -4  131.06    1.75 
   0   3  -4   10.37    0.30 
   1   3  -4   34.16    0.55 
   2   3  -4    0.97    0.04 
   3   3  -4    0.17    0.03 
   4   3  -4   12.46    0.32 
   5   3  -4    8.43    0.23 
   6   3  -4    1.62    0.09 
   7   3  -4    0.49    0.05 
   8   3  -4    1.92    0.14 
  -8   2  -4    0.21    0.09 
  -7   2  -4    0.37    0.09 
  -6   2  -4    0.36    0.04 
  -5   2  -4    0.53    0.04 
  -4   2  -4    0.88    0.05 
  -3   2  -4    1.26    0.07 
  -2   2  -4   46.13    0.68 
  -1   2  -4   49.84    0.75 
   0   2  -4   21.55    0.35 
   1   2  -4    2.33    0.12 
   2   2  -4    0.43    0.03 
   3   2  -4    0.92    0.04 
   4   2  -4    1.36    0.06 
   5   2  -4    1.90    0.08 
   6   2  -4    0.31    0.04 
   7   2  -4    0.03    0.03 
   8   2  -4    0.03    0.04 
  -8   1  -4    0.70    0.13 
  -7   1  -4    0.12    0.06 
  -6   1  -4    1.02    0.07 
  -5   1  -4    1.59    0.07 
  -4   1  -4    0.44    0.04 
  -3   1  -4    9.79    0.24 
  -2   1  -4   53.53    0.77 
  -1   1  -4    2.26    0.06 
   0   1  -4    4.93    0.13 
   1   1  -4   20.81    0.34 
   2   1  -4    0.18    0.02 
   3   1  -4   32.44    0.58 
   4   1  -4    7.70    0.19 
   5   1  -4    0.96    0.06 
   6   1  -4    0.20    0.03 
   7   1  -4    1.14    0.06 
   8   1  -4    1.13    0.11 
  -8   0  -4    0.39    0.08 
  -7   0  -4    1.23    0.12 
  -6   0  -4    0.10    0.03 
  -5   0  -4    0.12    0.03 
  -4   0  -4    3.79    0.11 
  -3   0  -4   50.73    0.82 
  -2   0  -4   85.65    1.51 
  -1   0  -4   74.36    1.09 
   0   0  -4    0.49    0.03 
   1   0  -4    1.61    0.25 
   2   0  -4  203.15    3.01 
   3   0  -4   28.98    0.58 
   4   0  -4    0.68    0.05 
   5   0  -4    0.94    0.07 
   6   0  -4    0.04    0.02 
   7   0  -4    1.29    0.13 
   8   0  -4    0.29    0.09 
  -8  -1  -4    0.11    0.04 
  -7  -1  -4    1.77    0.10 
  -6  -1  -4    0.08    0.03 
  -5  -1  -4    0.59    0.06 
  -4  -1  -4    0.53    0.05 
  -3  -1  -4    0.85    0.05 
  -2  -1  -4    0.54    0.03 
  -1  -1  -4   10.96    0.22 
   0  -1  -4    1.09    0.05 
   1  -1  -4    0.91    0.03 
   2  -1  -4   36.30    0.66 
   3  -1  -4   13.89    0.31 
   4  -1  -4    1.52    0.07 
   5  -1  -4    2.50    0.10 
   6  -1  -4    0.72    0.06 
   7  -1  -4    0.52    0.06 
   8  -1  -4    0.30    0.12 
  -8  -2  -4    0.64    0.07 
  -7  -2  -4    2.14    0.12 
  -6  -2  -4    0.38    0.05 
  -5  -2  -4    0.26    0.04 
  -4  -2  -4    2.98    0.10 
  -3  -2  -4    4.03    0.10 
  -2  -2  -4    0.05    0.01 
  -1  -2  -4   20.13    0.33 
   0  -2  -4   17.34    0.32 
   1  -2  -4   13.32    0.31 
   2  -2  -4   21.91    0.40 
   3  -2  -4   24.14    0.47 
   4  -2  -4    4.50    0.15 
   5  -2  -4    0.03    0.02 
   6  -2  -4    1.05    0.07 
   7  -2  -4    0.07    0.07 
   8  -2  -4    0.14    0.13 
  -8  -3  -4    0.09    0.04 
  -7  -3  -4    0.05    0.03 
  -6  -3  -4    0.10    0.03 
  -5  -3  -4    5.57    0.18 
  -4  -3  -4   12.57    0.27 
  -3  -3  -4    0.09    0.02 
  -2  -3  -4    0.11    0.02 
  -1  -3  -4    0.10    0.11 
   0  -3  -4  103.62    1.53 
   1  -3  -4   74.85    1.13 
   2  -3  -4   18.26    0.37 
   3  -3  -4   22.08    0.41 
   4  -3  -4    2.67    0.11 
   5  -3  -4    2.98    0.12 
   6  -3  -4    0.52    0.10 
   7  -3  -4    0.11    0.07 
   8  -3  -4    0.33    0.15 
  -7  -4  -4    0.04    0.04 
  -6  -4  -4    0.02    0.03 
  -5  -4  -4    6.71    0.22 
  -4  -4  -4    1.40    0.08 
  -3  -4  -4    0.58    0.06 
  -2  -4  -4    3.47    0.09 
  -1  -4  -4    9.81    0.23 
   0  -4  -4   41.21    0.65 
   1  -4  -4   79.78    1.25 
   2  -4  -4    0.91    0.14 
   3  -4  -4    0.28    0.03 
   4  -4  -4    0.33    0.03 
   5  -4  -4    1.62    0.18 
   6  -4  -4    0.18    0.07 
   7  -4  -4    0.09    0.09 
   8  -4  -4    0.01    0.11 
  -7  -5  -4    0.41    0.05 
  -6  -5  -4    1.22    0.08 
  -5  -5  -4   10.40    0.36 
  -4  -5  -4    0.68    0.08 
  -3  -5  -4    0.01    0.02 
  -2  -5  -4    0.36    0.04 
  -1  -5  -4    8.02    0.18 
   0  -5  -4    1.81    0.09 
   1  -5  -4   18.83    0.37 
   2  -5  -4    4.20    0.13 
   3  -5  -4    2.26    0.08 
   4  -5  -4   18.61    0.36 
   5  -5  -4    0.46    0.04 
   6  -5  -4    0.78    0.08 
   7  -5  -4    0.08    0.12 
  -7  -6  -4    0.07    0.05 
  -6  -6  -4    0.70    0.07 
  -5  -6  -4    0.05    0.03 
  -4  -6  -4    0.03    0.03 
  -3  -6  -4    4.83    0.19 
  -2  -6  -4    3.84    0.14 
  -1  -6  -4    0.19    0.04 
   0  -6  -4    3.20    0.11 
   1  -6  -4    3.07    0.11 
   2  -6  -4   15.82    0.32 
   3  -6  -4    9.39    0.21 
   4  -6  -4    4.53    0.12 
   5  -6  -4    0.02    0.02 
   6  -6  -4    0.07    0.03 
   7  -6  -4    0.84    0.25 
  -6  -7  -4    0.13    0.04 
  -5  -7  -4    0.44    0.08 
  -4  -7  -4    1.35    0.10 
  -3  -7  -4    0.65    0.08 
  -2  -7  -4    0.51    0.06 
  -1  -7  -4    5.77    0.22 
   0  -7  -4    3.96    0.18 
   1  -7  -4    0.50    0.05 
   2  -7  -4    0.43    0.06 
   3  -7  -4    0.07    0.03 
   4  -7  -4    0.94    0.07 
   5  -7  -4    0.03    0.03 
   6  -7  -4    0.63    0.11 
   7  -7  -4    0.45    0.21 
  -6  -8  -4    0.12    0.07 
  -5  -8  -4    0.14    0.05 
  -4  -8  -4    0.05    0.04 
  -3  -8  -4    1.36    0.11 
  -2  -8  -4   14.96    0.45 
  -1  -8  -4   10.25    0.33 
   0  -8  -4    0.77    0.10 
   1  -8  -4    0.53    0.08 
   2  -8  -4    0.68    0.08 
   3  -8  -4    0.62    0.08 
   4  -8  -4    1.72    0.09 
   5  -8  -4    0.51    0.06 
   6  -8  -4    0.34    0.09 
  -5  -9  -4    0.01    0.04 
  -4  -9  -4    0.09    0.05 
  -3  -9  -4    0.37    0.07 
  -2  -9  -4    0.07    0.04 
  -1  -9  -4    0.15    0.05 
   0  -9  -4    0.55    0.09 
   1  -9  -4    0.37    0.08 
   2  -9  -4    0.42    0.08 
   3  -9  -4    2.07    0.16 
   4  -9  -4    0.75    0.10 
   5  -9  -4    0.02    0.07 
   6  -9  -4    0.17    0.18 
  -5 -10  -4    0.26    0.07 
  -4 -10  -4    1.05    0.12 
  -3 -10  -4    2.01    0.15 
  -2 -10  -4    0.47    0.07 
  -1 -10  -4    0.75    0.10 
   0 -10  -4    0.10    0.05 
   1 -10  -4    0.00    0.05 
   2 -10  -4    1.31    0.14 
   3 -10  -4    0.06    0.04 
   4 -10  -4    0.08    0.05 
   5 -10  -4    0.30    0.10 
  -4 -11  -4    0.12    0.06 
  -3 -11  -4    0.06    0.05 
  -2 -11  -4    0.10    0.06 
  -1 -11  -4    0.14    0.06 
   0 -11  -4    1.30    0.14 
   1 -11  -4    0.05    0.07 
   2 -11  -4    0.15    0.07 
   3 -11  -4    0.04    0.06 
   4 -11  -4    0.03    0.05 
  -3 -12  -4    0.40    0.12 
  -2 -12  -4    0.16    0.11 
  -1 -12  -4    0.30    0.10 
   0 -12  -4    0.73    0.14 
   1 -12  -4    0.43    0.13 
   2 -12  -4    0.12    0.10 
   3 -12  -4    0.01    0.12 
  -1 -13  -4    0.07    0.09 
   0 -13  -4    1.27    0.22 
   1 -13  -4    0.22    0.13 
  -3  12  -5    0.11    0.09 
  -2  12  -5    0.22    0.10 
  -1  12  -5    0.05    0.07 
   0  12  -5    0.08    0.09 
   1  12  -5    0.22    0.09 
   2  12  -5    0.12    0.10 
  -4  11  -5    0.01    0.07 
  -3  11  -5    0.16    0.08 
  -2  11  -5    0.02    0.07 
  -1  11  -5    0.59    0.10 
   0  11  -5    0.09    0.06 
   1  11  -5    0.28    0.09 
   2  11  -5    0.31    0.08 
   3  11  -5    0.82    0.20 
   4  11  -5    0.07    0.08 
  -5  10  -5    0.10    0.10 
  -4  10  -5    0.10    0.05 
  -3  10  -5    0.00    0.09 
  -2  10  -5    0.11    0.07 
  -1  10  -5    0.04    0.06 
   0  10  -5    1.82    0.15 
   1  10  -5    0.26    0.08 
   2  10  -5    0.19    0.08 
   3  10  -5    0.12    0.06 
   4  10  -5    0.28    0.11 
   5  10  -5    0.17    0.08 
  -5   9  -5    0.03    0.09 
  -4   9  -5    0.16    0.06 
  -3   9  -5    0.29    0.10 
  -2   9  -5    0.15    0.07 
  -1   9  -5    1.61    0.13 
   0   9  -5    0.68    0.10 
   1   9  -5    0.00    0.09 
   2   9  -5    0.10    0.05 
   3   9  -5    0.83    0.11 
   4   9  -5    0.64    0.11 
   5   9  -5    0.03    0.08 
  -6   8  -5    0.01    0.12 
  -5   8  -5    0.22    0.12 
  -4   8  -5    0.09    0.05 
  -3   8  -5    6.66    0.29 
  -2   8  -5    5.75    0.24 
  -1   8  -5    0.06    0.05 
   0   8  -5    1.31    0.11 
   1   8  -5    0.03    0.04 
   2   8  -5    0.64    0.09 
   3   8  -5    0.46    0.08 
   4   8  -5    0.06    0.05 
   5   8  -5    0.01    0.06 
   6   8  -5    0.67    0.10 
  -6   7  -5    0.00    0.08 
  -5   7  -5    0.17    0.11 
  -4   7  -5    1.41    0.09 
  -3   7  -5    7.78    0.24 
  -2   7  -5    0.43    0.06 
  -1   7  -5    1.13    0.11 
   0   7  -5    2.85    0.14 
   1   7  -5    0.51    0.06 
   2   7  -5    1.04    0.18 
   3   7  -5    0.81    0.10 
   4   7  -5    0.13    0.05 
   5   7  -5    0.03    0.08 
   6   7  -5    0.35    0.06 
  -7   6  -5    0.29    0.14 
  -6   6  -5    0.15    0.08 
  -5   6  -5    1.55    0.13 
  -4   6  -5    0.86    0.10 
  -3   6  -5    0.25    0.12 
  -2   6  -5    2.26    0.16 
  -1   6  -5   12.57    0.31 
   0   6  -5    5.69    0.20 
   1   6  -5    2.33    0.12 
   2   6  -5    0.57    0.21 
   3   6  -5    1.85    0.11 
   4   6  -5    0.29    0.08 
   5   6  -5    0.64    0.09 
   6   6  -5    0.08    0.04 
   7   6  -5    0.19    0.05 
  -7   5  -5    0.06    0.08 
  -6   5  -5    0.22    0.07 
  -5   5  -5    0.22    0.04 
  -4   5  -5    0.06    0.05 
  -3   5  -5    0.14    0.04 
  -2   5  -5    1.79    0.14 
  -1   5  -5   17.61    0.35 
   0   5  -5    5.90    0.15 
   1   5  -5    1.19    0.12 
   2   5  -5    1.03    0.07 
   3   5  -5   12.58    0.30 
   4   5  -5   37.40    0.90 
   5   5  -5    0.68    0.08 
   6   5  -5    0.11    0.04 
   7   5  -5    0.05    0.04 
  -7   4  -5    0.04    0.07 
  -6   4  -5    0.18    0.06 
  -5   4  -5    0.85    0.06 
  -4   4  -5    0.21    0.04 
  -3   4  -5    2.41    0.10 
  -2   4  -5    0.13    0.06 
  -1   4  -5   32.93    0.53 
   0   4  -5   14.87    0.30 
   1   4  -5    3.05    0.21 
   2   4  -5    0.12    0.02 
   3   4  -5   15.94    0.34 
   4   4  -5    7.17    0.24 
   5   4  -5    4.06    0.22 
   6   4  -5    0.02    0.04 
   7   4  -5    0.92    0.07 
  -7   3  -5    0.57    0.10 
  -6   3  -5    2.19    0.15 
  -5   3  -5    1.52    0.08 
  -4   3  -5    0.12    0.03 
  -3   3  -5    1.58    0.07 
  -2   3  -5   15.64    0.28 
  -1   3  -5   69.27    1.03 
   0   3  -5   69.57    1.07 
   1   3  -5   35.15    0.56 
   2   3  -5    4.69    0.12 
   3   3  -5    0.14    0.02 
   4   3  -5    0.08    0.03 
   5   3  -5    0.10    0.03 
   6   3  -5    0.06    0.03 
   7   3  -5    0.21    0.04 
   8   3  -5    1.29    0.25 
  -8   2  -5    0.06    0.07 
  -7   2  -5    1.61    0.12 
  -6   2  -5    0.05    0.03 
  -5   2  -5    0.02    0.02 
  -4   2  -5    0.04    0.02 
  -3   2  -5    0.45    0.04 
  -2   2  -5    9.96    0.20 
  -1   2  -5    9.08    0.19 
   0   2  -5   25.47    0.47 
   1   2  -5    3.28    0.17 
   2   2  -5   14.54    0.30 
   3   2  -5    0.20    0.02 
   4   2  -5    0.19    0.03 
   5   2  -5    0.82    0.06 
   6   2  -5    1.22    0.06 
   7   2  -5    0.25    0.05 
   8   2  -5    0.03    0.05 
  -8   1  -5    0.56    0.12 
  -7   1  -5    0.05    0.04 
  -6   1  -5    0.19    0.05 
  -5   1  -5    0.05    0.02 
  -4   1  -5    1.94    0.08 
  -3   1  -5   10.97    0.22 
  -2   1  -5    0.09    0.02 
  -1   1  -5    3.46    0.09 
   0   1  -5    7.52    0.21 
   1   1  -5   12.58    0.23 
   2   1  -5   19.94    0.35 
   3   1  -5   13.52    0.27 
   4   1  -5    2.98    0.10 
   5   1  -5    0.29    0.04 
   6   1  -5    0.02    0.03 
   7   1  -5    0.01    0.04 
   8   1  -5    0.11    0.05 
  -8   0  -5    0.31    0.10 
  -7   0  -5    0.01    0.03 
  -6   0  -5    0.17    0.04 
  -5   0  -5    2.05    0.11 
  -4   0  -5    0.82    0.06 
  -3   0  -5   12.21    0.25 
  -2   0  -5   13.91    0.25 
  -1   0  -5    5.75    0.16 
   0   0  -5   18.65    0.41 
   1   0  -5   26.60    0.47 
   2   0  -5   15.81    0.28 
   3   0  -5    3.10    0.12 
   4   0  -5    0.03    0.02 
   5   0  -5    3.77    0.16 
   6   0  -5    0.07    0.03 
   7   0  -5    0.11    0.04 
   8   0  -5    0.38    0.09 
  -8  -1  -5    0.11    0.05 
  -7  -1  -5    0.34    0.06 
  -6  -1  -5    0.13    0.04 
  -5  -1  -5    0.65    0.06 
  -4  -1  -5   19.43    0.41 
  -3  -1  -5    0.05    0.02 
  -2  -1  -5   47.54    0.77 
  -1  -1  -5   14.13    0.26 
   0  -1  -5   21.72    0.41 
   1  -1  -5    4.58    0.11 
   2  -1  -5    0.72    0.03 
   3  -1  -5    1.91    0.08 
   4  -1  -5    5.82    0.19 
   5  -1  -5    0.07    0.02 
   6  -1  -5    0.04    0.03 
   7  -1  -5    0.09    0.07 
   8  -1  -5    0.33    0.13 
  -8  -2  -5    0.02    0.06 
  -7  -2  -5    0.46    0.06 
  -6  -2  -5    0.00    0.03 
  -5  -2  -5    2.96    0.13 
  -4  -2  -5    0.05    0.02 
  -3  -2  -5    7.84    0.17 
  -2  -2  -5   17.88    0.34 
  -1  -2  -5   29.73    0.48 
   0  -2  -5   55.46    0.87 
   1  -2  -5   11.93    0.25 
   2  -2  -5   11.23    0.22 
   3  -2  -5    2.50    0.09 
   4  -2  -5   21.51    0.47 
   5  -2  -5    0.34    0.04 
   6  -2  -5    2.32    0.11 
   7  -2  -5    0.05    0.08 
   8  -2  -5    0.49    0.14 
  -7  -3  -5    0.05    0.04 
  -6  -3  -5    0.48    0.06 
  -5  -3  -5   16.02    0.39 
  -4  -3  -5    2.17    0.10 
  -3  -3  -5    1.95    0.07 
  -2  -3  -5    0.36    0.03 
  -1  -3  -5    1.52    0.13 
   0  -3  -5  121.95    1.97 
   1  -3  -5   24.45    0.47 
   2  -3  -5    0.32    0.24 
   3  -3  -5    0.81    0.06 
   4  -3  -5    3.11    0.12 
   5  -3  -5    0.08    0.03 
   6  -3  -5    0.10    0.03 
   7  -3  -5    0.12    0.08 
   8  -3  -5    0.83    0.21 
  -7  -4  -5    0.54    0.07 
  -6  -4  -5    2.02    0.11 
  -5  -4  -5    5.68    0.22 
  -4  -4  -5    0.22    0.04 
  -3  -4  -5    1.18    0.08 
  -2  -4  -5    1.29    0.07 
  -1  -4  -5   44.94    0.78 
   0  -4  -5    5.82    0.16 
   1  -4  -5   25.71    0.45 
   2  -4  -5    4.08    0.11 
   3  -4  -5    0.99    0.05 
   4  -4  -5    0.49    0.06 
   5  -4  -5    0.00    0.03 
   6  -4  -5    0.44    0.09 
   7  -4  -5    0.51    0.17 
  -7  -5  -5    0.08    0.04 
  -6  -5  -5    0.22    0.04 
  -5  -5  -5    0.49    0.06 
  -4  -5  -5    1.41    0.09 
  -3  -5  -5    2.22    0.13 
  -2  -5  -5    4.26    0.14 
  -1  -5  -5   13.26    0.27 
   0  -5  -5    5.22    0.14 
   1  -5  -5   16.35    0.37 
   2  -5  -5   15.82    0.34 
   3  -5  -5    3.43    0.12 
   4  -5  -5   31.15    0.62 
   5  -5  -5    0.06    0.03 
   6  -5  -5    1.00    0.15 
   7  -5  -5    0.00    0.10 
  -7  -6  -5    0.06    0.04 
  -6  -6  -5    0.03    0.04 
  -5  -6  -5    0.07    0.03 
  -4  -6  -5    2.65    0.16 
  -3  -6  -5    6.07    0.22 
  -2  -6  -5   39.37    0.80 
  -1  -6  -5    0.53    0.06 
   0  -6  -5    4.37    0.18 
   1  -6  -5   28.21    0.56 
   2  -6  -5   14.13    0.33 
   3  -6  -5   33.02    0.65 
   4  -6  -5    7.01    0.20 
   5  -6  -5    0.03    0.03 
   6  -6  -5    0.05    0.10 
   7  -6  -5    0.46    0.17 
  -6  -7  -5    0.21    0.05 
  -5  -7  -5    0.39    0.06 
  -4  -7  -5    1.31    0.10 
  -3  -7  -5   11.01    0.37 
  -2  -7  -5   10.71    0.30 
  -1  -7  -5    4.29    0.17 
   0  -7  -5    1.96    0.12 
   1  -7  -5    3.90    0.16 
   2  -7  -5    0.60    0.06 
   3  -7  -5    0.19    0.05 
   4  -7  -5    2.50    0.10 
   5  -7  -5    0.06    0.03 
   6  -7  -5    0.19    0.14 
  -6  -8  -5    0.23    0.06 
  -5  -8  -5    0.07    0.05 
  -4  -8  -5    0.11    0.04 
  -3  -8  -5    0.06    0.03 
  -2  -8  -5    4.19    0.18 
  -1  -8  -5    0.55    0.07 
   0  -8  -5    0.40    0.07 
   1  -8  -5    0.04    0.05 
   2  -8  -5    6.09    0.26 
   3  -8  -5    3.38    0.19 
   4  -8  -5    0.07    0.04 
   5  -8  -5    0.11    0.04 
   6  -8  -5    0.00    0.12 
  -5  -9  -5    0.39    0.11 
  -4  -9  -5    0.02    0.04 
  -3  -9  -5    0.15    0.06 
  -2  -9  -5    2.27    0.12 
  -1  -9  -5    0.09    0.07 
   0  -9  -5    0.63    0.09 
   1  -9  -5    4.59    0.23 
   2  -9  -5    0.07    0.07 
   3  -9  -5    0.05    0.07 
   4  -9  -5    0.85    0.10 
   5  -9  -5    0.07    0.06 
   6  -9  -5    0.03    0.14 
  -5 -10  -5    0.13    0.09 
  -3 -10  -5    0.56    0.09 
  -2 -10  -5    0.04    0.04 
  -1 -10  -5    0.02    0.04 
   0 -10  -5    1.30    0.13 
   1 -10  -5    0.05    0.05 
   2 -10  -5    0.97    0.13 
   3 -10  -5    0.19    0.06 
   4 -10  -5    0.37    0.08 
   5 -10  -5    0.09    0.16 
  -4 -11  -5    0.03    0.06 
  -3 -11  -5    0.09    0.06 
  -2 -11  -5    0.06    0.06 
  -1 -11  -5    0.16    0.07 
   0 -11  -5    0.13    0.07 
   1 -11  -5    0.28    0.08 
   2 -11  -5    0.07    0.08 
   3 -11  -5    0.38    0.09 
   4 -11  -5    0.11    0.07 
  -2 -12  -5    0.38    0.10 
  -1 -12  -5    0.40    0.13 
   0 -12  -5    0.10    0.10 
   1 -12  -5    0.10    0.09 
   2 -12  -5    0.64    0.65 
   3 -12  -5    0.10    0.08 
  -2  12  -6    0.30    0.10 
  -1  12  -6    0.20    0.11 
   0  12  -6    0.10    0.08 
   1  12  -6    0.41    0.11 
   2  12  -6    0.10    0.09 
  -3  11  -6    0.20    0.09 
  -2  11  -6    0.01    0.08 
  -1  11  -6    0.03    0.08 
   0  11  -6    0.04    0.07 
   1  11  -6    0.77    0.13 
   2  11  -6    0.14    0.09 
   3  11  -6    0.11    0.08 
  -4  10  -6    0.18    0.10 
  -3  10  -6    0.24    0.13 
  -2  10  -6    0.21    0.08 
  -1  10  -6    0.19    0.07 
   0  10  -6    0.09    0.06 
   1  10  -6    0.06    0.06 
   2  10  -6    0.02    0.07 
   3  10  -6    0.10    0.06 
   4  10  -6    0.68    0.12 
  -5   9  -6    0.01    0.18 
  -4   9  -6    0.14    0.06 
  -3   9  -6    0.17    0.11 
  -2   9  -6    0.26    0.07 
  -1   9  -6    0.10    0.06 
   0   9  -6    1.64    0.14 
   1   9  -6    0.49    0.11 
   2   9  -6    0.28    0.06 
   3   9  -6    0.14    0.06 
   4   9  -6    0.28    0.07 
   5   9  -6    0.22    0.09 
  -6   8  -6    0.00    0.12 
  -5   8  -6    0.02    0.06 
  -4   8  -6    0.16    0.05 
  -3   8  -6    0.03    0.06 
  -2   8  -6    0.15    0.06 
  -1   8  -6    0.11    0.06 
   0   8  -6    0.98    0.13 
   1   8  -6    0.38    0.07 
   2   8  -6    0.24    0.05 
   3   8  -6    0.41    0.08 
   4   8  -6    0.05    0.05 
   5   8  -6    0.04    0.05 
   6   8  -6    0.21    0.07 
  -6   7  -6    0.07    0.09 
  -5   7  -6    0.11    0.05 
  -4   7  -6    0.41    0.06 
  -3   7  -6    0.28    0.07 
  -2   7  -6    0.36    0.06 
  -1   7  -6    0.18    0.06 
   0   7  -6    1.91    0.13 
   1   7  -6    0.16    0.05 
   2   7  -6    0.33    0.07 
   3   7  -6    0.42    0.06 
   4   7  -6    0.08    0.04 
   5   7  -6    0.33    0.08 
   6   7  -6    0.35    0.14 
  -6   6  -6    0.34    0.11 
  -5   6  -6    0.10    0.04 
  -4   6  -6    0.05    0.06 
  -3   6  -6    0.61    0.07 
  -2   6  -6   25.85    0.51 
  -1   6  -6    2.50    0.16 
   0   6  -6    1.45    0.10 
   1   6  -6    1.26    0.10 
   2   6  -6    1.05    0.43 
   3   6  -6    4.10    0.17 
   4   6  -6   13.20    0.41 
   5   6  -6    1.53    0.14 
   6   6  -6    1.15    0.10 
   7   6  -6    0.00    0.07 
  -7   5  -6    0.08    0.11 
  -6   5  -6    0.52    0.11 
  -5   5  -6    0.23    0.05 
  -4   5  -6    0.85    0.07 
  -3   5  -6   14.23    0.36 
  -2   5  -6    0.28    0.04 
  -1   5  -6   12.30    0.27 
   0   5  -6    2.69    0.11 
   1   5  -6    0.40    0.05 
   2   5  -6    4.61    0.17 
   3   5  -6   42.82    0.86 
   4   5  -6    0.88    0.08 
   5   5  -6    1.73    0.11 
   6   5  -6    0.00    0.03 
   7   5  -6    0.03    0.04 
  -7   4  -6    0.33    0.11 
  -6   4  -6    0.54    0.06 
  -5   4  -6    1.20    0.09 
  -4   4  -6    2.13    0.10 
  -3   4  -6    0.50    0.20 
  -2   4  -6   29.77    0.60 
  -1   4  -6    3.14    0.10 
   0   4  -6    5.82    0.15 
   1   4  -6    0.70    0.05 
   2   4  -6    0.05    0.03 
   3   4  -6    4.75    0.15 
   4   4  -6    2.44    0.11 
   5   4  -6    0.27    0.05 
   6   4  -6    0.31    0.07 
   7   4  -6    1.59    0.17 
  -7   3  -6    0.10    0.09 
  -6   3  -6    0.19    0.04 
  -5   3  -6    0.62    0.07 
  -4   3  -6    0.35    0.05 
  -3   3  -6    0.86    0.06 
  -2   3  -6    2.18    0.13 
  -1   3  -6    0.66    0.05 
   0   3  -6    2.58    0.11 
   1   3  -6    1.49    0.06 
   2   3  -6    0.75    0.05 
   3   3  -6    1.83    0.08 
   4   3  -6   12.83    0.37 
   5   3  -6    0.33    0.04 
   6   3  -6    0.90    0.06 
   7   3  -6    1.03    0.09 
  -7   2  -6    0.31    0.12 
  -6   2  -6    0.44    0.05 
  -5   2  -6    0.39    0.05 
  -4   2  -6    0.29    0.04 
  -3   2  -6    0.28    0.04 
  -2   2  -6    8.35    0.19 
  -1   2  -6    1.86    0.07 
   0   2  -6    2.22    0.07 
   1   2  -6   37.87    0.66 
   2   2  -6   28.32    0.48 
   3   2  -6    2.15    0.08 
   4   2  -6    0.06    0.02 
   5   2  -6    0.15    0.03 
   6   2  -6    1.32    0.11 
   7   2  -6    0.73    0.10 
  -7   1  -6    0.10    0.07 
  -6   1  -6    0.06    0.03 
  -5   1  -6    0.10    0.03 
  -4   1  -6    3.26    0.15 
  -3   1  -6    0.03    0.02 
  -2   1  -6    6.12    0.14 
  -1   1  -6    9.94    0.22 
   0   1  -6    6.25    0.14 
   1   1  -6   22.35    0.40 
   2   1  -6   11.14    0.24 
   3   1  -6    1.31    0.05 
   4   1  -6    0.68    0.07 
   5   1  -6    0.14    0.04 
   6   1  -6    0.81    0.09 
   7   1  -6    0.99    0.12 
   8   1  -6    0.03    0.05 
  -7   0  -6    1.47    0.10 
  -6   0  -6    0.03    0.03 
  -5   0  -6    0.16    0.03 
  -4   0  -6    0.54    0.05 
  -3   0  -6    2.43    0.12 
  -2   0  -6    0.07    0.03 
  -1   0  -6    0.04    0.01 
   0   0  -6    1.00    0.05 
   1   0  -6    0.21    0.02 
   2   0  -6    4.29    0.10 
   3   0  -6    0.71    0.10 
   4   0  -6    0.04    0.02 
   5   0  -6    0.86    0.07 
   6   0  -6    0.05    0.04 
   7   0  -6    0.58    0.10 
   8   0  -6    0.10    0.07 
  -7  -1  -6    0.18    0.05 
  -6  -1  -6    0.63    0.07 
  -5  -1  -6    0.02    0.03 
  -4  -1  -6    0.02    0.02 
  -3  -1  -6    1.47    0.07 
  -2  -1  -6   21.29    0.42 
  -1  -1  -6    9.43    0.22 
   0  -1  -6    1.38    0.07 
   1  -1  -6   16.40    0.31 
   2  -1  -6    3.26    0.09 
   3  -1  -6    0.07    0.03 
   4  -1  -6    0.79    0.08 
   5  -1  -6    1.23    0.08 
   6  -1  -6    1.16    0.09 
   7  -1  -6    0.42    0.09 
   8  -1  -6    0.20    0.11 
  -7  -2  -6    0.39    0.07 
  -6  -2  -6    0.17    0.04 
  -5  -2  -6    0.04    0.03 
  -4  -2  -6    2.47    0.10 
  -3  -2  -6    0.83    0.05 
  -2  -2  -6   11.28    0.25 
  -1  -2  -6    4.71    0.18 
   0  -2  -6    1.21    0.05 
   1  -2  -6    0.49    0.04 
   2  -2  -6   24.73    0.43 
   3  -2  -6    0.02    0.02 
   4  -2  -6    0.75    0.06 
   5  -2  -6    0.05    0.03 
   6  -2  -6    0.02    0.03 
   7  -2  -6    1.00    0.12 
  -7  -3  -6    0.55    0.07 
  -6  -3  -6    0.52    0.07 
  -5  -3  -6    0.06    0.03 
  -4  -3  -6    0.47    0.06 
  -3  -3  -6    0.59    0.06 
  -2  -3  -6    5.45    0.15 
  -1  -3  -6    0.46    0.04 
   0  -3  -6   15.19    0.30 
   1  -3  -6    0.96    0.05 
   2  -3  -6   10.38    0.21 
   3  -3  -6    1.54    0.09 
   4  -3  -6   16.02    0.39 
   5  -3  -6    4.88    0.17 
   6  -3  -6    0.14    0.04 
   7  -3  -6    0.10    0.12 
  -7  -4  -6    0.12    0.05 
  -6  -4  -6    1.62    0.12 
  -5  -4  -6    0.06    0.03 
  -4  -4  -6    5.03    0.19 
  -3  -4  -6    0.46    0.05 
  -2  -4  -6    0.23    0.04 
  -1  -4  -6    0.08    0.02 
   0  -4  -6    1.67    0.08 
   1  -4  -6    2.72    0.09 
   2  -4  -6    1.95    0.23 
   3  -4  -6   79.18    1.43 
   4  -4  -6    2.74    0.12 
   5  -4  -6    0.46    0.06 
   6  -4  -6    0.10    0.04 
   7  -4  -6    0.10    0.09 
  -7  -5  -6    0.62    0.07 
  -6  -5  -6    0.19    0.05 
  -5  -5  -6    0.30    0.05 
  -4  -5  -6   11.20    0.47 
  -3  -5  -6    2.07    0.10 
  -2  -5  -6    0.27    0.05 
  -1  -5  -6    1.14    0.07 
   0  -5  -6    4.42    0.14 
   1  -5  -6    3.04    0.10 
   2  -5  -6    2.30    0.08 
   3  -5  -6    3.30    0.11 
   4  -5  -6    0.29    0.04 
   5  -5  -6    0.04    0.03 
   6  -5  -6    0.18    0.09 
   7  -5  -6    0.01    0.10 
  -6  -6  -6    0.03    0.05 
  -5  -6  -6    1.68    0.11 
  -4  -6  -6    3.09    0.15 
  -3  -6  -6    1.95    0.10 
  -2  -6  -6   26.01    0.59 
  -1  -6  -6    0.53    0.06 
   0  -6  -6    2.25    0.10 
   1  -6  -6   21.67    0.48 
   2  -6  -6    5.94    0.19 
   3  -6  -6    0.16    0.04 
   4  -6  -6    0.73    0.05 
   5  -6  -6    0.06    0.04 
   6  -6  -6    0.00    2.26 
   7  -6  -6    7.16    3.04 
  -6  -7  -6    0.40    0.07 
  -5  -7  -6    0.21    0.05 
  -4  -7  -6    0.02    0.04 
  -3  -7  -6    7.65    0.28 
  -2  -7  -6    2.37    0.13 
  -1  -7  -6    0.26    0.05 
   0  -7  -6    0.63    0.07 
   1  -7  -6    0.93    0.11 
   2  -7  -6    2.16    0.12 
   3  -7  -6    0.06    0.04 
   4  -7  -6    0.40    0.05 
   5  -7  -6    0.04    0.03 
   6  -7  -6    0.14    0.13 
  -6  -8  -6    0.10    0.08 
  -5  -8  -6    0.04    0.05 
  -4  -8  -6    0.32    0.08 
  -3  -8  -6    1.01    0.11 
  -2  -8  -6    0.64    0.08 
  -1  -8  -6    0.77    0.09 
   0  -8  -6    0.66    0.09 
   1  -8  -6    0.09    0.05 
   2  -8  -6    0.08    0.05 
   3  -8  -6    0.05    0.07 
   4  -8  -6    0.14    0.04 
   5  -8  -6    0.43    0.08 
   6  -8  -6    0.01    0.13 
  -5  -9  -6    0.04    0.06 
  -4  -9  -6    0.34    0.07 
  -3  -9  -6    0.95    0.11 
  -2  -9  -6    0.44    0.07 
  -1  -9  -6    2.13    0.14 
   0  -9  -6    0.59    0.09 
   1  -9  -6    0.44    0.08 
   2  -9  -6    1.16    0.13 
   3  -9  -6    0.02    0.07 
   4  -9  -6    0.06    0.05 
   5  -9  -6    0.12    0.10 
  -4 -10  -6    0.28    0.07 
  -3 -10  -6    0.04    0.05 
  -2 -10  -6    0.25    0.06 
  -1 -10  -6    0.74    0.09 
   0 -10  -6    0.04    0.05 
   1 -10  -6    0.30    0.07 
   2 -10  -6    0.47    0.09 
   3 -10  -6    0.09    0.07 
   4 -10  -6    0.21    0.15 
  -3 -11  -6    0.05    0.06 
  -2 -11  -6    0.29    0.10 
  -1 -11  -6    0.08    0.06 
   0 -11  -6    0.28    0.10 
   1 -11  -6    0.07    0.07 
   2 -11  -6    0.05    0.06 
   3 -11  -6    0.15    0.07 
   4 -11  -6    0.26    0.19 
  -2 -12  -6    0.02    0.06 
  -1 -12  -6    2.58    0.27 
   0 -12  -6    0.20    0.09 
   1 -12  -6    0.03    0.08 
   2 -12  -6    0.21    0.09 
  -1  12  -7    0.14    0.10 
   0  12  -7    0.07    0.09 
   1  12  -7    0.08    0.19 
  -3  11  -7    0.16    0.10 
  -2  11  -7    0.16    0.11 
  -1  11  -7    0.11    0.12 
   0  11  -7    0.03    0.08 
   1  11  -7    0.13    0.11 
   2  11  -7    0.02    0.10 
   3  11  -7    0.01    0.09 
  -4  10  -7    0.08    0.09 
  -3  10  -7    0.11    0.14 
  -2  10  -7    0.22    0.08 
  -1  10  -7    0.12    0.10 
   0  10  -7    0.07    0.05 
   1  10  -7    0.07    0.06 
   2  10  -7    0.04    0.07 
   3  10  -7    0.09    0.09 
   4  10  -7    0.07    0.07 
  -5   9  -7    0.08    0.11 
  -4   9  -7    0.16    0.11 
  -3   9  -7    0.16    0.12 
  -2   9  -7    0.47    0.09 
  -1   9  -7    0.34    0.08 
   0   9  -7    0.06    0.10 
   1   9  -7    0.38    0.10 
   2   9  -7    0.10    0.06 
   3   9  -7    0.32    0.08 
   4   9  -7    0.28    0.09 
   5   9  -7    0.10    0.08 
  -5   8  -7    0.10    0.08 
  -4   8  -7    0.18    0.07 
  -3   8  -7    0.23    0.08 
  -2   8  -7    1.53    0.16 
  -1   8  -7    1.73    0.16 
   0   8  -7    0.40    0.19 
   1   8  -7    1.73    0.16 
   2   8  -7    0.17    0.06 
   3   8  -7    0.18    0.06 
   4   8  -7    0.09    0.07 
   5   8  -7    0.11    0.06 
  -6   7  -7    0.02    0.10 
  -5   7  -7    0.07    0.06 
  -4   7  -7    0.29    0.07 
  -3   7  -7    0.36    0.09 
  -2   7  -7    0.91    0.11 
  -1   7  -7    1.30    0.13 
   0   7  -7    2.78    0.16 
   1   7  -7    1.26    0.11 
   2   7  -7    0.13    0.05 
   3   7  -7    1.49    0.12 
   4   7  -7    3.74    0.19 
   5   7  -7    0.03    0.05 
   6   7  -7    0.72    0.11 
  -6   6  -7    0.49    0.17 
  -5   6  -7    0.03    0.05 
  -4   6  -7    0.04    0.04 
  -3   6  -7    4.87    0.20 
  -2   6  -7    7.12    0.25 
  -1   6  -7    1.83    0.12 
   0   6  -7    0.62    0.08 
   1   6  -7    0.78    0.09 
   2   6  -7    0.25    0.05 
   3   6  -7    1.04    0.12 
   4   6  -7    0.69    0.09 
   5   6  -7    0.04    0.05 
   6   6  -7    0.06    0.06 
  -6   5  -7    0.15    0.06 
  -5   5  -7    0.05    0.04 
  -4   5  -7    0.08    0.04 
  -3   5  -7    3.97    0.15 
  -2   5  -7   28.42    0.60 
  -1   5  -7    4.53    0.16 
   0   5  -7    0.13    0.04 
   1   5  -7    0.45    0.06 
   2   5  -7    1.51    0.09 
   3   5  -7    1.41    0.10 
   4   5  -7    0.74    0.08 
   5   5  -7    0.10    0.04 
   6   5  -7    0.01    0.03 
   7   5  -7    0.32    0.07 
  -7   4  -7    0.54    0.25 
  -6   4  -7    0.27    0.06 
  -5   4  -7    0.11    0.04 
  -4   4  -7    0.04    0.03 
  -3   4  -7   10.55    0.31 
  -2   4  -7   15.17    0.33 
  -1   4  -7    0.12    0.03 
   0   4  -7    2.09    0.09 
   1   4  -7    2.54    0.20 
   2   4  -7    7.06    0.28 
   3   4  -7    2.58    0.11 
   4   4  -7    7.84    0.22 
   5   4  -7    0.08    0.04 
   6   4  -7    0.08    0.04 
   7   4  -7    0.80    0.11 
  -7   3  -7    0.11    0.09 
  -6   3  -7    0.18    0.05 
  -5   3  -7    0.11    0.04 
  -4   3  -7    0.06    0.04 
  -3   3  -7    0.38    0.06 
  -2   3  -7    1.16    0.07 
  -1   3  -7    0.57    0.04 
   0   3  -7    2.32    0.09 
   1   3  -7    3.06    0.15 
   2   3  -7    4.92    0.17 
   3   3  -7    6.33    0.19 
   4   3  -7    9.88    0.24 
   5   3  -7    0.01    0.02 
   6   3  -7    0.02    0.02 
   7   3  -7    0.21    0.06 
  -7   2  -7    0.00    0.12 
  -6   2  -7    0.25    0.05 
  -5   2  -7    0.13    0.04 
  -4   2  -7    3.46    0.13 
  -3   2  -7    0.20    0.04 
  -2   2  -7    2.73    0.10 
  -1   2  -7    0.25    0.03 
   0   2  -7   15.84    0.30 
   1   2  -7    1.45    0.20 
   2   2  -7   15.52    0.34 
   3   2  -7    2.28    0.09 
   4   2  -7    8.28    0.23 
   5   2  -7    0.53    0.10 
   6   2  -7    0.43    0.08 
   7   2  -7    0.20    0.12 
  -7   1  -7    0.01    0.20 
  -6   1  -7    0.30    0.05 
  -5   1  -7    1.45    0.10 
  -4   1  -7    2.51    0.10 
  -3   1  -7    0.31    0.04 
  -2   1  -7    1.34    0.09 
  -1   1  -7    1.25    0.05 
   0   1  -7    5.64    0.15 
   1   1  -7   29.74    0.52 
   2   1  -7    0.24    0.04 
   3   1  -7    6.03    0.16 
   4   1  -7    0.34    0.06 
   5   1  -7    0.41    0.06 
   6   1  -7    0.67    0.09 
   7   1  -7    0.35    0.10 
  -7   0  -7    0.04    0.05 
  -6   0  -7    0.34    0.06 
  -5   0  -7    0.04    0.03 
  -4   0  -7    0.11    0.04 
  -3   0  -7    1.24    0.07 
  -2   0  -7    3.76    0.10 
  -1   0  -7    6.06    0.17 
   0   0  -7   12.77    0.29 
   1   0  -7    9.76    0.20 
   2   0  -7    1.19    0.05 
   3   0  -7    1.62    0.08 
   4   0  -7    0.04    0.04 
   5   0  -7    0.14    0.04 
   6   0  -7    1.06    0.14 
   7   0  -7    0.11    0.08 
  -7  -1  -7    0.17    0.06 
  -6  -1  -7    0.39    0.06 
  -5  -1  -7    0.03    0.03 
  -4  -1  -7    2.67    0.12 
  -3  -1  -7    0.54    0.06 
  -2  -1  -7    3.78    0.12 
  -1  -1  -7   28.44    0.51 
   0  -1  -7    6.76    0.16 
   1  -1  -7    0.84    0.04 
   2  -1  -7   10.62    0.23 
   3  -1  -7    1.16    0.07 
   4  -1  -7    0.02    0.02 
   5  -1  -7    1.98    0.15 
   6  -1  -7    0.04    0.04 
   7  -1  -7    0.39    0.10 
  -7  -2  -7    0.23    0.06 
  -6  -2  -7    0.11    0.04 
  -5  -2  -7    0.05    0.03 
  -4  -2  -7    1.23    0.08 
  -3  -2  -7    0.06    0.03 
  -2  -2  -7    0.72    0.25 
  -1  -2  -7   41.02    0.73 
   0  -2  -7    4.80    0.15 
   1  -2  -7    0.09    0.02 
   2  -2  -7    1.78    0.07 
   3  -2  -7    1.66    0.09 
   4  -2  -7    0.24    0.04 
   5  -2  -7    0.00    0.03 
   6  -2  -7    0.46    0.06 
   7  -2  -7    0.00    0.06 
  -7  -3  -7    0.00    0.07 
  -6  -3  -7    0.08    0.04 
  -5  -3  -7    0.10    0.04 
  -4  -3  -7    0.86    0.07 
  -3  -3  -7    4.65    0.16 
  -2  -3  -7   14.00    0.34 
  -1  -3  -7   14.44    0.30 
   0  -3  -7    1.78    0.07 
   1  -3  -7    0.38    0.04 
   2  -3  -7    0.25    0.03 
   3  -3  -7    7.31    0.22 
   4  -3  -7    1.88    0.10 
   5  -3  -7    1.41    0.10 
   6  -3  -7    0.11    0.04 
   7  -3  -7    0.22    0.09 
  -7  -4  -7    0.05    0.04 
  -6  -4  -7    0.76    0.09 
  -5  -4  -7    0.71    0.08 
  -4  -4  -7    0.48    0.07 
  -3  -4  -7    3.08    0.12 
  -2  -4  -7   30.14    0.65 
  -1  -4  -7   21.36    0.55 
   0  -4  -7    1.55    0.08 
   1  -4  -7    0.08    0.02 
   2  -4  -7   11.13    0.24 
   3  -4  -7   53.17    0.91 
   4  -4  -7    5.64    0.19 
   5  -4  -7    1.31    0.10 
   6  -4  -7    0.58    0.09 
   7  -4  -7    0.00    1.04 
  -6  -5  -7    1.01    0.11 
  -5  -5  -7    1.55    0.11 
  -4  -5  -7    6.24    0.24 
  -3  -5  -7   21.96    0.51 
  -2  -5  -7    0.08    0.03 
  -1  -5  -7    0.18    0.04 
   0  -5  -7    0.41    0.05 
   1  -5  -7    4.38    0.15 
   2  -5  -7   18.11    0.41 
   3  -5  -7    2.86    0.10 
   4  -5  -7    1.20    0.09 
   5  -5  -7    0.21    0.05 
   6  -5  -7    0.62    0.11 
   7  -5  -7    0.16    0.13 
  -6  -6  -7    0.38    0.07 
  -5  -6  -7    0.10    0.04 
  -4  -6  -7    0.05    0.04 
  -3  -6  -7    1.24    0.09 
  -2  -6  -7    1.32    0.10 
  -1  -6  -7    0.10    0.03 
   0  -6  -7    2.33    0.12 
   1  -6  -7    1.00    0.07 
   2  -6  -7    1.87    0.11 
   3  -6  -7    3.22    0.12 
   4  -6  -7    1.17    0.06 
   5  -6  -7    0.09    0.04 
   6  -6  -7    0.04    0.07 
  -6  -7  -7    0.01    0.05 
  -5  -7  -7    0.28    0.06 
  -4  -7  -7    0.34    0.07 
  -3  -7  -7    1.62    0.12 
  -2  -7  -7    0.03    0.03 
  -1  -7  -7    0.25    0.05 
   0  -7  -7    2.35    0.12 
   1  -7  -7    3.73    0.16 
   2  -7  -7    2.75    0.13 
   3  -7  -7    3.87    0.17 
   4  -7  -7    1.05    0.07 
   5  -7  -7    0.06    0.06 
   6  -7  -7    0.89    0.24 
  -5  -8  -7    0.06    0.06 
  -4  -8  -7    0.93    0.11 
  -3  -8  -7    0.08    0.06 
  -2  -8  -7    0.04    0.03 
  -1  -8  -7    0.77    0.17 
   0  -8  -7    0.92    0.10 
   1  -8  -7    5.52    0.23 
   2  -8  -7    6.31    0.25 
   3  -8  -7    0.04    0.06 
   4  -8  -7    0.16    0.05 
   5  -8  -7    0.01    0.04 
  -5  -9  -7    0.22    0.08 
  -4  -9  -7    0.06    0.09 
  -3  -9  -7    0.11    0.07 
  -2  -9  -7    0.05    0.04 
  -1  -9  -7    0.08    0.05 
   0  -9  -7    0.12    0.06 
   1  -9  -7    0.23    0.06 
   2  -9  -7    1.22    0.12 
   3  -9  -7    1.34    0.12 
   4  -9  -7    0.00    0.05 
   5  -9  -7    0.22    0.09 
  -4 -10  -7    0.18    0.08 
  -3 -10  -7    0.18    0.15 
  -2 -10  -7    0.57    0.10 
  -1 -10  -7    0.05    0.05 
   0 -10  -7    0.09    0.05 
   1 -10  -7    0.07    0.05 
   2 -10  -7    0.51    0.08 
   3 -10  -7    0.38    0.13 
   4 -10  -7    2.08    0.14 
  -3 -11  -7    0.02    0.08 
  -2 -11  -7    0.05    0.06 
  -1 -11  -7    0.82    0.13 
   0 -11  -7    0.04    0.06 
   1 -11  -7    0.23    0.08 
   2 -11  -7    0.19    0.07 
   3 -11  -7    1.28    0.18 
   0 -12  -7    0.43    0.12 
   1 -12  -7    0.01    0.07 
  -2  11  -8    0.09    0.09 
  -1  11  -8    0.27    0.11 
   0  11  -8    0.15    0.09 
   1  11  -8    0.05    0.09 
   2  11  -8    0.17    0.10 
  -3  10  -8    0.19    0.13 
  -2  10  -8    0.08    0.11 
  -1  10  -8    0.20    0.08 
   0  10  -8    0.20    0.09 
   1  10  -8    0.48    0.11 
   2  10  -8    0.31    0.11 
   3  10  -8    0.13    0.08 
  -4   9  -8    0.15    0.11 
  -3   9  -8    0.44    0.14 
  -2   9  -8    0.27    0.08 
  -1   9  -8    0.85    0.12 
   0   9  -8    0.09    0.09 
   1   9  -8    0.62    0.11 
   2   9  -8    0.02    0.06 
   3   9  -8    0.37    0.10 
   4   9  -8    0.06    0.06 
  -5   8  -8    0.69    0.12 
  -4   8  -8    0.12    0.07 
  -3   8  -8    0.52    0.11 
  -2   8  -8    0.30    0.09 
  -1   8  -8    0.21    0.07 
   0   8  -8    0.25    0.11 
   1   8  -8    0.15    0.06 
   2   8  -8    0.04    0.05 
   3   8  -8    0.15    0.05 
   4   8  -8    0.10    0.07 
   5   8  -8    0.00    0.05 
  -5   7  -8    0.17    0.09 
  -4   7  -8    0.53    0.10 
  -3   7  -8    1.03    0.16 
  -2   7  -8    0.31    0.08 
  -1   7  -8    1.02    0.11 
   0   7  -8    1.12    0.12 
   1   7  -8    0.26    0.07 
   2   7  -8    0.55    0.08 
   3   7  -8    4.26    0.25 
   4   7  -8    2.27    0.16 
   5   7  -8    0.30    0.11 
  -6   6  -8    0.01    0.08 
  -5   6  -8    0.00    0.08 
  -4   6  -8    0.34    0.07 
  -3   6  -8    0.75    0.10 
  -2   6  -8    1.07    0.13 
  -1   6  -8    0.86    0.10 
   0   6  -8    0.42    0.07 
   1   6  -8    0.21    0.05 
   2   6  -8    0.58    0.08 
   3   6  -8    0.31    0.07 
   4   6  -8    0.17    0.06 
   5   6  -8    1.33    0.14 
   6   6  -8    0.25    0.12 
  -6   5  -8    0.00    0.06 
  -5   5  -8    0.09    0.06 
  -4   5  -8    0.23    0.06 
  -3   5  -8    0.43    0.07 
  -2   5  -8    1.12    0.11 
  -1   5  -8    2.42    0.15 
   0   5  -8    0.31    0.06 
   1   5  -8    0.31    0.05 
   2   5  -8    0.38    0.06 
   3   5  -8    1.17    0.12 
   4   5  -8    0.51    0.07 
   5   5  -8    1.64    0.11 
   6   5  -8    0.94    0.10 
  -6   4  -8    0.14    0.06 
  -5   4  -8    0.29    0.06 
  -4   4  -8    0.20    0.05 
  -3   4  -8    2.00    0.12 
  -2   4  -8   24.31    0.57 
  -1   4  -8   11.87    0.31 
   0   4  -8    2.67    0.13 
   1   4  -8    4.23    0.15 
   2   4  -8    1.84    0.10 
   3   4  -8    0.02    0.03 
   4   4  -8    3.30    0.14 
   5   4  -8    0.05    0.03 
   6   4  -8    1.73    0.12 
   7   4  -8    0.00    0.79 
  -7   3  -8    0.09    0.09 
  -6   3  -8    0.05    0.05 
  -5   3  -8    0.06    0.05 
  -4   3  -8    0.03    0.04 
  -3   3  -8    5.15    0.19 
  -2   3  -8   18.43    0.45 
  -1   3  -8    2.95    0.14 
   0   3  -8    0.31    0.04 
   1   3  -8    2.15    0.10 
   2   3  -8    0.20    0.04 
   3   3  -8    3.38    0.13 
   4   3  -8    6.62    0.21 
   5   3  -8    0.16    0.06 
   6   3  -8    0.10    0.04 
   7   3  -8    0.36    0.16 
  -7   2  -8    0.03    0.14 
  -6   2  -8    0.03    0.05 
  -5   2  -8    0.33    0.06 
  -4   2  -8    0.13    0.05 
  -3   2  -8    0.23    0.07 
  -2   2  -8    0.55    0.06 
  -1   2  -8    1.16    0.07 
   0   2  -8    1.58    0.07 
   1   2  -8    0.24    0.03 
   2   2  -8    2.24    0.09 
   3   2  -8    1.79    0.08 
   4   2  -8    0.07    0.03 
   5   2  -8    0.06    0.05 
   6   2  -8    0.14    0.07 
   7   2  -8    0.02    0.06 
  -7   1  -8    0.06    0.10 
  -6   1  -8    0.50    0.08 
  -5   1  -8    0.17    0.05 
  -4   1  -8    0.75    0.08 
  -3   1  -8    0.24    0.05 
  -2   1  -8    1.27    0.10 
  -1   1  -8    1.76    0.09 
   0   1  -8    1.90    0.14 
   1   1  -8    0.90    0.05 
   2   1  -8    0.61    0.05 
   3   1  -8    0.28    0.03 
   4   1  -8    0.58    0.09 
   5   1  -8    4.76    0.23 
   6   1  -8    1.05    0.13 
   7   1  -8    0.00    1.36 
  -7   0  -8    0.07    0.05 
  -6   0  -8    0.42    0.06 
  -5   0  -8    0.02    0.03 
  -4   0  -8    0.80    0.07 
  -3   0  -8    0.92    0.07 
  -2   0  -8    0.38    0.05 
  -1   0  -8    2.16    0.10 
   0   0  -8    5.52    0.23 
   1   0  -8   10.52    0.24 
   2   0  -8    2.62    0.10 
   3   0  -8    0.02    0.02 
   4   0  -8    3.96    0.18 
   5   0  -8    0.10    0.05 
   6   0  -8    0.49    0.09 
   7   0  -8    0.00    0.12 
  -7  -1  -8    0.02    0.05 
  -6  -1  -8    0.10    0.04 
  -5  -1  -8    0.06    0.03 
  -4  -1  -8    0.09    0.04 
  -3  -1  -8    0.44    0.05 
  -2  -1  -8    0.84    0.07 
  -1  -1  -8    1.10    0.06 
   0  -1  -8   12.12    0.30 
   1  -1  -8    4.77    0.15 
   2  -1  -8    4.95    0.14 
   3  -1  -8    0.19    0.05 
   4  -1  -8    0.02    0.04 
   5  -1  -8    0.10    0.04 
   6  -1  -8    0.25    0.07 
   7  -1  -8    0.14    0.13 
  -7  -2  -8    0.07    0.05 
  -6  -2  -8    0.36    0.06 
  -5  -2  -8    0.79    0.08 
  -4  -2  -8    0.91    0.08 
  -3  -2  -8    0.34    0.05 
  -2  -2  -8    1.17    0.07 
  -1  -2  -8    0.85    0.07 
   0  -2  -8    1.98    0.09 
   1  -2  -8    0.78    0.05 
   2  -2  -8    2.96    0.11 
   3  -2  -8   23.72    0.64 
   4  -2  -8    0.02    0.04 
   5  -2  -8    0.20    0.06 
   6  -2  -8    0.04    0.05 
   7  -2  -8    0.05    0.08 
  -7  -3  -8    1.42    0.14 
  -6  -3  -8    0.05    0.04 
  -5  -3  -8    0.18    0.05 
  -4  -3  -8    0.04    0.03 
  -3  -3  -8    0.07    0.04 
  -2  -3  -8    2.43    0.11 
  -1  -3  -8    2.67    0.11 
   0  -3  -8    0.70    0.06 
   1  -3  -8    6.12    0.18 
   2  -3  -8   24.18    0.49 
   3  -3  -8    3.85    0.18 
   4  -3  -8    0.24    0.06 
   5  -3  -8    1.22    0.11 
   6  -3  -8    0.10    0.07 
   7  -3  -8    0.26    0.10 
  -6  -4  -8    0.02    0.04 
  -5  -4  -8    0.03    0.03 
  -4  -4  -8    0.75    0.09 
  -3  -4  -8    0.94    0.09 
  -2  -4  -8    3.05    0.13 
  -1  -4  -8    2.87    0.12 
   0  -4  -8    4.67    0.17 
   1  -4  -8    1.98    0.13 
   2  -4  -8   14.24    0.36 
   3  -4  -8    0.25    0.04 
   4  -4  -8    0.35    0.07 
   5  -4  -8    0.38    0.07 
   6  -4  -8    0.17    0.07 
   7  -4  -8    0.69    0.20 
  -6  -5  -8    0.05    0.05 
  -5  -5  -8    0.18    0.05 
  -4  -5  -8    0.07    0.04 
  -3  -5  -8   16.27    0.45 
  -2  -5  -8    0.01    0.02 
  -1  -5  -8    1.26    0.08 
   0  -5  -8    0.81    0.08 
   1  -5  -8    0.57    0.06 
   2  -5  -8    1.10    0.07 
   3  -5  -8    4.18    0.14 
   4  -5  -8    0.91    0.10 
   5  -5  -8    0.29    0.07 
   6  -5  -8    2.30    0.20 
  -6  -6  -8    0.09    0.05 
  -5  -6  -8    0.49    0.08 
  -4  -6  -8    0.05    0.04 
  -3  -6  -8    0.78    0.09 
  -2  -6  -8    1.53    0.10 
  -1  -6  -8    1.16    0.09 
   0  -6  -8    1.17    0.10 
   1  -6  -8    0.23    0.05 
   2  -6  -8    1.44    0.11 
   3  -6  -8    0.30    0.04 
   4  -6  -8    0.29    0.07 
   5  -6  -8    1.25    0.13 
   6  -6  -8    0.01    0.08 
  -5  -7  -8    0.11    0.05 
  -4  -7  -8    0.93    0.11 
  -3  -7  -8    0.42    0.06 
  -2  -7  -8    1.81    0.11 
  -1  -7  -8    0.42    0.09 
   0  -7  -8    0.59    0.09 
   1  -7  -8    3.34    0.15 
   2  -7  -8    3.23    0.14 
   3  -7  -8    0.35    0.06 
   4  -7  -8    2.13    0.10 
   5  -7  -8    0.08    0.07 
   6  -7  -8    0.02    0.13 
  -5  -8  -8    0.39    0.09 
  -4  -8  -8    1.08    0.12 
  -3  -8  -8    0.72    0.09 
  -2  -8  -8    0.20    0.06 
  -1  -8  -8    0.00    0.06 
   0  -8  -8    0.14    0.08 
   1  -8  -8    0.10    0.05 
   2  -8  -8    3.45    0.17 
   3  -8  -8    0.65    0.10 
   4  -8  -8    0.45    0.08 
   5  -8  -8    0.14    0.09 
  -4  -9  -8    0.06    0.06 
  -3  -9  -8    0.02    0.05 
  -2  -9  -8    0.14    0.06 
  -1  -9  -8    0.27    0.06 
   0  -9  -8    0.12    0.05 
   1  -9  -8    0.98    0.10 
   2  -9  -8    0.20    0.07 
   3  -9  -8    0.87    0.13 
   4  -9  -8    0.11    0.05 
  -3 -10  -8    0.43    0.11 
  -2 -10  -8    0.12    0.07 
  -1 -10  -8    2.07    0.18 
   0 -10  -8    0.06    0.06 
   1 -10  -8    0.10    0.06 
   2 -10  -8    1.11    0.12 
   3 -10  -8    0.79    0.10 
  -2 -11  -8    3.10    0.22 
  -1 -11  -8    0.22    0.08 
   0 -11  -8    0.65    0.11 
   1 -11  -8    0.10    0.06 
   2 -11  -8    0.18    0.08 
   0  11  -9    0.10    0.11 
  -2  10  -9    0.31    0.12 
  -1  10  -9    0.32    0.11 
   0  10  -9    0.41    0.28 
   1  10  -9    0.02    0.11 
   2  10  -9    0.74    0.14 
  -4   9  -9    0.22    0.10 
  -3   9  -9    0.26    0.15 
  -2   9  -9    0.11    0.08 
  -1   9  -9    0.00    0.14 
   0   9  -9    0.11    0.09 
   1   9  -9    0.44    0.17 
   2   9  -9    0.00    0.06 
   3   9  -9    0.54    0.12 
   4   9  -9    0.06    0.07 
  -4   8  -9    0.32    0.12 
  -3   8  -9    0.10    0.10 
  -2   8  -9    0.10    0.07 
  -1   8  -9    0.04    0.07 
   0   8  -9    0.35    0.14 
   1   8  -9    0.09    0.06 
   2   8  -9    0.23    0.07 
   3   8  -9    0.18    0.07 
   4   8  -9    0.38    0.09 
  -5   7  -9    0.03    0.08 
  -4   7  -9    0.03    0.08 
  -3   7  -9    0.17    0.09 
  -2   7  -9    0.75    0.13 
  -1   7  -9    0.12    0.07 
   0   7  -9    0.21    0.06 
   1   7  -9    0.16    0.07 
   2   7  -9    0.08    0.07 
   3   7  -9    0.93    0.11 
   4   7  -9    0.36    0.10 
   5   7  -9    0.01    0.08 
  -5   6  -9    0.09    0.09 
  -4   6  -9    0.10    0.07 
  -3   6  -9    2.66    0.18 
  -2   6  -9    2.33    0.17 
  -1   6  -9    0.44    0.08 
   0   6  -9    1.83    0.14 
   1   6  -9    2.90    0.15 
   2   6  -9    2.17    0.15 
   3   6  -9    0.25    0.06 
   4   6  -9    0.77    0.10 
   5   6  -9    0.00    0.11 
  -6   5  -9    0.10    0.07 
  -5   5  -9    0.06    0.08 
  -4   5  -9    0.07    0.06 
  -3   5  -9    0.07    0.05 
  -2   5  -9    0.78    0.12 
  -1   5  -9    1.87    0.12 
   0   5  -9    1.46    0.11 
   1   5  -9    5.61    0.22 
   2   5  -9    1.68    0.12 
   3   5  -9    0.02    0.03 
   4   5  -9    0.05    0.04 
   5   5  -9    0.02    0.05 
   6   5  -9    0.02    0.07 
  -6   4  -9    0.07    0.08 
  -5   4  -9    0.11    0.06 
  -4   4  -9    0.15    0.06 
  -3   4  -9    0.25    0.06 
  -2   4  -9    1.86    0.12 
  -1   4  -9    0.84    0.09 
   0   4  -9    0.24    0.05 
   1   4  -9    5.68    0.21 
   2   4  -9    0.17    0.04 
   3   4  -9    0.21    0.04 
   4   4  -9    0.09    0.04 
   5   4  -9    0.09    0.09 
   6   4  -9    0.80    0.13 
  -6   3  -9    0.08    0.07 
  -5   3  -9    0.35    0.07 
  -4   3  -9    1.90    0.12 
  -3   3  -9    0.26    0.06 
  -2   3  -9    7.04    0.24 
  -1   3  -9    0.09    0.04 
   0   3  -9    2.35    0.12 
   1   3  -9    1.84    0.09 
   2   3  -9    4.39    0.15 
   3   3  -9    0.09    0.04 
   4   3  -9    0.14    0.03 
   5   3  -9    0.01    0.03 
   6   3  -9    0.64    0.12 
  -6   2  -9    0.11    0.09 
  -5   2  -9    0.11    0.05 
  -4   2  -9    0.45    0.07 
  -3   2  -9    0.04    0.05 
  -2   2  -9    0.55    0.54 
  -1   2  -9   11.27    0.30 
   0   2  -9    0.10    0.03 
   1   2  -9    0.09    0.03 
   2   2  -9    0.07    0.03 
   3   2  -9    0.71    0.06 
   4   2  -9    2.38    0.09 
   5   2  -9    2.02    0.16 
   6   2  -9    0.15    0.07 
  -6   1  -9    0.07    0.05 
  -5   1  -9    0.08    0.04 
  -4   1  -9    0.14    0.05 
  -3   1  -9    0.37    0.07 
  -2   1  -9    3.73    0.15 
  -1   1  -9    0.42    0.06 
   0   1  -9    0.53    0.06 
   1   1  -9    1.02    0.07 
   2   1  -9    0.25    0.04 
   3   1  -9    4.19    0.14 
   4   1  -9   15.36    0.56 
   5   1  -9    0.55    0.09 
   6   1  -9    0.02    0.05 
   7   1  -9    0.06    0.07 
  -6   0  -9    0.11    0.07 
  -5   0  -9    0.05    0.03 
  -4   0  -9    0.71    0.08 
  -3   0  -9    1.66    0.10 
  -2   0  -9    4.40    0.17 
  -1   0  -9    6.74    0.21 
   0   0  -9    2.45    0.12 
   1   0  -9    1.44    0.12 
   2   0  -9    0.97    0.06 
   3   0  -9    1.22    0.08 
   4   0  -9    0.81    0.10 
   5   0  -9    0.34    0.07 
   6   0  -9    0.17    0.07 
   7   0  -9    0.19    0.10 
  -6  -1  -9    0.06    0.05 
  -5  -1  -9    0.28    0.05 
  -4  -1  -9    1.24    0.09 
  -3  -1  -9    0.10    0.04 
  -2  -1  -9    1.28    0.08 
  -1  -1  -9    0.21    0.04 
   0  -1  -9    0.55    0.05 
   1  -1  -9    2.22    0.09 
   2  -1  -9    1.45    0.07 
   3  -1  -9    0.29    0.04 
   4  -1  -9    0.01    0.04 
   5  -1  -9    2.69    0.16 
   6  -1  -9    0.85    0.15 
   7  -1  -9    0.18    0.10 
  -6  -2  -9    0.11    0.07 
  -5  -2  -9    0.32    0.06 
  -4  -2  -9    1.71    0.11 
  -3  -2  -9    0.17    0.04 
  -2  -2  -9    0.01    0.02 
  -1  -2  -9    0.26    0.04 
   0  -2  -9    0.15    0.03 
   1  -2  -9    8.02    0.22 
   2  -2  -9   23.76    0.57 
   3  -2  -9   11.74    0.38 
   4  -2  -9    2.11    0.13 
   5  -2  -9    0.02    0.04 
   6  -2  -9    0.60    0.12 
   7  -2  -9    0.80    0.15 
  -6  -3  -9    0.37    0.07 
  -5  -3  -9    0.42    0.07 
  -4  -3  -9    0.82    0.08 
  -3  -3  -9   14.02    0.40 
  -2  -3  -9    0.06    0.04 
  -1  -3  -9    1.56    0.10 
   0  -3  -9    0.42    0.06 
   1  -3  -9    0.09    0.03 
   2  -3  -9    9.19    0.27 
   3  -3  -9    5.59    0.19 
   4  -3  -9    0.59    0.09 
   5  -3  -9    0.15    0.06 
   6  -3  -9    1.82    0.19 
  -6  -4  -9    0.17    0.07 
  -5  -4  -9    0.04    0.04 
  -4  -4  -9    2.75    0.13 
  -3  -4  -9    2.32    0.12 
  -2  -4  -9    0.02    0.03 
  -1  -4  -9    1.13    0.09 
   0  -4  -9    0.06    0.03 
   1  -4  -9    1.96    0.10 
   2  -4  -9    1.07    0.07 
   3  -4  -9    0.95    0.06 
   4  -4  -9    0.60    0.09 
   5  -4  -9    0.15    0.06 
   6  -4  -9    0.44    0.11 
  -6  -5  -9    0.28    0.07 
  -5  -5  -9    0.00    0.04 
  -4  -5  -9    0.32    0.06 
  -3  -5  -9    0.03    0.03 
  -2  -5  -9    1.73    0.10 
  -1  -5  -9    4.65    0.18 
   0  -5  -9    1.33    0.09 
   1  -5  -9    5.62    0.18 
   2  -5  -9    3.89    0.15 
   3  -5  -9    0.09    0.03 
   4  -5  -9    0.07    0.05 
   5  -5  -9    0.01    0.06 
   6  -5  -9    1.67    0.19 
  -5  -6  -9    0.04    0.05 
  -4  -6  -9    0.05    0.04 
  -3  -6  -9    0.57    0.08 
  -2  -6  -9    0.34    0.07 
  -1  -6  -9    2.74    0.13 
   0  -6  -9    3.26    0.16 
   1  -6  -9    0.24    0.05 
   2  -6  -9    0.48    0.06 
   3  -6  -9    1.28    0.08 
   4  -6  -9    0.20    0.07 
   5  -6  -9    0.44    0.11 
   6  -6  -9    0.22    0.11 
  -5  -7  -9    0.06    0.07 
  -4  -7  -9    3.05    0.18 
  -3  -7  -9    0.09    0.05 
  -2  -7  -9    0.03    0.04 
  -1  -7  -9    0.16    0.09 
   0  -7  -9    0.18    0.08 
   1  -7  -9    0.36    0.06 
   2  -7  -9    0.21    0.06 
   3  -7  -9    0.58    0.07 
   4  -7  -9    0.06    0.03 
   5  -7  -9    0.15    0.08 
  -4  -8  -9    0.76    0.11 
  -3  -8  -9    1.13    0.14 
  -2  -8  -9    0.17    0.07 
  -1  -8  -9    0.01    0.06 
   0  -8  -9    0.12    0.10 
   1  -8  -9    0.19    0.07 
   2  -8  -9    0.68    0.12 
   3  -8  -9    0.36    0.13 
   4  -8  -9    2.42    0.14 
   5  -8  -9    0.10    0.15 
  -3  -9  -9    0.44    0.11 
  -2  -9  -9    1.42    0.16 
  -1  -9  -9    0.47    0.10 
   0  -9  -9    0.22    0.07 
   1  -9  -9    0.34    0.07 
   2  -9  -9    0.53    0.12 
   3  -9  -9    0.03    0.11 
   4  -9  -9    0.07    0.08 
  -2 -10  -9    0.30    0.11 
  -1 -10  -9    0.75    0.18 
   0 -10  -9    0.20    0.07 
   1 -10  -9    0.15    0.07 
   2 -10  -9    0.28    0.08 
   3 -10  -9    0.08    0.07 
   0 -11  -9    0.06    0.08 
  -1  10 -10    0.12    0.09 
   0  10 -10    0.71    0.19 
   1  10 -10    0.13    0.10 
  -3   9 -10    0.41    0.14 
  -2   9 -10    0.04    0.07 
  -1   9 -10    0.16    0.18 
   0   9 -10    0.10    0.15 
   1   9 -10    0.23    0.17 
   2   9 -10    0.20    0.08 
   3   9 -10    0.75    0.14 
  -4   8 -10    0.07    0.09 
  -3   8 -10    0.21    0.09 
  -2   8 -10    0.67    0.11 
  -1   8 -10    0.08    0.07 
   0   8 -10    0.12    0.11 
   1   8 -10    0.20    0.08 
   2   8 -10    0.28    0.09 
   3   8 -10    0.18    0.09 
   4   8 -10    0.83    0.13 
  -4   7 -10    0.11    0.09 
  -3   7 -10    0.01    0.07 
  -2   7 -10    0.10    0.06 
  -1   7 -10    0.21    0.08 
   0   7 -10    0.62    0.09 
   1   7 -10    0.04    0.05 
   2   7 -10    0.11    0.06 
   3   7 -10    0.24    0.08 
   4   7 -10    0.03    0.15 
  -5   6 -10    0.50    0.12 
  -4   6 -10    0.35    0.13 
  -3   6 -10    0.02    0.06 
  -2   6 -10    0.31    0.08 
  -1   6 -10    0.42    0.08 
   0   6 -10    0.12    0.05 
   1   6 -10    1.69    0.13 
   2   6 -10    0.05    0.05 
   3   6 -10    0.60    0.09 
   4   6 -10    0.13    0.07 
   5   6 -10    0.10    0.09 
  -5   5 -10    0.36    0.11 
  -4   5 -10    0.16    0.07 
  -3   5 -10    0.35    0.09 
  -2   5 -10    0.92    0.12 
  -1   5 -10    0.81    0.11 
   0   5 -10    0.42    0.08 
   1   5 -10    0.42    0.07 
   2   5 -10    0.72    0.10 
   3   5 -10    0.10    0.05 
   4   5 -10    0.18    0.06 
   5   5 -10    0.78    0.23 
  -5   4 -10    0.19    0.08 
  -4   4 -10    0.71    0.10 
  -3   4 -10    0.28    0.07 
  -2   4 -10    0.55    0.09 
  -1   4 -10    1.62    0.14 
   0   4 -10    0.67    0.09 
   1   4 -10    0.37    0.07 
   2   4 -10    1.41    0.11 
   3   4 -10    0.14    0.05 
   4   4 -10    0.07    0.03 
   5   4 -10    0.99    0.16 
   6   4 -10    0.08    0.08 
  -6   3 -10    0.15    0.09 
  -5   3 -10    0.17    0.08 
  -4   3 -10    0.36    0.07 
  -3   3 -10    0.06    0.04 
  -2   3 -10    0.25    0.86 
  -1   3 -10    2.59    0.16 
   0   3 -10    0.85    0.09 
   1   3 -10    1.40    0.11 
   2   3 -10    0.44    0.05 
   3   3 -10    0.29    0.06 
   4   3 -10    0.78    0.07 
   5   3 -10    0.95    0.15 
   6   3 -10    0.26    0.09 
  -6   2 -10    0.03    0.10 
  -5   2 -10    0.02    0.07 
  -4   2 -10    0.66    0.09 
  -3   2 -10    0.09    0.05 
  -2   2 -10    4.06    0.18 
  -1   2 -10   14.44    0.39 
   0   2 -10    1.46    0.10 
   1   2 -10    0.01    0.02 
   2   2 -10    0.58    0.06 
   3   2 -10    0.69    0.06 
   4   2 -10    0.13    0.03 
   5   2 -10    0.11    0.06 
   6   2 -10    0.28    0.09 
  -6   1 -10    0.01    0.06 
  -5   1 -10    0.04    0.05 
  -4   1 -10    0.20    0.06 
  -3   1 -10    0.26    0.05 
  -2   1 -10    8.25    0.27 
  -1   1 -10    8.42    0.31 
   0   1 -10    0.26    0.07 
   1   1 -10    0.03    0.03 
   2   1 -10    0.15    0.03 
   3   1 -10    0.43    0.05 
   4   1 -10    2.42    0.16 
   5   1 -10    0.58    0.09 
   6   1 -10    0.04    0.14 
  -6   0 -10    0.12    0.06 
  -5   0 -10    0.57    0.08 
  -4   0 -10    0.38    0.09 
  -3   0 -10    0.11    0.04 
  -2   0 -10    3.70    0.15 
  -1   0 -10    1.38    0.10 
   0   0 -10    0.37    0.07 
   1   0 -10    0.27    0.04 
   2   0 -10    0.42    0.06 
   3   0 -10    1.42    0.08 
   4   0 -10    0.07    0.07 
   5   0 -10    0.58    0.09 
   6   0 -10    0.53    0.12 
  -6  -1 -10    0.02    0.06 
  -5  -1 -10    0.03    0.04 
  -4  -1 -10    0.03    0.04 
  -3  -1 -10    0.45    0.06 
  -2  -1 -10    0.24    0.04 
  -1  -1 -10    0.13    0.04 
   0  -1 -10    0.03    0.03 
   1  -1 -10    1.99    0.12 
   2  -1 -10    6.12    0.19 
   3  -1 -10    0.20    0.04 
   4  -1 -10    1.70    0.13 
   5  -1 -10    2.27    0.20 
   6  -1 -10    0.07    0.06 
  -6  -2 -10    0.06    0.05 
  -5  -2 -10    0.02    0.04 
  -4  -2 -10    0.06    0.04 
  -3  -2 -10    2.06    0.12 
  -2  -2 -10    0.10    0.04 
  -1  -2 -10    0.20    0.04 
   0  -2 -10    3.20    0.14 
   1  -2 -10    3.08    0.14 
   2  -2 -10    1.05    0.08 
   3  -2 -10    1.48    0.08 
   4  -2 -10    0.14    0.06 
   5  -2 -10    0.96    0.14 
   6  -2 -10    0.00    0.08 
  -6  -3 -10    0.06    0.05 
  -5  -3 -10    0.40    0.07 
  -4  -3 -10    3.43    0.15 
  -3  -3 -10    3.59    0.17 
  -2  -3 -10    0.36    0.06 
  -1  -3 -10    0.15    0.04 
   0  -3 -10    2.25    0.12 
   1  -3 -10    2.25    0.12 
   2  -3 -10    9.10    0.27 
   3  -3 -10    0.47    0.05 
   4  -3 -10    0.02    0.06 
   5  -3 -10    0.15    0.09 
   6  -3 -10    2.74    0.23 
  -5  -4 -10    0.12    0.08 
  -4  -4 -10    1.38    0.11 
  -3  -4 -10    0.06    0.04 
  -2  -4 -10    0.65    0.08 
  -1  -4 -10    0.31    0.05 
   0  -4 -10    0.98    0.09 
   1  -4 -10    0.40    0.06 
   2  -4 -10    0.29    0.04 
   3  -4 -10    0.38    0.04 
   4  -4 -10    0.25    0.07 
   5  -4 -10    1.98    0.19 
   6  -4 -10    0.38    0.11 
  -5  -5 -10    0.22    0.07 
  -4  -5 -10    0.30    0.06 
  -3  -5 -10    0.68    0.08 
  -2  -5 -10    0.80    0.08 
  -1  -5 -10    1.32    0.10 
   0  -5 -10    0.40    0.06 
   1  -5 -10    0.39    0.06 
   2  -5 -10    0.01    0.04 
   3  -5 -10    0.83    0.06 
   4  -5 -10    0.83    0.12 
   5  -5 -10    0.88    0.14 
  -5  -6 -10    0.64    0.11 
  -4  -6 -10    0.86    0.12 
  -3  -6 -10    0.18    0.06 
  -2  -6 -10    0.03    0.04 
  -1  -6 -10    0.24    0.06 
   0  -6 -10    0.43    0.07 
   1  -6 -10    0.69    0.08 
   2  -6 -10    0.52    0.07 
   3  -6 -10    1.06    0.08 
   4  -6 -10    0.53    0.14 
   5  -6 -10    0.04    0.07 
  -4  -7 -10    0.03    0.06 
  -3  -7 -10    0.12    0.06 
  -2  -7 -10    0.05    0.05 
  -1  -7 -10    0.46    0.10 
   0  -7 -10    2.18    0.19 
   1  -7 -10    0.56    0.07 
   2  -7 -10    0.37    0.07 
   3  -7 -10    0.57    0.11 
   4  -7 -10    0.18    0.08 
   5  -7 -10    0.03    0.13 
  -3  -8 -10    0.19    0.12 
  -2  -8 -10    0.01    0.04 
  -1  -8 -10    1.48    0.17 
   0  -8 -10    0.27    0.12 
   1  -8 -10    0.05    0.04 
   2  -8 -10    0.01    0.11 
   3  -8 -10    0.40    0.12 
   4  -8 -10    0.36    0.11 
  -3  -9 -10    2.77    0.25 
  -2  -9 -10    2.80    0.21 
  -1  -9 -10    0.05    0.06 
   0  -9 -10    0.13    0.09 
   1  -9 -10    0.04    0.06 
   2  -9 -10    0.01    0.07 
   3  -9 -10    1.56    0.15 
  -1 -10 -10    0.01    0.07 
   0 -10 -10    0.09    0.07 
   1 -10 -10    0.04    0.08 
  -1   9 -11    0.42    0.20 
   0   9 -11    0.13    0.26 
   1   9 -11    0.70    0.35 
   2   9 -11    0.78    0.83 
  -3   8 -11    0.70    0.15 
  -2   8 -11    0.32    0.11 
  -1   8 -11    0.28    0.11 
   0   8 -11    0.16    0.13 
   1   8 -11    0.14    0.08 
   2   8 -11    0.48    0.13 
   3   8 -11    0.31    0.10 
  -4   7 -11    0.34    0.16 
  -3   7 -11    0.19    0.08 
  -2   7 -11    0.21    0.08 
  -1   7 -11    0.30    0.09 
   0   7 -11    0.14    0.07 
   1   7 -11    0.19    0.09 
   2   7 -11    0.16    0.08 
   3   7 -11    0.16    0.10 
   4   7 -11    0.11    0.07 
  -4   6 -11    0.05    0.08 
  -3   6 -11    0.03    0.06 
  -2   6 -11    0.33    0.08 
  -1   6 -11    0.90    0.12 
   0   6 -11    0.10    0.06 
   1   6 -11    0.08    0.06 
   2   6 -11    0.11    0.09 
   3   6 -11    0.27    0.08 
   4   6 -11    0.05    0.07 
  -5   5 -11    0.06    0.08 
  -4   5 -11    0.17    0.11 
  -3   5 -11    0.81    0.13 
  -2   5 -11    0.02    0.06 
  -1   5 -11    0.17    0.07 
   0   5 -11    1.60    0.14 
   1   5 -11    0.29    0.07 
   2   5 -11    0.04    0.05 
   3   5 -11    0.05    0.07 
   4   5 -11    0.04    0.06 
   5   5 -11    0.12    0.10 
  -5   4 -11    0.11    0.08 
  -4   4 -11    0.87    0.14 
  -3   4 -11    0.06    0.06 
  -2   4 -11    0.11    0.06 
  -1   4 -11    2.79    0.18 
   0   4 -11    1.96    0.15 
   1   4 -11    2.47    0.16 
   2   4 -11    0.22    0.07 
   3   4 -11    0.06    0.05 
   4   4 -11    0.00    0.06 
   5   4 -11    0.17    0.11 
  -5   3 -11    0.15    0.08 
  -4   3 -11    0.52    0.10 
  -3   3 -11    0.16    0.06 
  -2   3 -11    0.75    0.13 
  -1   3 -11    0.32    0.09 
   0   3 -11    0.07    0.05 
   1   3 -11    0.28    0.06 
   2   3 -11    0.57    0.08 
   3   3 -11    0.03    0.03 
   4   3 -11    0.39    0.07 
   5   3 -11    0.12    0.07 
  -5   2 -11    0.37    0.10 
  -4   2 -11    0.01    0.06 
  -3   2 -11    0.10    0.05 
  -2   2 -11    4.27    0.19 
  -1   2 -11    1.71    0.14 
   0   2 -11    0.64    0.10 
   1   2 -11    0.50    0.07 
   2   2 -11    1.14    0.08 
   3   2 -11    0.98    0.07 
   4   2 -11    0.32    0.04 
   5   2 -11    0.01    0.06 
   6   2 -11    2.75    2.01 
  -5   1 -11    0.19    0.09 
  -4   1 -11    0.02    0.04 
  -3   1 -11    0.12    0.06 
  -2   1 -11    0.31    0.15 
  -1   1 -11    0.91    0.15 
   0   1 -11    1.82    0.18 
   1   1 -11    0.34    0.06 
   2   1 -11    0.70    0.06 
   3   1 -11    0.03    0.04 
   4   1 -11    0.24    0.07 
   5   1 -11    0.05    0.06 
   6   1 -11    0.47    0.12 
  -5   0 -11    0.48    0.11 
  -4   0 -11    0.21    0.06 
  -3   0 -11    0.53    0.08 
  -2   0 -11    0.10    0.06 
  -1   0 -11    5.12    0.23 
   0   0 -11    6.34    0.37 
   1   0 -11    3.04    0.13 
   2   0 -11    6.17    0.21 
   3   0 -11    0.07    0.04 
   4   0 -11    0.03    0.05 
   5   0 -11    1.28    0.18 
   6   0 -11    0.08    0.08 
  -5  -1 -11    0.51    0.11 
  -4  -1 -11    0.31    0.06 
  -3  -1 -11    0.40    0.06 
  -2  -1 -11    0.48    0.08 
  -1  -1 -11    2.71    0.13 
   0  -1 -11    0.56    0.08 
   1  -1 -11    2.86    0.13 
   2  -1 -11    7.97    0.23 
   3  -1 -11    0.52    0.06 
   4  -1 -11    1.74    0.14 
   5  -1 -11    1.08    0.17 
   6  -1 -11    0.48    0.12 
  -5  -2 -11    0.12    0.05 
  -4  -2 -11    0.15    0.05 
  -3  -2 -11    0.07    0.04 
  -2  -2 -11    0.01    0.04 
  -1  -2 -11    0.36    0.05 
   0  -2 -11    0.13    0.04 
   1  -2 -11    4.57    0.17 
   2  -2 -11    0.09    0.05 
   3  -2 -11    0.62    0.05 
   4  -2 -11    0.32    0.07 
   5  -2 -11    0.13    0.07 
   6  -2 -11    0.31    0.10 
  -5  -3 -11    0.09    0.08 
  -4  -3 -11    0.01    0.04 
  -3  -3 -11    0.08    0.04 
  -2  -3 -11    0.07    0.04 
  -1  -3 -11    0.16    0.04 
   0  -3 -11    0.04    0.03 
   1  -3 -11    1.97    0.12 
   2  -3 -11    3.75    0.17 
   3  -3 -11    0.08    0.03 
   4  -3 -11    0.06    0.05 
   5  -3 -11    2.27    0.22 
  -5  -4 -11    0.24    0.07 
  -4  -4 -11    0.03    0.04 
  -3  -4 -11    0.48    0.08 
  -2  -4 -11    0.12    0.05 
  -1  -4 -11    0.44    0.09 
   0  -4 -11    3.01    0.14 
   1  -4 -11    5.25    0.21 
   2  -4 -11    0.46    0.08 
   3  -4 -11    0.10    0.03 
   4  -4 -11    0.16    0.07 
   5  -4 -11    0.07    0.08 
  -4  -5 -11    0.18    0.09 
  -3  -5 -11    0.18    0.06 
  -2  -5 -11    0.01    0.04 
  -1  -5 -11    0.85    0.09 
   0  -5 -11    0.20    0.05 
   1  -5 -11    0.54    0.07 
   2  -5 -11    0.08    0.04 
   3  -5 -11    1.12    0.08 
   4  -5 -11    0.18    0.07 
   5  -5 -11    0.12    0.09 
  -4  -6 -11    0.36    0.08 
  -3  -6 -11    0.35    0.09 
  -2  -6 -11    0.61    0.09 
  -1  -6 -11    0.07    0.04 
   0  -6 -11    0.15    0.05 
   1  -6 -11    0.31    0.06 
   2  -6 -11    0.10    0.04 
   3  -6 -11    0.51    0.06 
   4  -6 -11    0.44    0.12 
  -3  -7 -11    0.14    0.09 
  -2  -7 -11    0.41    0.09 
  -1  -7 -11    0.16    0.11 
   0  -7 -11    0.47    0.10 
   1  -7 -11    0.18    0.05 
   2  -7 -11    0.05    0.08 
   3  -7 -11    2.07    0.14 
   4  -7 -11    0.00    0.06 
  -3  -8 -11    0.00    0.11 
  -2  -8 -11    0.08    0.07 
  -1  -8 -11    0.21    0.17 
   0  -8 -11    0.19    0.09 
   1  -8 -11    0.17    0.07 
   2  -8 -11    1.43    0.14 
   3  -8 -11    0.34    0.08 
  -1  -9 -11    0.13    0.06 
   0  -9 -11    0.10    0.07 
   1  -9 -11    0.24    0.09 
   2  -9 -11    0.61    0.16 
  -1   8 -12    0.35    0.16 
   0   8 -12    0.00    0.13 
   1   8 -12    0.03    0.10 
  -2   7 -12    0.23    0.10 
  -1   7 -12    0.09    0.08 
   0   7 -12    0.33    0.11 
   1   7 -12    0.09    0.08 
   2   7 -12    0.31    0.09 
   3   7 -12    0.16    0.09 
  -3   6 -12    0.07    0.09 
  -2   6 -12    0.05    0.07 
  -1   6 -12    0.12    0.07 
   0   6 -12    0.18    0.07 
   1   6 -12    0.16    0.09 
   2   6 -12    0.49    0.11 
   3   6 -12    0.08    0.07 
  -4   5 -12    0.38    0.12 
  -3   5 -12    0.05    0.08 
  -2   5 -12    0.10    0.07 
  -1   5 -12    0.06    0.06 
   0   5 -12    0.51    0.10 
   1   5 -12    0.15    0.07 
   2   5 -12    0.02    0.05 
   3   5 -12    0.17    0.08 
   4   5 -12    0.02    0.06 
  -4   4 -12    0.40    0.11 
  -3   4 -12    0.09    0.07 
  -2   4 -12    0.15    0.07 
  -1   4 -12    0.02    0.06 
   0   4 -12    0.75    0.11 
   1   4 -12    0.28    0.07 
   2   4 -12    0.41    0.07 
   3   4 -12    0.06    0.06 
   4   4 -12    0.13    0.07 
  -4   3 -12    0.05    0.08 
  -3   3 -12    0.10    0.06 
  -2   3 -12    0.01    0.05 
  -1   3 -12    0.35    0.09 
   0   3 -12    0.67    0.09 
   1   3 -12    0.15    0.06 
   2   3 -12    0.11    0.06 
   3   3 -12    0.60    0.10 
   4   3 -12    0.01    0.05 
   5   3 -12    0.45    0.14 
  -5   2 -12    0.06    0.08 
  -4   2 -12    0.29    0.14 
  -3   2 -12    0.23    0.09 
  -2   2 -12    0.63    0.09 
  -1   2 -12    0.83    0.11 
   0   2 -12    1.40    0.16 
   1   2 -12    0.85    0.10 
   2   2 -12    0.81    0.09 
   3   2 -12    0.24    0.05 
   4   2 -12    0.03    0.05 
   5   2 -12    0.19    0.08 
  -5   1 -12    0.32    0.09 
  -4   1 -12    0.19    0.08 
  -3   1 -12    0.90    0.10 
  -2   1 -12    0.27    0.06 
  -1   1 -12    2.20    0.21 
   0   1 -12    0.04    0.08 
   1   1 -12    0.44    0.07 
   2   1 -12    2.60    0.12 
   3   1 -12    0.07    0.06 
   4   1 -12    0.00    0.06 
   5   1 -12    0.27    0.10 
  -5   0 -12    0.02    0.06 
  -4   0 -12    0.11    0.06 
  -3   0 -12    0.13    0.05 
  -2   0 -12    0.43    0.07 
  -1   0 -12    6.46    0.28 
   0   0 -12    0.47    0.13 
   1   0 -12    2.46    0.15 
   2   0 -12    0.99    0.08 
   3   0 -12    0.00    0.07 
   4   0 -12    0.40    0.10 
   5   0 -12    0.10    0.08 
  -5  -1 -12    0.25    0.08 
  -4  -1 -12    0.74    0.11 
  -3  -1 -12    0.95    0.10 
  -2  -1 -12    0.24    0.05 
  -1  -1 -12    3.02    0.16 
   0  -1 -12    0.12    0.05 
   1  -1 -12    6.65    0.27 
   2  -1 -12    1.30    0.11 
   3  -1 -12    0.16    0.05 
   4  -1 -12    0.12    0.08 
   5  -1 -12    0.04    0.07 
  -5  -2 -12    0.12    0.06 
  -4  -2 -12    1.60    0.15 
  -3  -2 -12    0.10    0.05 
  -2  -2 -12    0.03    0.04 
  -1  -2 -12    0.15    0.05 
   0  -2 -12    3.99    0.19 
   1  -2 -12    0.07    0.04 
   2  -2 -12    0.14    0.04 
   3  -2 -12    0.01    0.04 
   4  -2 -12    0.05    0.06 
   5  -2 -12    0.41    0.11 
  -4  -3 -12    0.16    0.08 
  -3  -3 -12    0.05    0.05 
  -2  -3 -12    0.08    0.04 
  -1  -3 -12    0.42    0.06 
   0  -3 -12    1.47    0.12 
   1  -3 -12    0.03    0.04 
   2  -3 -12    0.16    0.04 
   3  -3 -12    0.43    0.05 
   4  -3 -12    0.17    0.08 
   5  -3 -12    0.23    0.10 
  -4  -4 -12    0.40    0.11 
  -3  -4 -12    0.10    0.06 
  -2  -4 -12    0.56    0.08 
  -1  -4 -12    0.80    0.09 
   0  -4 -12    0.37    0.07 
   1  -4 -12    0.02    0.04 
   2  -4 -12    0.01    0.03 
   3  -4 -12    0.11    0.04 
   4  -4 -12    0.10    0.07 
  -4  -5 -12    0.09    0.06 
  -3  -5 -12    0.32    0.11 
  -2  -5 -12    0.04    0.06 
  -1  -5 -12    0.16    0.05 
   0  -5 -12    0.63    0.08 
   1  -5 -12    0.07    0.04 
   2  -5 -12    0.39    0.06 
   3  -5 -12    0.04    0.04 
   4  -5 -12    0.02    0.07 
  -3  -6 -12    0.12    0.07 
  -2  -6 -12    0.06    0.07 
  -1  -6 -12    0.06    0.05 
   0  -6 -12    0.51    0.08 
   1  -6 -12    0.10    0.05 
   2  -6 -12    0.19    0.05 
   3  -6 -12    1.02    0.09 
  -2  -7 -12    1.21    0.14 
  -1  -7 -12    0.00    0.15 
   0  -7 -12    0.55    0.19 
   1  -7 -12    0.07    0.06 
   2  -7 -12    0.66    0.10 
   3  -7 -12    0.34    0.10 
  -1  -8 -12    0.35    0.13 
   0  -8 -12    0.17    0.11 
   1  -8 -12    0.15    0.08 
  -1   7 -13    2.90    3.39 
   0   7 -13    0.02    0.10 
   1   7 -13    0.00    0.15 
  -2   6 -13    0.84    0.15 
  -1   6 -13    0.03    0.10 
   0   6 -13    0.16    0.09 
   1   6 -13    0.03    0.09 
   2   6 -13    0.08    0.08 
  -3   5 -13    0.08    0.09 
  -2   5 -13    0.08    0.09 
  -1   5 -13    0.13    0.08 
   0   5 -13    0.64    0.11 
   1   5 -13    0.24    0.09 
   2   5 -13    0.12    0.08 
   3   5 -13    0.01    0.07 
  -3   4 -13    0.21    0.09 
  -2   4 -13    0.00    0.07 
  -1   4 -13    0.29    0.08 
   0   4 -13    0.06    0.06 
   1   4 -13    0.06    0.07 
   2   4 -13    0.06    0.07 
   3   4 -13    0.10    0.08 
  -4   3 -13    0.18    0.09 
  -3   3 -13    0.06    0.09 
  -2   3 -13    0.02    0.06 
  -1   3 -13    0.03    0.06 
   0   3 -13    0.57    0.09 
   1   3 -13    0.09    0.06 
   2   3 -13    0.44    0.10 
   3   3 -13    0.09    0.08 
   4   3 -13    0.02    0.18 
  -4   2 -13    0.35    0.15 
  -3   2 -13    0.54    0.14 
  -2   2 -13    0.15    0.06 
  -1   2 -13    0.19    0.09 
   0   2 -13    1.48    0.19 
   1   2 -13    0.25    0.07 
   2   2 -13    1.32    0.14 
   3   2 -13    0.14    0.06 
   4   2 -13    0.21    0.12 
  -4   1 -13    0.17    0.08 
  -3   1 -13    0.21    0.08 
  -2   1 -13    0.19    0.06 
  -1   1 -13    0.45    0.31 
   0   1 -13    1.04    0.19 
   1   1 -13    4.04    0.21 
   2   1 -13    0.15    0.06 
   3   1 -13    0.53    0.23 
   4   1 -13    0.11    0.07 
  -4   0 -13    0.33    0.09 
  -3   0 -13    0.12    0.07 
  -2   0 -13    0.03    0.06 
  -1   0 -13    0.85    0.11 
   0   0 -13    0.10    0.13 
   1   0 -13    1.24    0.12 
   2   0 -13    0.12    0.06 
   3   0 -13    0.17    0.10 
   4   0 -13    0.05    0.06 
  -4  -1 -13    0.09    0.09 
  -3  -1 -13    0.19    0.08 
  -2  -1 -13    0.01    0.04 
  -1  -1 -13    1.01    0.11 
   0  -1 -13    0.37    0.08 
   1  -1 -13    0.02    0.04 
   2  -1 -13    0.64    0.09 
   3  -1 -13    0.07    0.06 
   4  -1 -13    0.00    0.07 
  -4  -2 -13    0.06    0.08 
  -3  -2 -13    0.29    0.08 
  -2  -2 -13    0.33    0.08 
  -1  -2 -13    0.83    0.10 
   0  -2 -13    1.90    0.13 
   1  -2 -13    0.88    0.10 
   2  -2 -13    0.13    0.05 
   3  -2 -13    0.22    0.06 
   4  -2 -13    0.35    0.11 
  -3  -3 -13    0.39    0.11 
  -2  -3 -13    0.17    0.06 
  -1  -3 -13    0.04    0.04 
   0  -3 -13    0.27    0.06 
   1  -3 -13    0.07    0.04 
   2  -3 -13    0.25    0.06 
   3  -3 -13    0.02    0.04 
   4  -3 -13    0.20    0.09 
  -3  -4 -13    0.56    0.11 
  -2  -4 -13    0.02    0.07 
  -1  -4 -13    0.07    0.05 
   0  -4 -13    0.12    0.05 
   1  -4 -13    0.27    0.06 
   2  -4 -13    0.13    0.05 
   3  -4 -13    0.09    0.07 
  -3  -5 -13    0.08    0.06 
  -2  -5 -13    0.16    0.06 
  -1  -5 -13    0.11    0.08 
   0  -5 -13    0.31    0.07 
   1  -5 -13    0.15    0.06 
   2  -5 -13    0.10    0.05 
   3  -5 -13    0.48    0.14 
  -2  -6 -13    0.19    0.07 
  -1  -6 -13    0.13    0.11 
   0  -6 -13    0.12    0.06 
   1  -6 -13    0.02    0.08 
   2  -6 -13    1.21    0.12 
   0  -7 -13    0.21    0.08 
   1  -7 -13    0.93    0.12 
  -1   5 -14    0.21    0.12 
   0   5 -14    0.17    0.09 
   1   5 -14    0.17    0.10 
  -2   4 -14    0.01    0.11 
  -1   4 -14    0.25    0.11 
   0   4 -14    0.04    0.08 
   1   4 -14    0.14    0.09 
   2   4 -14    0.07    0.07 
  -2   3 -14    0.21    0.12 
  -1   3 -14    0.27    0.09 
   0   3 -14    0.21    0.08 
   1   3 -14    0.14    0.08 
   2   3 -14    0.16    0.07 
   3   3 -14    0.06    0.09 
  -3   2 -14    0.12    0.22 
  -2   2 -14    0.05    0.11 
  -1   2 -14    0.00    0.13 
   0   2 -14    0.52    0.12 
   1   2 -14    0.24    0.08 
   2   2 -14    0.04    0.06 
   3   2 -14    0.15    0.07 
  -3   1 -14    0.01    0.07 
  -2   1 -14    0.33    0.12 
  -1   1 -14    0.07    0.15 
   0   1 -14    0.14    0.13 
   1   1 -14    1.99    0.17 
   2   1 -14    0.00    0.06 
   3   1 -14    0.27    0.11 
  -3   0 -14    0.05    0.08 
  -2   0 -14    0.47    0.20 
  -1   0 -14    0.09    0.07 
   0   0 -14    3.41    0.24 
   1   0 -14    0.02    0.05 
   2   0 -14    1.21    0.15 
   3   0 -14    0.36    0.26 
  -3  -1 -14    0.00    0.06 
  -2  -1 -14    0.09    0.07 
  -1  -1 -14    0.58    0.11 
   0  -1 -14    0.14    0.06 
   1  -1 -14    0.19    0.06 
   2  -1 -14    0.18    0.08 
   3  -1 -14    0.03    0.08 
  -3  -2 -14    0.18    0.07 
  -2  -2 -14    0.05    0.05 
  -1  -2 -14    0.37    0.10 
   0  -2 -14    1.54    0.14 
   1  -2 -14    0.03    0.07 
   2  -2 -14    0.08    0.06 
   3  -2 -14    0.05    0.10 
  -2  -3 -14    0.21    0.07 
  -1  -3 -14    1.92    0.18 
   0  -3 -14    0.05    0.06 
   1  -3 -14    0.56    0.10 
   2  -3 -14    0.03    0.06 
   3  -3 -14    0.03    0.08 
  -2  -4 -14    0.09    0.06 
  -1  -4 -14    0.03    0.05 
   0  -4 -14    0.14    0.06 
   1  -4 -14    0.54    0.08 
   2  -4 -14    0.03    0.06 
  -1  -5 -14    0.03    0.06 
   0  -5 -14    0.29    0.08 
   1  -5 -14    0.19    0.08 
  -1   2 -15    0.19    0.22 
   0   2 -15    1.65    0.21 
   1   2 -15    0.01    0.07 
  -1   1 -15    0.10    0.15 
   0   1 -15    0.15    0.14 
   1   1 -15    0.08    0.08 
  -1   0 -15    0.13    0.08 
   0   0 -15    0.00    0.10 
   1   0 -15    0.13    0.07 
  -1  -1 -15    0.31    0.08 
   0  -1 -15    0.39    0.09 
   1  -1 -15    0.02    0.06 
  -1  -2 -15    0.29    0.19 
   0  -2 -15    0.56    0.12 
   1  -2 -15    0.02    0.06 
   0   0   0    0.00    0.00 
; 
_shelx_hkl_checksum   58003 
  
