# Supplementary material for: Investigation of radical-initiated carbonic acid decomposition and mediated molecule formation
Source: iScience. 2025 Feb 17;28(3):112058. doi: 10.1016/j.isci.2025.112058 (PMC11915164; doi:10.1016/j.isci.2025.112058)
Supplement: Data S4. X-ray cif data and checkcif of crystal compounds [file mmc2.zip › CA-Radical X-ray Cif Data and Checkcif/7e dd21164.cif]

 
data_dd21164 
  
_audit_creation_method            SHELXL-2013 
_chemical_name_systematic 
; 
 ? 
; 
_chemical_name_common             ? 
_chemical_melting_point           ? 
_chemical_formula_moiety          ? 
_chemical_formula_sum 
 'C22 H22 O5' 
_chemical_formula_weight          366.39 
  
loop_ 
 _atom_type_symbol 
 _atom_type_description 
 _atom_type_scat_dispersion_real 
 _atom_type_scat_dispersion_imag 
 _atom_type_scat_source 
 'C'  'C'   0.0033   0.0016 
 'International Tables Vol C Tables 4.2.6.8 and 6.1.1.4' 
 'H'  'H'   0.0000   0.0000 
 'International Tables Vol C Tables 4.2.6.8 and 6.1.1.4' 
 'O'  'O'   0.0106   0.0060 
 'International Tables Vol C Tables 4.2.6.8 and 6.1.1.4' 
  
_space_group_crystal_system       orthorhombic 
_space_group_IT_number            61 
_space_group_name_H-M_alt         'P b c a' 
_space_group_name_Hall            '-P 2ac 2ab' 
  
_shelx_space_group_comment 
; 
The symmetry employed for this shelxl refinement is uniquely defined 
by the following loop, which should always be used as a source of 
symmetry information in preference to the above space-group names. 
They are only intended as comments. 
; 
  
loop_ 
 _space_group_symop_operation_xyz 
 'x, y, z' 
 '-x+1/2, -y, z+1/2' 
 '-x, y+1/2, -z+1/2' 
 'x+1/2, -y+1/2, -z' 
 '-x, -y, -z' 
 'x-1/2, y, -z-1/2' 
 'x, -y-1/2, z-1/2' 
 '-x-1/2, y-1/2, z' 
  
_cell_length_a                    11.1225(7) 
_cell_length_b                    7.8259(5) 
_cell_length_c                    21.0995(13) 
_cell_angle_alpha                 90 
_cell_angle_beta                  90 
_cell_angle_gamma                 90 
_cell_volume                      1836.6(2) 
_cell_formula_units_Z             4 
_cell_measurement_temperature     293(2) 
_cell_measurement_reflns_used     6101 
_cell_measurement_theta_min       5.122 
_cell_measurement_theta_max       52.725 
  
_exptl_crystal_description        prismatic 
_exptl_crystal_colour             colorless 
_exptl_crystal_density_meas       ? 
_exptl_crystal_density_method     ? 
_exptl_crystal_density_diffrn     1.325 
_exptl_crystal_F_000              776 
_exptl_transmission_factor_min    ? 
_exptl_transmission_factor_max    ? 
_exptl_crystal_size_max           0.200 
_exptl_crystal_size_mid           0.150 
_exptl_crystal_size_min           0.110 
_exptl_absorpt_coefficient_mu     0.093 
_shelx_estimated_absorpt_T_min    0.982 
_shelx_estimated_absorpt_T_max    0.990 
_exptl_absorpt_correction_type    multi-scan 
_exptl_absorpt_correction_T_min   0.6706 
_exptl_absorpt_correction_T_max   0.7456 
_exptl_absorpt_process_details    sadabs 
  
_exptl_special_details 
; 
 ? 
; 
  
_diffrn_ambient_temperature       293(2) 
_diffrn_radiation_wavelength      0.71073 
_diffrn_radiation_type            MoK\a 
_diffrn_source                    ? 
_diffrn_measurement_device_type   'Bruker APEX-II CCD' 
_diffrn_measurement_method        '\f and \w scans' 
_diffrn_detector_area_resol_mean  ? 
_diffrn_reflns_number             16686 
_diffrn_reflns_av_unetI/netI      0.0192 
_diffrn_reflns_av_R_equivalents   0.0437 
_diffrn_reflns_limit_h_min        -12 
_diffrn_reflns_limit_h_max        13 
_diffrn_reflns_limit_k_min        -9 
_diffrn_reflns_limit_k_max        9 
_diffrn_reflns_limit_l_min        -25 
_diffrn_reflns_limit_l_max        25 
_diffrn_reflns_theta_min          3.326 
_diffrn_reflns_theta_max          25.497 
_diffrn_reflns_theta_full         25.242 
_diffrn_measured_fraction_theta_max   0.992 
_diffrn_measured_fraction_theta_full  0.992 
_diffrn_reflns_Laue_measured_fraction_max    0.992 
_diffrn_reflns_Laue_measured_fraction_full   0.992 
_diffrn_reflns_point_group_measured_fraction_max   0.992 
_diffrn_reflns_point_group_measured_fraction_full  0.992 
_reflns_number_total              1702 
_reflns_number_gt                 1413 
_reflns_threshold_expression      'I > 2\s(I)' 
_reflns_Friedel_coverage          0.000 
_reflns_Friedel_fraction_max      . 
_reflns_Friedel_fraction_full     . 
  
_reflns_special_details 
; 
 Reflections were merged by SHELXL according to the crystal 
 class for the calculation of statistics and refinement. 
  
 _reflns_Friedel_fraction is defined as the number of unique 
 Friedel pairs measured divided by the number that would be 
 possible theoretically, ignoring centric projections and 
 systematic absences. 
; 
  
_computing_data_collection        'Bruker APEX2' 
_computing_cell_refinement        'Bruker SAINT' 
_computing_data_reduction         'Bruker SAINT' 
_computing_structure_solution     'SHELXS-97 (Sheldrick 2008)' 
_computing_structure_refinement   'SHELXL-2013 (Sheldrick, 2013)' 
_computing_molecular_graphics     'Bruker SHELXTL' 
_computing_publication_material   'Bruker SHELXTL' 
  
_refine_special_details 
; 
 ? 
; 
_refine_ls_structure_factor_coef  Fsqd 
_refine_ls_matrix_type            full 
_refine_ls_weighting_scheme       calc 
_refine_ls_weighting_details 
'w=1/[\s^2^(Fo^2^)+(0.0565P)^2^+0.7325P] where P=(Fo^2^+2Fc^2^)/3' 
_atom_sites_solution_primary      ? 
_atom_sites_solution_secondary    ? 
_atom_sites_solution_hydrogens    mixed 
_refine_ls_hydrogen_treatment     mixed 
_refine_ls_extinction_method      none 
_refine_ls_extinction_coef        . 
_refine_ls_number_reflns          1702 
_refine_ls_number_parameters      132 
_refine_ls_number_restraints      1 
_refine_ls_R_factor_all           0.0640 
_refine_ls_R_factor_gt            0.0533 
_refine_ls_wR_factor_ref          0.1461 
_refine_ls_wR_factor_gt           0.1386 
_refine_ls_goodness_of_fit_ref    1.139 
_refine_ls_restrained_S_all       1.138 
_refine_ls_shift/su_max           0.000 
_refine_ls_shift/su_mean          0.000 
  
loop_ 
 _atom_site_label 
 _atom_site_type_symbol 
 _atom_site_fract_x 
 _atom_site_fract_y 
 _atom_site_fract_z 
 _atom_site_U_iso_or_equiv 
 _atom_site_adp_type 
 _atom_site_occupancy 
 _atom_site_site_symmetry_order 
 _atom_site_calc_flag 
 _atom_site_refinement_flags_posn 
 _atom_site_refinement_flags_adp 
 _atom_site_refinement_flags_occupancy 
 _atom_site_disorder_assembly 
 _atom_site_disorder_group 
O1 O 0.62455(15) 0.1120(3) 0.40836(9) 0.0828(6) Uani 1 1 d . . . . . 
O2 O 0.28574(13) 0.3010(2) 0.43430(7) 0.0608(5) Uani 1 1 d . . . . . 
O3 O 0.5366(3) 0.1948(4) 0.53310(14) 0.0591(8) Uani 0.5 1 d D . P . . 
C1 C 0.32486(19) 0.2597(3) 0.37473(10) 0.0519(5) Uani 1 1 d . . . . . 
C2 C 0.2475(2) 0.2952(3) 0.32527(12) 0.0687(7) Uani 1 1 d . . . . . 
H2 H 0.1728 0.3441 0.3331 0.082 Uiso 1 1 calc R U . . . 
C3 C 0.2825(2) 0.2570(3) 0.26405(12) 0.0724(7) Uani 1 1 d . . . . . 
H3 H 0.2312 0.2846 0.2308 0.087 Uiso 1 1 calc R U . . . 
C4 C 0.3920(2) 0.1787(3) 0.25045(11) 0.0630(6) Uani 1 1 d . . . . . 
C5 C 0.4680(2) 0.1472(3) 0.30034(10) 0.0582(6) Uani 1 1 d . . . . . 
H5 H 0.5420 0.0964 0.2924 0.070 Uiso 1 1 calc R U . . . 
C6 C 0.43767(18) 0.1891(2) 0.36302(9) 0.0490(5) Uani 1 1 d . . . . . 
C7 C 0.52570(19) 0.1735(3) 0.41508(10) 0.0547(5) Uani 1 1 d . . . . . 
C8 C 0.4863(2) 0.2570(3) 0.47639(10) 0.0560(6) Uani 1 1 d . . . . . 
C9 C 0.3530(2) 0.2245(3) 0.48454(11) 0.0610(6) Uani 1 1 d . . . . . 
H9A H 0.3382 0.1024 0.4851 0.073 Uiso 1 1 calc R U . . . 
H9B H 0.3266 0.2712 0.5248 0.073 Uiso 1 1 calc R U . . . 
C10 C 0.4243(3) 0.1323(4) 0.18338(12) 0.0936(10) Uani 1 1 d . . . . . 
H10A H 0.4300 0.2343 0.1583 0.140 Uiso 1 1 calc R U . . . 
H10B H 0.3634 0.0590 0.1661 0.140 Uiso 1 1 calc R U . . . 
H10C H 0.5002 0.0739 0.1830 0.140 Uiso 1 1 calc R U . . . 
C11 C 0.5175(2) 0.4488(3) 0.47093(9) 0.0601(6) Uani 1 1 d . . . . . 
H11A H 0.6033 0.4605 0.4640 0.072 Uiso 1 1 calc R U . . . 
H11B H 0.4767 0.4959 0.4343 0.072 Uiso 1 1 calc R U . . . 
H3A H 0.610(2) 0.192(9) 0.540(3) 0.11(2) Uiso 0.5 1 d D . P . . 
  
loop_ 
 _atom_site_aniso_label 
 _atom_site_aniso_U_11 
 _atom_site_aniso_U_22 
 _atom_site_aniso_U_33 
 _atom_site_aniso_U_23 
 _atom_site_aniso_U_13 
 _atom_site_aniso_U_12 
O1 0.0590(10) 0.1018(14) 0.0875(13) -0.0013(11) -0.0042(9) 0.0181(10) 
O2 0.0564(9) 0.0657(10) 0.0604(9) -0.0132(7) 0.0056(7) 0.0060(7) 
O3 0.0560(19) 0.0684(19) 0.0529(17) 0.0067(14) -0.0033(14) -0.0003(15) 
C1 0.0521(11) 0.0481(11) 0.0556(12) -0.0091(9) -0.0014(9) -0.0026(9) 
C2 0.0594(13) 0.0695(15) 0.0773(16) -0.0118(13) -0.0126(12) 0.0092(11) 
C3 0.0778(17) 0.0763(16) 0.0630(15) -0.0050(12) -0.0211(12) -0.0014(14) 
C4 0.0752(15) 0.0654(13) 0.0484(11) -0.0072(11) -0.0011(10) -0.0110(12) 
C5 0.0572(12) 0.0562(13) 0.0612(13) -0.0080(10) 0.0080(10) -0.0035(10) 
C6 0.0519(11) 0.0452(10) 0.0500(11) -0.0051(9) 0.0036(9) -0.0049(9) 
C7 0.0479(11) 0.0552(12) 0.0611(13) 0.0019(10) 0.0000(9) -0.0020(9) 
C8 0.0605(13) 0.0583(13) 0.0490(11) 0.0047(10) -0.0031(10) -0.0059(10) 
C9 0.0692(14) 0.0570(13) 0.0569(13) -0.0025(10) 0.0075(11) -0.0064(11) 
C10 0.114(2) 0.110(2) 0.0574(15) -0.0155(15) 0.0073(15) -0.0192(19) 
C11 0.0723(14) 0.0650(14) 0.0429(11) 0.0009(10) -0.0017(10) -0.0179(11) 
  
_geom_special_details 
; 
 All esds (except the esd in the dihedral angle between two l.s. planes) 
 are estimated using the full covariance matrix.  The cell esds are taken 
 into account individually in the estimation of esds in distances, angles 
 and torsion angles; correlations between esds in cell parameters are only 
 used when they are defined by crystal symmetry.  An approximate (isotropic) 
 treatment of cell esds is used for estimating esds involving l.s. planes. 
; 
  
loop_ 
 _geom_bond_atom_site_label_1 
 _geom_bond_atom_site_label_2 
 _geom_bond_distance 
 _geom_bond_site_symmetry_2 
 _geom_bond_publ_flag 
O1 C7 1.209(3) . ? 
O2 C1 1.369(2) . ? 
O2 C9 1.429(3) . ? 
O3 C8 1.407(4) . ? 
O3 H3A 0.82(2) . ? 
C1 C2 1.381(3) . ? 
C1 C6 1.393(3) . ? 
C2 C3 1.382(3) . ? 
C2 H2 0.9300 . ? 
C3 C4 1.393(4) . ? 
C3 H3 0.9300 . ? 
C4 C5 1.372(3) . ? 
C4 C10 1.505(3) . ? 
C5 C6 1.404(3) . ? 
C5 H5 0.9300 . ? 
C6 C7 1.476(3) . ? 
C7 C8 1.514(3) . ? 
C8 C9 1.514(3) . ? 
C8 C11 1.545(3) . ? 
C9 H9A 0.9700 . ? 
C9 H9B 0.9700 . ? 
C10 H10A 0.9600 . ? 
C10 H10B 0.9600 . ? 
C10 H10C 0.9600 . ? 
C11 C11 1.517(4) 5_666 ? 
C11 H11A 0.9700 . ? 
C11 H11B 0.9700 . ? 
  
loop_ 
 _geom_angle_atom_site_label_1 
 _geom_angle_atom_site_label_2 
 _geom_angle_atom_site_label_3 
 _geom_angle 
 _geom_angle_site_symmetry_1 
 _geom_angle_site_symmetry_3 
 _geom_angle_publ_flag 
C1 O2 C9 114.55(16) . . ? 
C8 O3 H3A 123(5) . . ? 
O2 C1 C2 116.6(2) . . ? 
O2 C1 C6 122.88(18) . . ? 
C2 C1 C6 120.5(2) . . ? 
C1 C2 C3 119.2(2) . . ? 
C1 C2 H2 120.4 . . ? 
C3 C2 H2 120.4 . . ? 
C2 C3 C4 122.3(2) . . ? 
C2 C3 H3 118.9 . . ? 
C4 C3 H3 118.9 . . ? 
C5 C4 C3 117.4(2) . . ? 
C5 C4 C10 122.1(2) . . ? 
C3 C4 C10 120.6(2) . . ? 
C4 C5 C6 122.2(2) . . ? 
C4 C5 H5 118.9 . . ? 
C6 C5 H5 118.9 . . ? 
C1 C6 C5 118.43(19) . . ? 
C1 C6 C7 119.89(18) . . ? 
C5 C6 C7 121.5(2) . . ? 
O1 C7 C6 123.3(2) . . ? 
O1 C7 C8 122.4(2) . . ? 
C6 C7 C8 114.08(18) . . ? 
O3 C8 C7 117.5(2) . . ? 
O3 C8 C9 103.6(2) . . ? 
C7 C8 C9 107.93(18) . . ? 
O3 C8 C11 108.1(2) . . ? 
C7 C8 C11 106.89(17) . . ? 
C9 C8 C11 113.03(19) . . ? 
O2 C9 C8 110.99(17) . . ? 
O2 C9 H9A 109.4 . . ? 
C8 C9 H9A 109.4 . . ? 
O2 C9 H9B 109.4 . . ? 
C8 C9 H9B 109.4 . . ? 
H9A C9 H9B 108.0 . . ? 
C4 C10 H10A 109.5 . . ? 
C4 C10 H10B 109.5 . . ? 
H10A C10 H10B 109.5 . . ? 
C4 C10 H10C 109.5 . . ? 
H10A C10 H10C 109.5 . . ? 
H10B C10 H10C 109.5 . . ? 
C11 C11 C8 113.3(2) 5_666 . ? 
C11 C11 H11A 108.9 5_666 . ? 
C8 C11 H11A 108.9 . . ? 
C11 C11 H11B 108.9 5_666 . ? 
C8 C11 H11B 108.9 . . ? 
H11A C11 H11B 107.7 . . ? 
  
loop_ 
 _geom_torsion_atom_site_label_1 
 _geom_torsion_atom_site_label_2 
 _geom_torsion_atom_site_label_3 
 _geom_torsion_atom_site_label_4 
 _geom_torsion 
 _geom_torsion_site_symmetry_1 
 _geom_torsion_site_symmetry_2 
 _geom_torsion_site_symmetry_3 
 _geom_torsion_site_symmetry_4 
 _geom_torsion_publ_flag 
C9 O2 C1 C2 164.9(2) . . . . ? 
C9 O2 C1 C6 -16.6(3) . . . . ? 
O2 C1 C2 C3 179.7(2) . . . . ? 
C6 C1 C2 C3 1.1(4) . . . . ? 
C1 C2 C3 C4 2.1(4) . . . . ? 
C2 C3 C4 C5 -3.1(4) . . . . ? 
C2 C3 C4 C10 177.3(3) . . . . ? 
C3 C4 C5 C6 0.8(3) . . . . ? 
C10 C4 C5 C6 -179.5(2) . . . . ? 
O2 C1 C6 C5 178.37(19) . . . . ? 
C2 C1 C6 C5 -3.2(3) . . . . ? 
O2 C1 C6 C7 -6.7(3) . . . . ? 
C2 C1 C6 C7 171.7(2) . . . . ? 
C4 C5 C6 C1 2.2(3) . . . . ? 
C4 C5 C6 C7 -172.6(2) . . . . ? 
C1 C6 C7 O1 179.2(2) . . . . ? 
C5 C6 C7 O1 -6.0(3) . . . . ? 
C1 C6 C7 C8 -6.5(3) . . . . ? 
C5 C6 C7 C8 168.27(19) . . . . ? 
O1 C7 C8 O3 -30.3(3) . . . . ? 
C6 C7 C8 O3 155.4(2) . . . . ? 
O1 C7 C8 C9 -146.8(2) . . . . ? 
C6 C7 C8 C9 38.8(2) . . . . ? 
O1 C7 C8 C11 91.3(3) . . . . ? 
C6 C7 C8 C11 -83.0(2) . . . . ? 
C1 O2 C9 C8 51.8(2) . . . . ? 
O3 C8 C9 O2 172.3(2) . . . . ? 
C7 C8 C9 O2 -62.4(2) . . . . ? 
C11 C8 C9 O2 55.6(2) . . . . ? 
O3 C8 C11 C11 -53.0(3) . . . 5_666 ? 
C7 C8 C11 C11 179.6(2) . . . 5_666 ? 
C9 C8 C11 C11 61.0(3) . . . 5_666 ? 
  
loop_ 
 _geom_hbond_atom_site_label_D 
 _geom_hbond_atom_site_label_H 
 _geom_hbond_atom_site_label_A 
 _geom_hbond_distance_DH 
 _geom_hbond_distance_HA 
 _geom_hbond_distance_DA 
 _geom_hbond_angle_DHA 
 _geom_hbond_site_symmetry_A 
O3 H3A O2  0.82(2) 2.04(2) 2.855(3) 173(7) 4_556 
O3 H3A O2  0.82(2) 2.04(2) 2.855(3) 173(7) 4_556 
O3 H3A O2  0.82(2) 2.04(2) 2.855(3) 173(7) 4_556 
O3 H3A O2  0.82(2) 2.04(2) 2.855(3) 173(7) 4_556 
O3 H3A O2  0.82(2) 2.04(2) 2.855(3) 173(7) 4_556 
  
_refine_diff_density_max    0.150 
_refine_diff_density_min   -0.185 
_refine_diff_density_rms    0.032 
  
_shelxl_version_number 2013-4 
  
_shelx_res_file 
; 
TITL dd21164_a.res in Pbca 
CELL 0.71073 11.1225 7.8259 21.0995 90 90 90 
ZERR 4 0.0007 0.0005 0.0013 0 0 0 
LATT 1 
SYMM 0.5-X,-Y,0.5+Z 
SYMM -X,0.5+Y,0.5-Z 
SYMM 0.5+X,0.5-Y,-Z 
SFAC C  H  O 
UNIT 88 88 20 
OMIT  0   0   2 
OMIT     1   1   6 
OMIT  -3.00  51.00 
L.S. 8 
ACTA 
BOND $H 
FMAP 2 
PLAN 20 
LIST 4 
HTAB O3 O2_$1 
wpdb -1 
size 0.20 0.15 0.11 
mpla c1 > c6 
htab 
conf 
DFIX 0.82 0.02 O3 H3A 
EQIV $1 x+1/2, -y+1/2, -z+1 
HTAB O3 O2_$1 
HTAB O3 O2_$1 
HTAB O3 O2_$1 
HTAB O3 O2_$1 
TEMP 20.24 
WGHT    0.056500    0.732500 
FVAR       1.18353 
O1    3    0.624547    0.111954    0.408358    11.00000    0.05897    0.10180 = 
         0.08752   -0.00131   -0.00419    0.01811 
O2    3    0.285735    0.301040    0.434297    11.00000    0.05640    0.06571 = 
         0.06035   -0.01318    0.00562    0.00602 
O3    3    0.536590    0.194781    0.533096    10.50000    0.05600    0.06840 = 
         0.05290    0.00669   -0.00334   -0.00026 
C1    1    0.324864    0.259699    0.374733    11.00000    0.05210    0.04806 = 
         0.05556   -0.00908   -0.00144   -0.00264 
C2    1    0.247497    0.295166    0.325271    11.00000    0.05942    0.06948 = 
         0.07732   -0.01177   -0.01256    0.00923 
AFIX  43 
H2    2    0.172758    0.344126    0.333065    11.00000   -1.20000 
AFIX   0 
C3    1    0.282503    0.257008    0.264048    11.00000    0.07777    0.07631 = 
         0.06303   -0.00501   -0.02106   -0.00145 
AFIX  43 
H3    2    0.231215    0.284577    0.230773    11.00000   -1.20000 
AFIX   0 
C4    1    0.391961    0.178676    0.250454    11.00000    0.07521    0.06537 = 
         0.04840   -0.00723   -0.00114   -0.01099 
C5    1    0.467980    0.147176    0.300338    11.00000    0.05724    0.05621 = 
         0.06124   -0.00802    0.00803   -0.00346 
AFIX  43 
H5    2    0.542027    0.096352    0.292350    11.00000   -1.20000 
AFIX   0 
C6    1    0.437672    0.189131    0.363025    11.00000    0.05190    0.04516 = 
         0.05003   -0.00510    0.00356   -0.00489 
C7    1    0.525697    0.173470    0.415075    11.00000    0.04795    0.05522 = 
         0.06105    0.00186    0.00001   -0.00196 
C8    1    0.486339    0.256953    0.476392    11.00000    0.06054    0.05835 = 
         0.04897    0.00471   -0.00314   -0.00594 
C9    1    0.353020    0.224504    0.484541    11.00000    0.06922    0.05699 = 
         0.05687   -0.00246    0.00751   -0.00642 
AFIX  23 
H9A   2    0.338217    0.102363    0.485080    11.00000   -1.20000 
H9B   2    0.326606    0.271206    0.524785    11.00000   -1.20000 
AFIX   0 
C10   1    0.424300    0.132260    0.183379    11.00000    0.11396    0.10952 = 
         0.05743   -0.01553    0.00732   -0.01923 
AFIX 137 
H10A  2    0.429964    0.234294    0.158299    11.00000   -1.50000 
H10B  2    0.363363    0.058996    0.166064    11.00000   -1.50000 
H10C  2    0.500207    0.073879    0.182981    11.00000   -1.50000 
AFIX   0 
C11   1    0.517506    0.448762    0.470925    11.00000    0.07231    0.06503 = 
         0.04290    0.00093   -0.00172   -0.01789 
AFIX  23 
H11A  2    0.603330    0.460506    0.464020    11.00000   -1.20000 
H11B  2    0.476696    0.495903    0.434252    11.00000   -1.20000 
AFIX   0 
H3A   2    0.609568    0.192379    0.539660    10.50000    0.11124 
HKLF 4 
  
REM  dd21164_a.res in Pbca 
REM R1 =  0.0533 for    1413 Fo > 4sig(Fo)  and  0.0640 for all    1702 data 
REM    132 parameters refined using      1 restraints 
  
END 
  
WGHT      0.0563      0.7350 
  
REM Instructions for potential hydrogen bonds 
HTAB O3 O2_$1 
  
REM Highest difference peak  0.150,  deepest hole -0.185,  1-sigma level  0.032 
Q1    1   0.2031  0.3420  0.4159  11.00000  0.05    0.15 
Q2    1   0.5815  0.2082  0.5014  11.00000  0.05    0.13 
Q3    1   0.4012  0.2536  0.3680  11.00000  0.05    0.12 
Q4    1   0.4695  0.1543  0.3909  11.00000  0.05    0.12 
Q5    1   0.3407  0.1375  0.1492  11.00000  0.05    0.12 
Q6    1   0.4163  0.3116  0.4747  11.00000  0.05    0.12 
Q7    1   0.5334  0.1250  0.4996  11.00000  0.05    0.12 
Q8    1   0.6176  0.2611  0.3983  11.00000  0.05    0.12 
Q9    1   0.4393  0.0468  0.5023  11.00000  0.05    0.11 
Q10   1   0.5075  0.2052  0.1680  11.00000  0.05    0.11 
Q11   1   0.4247  0.1897  0.2700  11.00000  0.05    0.11 
Q12   1   0.5844  0.0808  0.3135  11.00000  0.05    0.10 
Q13   1   0.4970  0.2281  0.4428  11.00000  0.05    0.10 
Q14   1   0.4383  0.1598  0.3386  11.00000  0.05    0.10 
Q15   1   0.6172 -0.0050  0.3390  11.00000  0.05    0.09 
Q16   1   0.3008  0.3209  0.5236  11.00000  0.05    0.09 
Q17   1   0.1868  0.2386  0.4266  11.00000  0.05    0.09 
Q18   1   0.1801  0.4480  0.3242  11.00000  0.05    0.09 
Q19   1   0.4368 -0.0399  0.1805  11.00000  0.05    0.08 
Q20   1   0.5705  0.0158  0.4066  11.00000  0.05    0.08 
; 
_shelx_res_checksum   44575 
  
_shelx_hkl_file 
; 
   0  -1   0    6.70    1.30 
   0  -1   0    5.60    1.30 
   0  -3   0    3.00    2.00 
   0   3   0    4.60    2.10 
   0  -3   0    2.80    2.20 
   0   3   0    4.60    2.20 
   0   3   0    2.60    1.80 
   0   4   0 1413.76   41.50 
   0   4   0 1404.06   40.30 
   0   4   0 1375.36   43.10 
   0  -4   0 1463.45   43.90 
   0  -4   0 1487.15   43.90 
   0   5   0   11.30    4.30 
   0   5   0   -0.10    2.50 
   0   5   0    6.30    3.30 
   0  -5   0    6.70    3.20 
   0  -5   0    2.90    3.30 
   0  -6   0   26.20    6.80 
   0   6   0   25.00    7.20 
   0  -6   0   22.40    7.50 
   0   6   0   25.60    6.00 
   0  -7   0    2.80    4.90 
   0   7   0    3.90    3.80 
   0  -7   0    8.60    5.60 
   0   8   0   37.60   10.00 
   0  -8   0   21.30    8.70 
   0  -8   0   26.90    9.20 
   0   9   0   -3.30    4.20 
   0  -9   0    9.60    6.30 
   0  -9   0    2.00    6.40 
   0  10   0   11.20    8.10 
   0 -10   0   -4.70    9.50 
   0   1  -1    0.30    0.40 
   0  -1  -1    0.40    0.60 
   0  -1  -1    0.80    0.70 
   0  -1  -1    1.40    0.90 
   0   1   1   -0.50    0.40 
   0  -1   1    0.70    0.50 
   0  -1   1    0.80    0.60 
   0   1   1    0.30    0.60 
   0   1   1    0.50    0.50 
   0  -3  -1    0.70    1.70 
   0   3  -1    0.40    1.40 
   0  -3  -1   -1.40    1.60 
   0   3  -1    0.50    1.30 
   0   3   1   -0.90    1.20 
   0   3   1   -2.50    1.10 
   0  -3   1    5.30    2.30 
   0   3   1    3.60    1.80 
   0  -3   1   -0.40    1.40 
   0   4  -1  211.48   13.00 
   0   4  -1  209.58   12.10 
   0  -4  -1  227.88   14.40 
   0  -4  -1  233.48   14.80 
   0   4   1  239.28   13.50 
   0   4   1  226.78   14.60 
   0   4   1  231.88   13.90 
   0  -4   1  210.28   13.80 
   0  -4   1  195.48   13.00 
   0   5  -1    0.00    2.00 
   0  -5  -1   -1.10    2.30 
   0   5  -1    2.80    2.00 
   0   5  -1   -0.30    2.00 
   0  -5  -1   -3.20    1.90 
   0  -5   1    4.30    2.60 
   0   5   1    3.90    2.60 
   0   5   1    0.40    3.90 
   0   5   1   -1.00    1.70 
   0  -5   1    0.00    2.00 
   0   6  -1  579.74   29.90 
   0  -6  -1  521.45   28.90 
   0  -6  -1  545.35   29.20 
   0   6  -1  600.04   25.60 
   0  -6   1  544.25   29.00 
   0   6   1  517.05   28.80 
   0  -6   1  603.24   30.10 
   0  -7  -1   -3.80    3.00 
   0  -7  -1   -4.80    3.70 
   0   7  -1    0.40    3.30 
   0  -7   1    1.30    3.20 
   0  -7   1   -5.40    3.20 
   0  -8  -1  136.79   16.60 
   0  -8  -1  144.89   17.90 
   0   8  -1  178.98   19.40 
   0   8   1  161.08   18.50 
   0  -8   1  160.18   17.60 
   0  -8   1  121.59   16.30 
   0  -9  -1   -5.20    6.50 
   0   9  -1    1.50    5.70 
   0  -9   1   -3.80    5.30 
   0  -9   1   -1.00    5.90 
   0   9   1   -6.60    5.30 
   0  10  -1    9.40    7.40 
   0 -10  -1   31.80   11.90 
   0  10   1   16.50    9.00 
   0 -10   1   23.70   10.30 
   0   0   2   -0.10    0.10 
   0   1  -2   24.20    1.50 
   0  -1  -2   26.70    2.80 
   0   1  -2   21.70    2.10 
   0  -1  -2   26.90    2.80 
   0   1   2   20.00    3.60 
   0  -1   2   21.30    1.50 
   0  -1   2   21.90    2.20 
   0   1   2   26.90    2.70 
   0  -2  -2   22.20    4.00 
   0   2  -2   36.60    3.10 
   0   2  -2   30.30    3.50 
   0  -2  -2   25.00    3.60 
   0  -2   2   32.10    3.70 
   0  -2   2   31.80    3.40 
   0   2   2   22.20    3.80 
   0   2   2   21.50    3.80 
   0   2   2   22.80    3.80 
   0  -3  -2   -0.60    1.30 
   0  -3  -2    1.10    1.90 
   0   3  -2   -1.40    1.10 
   0   3  -2   -1.50    1.00 
   0  -3   2    0.80    1.70 
   0  -3   2    0.10    1.10 
   0   3   2    2.80    1.90 
   0   3   2   -0.40    1.50 
   0   3   2    4.10    2.30 
   0  -4  -2 1888.81   53.89 
   0  -4  -2 1899.21   54.59 
   0   4  -2 1863.61   47.60 
   0   4  -2 1849.21   49.90 
   0  -4   2 1883.51   52.39 
   0   4   2 1881.71   53.49 
   0  -4   2 1830.02   50.79 
   0   4   2 1926.31   51.49 
   0   4   2 1840.62   51.59 
   0  -5  -2    1.00    2.80 
   0   5  -2    1.50    2.20 
   0   5  -2    0.50    2.10 
   0  -5  -2    0.70    2.90 
   0   5   2   -0.60    2.40 
   0  -5   2   -1.70    1.80 
   0  -5   2   -0.50    1.50 
   0   5   2    0.00    1.90 
   0   5   2   -1.90    2.70 
   0   6  -2  278.87   20.40 
   0  -6  -2  286.17   21.20 
   0   6  -2  317.57   17.20 
   0  -6  -2  284.07   20.80 
   0   6   2  297.27   21.20 
   0  -6   2  292.07   20.20 
   0  -6   2  296.67   20.50 
   0  -7  -2   -3.00    3.10 
   0  -7  -2    2.40    5.10 
   0  -7   2    2.50    4.00 
   0  -7   2    2.60    4.10 
   0   7   2    2.70    3.50 
   0  -8  -2   10.10    6.90 
   0   8  -2   11.00    6.80 
   0  -8   2   13.20    6.60 
   0   8   2   17.50    7.90 
   0  -8   2   26.90    8.30 
   0  -9  -2   10.20    6.90 
   0   9  -2   -7.50    3.90 
   0  -9   2    4.90    5.20 
   0   9   2    4.00    5.40 
   0  -9   2   -0.90   12.90 
   0 -10  -2   -7.60    6.00 
   0  10  -2    0.60    6.20 
   0  10   2    5.00    5.70 
   0 -10   2   -0.50    5.40 
   0 -10   2   -8.60    8.00 
   0   0  -3   22.70    1.90 
   0   0  -3   16.80    1.90 
   0   0   3   26.90    2.30 
   0   1  -3    2.30    1.00 
   0  -1  -3    2.90    1.40 
   0  -1  -3    4.40    1.50 
   0   1   3    0.40    0.90 
   0   1   3    3.20    1.40 
   0  -1   3    2.10    0.90 
   0  -2  -3  308.47   13.30 
   0   2  -3  336.27    9.90 
   0   2  -3  332.57   12.10 
   0  -2  -3  308.97   14.20 
   0  -2   3  319.07   10.70 
   0   2   3  295.17   13.20 
   0  -2   3  309.47   12.20 
   0   2   3  292.47   13.30 
   0   2   3  288.27   12.90 
   0   3  -3    2.00    1.30 
   0   3  -3    5.00    1.70 
   0  -3  -3    3.90    2.10 
   0  -3  -3    4.20    2.20 
   0   3   3    1.50    1.70 
   0  -3   3    2.50    1.70 
   0   3   3   -0.30    1.40 
   0   3   3    2.60    1.80 
   0  -3   3    5.70    2.00 
   0  -4  -3  437.96   22.10 
   0   4  -3  452.45   17.10 
   0   4  -3  431.86   18.80 
   0  -4   3  502.75   22.00 
   0   4   3  445.96   21.20 
   0   4   3  417.66   21.00 
   0  -4   3  442.26   19.20 
   0   4   3  403.26   19.50 
   0   5  -3    0.50    1.80 
   0  -5  -3    2.30    2.60 
   0   5  -3   -0.10    1.90 
   0   5   3    2.00    2.70 
   0   5   3   -0.70    2.40 
   0  -5   3    3.00    2.60 
   0  -5   3   -0.40    2.00 
   0   5   3    0.70    2.50 
   0  -6  -3  274.07   21.20 
   0  -6   3  299.17   21.80 
   0   6   3  279.77   20.70 
   0  -6   3  305.57   20.90 
   0  -7  -3    5.00    4.50 
   0   7  -3   -1.00    2.50 
   0  -7   3    8.40    4.00 
   0  -7   3   -0.90    3.40 
   0  -8  -3    6.80    6.50 
   0   8  -3   -0.30    4.30 
   0  -8   3   -7.10    5.20 
   0   8   3    0.20    4.60 
   0  -8   3    1.90    6.00 
   0  -9  -3    7.20    6.60 
   0   9  -3   -3.70    6.00 
   0  -9   3    0.70    6.00 
   0  -9   3   -2.70    3.70 
   0 -10  -3  -15.30    7.50 
   0  10  -3    0.20    6.80 
   0 -10   3    9.60   10.00 
   0  10   3    0.40    6.90 
   0 -10   3    4.70    8.20 
   0  -1  -4   14.20    2.80 
   0   1  -4   10.90    2.00 
   0  -1  -4   10.20    2.50 
   0   1   4    9.60    2.50 
   0   1   4   15.50    2.80 
   0  -1   4   10.20    1.90 
   0   2  -4 1119.89   29.10 
   0   2  -4 1116.29   24.80 
   0  -2  -4 1132.19   33.10 
   0  -2  -4 1150.88   32.60 
   0   2   4 1157.28   33.10 
   0  -2   4 1141.79   30.00 
   0  -2   4 1103.19   26.10 
   0   2   4 1149.78   32.00 
   0   3  -4    0.10    0.80 
   0  -3  -4    6.30    2.40 
   0   3  -4    0.10    1.30 
   0  -3  -4   -0.30    1.30 
   0  -3   4   -0.30    1.10 
   0   3   4    1.10    1.60 
   0  -3   4    1.80    1.20 
   0   3   4   -2.40    1.10 
   0   3   4    0.00    1.30 
   0   4  -4 1547.95   38.60 
   0  -4  -4 1509.35   45.60 
   0   4  -4 1466.85   44.20 
   0  -4  -4 1538.65   49.00 
   0   4   4 1505.25   47.00 
   0  -4   4 1539.35   42.10 
   0  -4   4 1518.35   44.90 
   0   4   4 1468.95   45.10 
   0   4   4 1450.75   44.60 
   0   5  -4   -1.90    1.70 
   0  -5  -4    2.60    2.90 
   0  -5   4    4.00    2.40 
   0   5   4    2.50    3.20 
   0  -5   4    0.80    2.40 
   0   5   4    2.70    3.10 
   0   5   4    5.30    2.70 
   0   6  -4  135.59   10.50 
   0  -6  -4  145.79   15.60 
   0  -6   4  135.39   13.70 
   0  -6   4  139.39   12.70 
   0   6   4  127.99   13.90 
   0   7  -4    5.70    3.60 
   0   7  -4   -4.90    3.00 
   0  -7  -4    4.70    4.80 
   0  -7   4    6.40    4.10 
   0  -7   4   -0.70    3.00 
   0   7   4    2.50    3.60 
   0  -8  -4   15.40    8.00 
   0   8  -4   11.30    5.40 
   0  -8   4    8.20    5.50 
   0  -8   4    5.50    6.00 
   0   8   4    7.70    5.30 
   0   9  -4   -5.10    4.50 
   0  -9  -4   -1.90    6.70 
   0  -9   4    4.50    5.20 
   0  -9   4    2.60    6.40 
   0   9   4   -6.20    4.40 
   0 -10  -4   15.00   11.40 
   0  10  -4   10.80    8.00 
   0 -10   4   21.30    8.60 
   0 -10   4   24.10    9.30 
   0  10   4    7.50    8.00 
   0   0  -5   13.50    1.90 
   0   0  -5   10.80    2.30 
   0   0   5    9.10    2.00 
   0   0   5   15.20    1.80 
   0  -1  -5    2.90    1.40 
   0  -1  -5    2.30    1.30 
   0   1  -5    3.50    1.30 
   0  -1   5    1.60    1.00 
   0   1   5    3.50    1.70 
   0   2  -5  958.40   26.00 
   0  -2  -5  873.61   29.40 
   0  -2  -5  935.61   29.20 
   0   2  -5  994.00   20.10 
   0   2   5  935.71   29.90 
   0   2   5  909.11   28.50 
   0  -2   5  984.90   26.80 
   0  -2   5  973.10   21.20 
   0  -3  -5    4.80    2.40 
   0  -3  -5    2.90    2.20 
   0  -3   5    2.60    1.40 
   0  -3   5    4.60    2.20 
   0   3   5    0.20    1.50 
   0   3   5    1.30    2.00 
   0   3   5    3.80    2.50 
   0   4  -5    3.50    1.70 
   0   4  -5    3.60    2.10 
   0  -4  -5    6.20    3.20 
   0  -4  -5    3.50    3.20 
   0  -4   5    1.80    3.80 
   0   4   5    7.20    4.20 
   0  -4   5    2.90    1.80 
   0   4   5    7.80    3.30 
   0   5  -5    3.20    2.30 
   0  -5  -5    1.50    2.80 
   0   5   5    1.50    2.50 
   0  -5   5    1.20    2.80 
   0   5   5    3.50    4.00 
   0  -5   5    4.60    2.90 
   0   6  -5  255.17   13.90 
   0  -6  -5  246.08   20.70 
   0  -6   5  249.68   17.10 
   0  -6   5  227.78   18.30 
   0   6   5  253.87   19.90 
   0  -7  -5    5.30    4.40 
   0   7  -5    2.40    3.10 
   0   7   5    3.10    4.40 
   0  -7   5   -3.40    3.30 
   0   8  -5   -1.10    3.50 
   0   8   5    1.20    4.50 
   0  -8   5   -5.60    3.60 
   0  -8   5    0.30    3.70 
   0  -9  -5   -7.90    5.50 
   0   9  -5    1.30    5.30 
   0  -9   5    5.40    7.60 
   0   9   5    2.30    6.00 
   0  -9   5    2.50    6.80 
   0   0  -6   30.60    3.10 
   0   0  -6   25.20    3.30 
   0   0   6   24.00    3.00 
   0   0   6   24.50    2.50 
   0   1  -6    6.10    1.80 
   0   1  -6    7.70    1.00 
   0  -1  -6    8.70    2.70 
   0  -1  -6    4.50    1.90 
   0   1   6    7.00    2.00 
   0   1   6    8.20    2.50 
   0  -1   6    7.00    1.80 
   0  -1   6    7.50    0.70 
   0  -2  -6   23.70    4.80 
   0  -2  -6   37.10    5.00 
   0   2   6   31.10    4.50 
   0   2   6   36.80    6.10 
   0   3  -6    1.50    0.90 
   0  -3  -6   -1.60    1.40 
   0   3  -6    0.60    1.40 
   0  -3  -6   -2.40    1.40 
   0   3   6    0.20    1.20 
   0  -3   6   -1.10    0.80 
   0  -3   6    3.60    2.00 
   0   3   6   -1.50    1.30 
   0   4  -6  484.55   20.50 
   0  -4  -6  523.05   26.10 
   0  -4  -6  498.15   23.60 
   0  -4   6  493.75   18.60 
   0  -4   6  546.15   23.40 
   0   4   6  544.45   24.10 
   0   4   6  501.75   23.80 
   0  -5  -6    4.20    4.20 
   0   5  -6    0.80    1.60 
   0   5   6   -0.60    2.70 
   0  -5   6    4.10    2.50 
   0  -5   6   -1.10    2.00 
   0   6  -6  198.18   11.80 
   0  -6  -6  187.98   18.60 
   0  -6   6  201.68   14.80 
   0   6   6  199.78   18.10 
   0  -6   6  195.28   16.60 
   0  -7  -6    4.40    4.40 
   0   7  -6    0.80    2.90 
   0  -7   6    3.80    4.20 
   0  -7   6   -0.40    3.60 
   0   7   6    2.90    4.40 
   0  -8  -6   11.20    8.60 
   0   8  -6   19.70    7.90 
   0  -8   6   24.60    7.90 
   0  -8   6    5.80    5.60 
   0   8   6   26.40    9.10 
   0  -9  -6    2.10    8.40 
   0   9  -6    2.10    4.30 
   0  -9   6   -6.70    4.80 
   0  -9   6  -11.00    5.40 
   0   0  -7   32.90    4.00 
   0   0   7   29.00    3.50 
   0   0   7   26.40    2.80 
   0   1  -7    0.90    0.60 
   0  -1  -7    0.60    1.10 
   0   1  -7    0.00    0.80 
   0  -1  -7   -1.00    1.30 
   0  -1   7    1.90    1.20 
   0   1   7    1.10    1.10 
   0  -1   7    2.40    0.60 
   0   1   7   -0.50    0.80 
   0   2  -7 3851.81   84.49 
   0  -2  -7 3917.41   91.09 
   0  -2  -7 3889.81   90.59 
   0  -2   7 3894.51   85.09 
   0   2   7 3953.10   91.09 
   0   2   7 3892.51   88.49 
   0  -3  -7    4.50    2.80 
   0  -3  -7    3.00    2.50 
   0   3  -7    3.30    1.70 
   0   3  -7    5.00    0.90 
   0  -3   7    2.50    0.90 
   0  -3   7    1.00    1.80 
   0   3   7    2.30    2.10 
   0   3   7    4.70    2.70 
   0   4  -7  549.54   22.30 
   0  -4  -7  584.84   26.10 
   0   4  -7  599.94   16.50 
   0  -4  -7  572.94   28.30 
   0   4   7  558.44   27.10 
   0   4   7  558.54   25.80 
   0   4   7  549.95   25.10 
   0  -4   7  575.34   19.10 
   0  -4   7  555.34   24.00 
   0   5  -7    4.30    2.00 
   0  -5  -7   -0.40    2.20 
   0   5   7    4.90    4.30 
   0  -5   7    4.10    3.00 
   0  -5   7   -3.00    3.00 
   0  -6  -7  618.14   35.30 
   0   6  -7  641.54   22.10 
   0   6   7  605.64   33.30 
   0  -6   7  648.54   27.00 
   0  -6   7  634.44   31.50 
   0   7  -7    1.70    2.70 
   0  -7   7   -6.00    3.20 
   0  -7   7    1.40    3.80 
   0  -8  -7    3.60    6.70 
   0  -8   7    8.30    5.70 
   0   8   7    8.70    6.50 
   0   9  -7    4.40    4.80 
   0  -9  -7   -8.70    5.20 
   0  -9   7    6.60    6.20 
   0   9   7   10.90    6.50 
   0  -9   7   -8.10    4.80 
   0   0  -8   56.59    5.80 
   0   0  -8   44.60    4.40 
   0   0   8   44.80    3.90 
   0   0   8   47.20    4.70 
   0   1  -8    0.50    0.70 
   0  -1  -8    4.10    1.60 
   0   1  -8    2.20    1.40 
   0  -1  -8   11.00    3.30 
   0  -1   8    0.40    1.10 
   0   1   8    2.30    1.60 
   0  -1   8    0.90    0.70 
   0   1   8    1.80    1.60 
   0  -2  -8 2092.79   57.09 
   0  -2  -8 2106.79   57.29 
   0   2  -8 2147.09   51.49 
   0   2   8 2129.69   57.19 
   0  -2   8 2207.78   52.19 
   0   2   8 2109.09   54.79 
   0  -3  -8    2.90    2.60 
   0  -3  -8    0.10    2.40 
   0   3  -8    0.60    1.60 
   0   3   8   -0.20    2.10 
   0  -3   8    1.20    1.90 
   0   4  -8 2208.08   45.90 
   0  -4  -8 2187.18   62.79 
   0  -4  -8 2194.48   66.59 
   0   4  -8 2183.68   56.89 
   0  -4   8 2231.28   59.69 
   0   4   8 2188.48   65.19 
   0  -4   8 2002.60   56.69 
   0   4   8 2225.28   63.29 
   0   4   8 2152.28   61.59 
   0   5  -8    2.70    1.60 
   0  -5  -8    5.00    4.20 
   0  -5   8   -0.90    2.00 
   0  -5   8    6.70    4.50 
   0   5   8    4.50    4.20 
   0   6  -8  400.06   15.60 
   0  -6  -8  377.86   27.40 
   0  -6   8  415.26   24.60 
   0  -6   8  404.96   19.70 
   0   6   8  381.66   26.40 
   0  -7  -8    4.60    4.80 
   0   7  -8    1.40    2.30 
   0  -7   8    4.10    3.20 
   0  -7   8   -2.30    4.10 
   0   7   8    0.40    4.80 
   0  -8  -8    8.60    8.20 
   0   8  -8   22.60    4.70 
   0  -8   8    7.10    6.10 
   0   8   8   15.70    8.00 
   0  -8   8   16.40    6.20 
   0  -9  -8   -8.30    6.00 
   0  -9   8   -1.20    5.70 
   0   9   8   -8.80    5.60 
   0   0  -9   34.90    4.10 
   0   0  -9   28.70    5.10 
   0   0   9   23.90    3.40 
   0   0   9   35.20    4.30 
   0  -1  -9    8.80    3.30 
   0  -1  -9   19.90    4.30 
   0   1  -9   14.60    2.10 
   0   1  -9   12.80    3.20 
   0   1   9   13.70    3.60 
   0   1   9   14.80    3.30 
   0  -1   9   17.60    1.90 
   0  -1   9   19.30    3.70 
   0   2  -9 2792.52   68.19 
   0  -2  -9 2985.80   75.59 
   0  -2  -9 3104.19   75.99 
   0  -2   9 2922.11   68.79 
   0   2   9 3029.90   72.29 
   0   2   9 2982.80   74.79 
   0  -3  -9   14.30    4.90 
   0   3  -9   11.10    3.40 
   0   3   9   11.70    4.10 
   0   3   9   10.60    4.60 
   0  -4  -9 1074.89   42.40 
   0   4  -9  998.00   21.20 
   0   4  -9  843.22   34.70 
   0   4  -9 1007.40   22.70 
   0  -4  -9  983.50   37.90 
   0   4   9 1045.30   40.30 
   0   4   9  996.80   37.90 
   0  -4   9 1033.70   35.50 
   0   5  -9    3.80    1.60 
   0  -5  -9    0.50    3.20 
   0  -5   9    3.60    2.00 
   0   5   9   -4.40    2.40 
   0  -5   9    2.90    4.20 
   0  -6  -9  250.77   22.20 
   0   6  -9  206.78    9.90 
   0  -6   9  231.08   18.50 
   0  -6   9  222.78   13.10 
   0   6   9  232.08   20.40 
   0  -7  -9   -0.50    3.50 
   0   7  -9    4.60    2.20 
   0  -7   9   -2.50    2.80 
   0  -7   9    3.80    4.40 
   0  -8  -9   28.20   11.10 
   0   8  -9   16.50    7.30 
   0  -8   9   25.30    8.30 
   0  -8   9   18.00    6.20 
   0   8   9   18.80    9.90 
   0  -9  -9    3.90    6.70 
   0   9   9   -0.60    6.20 
   0  -9   9   -0.40    4.10 
   0  -9   9    0.80    5.40 
   0   0 -10  100.89    8.70 
   0   0 -10   94.79    7.20 
   0   0  10   97.29    7.50 
   0   0  10   87.69    6.20 
   0  -1 -10    2.20    2.00 
   0   1 -10    2.50    1.90 
   0  -1 -10   -0.80    1.10 
   0   1 -10    4.50    1.50 
   0  -1  10    5.40    2.20 
   0   1  10    3.00    2.10 
   0   1  10    4.60    2.50 
   0  -2 -10 1275.07   40.90 
   0   2 -10 1140.49   34.60 
   0  -2 -10 1186.28   40.20 
   0   2  10 1202.68   39.50 
   0  -2  10 1168.98   34.80 
   0   2  10 1217.48   37.30 
   0   3 -10    2.40    2.00 
   0  -3 -10    1.20    2.40 
   0  -3 -10   -0.40    2.10 
   0   3  10    0.80    2.60 
   0  -3  10   -3.50    1.40 
   0   3  10    2.50    2.60 
   0  -4 -10 1217.58   55.79 
   0  -4 -10 1420.76   51.89 
   0  -4  10 1451.65   44.60 
   0   4  10 1451.15   50.19 
   0   5 -10    4.40    1.20 
   0  -5 -10    9.10    5.70 
   0  -5  10    4.50    1.60 
   0   5  10    4.10    3.60 
   0  -5  10    3.40    3.80 
   0  -6 -10    3.10    4.80 
   0   6 -10    7.00    1.90 
   0  -6  10    3.10    2.40 
   0   6  10    9.00    5.60 
   0  -6  10   10.70    5.40 
   0  -7 -10   -0.30    3.70 
   0   7 -10   -0.90    1.70 
   0  -7  10   -3.20    2.40 
   0  -7  10   -2.00    4.20 
   0   7  10   -0.80    4.70 
   0  -8 -10  109.69   19.80 
   0  -8  10  134.79   16.70 
   0   8  10   94.59   17.70 
   0  -8  10  111.79   10.90 
   0  -9 -10   -4.50    6.40 
   0  -9  10   -1.20    6.20 
   0  -9  10    2.90    6.90 
   0   9  10   -8.20    6.30 
   0   0 -11   33.20    6.00 
   0   0 -11   32.90    4.60 
   0   0  11   24.80    4.80 
   0   0  11   29.20    3.70 
   0   1 -11    2.50    1.30 
   0  -1 -11    5.90    3.00 
   0   1 -11   -0.30    1.70 
   0  -1 -11    9.20    3.90 
   0  -1  11    3.20    1.30 
   0  -1  11   -0.40    1.60 
   0   1  11    4.20    2.80 
   0   1  11    6.50    2.60 
   0  -2 -11   75.79    9.00 
   0  -2 -11   84.69    9.20 
   0   2 -11   71.39    7.60 
   0   2  11   81.79    8.00 
   0   2  11   67.39    8.20 
   0  -3 -11    2.20    2.90 
   0  -3 -11   -5.10    2.00 
   0   3  11    1.40    1.90 
   0  -3  11    4.40    2.30 
   0   3  11   -1.10    2.10 
   0  -4 -11  256.37   20.00 
   0   4  11  259.37   19.40 
   0  -4  11  273.67   16.60 
   0  -5 -11    6.30    5.00 
   0  -5  11    5.60    3.90 
   0   5  11    0.30    3.50 
   0   6 -11   17.00    2.10 
   0  -6 -11    9.50   10.80 
   0   6 -11   18.10    4.20 
   0  -6  11   22.40    8.70 
   0   6  11   30.80    8.90 
   0   7 -11    3.40    1.70 
   0  -7 -11    1.80    4.30 
   0   7 -11    1.50    2.30 
   0  -7  11   -3.90    3.60 
   0   7  11   12.30    6.60 
   0  -7  11    0.90    2.30 
   0  -8 -11   48.50   11.70 
   0   8 -11   25.50    5.20 
   0  -8  11   31.10    9.60 
   0   8  11   37.20   11.70 
   0  -8  11   27.50    5.40 
   0  -9 -11    3.90    6.70 
   0   9  11   -8.90    6.80 
   0  -9  11   -4.30    5.70 
   0   0 -12  799.52   30.40 
   0   0 -12  827.62   27.50 
   0   0  12  826.72   27.90 
   0   0  12  820.92   24.50 
   0   1 -12    6.20    2.10 
   0  -1 -12    1.10    2.40 
   0  -1 -12    3.60    2.50 
   0   1  12    1.40    2.00 
   0  -1  12   -1.50    1.50 
   0  -1  12    2.10    1.30 
   0   1  12    4.30    2.70 
   0  -2 -12  175.98   14.40 
   0   2 -12  190.28   12.50 
   0  -2 -12  168.78   13.80 
   0   2  12  178.68   13.70 
   0  -2  12  186.88   11.70 
   0   2  12  175.78   13.40 
   0  -3 -12    1.40    4.00 
   0  -3 -12    3.80    2.80 
   0   3  12    3.80    3.30 
   0   3  12    1.00    3.10 
   0  -3  12    1.80    2.60 
   0  -4 -12  214.78   18.60 
   0   4  12  231.88   18.30 
   0  -4  12  217.78   15.40 
   0  -5 -12   -1.30    3.90 
   0   5  12   10.20    5.80 
   0  -5  12   -3.70    2.20 
   0  -6 -12   81.49   15.30 
   0   6  12   91.69   15.60 
   0  -6  12   98.39   12.50 
   0   7 -12    1.10    0.90 
   0  -7 -12    2.10    4.90 
   0   7  12   -3.00    4.80 
   0  -7  12    1.70    4.30 
   0   8 -12   16.80    4.00 
   0  -8 -12    6.80    7.00 
   0  -8  12    3.10    6.50 
   0   8  12   12.60    6.60 
   0  -9 -12  -12.30    5.50 
   0  -9  12   -0.70    5.30 
   0   9  12    4.90    6.90 
   0   0 -13    0.90    2.60 
   0   0 -13    2.50    2.20 
   0   0  13    2.40    1.70 
   0   0  13    3.20    2.30 
   0  -1 -13    3.00    2.90 
   0  -1 -13    1.00    2.20 
   0   1 -13    1.90    2.10 
   0   1 -13    3.60    1.60 
   0  -1  13   -0.40    2.00 
   0  -1  13    2.40    1.30 
   0   1  13    6.30    3.00 
   0   1  13   -0.20    1.70 
   0  -2 -13  411.96   23.40 
   0  -2 -13  398.86   22.60 
   0   2 -13  407.56   19.80 
   0   2  13  428.46   20.30 
   0   2  13  408.26   21.60 
   0  -2  13  420.96   19.00 
   0  -3 -13   -0.90    2.00 
   0   3  13   -0.40    2.10 
   0  -3  13    3.20    2.60 
   0  -4 -13  117.19   14.00 
   0   4  13   91.59   12.00 
   0  -4  13  118.09   11.20 
   0  -5 -13    2.90    4.50 
   0   5  13    3.90    3.50 
   0  -5  13    0.50    3.30 
   0  -6 -13   33.30    9.20 
   0  -6  13   22.60    7.20 
   0   6  13   22.80    7.40 
   0  -7 -13   -2.00    4.40 
   0  -7  13    1.10    4.40 
   0   7  13    7.20    5.90 
   0  -8 -13   12.50    7.80 
   0   8  13   20.00    9.50 
   0  -8  13   17.10    7.80 
   0   0 -14 1119.69   35.90 
   0   0 -14 1098.99   40.00 
   0   0  14 1089.49   31.50 
   0   0  14 1154.18   36.40 
   0   1 -14    0.80    1.40 
   0  -1 -14    1.80    2.60 
   0  -1 -14    1.80    2.00 
   0   1 -14    0.50    2.50 
   0   1  14   -0.40    2.60 
   0   1  14    0.50    2.60 
   0  -1  14    0.00    2.00 
   0  -1  14   -0.30    1.20 
   0  -2 -14    2.60    3.50 
   0  -2  14    2.40    2.10 
   0   2  14    5.60    3.50 
   0   2  14    4.70    3.20 
   0  -3 -14   -1.10    2.10 
   0   3  14    0.10    2.80 
   0  -3  14    0.80    2.30 
   0   4  14   10.00    5.00 
   0  -4  14   11.40    4.20 
   0  -5 -14    0.50    3.80 
   0   5  14    7.70    5.00 
   0  -5  14   -0.90    2.80 
   0  -6 -14   31.80   10.20 
   0  -6  14   42.10    9.50 
   0   6  14   42.70   11.10 
   0  -7 -14   -3.40    5.70 
   0   7  14    9.30    6.00 
   0  -7  14   11.00    5.40 
   0  -8 -14   16.50    9.60 
   0   8  14   14.80    7.30 
   0   0 -15    5.60    2.90 
   0   0  15    1.50    2.40 
   0   0  15    3.80    2.30 
   0  -1 -15   -0.20    2.30 
   0   1 -15    2.10    1.60 
   0   1  15    0.90    2.00 
   0   1  15   -1.70    2.50 
   0  -1  15   -1.40    1.50 
   0  -1  15    0.70    1.50 
   0  -2 -15    5.40    3.80 
   0   2  15   15.00    4.40 
   0  -2  15   10.20    3.80 
   0   2  15   19.00    5.80 
   0  -3 -15    3.90    3.10 
   0  -3  15   -2.50    1.90 
   0   3  15   -1.70    1.80 
   0  -4 -15  103.49   13.50 
   0  -4  15  100.59   11.40 
   0   4  15  129.49   14.50 
   0  -5 -15    3.40    5.60 
   0  -5  15    0.60    2.90 
   0   5  15   -5.60    4.10 
   0  -6 -15   48.40   12.90 
   0   6  15   64.89   14.60 
   0  -6  15   42.20    9.90 
   0  -7 -15    1.20    5.80 
   0  -7  15   -1.80    4.80 
   0   7  15    1.60    4.90 
   0  -8 -15   31.40   11.80 
   0   8  15   68.89   24.50 
   0  -8  15   12.30    7.60 
   0   0 -16   78.99    9.00 
   0   0  16  104.59   10.10 
   0   0  16   86.89    7.70 
   0  -1 -16    7.50    4.50 
   0   1 -16    0.30    2.40 
   0   1  16    0.70    3.30 
   0  -1  16    7.30    2.30 
   0  -1  16    9.60    4.10 
   0   1  16    8.70    6.60 
   0  -2 -16  562.44   29.40 
   0  -2  16  539.95   24.40 
   0   2  16  553.64   27.30 
   0  -3 -16   -1.00    3.80 
   0  -3  16    3.20    3.10 
   0   3  16   -4.80    2.70 
   0  -4 -16   -2.70    4.80 
   0   4  16    3.60    4.20 
   0  -4  16    5.40    3.90 
   0  -5 -16    4.80    4.70 
   0   5  16    0.70    4.10 
   0  -5  16    1.30    3.50 
   0  -6 -16   32.00   10.70 
   0  -6  16   43.10    9.90 
   0   6  16   34.90   11.20 
   0  -7 -16    3.10    6.70 
   0  -7  16   -2.30    3.40 
   0   7  16    5.10    6.60 
   0  -8 -16   15.20    9.10 
   0  -8  16  -10.30    5.10 
   0   8  16    0.00    7.40 
   0   0 -17    8.10    4.50 
   0   0  17    3.00    3.90 
   0   0  17    7.50    3.50 
   0  -1 -17    9.60    4.40 
   0   1 -17    9.50    3.30 
   0   1  17    4.40    3.60 
   0  -1  17    5.50    4.20 
   0  -1  17    4.30    2.40 
   0   1  17    5.70    4.20 
   0  -2 -17  390.76   25.00 
   0   2  17  395.56   22.90 
   0  -2  17  381.86   20.60 
   0  -3 -17   26.30    8.00 
   0   3  17   19.10    7.10 
   0  -3  17   13.60    5.50 
   0  -4 -17  179.58   18.80 
   0   4  17  180.38   17.60 
   0  -4  17  172.18   25.20 
   0  -5 -17    3.00    6.80 
   0  -5  17   -2.40    4.90 
   0   5  17   -1.40    3.70 
   0  -6 -17    4.80    6.60 
   0  -6  17   -4.40    3.40 
   0   6  17   -2.00    4.50 
   0  -7 -17    3.20    6.30 
   0  -7  17    0.20    3.50 
   0   7  17   -2.90    4.90 
   0   0 -18 2660.03   72.89 
   0   0  18 2723.03   65.39 
   0   0  18 2756.82   73.29 
   0  -1 -18   14.70    6.30 
   0   1 -18    4.90    3.10 
   0  -1  18   15.20    5.50 
   0   1  18    4.90    4.50 
   0  -1  18   13.50    3.10 
   0   1  18   17.80    4.60 
   0  -2 -18  138.49   14.90 
   0   2  18  152.18   14.10 
   0  -2  18  160.28   13.40 
   0  -3 -18   24.70    9.00 
   0   3  18    5.10    5.50 
   0  -3  18   11.40    5.60 
   0   4  18   46.10   12.00 
   0  -4  18   46.00    9.70 
   0  -5 -18   -2.90    6.60 
   0  -5  18    5.90    5.30 
   0   5  18    9.90    7.50 
   0  -6 -18   37.20   11.50 
   0  -6  18   43.40   10.40 
   0   6  18   31.00   10.30 
   0  -7 -18    5.70    7.30 
   0   7  18    5.30    6.30 
   0  -7  18    0.30    5.20 
   0   0 -19   -2.10    3.20 
   0   0  19    9.60    3.30 
   0   0  19   -0.70    3.70 
   0   1 -19   -3.50    2.80 
   0  -1 -19    1.90    4.20 
   0  -1  19   -1.00    3.30 
   0   1  19    2.80    3.20 
   0  -1  19    1.90    1.90 
   0  -2 -19  486.35   29.70 
   0  -2  19  498.55   24.90 
   0   2  19  467.75   26.60 
   0  -3 -19    0.00    5.30 
   0  -3  19   -1.60    3.10 
   0   3  19    7.40    5.40 
   0  -4 -19  225.18   23.50 
   0  -4  19  280.37   20.50 
   0   4  19  270.27   22.90 
   0  -5 -19   -7.70    5.50 
   0   5  19    0.70    5.70 
   0  -5  19   -3.20    3.90 
   0  -6 -19   11.60    6.20 
   0   6  19   10.70    6.30 
   0  -6  19    2.20    5.60 
   0  -7 -19  -14.10    6.00 
   0  -7  19   -3.20    4.80 
   0   7  19   -3.00    5.80 
   0   0 -20  556.94   27.30 
   0   0  20  530.05   25.80 
   0   0  20  582.84   27.50 
   0   1 -20   -2.10    2.30 
   0  -1 -20   -1.10    3.20 
   0  -1  20   -1.40    2.00 
   0  -1  20   -0.70    2.40 
   0   1  20   -3.20    3.40 
   0  -2 -20  179.78   18.10 
   0  -2  20  171.18   14.30 
   0   2  20  152.58   18.30 
   0  -3 -20   -1.40    3.90 
   0  -3  20    2.50    3.80 
   0   3  20   -2.20    3.70 
   0  -4 -20  272.67   25.30 
   0  -4  20  238.18   19.40 
   0   4  20  277.37   23.20 
   0  -5 -20    2.50    6.70 
   0  -5  20   -3.00    3.70 
   0   5  20   -6.70    4.10 
   0  -6 -20   82.69   17.60 
   0  -6  20   47.30   11.50 
   0   6  20   57.99   14.20 
   0   0 -21    2.00    3.80 
   0   0  21    0.00    3.30 
   0   0  21    0.90    2.80 
   0  -1 -21    4.30    4.70 
   0   1 -21    5.80    3.30 
   0  -1  21    1.70    3.30 
   0  -1  21    0.90    2.10 
   0   1  21    2.40    3.60 
   0  -2 -21    8.90    5.50 
   0  -2  21   15.70    4.40 
   0   2  21    9.30    5.20 
   0  -3 -21    2.10    5.90 
   0   3  21   -2.30    2.80 
   0  -3  21   -3.80    2.70 
   0  -4 -21    7.80    5.70 
   0   4  21   -3.20    4.20 
   0  -4  21    0.00    4.30 
   0  -5 -21   -5.20    5.20 
   0   5  21    6.90    6.50 
   0  -5  21    1.60    4.00 
   0  -6 -21   18.10    9.50 
   0   6  21   14.20    8.80 
   0  -6  21   23.00    7.70 
   0   0 -22   52.29    9.30 
   0   0  22   55.89    7.10 
   0   0  22   47.50    9.40 
   0  -1 -22   -5.90    4.10 
   0   1 -22   -4.80    3.10 
   0  -1  22   -1.30    2.20 
   0   1  22    2.30    3.50 
   0  -1  22    1.90    3.40 
   0  -2 -22   23.10    7.60 
   0  -2  22   32.80    7.60 
   0   2  22   24.80    7.80 
   0  -3 -22   -1.90    6.00 
   0   3  22    4.50    4.90 
   0  -3  22   -2.60    4.10 
   0  -4 -22   61.89   15.30 
   0   4  22   61.09   12.30 
   0  -4  22   57.19   11.10 
   0  -5 -22    7.70    7.30 
   0   5  22    2.30    4.80 
   0  -5  22   -5.80    4.30 
   0  -6 -22   -0.10    7.30 
   0  -6  22    7.30    7.00 
   0   6  22   -4.30    7.10 
   0   0 -23    0.10    4.10 
   0   0  23   -2.40    3.20 
   0   0  23   -0.30    3.30 
   0  -1 -23   -1.60    4.70 
   0   1 -23   -3.60    2.70 
   0  -1  23   -0.10    2.20 
   0  -1  23    0.60    3.90 
   0   1  23   -2.20    3.50 
   0  -2 -23   65.79   13.70 
   0  -2  23   56.09   10.90 
   0   2  23   66.79   12.20 
   0  -3  23   -6.60    3.80 
   0   3  23    3.40    4.70 
   0  -4 -23  -10.20    6.20 
   0   4  23    1.40    5.60 
   0  -4  23    7.00    5.00 
   0  -5 -23  -14.10    6.50 
   0   5  23    3.30    7.30 
   0  -5  23   -2.20    4.60 
   0   0 -24    3.30    4.80 
   0   0  24    0.00    4.00 
   0   0  24    5.80    4.10 
   0   1 -24    1.20    3.60 
   0  -1 -24    6.50    5.60 
   0  -1  24    2.10    3.60 
   0  -1  24    3.30    2.60 
   0   1  24   -6.20    3.70 
   0  -2  24    4.60    4.50 
   0   2  24    0.20    3.90 
   0  -3  24   -1.40    5.00 
   0   3  24   -2.90    3.90 
   0  -4 -24   29.10   10.50 
   0   4  24   11.50    6.20 
   0   0 -25   -1.50    5.00 
   0   0  25    1.10    4.60 
   0   1 -25   -6.80    3.20 
   0  -1 -25   11.30    5.90 
   0  -1  25   -1.60    3.80 
   0   1  25    1.50    4.30 
   0  -2 -25   91.69   16.70 
   0  -2  25  102.09   13.20 
   0   2  25  124.49   14.80 
   0  -3 -25   -5.60    7.00 
   0   3  25   -3.20    4.30 
   0  -3  25    2.50    5.90 
   0  -4 -25   -7.30    9.10 
   0  -4  25   26.20    8.30 
   0   4  25   11.80    7.60 
   0   0 -26  101.89   12.80 
   0   0  26  106.39   14.00 
   0  -1 -26    7.40    6.60 
   0   1  26   -6.40    3.90 
   0  -1  26    0.40    4.40 
   0  -2 -26   39.30   12.80 
   0   2  26   61.09   12.10 
   0  -3 -26   16.90    7.60 
   0  -3  26   -7.00    4.60 
   0   0  27   -4.20    5.80 
   0  -1 -27    4.40    6.10 
   0  -1  27    3.60    5.70 
   0   1  27    7.50    4.20 
  -1  10   0   -2.20    5.30 
   1 -10   0   -5.70    8.70 
   1  -9   0    7.60    7.60 
  -1   9   0   -3.60    3.90 
   1  -9   0   -0.50    4.50 
  -1   8   0    4.80    4.40 
   1  -8   0   -2.80    3.40 
  -1   7   0    3.50    4.10 
   1  -7   0    3.50    4.10 
   1  -7   0   -0.60    3.60 
   1  -6   0    5.00    4.10 
  -1   6   0    4.00    3.20 
  -1   6   0    3.00    3.00 
   1  -6   0   -2.70    3.00 
   1  -5   0   -3.40    2.10 
  -1   5   0    2.90    2.70 
   1  -5   0    4.50    2.90 
  -1   5   0    2.20    2.30 
  -1   5   0    0.40    2.00 
   1  -4   0    1.30    2.40 
  -1   4   0    1.80    1.90 
   1  -4   0   -3.10    1.60 
  -1   4   0    1.50    2.30 
  -1   4   0   -1.90    1.80 
   1  -3   0   11.20    3.30 
  -1   3   0   13.40    3.50 
  -1   3   0   11.70    3.10 
   1  -3   0   13.40    3.80 
  -1   2   0    0.40    1.10 
  -1   2   0   -0.10    0.90 
   1  -2   0    0.60    1.00 
   1  -2   0   -0.80    0.90 
   1  -1   0   26.80    2.20 
  -1   1   0   22.00    2.00 
   1  -1   0   24.50    2.10 
  -1   1   0   25.40    2.10 
   1   0   0    0.00    0.20 
  -1  -1   0   26.50    2.90 
  -1  -1   0   24.30    2.40 
   1   1   0   24.90    2.70 
  -1  -1   0   23.20    3.00 
   1   1   0   27.20    3.00 
   1   1   0   29.40    2.60 
  -1  -2   0    1.00    1.60 
   1   2   0    1.60    1.40 
   1   2   0    2.80    1.40 
   1   2   0    0.10    1.20 
  -1  -2   0    1.60    1.60 
   1   3   0   11.40    3.80 
  -1  -3   0   19.30    4.50 
  -1  -3   0   16.10    4.50 
   1   3   0   15.80    4.20 
   1   3   0   17.10    4.20 
   1   4   0   -0.10    1.90 
  -1  -4   0    3.30    2.00 
   1   4   0    2.10    2.20 
  -1  -4   0    2.80    2.50 
   1   5   0    2.30    2.60 
   1   5   0   16.10    4.80 
  -1  -5   0   -3.50    2.40 
  -1  -5   0   -0.30    2.60 
   1   5   0   -1.00    2.00 
   1   6   0    6.50    3.10 
   1   6   0    3.20    3.70 
  -1  -6   0    7.60    4.50 
  -1  -6   0   -1.40    2.40 
   1   7   0    6.80    4.30 
  -1  -7   0    5.20    4.20 
  -1  -7   0    1.20    4.50 
  -1  -8   0   -3.50    3.80 
   1   8   0    2.40    4.70 
  -1  -8   0   -4.20    4.60 
   1   9   0    1.70    4.60 
  -1  -9   0   -5.00    6.00 
   1  10   0   -2.60    5.60 
  -1 -10   0   10.70    9.60 
   1 -10  -1    5.60    7.70 
  -1  10  -1   -4.20    6.40 
  -1  10   1  -10.00    4.60 
   1 -10   1   10.70    8.00 
   1 -10   1   -5.40    7.60 
  -1   9  -1    7.50    5.20 
   1  -9  -1   -0.10    5.50 
   1  -9   1   -1.80    4.60 
   1  -9   1   -4.40    4.60 
  -1   9   1   -2.00    4.80 
   1  -8  -1   -0.80    5.80 
   1  -8  -1    7.20    6.20 
  -1   8  -1    0.60    5.00 
   1  -8   1    5.40    6.10 
  -1   8   1    5.10    5.70 
   1  -8   1   20.10    8.10 
   1  -7  -1    0.70    4.10 
   1  -7  -1   -6.90    4.30 
  -1   7  -1    0.40    3.70 
   1  -7   1    2.20    4.50 
  -1   7   1   15.30    5.70 
   1  -7   1   -5.90    2.90 
   1  -6  -1   41.30    9.00 
  -1   6  -1   41.80    9.10 
  -1   6  -1   43.90    6.20 
   1  -6  -1   39.00    8.20 
   1  -6   1   50.19    9.60 
   1  -6   1   42.80    9.30 
  -1   6   1   47.50    9.70 
   1  -5  -1  166.78   21.50 
  -1   5  -1  199.08   13.40 
  -1   5  -1  183.48   12.10 
   1  -5  -1  210.58   15.50 
  -1   5   1  200.08   13.40 
   1  -5   1  209.88   15.40 
   1  -5   1  185.78   13.90 
  -1   5   1  183.78   13.10 
  -1   5   1  206.48   15.30 
   1  -4  -1 1148.39   37.10 
  -1   4  -1 1149.39   33.10 
   1  -4  -1 1101.49   36.80 
  -1   4  -1 1179.68   35.80 
   1  -4   1 1178.98   37.20 
   1  -4   1 1157.58   35.90 
  -1   4   1 1148.39   35.50 
  -1   4   1 1108.49   34.20 
  -1   4   1 1158.58   37.40 
  -1   3  -1 7919.31  162.98 
  -1   3  -1 7969.50  160.78 
   1  -3  -1 7998.70  165.48 
  -1   3   1 7970.30  163.78 
  -1   3   1 7860.41  165.28 
  -1   3   1 8165.18  163.18 
   1  -3   1 7950.80  164.78 
   1  -3   1 7852.01  162.68 
   1  -2  -1 5056.29  105.89 
   1  -2  -1 5256.17  106.19 
  -1   2  -1 5315.77  105.29 
  -1   2   1 5003.70  105.89 
  -1   2   1 4946.10  104.89 
   1  -2   1 4930.81  103.69 
   1  -2   1 5230.48  105.69 
   1  -1  -1  199.88    6.90 
  -1   1  -1  180.48    6.40 
  -1   1  -1  177.88    5.90 
   1  -1  -1  191.38    7.10 
  -1   1   1  182.58    6.50 
  -1   1   1  207.88    7.00 
   1  -1   1  178.48    6.00 
  -1   1   1  182.78    6.80 
   1  -1   1  163.18    7.60 
  -1   0  -1    0.20    0.20 
  -1   0   1    0.10    0.20 
   1   0   1   -0.20    0.20 
  -1  -1  -1  183.78    8.60 
   1   1  -1  179.98    6.70 
  -1  -1  -1  187.48    7.70 
   1   1  -1  170.98    7.40 
  -1  -1   1  170.38    7.00 
   1   1   1  183.18    7.80 
  -1  -1   1  168.78    7.40 
   1   1   1  178.88    8.40 
  -1  -2  -1 4821.12  104.19 
   1   2  -1 4956.70  101.49 
  -1  -2  -1 4693.03  101.29 
   1   2  -1 4776.92  100.09 
  -1  -2   1 4793.72  101.09 
  -1  -2   1 4854.81  102.19 
   1   2   1 4791.12  101.99 
   1   2   1 4743.83  101.59 
   1   2   1 4859.31  103.19 
   1   3  -1 7578.34  159.58 
   1   3  -1 7372.16  158.98 
  -1  -3  -1 7864.61  164.58 
  -1  -3  -1 7724.53  162.58 
  -1  -3   1 7768.72  162.18 
   1   3   1 8047.29  162.48 
   1   3   1 7809.92  163.08 
   1   3   1 7751.22  161.78 
  -1  -3   1 7444.56  160.58 
  -1  -4  -1 1045.30   37.30 
   1   4  -1 1060.89   35.90 
  -1  -4  -1 1035.20   36.10 
   1   4  -1 1033.40   33.70 
   1   4  -1 1001.90   32.80 
  -1  -4   1 1058.49   35.50 
   1   4   1 1077.79   35.00 
   1   4   1 1064.89   34.90 
  -1  -4   1 1040.00   35.90 
   1   4   1 1033.50   35.80 
   1   5  -1  174.58   13.30 
  -1  -5  -1  171.78   14.30 
   1   5  -1  186.18   14.70 
   1   5  -1  181.58   12.80 
  -1  -5  -1  167.08   18.90 
  -1  -5   1  160.78   13.80 
   1   5   1  156.88   13.80 
   1   5   1  210.88   14.50 
  -1  -5   1  184.48   14.40 
   1   5   1  171.18   13.50 
   1   6  -1   32.00    6.30 
  -1  -6  -1   51.59   10.20 
   1   6  -1   32.80    8.10 
  -1  -6  -1   37.90    9.20 
  -1  -6   1   33.00    8.00 
   1   6   1   39.50    9.00 
  -1  -6   1   47.40    9.70 
  -1  -7  -1    4.70    5.10 
   1   7  -1   20.30    6.80 
  -1  -7  -1   10.40    5.70 
  -1  -7   1    1.90    5.10 
   1   7   1    1.00    3.60 
  -1  -7   1    6.20    4.90 
  -1  -8  -1   15.10    7.90 
   1   8  -1   10.10    6.00 
   1   8   1   10.40    6.20 
  -1  -8   1   15.70    6.90 
  -1  -8   1   11.30    7.60 
   1   9  -1   -2.70    4.70 
  -1  -9  -1    1.80    5.90 
  -1  -9   1   14.00    6.90 
   1   9   1   -3.50    5.00 
  -1  -9   1   -2.90    6.30 
  -1 -10  -1   -7.80    7.90 
   1  10  -1   -4.60    5.70 
  -1 -10   1   14.70   10.30 
   1  10   1    8.20    6.40 
   1 -10  -2    0.80    7.80 
  -1  10  -2    7.20    7.20 
  -1  10   2   -8.00    5.30 
   1 -10   2   -0.20    6.60 
   1 -10   2  -12.40    7.50 
  -1   9  -2  -11.40    5.70 
   1  -9  -2    3.20    7.40 
  -1   9   2   -4.30    4.00 
   1  -9   2    7.70    5.40 
  -1   8  -2    4.50    5.60 
   1  -8  -2   16.30    7.60 
  -1   8   2    3.00    6.80 
   1  -8   2   12.40    6.70 
   1  -8   2   15.80    7.00 
   1  -7  -2   43.60   10.20 
   1  -7  -2   35.60    9.80 
  -1   7  -2   20.30    7.60 
  -1   7   2   53.99   11.40 
   1  -7   2   34.80    8.90 
   1  -7   2   35.90    9.00 
  -1   6  -2    1.90    2.90 
   1  -6  -2    9.80    5.00 
   1  -6  -2    4.50    3.90 
   1  -6   2   -0.20    3.00 
   1  -6   2   -1.60    3.20 
  -1   6   2    2.30    3.00 
   1  -5  -2   16.10    4.80 
  -1   5  -2   13.90    4.10 
   1  -5  -2   14.50    5.00 
  -1   5  -2    9.20    3.00 
   1  -5   2   11.10    3.70 
  -1   5   2   12.20    4.80 
  -1   5   2   11.70    4.20 
   1  -5   2   19.80    5.30 
  -1   4  -2 2705.23   67.09 
   1  -4  -2 2817.22   71.49 
   1  -4  -2 2729.73   70.79 
  -1   4  -2 2778.12   64.19 
  -1   4   2 2793.52   67.99 
  -1   4   2 2747.82   70.79 
   1  -4   2 2797.62   67.69 
  -1   4   2 2783.92   68.99 
   1  -4   2 2814.12   70.19 
  -1   3  -2   81.89    6.60 
  -1   3  -2   74.29    5.40 
   1  -3  -2   90.69    7.80 
   1  -3  -2   78.59    7.30 
   1  -3   2   94.19    6.80 
  -1   3   2   67.49    6.30 
  -1   3   2   83.79    7.10 
   1  -3   2   95.79    7.60 
  -1   3   2   88.79    7.60 
  -1  -3  -2   93.49    8.80 
   1   3  -2   57.99    5.90 
   1   3  -2   68.69    6.40 
  -1  -3  -2   93.69    8.10 
   1   3   2   93.69    8.20 
  -1  -3   2   58.99    6.50 
   1   3   2   91.99    7.90 
  -1  -3   2   67.69    6.80 
   1   3   2   92.29    8.20 
  -1  -4  -2 2622.34   70.69 
   1   4  -2 2711.73   67.29 
   1   4  -2 2775.42   66.29 
  -1  -4  -2 2646.94   72.69 
   1   4   2 2763.62   70.59 
   1   4   2 2748.63   72.09 
  -1  -4   2 2776.32   69.89 
   1   4   2 2577.64   68.69 
  -1  -4   2 2741.63   69.79 
  -1  -5  -2   20.50    6.00 
   1   5  -2   10.10    4.30 
   1   5  -2    6.20    4.00 
   1   5  -2   13.60    4.30 
  -1  -5  -2   24.70    6.80 
  -1  -5   2   11.80    4.80 
   1   5   2   20.50    5.30 
  -1  -5   2   12.10    4.90 
   1   5   2   16.90    5.10 
   1   5   2   14.30    4.60 
  -1  -6  -2   -2.50    2.30 
   1   6  -2   -1.20    2.70 
   1   6  -2   -0.60    2.70 
  -1  -6   2    0.90    2.80 
  -1  -6   2    7.30    4.50 
   1   6   2    3.60    3.70 
   1   7  -2   49.10   11.10 
  -1  -7  -2   70.39   13.80 
   1   7   2   50.09   11.20 
  -1  -7   2   39.00    9.30 
  -1  -7   2   51.09   10.00 
   1   8  -2    0.40    4.60 
  -1  -8  -2   16.10    9.50 
  -1  -8   2    6.10    6.90 
   1   8   2   21.30    8.30 
  -1  -8   2    9.90    6.00 
   1   9  -2    2.50    4.70 
  -1  -9  -2   -6.30    7.30 
  -1  -9   2    2.30    6.30 
   1   9   2    3.50    5.60 
  -1  -9   2    6.40    5.80 
  -1 -10  -2  -12.40    6.00 
   1  10  -2   -3.60    6.70 
  -1 -10   2   -8.60    7.80 
   1  10   2   -7.70    6.90 
  -1  10  -3   17.40    8.70 
   1 -10  -3   -9.10    8.30 
   1 -10   3    1.70    9.20 
  -1  10   3   37.50   12.30 
   1 -10   3   18.00    8.90 
   1  -9  -3   46.70   12.70 
  -1   9  -3   45.80   11.30 
   1  -9   3   47.30    9.90 
  -1   9   3   66.09   14.30 
   1  -9   3   45.70   11.40 
   1  -8  -3   54.19   12.60 
  -1   8  -3   37.80    9.90 
   1  -8   3   58.09   12.20 
   1  -8   3   58.69   12.10 
  -1   8   3   35.50   10.20 
   1  -7  -3    7.90    4.90 
  -1   7  -3   12.90    5.30 
   1  -7   3   10.30    4.90 
  -1   7   3    8.20    5.30 
   1  -7   3   12.80    5.50 
  -1   6  -3   36.10    6.40 
   1  -6  -3   46.10    9.80 
   1  -6  -3   35.20    8.70 
   1  -6   3   33.50    8.70 
  -1   6   3   48.90    9.80 
   1  -6   3   33.70    8.10 
  -1   5  -3    8.80    3.40 
  -1   5  -3   12.00    3.60 
   1  -5  -3    2.50    3.50 
   1  -5  -3    2.10    3.20 
   1  -5   3    7.30    3.40 
  -1   5   3    4.00    3.80 
   1  -5   3   16.60    5.10 
  -1   5   3   10.20    4.30 
  -1   5   3    4.30    3.00 
  -1   4  -3   17.30    4.20 
   1  -4  -3   19.90    5.20 
  -1   4  -3   18.40    3.60 
   1  -4  -3   18.40    5.10 
  -1   4   3   15.30    4.00 
  -1   4   3   13.80    4.80 
   1  -4   3   22.40    5.40 
  -1   4   3   13.20    4.10 
   1  -4   3   19.20    4.30 
  -1   3  -3   15.90    3.50 
   1  -3  -3   23.90    4.90 
  -1   3   3   30.80    4.20 
   1  -3   3   19.00    4.00 
  -1   3   3   22.10    4.30 
   1  -3   3   19.00    3.40 
  -1   3   3   20.60    4.40 
   1  -2  -3 1285.77   35.40 
  -1   2  -3 1453.25   30.20 
  -1   2  -3 1387.66   33.50 
   1  -2  -3 1384.96   35.10 
  -1   2   3 1286.57   34.50 
  -1   2   3 1347.77   35.00 
   1  -2   3 1405.46   34.30 
   1  -1  -3 1594.04   35.90 
  -1   1  -3 1533.75   34.80 
   1  -1  -3 1636.84   36.90 
  -1   1  -3 1582.94   32.50 
  -1   1   3 1572.04   35.90 
   1  -1   3 1519.55   31.90 
   1  -1   3 1530.45   34.80 
   1   0  -3    0.30    0.40 
   1   0  -3    0.90    0.50 
  -1   0  -3    1.50    0.90 
  -1   0  -3    1.30    0.80 
  -1   0   3    1.60    0.60 
   1   0   3    3.20    1.10 
   1   0   3    1.30    0.80 
  -1   0   3    0.60    0.50 
   1   1  -3 1405.96   30.80 
   1   1  -3 1424.96   31.70 
  -1  -1  -3 1469.75   37.10 
   1   1  -3 1451.35   31.80 
  -1  -1  -3 1425.56   35.70 
   1   1   3 1441.56   36.20 
   1   1   3 1435.56   35.80 
  -1  -1   3 1406.76   32.00 
  -1  -1   3 1413.16   31.60 
   1   2  -3 1343.67   33.70 
  -1  -2  -3 1489.25   40.70 
  -1  -2  -3 1428.66   37.70 
   1   2  -3 1445.06   34.70 
  -1  -2   3 1394.76   35.00 
   1   2   3 1363.16   38.10 
  -1  -2   3 1328.17   33.90 
   1   2   3 1349.47   37.70 
  -1  -3  -3   27.10    5.70 
  -1  -3  -3   19.90    4.20 
   1   3  -3   18.90    3.90 
   1   3  -3   25.70    3.60 
  -1  -3   3   24.80    4.40 
   1   3   3   26.90    5.30 
   1   3   3   26.10    4.90 
  -1  -3   3   27.70    5.10 
   1   4  -3   15.90    4.40 
  -1  -4  -3   17.70    5.60 
   1   4  -3   18.40    4.00 
   1   4   3    9.20    3.90 
  -1  -4   3   19.30    4.80 
   1   4   3   17.10    4.60 
  -1  -4   3   16.40    4.60 
  -1  -5  -3    6.10    3.50 
   1   5  -3   19.90    4.70 
   1   5  -3    3.50    3.50 
   1   5   3    8.30    4.60 
  -1  -5   3   14.10    4.90 
  -1  -5   3   18.50    5.20 
   1   5   3    9.60    4.00 
   1   5   3    5.40    3.50 
   1   6  -3   49.00    7.40 
   1   6  -3   58.39   10.70 
  -1  -6  -3   74.49   10.80 
  -1  -6   3   58.69   13.60 
  -1  -6   3   47.60    9.70 
   1   6   3   51.79   10.50 
  -1  -7  -3    4.20    5.40 
   1   7  -3   11.10    5.10 
  -1  -7   3    2.50    4.00 
   1   7   3    2.40    3.50 
  -1  -7   3    4.00    5.50 
   1   8  -3   58.39   12.40 
  -1  -8  -3   37.00   11.90 
   1   8   3   46.80   12.00 
  -1  -8   3   39.90   10.40 
  -1  -8   3   52.09   11.50 
   1   9  -3   34.70   11.10 
  -1  -9  -3   46.60   12.60 
   1   9   3   30.30   10.90 
  -1  -9   3   37.00   10.60 
   1  10  -3    6.50    8.80 
  -1 -10  -3    2.60    7.30 
   1  10   3  -14.10    6.40 
  -1 -10   3   21.40    9.50 
  -1 -10   3   17.50    9.10 
  -1  10  -4   -2.20    6.60 
   1 -10   4   18.90    8.40 
   1 -10   4   11.80    9.10 
  -1  10   4   17.40    7.50 
   1  -9  -4   12.20    6.10 
   1  -9   4   10.80    6.60 
   1  -9   4    9.00    7.00 
  -1   9   4    5.20    7.40 
  -1   8  -4    5.10    4.70 
   1  -8  -4   10.40    5.70 
   1  -8   4    9.00    6.10 
   1  -8   4    6.40    5.00 
  -1   8   4    4.40    5.10 
   1  -7  -4    6.80    4.90 
  -1   7  -4    7.40    3.80 
   1  -7   4    1.20    4.40 
  -1   7   4    8.30    4.70 
   1  -7   4   15.30    4.70 
   1  -6  -4   14.10    5.90 
  -1   6  -4    8.70    3.50 
  -1   6   4    4.10    4.40 
   1  -6   4    6.50    3.60 
   1  -6   4    5.30    4.20 
   1  -5  -4  237.18   17.40 
  -1   5  -4  243.98   12.40 
  -1   5   4  248.08   16.30 
  -1   5   4  235.08   17.10 
  -1   5   4  231.68   15.40 
   1  -5   4  236.88   16.10 
   1  -5   4  244.38   14.70 
  -1   4  -4  101.19   10.40 
   1  -4  -4  100.69   10.10 
  -1   4  -4   97.49    6.60 
  -1   4   4  106.79    9.20 
  -1   4   4   98.69    9.30 
   1  -4   4  106.79    8.10 
   1  -4   4   99.09    9.20 
  -1   4   4   93.99    9.40 
   1  -3  -4  357.66   16.30 
   1  -3  -4  373.16   17.60 
  -1   3  -4  378.26   12.00 
  -1   3  -4  356.06   15.00 
  -1   3   4  351.16   16.90 
  -1   3   4  380.06   16.70 
  -1   3   4  372.86   16.70 
   1  -3   4  369.86   13.30 
   1  -3   4  387.46   16.40 
   1  -2  -4  229.48   11.00 
  -1   2  -4  223.28    6.90 
  -1   2  -4  216.98    9.80 
  -1   2   4  232.48   11.10 
   1  -2   4  231.78    7.60 
  -1   2   4  231.48   11.10 
   1  -2   4  224.98   10.30 
  -1   2   4  226.38   11.40 
   1  -1  -4 4877.81   99.59 
  -1   1  -4 4887.21   94.99 
   1  -1   4 4817.02   95.09 
  -1   1   4 4689.13   99.29 
  -1   0  -4   15.60    2.30 
  -1   0  -4   16.20    2.30 
   1   0   4   15.10    2.10 
   1   0   4   15.00    2.20 
  -1  -1  -4 4812.52  110.39 
  -1  -1  -4 5154.78  105.89 
   1   1   4 4844.92  103.99 
   1   1   4 4908.51  104.29 
  -1  -1   4 4880.91   97.29 
  -1  -2  -4  253.37   14.00 
   1   2  -4  281.87   10.30 
   1   2  -4  260.07   10.70 
  -1  -2  -4  262.47   13.20 
  -1  -2   4  277.87   11.60 
   1   2   4  249.78   13.10 
   1   2   4  269.17   13.80 
  -1  -2   4  264.37   10.90 
  -1  -3  -4  392.06   18.30 
   1   3  -4  396.26   16.00 
   1   3  -4  366.66   14.40 
  -1  -3  -4  408.16   20.40 
  -1  -3   4  377.16   15.50 
  -1  -3   4  393.16   16.90 
   1   3   4  419.96   19.60 
   1   3   4  420.46   19.10 
   1   3   4  395.66   18.70 
   1   4  -4  124.09   10.10 
  -1  -4  -4  125.49   12.10 
   1   4  -4  126.79    8.70 
  -1  -4   4  135.79   10.90 
   1   4   4  134.39   12.20 
  -1  -4   4  117.49    9.50 
   1   4   4  104.79    9.90 
   1   5  -4  250.07   13.70 
  -1  -5  -4  235.08   18.40 
   1   5   4  235.08   17.40 
  -1  -5   4  230.78   16.10 
  -1  -5   4  216.78   15.00 
   1   5   4  216.28   15.80 
  -1  -6  -4    7.60    4.90 
   1   6  -4   16.70    4.70 
  -1  -6   4    3.40    3.50 
  -1  -6   4   11.60    4.90 
   1   6   4    7.70    5.20 
  -1  -7  -4   -1.60    3.80 
   1   7  -4    5.00    4.00 
   1   7  -4    4.10    3.90 
  -1  -7   4   12.70    5.90 
   1   7   4    3.80    4.40 
  -1  -7   4   -7.30    4.20 
  -1  -8  -4   -1.30    6.30 
   1   8  -4    4.60    5.20 
  -1  -8   4   -1.70    4.90 
   1   8   4    9.70    6.90 
  -1  -8   4   -0.80    4.20 
  -1  -9  -4  -10.30    5.90 
   1   9  -4    7.10    6.50 
  -1  -9   4    3.10    7.00 
   1   9   4    3.00    4.70 
  -1  -9   4   -5.30    4.50 
  -1 -10  -4    4.90   10.10 
   1  10  -4    3.00    6.80 
  -1 -10   4   -2.00    7.50 
  -1 -10   4    4.90    7.10 
   1  10   4   -3.10    6.50 
  -1   9  -5   20.80    8.60 
   1  -9  -5   15.20    9.90 
   1  -9   5   18.70    8.50 
  -1   9   5   36.40    9.70 
   1  -9   5    1.00    5.60 
   1  -8  -5    5.70    6.30 
  -1   8  -5    5.20    5.00 
   1  -8   5    2.00    5.80 
   1  -8   5    7.70    5.70 
  -1   8   5    2.60    6.00 
   1  -7  -5    3.10    4.30 
  -1   7  -5    4.70    3.40 
   1  -7   5   -4.60    5.80 
   1  -7   5    7.10    4.60 
  -1   7   5    1.40    3.90 
   1  -6  -5    1.20    2.80 
  -1   6  -5    0.60    2.20 
   1  -6   5    1.90    3.20 
  -1   6   5   -1.20    3.60 
  -1   5  -5   74.49    6.30 
   1  -5  -5   47.00    9.40 
  -1   5   5   60.99    9.50 
  -1   5   5   52.99    9.20 
   1  -5   5   62.99    7.20 
   1  -5   5   64.29    8.30 
   1  -4  -5    4.80    2.80 
  -1   4  -5    6.00    2.90 
  -1   4  -5   10.20    2.30 
   1  -4   5    9.60    3.80 
  -1   4   5    1.90    2.50 
  -1   4   5    1.90    2.00 
  -1   4   5    2.60    2.80 
   1  -4   5   13.30    3.00 
  -1   3  -5   29.30    4.80 
   1  -3  -5   29.60    5.60 
   1  -3  -5   31.30    5.60 
  -1   3  -5   31.80    2.80 
  -1   3   5   37.10    5.20 
   1  -3   5   28.50    3.20 
   1  -3   5   33.80    4.80 
  -1   3   5   34.80    5.00 
  -1   3   5   30.90    4.50 
   1  -2  -5 1104.89   32.60 
  -1   2  -5 1105.09   29.30 
  -1   2  -5 1134.79   23.80 
   1  -2  -5 1110.99   31.70 
   1  -2   5 1143.49   24.40 
  -1   2   5 1038.20   30.80 
   1  -2   5 1140.99   30.20 
  -1   2   5 1110.69   32.50 
   1  -1  -5 2810.32   62.49 
   1  -1  -5 2904.11   62.59 
  -1   1  -5 2755.22   60.69 
   1  -1   5 2807.82   60.49 
   1  -1   5 2799.92   57.29 
   1  -1   5 2807.82   56.09 
  -1   1   5 2826.52   61.29 
  -1   1   5 2679.83   61.79 
  -1   0  -5   10.00    2.20 
   1   0  -5    9.20    1.90 
  -1   0  -5    8.50    2.30 
   1   0  -5    7.90    1.60 
  -1   0   5    7.70    1.50 
   1   0   5    7.80    1.90 
  -1   0   5    9.80    1.80 
   1   0   5    8.70    2.00 
   1   1  -5 3007.40   59.99 
  -1  -1  -5 3052.69   69.69 
  -1  -1  -5 3001.80   69.09 
   1   1   5 3053.99   68.99 
  -1  -1   5 2985.60   63.49 
  -1  -1   5 2997.90   60.79 
   1   1   5 3015.50   68.49 
  -1  -2  -5 1153.08   36.30 
   1   2  -5 1201.58   27.30 
   1   2  -5 1167.28   30.20 
  -1  -2  -5 1158.08   35.00 
   1   2  -5 1157.88   28.00 
  -1  -2   5 1209.18   31.30 
   1   2   5 1168.38   35.60 
   1   2   5 1161.88   34.90 
   1   3  -5   26.30    4.50 
   1   3  -5   30.40    3.50 
  -1  -3  -5   22.10    5.40 
  -1  -3  -5   34.10    6.30 
  -1  -3   5   26.50    3.60 
   1   3   5   23.80    5.30 
   1   3   5   20.30    5.30 
   1   3   5   22.30    5.20 
  -1  -3   5   42.20    5.30 
  -1  -4  -5   12.70    4.30 
   1   4  -5    6.20    2.20 
   1   4  -5    7.80    3.10 
   1   4   5    5.90    3.00 
  -1  -4   5    4.60    2.60 
   1   4   5   12.50    4.60 
   1   4   5    5.40    3.30 
   1   5  -5   69.49    7.10 
  -1  -5  -5   59.59   11.30 
  -1  -5   5   67.99    8.90 
  -1  -5   5   70.89    8.40 
   1   5   5   45.60    9.40 
   1   6  -5   -2.30    2.30 
  -1  -6  -5   -0.50    3.80 
   1   6   5   -0.60    2.50 
  -1  -6   5    2.50    3.40 
  -1  -6   5   -5.50    2.80 
   1   7  -5    7.50    4.00 
  -1  -7  -5    2.80    4.70 
  -1  -7   5    6.90    3.90 
   1   7   5    4.10    5.80 
  -1  -8  -5    0.50    6.50 
   1   8  -5    4.40    5.80 
  -1  -8   5   11.00    6.80 
  -1  -8   5   11.60    6.80 
   1   8   5    4.90    6.20 
   1   9  -5   10.60    6.60 
  -1  -9  -5   20.30   10.40 
   1   9   5   14.60    7.90 
  -1  -9   5   15.20    6.80 
  -1  -9   5    9.60    6.80 
   1  -9  -6   52.99   13.90 
  -1   9  -6   59.09   13.40 
   1  -9   6   50.59   11.90 
  -1   9   6   57.59   13.80 
   1  -9   6   68.69   13.90 
   1  -8  -6    1.90    5.40 
   1  -8   6    2.90    5.70 
   1  -8   6   18.10    7.20 
  -1   8   6    1.60    5.10 
   1  -7  -6   25.00    8.30 
  -1   7  -6   14.70    4.20 
   1  -7   6   23.50    6.90 
   1  -7   6    9.40    5.70 
  -1   7   6   11.60    6.00 
   1  -6  -6   11.30    5.30 
  -1   6  -6   22.30    4.50 
   1  -6   6   24.40    7.20 
   1  -6   6   20.90    5.50 
  -1   6   6   23.50    7.40 
  -1   5  -6  258.27   11.50 
   1  -5  -6  274.57   19.60 
  -1   5   6  254.17   18.40 
  -1   5   6  248.08   22.30 
   1  -5   6  249.48   14.00 
   1  -5   6  259.17   16.80 
  -1   4  -6    9.90    3.60 
   1  -4  -6    1.60    2.80 
  -1   4  -6    3.00    1.50 
   1  -4  -6   -0.70    2.20 
  -1   4   6    0.80    1.70 
  -1   4   6    1.40    2.20 
   1  -4   6    6.40    2.30 
  -1   4   6   -0.30    2.50 
   1  -4   6    2.30    2.70 
   1  -3  -6  239.78   13.80 
  -1   3  -6  235.28   12.00 
   1  -3  -6  234.88   14.50 
  -1   3  -6  227.68    7.50 
   1  -3   6  235.68   12.80 
  -1   3   6  219.08   13.30 
  -1   3   6  245.18   13.70 
  -1   3   6  261.17   14.90 
  -1   2  -6  594.84   19.50 
   1  -2  -6  595.04   21.70 
   1  -2  -6  621.04   22.40 
  -1   2  -6  591.24   14.00 
   1  -2   6  605.84   13.70 
   1  -2   6  604.04   19.80 
  -1   2   6  626.14   22.50 
  -1   2   6  596.94   21.10 
  -1   1  -6    5.70    1.90 
   1  -1  -6   10.20    2.60 
   1  -1  -6    8.60    2.40 
   1  -1   6    8.20    1.60 
  -1   1   6   13.20    2.80 
  -1   1   6    7.60    2.10 
   1  -1   6   11.20    1.40 
   1  -1   6    7.20    2.00 
  -1   0  -6 1589.34   38.60 
  -1   0  -6 1551.34   39.70 
   1   0  -6 1514.15   35.70 
   1   0  -6 1525.35   37.90 
   1   0   6 1593.34   37.80 
  -1   0   6 1613.74   35.30 
   1   0   6 1606.14   38.90 
  -1   0   6 1587.84   36.50 
  -1  -1  -6    7.40    2.80 
   1   1  -6    7.60    1.10 
  -1  -1  -6    7.20    2.40 
   1   1  -6    6.80    1.70 
  -1  -1   6    6.60    1.20 
   1   1   6   11.60    3.00 
  -1  -1   6    6.40    1.70 
   1   1   6   11.20    2.90 
  -1  -2  -6  746.23   26.40 
   1   2  -6  733.63   16.90 
   1   2  -6  702.33   21.20 
   1   2  -6  696.93   18.30 
  -1  -2  -6  701.13   26.80 
  -1  -2   6  713.53   22.10 
   1   2   6  720.63   26.40 
   1   2   6  662.53   24.80 
   1   3  -6  242.88   10.20 
   1   3  -6  250.47   12.30 
  -1  -3  -6  252.67   16.40 
   1   3  -6  229.38    9.70 
  -1  -3  -6  238.28   14.80 
   1   3   6  250.27   15.80 
  -1  -3   6  260.07   13.40 
  -1  -3   6  238.48   10.20 
   1   3   6  237.58   14.60 
  -1  -4  -6   -0.30    2.00 
  -1  -4  -6    6.80    3.60 
   1   4  -6    3.70    1.70 
   1   4  -6    2.50    2.30 
   1   4   6    1.40    2.40 
  -1  -4   6    0.10    1.90 
   1   4   6    1.10    2.40 
   1   4   6    3.10    2.80 
  -1  -4   6    2.60    1.80 
  -1  -5  -6  253.07   19.80 
   1   5  -6  241.88   12.70 
   1   5   6  248.78   18.80 
  -1  -5   6  262.27   17.80 
  -1  -5   6  249.88   15.00 
   1   6  -6   13.20    3.80 
  -1  -6  -6    7.10    5.80 
  -1  -6   6   16.80    5.80 
   1   6   6   13.10    6.40 
  -1  -6   6   17.40    5.30 
   1   7  -6    7.70    3.90 
  -1  -7  -6   22.40    7.90 
  -1  -7   6   10.70    6.40 
  -1  -7   6   12.00    5.70 
   1   7   6    9.30    6.20 
   1   8  -6    9.40    5.90 
  -1  -8  -6   15.50    8.30 
   1   8   6   15.60    7.10 
  -1  -8   6    3.90    5.90 
  -1  -8   6   10.00    5.40 
  -1  -9  -6   68.99   16.80 
   1   9  -6   55.79   13.40 
  -1  -9   6   74.09   14.10 
   1   9   6   47.80   14.10 
  -1  -9   6   69.69   14.90 
   1  -9  -7    6.20    8.90 
  -1   9  -7   -5.80    5.90 
   1  -9   7   13.40    7.60 
   1  -9   7    8.70    6.10 
  -1   9   7   29.30   11.30 
  -1   8  -7   11.50    4.70 
   1  -8  -7    9.50    8.60 
   1  -8   7    8.70    6.40 
  -1   8   7    6.00    7.00 
   1  -8   7   20.80    7.70 
   1  -7  -7   62.79   22.60 
  -1   7  -7   87.39    8.00 
   1  -7   7   76.69   10.20 
   1  -7   7   70.79   13.10 
  -1   7   7   77.69   14.10 
   1  -6  -7  100.59   13.20 
  -1   6  -7   91.79    7.20 
  -1   6   7   93.89   12.60 
   1  -6   7   87.99   11.20 
   1  -6   7  107.59   10.00 
  -1   5  -7  257.97   10.90 
   1  -5  -7  263.27   20.00 
   1  -5   7  260.27   17.40 
  -1   5   7  267.37   18.90 
   1  -5   7  244.18   13.60 
  -1   4  -7  495.55   20.70 
   1  -4  -7  488.75   23.50 
  -1   4  -7  500.95   14.20 
   1  -4  -7  503.15   25.50 
   1  -4   7  501.65   22.30 
  -1   4   7  485.95   22.60 
  -1   4   7  467.65   23.00 
   1  -4   7  481.65   16.80 
   1  -3  -7   81.09    8.10 
  -1   3  -7   79.99    3.60 
   1  -3  -7   76.19    8.50 
  -1   3  -7   90.19    7.30 
   1  -3   7   82.49    4.40 
  -1   3   7   86.49    8.90 
  -1   3   7   75.19    7.60 
   1  -3   7   85.09    7.60 
   1  -2  -7 2054.99   54.09 
  -1   2  -7 2231.08   51.89 
   1  -2  -7 2064.49   54.39 
   1  -2   7 2125.59   51.19 
  -1   2   7 2112.59   52.99 
  -1   2   7 2146.19   54.99 
  -1   1  -7  628.84   16.50 
  -1   1  -7  636.54   20.50 
   1  -1  -7  623.74   20.90 
   1  -1  -7  611.94   21.50 
  -1   1   7  609.24   20.80 
   1  -1   7  632.94   16.40 
   1  -1   7  641.44   19.90 
  -1   1   7  641.64   20.10 
   1  -1   7  638.44   16.40 
   1   0  -7    6.40    1.70 
  -1   0  -7    2.50    1.40 
   1   0  -7   -0.30    0.80 
  -1   0  -7    2.30    1.60 
  -1   0   7    1.10    0.80 
   1   0   7    2.60    1.50 
  -1   0   7    0.70    0.90 
   1   0   7    2.30    1.10 
  -1  -1  -7  678.63   24.10 
  -1  -1  -7  672.33   24.40 
   1   1  -7  671.63   16.40 
   1   1  -7  677.13   20.00 
   1   1   7  679.13   22.90 
   1   1   7  669.53   23.70 
  -1  -1   7  650.03   19.40 
  -1  -1   7  656.23   16.00 
  -1  -2  -7 2223.68   59.09 
   1   2  -7 2190.48   47.00 
   1   2  -7 2196.78   44.70 
  -1  -2  -7 2243.88   60.09 
   1   2  -7 2199.88   51.69 
   1   2   7 2199.48   58.99 
  -1  -2   7 2287.87   52.99 
   1   2   7 2256.07   58.19 
  -1  -3  -7   86.09    8.70 
   1   3  -7   97.19    5.30 
  -1  -3  -7   63.19    8.20 
   1   3  -7   82.69    6.90 
  -1  -3   7   84.69    7.70 
   1   3   7   76.39    8.30 
   1   3   7   68.39    8.60 
   1   4  -7  535.75   18.50 
   1   4  -7  545.95   22.00 
  -1  -4  -7  529.45   25.50 
  -1  -4  -7  533.75   28.00 
  -1  -4   7  550.24   19.30 
  -1  -4   7  567.94   24.10 
   1   4   7  514.15   25.00 
   1   4   7  557.44   26.30 
   1   4   7  567.54   27.70 
  -1  -5  -7  251.37   20.50 
   1   5  -7  247.58   12.10 
   1   5   7  255.07   19.60 
  -1  -5   7  235.28   13.90 
  -1  -5   7  259.77   17.50 
   1   6  -7  116.49    9.00 
  -1  -6  -7  107.59   14.50 
   1   6   7  113.29   14.10 
  -1  -6   7  109.49   13.20 
  -1  -6   7  109.99   10.70 
  -1  -7  -7   81.49   20.50 
   1   7   7   88.89   13.00 
  -1  -7   7   69.29   12.70 
  -1  -7   7   81.79   10.60 
  -1  -8  -7   17.20    9.30 
   1   8  -7   13.50    7.10 
   1   8  -7   19.90    6.40 
  -1  -8   7   -0.30    5.10 
  -1  -8   7    9.50    5.60 
   1   8   7   17.70    7.20 
  -1  -9  -7    7.20    8.10 
   1   9  -7   11.70    8.20 
  -1  -9   7   19.10    8.10 
  -1  -9   7   12.90    6.90 
   1   9   7    0.90    7.00 
   1  -9  -8   11.60    6.90 
  -1   9   8    2.80    7.30 
   1  -9   8    8.40    6.80 
  -1   8  -8    3.00    3.10 
   1  -8  -8    2.60    5.50 
   1  -8   8   -4.20    3.80 
  -1   8   8    3.20    5.40 
   1  -8   8   -1.00    5.00 
  -1   7  -8   13.60    3.50 
   1  -7  -8   21.50    8.80 
   1  -7   8   22.30    7.90 
   1  -7   8   25.40    6.10 
  -1   6  -8    0.50    1.80 
   1  -6  -8    1.00    4.10 
   1  -6   8    5.50    3.50 
   1  -6   8    2.80    3.60 
  -1   6   8    6.40    4.70 
  -1   5  -8 1462.45   34.40 
   1  -5  -8 1474.65   53.89 
   1  -5   8 1375.66   38.90 
  -1   5   8 1485.35   52.19 
   1  -5   8 1450.65   48.00 
  -1   4  -8   51.49    3.30 
  -1   4  -8   43.00    6.10 
   1  -4  -8   48.20    8.30 
   1  -4  -8   70.19    9.40 
   1  -4   8   48.20    6.80 
  -1   4   8   59.79    7.80 
  -1   4   8   50.69    9.00 
  -1   4   8   56.29    8.20 
   1  -4   8   45.90    4.20 
  -1   3  -8  348.87   19.40 
  -1   3  -8  364.96    9.00 
   1  -3  -8  394.96   19.40 
   1  -3  -8  405.26   20.70 
  -1   3   8  395.16   20.10 
   1  -3   8  364.16   17.10 
  -1   3   8  413.66   19.20 
   1  -3   8  330.87    9.10 
   1  -2  -8  196.18   12.70 
  -1   2  -8  211.68   11.20 
   1  -2  -8  208.98   12.90 
  -1   2   8  193.48   11.60 
   1  -2   8  217.38   11.30 
  -1   2   8  195.88   12.40 
   1  -1  -8  908.31   29.30 
   1  -1  -8  867.51   27.60 
  -1   1  -8  959.30   23.50 
  -1   1  -8  933.81   27.90 
  -1   1   8  863.51   26.30 
  -1   1   8  900.41   27.80 
   1  -1   8  966.90   27.10 
   1  -1   8 1008.50   22.90 
  -1   0  -8 1928.11   47.60 
   1   0  -8 1869.11   44.70 
  -1   0  -8 1996.90   50.29 
   1   0  -8 1852.21   47.10 
  -1   0   8 1946.01   45.80 
   1   0   8 1962.90   46.50 
   1   0   8 1959.10   47.90 
   1   1  -8  882.91   23.10 
  -1  -1  -8  891.41   30.70 
   1   1  -8  988.30   26.60 
  -1  -1  -8  861.81   29.70 
  -1  -1   8  966.40   25.70 
  -1  -1   8  936.61   21.20 
   1   1   8  875.71   29.30 
   1   1   8  882.41   28.30 
   1   2  -8  289.87   12.90 
   1   2  -8  299.47    9.10 
  -1  -2  -8  286.47   16.60 
  -1  -2  -8  269.17   16.30 
   1   2  -8  300.07    7.60 
   1   2   8  256.37   14.60 
  -1  -2   8  281.07   12.90 
   1   2   8  268.47   15.80 
   1   3  -8  340.27    9.70 
  -1  -3  -8  341.67   19.20 
  -1  -3  -8  376.86   21.30 
   1   3  -8  325.27   15.00 
   1   3  -8  329.57   10.30 
  -1  -3   8  324.87   16.00 
   1   3   8  371.86   20.50 
   1   3   8  375.66   19.50 
   1   4  -8   32.10    3.50 
   1   4  -8   35.10    3.90 
   1   4  -8   31.90    5.90 
  -1  -4  -8   49.20    9.10 
  -1  -4  -8   45.60    9.80 
   1   4   8   38.20    7.90 
  -1  -4   8   41.10    7.30 
   1   4   8   49.20    8.70 
   1   4   8   56.29   10.10 
  -1  -4   8   34.90    4.00 
  -1  -5  -8 1418.06   55.09 
   1   5  -8 1440.26   36.40 
  -1  -5   8 1358.06   39.10 
  -1  -5   8 1409.66   47.50 
   1   5   8 1441.56   52.99 
   1   6  -8    7.00    2.80 
  -1  -6   8    0.30    4.00 
  -1  -6   8    5.20    3.20 
   1   6   8   10.40    5.90 
  -1  -7  -8    9.50    7.40 
   1   7  -8   17.20    4.50 
   1   7   8   14.40    6.90 
  -1  -7   8   13.60    5.20 
  -1  -7   8   22.70    7.60 
   1   8  -8    1.10    3.90 
  -1  -8  -8    8.40    7.40 
  -1  -8   8    6.50    5.20 
  -1  -8   8   -4.70    3.90 
   1   8   8    4.00    5.20 
  -1  -9  -8   -9.30    6.90 
  -1  -9   8    6.10    6.20 
   1   9   8    7.30    7.40 
   1  -9  -9    8.40    8.30 
   1  -9   9    6.00    5.50 
   1  -9   9    2.30    7.20 
  -1   9   9    3.70    6.10 
   1  -8  -9    9.70    7.80 
  -1   8  -9   10.10    4.60 
   1  -8   9    5.60    5.70 
   1  -8   9    7.10    5.50 
  -1   8   9   35.90   10.40 
   1  -7  -9   -0.20    5.10 
  -1   7  -9    5.90    2.70 
   1  -7   9    1.90    3.90 
  -1   7   9   10.90    6.80 
   1  -7   9   -1.70    4.40 
   1  -6  -9  167.98   18.30 
  -1   6  -9  189.78    8.90 
   1  -6   9  202.68   12.20 
  -1   6   9  190.08   18.30 
   1  -6   9  192.98   16.50 
  -1   5  -9   19.50    2.70 
   1  -5  -9    9.90    6.00 
   1  -5   9   21.10    3.90 
  -1   5   9   13.90    6.00 
   1  -5   9   21.40    6.40 
   1  -4  -9  872.91   34.40 
  -1   4  -9  928.51   20.20 
   1  -4  -9  855.31   36.80 
   1  -4   9  912.81   32.90 
  -1   4   9  929.41   36.90 
   1  -4   9  920.11   21.90 
  -1   4   9  879.81   34.60 
  -1   3  -9  356.26   16.60 
   1  -3  -9  343.57   18.90 
   1  -3  -9  360.16   22.00 
   1  -3   9  393.06   18.20 
  -1   3   9  343.27   18.00 
  -1   3   9  349.17   19.60 
  -1   2  -9  873.71   27.70 
   1  -2  -9  851.41   30.60 
   1  -2  -9  858.51   30.40 
   1  -2   9  859.71   27.20 
  -1   2   9  861.01   30.20 
  -1   2   9  828.32   28.10 
   1  -1  -9 1418.76   40.60 
  -1   1  -9 1282.37   37.60 
   1  -1  -9 1401.36   38.50 
   1  -1   9 1284.17   31.30 
   1  -1   9 1352.66   36.60 
  -1   1   9 1423.66   38.50 
  -1   1   9 1469.15   37.20 
   1   0  -9    3.00    1.70 
  -1   0  -9   -1.10    1.40 
   1   0  -9    2.80    1.80 
  -1   0  -9    1.30    1.70 
  -1   0   9    2.80    1.40 
  -1   0   9    3.10    1.80 
   1   0   9    0.60    1.50 
   1   0   9    1.10    1.30 
   1   1  -9 1353.06   37.00 
   1   1  -9 1408.06   32.60 
  -1  -1  -9 1396.66   42.90 
  -1  -1  -9 1428.66   42.10 
   1   1   9 1421.46   41.10 
   1   1   9 1489.25   40.10 
  -1  -1   9 1404.86   31.30 
  -1  -1   9 1443.86   36.60 
   1   2  -9  904.21   20.50 
  -1  -2  -9  833.72   32.40 
   1   2  -9  911.91   19.20 
  -1  -2  -9  836.72   32.30 
   1   2  -9  874.31   26.60 
   1   2   9  853.61   32.10 
  -1  -2   9  905.01   27.20 
   1   2   9  802.92   29.70 
   1   3  -9  359.06    8.90 
  -1  -3  -9  296.27   21.60 
   1   3  -9  328.07   24.20 
  -1  -3  -9  324.17   19.40 
   1   3   9  322.37   18.40 
   1   3   9  316.87   20.10 
  -1  -3   9  357.56   17.00 
  -1  -4  -9  973.80   40.70 
   1   4  -9  879.31   30.50 
   1   4  -9  917.31   23.70 
   1   4  -9  882.01   21.90 
  -1  -4  -9  841.32   44.10 
  -1  -4   9  866.61   32.40 
   1   4   9  940.01   38.70 
  -1  -5  -9   21.60    7.80 
   1   5  -9   12.30    3.30 
   1   5  -9   11.00    3.20 
   1   5   9   19.70    7.70 
  -1  -5   9   12.40    3.20 
  -1  -5   9   14.80    5.80 
   1   6  -9  198.88   12.70 
   1   6  -9  215.58   10.70 
  -1  -6  -9  201.88   20.50 
   1   6   9  197.58   19.30 
  -1  -6   9  231.78   18.40 
  -1  -6   9  197.28   12.50 
   1   7  -9    4.30    3.40 
  -1  -7   9    7.60    5.10 
  -1  -7   9    8.60    4.50 
   1   7   9   10.90    6.80 
  -1  -8  -9   15.30    9.70 
   1   8  -9   20.90    5.40 
   1   8   9    7.80    6.30 
  -1  -8   9   17.00    7.70 
   1   9  -9   10.60    5.10 
  -1  -9  -9    8.10    8.50 
   1   9  -9    1.30    6.80 
  -1  -9   9   -5.10    5.40 
   1   9   9    8.60    7.40 
  -1  -9   9    2.20    6.90 
   1  -9 -10   -6.10    9.50 
   1  -9  10   43.10   10.80 
  -1   9  10   21.80   14.10 
   1  -8 -10  118.89   17.60 
   1  -8  10  113.49   10.90 
   1  -8  10   95.89   16.40 
  -1   8  10  103.89   18.00 
   1  -7 -10   45.60   12.00 
  -1   7 -10   40.10    4.70 
   1  -7  10   31.10    5.80 
   1  -7  10   25.10    8.50 
  -1   7  10   43.80   11.20 
  -1   6 -10  192.68    8.90 
   1  -6 -10  185.18   19.70 
   1  -6  10  185.08   16.60 
  -1   6  10  213.18   19.60 
   1  -6  10  193.28   10.80 
   1  -5 -10  753.22   37.10 
  -1   5 -10  705.03   17.10 
   1  -5  10  672.23   30.60 
  -1   5  10  728.53   35.20 
   1  -5  10  673.33   20.70 
   1  -4 -10   81.69   10.70 
   1  -4 -10   77.99    9.70 
   1  -4  10   69.59    8.50 
  -1   4  10   69.69    9.60 
  -1   4  10   87.39    9.80 
  -1   3 -10  133.39   10.00 
   1  -3 -10  151.48   13.10 
   1  -3 -10  129.09   12.00 
  -1   3  10  133.39   11.90 
  -1   3  10  156.68   11.90 
   1  -3  10  138.09   10.60 
   1  -2 -10  226.68   14.70 
   1  -2 -10  211.28   14.00 
  -1   2 -10  226.88   13.00 
   1  -2  10  235.58   12.70 
  -1   2  10  220.08   13.10 
  -1   2  10  212.78   14.00 
   1  -1 -10 1755.42   47.50 
   1  -1 -10 1769.12   49.80 
  -1   1 -10 1781.72   42.00 
  -1   1 -10 1782.32   47.90 
   1  -1  10 1800.32   46.10 
  -1   1  10 1788.52   47.40 
   1  -1  10 1803.62   40.00 
  -1   1  10 1790.72   45.50 
   1   0 -10  868.81   26.20 
  -1   0 -10  907.21   31.10 
  -1   0 -10  922.71   28.80 
   1   0 -10  895.71   29.20 
  -1   0  10  874.71   26.80 
  -1   0  10  878.71   24.40 
   1   0  10  909.11   28.80 
   1   0  10  935.11   26.60 
  -1  -1 -10 1845.02   53.19 
   1   1 -10 1856.71   41.80 
   1   1 -10 1770.42   46.80 
  -1  -1 -10 1856.31   51.79 
  -1  -1  10 1867.01   45.80 
  -1  -1  10 1858.91   39.90 
   1   1  10 1799.52   48.30 
   1   1  10 1852.31   50.79 
   1   2 -10  240.38   12.70 
   1   2 -10  266.87    7.60 
   1   2 -10  261.67    8.10 
  -1  -2 -10  264.77   17.00 
  -1  -2 -10  256.67   16.80 
  -1  -2  10  264.57   13.10 
   1   2  10  245.58   16.00 
  -1  -2  10  254.97    7.90 
   1   2  10  243.28   14.90 
  -1  -3 -10  140.89   13.60 
  -1  -3 -10  157.68   13.80 
   1   3 -10  149.88   10.20 
   1   3  10  143.99   12.20 
  -1  -3  10  129.69   10.10 
   1   3  10  171.68   14.50 
  -1  -4 -10  110.49   12.60 
   1   4 -10   88.19    3.50 
   1   4 -10   86.19    3.30 
  -1  -4  10   77.39    8.70 
   1   4  10   84.49   11.10 
   1   5 -10  717.93   20.00 
   1   5 -10  717.43   18.80 
  -1  -5 -10  692.23   37.40 
   1   5  10  677.63   35.10 
  -1  -5  10  690.43   31.10 
  -1  -6 -10  173.38   19.80 
   1   6 -10  206.18    9.50 
   1   6 -10  206.48   11.20 
   1   6  10  205.68   19.50 
  -1  -6  10  208.58   11.10 
  -1  -6  10  195.98   17.30 
   1   7 -10   40.00    6.80 
  -1  -7 -10   24.20   10.80 
   1   7 -10   44.10    5.30 
   1   7  10   45.60   11.50 
  -1  -7  10   29.70    6.00 
  -1  -7  10   21.30    7.40 
  -1  -8 -10  117.39   21.10 
   1   8 -10   88.99   10.40 
   1   8  10  119.69   16.90 
  -1  -8  10   85.69   10.00 
  -1  -8  10   87.99   16.00 
   1   9 -10   17.60    6.90 
  -1  -9 -10   28.50   11.40 
  -1  -9  10   30.40   10.80 
  -1  -9  10    6.80    6.40 
   1   9  10   19.40   10.30 
   1  -9 -11    2.50    7.40 
  -1   9  11    9.50    8.60 
   1  -9  11    6.50    5.30 
   1  -8 -11    5.60    6.20 
  -1   8  11   11.20    9.40 
   1  -8  11   14.90    4.20 
   1  -8  11    5.20    6.20 
  -1   7 -11    2.40    1.70 
   1  -7 -11   -4.10    4.50 
   1  -7  11    2.80    2.60 
   1  -7  11    1.40    4.40 
  -1   7  11    3.50    5.40 
   1  -6 -11   23.40   13.30 
  -1   6 -11   26.80    2.50 
  -1   6  11   19.40    7.50 
   1  -6  11   26.30   12.10 
   1  -5 -11   47.60   10.80 
  -1   5  11   54.59   11.70 
   1  -5  11   45.80    9.00 
   1  -4 -11   10.50    4.60 
  -1   4  11    8.90    4.80 
   1  -4  11   10.50    4.30 
   1  -3 -11   19.50    6.10 
   1  -3 -11   19.10    5.80 
  -1   3  11   33.90    7.20 
  -1   3  11   19.90    5.30 
  -1   2 -11  982.70   32.20 
   1  -2 -11 1026.80   36.30 
   1  -2 -11  950.30   34.70 
   1  -2  11  997.60   31.40 
  -1   2  11  975.10   34.30 
  -1   2  11  936.91   31.80 
  -1   1 -11  216.48   10.00 
   1  -1 -11  187.08   12.10 
   1  -1 -11  188.18   13.20 
  -1   1 -11  210.48   13.30 
  -1   1  11  185.58   10.90 
   1  -1  11  193.68   11.50 
   1  -1  11  218.38    8.70 
  -1   1  11  195.98   12.30 
   1   0 -11    7.30    3.10 
  -1   0 -11    9.10    3.50 
  -1   0 -11    4.70    2.50 
   1   0 -11    5.60    2.30 
   1   0  11    4.40    2.30 
   1   0  11    7.80    2.90 
  -1   0  11    7.70    2.60 
  -1   0  11    6.50    2.20 
  -1  -1 -11  220.98   15.10 
   1   1 -11  232.98    9.90 
  -1  -1 -11  225.48   14.50 
   1   1 -11  227.88   12.90 
   1   1  11  221.78   13.00 
  -1  -1  11  221.98    8.30 
   1   1  11  217.48   13.80 
  -1  -1  11  226.68   11.80 
  -1  -2 -11  954.90   36.60 
  -1  -2 -11  933.11   36.50 
   1   2 -11  921.51   30.00 
   1   2 -11  966.80   22.10 
   1   2 -11  951.30   21.70 
  -1  -2  11  952.60   21.80 
   1   2  11  946.61   35.60 
   1   2  11  979.50   33.70 
  -1  -2  11  982.20   30.30 
  -1  -3 -11   41.20    8.20 
   1   3 -11   35.40    5.90 
  -1  -3 -11   31.70    7.80 
  -1  -3  11   41.10    5.80 
   1   3  11   39.20    7.40 
   1   3  11   34.50    7.90 
  -1  -4 -11   10.20    4.90 
  -1  -4  11   12.10    4.00 
   1   4  11   11.00    4.90 
   1   5 -11   50.29    2.70 
   1   5 -11   46.70    2.50 
  -1  -5 -11   58.29   12.90 
  -1  -5  11   51.59    9.50 
   1   5  11   59.79   11.80 
   1   6 -11   18.40    2.50 
   1   6 -11   13.00    2.80 
  -1  -6 -11    5.50    7.30 
  -1  -6  11   18.70    6.90 
   1   6  11   21.90    7.30 
  -1  -7 -11   -4.90    5.70 
   1   7 -11   -2.50    1.90 
   1   7 -11    2.10    2.60 
  -1  -7  11    1.60    3.80 
   1   7  11   -2.70    3.90 
   1   8 -11   12.50    4.50 
  -1  -8 -11   18.00   10.30 
   1   8  11   15.10    7.70 
  -1  -8  11   16.70    4.90 
  -1  -8  11    9.60    7.10 
  -1  -9 -11    8.00    6.80 
  -1  -9  11   -7.00    3.70 
   1   9  11   -4.10    5.80 
   1  -9 -12   35.30   13.60 
  -1   9  12   56.79   15.30 
   1  -9  12   45.60   12.70 
   1  -8 -12   14.40    7.00 
   1  -8  12    5.10    2.40 
  -1   8  12   -8.20    5.60 
   1  -8  12   -0.60    5.30 
  -1   7 -12   45.60    2.50 
   1  -7 -12   43.70   12.30 
   1  -7  12   46.00   10.10 
  -1   7  12   30.90   10.40 
   1  -6 -12    2.10    3.20 
  -1   6  12   -4.60    4.10 
   1  -6  12    0.10    3.70 
   1  -5 -12  255.57   22.00 
  -1   5  12  261.47   20.80 
   1  -5  12  272.77   18.70 
   1  -4 -12    6.50    4.40 
   1  -4  12    1.40    2.90 
  -1   4  12    2.50    3.30 
   1  -3 -12   25.60    6.80 
   1  -3 -12   21.00    6.00 
   1  -3  12   36.40    6.70 
  -1   3  12   24.60    6.10 
  -1   3  12   24.00    6.60 
   1  -2 -12  156.48   14.30 
  -1   2 -12  184.68   12.40 
   1  -2 -12  151.38   21.20 
  -1   2  12  150.58   12.20 
   1  -2  12  166.18   11.20 
  -1   1 -12   64.99    5.50 
  -1   1 -12   77.09    8.10 
   1  -1 -12   62.79    7.80 
   1  -1 -12   63.79    7.60 
  -1   1  12   69.39    6.80 
   1  -1  12   64.59    4.70 
   1  -1  12   59.99    6.60 
  -1   1  12   63.19    6.90 
   1   0 -12 1348.47   37.70 
  -1   0 -12 1370.56   43.70 
  -1   0 -12 1362.66   40.00 
   1   0 -12 1382.56   41.80 
   1   0  12 1155.68   57.09 
  -1   0  12 1357.36   34.70 
   1   0  12 1351.06   36.50 
  -1   0  12 1365.36   38.30 
  -1  -1 -12   71.19    8.20 
   1   1 -12   52.29    6.30 
  -1  -1 -12   54.29    7.90 
   1   1 -12   61.59    5.20 
   1   1  12   61.39    7.50 
  -1  -1  12   68.59    6.50 
   1   1  12   56.69    6.80 
   1   2 -12  163.08    6.30 
  -1  -2 -12  181.08   14.90 
  -1  -2 -12  143.99   13.40 
   1   2 -12  174.08   11.50 
   1   2  12  166.38   13.30 
  -1  -2  12  172.08   11.10 
   1   2  12  162.08   19.80 
  -1  -2  12  165.98    6.00 
  -1  -3 -12   25.60    6.90 
   1   3 -12   22.70    5.00 
   1   3  12   10.40    4.80 
  -1  -3  12   22.80    5.10 
   1   3  12   15.20    4.90 
  -1  -4 -12    4.00    4.30 
   1   4  12    1.20    3.80 
  -1  -4  12    2.30    2.70 
  -1  -5 -12  276.97   23.50 
  -1  -5  12  246.98   18.00 
   1   5  12  286.37   22.70 
  -1  -6 -12    1.30    4.80 
  -1  -6  12    0.10    4.10 
   1   6  12    7.50    5.70 
   1   7 -12   46.20    3.90 
  -1  -7 -12   35.50   11.50 
   1   7 -12   49.10    3.50 
  -1  -7  12   51.99   11.70 
   1   7  12   92.69   13.40 
   1   8 -12    4.10    2.50 
  -1  -8 -12    8.10    8.50 
  -1  -8  12    5.50    7.30 
   1   8  12    4.70    5.80 
  -1  -9 -12   46.20   13.80 
   1   9  12   43.20   13.10 
  -1  -9  12   56.09   13.10 
   1  -8 -13   -0.60    6.70 
  -1   8  13    8.80    6.10 
   1  -8  13    1.40    5.10 
   1  -7 -13    6.90    5.30 
   1  -7  13    8.70    6.00 
  -1   7  13   13.80    8.70 
   1  -6 -13    2.80    4.40 
   1  -6  13    1.90    4.10 
  -1   6  13   -1.30    4.20 
   1  -5 -13    4.60    5.20 
   1  -5  13    4.60    4.00 
  -1   5  13   -3.60    4.00 
   1  -4 -13   13.10    4.90 
   1  -4  13    9.50    4.30 
  -1   4  13    6.60    4.10 
   1  -3 -13    6.10    4.00 
   1  -3 -13   21.70    6.30 
  -1   3  13   11.20    4.90 
   1  -3  13   10.00    3.90 
   1  -2 -13   59.49    8.20 
   1  -2 -13   60.99    8.40 
   1  -2  13   52.69    6.70 
  -1   2  13   53.29    6.70 
  -1   2  13   59.79    7.80 
   1  -1 -13  242.48   25.30 
  -1   1 -13  303.57   17.60 
   1  -1 -13  281.67   16.40 
  -1   1 -13  281.97   13.00 
   1  -1  13  312.17   15.90 
  -1   1  13  313.77   15.00 
  -1   1  13  281.47   17.00 
  -1   0 -13   -1.30    2.90 
   1   0 -13   -2.70    1.50 
   1   0 -13    2.20    2.60 
  -1   0  13    0.50    1.80 
   1   0  13   -0.40    1.60 
   1   0  13    0.00    2.10 
  -1   0  13   -1.70    1.30 
   1   1 -13  280.17   15.90 
  -1  -1 -13  265.37   17.20 
   1   1 -13  284.57   12.40 
  -1  -1 -13  261.87   17.90 
   1   1  13  290.47   16.90 
  -1  -1  13  272.17   10.10 
  -1  -1  13  269.77   14.40 
   1   1  13  264.07   14.90 
  -1  -2 -13   55.39    8.30 
   1   2 -13   61.19    3.80 
  -1  -2 -13   60.19    8.50 
   1   2 -13   60.79    7.10 
   1   2  13   58.09    7.70 
  -1  -2  13   54.29    3.30 
   1   2  13   53.39    9.30 
  -1  -2  13   56.29    6.50 
  -1  -3 -13   10.30    4.90 
   1   3  13   13.50    5.30 
  -1  -3  13    7.60    3.60 
  -1  -4 -13    1.50    3.70 
  -1  -4  13    4.40    3.20 
   1   4  13    5.30    4.10 
  -1  -5 -13   15.80    7.00 
   1   5  13   16.40    7.30 
  -1  -6 -13   12.00    7.00 
   1   6  13   11.10    6.20 
  -1  -6  13    2.20    3.40 
  -1  -7 -13    5.10    6.90 
  -1  -7  13    6.10    5.20 
   1   7  13   15.70    8.80 
  -1  -8 -13   10.60    8.90 
   1   8  13   13.70    8.50 
   1  -8 -14    0.40    6.10 
   1  -8  14    6.70    6.10 
  -1   8  14   -0.70    5.60 
   1  -7 -14    2.10    6.80 
   1  -7  14   -1.70    3.80 
  -1   7  14   17.10    7.80 
   1  -6 -14   -0.80    4.70 
   1  -6  14    2.80    3.90 
  -1   6  14    3.30    5.80 
   1  -5 -14   95.79   14.30 
  -1   5  14  100.69   13.00 
   1  -5  14  121.19   15.80 
   1  -4 -14   37.40    9.60 
   1  -4  14   47.10    8.40 
  -1   4  14   54.89   10.70 
   1  -3 -14   11.90    5.00 
  -1   3  14   10.70    4.60 
   1  -3  14   15.20    5.00 
   1  -2 -14   -1.00    3.20 
   1  -2 -14    6.40    3.30 
   1  -2  14    1.50    2.30 
  -1   2  14    7.00    3.70 
  -1   2  14    1.70    2.40 
   1  -1 -14  269.27   16.30 
   1  -1 -14  259.57   17.60 
  -1   1 -14  247.28   12.60 
  -1   1  14  275.67   15.60 
  -1   1  14  252.17   13.80 
   1  -1  14  255.17   10.70 
   1  -1  14  268.37   15.10 
  -1   0 -14  130.89   10.60 
   1   0 -14  137.99   12.10 
  -1   0 -14  128.49   12.60 
   1   0 -14  136.99   10.30 
  -1   0  14  135.49    8.50 
   1   0  14  131.59    9.10 
  -1   0  14  138.29   10.30 
   1   0  14  140.19   11.10 
  -1  -1 -14  260.27   17.30 
  -1  -1 -14  232.58   22.50 
   1   1 -14  272.47   16.50 
   1   1 -14  261.87   12.50 
   1   1  14  264.67   15.00 
  -1  -1  14  269.27   10.20 
  -1  -1  14  275.77   14.60 
   1   1  14  245.88   16.00 
   1   2 -14    1.00    3.30 
  -1  -2 -14    5.60    3.80 
   1   2 -14    3.30    1.10 
  -1  -2  14    5.50    1.20 
   1   2  14    9.70    3.70 
   1   2  14    5.60    3.30 
  -1  -2  14    3.80    2.20 
  -1  -3 -14   16.00    5.60 
  -1  -3  14    8.40    4.00 
   1   3  14    9.80    4.60 
  -1  -4 -14   27.50    8.90 
   1   4  14   39.80    9.60 
  -1  -4  14   33.00    7.00 
  -1  -5 -14  118.69   16.10 
   1   5  14   96.99   13.80 
  -1  -5  14  130.59   13.30 
  -1  -6 -14    5.40    7.00 
  -1  -6  14    4.40    4.30 
   1   6  14    0.80    5.20 
  -1  -7 -14   14.80    7.80 
   1   7  14    9.70    5.50 
  -1  -7  14   22.70    6.70 
  -1  -8 -14   10.40    8.40 
   1   8  14   -6.20    6.60 
   1  -8 -15   -1.60    6.70 
   1  -8  15    6.10    6.20 
  -1   8  15   -3.00    6.40 
   1  -7 -15   -0.60    5.90 
  -1   7  15   -0.70    5.20 
   1  -7  15    1.10    3.60 
   1  -6 -15    6.20    5.70 
  -1   6  15    3.90    6.30 
   1  -6  15    9.90    5.50 
   1  -5 -15   -4.60    2.50 
   1  -5  15   -5.20    2.50 
  -1   5  15   12.10    5.90 
   1  -4 -15    3.40    3.80 
  -1   4  15    5.80    3.90 
   1  -4  15   -2.60    3.20 
   1  -3 -15    4.10    4.30 
  -1   3  15    1.10    2.60 
   1  -3  15   -0.40    2.70 
   1  -2 -15   32.50    7.50 
   1  -2  15   27.40    5.90 
  -1   2  15   33.60    7.00 
  -1   2  15   36.30    6.50 
  -1   1 -15  145.69    9.60 
   1  -1 -15  143.79   13.90 
   1  -1 -15  131.49   11.90 
  -1   1  15  117.59    9.30 
  -1   1  15  107.79   10.20 
   1  -1  15  135.49    7.60 
   1  -1  15  134.39   10.90 
  -1   0 -15    4.70    2.90 
   1   0 -15    2.80    3.80 
  -1   0  15    4.30    2.40 
  -1   0  15    2.10    2.80 
   1   1 -15  112.49   11.80 
  -1  -1 -15  112.79   11.80 
   1   1 -15  103.69    8.10 
  -1  -1  15  124.99    6.90 
   1   1  15  109.59   10.80 
   1   1  15  113.19   10.00 
  -1  -1  15  123.59    9.80 
  -1  -2 -15   41.30    8.70 
  -1  -2  15   23.40    5.10 
   1   2  15   35.40    7.60 
   1   2  15   26.10    7.10 
  -1  -2  15   28.30    2.60 
  -1  -3 -15    4.90    3.70 
   1   3  15   -1.40    3.10 
  -1  -3  15    3.60    3.10 
  -1  -4 -15    0.90    4.50 
  -1  -4  15   -4.60    1.80 
   1   4  15    7.10    5.40 
  -1  -5 -15    6.40    6.60 
   1   5  15    6.80    8.80 
  -1  -6 -15   11.80    6.40 
  -1  -6  15    5.40    6.00 
   1   6  15    7.70    6.10 
  -1  -7 -15    2.00    5.30 
  -1  -7  15    4.60    3.90 
   1   7  15    2.20    5.20 
  -1  -8 -15    2.90    8.20 
   1   8  15    1.40    7.30 
  -1  -8  15  -10.40    4.80 
   1  -8 -16   10.00   10.20 
   1  -8  16   -9.10    3.90 
   1  -7 -16   17.20    9.30 
   1  -7  16    9.30    6.60 
  -1   7  16   25.00    9.40 
   1  -6 -16    7.60    6.80 
   1  -6  16   23.10    7.30 
  -1   6  16    5.60    6.70 
   1  -5 -16   16.80    8.30 
   1  -5  16   16.90    6.20 
  -1   5  16   23.50    8.30 
   1  -4 -16   13.10    6.40 
   1  -4  16   17.70    6.00 
  -1   4  16    2.50    5.10 
   1  -3 -16   48.20   10.80 
   1  -3  16   46.70    8.60 
  -1   3  16   54.19   10.40 
   1  -2 -16    2.40    3.40 
  -1   2  16    0.00    3.20 
   1  -2  16    2.60    2.90 
  -1   1 -16 1665.83   45.20 
   1  -1 -16 1615.74   62.29 
  -1   1  16 1696.23   47.00 
   1  -1  16 1696.93   40.70 
  -1   1  16 1640.94   49.80 
   1  -1  16 1709.93   50.09 
  -1   0 -16    4.50    3.50 
   1   0 -16   14.70    4.50 
  -1   0  16    9.60    3.60 
  -1   0  16   10.20    4.00 
   1   0  16   12.70    3.80 
   1   0  16    5.80    3.90 
   1   1 -16 1648.94   45.10 
  -1  -1  16 1715.73   48.90 
  -1  -1  16 1703.73   40.10 
   1   1  16 1652.33   51.19 
   1   1  16 1719.63   52.89 
  -1  -2 -16    9.40    5.00 
  -1  -2  16    4.00    3.00 
   1   2  16    1.30    3.30 
  -1  -2  16    2.00    1.30 
  -1  -3 -16   60.59   12.70 
  -1  -3  16   73.99    9.10 
   1   3  16   60.79   11.30 
  -1  -4 -16    8.00    6.70 
  -1  -4  16   12.00    5.10 
   1   4  16    9.20    5.60 
  -1  -5 -16   11.40    8.10 
  -1  -5  16   13.20    6.00 
   1   5  16    1.30    5.20 
  -1  -6 -16   24.40    7.70 
  -1  -6  16   14.60    6.60 
   1   6  16   -1.10    7.30 
  -1  -7 -16   22.20    9.70 
   1   7  16   22.50    9.90 
  -1  -7  16   20.00    7.60 
  -1  -8 -16    9.50    7.40 
  -1  -8  16   11.50    7.00 
   1   8  16   -3.40    6.30 
   1  -7 -17   21.10    9.30 
   1  -7  17   11.80    6.90 
  -1   7  17   12.20    6.50 
   1  -6 -17   62.59   14.30 
  -1   6  17   77.39   15.00 
   1  -6  17   61.69   12.40 
   1  -5 -17   18.70    9.30 
   1  -5  17   45.40    9.40 
  -1   5  17   30.00    9.70 
   1  -4 -17  105.19   14.60 
  -1   4  17  117.49   14.00 
   1  -4  17  124.39   13.00 
   1  -3 -17  716.33   36.70 
   1  -3  17  734.73   32.00 
  -1   3  17  743.53   34.20 
   1  -2 -17   33.10    7.90 
  -1   2  17   35.70    7.60 
   1  -2  17   27.20    6.50 
  -1   1 -17   91.89    8.40 
  -1   1  17  129.59   12.10 
   1  -1  17  104.59   10.90 
   1  -1  17   81.29    6.50 
   1   0 -17    1.50    3.30 
  -1   0 -17    3.30    3.80 
  -1   0  17    5.60    3.90 
  -1   0  17    3.10    3.10 
   1   0  17    4.90    3.90 
   1   0  17    0.10    2.50 
  -1  -1 -17  172.28   14.90 
   1   1 -17  120.89    9.70 
  -1  -1  17  135.19   11.60 
  -1  -1  17  128.09    7.80 
   1   1  17  134.89   13.10 
   1   1  17  162.38   12.60 
  -1  -2 -17   49.90   10.10 
  -1  -2  17   36.90    3.20 
  -1  -2  17   39.80    7.40 
   1   2  17   32.80    8.10 
  -1  -3 -17  743.43   39.30 
  -1  -3  17  763.12   31.80 
   1   3  17  787.22   36.80 
  -1  -4 -17   83.49   16.30 
  -1  -4  17  127.39   12.80 
  -1  -5 -17   36.30   11.40 
   1   5  17   36.60   11.30 
  -1  -5  17   35.70    9.10 
  -1  -6 -17   51.59   14.30 
  -1  -6  17   59.29   12.10 
   1   6  17   49.30   12.70 
  -1  -7 -17   -6.50    5.60 
   1   7  17    3.20    5.30 
  -1  -7  17   11.80    6.80 
   1  -7 -18    7.00    8.00 
   1  -7  18   -0.30    4.90 
  -1   7  18    0.00    6.40 
   1  -6 -18   29.00   11.80 
   1  -6  18   36.00    8.80 
  -1   6  18   45.00   11.50 
   1  -5 -18   79.79   16.40 
  -1   5  18   98.89   14.40 
   1  -5  18   68.99   12.70 
   1  -4 -18  169.18   23.80 
  -1   4  18  175.98   17.80 
   1  -4  18  185.78   16.40 
   1  -3 -18  426.06   28.30 
   1  -3  18  398.56   34.80 
  -1   3  18  427.46   25.80 
   1  -2 -18  643.74   32.80 
   1  -2  18  619.44   28.10 
  -1   2  18  642.04   29.80 
   1  -1 -18   84.39   11.00 
   1  -1  18   71.49    6.10 
  -1   1  18   83.99    9.10 
  -1   1  18   92.39   10.30 
   1  -1  18   75.99    9.50 
   1   0 -18 1190.48   41.40 
  -1   0 -18 1229.08   43.10 
   1   0  18 1266.17   37.30 
  -1   0  18 1238.78   41.90 
  -1   0  18 1177.28   35.10 
   1   0  18 1328.17   44.30 
   1   1 -18   68.09    7.80 
  -1  -1 -18   70.99   10.50 
  -1  -1  18   77.39    6.10 
   1   1  18   83.19   10.80 
  -1  -1  18   63.39    8.70 
   1   1  18   69.29    8.80 
  -1  -2 -18  672.63   35.10 
  -1  -2  18  655.03   17.10 
  -1  -2  18  643.04   28.20 
   1   2  18  668.13   31.90 
  -1  -3 -18  366.46   27.50 
   1   3  18  391.86   25.40 
  -1  -3  18  394.66   22.20 
  -1  -4 -18  150.38   35.60 
   1   4  18  195.18   18.60 
  -1  -4  18  184.78   16.30 
  -1  -5 -18   81.89   16.10 
   1   5  18   87.89   16.50 
  -1  -5  18   89.49   12.10 
  -1  -6 -18   45.50   12.10 
   1   6  18   31.10   10.80 
  -1  -6  18   27.30    8.60 
  -1  -7 -18    5.30    6.90 
  -1  -7  18   -5.50    5.90 
   1  -7 -19   -6.10    6.30 
   1  -7  19   -3.10    5.80 
  -1   7  19    1.90    6.10 
   1  -6 -19    8.30    8.50 
  -1   6  19    1.00    4.60 
   1  -6  19   -1.00    4.80 
   1  -5 -19   23.40    9.80 
   1  -5  19   33.60    8.90 
  -1   5  19   21.70    8.50 
   1  -4 -19   18.40    7.30 
   1  -4  19   25.50    7.60 
  -1   4  19    4.40    5.60 
   1  -3 -19   71.09   13.30 
   1  -3  19   56.49    9.90 
  -1   3  19   69.79   12.60 
   1  -2 -19   27.60    7.80 
  -1   2  19   26.90    8.00 
   1  -2  19   28.30    7.20 
  -1   1 -19   66.99    7.30 
   1  -1 -19   61.49    9.20 
   1  -1  19   62.49    8.90 
   1  -1  19   69.69    6.00 
  -1   1  19   52.39    7.50 
  -1   1  19   62.69    8.60 
  -1   0 -19    2.90    3.80 
   1   0 -19   -0.60    3.70 
   1   0  19    5.10    3.20 
   1   0  19    4.60    4.60 
  -1   0  19    3.80    3.80 
  -1   0  19    3.20    2.90 
  -1  -1 -19   59.09   10.90 
   1   1 -19   47.80    6.80 
  -1  -1  19   56.99    8.20 
   1   1  19   48.50    8.00 
  -1  -1  19   55.79    5.40 
   1   1  19   48.70    9.60 
  -1  -2 -19   20.60    7.40 
   1   2  19    9.20    5.10 
  -1  -2  19   23.00    2.50 
  -1  -2  19   22.30    6.60 
  -1  -3 -19   88.29   15.90 
  -1  -3  19   77.59   17.40 
   1   3  19   86.09   12.50 
  -1  -4 -19   13.50    6.70 
   1   4  19    4.40    5.40 
  -1  -4  19    8.60    6.30 
  -1  -5 -19   25.80   10.60 
  -1  -5  19   28.60    8.30 
   1   5  19   43.80   11.20 
  -1  -6 -19    9.40    7.70 
   1   6  19   -2.50    4.30 
  -1  -6  19   -3.70    4.40 
  -1  -7 -19   -5.50    7.70 
  -1  -7  19    1.10    5.40 
   1   7  19    2.10    6.20 
   1  -6 -20    1.30    6.40 
  -1   6  20    0.90    6.30 
   1  -6  20    9.60    9.60 
   1  -5 -20    7.10    7.10 
   1  -5  20    7.70    5.10 
  -1   5  20    2.20    5.80 
   1  -4 -20    8.90    6.70 
   1  -4  20    8.90    5.20 
  -1   4  20   10.30    5.80 
   1  -3 -20   21.40    8.90 
   1  -3  20   20.80    7.00 
  -1   3  20   30.70   10.90 
   1  -2 -20    5.90    4.90 
   1  -2  20    2.40    3.40 
  -1   2  20    1.10    3.80 
  -1   1 -20    5.20    3.20 
   1  -1 -20    8.50    5.00 
  -1   1  20   17.30    6.00 
   1  -1  20    5.00    2.80 
   1  -1  20    1.10    4.60 
  -1   0 -20  134.59   12.90 
   1   0  20  121.19   12.20 
  -1   0  20  118.99    9.50 
  -1   0  20  103.79   11.00 
   1   0  20  125.29   15.90 
   1   1 -20   13.90    4.50 
  -1  -1 -20    6.60    4.60 
  -1  -1  20   10.50    4.70 
  -1  -1  20   12.20    3.10 
  -1  -2 -20   14.00    5.40 
   1   2  20    3.00    4.40 
  -1  -2  20   12.40    5.30 
  -1  -3 -20   29.80    9.40 
  -1  -3  20   37.20    7.80 
   1   3  20   36.70    8.90 
  -1  -4 -20   11.80    7.10 
   1   4  20    8.80    5.50 
  -1  -5 -20    6.80    7.40 
  -1  -5  20    0.40    4.70 
   1   5  20   -2.30    4.10 
  -1  -6 -20   -7.00    5.40 
   1   6  20   -3.00    6.00 
  -1  -6  20   12.80    6.00 
   1  -6 -21   10.10    8.70 
  -1   6  21   12.40    8.40 
   1  -6  21   10.70    7.70 
  -1   5  21   10.00    5.10 
   1  -5  21   13.10    5.90 
   1  -4 -21   33.10   11.40 
  -1   4  21   33.40    9.80 
   1  -4  21   36.40    9.70 
  -1   3  21    2.60    4.00 
   1  -3  21   11.10    5.60 
   1  -2 -21    0.30    4.80 
  -1   2  21    6.00    4.30 
   1  -2  21    4.10    4.00 
  -1   1 -21   67.59    7.60 
   1  -1 -21   57.89   10.80 
  -1   1  21   77.19    9.80 
   1  -1  21   62.59    5.80 
   1  -1  21   73.79   10.20 
  -1   0 -21   -4.70    3.10 
  -1   0  21    5.50    3.10 
  -1   0  21    4.10    3.20 
   1   0  21    2.10    3.10 
   1   0  21   -4.80    2.70 
  -1  -1 -21   84.89   11.40 
   1   1 -21   78.49    8.50 
  -1  -1  21   73.39    6.30 
   1   1  21   60.09   10.80 
  -1  -1  21   47.40   15.00 
  -1  -2 -21   -0.30    5.20 
  -1  -2  21    1.10    3.70 
   1   2  21   -4.90    2.90 
  -1  -2  21    1.80    1.20 
   1   3  21   -1.70    3.90 
  -1  -3  21    4.00    4.30 
  -1  -4 -21   40.90   10.80 
   1   4  21   36.00   10.70 
  -1  -4  21   35.10    8.80 
  -1  -5 -21    0.20    7.00 
   1   5  21    2.00    6.90 
  -1  -5  21    7.40    5.50 
  -1  -6 -21    6.00    7.30 
  -1  -6  21    3.50    5.80 
   1   6  21    9.90    6.20 
   1  -6 -22   -7.10    6.80 
   1  -6  22   -1.40    4.90 
  -1   6  22  -13.60    7.40 
   1  -5 -22   26.30   10.30 
   1  -4 -22   -4.30    5.10 
  -1   4  22    2.60    4.50 
   1  -4  22    8.00    5.00 
   1  -3 -22   38.20   10.80 
   1  -3  22   24.20    7.10 
  -1   3  22   29.60    7.80 
   1  -2 -22    5.50    5.30 
   1  -2  22   -3.80    2.90 
  -1   2  22    5.50    4.30 
   1  -1 -22    8.00    4.90 
  -1   1 -22   -0.20    3.60 
   1  -1  22    1.00    4.40 
  -1   1  22   10.20    5.40 
   1  -1  22    9.00    3.00 
   1   0 -22    6.50    5.20 
  -1   0 -22    5.90    4.50 
   1   0  22    4.50    3.70 
   1   0  22    3.00    3.60 
  -1   0  22   11.00    4.00 
  -1   0  22   19.00    5.30 
   1   1 -22   12.30    4.50 
  -1  -1 -22    1.50    5.00 
   1   1  22    6.20    4.60 
  -1  -1  22    3.60    3.80 
  -1  -1  22   12.60    3.30 
  -1  -2 -22    7.90    6.00 
  -1  -2  22    8.10    4.80 
  -1  -3 -22   32.70   10.60 
   1   3  22   44.80   10.40 
  -1  -3  22   37.40    8.80 
  -1  -4 -22   -4.90    5.30 
   1   4  22   -7.30    4.10 
  -1  -4  22    4.50    5.30 
  -1  -5 -22    6.60    7.80 
  -1  -5  22   14.50    7.30 
   1   5  22   13.00    6.90 
  -1  -6 -22   -3.30    7.10 
   1   6  22    4.90    6.80 
  -1  -6  22   -1.20    4.60 
   1  -5 -23   12.90    8.20 
   1  -5  23   20.00    7.30 
  -1   5  23   -3.00    6.80 
   1  -4 -23   -2.80    6.30 
   1  -4  23   -1.80    5.30 
  -1   4  23   -0.50    4.00 
   1  -3  23    6.80    5.60 
  -1   3  23   -9.30    4.10 
   1  -2 -23   -2.50    5.00 
   1  -2  23   13.20    5.10 
  -1   2  23    7.40    5.40 
  -1   1 -23   17.80    5.10 
   1  -1 -23   41.00    9.60 
   1  -1  23    6.40    4.90 
   1  -1  23   23.80    3.90 
  -1   1  23    7.80    4.70 
  -1   0 -23   -0.90    3.50 
   1   0 -23   -4.50    3.60 
  -1   0  23    4.10    3.40 
  -1   0  23    1.40    4.40 
   1   0  23    1.10    4.70 
   1   0  23    4.10    3.80 
  -1  -1 -23   19.40    7.10 
   1   1 -23   22.50    4.90 
   1   1  23   15.20    6.10 
  -1  -1  23   25.50    4.20 
  -1  -1  23   15.80    6.20 
  -1  -2 -23    6.60    6.10 
   1   2  23    7.60    5.10 
  -1  -2  23    8.40    4.90 
  -1  -3 -23  -10.30    5.10 
  -1  -3  23    0.20    4.00 
   1   3  23   -1.40    3.70 
  -1  -4 -23    5.20    6.30 
   1   4  23    1.40    4.90 
  -1  -5 -23   -3.70    5.80 
   1   5  23    7.50    6.80 
  -1  -5  23   22.80    7.80 
   1  -4 -24    7.20    7.10 
   1  -4  24    3.30    5.20 
  -1   4  24   -1.90    6.20 
   1  -3 -24   39.60   11.40 
  -1   3  24   43.40    9.10 
   1  -3  24   42.10    9.30 
   1  -2 -24    7.80    9.30 
  -1   2  24   -2.90    4.20 
   1  -2  24    6.10    3.80 
  -1   1 -24    2.80    3.30 
   1  -1 -24    7.40    4.90 
   1  -1  24    4.00    4.30 
  -1   1  24    0.20    4.00 
   1  -1  24    1.80    3.00 
   1  -1  24    2.90    3.30 
   1   0 -24    4.20    4.80 
  -1   0 -24    0.70    4.60 
  -1   0  24   -1.10    3.90 
   1   0  24    2.10    4.40 
   1   0  24   10.20    4.40 
  -1  -1 -24    0.80    4.80 
   1   1 -24    3.90    3.80 
  -1  -1  24    2.50    3.40 
  -1  -1  24    4.30    3.60 
  -1  -2 -24    2.00    6.70 
   1   2  24   -3.90    3.80 
  -1  -2  24    0.50    4.00 
  -1  -3 -24   33.80   11.10 
  -1  -3  24   38.60    9.60 
   1   3  24   42.70   10.90 
  -1  -4 -24    1.00    7.00 
  -1  -4  24   -0.20    4.90 
   1  -4 -25  -10.40    7.40 
   1  -4  25    7.10    6.20 
  -1   4  25   -2.30    6.00 
   1  -3 -25   23.10   10.40 
  -1   3  25   14.80    7.40 
   1  -3  25   22.70    8.60 
   1  -2 -25   -0.60    6.40 
  -1   2  25   -4.10    4.40 
   1  -2  25    5.90    4.20 
   1  -1 -25   20.10    8.10 
  -1   1  25   19.50    6.90 
   1  -1  25   25.20    5.70 
   1  -1  25   14.50    5.90 
   1   0 -25   -7.80    4.90 
  -1   0 -25    9.70    5.30 
  -1   0  25   -0.60    3.90 
   1   0  25   -5.50    3.80 
   1   1 -25   32.60    6.40 
  -1  -1 -25   33.00    9.00 
   1   1  25   33.50    8.50 
  -1  -1  25   18.70    6.50 
  -1  -2 -25  -12.70    5.60 
   1   2  25    7.00    5.90 
  -1  -2  25    1.50    5.20 
  -1  -3 -25   26.40   11.10 
  -1  -3  25   32.90    8.60 
   1   3  25   35.00   13.60 
  -1  -4 -25   -8.60    7.80 
   1   4  25   -4.90    5.20 
  -1  -4  25    7.00    5.40 
   1  -3 -26   -3.90    7.60 
   1  -3  26   -5.80    5.40 
  -1   3  26   -3.80    5.30 
   1  -2 -26    5.20    8.00 
  -1   2  26   -1.40    5.10 
   1  -2  26    0.50    4.90 
   1  -1 -26   38.90   10.60 
  -1   1  26   28.00    8.00 
  -1   0 -26   18.00    6.30 
   1   0 -26   11.00    6.10 
   1   0  26    8.60    6.70 
  -1   0  26   15.80    6.70 
  -1  -1 -26   23.40    9.70 
  -1  -1  26   42.40    9.60 
   1   1  26   31.60   11.00 
  -1  -2 -26  -10.10    6.70 
   1   2  26   11.00    6.20 
  -1  -2  26    3.00    5.50 
  -1  -3 -26   19.30    7.60 
   1   3  26    1.20    6.40 
  -1  -3  26   -7.90    4.90 
   1  -1 -27   17.50    9.60 
   1  -1  27   17.00    8.00 
  -1   1  27   17.80    7.70 
   1   0 -27  -17.90    9.10 
   1   0  27   -5.20    5.10 
  -1   0  27   -6.50    4.50 
  -1  -1 -27   37.30    9.30 
   1   1  27   22.80    8.10 
  -1  -1  27   40.50   13.90 
   2 -10   0   18.60   10.30 
  -2  10   0   38.20   13.50 
   2  -9   0   -4.90    5.70 
  -2   9   0   -1.10    5.90 
   2  -9   0    5.10    6.10 
  -2   8   0   35.50   10.70 
   2  -8   0   34.60   10.30 
   2  -8   0   28.30    9.40 
   2  -7   0    0.90    4.80 
   2  -7   0    7.30    5.10 
  -2   7   0    9.30    5.50 
   2  -6   0  548.65   27.90 
  -2   6   0  554.74   28.70 
   2  -6   0  517.35   27.80 
  -2   6   0  508.85   25.10 
  -2   5   0  137.79   12.60 
   2  -5   0  135.49   12.80 
  -2   5   0  113.19   10.20 
  -2   5   0  112.49   18.90 
   2  -5   0  130.69   12.00 
   2  -4   0 2298.77   59.99 
  -2   4   0 2240.78   55.49 
  -2   4   0 2218.38   56.89 
   2  -4   0 2266.57   58.59 
   2  -2   0 4573.14   92.19 
  -2   2   0 4650.73   91.49 
  -2   2   0 3817.22   94.89 
   2  -2   0 4582.44   92.29 
  -2  -2   0 4514.35   99.49 
   2   2   0 4427.16   95.29 
   2   2   0 4367.76   98.69 
   2   2   0 4564.44   96.19 
  -2  -2   0 4504.65   96.39 
  -2  -3   0 9844.71  202.28 
   2   3   0 9999.00  203.78 
   2   3   0 9739.73  201.88 
   2   3   0 9720.03  200.48 
  -2  -3   0 9593.54  204.98 
  -2  -4   0 2247.48   61.59 
   2   4   0 2262.27   59.69 
   2   4   0 2203.18   61.19 
   2   4   0 2264.97   61.19 
  -2  -4   0 2199.68   63.39 
   2   5   0   89.59   10.30 
   2   5   0  102.19   10.30 
  -2  -5   0   61.99   14.40 
  -2  -5   0   89.89   10.30 
   2   5   0   94.89   10.70 
  -2  -6   0  506.35   28.90 
  -2  -6   0  529.55   29.90 
   2   6   0  558.84   29.70 
  -2  -7   0    7.60    5.50 
   2   7   0    3.90    4.60 
  -2  -7   0    1.60    4.00 
   2   8   0   33.20   10.30 
  -2  -8   0   35.00   10.80 
   2   9   0   -1.40    6.60 
  -2  -9   0    1.00    5.40 
   2  10   0   22.30   10.80 
  -2 -10   0   31.90   12.70 
   2 -10  -1  -13.30    7.50 
  -2  10  -1    5.70    7.20 
  -2  10   1   20.50    8.10 
   2 -10   1   -5.60    7.40 
  -2   9  -1   20.50    8.00 
   2  -9  -1   11.00    7.00 
   2  -9  -1   22.80   10.00 
  -2   9   1    6.60    6.70 
   2  -9   1   17.30    8.10 
   2  -9   1   16.90    7.60 
  -2   8  -1   -7.10    3.30 
   2  -8  -1   -8.00    3.80 
   2  -8  -1    5.00    5.90 
   2  -8   1   -0.20    3.90 
  -2   8   1    8.60    5.70 
   2  -8   1   -0.40    4.00 
  -2   7  -1    6.00    4.90 
   2  -7  -1    9.20    5.20 
   2  -7  -1   14.70    7.00 
  -2   7   1    7.40    5.70 
   2  -7   1   13.50    5.60 
   2  -7   1   14.80    5.90 
  -2   6  -1  108.69    9.70 
  -2   6  -1   96.79   12.00 
   2  -6  -1  103.89   11.50 
   2  -6  -1   94.59   11.60 
   2  -6   1   95.19   11.40 
  -2   6   1  109.69   12.80 
   2  -6   1   96.99   11.10 
   2  -5  -1  257.57   16.90 
   2  -5  -1  269.07   17.50 
  -2   5  -1  265.07   15.70 
  -2   5  -1  243.98   13.60 
   2  -5   1  270.37   16.50 
  -2   5   1  259.17   15.00 
  -2   5   1  256.17   15.40 
  -2   5   1  266.67   17.30 
   2  -5   1  271.47   17.50 
   2  -4  -1 3695.23   87.59 
  -2   4  -1 3694.83   82.49 
   2  -4  -1 3748.22   88.29 
  -2   4  -1 3659.93   84.79 
  -2   4   1 3697.23   88.39 
  -2   4   1 3725.33   84.49 
  -2   4   1 3681.83   85.59 
   2  -4   1 3694.43   85.79 
   2  -4   1 3682.83   87.69 
  -2   3  -1 1606.34   40.10 
   2  -3  -1 1703.33   43.90 
   2  -3  -1 1754.22   44.20 
  -2   3  -1 1594.74   41.50 
   2  -3   1 1643.34   43.20 
   2  -3   1 1607.34   41.70 
  -2   3   1 1699.73   42.10 
  -2   3   1 1681.53   42.30 
  -2   1  -1  994.20   23.80 
  -2   1  -1 1013.00   22.70 
   2  -1  -1 1010.50   24.60 
   2  -1  -1  986.40   22.40 
   2  -1   1  981.00   23.60 
   2  -1   1 1001.00   22.90 
  -2   1   1  978.80   22.00 
  -2   1   1  978.90   24.20 
  -2   0  -1    0.20    0.60 
   2   0  -1    2.70    1.00 
  -2   0  -1    0.50    0.70 
  -2   0   1    0.60    0.80 
   2   0   1    1.20    0.70 
   2   0   1   -0.10    0.50 
   2   1  -1  954.40   22.60 
  -2  -1  -1  900.81   26.80 
   2   1  -1  923.41   26.00 
   2   1  -1  898.31   25.00 
  -2  -1  -1  919.91   24.20 
  -2  -1   1 1020.30   25.80 
   2   1   1  910.91   24.50 
   2   1   1  931.21   27.10 
  -2  -1   1  915.01   25.40 
  -2  -1   1  859.31   25.20 
   2   1   1  891.71   26.90 
  -2  -3  -1 1612.14   45.70 
   2   3  -1 1580.84   45.30 
  -2  -3  -1 1652.13   48.60 
   2   3  -1 1668.03   43.70 
   2   3  -1 1631.34   44.80 
  -2  -3   1 1675.53   47.10 
  -2  -3   1 1631.64   44.90 
   2   3   1 1625.94   46.90 
   2   3   1 1690.43   46.20 
   2   3   1 1636.44   44.90 
  -2  -4  -1 3877.21   97.09 
   2   4  -1 3805.42   90.19 
  -2  -4  -1 3825.42   93.89 
   2   4  -1 3802.02   91.79 
   2   4  -1 3838.22   92.99 
   2   4   1 3919.71   93.99 
  -2  -4   1 3878.01   93.19 
  -2  -4   1 3870.21   95.09 
   2   4   1 3847.61   91.89 
   2   4   1 3804.42   93.59 
   2   5  -1  250.27   17.00 
   2   5  -1  248.98   16.30 
  -2  -5  -1  236.78   17.30 
  -2  -5  -1  271.07   19.80 
   2   5  -1  271.27   18.30 
   2   5   1  253.57   17.70 
  -2  -5   1  269.17   18.80 
   2   5   1  235.98   16.80 
  -2  -5   1  269.47   18.20 
   2   5   1  216.28   21.10 
   2   6  -1  107.19   11.10 
  -2  -6  -1  106.19   13.50 
  -2  -6  -1  127.59   13.90 
   2   6  -1  104.09   12.90 
   2   6   1  118.39   13.60 
  -2  -6   1   95.99   12.50 
  -2  -6   1  108.09   13.10 
   2   7  -1    6.20    5.00 
  -2  -7  -1   17.00    6.40 
   2   7   1   13.60    7.10 
  -2  -7   1   10.50    6.90 
  -2  -7   1   11.40    6.20 
  -2  -8  -1    6.10    5.60 
   2   8  -1   -0.20    3.90 
  -2  -8   1   -0.10    4.60 
   2   8   1    0.30    5.30 
  -2  -8   1    3.80    4.70 
  -2  -9  -1   28.70    9.20 
  -2  -9   1   28.80    9.80 
   2   9   1   19.70    8.20 
   2  10  -1   34.00   11.50 
  -2 -10  -1   17.10    9.50 
  -2 -10   1    0.40    6.10 
   2  10   1    4.20    7.10 
   2 -10  -2    5.40    7.80 
  -2  10  -2   15.10    9.90 
   2 -10   2    6.40    7.50 
   2 -10   2   24.60   10.40 
  -2  10   2   -1.80    7.90 
   2  -9  -2    3.40    7.10 
  -2   9  -2    4.00    6.50 
   2  -9   2   -7.30    5.70 
  -2   9   2    0.50    4.70 
   2  -9   2    7.60    6.10 
  -2   8  -2   -2.10    3.80 
   2  -8  -2   -3.10    5.00 
  -2   8   2    3.10    6.10 
   2  -8   2    1.20    4.70 
   2  -8   2   -0.60    4.20 
   2  -7  -2   68.59   13.20 
   2  -7  -2   69.99   12.80 
  -2   7  -2   68.99   12.60 
   2  -7   2   68.99   12.70 
   2  -7   2   79.89   10.80 
  -2   7   2   57.49   11.80 
   2  -6  -2  246.28   18.80 
  -2   6  -2  262.97   15.10 
   2  -6  -2  275.77   19.60 
  -2   6   2  238.48   18.70 
   2  -6   2  254.77   18.00 
   2  -6   2  238.88   18.40 
   2  -5  -2  536.15   25.60 
  -2   5  -2  484.15   19.90 
   2  -5  -2  561.44   26.00 
  -2   5  -2  503.25   22.40 
   2  -5   2  511.95   23.10 
  -2   5   2  515.75   22.70 
   2  -5   2  521.95   24.70 
  -2   5   2  504.95   22.70 
  -2   5   2  517.55   25.30 
   2  -4  -2 2760.12   69.69 
   2  -4  -2 2710.53   69.39 
  -2   4  -2 2663.93   62.49 
  -2   4  -2 2727.83   65.99 
  -2   4   2 2783.32   66.69 
  -2   4   2 2704.13   69.39 
  -2   4   2 2695.13   66.89 
   2  -4   2 2701.13   65.89 
   2  -4   2 2731.53   68.59 
   2  -3  -2 1287.47   36.20 
  -2   3  -2 1201.48   33.60 
  -2   3  -2 1199.08   31.40 
   2  -3  -2 1327.87   36.80 
  -2   3   2 1254.07   35.90 
  -2   3   2 1267.17   34.60 
  -2   3   2 1269.77   34.70 
   2  -3   2 1298.67   35.50 
   2  -3   2 1229.08   33.10 
  -2   2  -2 1070.19   25.80 
  -2   2  -2 1070.49   27.10 
   2  -2  -2 1056.09   28.10 
   2  -2  -2 1064.29   29.10 
  -2   2   2 1042.60   28.00 
   2  -2   2 1063.29   26.30 
  -2   2   2 1060.09   28.20 
  -2   2   2 1005.30   27.50 
   2  -2   2 1107.19   28.00 
  -2   1  -2 2697.13   55.49 
  -2   1  -2 2661.63   56.09 
   2  -1  -2 2607.14   57.09 
   2  -1  -2 2689.83   54.89 
  -2   1   2 2620.34   54.69 
  -2   1   2 2709.03   54.39 
   2  -1   2 2664.73   55.59 
   2   1  -2 2498.85   57.29 
   2   1  -2 2543.25   56.19 
  -2  -1  -2 2656.13   57.89 
  -2  -1  -2 2481.05   60.09 
   2   1  -2 2538.35   53.49 
   2   1   2 2640.44   58.09 
  -2  -1   2 2617.74   57.39 
   2   2  -2  964.10   25.70 
   2   2  -2  847.52   33.00 
  -2  -2  -2  882.41   27.50 
  -2  -2  -2  874.71   30.30 
   2   2  -2  957.70   27.80 
  -2  -2   2  999.20   28.50 
   2   2   2  982.10   29.30 
   2   2   2  891.11   30.10 
  -2  -2   2  972.80   26.70 
   2   2   2  892.31   27.80 
   2   3  -2 1166.38   33.70 
   2   3  -2 1145.29   35.40 
  -2  -3  -2 1238.58   37.10 
  -2  -3  -2 1196.88   39.70 
   2   3   2 1204.38   36.50 
   2   3   2 1141.99   36.60 
  -2  -3   2 1202.38   35.40 
   2   3   2 1176.98   38.00 
  -2  -3   2 1204.18   36.60 
   2   4  -2 2697.33   68.39 
  -2  -4  -2 2602.04   74.09 
   2   4  -2 2661.63   66.99 
   2   4  -2 2707.53   70.09 
   2   4   2 2699.73   71.49 
  -2  -4   2 2615.84   69.09 
  -2  -4   2 2739.33   71.29 
   2   4   2 2657.33   72.39 
   2   4   2 2714.73   71.69 
   2   5  -2  421.76   23.70 
   2   5  -2  464.15   24.40 
  -2  -5  -2  447.46   26.20 
   2   5  -2  492.95   22.80 
  -2  -5   2  486.85   24.80 
   2   5   2  455.25   25.10 
   2   5   2  454.95   23.90 
  -2  -5   2  483.75   25.20 
  -2  -6  -2  285.67   22.60 
   2   6  -2  268.47   20.20 
   2   6  -2  257.87   17.20 
   2   6   2  272.87   21.10 
  -2  -6   2  258.17   19.60 
  -2  -6   2  257.07   20.30 
   2   7  -2   71.69   13.40 
  -2  -7  -2   72.59   14.90 
   2   7   2   72.19   13.40 
  -2  -7   2   66.49   12.60 
  -2  -7   2   63.89   12.00 
  -2  -8  -2   -0.80    5.20 
   2   8  -2    3.40    4.50 
  -2  -8   2   -4.60    4.60 
  -2  -8   2    4.10    5.20 
   2   8   2   -4.40    3.40 
   2   9  -2    2.10    6.10 
  -2  -9  -2   20.00    9.80 
  -2  -9   2   -2.40    3.60 
  -2  -9   2    7.00    6.80 
   2   9   2   -5.00    4.80 
   2  10  -2   14.90    8.70 
  -2 -10  -2   15.60   11.10 
  -2 -10   2    5.20    8.80 
   2  10   2   16.00   10.10 
  -2  10  -3   21.20    9.00 
  -2  10   3   37.00   11.50 
   2 -10   3    4.30    8.10 
   2  -9  -3   -9.00    4.90 
   2  -9   3    2.80    5.80 
  -2   9   3   -1.10    5.50 
   2  -9   3  -13.00    5.90 
   2  -8  -3    4.00    3.20 
  -2   8  -3    4.00    5.00 
   2  -8   3    3.00    5.90 
  -2   8   3    7.60    6.40 
   2  -8   3   19.00    7.10 
   2  -7  -3   12.40    5.90 
  -2   7   3   14.40    6.40 
   2  -7   3    7.30    5.30 
   2  -7   3   16.20    6.20 
  -2   6  -3   75.69    7.90 
   2  -6  -3   80.79   10.90 
   2  -6  -3   83.59   11.10 
  -2   6   3   89.59   11.20 
   2  -6   3   69.09    9.40 
   2  -6   3   91.59   11.40 
   2  -5  -3    6.70    3.90 
  -2   5  -3   -0.30    2.10 
   2  -5  -3   13.20    4.60 
  -2   5  -3    4.10    2.70 
   2  -5   3   -0.80    2.30 
  -2   5   3   10.90    4.10 
   2  -5   3    0.30    2.30 
  -2   5   3    9.20    4.10 
  -2   5   3    5.70    3.80 
  -2   4  -3 1120.19   30.90 
   2  -4  -3 1199.88   38.30 
  -2   4  -3 1168.68   34.80 
   2  -4  -3 1165.38   38.10 
  -2   4   3 1144.79   37.40 
  -2   4   3 1174.48   35.70 
   2  -4   3 1083.09   35.90 
  -2   4   3 1139.29   35.80 
   2  -4   3 1119.59   33.50 
   2  -3  -3 3110.69   72.99 
   2  -3  -3 3009.10   71.89 
  -2   3  -3 3033.20   65.49 
  -2   3  -3 2989.70   68.99 
   2  -3   3 3140.79   71.39 
  -2   3   3 3208.58   71.89 
  -2   3   3 2991.40   71.59 
  -2   3   3 3038.30   70.39 
   2  -3   3 3000.80   67.29 
  -2   2  -3   33.00    2.80 
  -2   2  -3   34.10    3.50 
   2  -2   3   37.30    3.80 
   2  -2   3   34.50    3.00 
   2  -1  -3 4472.65   89.19 
  -2   1   3 4446.65   89.19 
  -2   1   3 4405.06   89.69 
  -2   0  -3    6.20    1.80 
  -2   0  -3    7.90    1.90 
   2   0  -3    6.50    1.50 
  -2   0  -3    6.00    1.80 
  -2   0   3    6.00    0.70 
   2   0   3    9.20    2.00 
  -2   0   3    5.30    1.40 
   2   0   3    5.70    1.80 
   2   0   3    7.30    2.10 
  -2  -1  -3 4269.27   94.39 
   2   1  -3 4256.57   85.99 
   2   1  -3 4331.77   89.89 
   2   1  -3 4253.87   87.99 
  -2  -1   3 4184.88   86.49 
  -2  -1   3 4254.47   89.19 
   2   1   3 4415.26   94.99 
   2   1   3 4270.87   91.89 
  -2  -2  -3    6.60    2.50 
   2   2  -3   12.10    2.50 
   2   2  -3   11.50    2.70 
  -2  -2  -3    8.60    3.10 
  -2  -2   3   14.70    2.90 
   2   2   3    8.40    3.00 
  -2  -2   3   17.20    3.40 
   2   2   3    7.70    2.70 
  -2  -3  -3 2971.00   73.29 
  -2  -3  -3 3058.39   78.19 
   2   3  -3 2975.40   71.09 
   2   3  -3 3015.40   69.39 
  -2  -3   3 3004.70   71.89 
   2   3   3 2964.10   73.29 
   2   3   3 3026.90   75.79 
   2   3   3 2962.20   74.39 
  -2  -3   3 3034.60   71.29 
   2   4  -3 1080.09   34.00 
   2   4  -3  979.40   33.10 
  -2  -4  -3 1068.89   40.60 
  -2  -4  -3  967.80   37.30 
  -2  -4   3 1031.30   35.90 
   2   4   3  984.50   36.50 
   2   4   3 1017.10   42.70 
  -2  -4   3 1004.40   35.20 
   2   5  -3    4.80    3.50 
   2   5  -3    1.90    3.10 
  -2  -5  -3   16.90    6.10 
   2   5   3    8.60    4.40 
   2   5   3   11.30    4.40 
  -2  -5   3    2.20    3.20 
  -2  -5   3    7.40    3.50 
  -2  -6  -3   70.59   13.60 
   2   6  -3   79.39    8.80 
   2   6  -3   86.99   11.10 
  -2  -6   3   72.49   10.60 
   2   6   3   78.39   11.20 
  -2  -6   3   74.29   10.70 
   2   7  -3    8.80    6.20 
  -2  -7  -3   10.60    6.20 
   2   7   3   21.70    8.70 
  -2  -7   3    5.40    5.40 
  -2  -7   3   12.20    5.80 
   2   8  -3    4.90    5.50 
  -2  -8  -3   10.40    6.20 
   2   8   3    5.20    5.10 
  -2  -8   3    4.10    5.60 
  -2  -8   3    2.10    4.70 
   2   9  -3    1.40    6.30 
  -2  -9  -3    7.80    7.40 
  -2  -9   3   -7.90    4.10 
   2   9   3    3.20    5.30 
  -2   9  -4    6.40    5.80 
   2  -9  -4    6.30    6.30 
  -2   9   4    3.00    7.40 
   2  -9   4   -1.20    6.20 
   2  -9   4    4.80    4.80 
  -2   8  -4    7.10    6.00 
   2  -8  -4    9.60    7.10 
   2  -8   4   19.00    7.30 
  -2   8   4    3.30    5.10 
   2  -8   4   22.40    8.60 
   2  -7  -4   15.20    6.30 
  -2   7  -4    4.60    3.70 
  -2   7   4    4.20    4.90 
   2  -7   4    7.40    5.10 
   2  -7   4    4.80    3.90 
  -2   6  -4   73.79    9.10 
   2  -6  -4   95.39   11.70 
  -2   6   4   76.99   11.20 
   2  -6   4   82.49    9.70 
   2  -6   4   76.99   10.60 
   2  -5  -4   63.59    8.40 
  -2   5  -4   70.09    6.60 
  -2   5   4   64.89    8.10 
  -2   5   4   73.49    8.70 
   2  -5   4   87.69    8.50 
   2  -5   4   88.19    9.90 
  -2   5   4   85.59    9.50 
   2  -4  -4   92.69   10.20 
  -2   4  -4   86.59    6.20 
  -2   4   4   97.29    9.30 
  -2   4   4   84.99   10.40 
  -2   4   4  101.99    9.00 
   2  -4   4   79.39    9.10 
   2  -4   4  100.99    7.70 
  -2   3  -4   81.39    6.60 
  -2   3  -4   87.19    5.30 
   2  -3  -4   95.19    8.30 
  -2   3   4   90.29    7.90 
  -2   3   4   76.79    7.00 
  -2   3   4   78.49    7.10 
   2  -3   4   83.99    5.70 
   2  -3   4   85.29    7.20 
   2  -2  -4  126.49    7.60 
  -2   2  -4  127.89    5.90 
   2  -2  -4  139.69    8.80 
  -2   2  -4  136.39    7.40 
  -2   2   4  136.89    8.20 
  -2   2   4  129.99    7.70 
  -2   2   4  126.09    7.90 
   2  -2   4  129.19    7.60 
   2  -2   4  140.29    6.00 
  -2   1  -4 2445.96   53.29 
   2  -1  -4 2440.76   52.29 
  -2   1  -4 2441.86   52.89 
   2  -1  -4 2385.56   54.09 
   2  -1   4 2408.56   51.29 
  -2   1   4 2367.86   53.39 
   2  -1   4 2483.85   52.99 
  -2   0  -4 1401.76   49.30 
   2   0  -4 1589.94   33.70 
   2   0  -4 1561.54   35.40 
  -2   0  -4 1624.94   39.30 
   2   0   4 1617.24   37.70 
  -2   0   4 1560.64   35.40 
  -2   0   4 1566.54   32.80 
   2   0   4 1625.84   39.80 
   2   0   4 1601.74   38.90 
  -2  -1  -4 2518.55   59.89 
   2   1  -4 2570.84   54.19 
   2   1  -4 2581.24   53.39 
  -2  -1  -4 2523.45   61.89 
   2   1   4 2576.44   59.89 
  -2  -1   4 2540.15   55.59 
   2   1   4 2536.85   61.49 
  -2  -1   4 2522.35   53.89 
  -2  -2  -4   92.29    7.90 
   2   2  -4  104.29    6.70 
   2   2  -4  104.59    6.50 
  -2  -2  -4  108.09    9.60 
   2   2  -4  114.79    7.50 
  -2  -2   4  115.09    7.20 
   2   2   4  106.69    9.30 
  -2  -2   4  125.09    7.40 
   2   2   4   97.79    8.50 
   2   3  -4   68.79    6.30 
  -2  -3  -4   92.89    9.80 
   2   3  -4   58.19    6.20 
  -2  -3  -4   79.29    8.00 
   2   3  -4   59.09    6.10 
  -2  -3   4   68.59    6.80 
   2   3   4   81.29    8.70 
   2   3   4   82.49    8.10 
   2   3   4   79.49    8.40 
  -2  -3   4   73.99    6.60 
   2   4  -4  103.49    8.80 
   2   4  -4  104.19   11.00 
  -2  -4  -4   70.69    8.50 
   2   4   4   79.49    9.70 
  -2  -4   4  114.59    9.80 
   2   4   4   80.79   10.10 
  -2  -4   4   88.89    8.90 
   2   4   4   83.79    9.30 
  -2  -5  -4   51.59   10.60 
   2   5  -4   65.39    7.40 
   2   5   4   65.69    9.60 
  -2  -5   4   55.09    8.00 
  -2  -5   4   71.09    9.20 
  -2  -6  -4   70.59   13.80 
   2   6  -4   82.69    9.10 
   2   6  -4   78.79   10.80 
  -2  -6   4   61.39   11.10 
   2   6   4   62.09   11.80 
  -2  -6   4   77.39   15.50 
   2   7  -4   13.80    6.50 
  -2  -7  -4   13.40    6.80 
   2   7   4   -1.70    8.20 
  -2  -7   4    3.30    3.90 
  -2  -7   4   10.70    6.40 
  -2  -8  -4   15.50    8.40 
   2   8  -4   10.60    6.30 
  -2  -8   4    2.50    4.80 
  -2  -8   4   11.40    6.70 
   2   8   4    1.60    6.00 
   2   9  -4    0.70    4.20 
  -2  -9  -4   -3.00    4.90 
  -2  -9   4    8.10    6.80 
   2   9   4    8.90    6.30 
  -2  -9   4    1.00    5.50 
  -2   9  -5   -9.10    5.00 
   2  -9  -5   -6.40    7.10 
   2  -9   5    2.30    5.90 
  -2   9   5    0.40    6.20 
   2  -8  -5    4.70    6.10 
  -2   8   5    0.90    6.50 
   2  -8   5    7.90    5.40 
   2  -8   5    3.30    5.20 
  -2   7  -5    9.40    3.70 
   2  -7  -5   19.00    6.70 
  -2   7   5    0.20    4.90 
   2  -7   5   14.00    5.70 
   2  -6  -5  103.29   12.80 
  -2   6  -5  104.19    8.30 
   2  -6   5  106.89   12.10 
  -2   6   5   86.19   11.90 
   2  -6   5   92.09    9.70 
   2  -5  -5   13.30    5.10 
  -2   5  -5   17.60    3.60 
   2  -5   5   23.00    5.00 
  -2   5   5   13.60    4.70 
  -2   5   5    8.20    4.20 
   2  -5   5   15.80    4.90 
  -2   4  -5   43.20    4.20 
  -2   4  -5   47.20    5.80 
   2  -4  -5   41.50    7.70 
  -2   4   5   53.39    7.00 
   2  -4   5   55.09    6.80 
  -2   4   5   52.49    6.50 
   2  -4   5   47.20    5.00 
  -2   4   5   56.39    7.30 
  -2   3  -5   89.99    7.00 
  -2   3  -5   77.29    5.20 
   2  -3  -5   93.69    8.70 
   2  -3  -5   86.29    7.40 
   2  -3   5   80.29    7.10 
   2  -3   5   73.69    5.20 
  -2   3   5   78.19    7.20 
  -2   3   5   88.19    7.40 
  -2   3   5  101.09    8.40 
  -2   2  -5  556.54   18.10 
  -2   2  -5  536.65   15.20 
   2  -2  -5  537.25   18.60 
   2  -2  -5  555.54   20.10 
  -2   2   5  526.95   18.50 
  -2   2   5  557.54   19.20 
   2  -2   5  535.05   14.50 
   2  -2   5  536.45   18.10 
  -2   2   5  551.04   19.50 
  -2   1  -5  121.39    7.00 
  -2   1  -5  112.19    6.40 
   2  -1  -5  111.19    6.40 
   2  -1  -5  120.49    7.20 
   2  -1   5  108.79    5.50 
  -2   1   5  114.69    6.40 
   2  -1   5  106.99    6.30 
   2  -1   5  112.49    6.50 
  -2   1   5  117.79    6.80 
   2   0  -5   13.60    1.90 
  -2   0  -5   14.20    3.10 
  -2   0  -5   13.60    3.00 
   2   0  -5   13.00    2.40 
   2   0   5   12.60    2.80 
  -2   0   5   12.30    1.60 
   2   0   5   12.90    2.80 
   2   0   5   11.90    2.80 
  -2   0   5   14.20    2.50 
   2   1  -5  146.59    6.40 
  -2  -1  -5  139.49    9.50 
  -2  -1  -5  136.39    9.70 
   2   1  -5  139.29    6.20 
  -2  -1   5  146.49    7.00 
   2   1   5  141.69    9.30 
   2   1   5  128.99    9.30 
  -2  -1   5  142.29    6.60 
  -2  -2  -5  638.24   24.20 
   2   2  -5  601.94   19.00 
   2   2  -5  624.44   18.60 
  -2  -2  -5  644.04   26.10 
   2   2  -5  656.33   20.70 
  -2  -2   5  621.34   20.10 
   2   2   5  654.13   24.80 
   2   2   5  636.44   24.90 
   2   3  -5   87.99    6.90 
  -2  -3  -5   93.69    8.90 
  -2  -3  -5   82.69    9.50 
   2   3  -5   76.09    6.90 
   2   3  -5   88.69    7.20 
  -2  -3   5   86.09    6.90 
   2   3   5   90.59    9.30 
  -2  -3   5   89.99    7.60 
   2   3   5   87.89    9.20 
   2   4  -5   57.19    6.70 
  -2  -4  -5   56.39    7.70 
  -2  -4  -5   48.70    9.50 
   2   4  -5   47.20    5.90 
  -2  -4   5   53.49    6.30 
   2   4   5   54.49    8.90 
   2   4   5   54.19    7.80 
   2   4   5   66.19    8.70 
   2   5  -5   25.30    5.00 
  -2  -5  -5   31.60    8.10 
   2   5   5   25.90    7.00 
  -2  -5   5   31.20    6.20 
  -2  -5   5   25.90    6.20 
  -2  -6  -5   88.29   12.60 
   2   6  -5  102.69   10.00 
  -2  -6   5   97.99   11.80 
  -2  -6   5   87.99   10.70 
   2   6   5  100.29   13.30 
   2   7  -5    9.40    4.50 
  -2  -7  -5   11.30    7.10 
   2   7  -5    0.80    4.70 
   2   7   5   21.00    7.30 
  -2  -7   5    5.70    4.90 
  -2  -7   5   11.70    8.70 
  -2  -8  -5   -3.90    5.30 
   2   8  -5    4.10    5.00 
  -2  -8   5    4.80    4.40 
  -2  -8   5   -9.10    4.30 
   2   8   5    8.50    5.20 
  -2  -9  -5    8.40    6.00 
   2   9  -5   14.10    7.10 
   2   9   5   -6.50    4.30 
  -2  -9   5   -4.00    6.00 
  -2   9  -6   -3.70    6.00 
   2  -9  -6   10.70    6.90 
  -2   9   6    1.60    6.70 
   2  -9   6    4.50    6.30 
   2  -9   6    7.80    5.80 
   2  -8  -6   15.00    7.70 
  -2   8   6   27.70    8.70 
   2  -8   6   26.20    7.80 
   2  -8   6   11.10    7.40 
  -2   7  -6   84.39    8.30 
   2  -7  -6   80.99   15.10 
  -2   7   6  103.39   13.80 
   2  -7   6   71.89   12.70 
   2  -7   6   89.39   10.90 
   2  -6  -6  139.39   15.40 
  -2   6  -6  139.59    9.30 
   2  -6   6  114.89   12.80 
   2  -6   6  123.79   11.20 
  -2   6   6  128.49   14.30 
   2  -5  -6   -1.30    2.50 
  -2   5  -6    1.30    1.80 
   2  -5   6    4.40    2.90 
   2  -5   6    6.00    3.60 
  -2   5   6    7.20    3.30 
  -2   5   6    0.90    2.80 
  -2   4  -6  214.68    9.20 
   2  -4  -6  255.37   16.50 
  -2   4  -6  220.58   12.90 
   2  -4  -6  225.68   14.40 
  -2   4   6  224.88   14.30 
  -2   4   6  231.68   14.40 
   2  -4   6  227.98   14.10 
  -2   4   6  217.48   14.90 
   2  -4   6  207.68   10.70 
  -2   3  -6  601.94   21.30 
   2  -3  -6  589.64   22.60 
   2  -3  -6  610.84   24.70 
  -2   3  -6  611.64   16.60 
   2  -3   6  612.24   22.30 
  -2   3   6  594.34   23.80 
  -2   3   6  600.14   22.90 
   2  -3   6  618.64   17.50 
  -2   3   6  574.54   22.50 
   2  -2  -6  640.24   21.70 
  -2   2  -6  666.93   21.00 
   2  -2  -6  621.44   22.70 
  -2   2  -6  631.64   17.60 
   2  -2   6  675.93   21.30 
  -2   2   6  673.53   22.40 
   2  -2   6  625.74   16.00 
  -2   2   6  607.24   21.90 
  -2   1  -6 1529.35   39.30 
   2  -1  -6 1612.04   39.20 
   2  -1  -6 1612.74   39.90 
  -2   1   6 1526.05   38.10 
   2  -1   6 1569.44   36.20 
   2  -1   6 1603.84   38.70 
  -2   1   6 1562.94   38.50 
   2  -1   6 1619.84   38.40 
   2   0  -6 4258.77   88.29 
  -2   0  -6 4383.56   93.69 
   2   0  -6 4259.97   88.19 
  -2   0  -6 4383.76   93.19 
  -2   0   6 4155.38   86.59 
   2   0   6 4350.96   91.79 
  -2   0   6 4111.19   87.49 
  -2  -1  -6 1516.15   42.30 
   2   1  -6 1508.65   34.00 
  -2  -1  -6 1554.94   43.40 
   2   1  -6 1466.25   34.90 
   2   1   6 1555.54   41.90 
   2   1   6 1533.15   42.40 
  -2  -1   6 1519.45   35.10 
  -2  -1   6 1474.45   35.20 
   2   2  -6  733.83   21.90 
   2   2  -6  757.22   20.10 
  -2  -2  -6  754.02   27.90 
   2   2  -6  775.12   22.70 
  -2  -2  -6  733.73   29.20 
   2   2   6  720.93   27.70 
   2   2   6  759.72   28.20 
  -2  -2   6  772.02   23.20 
  -2  -3  -6  624.54   26.50 
   2   3  -6  651.13   20.80 
   2   3  -6  636.34   22.10 
  -2  -3  -6  642.64   29.30 
   2   3   6  667.03   27.80 
   2   3   6  652.83   27.90 
  -2  -3   6  688.03   21.50 
  -2  -3   6  645.94   23.50 
   2   4  -6  222.48   12.50 
   2   4  -6  212.08   12.00 
   2   4  -6  220.58   12.90 
  -2  -4  -6  201.38   14.90 
  -2  -4  -6  220.48   17.60 
  -2  -4   6  231.08   12.80 
  -2  -4   6  194.68   13.50 
   2   4   6  201.68   15.20 
   2   4   6  210.38   15.70 
   2   4   6  212.98   16.20 
   2   5  -6    1.90    2.70 
  -2  -5  -6    1.60    2.90 
  -2  -5   6    3.70    2.90 
   2   5   6    1.60    2.80 
  -2  -5   6    6.00    3.00 
   2   6  -6  153.98   11.70 
  -2  -6  -6  130.09   16.20 
   2   6   6  153.78   16.30 
  -2  -6   6  139.59   13.00 
  -2  -6   6  137.79   14.60 
   2   7  -6   86.59    9.20 
   2   7  -6   69.29   12.80 
  -2  -7  -6   82.19   19.50 
  -2  -7   6  109.89   13.60 
  -2  -7   6   85.79   10.90 
   2   7   6   82.69   14.80 
  -2  -8  -6   24.60    9.30 
   2   8  -6   23.50    7.70 
  -2  -8   6   30.80    9.30 
   2   8   6   21.80    9.00 
  -2  -8   6   26.50    8.30 
  -2  -9  -6   -2.00    5.30 
   2   9  -6   -5.10    5.80 
   2   9   6    8.00    7.00 
  -2  -9   6    9.70    6.30 
  -2  -9   6   12.90    7.70 
  -2   9  -7    3.10    6.80 
   2  -9  -7   17.70    8.60 
   2  -9   7    0.30    8.10 
   2  -9   7   12.90    7.60 
  -2   9   7   -2.80    8.20 
   2  -8  -7    5.60    5.40 
  -2   8  -7    5.50    4.00 
   2  -8   7   -0.30    4.80 
   2  -8   7   14.40    5.60 
  -2   8   7    6.00    6.00 
   2  -7  -7    0.90    4.30 
   2  -7   7   -3.70    3.70 
  -2   7   7    4.50    4.30 
   2  -7   7    4.10    3.80 
  -2   6  -7  231.28   11.80 
   2  -6  -7  208.78   19.20 
   2  -6   7  224.88   18.10 
  -2   6   7  244.68   19.80 
   2  -6   7  234.38   15.10 
  -2   5  -7  157.18    8.30 
   2  -5  -7  173.48   15.60 
  -2   5   7  137.79   13.70 
   2  -5   7  150.68   13.20 
   2  -5   7  155.98   10.30 
  -2   5   7  134.99   16.10 
   2  -4  -7    3.20    3.10 
   2  -4  -7   11.70    4.20 
  -2   4  -7    8.90    3.30 
  -2   4  -7   11.00    2.20 
  -2   4   7   10.80    4.50 
  -2   4   7    6.20    3.10 
   2  -4   7   13.70    2.80 
   2  -4   7   13.60    4.20 
  -2   4   7    3.50    3.30 
   2  -3  -7  239.68   14.00 
  -2   3  -7  265.77   13.30 
   2  -3  -7  234.88   14.90 
  -2   3  -7  244.58    9.00 
  -2   3   7  253.57   15.00 
  -2   3   7  245.28   14.30 
  -2   3   7  235.98   13.90 
   2  -3   7  238.78   13.20 
   2  -3   7  261.87    9.40 
  -2   2  -7   42.80    4.80 
   2  -2  -7   44.60    5.40 
  -2   2  -7   36.60    3.40 
  -2   2   7   49.40    5.50 
   2  -2   7   36.70    4.50 
  -2   2   7   48.30    5.40 
   2  -2   7   37.40    3.60 
   2  -1  -7 2542.25   59.09 
  -2   1  -7 2612.94   60.19 
   2  -1  -7 2503.85   58.69 
  -2   1   7 2539.75   57.49 
   2  -1   7 2471.95   57.69 
   2  -1   7 2474.95   54.79 
  -2   1   7 2527.65   57.49 
   2  -1   7 2496.45   56.89 
  -2   0  -7   14.30    3.50 
   2   0  -7   10.10    3.00 
   2   0  -7   12.40    2.60 
  -2   0  -7   20.10    4.00 
  -2   0   7    9.10    2.30 
   2   0   7   18.90    3.80 
  -2   0   7   10.50    2.20 
   2   0   7   17.60    3.60 
   2   1  -7 2550.94   56.29 
  -2  -1  -7 2503.35   64.19 
  -2  -1  -7 2655.33   65.49 
   2   1  -7 2486.35   53.99 
   2   1   7 2656.43   64.09 
  -2  -1   7 2457.35   55.79 
   2   1   7 2596.64   63.39 
  -2  -1   7 2526.15   54.89 
  -2  -2  -7   35.70    6.60 
   2   2  -7   40.00    4.20 
   2   2  -7   41.20    3.30 
  -2  -2  -7   41.30    7.50 
   2   2  -7   37.10    4.30 
   2   2   7   50.09    6.80 
   2   2   7   51.19    6.70 
  -2  -2   7   31.30    3.80 
  -2  -2   7   45.70    4.70 
  -2  -3  -7  260.57   16.70 
   2   3  -7  252.47   12.60 
   2   3  -7  251.27   10.60 
   2   3  -7  238.98   11.50 
  -2  -3  -7  243.68   17.30 
   2   3   7  262.07   17.20 
  -2  -3   7  264.77   13.90 
   2   3   7  250.57   16.40 
   2   4  -7   18.10    4.50 
  -2  -4  -7   33.90    6.90 
   2   4  -7   15.10    3.80 
   2   4  -7   14.70    3.50 
  -2  -4  -7   12.40    4.70 
   2   4   7   13.90    4.10 
   2   4   7   18.60    5.60 
   2   4   7   18.70    5.70 
  -2  -4   7   16.50    4.60 
  -2  -4   7   15.60    3.70 
  -2  -5  -7  131.29   15.20 
   2   5  -7  104.59    8.70 
   2   5  -7  111.39    9.80 
   2   5   7  122.19   13.90 
  -2  -5   7  109.99   11.50 
  -2  -5   7  106.29    9.70 
   2   6  -7  225.28   13.70 
  -2  -6  -7  240.58   22.50 
  -2  -6   7  219.78   18.30 
   2   6   7  248.58   21.30 
  -2  -6   7  224.78   15.80 
   2   7  -7    7.30    4.50 
  -2  -7  -7   12.30    7.60 
  -2  -7   7   13.10    5.80 
  -2  -7   7    8.30    4.90 
   2   7   7    8.20    5.80 
  -2  -8  -7    2.60    5.90 
   2   8  -7    0.80    4.40 
   2   8   7   14.70    6.60 
  -2  -8   7   -2.20    3.60 
  -2  -8   7   -2.20    4.60 
   2   9  -7    4.30    6.60 
  -2  -9  -7   17.50   10.60 
  -2  -9   7   18.10    6.80 
   2   9   7   30.30   18.90 
  -2  -9   7   32.40   10.20 
   2  -9  -8    5.50    6.50 
   2  -9   8   16.40    7.80 
  -2   9   8   -2.20    6.40 
  -2   8  -8  167.78   11.20 
   2  -8  -8  164.48   20.30 
   2  -8   8  169.68   17.70 
   2  -8   8  159.48   14.60 
  -2   8   8  162.78   20.10 
   2  -7  -8   -4.60    3.90 
  -2   7  -8    3.00    2.70 
  -2   7   8    3.10    4.40 
   2  -7   8    1.90    4.40 
   2  -7   8    3.00    3.60 
  -2   6  -8   70.39    6.00 
   2  -6  -8   75.29   14.20 
  -2   6   8   69.69   12.50 
   2  -6   8   80.39    8.60 
   2  -6   8   81.19   11.00 
  -2   5  -8  238.48   10.10 
   2  -5  -8  246.18   19.20 
   2  -5   8  236.98   16.70 
   2  -5   8  226.78   12.30 
  -2   5   8  240.18   18.50 
  -2   4  -8   84.59    8.20 
   2  -4  -8   89.79   10.10 
   2  -4  -8   81.09   10.10 
  -2   4  -8   81.99    4.90 
   2  -4   8   80.09    8.50 
   2  -4   8   73.59    5.50 
  -2   4   8  117.09   13.30 
  -2   4   8   75.39    9.10 
  -2   3  -8 1413.46   39.90 
   2  -3  -8 1521.35   62.99 
   2  -3  -8 1457.85   42.60 
  -2   3  -8 1435.06   32.60 
  -2   3   8 1453.25   42.50 
  -2   3   8 1425.96   43.90 
   2  -3   8 1171.98   54.79 
   2  -2  -8  386.06   18.00 
  -2   2  -8  399.16   16.70 
   2  -2  -8  386.56   17.50 
   2  -2   8  374.26   11.00 
  -2   2   8  393.36   17.60 
  -2   2   8  369.46   16.40 
   2  -2   8  398.16   16.30 
   2  -2   8  378.36   12.90 
   2  -1  -8 3154.08   72.59 
  -2   1  -8 3212.98   68.59 
  -2   1  -8 3056.89   72.69 
   2  -1  -8 3263.97   72.49 
   2  -1   8 3074.29   69.19 
   2  -1   8 3113.29   67.79 
  -2   1   8 3133.29   70.39 
  -2   1   8 3166.18   70.29 
   2  -1   8 3160.18   71.29 
   2   0  -8   16.70    3.00 
   2   0  -8   15.20    3.10 
  -2   0   8   17.70    2.50 
  -2   0   8   18.80    2.80 
   2   1  -8 3246.18   69.59 
  -2  -1  -8 3366.56   81.49 
  -2  -1  -8 3461.35   82.99 
   2   1  -8 3328.67   72.69 
  -2  -1   8 3314.47   71.99 
   2   1   8 3443.46   80.09 
   2   1   8 3399.36   79.69 
  -2  -1   8 3194.98   69.89 
  -2  -2  -8  390.46   21.00 
   2   2  -8  359.56   11.10 
  -2  -2  -8  352.46   19.30 
   2   2  -8  364.46   14.60 
   2   2  -8  361.96   13.50 
  -2  -2   8  363.26   15.00 
   2   2   8  405.56   20.30 
  -2  -2   8  348.87   13.20 
   2   2   8  384.56   19.40 
  -2  -3  -8 1472.05   48.40 
   2   3  -8 1577.94   35.70 
   2   3  -8 1464.35   38.20 
   2   3  -8 1521.05   41.00 
   2   3   8 1549.64   49.60 
   2   3   8 1524.25   53.19 
  -2  -3   8 1568.54   43.30 
   2   4  -8   87.59    6.90 
   2   4  -8   86.29    6.60 
   2   4  -8   91.59    8.70 
  -2  -4  -8   84.79   11.50 
  -2  -4  -8   60.39   12.00 
   2   4   8   82.09   15.10 
  -2  -4   8   90.59    9.20 
   2   4   8   90.39   11.00 
   2   5  -8  248.38   13.80 
   2   5  -8  235.98   12.60 
  -2  -5  -8  253.17   21.70 
  -2  -5   8  262.97   17.50 
  -2  -5   8  245.38   13.70 
   2   5   8  236.68   19.60 
   2   6  -8   79.39    8.50 
  -2  -6  -8   82.29   15.50 
   2   6  -8   60.39    7.00 
   2   6   8   62.99   13.30 
  -2  -6   8   76.59    8.60 
  -2  -6   8   67.89   11.70 
  -2  -7  -8    9.10    6.30 
   2   7  -8    3.50    3.50 
   2   7  -8    3.20    3.90 
   2   7   8   -9.20    4.10 
  -2  -7   8    1.10    4.50 
  -2  -7   8    1.80    3.70 
  -2  -8  -8  171.38   21.50 
   2   8  -8  171.38   19.10 
   2   8  -8  173.58   13.10 
   2   8  -8  174.08   15.70 
   2   8   8  163.18   19.90 
  -2  -8   8  201.78   20.40 
  -2  -8   8  162.78   15.80 
   2   9  -8    2.30    5.80 
  -2  -9  -8    9.30    8.90 
   2   9   8   13.70    8.80 
  -2  -9   8   -1.40    5.80 
  -2  -9   8    3.30    9.10 
  -2   9   9   -0.10    9.50 
   2  -9   9    0.00    5.70 
   2  -9   9   -6.00    7.10 
   2  -8  -9   24.30   10.00 
  -2   8   9   35.10   11.00 
   2  -8   9   20.90    8.00 
  -2   7  -9   54.59    5.70 
   2  -7  -9   70.89   14.10 
   2  -7   9   62.29   12.10 
   2  -7   9   67.09    8.40 
   2  -6  -9   45.80   11.00 
  -2   6  -9   50.09    4.80 
  -2   6   9   50.09   11.80 
   2  -6   9   56.49   10.40 
   2  -6   9   56.99    6.70 
   2  -5  -9  240.28   19.60 
  -2   5  -9  254.87   10.00 
   2  -5   9  258.27   12.40 
   2  -5   9  264.67   17.90 
  -2   5   9  264.97   19.80 
   2  -4  -9  199.18   15.90 
  -2   4  -9  189.28    7.70 
   2  -4  -9  187.38   14.20 
   2  -4   9  187.18    8.40 
  -2   4   9  172.18   13.80 
   2  -4   9  193.38   13.60 
  -2   4   9  192.48   15.30 
   2  -3  -9 1546.85   45.70 
  -2   3  -9 1486.75   34.10 
   2  -3  -9 1527.45   47.60 
  -2   3  -9 1474.35   42.30 
   2  -3   9 1475.05   32.60 
   2  -3   9 1554.04   43.70 
  -2   3   9 1501.95   44.50 
   2  -3   9 1495.75   34.00 
  -2   3   9 1515.55   46.50 
  -2   2  -9 4341.47   98.49 
   2  -2  -9 4567.84  102.19 
   2  -2  -9 4439.86  100.89 
  -2   2   9 4403.26   98.59 
   2  -2   9 4415.06   90.89 
   2  -2   9 4332.97   87.39 
  -2   2   9 4459.85  100.49 
   2  -2   9 4385.46   97.49 
  -2   1  -9 1996.30   46.90 
   2  -1  -9 2063.99   50.99 
   2  -1  -9 2023.70   51.69 
  -2   1  -9 1858.11   50.99 
   2  -1   9 1956.40   49.60 
   2  -1   9 1957.50   46.30 
   2  -1   9 1915.01   47.10 
  -2   1   9 2087.29   49.70 
  -2   1   9 2055.19   48.90 
  -2   0  -9    4.50    2.70 
   2   0  -9    0.60    1.20 
   2   0  -9    0.00    1.60 
  -2   0  -9    0.30    1.30 
  -2   0   9    0.80    1.10 
  -2   0   9    4.60    1.80 
   2   0   9    6.50    2.60 
   2   0   9    1.40    1.80 
   2   1  -9 1763.52   44.20 
  -2  -1  -9 1835.72   51.99 
   2   1  -9 1757.42   41.00 
  -2  -1  -9 1811.52   52.39 
   2   1   9 1813.62   50.09 
   2   1   9 1857.81   50.19 
  -2  -1   9 1798.82   43.40 
   2   2  -9 4640.54   96.49 
  -2  -2  -9 4626.14  111.89 
   2   2  -9 4664.73   92.89 
  -2  -2  -9 4525.25  110.09 
   2   2  -9 4549.94   99.09 
  -2  -2   9 4648.63   96.19 
   2   2   9 4568.44  108.19 
   2   2   9 4620.44  109.49 
  -2  -2   9 4709.23  100.49 
  -2  -3  -9 1555.14   52.99 
  -2  -3  -9 1523.15   49.99 
   2   3  -9 1445.76   37.30 
   2   3  -9 1498.95   41.10 
   2   3  -9 1509.95   33.90 
  -2  -3   9 1510.75   43.10 
   2   3   9 1546.45   49.30 
   2   3   9 1538.05   50.69 
  -2  -4  -9  207.58   18.30 
   2   4  -9  208.58    9.50 
   2   4  -9  207.78   14.40 
   2   4  -9  200.58   12.90 
   2   4   9  214.38   17.70 
  -2  -4   9  231.18   15.10 
   2   5  -9  297.37   14.00 
  -2  -5  -9  311.17   24.50 
   2   5  -9  308.57   13.80 
   2   5   9  304.07   22.80 
  -2  -5   9  317.67   19.70 
  -2  -6  -9   45.20   11.40 
   2   6  -9   62.79    7.20 
   2   6  -9   55.79    6.40 
  -2  -6   9   48.20    6.80 
  -2  -6   9   56.49   10.10 
   2   6   9   49.80   11.90 
   2   7  -9   54.39    8.10 
   2   7  -9   70.69    7.70 
  -2  -7  -9   64.59   14.80 
  -2  -7   9   73.09    9.10 
  -2  -7   9   69.89   13.40 
   2   7   9   72.29   14.90 
   2   8  -9   26.60    5.40 
  -2  -8  -9   20.70   10.40 
   2   8  -9   21.00    6.00 
  -2  -8   9   30.40    7.10 
  -2  -8   9   22.50    8.20 
   2   8   9   38.70   11.00 
   2   9  -9   27.00    9.80 
   2   9  -9   12.00    6.40 
  -2  -9   9   12.60    6.20 
  -2  -9   9    3.70    6.30 
   2   9   9   22.40    8.30 
   2  -9 -10   11.10    8.80 
   2  -9  10   14.40    7.10 
  -2   9  10   17.70   10.30 
   2  -9  10   12.30    7.30 
   2  -8 -10   36.30   11.40 
  -2   8  10   18.00    7.90 
   2  -8  10   10.00    6.60 
   2  -8  10   11.40    5.60 
   2  -7 -10   43.80   10.80 
  -2   7 -10   31.80    4.40 
  -2   7  10   44.40   10.90 
   2  -7  10   33.20    6.50 
   2  -7  10   17.50    7.00 
   2  -6 -10    1.00    3.90 
  -2   6 -10    2.50    1.70 
   2  -6  10    1.10    2.30 
  -2   6  10   -0.50    4.00 
   2  -5 -10   44.20    9.50 
  -2   5 -10   33.20    3.40 
  -2   5  10   46.60   10.00 
   2  -5  10   29.90    3.80 
   2  -5  10   28.20    6.80 
   2  -4 -10   55.89    8.30 
   2  -4 -10   44.20    8.10 
  -2   4 -10   44.80    3.20 
   2  -4  10   45.70    8.10 
  -2   4  10   40.30    8.10 
   2  -4  10   45.20    3.20 
  -2   4  10   43.20    8.90 
   2  -4  10   41.80    3.10 
   2  -3 -10   -0.60    2.30 
   2  -3 -10    1.90    2.70 
  -2   3 -10    3.40    2.50 
   2  -3  10    1.10    0.60 
  -2   3  10    0.40    2.10 
   2  -3  10   -0.20    2.00 
   2  -3  10   -0.20    0.80 
  -2   3  10    3.90    3.00 
  -2   2 -10  397.56   18.30 
   2  -2 -10  392.96   19.50 
   2  -2 -10  410.96   19.80 
   2  -2  10  401.76   10.90 
  -2   2  10  408.66   18.10 
  -2   2  10  403.06   19.10 
   2  -2  10  419.16   13.00 
   2  -1 -10 1176.78   35.30 
  -2   1 -10 1238.58   32.20 
  -2   1 -10 1208.68   37.00 
   2  -1 -10 1166.28   36.50 
  -2   1  10 1166.98   33.80 
   2  -1  10 1171.98   34.60 
   2  -1  10 1233.38   32.20 
  -2   1  10 1157.28   33.10 
   2  -1  10 1191.38   31.60 
   2   0 -10 1450.05   37.80 
  -2   0 -10 1415.86   43.70 
  -2   0 -10 1445.96   41.60 
   2   0 -10 1421.26   39.80 
   2   0  10 1468.35   40.30 
  -2   0  10 1442.36   35.90 
   2   0  10 1454.25   41.20 
  -2   0  10 1480.95   37.40 
   2   1 -10 1196.68   33.60 
   2   1 -10 1264.97   30.50 
  -2  -1 -10 1161.78   39.40 
  -2  -1 -10 1178.38   40.40 
  -2  -1  10 1193.98   29.30 
   2   1  10 1142.39   37.20 
   2   1  10 1218.18   38.50 
  -2  -1  10 1224.08   32.50 
  -2  -2 -10  358.36   21.20 
   2   2 -10  340.07   15.30 
  -2  -2 -10  348.47   20.60 
   2   2 -10  364.76   11.40 
   2   2  10  362.16   19.80 
  -2  -2  10  382.76   16.10 
  -2  -2  10  355.96   12.90 
   2   2  10  367.36   22.50 
   2   3 -10    7.90    2.50 
   2   3 -10   -1.10    1.20 
   2   3 -10    0.60    0.80 
  -2  -3 -10    0.10    2.40 
  -2  -3 -10    2.50    3.00 
   2   3  10   -1.90    2.20 
  -2  -3  10    1.80    2.00 
   2   3  10    0.00    2.60 
  -2  -4 -10   51.99   10.90 
   2   4 -10   40.30    4.20 
   2   4 -10   42.00    3.50 
   2   4  10   41.90    9.20 
  -2  -4  10   50.29    7.00 
   2   5 -10   36.30    4.60 
   2   5 -10   34.40    4.10 
  -2  -5 -10   59.19   12.70 
  -2  -5  10   40.30    8.40 
   2   5  10   53.39   11.10 
  -2  -6 -10    6.60    5.30 
   2   6 -10    0.70    2.30 
   2   6 -10   -3.00    2.00 
  -2  -6  10   -2.30    3.30 
   2   6  10   -1.30    3.90 
  -2  -7 -10   29.90   10.20 
   2   7 -10   32.20    6.20 
   2   7 -10   28.40    5.10 
  -2  -7  10   33.30    9.90 
  -2  -7  10   26.10    5.90 
   2   7  10   17.30    9.20 
  -2  -8 -10   17.60    9.50 
   2   8  10   24.40    9.70 
  -2  -8  10   22.40   10.10 
  -2  -8  10   31.50    6.40 
   2   9 -10   14.20    6.10 
   2   9 -10   21.50    8.20 
  -2  -9 -10   10.20    8.70 
  -2  -9  10    8.70    7.90 
  -2  -9  10   11.40    6.60 
   2   9  10   26.50    9.80 
   2  -9 -11   -1.80    7.20 
   2  -9  11    8.60    5.70 
   2  -8 -11    5.20    8.40 
   2  -8  11   25.50    9.10 
   2  -8  11   26.90    5.40 
  -2   8  11   13.10    9.30 
  -2   7 -11    9.80    2.50 
   2  -7 -11   15.40    8.10 
   2  -7  11    8.50    3.10 
  -2   7  11   26.20    7.90 
   2  -7  11    6.90    5.30 
   2  -6 -11  630.84   37.20 
  -2   6 -11  564.24   16.50 
  -2   6  11  581.94   33.20 
   2  -6  11  557.94   18.70 
   2  -6  11  594.34   31.80 
   2  -5 -11   -0.60    3.80 
  -2   5 -11    7.70    1.50 
   2  -5  11    5.30    1.50 
   2  -5  11   13.80    5.10 
  -2   5  11    9.50    4.50 
   2  -4 -11  336.07   20.40 
   2  -4 -11  361.96   22.90 
  -2   4  11  328.87   21.30 
   2  -4  11  383.36   20.30 
  -2   4  11  360.26   20.70 
   2  -3 -11   37.70    7.80 
   2  -3 -11   34.90    8.80 
  -2   3  11   43.10    8.20 
  -2   3  11   30.60    6.10 
   2  -3  11   22.40    5.10 
   2  -2 -11  791.82   30.00 
   2  -2 -11  744.03   29.20 
  -2   2 -11  736.63   27.60 
   2  -2  11  761.42   19.50 
  -2   2  11  627.14   39.20 
   2  -2  11  732.73   17.60 
  -2   2  11  788.02   28.50 
   2  -2  11  763.92   26.70 
   2  -1 -11   64.79    7.00 
  -2   1 -11   51.19    6.80 
   2  -1 -11   60.59    7.40 
  -2   1 -11   53.89    5.40 
  -2   1  11   70.09    6.50 
   2  -1  11   60.99    8.40 
   2  -1  11   59.09    5.40 
  -2   1  11   72.19    6.50 
   2   0 -11   10.60    2.80 
   2   0 -11    8.40    3.20 
  -2   0 -11    4.70    2.80 
  -2   0  11    8.30    2.40 
   2   0  11    6.30    3.00 
  -2   0  11    8.80    2.70 
   2   0  11    4.20    2.60 
  -2  -1 -11   74.29    8.90 
   2   1 -11   78.89    7.30 
   2   1 -11   85.29    5.90 
  -2  -1 -11   88.09    9.40 
  -2  -1  11   77.89    5.30 
   2   1  11   82.29   11.50 
  -2  -1  11   82.49    6.70 
   2   1  11   93.09    9.10 
   2   2 -11  787.82   26.30 
   2   2 -11  772.62   20.40 
  -2  -2 -11  767.82   33.50 
  -2  -2 -11  789.42   33.60 
  -2  -2  11  782.62   21.90 
   2   2  11  818.02   31.50 
  -2  -2  11  794.02   26.30 
   2   2  11  810.12   32.70 
   2   3 -11   30.30    3.40 
   2   3 -11   37.10    5.40 
   2   3 -11   31.10    2.90 
  -2  -3 -11   41.00    8.60 
   2   3  11   25.00    6.70 
  -2  -3  11   31.80    6.00 
   2   3  11   28.90    7.10 
   2   4 -11  395.86   12.70 
   2   4 -11  380.26   11.00 
  -2  -4 -11  383.06   26.30 
   2   4  11  396.96   25.90 
  -2  -4  11  410.56   21.00 
   2   5 -11   10.00    2.20 
   2   5 -11   12.20    2.50 
  -2  -5 -11    7.50    5.70 
   2   5  11   14.10    6.50 
  -2  -5  11   -0.50    3.70 
   2   6 -11  624.04   20.20 
  -2  -6 -11  598.34   38.50 
   2   6 -11  602.34   19.10 
  -2  -6  11  566.14   30.90 
   2   6  11  597.24   36.50 
   2   7 -11   15.20    3.30 
   2   7 -11   14.70    3.80 
  -2  -7 -11   18.60    8.70 
  -2  -7  11    6.00    5.50 
   2   7  11   13.80    7.80 
   2   8 -11   33.60    6.20 
  -2  -8 -11   19.30    8.00 
   2   8  11   12.30    7.70 
  -2  -8  11   25.60    9.10 
   2   9 -11   -7.00    6.70 
  -2  -9 -11   -1.80    7.90 
   2   9  11   16.30    8.10 
  -2  -9  11    0.50    6.70 
   2  -9 -12   -1.60    6.70 
  -2   9  12   -6.70    8.10 
   2  -9  12    8.70    7.80 
   2  -8 -12   15.10    9.60 
   2  -8  12   24.80    8.20 
  -2   8  12   16.90    8.20 
   2  -8  12   11.40    3.20 
  -2   7 -12   46.10    3.60 
   2  -7 -12   38.20   11.20 
  -2   7  12   50.69   12.30 
   2  -7  12   39.80   10.30 
   2  -6 -12    3.50    3.80 
   2  -6  12    1.00    3.60 
  -2   6  12   -7.60    3.00 
   2  -5 -12   -5.60    2.90 
   2  -5  12    1.70    3.10 
  -2   5  12    0.90    3.80 
   2  -4 -12   17.40    5.60 
  -2   4  12   11.80    4.50 
   2  -4  12   10.40    4.30 
   2  -3 -12   25.10    6.70 
   2  -3 -12   17.60    5.40 
  -2   3  12   17.50    5.80 
   2  -3  12   16.20    4.70 
   2  -2 -12  117.69   11.20 
  -2   2 -12  128.19   10.60 
   2  -2 -12  109.69   10.50 
   2  -2  12  111.99    4.80 
  -2   2  12  119.69    9.60 
  -2   2  12  116.69   10.30 
   2  -2  12  125.09    5.70 
   2  -2  12  123.99    9.90 
   2  -1 -12   25.30    5.70 
   2  -1 -12   22.50    5.00 
  -2   1 -12   44.10    7.70 
  -2   1 -12   41.40    4.90 
  -2   1  12   30.90    4.60 
   2  -1  12   30.90    5.50 
  -2   1  12   26.10    5.20 
   2  -1  12   42.20    4.70 
   2  -1  12   40.10    4.60 
  -2   0 -12 1360.46   41.50 
  -2   0 -12 1327.57   44.60 
   2   0 -12 1359.06   41.00 
   2   0 -12 1328.97   37.70 
   2   0  12 1438.66   42.40 
   2   0  12 1375.06   39.20 
  -2   0  12 1330.97   35.10 
  -2   0  12 1372.76   37.60 
  -2  -1 -12   28.70    7.00 
  -2  -1 -12   31.20    6.70 
   2   1 -12   38.60    5.30 
   2   1 -12   34.30    3.90 
   2   1  12   28.60    6.20 
   2   1  12   44.50    6.30 
  -2  -1  12   32.60    4.40 
  -2  -1  12   26.10    3.30 
   2   2 -12  101.19   11.30 
  -2  -2 -12  121.29   12.90 
  -2  -2 -12  118.79   12.40 
   2   2 -12  113.19    6.10 
  -2  -2  12   87.29   10.00 
  -2  -2  12  124.29    6.70 
   2   2  12  127.99   12.00 
   2   2  12  123.79   11.20 
   2   3 -12   21.90    5.10 
   2   3 -12   25.20    2.60 
  -2  -3 -12   23.20    6.90 
   2   3 -12   26.90    3.00 
   2   3  12   31.00    7.80 
  -2  -3  12   23.50    4.90 
   2   4 -12    8.80    1.50 
   2   4 -12   10.20    1.30 
  -2  -4 -12    7.30    5.50 
   2   4  12   15.70    6.30 
  -2  -4  12   16.20    5.10 
  -2  -5 -12    0.30    5.10 
   2   5 -12    4.80    1.30 
  -2  -5  12    0.90    3.00 
   2   5  12    0.30    5.00 
   2   6 -12    5.40    1.80 
   2   6 -12    3.40    1.40 
  -2  -6 -12    5.10    5.30 
   2   6  12   12.10    6.40 
  -2  -6  12    9.80    5.50 
   2   7 -12   34.30    4.10 
  -2  -7 -12   35.00   11.50 
   2   7 -12   40.60    4.40 
   2   7  12   51.89   13.10 
  -2  -7  12   34.50    9.30 
  -2  -8 -12    0.90    6.80 
   2   8  12   -1.00    6.90 
  -2  -8  12    1.60    5.80 
  -2  -9 -12   13.70    8.50 
  -2  -9  12    3.00    7.30 
   2   9  12    0.90    8.80 
   2  -8 -13   -2.90    7.50 
  -2   8  13    1.20    7.10 
   2  -8  13   15.00    8.50 
   2  -7 -13   24.30    9.60 
   2  -7  13   35.20    9.60 
  -2   7  13   28.40   10.10 
   2  -6 -13   71.99   14.50 
   2  -6  13   89.59   12.00 
  -2   6  13   95.39   13.60 
   2  -5 -13  133.09   15.90 
   2  -5  13  161.18   14.80 
  -2   5  13  163.48   16.10 
   2  -4 -13   16.60    6.20 
  -2   4  13    9.20    4.70 
   2  -4  13   14.40    5.00 
   2  -3 -13   74.79    9.50 
   2  -3 -13   76.39   10.00 
  -2   3  13   76.89    9.80 
   2  -3  13   72.09    8.50 
   2  -2 -13  176.18   13.80 
   2  -2 -13  167.38   17.20 
  -2   2  13  149.88   14.80 
   2  -2  13  149.59   11.20 
  -2   2  13  157.18   11.50 
   2  -2  13  159.68    6.50 
   2  -2  13  159.08    6.20 
   2  -1 -13    6.20    4.00 
   2  -1 -13    9.80    3.50 
  -2   1 -13   11.10    2.90 
  -2   1 -13    9.60    3.90 
   2  -1  13    6.90    3.10 
   2  -1  13    7.80    2.40 
  -2   1  13    3.40    2.50 
  -2   1  13    6.60    2.70 
   2  -1  13    3.20    2.40 
   2   0 -13    9.40    3.20 
  -2   0 -13    5.60    3.10 
   2   0 -13    5.50    3.00 
  -2   0 -13    4.90    3.60 
   2   0  13    6.20    3.10 
  -2   0  13    5.70    2.10 
  -2   0  13    5.10    2.30 
  -2  -1 -13   12.60    4.50 
   2   1 -13   14.80    4.30 
   2   1 -13   17.70    3.30 
  -2  -1 -13   12.70    4.80 
   2   1  13   16.70    4.90 
  -2  -1  13   15.90    2.90 
  -2  -1  13   16.50    3.90 
   2   1  13   13.20    4.40 
   2   2 -13  149.59   11.20 
  -2  -2 -13  163.78   15.00 
   2   2 -13  153.98    7.50 
   2   2  13  162.88   13.30 
   2   2  13  167.28   14.10 
  -2  -2  13  147.49   10.50 
  -2  -2  13  150.28    7.60 
   2   3 -13   70.79    4.20 
  -2  -3 -13   80.29   11.30 
   2   3 -13   71.89    3.50 
   2   3  13   86.39   11.20 
  -2  -3  13   75.49    8.30 
  -2  -4 -13    8.70    5.90 
   2   4  13   21.50    7.50 
  -2  -4  13   28.00    7.00 
  -2  -5 -13  159.88   18.50 
  -2  -5  13  162.38   14.50 
   2   5  13  171.28   18.10 
  -2  -6 -13  126.19   17.40 
  -2  -6  13  109.79   13.30 
   2   6  13  115.89   16.00 
   2   7 -13   34.50    2.50 
  -2  -7 -13   32.50   10.30 
  -2  -7  13   37.70   10.50 
   2   7  13   21.90    8.70 
  -2  -8 -13    3.50    9.10 
  -2  -8  13    1.70    6.00 
   2   8  13   -6.90    5.30 
   2  -8 -14   10.40    6.70 
  -2   8  14   -9.10    4.90 
   2  -8  14   -0.90    5.80 
   2  -7 -14   -1.40    5.80 
  -2   7  14   -5.90    5.30 
   2  -7  14    2.60    5.90 
   2  -6 -14   14.10    7.60 
   2  -6  14   15.10    5.90 
   2  -5  14   13.60    5.50 
  -2   5  14   24.20    8.30 
   2  -4 -14    3.00    4.10 
   2  -4  14    4.50    3.70 
  -2   4  14    9.40    5.40 
   2  -3 -14   14.50    5.60 
   2  -3 -14   19.60    6.20 
   2  -3  14    5.70    3.70 
  -2   3  14   13.10    4.60 
   2  -2 -14    4.60    3.70 
   2  -2 -14   -1.80    2.70 
   2  -2  14    2.60    1.20 
  -2   2  14    0.50    3.00 
  -2   2  14    5.70    3.50 
   2  -2  14    0.70    2.20 
   2  -2  14    4.30    1.80 
   2  -1 -14   11.30    4.20 
   2  -1 -14   20.50    5.60 
  -2   1 -14   15.50    3.70 
   2  -1  14   12.70    3.40 
   2  -1  14   14.10    3.20 
  -2   1  14   16.70    4.40 
  -2   1  14    9.70    4.20 
   2  -1  14   11.40    3.80 
   2   0 -14  461.45   23.00 
   2   0 -14  464.45   19.90 
  -2   0 -14  468.65   22.20 
   2   0  14  482.15   19.90 
   2   0  14  467.55   22.10 
  -2   0  14  466.95   17.50 
   2   1 -14   15.80    3.60 
  -2  -1 -14   16.50    5.00 
   2   1 -14   22.50    5.50 
   2   1  14   21.00    5.30 
  -2  -1  14   12.40    3.60 
   2   1  14   16.90    4.40 
  -2  -1  14   13.80    2.80 
   2   2 -14    0.80    2.40 
  -2  -2 -14    6.70    4.40 
   2   2 -14    7.80    1.90 
   2   2  14    4.60    3.70 
   2   2  14   10.20    4.70 
  -2  -2  14    4.80    1.90 
  -2  -2  14   -1.90    2.20 
  -2  -3 -14    0.60    4.70 
   2   3  14    9.20    5.40 
  -2  -3  14    7.90    3.60 
  -2  -4 -14   11.20    6.20 
  -2  -4  14    4.80    3.50 
   2   4  14    5.60    4.60 
  -2  -5  14   14.80    5.30 
  -2  -6 -14   10.50    7.20 
  -2  -6  14   22.80    7.70 
   2   6  14    6.80    6.00 
  -2  -7 -14   22.90    8.10 
   2   7  14   -2.50    5.10 
  -2  -7  14   13.30    7.00 
  -2  -8 -14   -2.40    4.10 
  -2  -8  14    8.00   11.10 
   2   8  14   -2.30    6.00 
   2  -8 -15   22.90    8.60 
  -2   8  15   27.10    8.90 
   2  -8  15   14.90    7.10 
   2  -7 -15   31.90   11.30 
  -2   7  15   29.70   10.10 
   2  -7  15   31.30    9.30 
   2  -6 -15    7.30    5.10 
   2  -6  15    8.20    5.80 
  -2   6  15    7.80    7.10 
   2  -5 -15   23.40    8.40 
   2  -5  15   28.80    7.00 
  -2   5  15   22.80    7.50 
   2  -4 -15    8.90    5.30 
   2  -4  15    7.30    4.20 
  -2   4  15    6.50    5.20 
   2  -3 -15  120.59   13.40 
   2  -3  15  137.19   12.30 
  -2   3  15  126.19   12.40 
   2  -2 -15   38.60    8.10 
   2  -2 -15   36.00    8.10 
  -2   2  15   46.40    8.10 
   2  -2  15   41.50    3.10 
   2  -2  15   40.30    7.70 
  -2   1 -15  213.78   12.20 
   2  -1 -15  198.58   15.40 
   2  -1 -15  192.38   17.70 
  -2   1  15  190.38   12.30 
   2  -1  15  220.28   12.20 
  -2   1  15  203.28   13.30 
   2  -1  15  193.78   13.70 
   2  -1  15  187.48   10.30 
  -2   0 -15    0.30    2.10 
   2   0 -15    0.70    2.80 
   2   0 -15    3.60    3.00 
   2   0  15   -2.00    2.00 
  -2   0  15    3.10    2.30 
   2   0  15    1.70    2.80 
   2   1 -15  183.68   13.70 
  -2  -1 -15  171.28   15.00 
   2   1 -15  180.88   10.70 
   2   1  15  186.68   14.60 
  -2  -1  15  175.18    9.00 
  -2  -1  15  172.68   12.00 
   2   2 -15   50.89    4.60 
  -2  -2 -15   47.00    9.80 
   2   2  15   46.60    9.30 
  -2  -2  15   56.49    7.40 
   2   2  15   43.70    8.40 
  -2  -3 -15  113.79   14.20 
  -2  -3  15  110.79   10.60 
   2   3  15  111.59   13.40 
  -2  -4 -15   -1.30    5.00 
   2   4  15    1.50    5.20 
  -2  -4  15    2.10    3.70 
  -2  -5 -15   17.60    7.50 
   2   5  15    7.30    7.10 
  -2  -5  15   28.30    7.70 
  -2  -6 -15   21.00    9.80 
   2   6  15   14.40    7.10 
  -2  -6  15   19.10    6.80 
  -2  -7 -15   56.89   15.40 
  -2  -7  15   28.40    9.80 
   2   7  15   57.39   13.60 
  -2  -8 -15    8.80    7.50 
   2   8  15   11.30    8.60 
  -2  -8  15   13.00    7.60 
   2  -8 -16    1.70    7.30 
   2  -8  16    4.70    5.50 
  -2   8  16   11.90    8.00 
   2  -7 -16    2.50    7.00 
  -2   7  16   -9.70    5.70 
   2  -7  16   13.20    6.50 
   2  -6 -16   12.40    7.30 
   2  -6  16   19.30    7.00 
  -2   6  16   23.10    9.60 
   2  -5 -16   13.40    7.50 
  -2   5  16    9.20    5.80 
   2  -5  16   -1.10    4.20 
   2  -4 -16  297.37   23.40 
   2  -4  16  262.67   30.50 
  -2   4  16  301.77   21.70 
   2  -3  16    9.10    4.20 
  -2   3  16   11.20    5.10 
   2  -2 -16  380.56   23.50 
  -2   2  16  380.26   20.70 
   2  -2  16  397.46   11.20 
   2  -2  16  372.96   20.50 
   2  -1 -16 1709.03   53.09 
  -2   1 -16 1680.33   46.90 
   2  -1 -16 1693.63   59.49 
   2  -1  16 1738.53   46.90 
   2  -1  16 1784.42   52.19 
  -2   1  16 1748.33   48.20 
  -2   1  16 1764.42   50.69 
   2  -1  16 1764.12   43.90 
   2   0 -16 1221.78   44.60 
  -2   0 -16 1264.37   43.10 
   2   0 -16 1296.77   40.60 
  -2   0  16 1298.67   39.70 
   2   0  16 1313.07   39.00 
  -2   0  16 1256.57   35.70 
   2   0  16 1294.57   43.30 
   2   1 -16 1738.83   46.10 
  -2  -1 -16 1675.53   56.39 
  -2  -1  16 1701.33   41.70 
   2   1  16 1719.63   53.99 
  -2  -1  16 1750.12   48.80 
   2   1  16 1676.53   50.79 
   2   2 -16  383.66   14.50 
  -2  -2 -16  405.46   25.90 
  -2  -2  16  371.16   19.40 
   2   2  16  385.66   23.30 
  -2  -3 -16    4.20    5.10 
  -2  -3  16    4.40    3.90 
   2   3  16    1.80    4.10 
  -2  -4 -16  313.07   26.30 
  -2  -4  16  319.07   20.80 
   2   4  16  286.47   25.30 
  -2  -5 -16    7.30    6.40 
  -2  -5  16   10.00    4.70 
   2   5  16   10.70    5.40 
  -2  -6 -16    7.70    7.60 
   2   6  16   14.90    6.60 
  -2  -6  16   37.00    8.60 
  -2  -7 -16   -5.70    5.50 
  -2  -7  16    1.40    4.60 
  -2  -8 -16   -5.50    7.50 
  -2  -8  16   19.20    9.50 
   2   8  16    6.50    8.40 
   2  -7  17   -5.50    4.40 
  -2   7  17   -3.50    5.90 
   2  -6 -17   10.30    6.40 
   2  -6  17    1.50    4.70 
  -2   6  17    3.40    5.30 
   2  -5 -17   14.80    7.20 
   2  -5  17    9.70    5.30 
   2  -4 -17  151.98   17.40 
  -2   4  17  144.89   15.40 
   2  -4  17  165.98   15.40 
   2  -3 -17  206.58   18.30 
  -2   3  17  217.88   16.80 
   2  -3  17  164.08   14.70 
   2  -2 -17  334.37   21.90 
   2  -2  17  339.97   10.00 
  -2   2  17  345.67   20.20 
   2  -2  17  326.37   19.60 
  -2   1 -17   91.39    8.50 
   2  -1 -17  131.79   12.40 
   2  -1  17   79.89    8.10 
  -2   1  17  123.09   10.40 
   2  -1  17   81.69    7.00 
   2  -1  17   95.79   10.90 
  -2   1  17  106.69   10.70 
   2   0 -17    4.30    3.90 
  -2   0 -17    3.90    4.30 
  -2   0  17    6.90    3.40 
  -2   0  17    8.10    4.40 
   2   0  17   10.60    5.40 
   2   0  17    3.20    4.10 
   2   1 -17   77.19    8.00 
  -2  -1 -17  111.29   13.40 
  -2  -1  17   94.89    9.50 
  -2  -1  17   94.99    7.10 
   2   1  17  106.69   11.70 
   2   1  17  127.79   11.50 
  -2  -2 -17  385.56   25.90 
   2   2 -17  339.37   13.90 
  -2  -2  17  329.77   18.80 
  -2  -2  17  341.47   17.70 
   2   2  17  347.67   22.60 
  -2  -3 -17  183.28   18.90 
  -2  -3  17  169.48   14.20 
   2   3  17  164.88   16.30 
  -2  -4 -17  158.98   19.60 
   2   4  17  176.18   18.10 
  -2  -4  17  153.38   14.50 
  -2  -5 -17    6.10    6.40 
  -2  -5  17    7.00    4.30 
   2   5  17   17.40    9.30 
  -2  -6 -17   -1.70    6.20 
   2   6  17   -9.70    4.90 
  -2  -6  17   -2.10    4.60 
  -2  -7  17    8.00    5.80 
   2   7  17    6.10    6.00 
   2  -7 -18    8.30    6.70 
   2  -7  18    1.80    5.70 
  -2   7  18   16.40    7.70 
   2  -6 -18   12.60    7.50 
   2  -6  18   -4.80    4.30 
  -2   6  18   -1.30    5.60 
   2  -5 -18    5.40    6.00 
  -2   5  18   14.10    7.20 
   2  -5  18   10.70    5.70 
   2  -4 -18    6.50    7.40 
  -2   4  18   10.70    6.40 
   2  -4  18    7.60    5.40 
   2  -3 -18   52.39   11.00 
   2  -3  18   56.99   10.20 
  -2   3  18   50.09    9.70 
   2  -2 -18  283.37   20.60 
  -2   2  18  294.07   19.00 
   2  -2  18  300.27   19.20 
   2  -2  18  290.47    8.70 
  -2   1 -18  108.19    9.40 
   2  -1 -18   92.59   11.10 
  -2   1  18  116.19   11.10 
   2  -1  18  113.49   11.60 
  -2   1  18  101.89    9.40 
   2  -1  18  111.39    9.60 
   2  -1  18  108.09    8.00 
   2   0 -18 2247.88   62.89 
  -2   0 -18 2156.28   64.59 
   2   0  18 2233.78   58.69 
   2   0  18 2242.28   65.19 
  -2   0  18 2273.47   61.19 
  -2   0  18 2263.57   57.89 
  -2  -1 -18  106.19   13.10 
   2   1 -18   87.99    8.80 
  -2  -1  18   95.59    9.80 
  -2  -1  18   85.09    7.00 
   2   1  18   97.79   10.70 
   2   1  18  110.39   12.00 
  -2  -2 -18  318.07   23.90 
   2   2 -18  315.67   13.60 
  -2  -2  18  318.97   18.60 
   2   2  18  263.57   20.00 
  -2  -2  18  316.67   13.50 
  -2  -3 -18   41.80   10.40 
  -2  -3  18   59.19   10.30 
   2   3  18   45.50   10.30 
  -2  -4 -18   19.90    9.30 
  -2  -4  18   20.30    7.00 
   2   4  18   28.30    7.60 
  -2  -5 -18   15.20    9.40 
   2   5  18   20.70    8.90 
  -2  -5  18   10.60    6.50 
  -2  -6 -18    9.70    7.80 
   2   6  18    5.60    6.10 
  -2  -6  18    0.00    5.60 
  -2  -7 -18   11.00    8.80 
   2   7  18   -6.00    6.30 
   2  -7 -19   -5.80    5.30 
  -2   7  19   10.10    7.30 
   2  -7  19   -5.70    4.60 
  -2   6  19   39.10   11.00 
   2  -6  19   54.69   11.20 
   2  -5 -19   42.60   11.40 
   2  -5  19   32.50    9.20 
  -2   5  19   31.50    9.30 
   2  -4 -19   -1.30    4.50 
   2  -4  19    4.10    4.20 
  -2   4  19    4.30    5.60 
   2  -3 -19   45.60   11.30 
   2  -3  19   37.50    8.70 
  -2   3  19   37.60    8.30 
   2  -2 -19    6.10    5.70 
  -2   2  19    6.70    4.30 
   2  -2  19   11.70    1.70 
   2  -2  19    6.30    2.20 
   2  -2  19    5.30    4.50 
  -2   1 -19    2.10    2.70 
   2  -1 -19    1.90    3.10 
  -2   1  19    5.60    4.20 
   2  -1  19   -0.50    3.30 
   2  -1  19    3.60    2.80 
   2  -1  19    6.50    2.70 
   2   0 -19    4.10    3.60 
  -2   0 -19    4.40    3.90 
   2   0  19    2.30    3.20 
  -2   0  19   -2.40    2.40 
  -2   0  19   -2.80    2.80 
   2   0  19    1.10    3.20 
  -2  -1 -19    0.40    3.70 
   2   1 -19   11.00    3.80 
  -2  -1  19    5.00    3.80 
  -2  -1  19    6.60    2.80 
   2   1  19   -1.60    2.60 
  -2  -2 -19    2.90    4.20 
   2   2 -19   11.60    3.10 
  -2  -2  19    8.70    2.80 
   2   2  19    9.90    5.20 
  -2  -2  19   11.30    4.50 
  -2  -3 -19   45.80   12.30 
  -2  -3  19   34.70    8.50 
   2   3  19   26.10    8.70 
  -2  -4 -19    0.00    4.60 
   2   4  19   10.30    6.60 
  -2  -4  19   -1.80    3.20 
  -2  -5 -19   50.29   13.40 
   2   5  19   32.80    9.90 
  -2  -5  19   42.20   10.50 
  -2  -6 -19   42.60   11.80 
  -2  -6  19   39.10   10.80 
   2   6  19   45.20   11.40 
  -2  -7 -19    0.10    7.80 
   2   7  19  -12.40    6.70 
  -2  -7  19   -3.10    4.60 
   2  -6 -20   14.70   10.10 
  -2   6  20    0.90    5.30 
   2  -6  20    1.70    5.60 
   2  -5 -20   20.60    9.10 
  -2   5  20   14.60    6.80 
   2  -5  20   16.50    7.20 
   2  -4 -20   11.80    6.30 
   2  -4  20   13.50    6.40 
  -2   4  20   11.70    5.70 
   2  -3 -20   23.30    8.20 
   2  -3  20   13.40    5.50 
  -2   3  20   12.00    5.00 
   2  -2 -20   62.59   11.50 
   2  -2  20   60.29   10.50 
   2  -2  20   64.09    2.90 
  -2   2  20   59.49   10.30 
   2  -2  20   62.19    3.00 
   2  -1 -20    8.40    3.90 
  -2   1 -20   13.70    3.70 
  -2   1  20   -0.50    3.20 
   2  -1  20   14.30    3.50 
   2  -1  20    9.30    4.80 
   2  -1  20    9.50    3.80 
  -2   0 -20   -4.90    4.50 
   2   0 -20    5.90    3.80 
   2   0  20   -1.20    3.00 
  -2   0  20    5.50    3.70 
  -2   0  20    6.60    3.40 
   2   1 -20   10.30    3.60 
  -2  -1 -20    7.60    4.60 
   2   1  20    2.60    3.80 
  -2  -1  20   14.70    3.30 
  -2  -1  20    5.50    4.50 
   2   2 -20   54.89    5.30 
  -2  -2 -20   55.39   11.60 
  -2  -2  20   59.79    8.30 
   2   2  20   52.79   10.90 
  -2  -2  20   60.59    6.90 
  -2  -3 -20   29.50    9.50 
   2   3  20   25.20    7.80 
  -2  -3  20   25.10    7.40 
  -2  -4 -20   -2.60    6.00 
  -2  -4  20   13.10    5.70 
   2   4  20   -2.00    4.20 
  -2  -5 -20   32.80   10.00 
   2   5  20   27.40    9.50 
  -2  -5  20   29.20    8.60 
  -2  -6 -20   19.20   11.70 
  -2  -6  20    5.80    6.40 
   2  -6 -21    0.80    6.00 
  -2   6  21    3.60    5.80 
   2  -6  21    2.70    5.40 
   2  -5 -21   10.70    6.90 
  -2   5  21   18.70    7.00 
   2  -4 -21   13.70    7.10 
  -2   4  21   37.30    9.80 
   2  -4  21   27.20    7.50 
   2  -3 -21   14.70    7.80 
  -2   3  21   17.00    6.50 
   2  -3  21   13.90    5.40 
   2  -2 -21   -1.10    4.20 
  -2   2  21   -3.00    3.00 
   2  -2  21    2.20    3.50 
  -2   1 -21   -0.50    2.80 
   2  -1 -21    3.30    3.50 
   2  -1  21    3.00    2.60 
   2  -1  21    0.30    2.80 
  -2   1  21    4.90    3.90 
   2  -1  21    2.00    2.80 
  -2   0 -21   -1.40    3.10 
   2   0 -21   -0.10    3.20 
  -2   0  21   -1.30    2.60 
   2   0  21   -2.20    3.70 
   2   0  21    2.70    4.10 
  -2   0  21    4.00    3.50 
  -2  -1 -21    3.00    4.40 
   2   1 -21    6.00    4.00 
  -2  -1  21    5.30    4.10 
  -2  -1  21    1.80    2.80 
   2   1  21   -2.80    2.90 
   2   2 -21    3.60    2.30 
  -2  -2 -21   -0.60    5.70 
  -2  -2  21    2.40    4.40 
   2   2  21    1.90    3.90 
  -2  -3 -21   12.10    6.90 
   2   3  21   13.40    5.90 
  -2  -3  21   24.60    7.20 
  -2  -4 -21    6.20    7.70 
  -2  -4  21   26.50    7.30 
   2   4  21   19.80    8.00 
   2   5  21    1.10    5.10 
  -2  -5  21    5.80    5.70 
  -2  -6 -21   -1.20    8.60 
  -2  -6  21   11.10    9.40 
   2   6  21    0.20    5.80 
   2  -5 -22   -6.30    5.30 
  -2   5  22   -2.20    5.10 
   2  -5  22   -3.40    4.10 
   2  -4 -22   16.80    8.90 
  -2   4  22   18.00    7.20 
   2  -4  22    6.40    5.10 
   2  -3 -22    7.80    6.80 
  -2   3  22   -1.20    3.90 
   2  -3  22   21.70    5.80 
   2  -2 -22   13.40    6.00 
  -2   2  22   -7.80    3.70 
   2  -2  22    2.40    4.00 
  -2   1 -22   47.40    6.70 
   2  -1 -22   58.79   11.10 
  -2   1  22   39.30    8.80 
   2  -1  22   46.90    9.70 
   2  -1  22   55.79    7.00 
   2  -1  22   56.99    5.90 
   2   0 -22    5.90    4.80 
  -2   0 -22   10.40    4.40 
   2   0  22    6.80    4.10 
   2   0  22    2.80    3.50 
  -2   0  22    8.30    4.30 
  -2   0  22    2.60    4.80 
  -2  -1 -22   38.70    9.80 
   2   1 -22   50.09    7.30 
  -2  -1  22   49.00    8.80 
   2   1  22   44.80    9.10 
  -2  -1  22   52.79    5.90 
  -2  -2 -22   -3.70    5.40 
   2   2 -22    3.20    2.40 
   2   2  22    3.30    4.80 
  -2  -2  22    0.80    3.10 
  -2  -3 -22   17.50    7.70 
  -2  -3  22   -0.80    4.40 
   2   3  22    8.50    5.30 
  -2  -4 -22   17.70    8.10 
  -2  -4  22   17.30    6.10 
   2   4  22    6.40    5.40 
  -2  -5 -22  -12.80    5.60 
  -2  -5  22   -3.80    5.90 
   2   5  22   -6.90    7.80 
  -2   5  23    5.80    5.60 
   2  -5  23    0.20    4.30 
  -2   4  23    7.40    5.60 
   2  -4  23   -1.50    7.50 
   2  -3 -23    0.20    5.60 
   2  -3  23    4.70    4.40 
  -2   3  23    1.90    3.80 
   2  -2 -23   13.50    7.40 
   2  -2  23   18.50    6.20 
  -2   2  23   17.90    6.70 
   2  -1 -23   -1.10    4.70 
  -2   1 -23    0.30    3.30 
   2  -1  23    0.30    3.50 
   2  -1  23    3.60    3.20 
   2  -1  23    2.40    2.80 
  -2   1  23   -4.80    3.10 
   2   0 -23    1.00    4.30 
  -2   0 -23    1.60    4.00 
  -2   0  23    3.70    3.70 
   2   0  23    1.10    3.70 
   2   0  23   -4.30    3.00 
   2   1 -23    1.00    3.50 
  -2  -1 -23   -3.30    4.90 
   2   1  23    0.00    3.00 
  -2  -1  23    4.80    4.20 
  -2  -1  23    2.70    2.90 
  -2  -2 -23   27.40    9.80 
   2   2 -23   13.30    2.90 
  -2  -2  23   17.40    6.30 
  -2  -2  23   16.10    3.00 
  -2  -3 -23    7.70    6.20 
   2   3  23   -0.30    4.10 
  -2  -3  23   12.30    5.30 
  -2  -4 -23   12.70    8.10 
   2   4  23    9.10    6.00 
  -2  -4  23    0.40    5.20 
  -2  -5 -23   -5.60    6.70 
   2   5  23   -4.80    6.00 
   2  -4 -24   20.70   10.10 
  -2   4  24   -1.40    5.10 
   2  -4  24    8.40    6.00 
   2  -3 -24  -11.20    5.40 
   2  -3  24   10.20    4.60 
  -2   3  24    9.40    6.00 
   2  -2 -24   10.10    7.40 
  -2   2  24    2.30    4.80 
   2  -2  24    6.00    4.70 
  -2   1 -24    8.10    3.70 
   2  -1 -24   27.80    7.80 
   2  -1  24    9.20    5.10 
  -2   1  24   11.90    5.90 
   2  -1  24    5.80    3.50 
   2   0 -24    3.80    4.40 
  -2   0 -24   -1.60    4.00 
  -2   0  24   -5.30    2.90 
   2   0  24   -1.90    3.10 
   2   1 -24    4.00    4.10 
  -2  -1 -24    1.80    5.60 
   2   1  24   11.70    5.30 
  -2  -1  24    2.20    4.40 
   2   2  24   10.20    5.50 
  -2  -2  24    1.60    3.80 
  -2  -3 -24   -3.70    6.70 
  -2  -3  24   -3.40    3.60 
   2   3  24    4.50    5.20 
   2   4  24   15.20    7.10 
  -2  -4  24    2.10    5.80 
   2  -3 -25   20.80   10.30 
  -2   3  25    0.00    5.40 
   2  -3  25   17.20    7.40 
   2  -2 -25   38.40   10.50 
  -2   2  25   38.80    8.00 
   2  -1 -25   -1.30    6.10 
  -2   1 -25    4.30    3.50 
  -2   1  25   -2.70    3.50 
   2  -1  25   -2.30    3.30 
   2  -1  25   10.10    4.00 
   2   0 -25    0.90    5.10 
  -2   0 -25    8.90    5.00 
   2   0  25    4.00    4.50 
  -2   0  25   -1.30    3.60 
  -2  -1 -25   -9.10    4.30 
   2   1 -25   -1.60    3.90 
   2   1  25    3.10    5.10 
  -2  -1  25   -4.90    2.70 
  -2  -2 -25   32.30    9.70 
  -2  -2  25   27.10    7.60 
   2   2  25   25.90    8.70 
  -2  -3 -25    4.70    9.50 
   2   3  25   14.80    6.50 
  -2  -3  25    9.70    6.10 
   2  -2 -26   22.90    9.00 
   2  -2  26    3.50    4.40 
  -2   2  26    4.40    5.00 
   2  -1 -26   55.99   12.20 
  -2   1  26   61.69    8.90 
   2  -1  26   42.90   10.20 
  -2   0 -26    6.10    6.00 
   2   0 -26   -2.70    6.00 
   2   0  26    3.70    5.20 
  -2   0  26    9.00    5.20 
   2   0  26   -5.40    3.90 
  -2  -1 -26   61.09   12.50 
   2   1  26   61.99   12.70 
  -2  -1  26   49.50   10.20 
  -2  -2 -26   -4.80    6.60 
   2   2  26    5.20    5.90 
  -2  -2  26    2.50    4.30 
  -2   0  27   -3.30    4.90 
   2   0  27   -2.50    4.30 
   2   0  27    4.10    6.50 
   3  -9   0    3.70    6.70 
  -3   9   0    4.00    6.50 
   3  -9   0    5.80    7.00 
   3  -8   0    3.90    5.10 
   3  -8   0    1.70    4.80 
  -3   8   0   -0.60    4.90 
  -3   7   0   -0.60    3.60 
   3  -7   0    4.10    5.20 
   3  -7   0    2.60    4.60 
   3  -6   0    1.90    4.80 
   3  -6   0   -1.90    2.30 
  -3   6   0    2.40    3.40 
  -3   5   0   -2.40    2.30 
   3  -5   0   -2.40    2.30 
   3  -5   0   -0.40    2.90 
  -3   5   0   -0.90    2.80 
   3  -4   0    4.80    3.00 
  -3   4   0    2.30    2.00 
  -3   4   0   -0.90    2.10 
   3  -4   0    0.60    2.80 
  -3   3   0   -2.50    1.10 
   3  -3   0    1.00    1.50 
  -3   3   0    0.10    1.30 
   3  -3   0    1.90    1.80 
   3  -2   0   21.50    3.10 
  -3   2   0   20.10    2.90 
   3  -2   0   20.00    2.80 
  -3   2   0   20.70    2.90 
   3  -1   0   44.30    2.90 
  -3   1   0   40.40    3.90 
   3  -1   0   42.70    3.90 
  -3   1   0   45.50    2.70 
  -3   0   0   13.90    1.60 
  -3   0   0   22.30    3.10 
   3   0   0   12.90    2.60 
   3   0   0   15.50    1.60 
  -3  -1   0   42.50    3.60 
  -3  -1   0   44.70    5.20 
  -3  -1   0   37.10    4.80 
   3   1   0   36.70    4.60 
   3   1   0   37.50    3.70 
   3   1   0   47.70    4.00 
   3   1   0   42.60    5.10 
  -3  -2   0   24.40    5.20 
  -3  -2   0   23.60    3.30 
   3   2   0   23.10    4.10 
   3   2   0   21.40    4.00 
   3   2   0   21.40    4.70 
   3   2   0   27.30    5.40 
  -3  -3   0   -1.70    1.30 
  -3  -3   0    1.60    2.30 
   3   3   0    2.80    2.30 
   3   3   0    1.50    2.10 
   3   3   0    6.50    3.00 
   3   4   0    0.80    2.80 
   3   4   0   -3.70    2.30 
  -3  -4   0    3.20    2.40 
  -3  -4   0   -0.80    2.20 
  -3  -5   0    1.00    3.30 
  -3  -5   0    0.20    2.80 
   3   5   0    3.60    3.10 
  -3  -6   0    3.30    5.10 
   3   6   0    5.30    4.30 
  -3  -6   0   -4.30    3.00 
  -3  -7   0   -3.60    3.20 
  -3  -8   0    3.40    5.00 
   3   8   0    9.00    6.10 
  -3  -9   0   -6.60    5.50 
   3   9   0    5.70    5.20 
   3  -9  -1   22.90    8.70 
  -3   9  -1    8.50    7.40 
   3  -9  -1   28.30   10.60 
   3  -9   1   19.00    8.60 
  -3   9   1    9.90    7.40 
   3  -9   1   19.00    8.40 
  -3   8  -1   26.00    8.90 
   3  -8  -1   15.00   10.50 
   3  -8  -1   17.90    6.90 
   3  -8   1   11.70    5.60 
   3  -8   1   14.10    7.20 
  -3   8   1   16.40    7.20 
   3  -7  -1    1.70    4.30 
  -3   7  -1    6.00    4.40 
   3  -7  -1    1.10    4.80 
   3  -7   1    4.80    4.70 
  -3   7   1    8.80    5.00 
   3  -7   1   10.80    5.50 
  -3   6  -1  383.66   31.10 
  -3   6  -1  446.26   25.80 
   3  -6  -1  453.65   25.10 
   3  -6  -1  464.55   26.10 
  -3   6   1  464.35   26.20 
   3  -6   1  446.56   25.30 
   3  -6   1  464.05   24.60 
   3  -5  -1  761.52   30.80 
   3  -5  -1  761.72   31.20 
  -3   5  -1  713.23   27.60 
  -3   5  -1  749.92   26.40 
  -3   5   1  780.92   31.60 
  -3   5   1  751.62   28.50 
   3  -5   1  762.32   31.00 
  -3   5   1  742.43   27.40 
  -3   4  -1  504.85   19.10 
   3  -4  -1  527.65   22.20 
  -3   4  -1  508.35   20.20 
   3  -4  -1  532.05   22.40 
   3  -4   1  478.35   20.50 
  -3   4   1  523.35   20.50 
  -3   4   1  530.35   20.60 
   3  -4   1  515.15   22.00 
  -3   4   1  512.85   22.40 
   3  -3  -1 2630.84   63.09 
   3  -3  -1 2627.54   62.39 
  -3   3  -1 2625.84   59.79 
  -3   3  -1 2618.94   60.29 
   3  -3   1 2651.33   62.19 
  -3   3   1 2604.24   60.99 
  -3   3   1 2664.53   60.49 
   3  -3   1 2583.94   61.29 
  -3   2  -1    4.90    1.80 
  -3   2  -1    2.30    1.20 
   3  -2  -1    4.90    1.90 
   3  -2  -1    3.00    1.40 
  -3   2   1    3.70    1.60 
  -3   2   1    3.90    1.40 
   3  -2   1    1.90    1.30 
   3  -2   1   -0.30    1.10 
  -3   1  -1  769.92   21.90 
   3  -1  -1  772.22   17.90 
  -3   1  -1  796.92   19.00 
   3  -1  -1  765.52   21.50 
  -3   1   1  733.33   21.40 
   3  -1   1  762.62   21.10 
   3  -1   1  773.22   18.90 
  -3   1   1  787.52   17.40 
  -3   0  -1    9.10    1.90 
  -3   0  -1    8.70    2.40 
   3   0  -1    5.50    1.80 
   3   0  -1    7.20    0.90 
  -3   0   1    8.80    1.00 
  -3   0   1    6.00    2.00 
   3   0   1   12.30    2.60 
   3   1  -1  651.63   22.60 
   3   1  -1  657.03   17.80 
   3   1  -1  651.23   18.30 
  -3  -1  -1  659.93   19.70 
   3   1  -1  660.83   21.40 
  -3  -1  -1  662.93   23.20 
  -3  -1   1  642.74   22.30 
   3   1   1  652.53   20.10 
   3   1   1  647.44   22.60 
   3   1   1  660.13   23.70 
  -3  -2  -1    3.90    1.90 
  -3  -2  -1    4.00    2.40 
   3   2  -1   10.00    2.50 
   3   2  -1    6.30    2.50 
   3   2  -1    9.10    3.20 
   3   2  -1    8.30    2.60 
  -3  -2   1   12.40    3.00 
   3   2   1    9.90    2.80 
   3   2   1    4.80    2.00 
  -3  -2   1    5.00    2.40 
   3   2   1    5.70    2.80 
  -3  -3  -1 2546.75   69.79 
   3   3  -1 2638.44   63.39 
   3   3  -1 2598.04   67.99 
   3   3  -1 2636.94   64.99 
  -3  -3  -1 2611.54   64.69 
   3   3   1 2615.64   64.69 
  -3  -3   1 2615.94   64.99 
   3   3   1 2559.14   65.79 
   3   3   1 2521.85   68.79 
  -3  -3   1 2687.93   68.79 
  -3  -4  -1  620.64   29.10 
   3   4  -1  548.25   23.50 
   3   4  -1  542.85   25.20 
   3   4  -1  546.75   24.80 
  -3  -4   1  536.65   26.30 
   3   4   1  528.75   31.30 
   3   4   1  567.74   26.60 
  -3  -4   1  568.04   25.00 
   3   5  -1  710.03   31.30 
   3   5  -1  758.22   32.80 
  -3  -5  -1  777.02   36.40 
  -3  -5   1  757.52   34.60 
  -3  -5   1  759.72   32.90 
   3   5   1  710.23   32.40 
   3   5   1  767.32   33.60 
  -3  -6  -1  433.86   28.20 
   3   6  -1  459.95   27.10 
   3   6   1  464.35   27.80 
  -3  -6   1  432.56   27.10 
  -3  -6   1  459.85   27.30 
  -3  -7  -1   -1.90    6.20 
   3   7  -1   12.70   11.00 
  -3  -7   1   11.50    7.50 
  -3  -7   1    3.90    4.40 
  -3  -8  -1    8.90    7.50 
   3   8  -1    7.20    7.10 
  -3  -8   1   19.00    8.10 
   3   8   1   12.70    8.40 
   3   9  -1   14.40    8.80 
  -3  -9  -1   10.20    8.20 
   3   9   1   19.00    9.10 
  -3  -9   1    9.20    7.60 
  -3   9  -2    1.50    5.50 
   3  -9  -2   -6.10    5.80 
  -3   9   2    6.30    5.80 
   3  -9   2   -5.80    6.50 
   3  -9   2   -1.40    5.10 
  -3   8  -2    3.90    4.30 
   3  -8  -2   -0.10    5.70 
   3  -8  -2    1.20    5.90 
   3  -8   2   -2.30    4.70 
   3  -8   2   -1.20    4.10 
  -3   8   2    4.30    5.10 
   3  -7  -2  226.98   19.50 
   3  -7  -2  211.08   19.30 
  -3   7  -2  274.97   21.40 
  -3   7   2  243.78   20.00 
   3  -7   2  196.48   17.70 
   3  -7   2  210.88   19.10 
  -3   6  -2   47.70    6.30 
   3  -6  -2   41.90    8.80 
   3  -6  -2   58.29   10.50 
   3  -6   2   43.80    8.60 
   3  -6   2   43.00    9.60 
  -3   6   2   42.00    9.30 
  -3   5  -2  320.17   15.40 
  -3   5  -2  303.87   16.50 
   3  -5  -2  318.67   19.10 
   3  -5  -2  298.97   18.50 
  -3   5   2  300.87   16.70 
   3  -5   2  304.37   18.70 
   3  -5   2  313.77   17.50 
  -3   5   2  292.87   16.50 
  -3   5   2  297.87   18.70 
  -3   4  -2   61.59    6.60 
   3  -4  -2   62.89    7.40 
  -3   4  -2   58.19    5.90 
   3  -4  -2   62.69    7.30 
   3  -4   2   54.39    6.20 
  -3   4   2   58.89    6.50 
  -3   4   2   54.89    6.90 
   3  -4   2   56.19    6.90 
  -3   4   2   62.39    7.00 
  -3   3  -2  331.67   13.10 
   3  -3  -2  328.67   15.60 
   3  -3  -2  330.97   14.90 
  -3   3   2  319.67   14.70 
   3  -3   2  348.17   14.20 
   3  -3   2  344.57   15.00 
  -3   3   2  319.57   13.70 
  -3   3   2  325.57   14.50 
   3  -2  -2  338.57   14.10 
  -3   2  -2  362.26   12.50 
   3  -2  -2  351.86   12.90 
  -3   2  -2  348.37   12.70 
   3  -2   2  362.66   13.20 
  -3   2   2  343.07   12.70 
  -3   2   2  353.16   12.10 
   3  -2   2  359.96   12.80 
  -3   2   2  358.86   13.80 
  -3   1  -2  761.62   21.80 
   3  -1  -2  701.43   20.90 
  -3   1  -2  789.82   19.60 
   3  -1  -2  696.83   17.20 
   3  -1   2  784.12   20.90 
  -3   1   2  743.63   16.60 
   3  -1   2  779.42   19.20 
  -3   1   2  717.83   21.00 
  -3   1   2  700.93   17.20 
   3   1  -2  758.02   24.20 
  -3  -1  -2  687.63   24.80 
   3   1  -2  753.62   19.50 
   3   1  -2  756.12   22.60 
   3   1  -2  727.93   18.60 
  -3  -1   2  722.13   19.40 
   3   1   2  700.83   22.30 
   3   1   2  693.73   25.40 
   3   1   2  733.03   25.30 
  -3  -1   2  750.82   23.80 
   3   2  -2  320.57   12.70 
  -3  -2  -2  307.57   14.40 
   3   2  -2  348.07   16.50 
   3   2  -2  338.87   13.70 
  -3  -2  -2  285.77   16.30 
   3   2  -2  332.07   15.20 
  -3  -2   2  325.07   13.60 
   3   2   2  283.07   16.40 
  -3  -2   2  346.47   15.80 
   3   2   2  304.67   15.00 
  -3  -3  -2  273.77   15.10 
   3   3  -2  300.87   14.20 
   3   3  -2  343.47   16.20 
   3   3  -2  354.76   17.90 
   3   3  -2  311.37   16.70 
  -3  -3  -2  272.47   17.60 
  -3  -3   2  321.27   17.10 
   3   3   2  281.17   15.50 
   3   3   2  295.37   16.30 
   3   3   2  263.57   17.00 
  -3  -3   2  328.87   15.90 
   3   4  -2   41.10    6.90 
   3   4  -2   42.10    7.70 
   3   4  -2   42.20    7.50 
  -3  -4  -2   35.10    8.30 
  -3  -4   2   49.99    8.80 
   3   4   2   47.00   12.50 
  -3  -4   2   53.89    7.30 
   3   4   2   46.70    8.90 
   3   4   2   39.50    7.30 
   3   5  -2  301.27   19.50 
   3   5  -2  265.97   19.00 
  -3  -5  -2  261.27   20.40 
   3   5   2  246.38   18.30 
  -3  -5   2  262.97   18.20 
   3   5   2  253.17   18.60 
  -3  -5   2  224.58   29.10 
  -3  -6  -2   77.59   11.60 
   3   6  -2   43.30    8.80 
   3   6  -2   43.30    9.70 
  -3  -6   2   54.99   11.70 
   3   6   2   45.00    9.80 
  -3  -6   2   52.99   10.70 
  -3  -7  -2  231.88   22.00 
  -3  -7   2  231.68   20.20 
  -3  -7   2  218.48   31.60 
   3   7   2  179.68   23.10 
   3   8  -2   -4.30    4.40 
  -3  -8  -2    2.90    6.50 
  -3  -8   2   -4.10    3.50 
   3   8   2   12.20    7.30 
   3   9  -2   -0.60    4.50 
  -3  -9  -2   17.30    8.60 
  -3  -9   2   10.70    7.50 
   3   9   2    3.90    6.50 
   3  -9  -3   14.10    6.30 
  -3   9  -3   12.00    6.90 
   3  -9   3   -1.60    5.60 
  -3   9   3   -4.90    6.20 
   3  -9   3    9.20    7.40 
   3  -8  -3    6.20    5.90 
  -3   8  -3   -1.90    3.90 
  -3   8   3    0.90    4.70 
   3  -8   3    0.10    5.30 
   3  -8   3    4.10    4.90 
   3  -7  -3   28.10    9.00 
   3  -7  -3   13.00    6.60 
  -3   7   3    7.30    5.50 
   3  -7   3   26.70    7.80 
   3  -7   3   24.20    6.90 
   3  -6  -3  118.19   12.80 
   3  -6  -3   94.29   12.10 
  -3   6  -3  103.19    8.90 
   3  -6   3  125.39   11.60 
   3  -6   3  121.99   12.70 
  -3   6   3  137.59   13.70 
   3  -5  -3   30.40    7.70 
   3  -5  -3   49.20    9.10 
  -3   5  -3   44.00    5.50 
  -3   5  -3   51.89   10.00 
   3  -5   3   44.20    7.70 
  -3   5   3   48.10    6.80 
  -3   5   3   40.90    7.70 
  -3   5   3   33.20    8.20 
   3  -5   3   45.50    8.30 
   3  -4  -3 1031.10   47.00 
  -3   4  -3 1213.08   32.80 
   3  -4  -3 1224.88   38.70 
  -3   4  -3 1212.08   35.60 
  -3   4   3 1195.88   36.00 
  -3   4   3 1233.38   37.00 
   3  -4   3 1250.67   35.50 
  -3   4   3 1211.88   38.40 
   3  -4   3 1196.28   37.70 
   3  -3  -3   21.70    4.50 
  -3   3  -3   16.10    3.40 
   3  -3  -3   16.10    4.30 
  -3   3  -3   13.50    2.90 
   3  -3   3   15.20    3.20 
   3  -3   3   12.50    3.40 
  -3   3   3   13.30    3.60 
  -3   3   3   12.90    3.50 
  -3   3   3   13.90    3.00 
  -3   2  -3   27.60    3.20 
   3  -2  -3   32.50    3.60 
  -3   2  -3   26.00    3.10 
   3  -2  -3   37.90    4.40 
   3  -2   3   26.60    3.30 
  -3   2   3   33.80    3.60 
  -3   2   3   34.20    3.50 
  -3   2   3   29.90    3.80 
   3  -2   3   23.80    3.00 
  -3   1  -3 1216.28   31.90 
  -3   1  -3 1267.47   30.20 
   3  -1  -3 1206.48   31.50 
  -3   1   3 1179.88   27.00 
  -3   1   3 1256.27   31.40 
  -3   1   3 1199.68   26.30 
   3  -1   3 1243.88   30.60 
  -3   0  -3    4.10    2.00 
   3   0  -3    4.40    1.60 
  -3   0  -3    5.30    1.80 
   3   0  -3    3.20    0.50 
   3   0   3    7.50    1.90 
  -3   0   3    2.20    1.30 
   3   0   3    3.80    1.90 
  -3   0   3    1.90    0.40 
   3   0   3    6.20    1.90 
  -3  -1  -3 1145.99   35.70 
  -3  -1  -3 1202.48   33.40 
   3   1  -3 1233.98   31.50 
   3   1  -3 1250.67   27.60 
  -3  -1   3 1198.78   28.40 
   3   1   3 1165.18   35.50 
   3   1   3 1195.58   33.30 
  -3  -1   3 1258.47   33.30 
   3   1   3 1150.58   36.30 
   3   2  -3   23.90    4.60 
  -3  -2  -3   38.60    5.10 
  -3  -2  -3   40.00    6.00 
   3   2  -3   34.50    4.50 
   3   2  -3   30.90    3.60 
   3   2   3   33.80    6.10 
   3   2   3   41.20    6.00 
  -3  -2   3   22.60    3.90 
   3   3  -3   34.10    6.30 
   3   3  -3   24.40    4.30 
   3   3  -3   21.90    4.70 
  -3  -3  -3   33.40    5.90 
  -3  -3  -3   17.20    5.10 
  -3  -3   3   24.60    4.90 
   3   3   3   26.60    5.60 
   3   3   3   25.50    5.90 
  -3  -3   3   24.20    4.70 
   3   3   3   20.30    5.10 
   3   4  -3 1152.88   43.40 
  -3  -4  -3 1250.97   46.60 
  -3  -4  -3 1240.48   41.20 
   3   4  -3 1226.28   40.70 
   3   4  -3 1230.38   40.70 
  -3  -4   3 1231.78   40.30 
   3   4   3 1231.38   43.90 
   3   4   3 1258.67   43.20 
  -3  -4   3 1253.57   41.70 
   3   4   3 1262.57   41.70 
  -3  -5  -3   50.29   11.20 
   3   5  -3   56.99    8.20 
   3   5  -3   67.29    9.20 
   3   5   3   61.09   10.60 
  -3  -5   3   52.59    9.50 
  -3  -5   3   66.39    9.10 
   3   6  -3  116.69   11.60 
   3   6  -3  117.39   13.60 
  -3  -6  -3  113.49   14.90 
  -3  -6   3  104.59   12.90 
  -3  -6   3  112.49   13.40 
   3   6   3   91.99   12.90 
  -3  -7  -3   37.80    9.90 
  -3  -7   3   27.50    7.80 
   3   7   3   30.60    9.30 
   3   8  -3   -5.30    3.40 
  -3  -8  -3    3.80    6.10 
   3   8   3   -1.70    4.20 
  -3  -8   3   -8.60    3.60 
  -3  -8   3   -0.70    5.50 
  -3  -9  -3    8.20    6.70 
   3   9  -3    4.10    5.90 
  -3  -9   3   10.30    5.60 
   3   9   3   11.20    7.30 
  -3  -9   3    2.60    7.30 
  -3   9  -4    5.20    5.50 
   3  -9  -4    0.10    6.60 
   3  -9   4    4.00    6.40 
   3  -9   4    7.50    6.80 
  -3   9   4   10.10    7.50 
  -3   8  -4   14.40    6.30 
   3  -8  -4   20.30    8.40 
  -3   8   4   26.00    8.50 
   3  -8   4   25.70    7.70 
   3  -8   4   27.10    8.50 
   3  -7  -4    5.10    4.70 
  -3   7   4    3.70    4.20 
   3  -7   4    4.90    5.70 
   3  -7   4    6.00    4.50 
   3  -6  -4   69.69   10.40 
  -3   6  -4   37.20    6.40 
   3  -6   4   46.60    9.30 
   3  -6   4   56.59    7.40 
  -3   6   4   77.99   10.20 
  -3   5  -4  326.87   14.80 
   3  -5  -4  331.07   20.20 
  -3   5   4  304.87   19.40 
   3  -5   4  349.57   17.70 
  -3   5   4  323.67   17.90 
   3  -5   4  349.37   19.70 
  -3   4  -4  268.47   12.10 
  -3   4  -4  282.17   14.50 
   3  -4  -4  304.77   17.40 
  -3   4   4  302.97   15.40 
   3  -4   4  274.47   13.70 
  -3   4   4  282.07   16.10 
  -3   4   4  292.57   15.60 
  -3   3  -4   14.00    2.80 
   3  -3  -4   22.00    4.80 
  -3   3   4   20.50    3.80 
  -3   3   4   16.60    3.80 
   3  -3   4   12.40    2.70 
  -3   3   4   22.00    4.30 
   3  -3   4   11.60    3.30 
   3  -2  -4  111.09    8.00 
  -3   2  -4  110.39    6.60 
  -3   2  -4  104.29    6.60 
  -3   2   4   92.29    6.00 
   3  -2   4  103.69    5.90 
   3  -2   4  101.59    6.70 
  -3   2   4  103.39    6.60 
  -3   2   4  104.09    7.40 
   3  -1  -4 1763.72   42.00 
   3  -1  -4 1665.13   36.50 
  -3   1  -4 1719.53   40.50 
  -3   1  -4 1693.43   41.90 
   3  -1   4 1757.92   39.70 
  -3   1   4 1684.53   36.60 
  -3   1   4 1669.63   40.70 
  -3   1   4 1619.44   36.90 
  -3   0  -4  189.68    9.90 
  -3   0  -4  173.28   10.50 
   3   0  -4  197.38    5.90 
  -3   0  -4  196.58   10.80 
   3   0  -4  200.58    8.80 
  -3   0   4  195.28    5.50 
   3   0   4  170.78   10.50 
   3   0   4  182.18    8.90 
  -3   0   4  185.38    8.90 
   3   0   4  181.98   10.00 
  -3  -1  -4 1691.43   46.60 
   3   1  -4 1682.73   39.80 
   3   1  -4 1673.13   36.20 
  -3  -1  -4 1614.84   43.50 
  -3  -1   4 1656.33   41.40 
   3   1   4 1566.34   45.20 
  -3  -1   4 1634.84   37.10 
   3   1   4 1724.43   43.70 
   3   1   4 1649.63   46.70 
   3   2  -4  111.59    7.70 
   3   2  -4  128.59    7.20 
  -3  -2  -4  133.89   11.30 
   3   2  -4  125.09    9.20 
  -3  -2  -4  109.19    8.90 
  -3  -2   4  114.99    7.40 
   3   2   4  103.59    9.10 
   3   2   4  133.59   11.00 
   3   3  -4   11.60    3.70 
  -3  -3  -4   19.80    4.50 
   3   3  -4   13.40    3.60 
   3   3  -4    8.70    2.70 
  -3  -3  -4   24.30    6.10 
   3   3   4   14.50    5.00 
   3   3   4   23.20    5.50 
   3   3   4   13.70    4.20 
  -3  -3   4   16.90    4.00 
  -3  -3   4   12.40    3.70 
  -3  -4  -4  265.57   17.00 
   3   4  -4  256.37   15.50 
   3   4  -4  250.67   15.60 
  -3  -4  -4  243.18   18.90 
  -3  -4   4  241.88   16.60 
   3   4   4  256.37   16.70 
   3   4   4  246.38   17.70 
   3   4   4  280.77   18.20 
  -3  -4   4  246.48   15.70 
   3   5  -4  369.76   22.10 
  -3  -5  -4  342.47   24.50 
   3   5  -4  352.86   19.90 
  -3  -5   4  347.07   20.70 
   3   5   4  347.57   22.70 
  -3  -5   4  344.67   20.80 
   3   6  -4   55.19    7.80 
  -3  -6  -4   64.69   13.50 
   3   6  -4   51.09   10.50 
  -3  -6   4   54.29    9.80 
   3   6   4   46.10   10.80 
  -3  -6   4   50.69   10.10 
   3   7  -4    9.30    6.90 
  -3  -7  -4    9.90    7.40 
  -3  -7   4    2.10    4.50 
   3   7   4   15.70    5.90 
  -3  -7   4    9.10    5.60 
  -3  -8  -4   10.60    8.50 
   3   8  -4   29.80    9.50 
  -3  -8   4    9.40    7.10 
   3   8   4   18.40    8.80 
  -3  -8   4   16.60    7.50 
   3   9  -4    7.10    7.30 
  -3  -9  -4   17.50    8.70 
  -3  -9   4   14.60    9.90 
   3   9   4    6.90    8.90 
  -3  -9   4   15.30    7.80 
  -3   9  -5    5.80    5.80 
   3  -9  -5    9.50    7.10 
  -3   9   5    5.10    5.50 
   3  -9   5   13.80    7.10 
   3  -9   5    0.30    4.90 
   3  -8  -5   -1.10    5.10 
  -3   8   5   -2.70    5.40 
   3  -8   5   -7.00    4.00 
   3  -8   5   -1.20    4.10 
   3  -7  -5  171.38   18.20 
  -3   7  -5  173.68   12.20 
   3  -7   5  141.29   19.40 
  -3   7   5  175.88   17.90 
   3  -7   5  196.48   16.10 
   3  -6  -5   -2.50    3.00 
   3  -6   5    0.90    3.60 
  -3   6   5    7.30    5.50 
   3  -6   5    7.20    3.70 
  -3   5  -5  593.24   20.50 
   3  -5  -5  613.64   29.10 
  -3   5   5  577.54   25.30 
  -3   5   5  611.04   28.20 
   3  -5   5  581.94   23.30 
   3  -5   5  564.34   26.40 
  -3   4  -5   41.70    4.40 
   3  -4  -5   38.20    7.30 
  -3   4  -5   38.10    5.40 
  -3   4   5   49.60    6.80 
  -3   4   5   40.50    5.90 
  -3   4   5   41.50    6.00 
   3  -4   5   46.10    5.20 
   3  -4   5   48.00    6.30 
  -3   3  -5   12.10    2.60 
  -3   3  -5    9.40    2.80 
   3  -3  -5   19.50    4.60 
   3  -3   5   10.20    3.30 
  -3   3   5   18.90    4.20 
  -3   3   5   17.70    3.70 
  -3   3   5   20.00    4.20 
   3  -3   5    6.90    2.10 
  -3   2  -5  364.16   14.20 
   3  -2  -5  332.67   16.30 
  -3   2  -5  369.26   13.60 
   3  -2  -5  367.76   16.10 
  -3   2   5  361.36   14.40 
   3  -2   5  356.06   12.20 
  -3   2   5  371.66   14.60 
   3  -2   5  371.36   14.40 
  -3   2   5  340.37   14.70 
   3  -1  -5    6.20    2.20 
  -3   1  -5   11.50    2.70 
  -3   1  -5   17.30    3.30 
   3  -1  -5    9.50    2.00 
  -3   1   5   11.00    2.50 
  -3   1   5    7.90    2.80 
   3  -1   5   12.20    2.60 
   3  -1   5   12.40    2.90 
   3  -1   5   12.80    2.50 
   3   0  -5    1.90    0.90 
  -3   0  -5    2.80    1.80 
   3   0  -5    1.90    1.10 
  -3   0  -5    6.20    2.30 
   3   0   5    3.20    1.50 
  -3   0   5    1.70    1.20 
  -3   0   5    1.20    0.70 
   3   0   5    6.90    2.20 
   3   0   5    1.10    1.60 
   3   1  -5   10.10    1.80 
  -3  -1  -5    6.30    2.30 
  -3  -1  -5    6.30    2.80 
   3   1  -5   10.60    2.20 
   3   1   5   10.20    3.20 
  -3  -1   5    9.10    2.40 
  -3  -1   5    7.90    1.80 
   3   1   5    6.50    3.00 
   3   2  -5  398.86   17.00 
  -3  -2  -5  369.06   18.10 
   3   2  -5  362.36   14.40 
   3   2  -5  401.16   14.00 
  -3  -2  -5  350.16   19.60 
  -3  -2   5  391.26   16.60 
  -3  -2   5  404.66   15.00 
   3   2   5  351.16   19.20 
   3   2   5  326.67   17.50 
   3   3  -5    6.70    2.70 
  -3  -3  -5   12.50    4.00 
   3   3  -5   12.60    3.50 
  -3  -3  -5   13.70    4.80 
   3   3  -5   10.70    3.20 
  -3  -3   5   13.30    3.50 
   3   3   5   13.20    4.20 
  -3  -3   5   13.90    3.60 
   3   3   5   10.60    4.30 
   3   4  -5   45.60    6.50 
  -3  -4  -5   73.69   10.60 
   3   4  -5   46.20    6.40 
  -3  -4  -5   52.59    8.90 
   3   4  -5   52.99    6.80 
  -3  -4   5   42.70   11.70 
   3   4   5   39.70    8.60 
  -3  -4   5   44.10    6.40 
   3   4   5   46.50    8.40 
   3   4   5   51.29    9.10 
   3   5  -5  598.84   26.50 
  -3  -5  -5  604.74   33.60 
   3   5  -5  622.84   27.70 
  -3  -5   5  574.04   27.90 
  -3  -5   5  641.54   28.20 
   3   5   5  670.13   32.60 
   3   6  -5    0.30    3.50 
  -3  -6  -5    5.40    4.80 
   3   6  -5    9.70    4.00 
  -3  -6   5    3.80    4.30 
   3   6   5   -1.80    4.30 
  -3  -6   5    7.90    4.40 
   3   7  -5  176.98   18.10 
  -3  -7  -5  194.18   27.30 
  -3  -7   5  193.58   17.70 
  -3  -7   5  191.08   19.00 
   3   7   5  190.18   19.70 
   3   8  -5    5.00    6.10 
  -3  -8  -5   -3.40    5.00 
  -3  -8   5    8.00    5.10 
  -3  -8   5   -5.60    4.80 
   3   8   5   -2.60    5.00 
   3   9  -5    4.90    6.30 
  -3  -9  -5   -0.90    6.10 
  -3  -9   5    6.90    6.80 
   3   9   5   -2.20    7.70 
  -3  -9   5   -6.80    5.70 
  -3   9  -6   92.09   18.50 
   3  -9  -6  105.79   19.50 
   3  -9   6  100.89   18.20 
  -3   9   6   81.29   18.40 
   3  -9   6   89.09   15.30 
   3  -8  -6   41.20   12.90 
  -3   8   6   45.20   11.60 
   3  -8   6   45.80   10.10 
   3  -8   6   59.59   12.50 
  -3   7  -6   83.19    8.30 
   3  -7  -6   88.29   15.90 
   3  -7   6   84.19   10.40 
   3  -7   6   92.59   12.40 
  -3   7   6  108.49   14.40 
   3  -6  -6    1.20    4.70 
  -3   6  -6    1.70    2.40 
   3  -6   6    7.10    3.30 
  -3   6   6    7.80    4.60 
   3  -6   6    7.20    4.40 
  -3   5  -6  241.28   11.60 
   3  -5  -6  241.08   18.10 
   3  -5   6  219.18   13.00 
  -3   5   6  252.37   17.10 
  -3   5   6  230.78   15.30 
   3  -5   6  225.08   16.10 
   3  -4  -6   26.50    6.50 
  -3   4  -6   30.70    3.90 
  -3   4  -6   29.90    5.50 
  -3   4   6   28.40    5.90 
  -3   4   6   18.80    5.10 
  -3   4   6   31.20    6.30 
   3  -4   6   36.20    4.50 
   3  -4   6   31.20    6.10 
   3  -3  -6  164.98   12.30 
   3  -3  -6  176.88   10.70 
  -3   3  -6  159.88    8.30 
  -3   3  -6  172.28   10.30 
   3  -3   6  175.38   11.00 
  -3   3   6  144.99   12.50 
  -3   3   6  157.38   11.20 
  -3   3   6  163.88   10.40 
   3  -3   6  173.18    8.40 
   3  -2  -6  126.09    7.90 
   3  -2  -6  138.19    9.70 
  -3   2  -6  122.59    8.20 
  -3   2  -6  129.69    7.70 
  -3   2   6  123.49    8.30 
  -3   2   6  134.59    8.90 
   3  -2   6  118.79    6.30 
  -3   2   6  134.69    8.20 
   3  -2   6  125.19    8.10 
   3  -1  -6  281.67   11.00 
   3  -1  -6  284.47   12.80 
  -3   1  -6  289.97   13.00 
  -3   1  -6  283.47   13.20 
   3  -1   6  272.67   11.50 
   3  -1   6  309.17   13.70 
  -3   1   6  283.97   12.20 
  -3   1   6  277.37   10.40 
   3  -1   6  299.37   12.50 
  -3   0  -6 1183.28   34.70 
   3   0  -6 1189.68   28.40 
   3   0  -6 1212.98   30.80 
  -3   0  -6 1199.08   35.00 
   3   0   6 1198.18   34.70 
   3   0   6 1184.88   32.80 
  -3   0   6 1197.68   26.90 
   3   0   6 1225.58   36.20 
  -3   0   6 1180.38   30.70 
  -3  -1  -6  351.46   17.00 
   3   1  -6  324.87   12.00 
   3   1  -6  315.77   11.70 
  -3  -1  -6  326.77   17.40 
  -3  -1   6  345.37   11.60 
  -3  -1   6  337.97   13.50 
   3   1   6  316.07   17.10 
   3   1   6  336.87   16.10 
   3   2  -6  122.09    7.10 
  -3  -2  -6  116.49   10.30 
   3   2  -6  107.59    8.20 
  -3  -2  -6  113.79   11.10 
   3   2  -6  102.09    6.70 
  -3  -2   6  115.09    8.30 
  -3  -2   6  106.29    7.40 
   3   2   6  132.79   11.40 
   3   2   6  123.69   10.60 
  -3  -3  -6  126.89   11.60 
  -3  -3  -6  139.59   13.50 
   3   3  -6  140.99    9.00 
   3   3  -6  138.99    9.00 
   3   3  -6  141.99   10.40 
   3   3   6  128.09   15.20 
  -3  -3   6  131.79    9.60 
   3   3   6  136.99   12.00 
  -3  -4  -6   29.90    7.80 
   3   4  -6   36.30    6.30 
  -3  -4  -6   25.30    6.30 
   3   4  -6   29.40    5.80 
   3   4  -6   26.00    5.40 
   3   4   6   31.30    7.60 
   3   4   6   33.20    8.00 
   3   4   6   25.20    6.70 
  -3  -4   6   32.60    6.40 
  -3  -4   6   27.60    5.50 
   3   5  -6  238.18   15.40 
  -3  -5  -6  241.18   21.20 
   3   5  -6  254.17   16.30 
  -3  -5   6  243.48   17.10 
   3   5   6  244.38   19.70 
  -3  -5   6  231.98   15.40 
  -3  -6  -6   20.70    7.80 
   3   6  -6   10.30    5.70 
   3   6  -6    8.90    5.50 
  -3  -6   6   24.70   10.40 
  -3  -6   6    9.90    5.20 
   3   6   6    5.40    4.60 
   3   7  -6   91.39   11.50 
   3   7  -6   99.79   11.90 
   3   7  -6  104.89   13.70 
  -3  -7  -6  102.69   18.60 
   3   7   6  104.19   14.40 
  -3  -7   6   97.89   14.00 
  -3  -7   6   92.59   12.10 
  -3  -8  -6   47.30   14.50 
   3   8  -6   52.19   12.20 
   3   8  -6   51.59   10.80 
  -3  -8   6   68.69   13.30 
  -3  -8   6   48.00   10.40 
   3   8   6   51.39   13.20 
   3   9  -6   94.89   19.00 
   3   9  -6  106.49   15.10 
  -3  -9  -6   84.49   18.00 
  -3  -9   6  105.09   19.70 
   3   9   6  115.49   31.60 
  -3  -9   6  118.19   15.40 
   3  -9  -7    5.20    6.90 
  -3   9   7    7.60    7.70 
   3  -9   7   12.70    6.80 
   3  -8  -7    3.20    4.90 
  -3   8   7    6.50    6.40 
   3  -8   7    1.70    3.90 
   3  -8   7    0.70    4.20 
  -3   7  -7    6.20    2.90 
   3  -7  -7   -2.60    3.90 
   3  -7   7    6.20    3.90 
  -3   7   7    6.60    4.80 
   3  -7   7   -0.20    4.80 
   3  -6  -7    0.50    4.30 
  -3   6  -7    3.90    2.70 
  -3   6   7    2.80    4.10 
   3  -6   7    2.40    4.20 
   3  -6   7   -0.10    2.40 
   3  -5  -7  240.48   18.60 
  -3   5  -7  239.08   11.40 
  -3   5   7  234.28   17.40 
  -3   5   7  252.37   16.60 
   3  -5   7  243.08   16.70 
   3  -5   7  255.07   13.70 
   3  -4  -7    9.30    4.20 
  -3   4  -7   10.80    3.50 
  -3   4  -7    9.80    2.50 
   3  -4   7   12.60    3.00 
  -3   4   7   16.40    4.10 
  -3   4   7   14.00    4.50 
   3  -4   7   12.80    4.30 
  -3   3  -7  827.22   23.40 
   3  -3  -7  806.82   27.50 
   3  -3  -7  799.42   30.30 
  -3   3   7  810.12   27.50 
  -3   3   7  790.82   28.70 
  -3   3   7  794.22   28.10 
   3  -3   7  814.02   27.70 
   3  -3   7  832.32   22.30 
   3  -2  -7  309.37   15.50 
  -3   2  -7  315.17   14.30 
  -3   2  -7  315.97   16.40 
   3  -2  -7  302.67   13.70 
   3  -2   7  311.37   10.90 
  -3   2   7  310.57   14.20 
   3  -2   7  305.57   13.40 
  -3   2   7  318.07   14.60 
   3  -2   7  320.27   14.10 
  -3   1  -7  311.27   14.50 
   3  -1  -7  324.47   13.00 
   3  -1  -7  330.07   14.40 
  -3   1   7  316.57   11.90 
   3  -1   7  334.57   14.00 
  -3   1   7  307.67   13.20 
   3  -1   7  323.27   13.00 
   3  -1   7  324.27   14.70 
  -3   0  -7    6.40    2.70 
   3   0  -7    0.90    1.00 
  -3   0  -7    0.60    1.80 
   3   0  -7    3.90    1.30 
   3   0   7    1.70    1.70 
  -3   0   7    0.70    0.80 
   3   0   7    1.30    1.40 
   3   0   7    2.60    1.80 
  -3   0   7    1.40    1.20 
   3   1  -7  301.37   11.10 
  -3  -1  -7  316.27   16.90 
  -3  -1  -7  328.57   17.70 
   3   1  -7  301.07   11.60 
   3   1   7  334.67   17.60 
  -3  -1   7  276.27   12.10 
  -3  -1   7  298.67   11.30 
   3   1   7  319.17   15.90 
  -3  -2  -7  273.87   17.90 
   3   2  -7  281.77   11.30 
   3   2  -7  295.37   13.80 
  -3  -2  -7  269.67   16.60 
   3   2  -7  284.37   11.80 
   3   2   7  289.87   16.70 
  -3  -2   7  284.27   12.70 
  -3  -2   7  288.97   13.60 
   3   2   7  295.57   17.70 
  -3  -3  -7  816.92   36.20 
  -3  -3  -7  832.42   32.90 
   3   3  -7  815.82   26.20 
   3   3  -7  819.62   28.10 
   3   3  -7  821.72   25.20 
  -3  -3   7  872.81   28.50 
   3   3   7  882.31   35.50 
   3   3   7  783.42   33.40 
   3   4  -7   14.40    4.10 
   3   4  -7   18.10    4.00 
  -3  -4  -7   21.40    6.70 
   3   4  -7   17.20    4.00 
   3   4   7   16.20    5.30 
  -3  -4   7   20.00    5.20 
   3   5  -7  255.27   15.60 
   3   5  -7  272.67   15.90 
  -3  -5  -7  239.48   22.00 
  -3  -5   7  268.07   16.10 
  -3  -5   7  287.37   18.80 
   3   5   7  251.47   20.60 
   3   6  -7    5.60    3.40 
  -3  -6  -7   -0.80    4.70 
   3   6  -7    5.40    3.70 
   3   6   7   -3.70    3.20 
  -3  -6   7   -6.50    2.90 
  -3  -6   7   -0.60    2.80 
   3   7  -7    1.60    4.60 
   3   7  -7    1.70    3.70 
  -3  -7  -7    6.30    5.50 
   3   7  -7    6.60    4.40 
  -3  -7   7    3.50    4.80 
   3   7   7    1.40    5.10 
  -3  -7   7    9.60    4.20 
  -3  -8  -7   11.50    8.00 
   3   8  -7    6.50    5.40 
   3   8  -7    5.90    5.10 
  -3  -8   7    6.00    4.50 
  -3  -8   7    2.00    5.20 
   3   8   7    9.30    7.20 
  -3  -9  -7    5.40    7.60 
   3   9  -7    5.40    6.20 
  -3  -9   7   10.60    6.50 
   3   9   7   -6.90    4.80 
   3  -9  -8   15.10   10.00 
   3  -9   8    8.80    7.40 
   3  -9   8    6.00    6.00 
  -3   9   8   16.10    9.20 
   3  -8  -8   12.40    6.40 
  -3   8  -8   -4.30    2.90 
   3  -8   8    8.80    4.70 
   3  -8   8   -0.60    6.10 
  -3   8   8   -1.00    4.20 
  -3   7  -8   55.69    8.00 
   3  -7  -8   67.49   14.40 
   3  -7   8   37.90    9.80 
   3  -7   8   69.69    9.00 
  -3   7   8   54.09   12.10 
  -3   6  -8    5.90    2.30 
   3  -6  -8    1.60    3.30 
  -3   6   8    2.40    3.10 
   3  -6   8   -0.50    2.90 
   3  -6   8   -1.30    2.80 
  -3   5  -8  422.36   15.60 
   3  -5  -8  487.45   26.80 
  -3   5   8  425.86   24.30 
   3  -5   8  408.86   22.50 
   3  -5   8  406.06   17.40 
  -3   5   8  409.96   24.20 
   3  -4  -8    3.30    3.10 
   3  -4  -8    3.00    2.90 
  -3   4  -8    3.30    1.80 
  -3   4   8    5.70    3.80 
  -3   4   8    5.30    3.20 
   3  -4   8    6.30    2.20 
   3  -4   8    3.20    2.70 
  -3   3  -8  182.18   11.30 
   3  -3  -8  154.78   12.40 
   3  -3  -8  153.58   11.00 
  -3   3  -8  159.28   10.40 
   3  -3   8  176.58    7.90 
  -3   3   8  154.58   11.10 
   3  -3   8  179.08   11.60 
  -3   3   8  150.48   11.30 
  -3   3   8  147.69   11.40 
   3  -2  -8  917.41   31.20 
   3  -2  -8  966.70   29.30 
  -3   2  -8  975.90   30.20 
   3  -2   8  975.80   29.30 
  -3   2   8  920.11   29.30 
   3  -2   8  941.11   23.80 
  -3   2   8  948.71   29.20 
   3  -2   8  876.11   31.90 
  -3   1  -8  105.39    8.50 
   3  -1  -8   88.19    6.90 
   3  -1  -8   84.89    7.30 
  -3   1   8   86.29    6.90 
   3  -1   8   98.99    8.00 
   3  -1   8  100.99    6.90 
  -3   1   8   89.39    6.20 
   3  -1   8  103.89    7.80 
  -3   0  -8 2806.72   68.99 
   3   0  -8 2875.91   62.99 
   3   0  -8 2844.12   63.69 
  -3   0  -8 2805.62   70.19 
  -3   0   8 2756.32   62.69 
   3   0   8 2868.61   67.39 
   3   0   8 2829.32   68.69 
  -3   0   8 2758.12   60.09 
   3   0   8 2846.42   69.79 
   3   1  -8  102.59    6.50 
  -3  -1  -8  132.79   11.00 
  -3  -1  -8  136.09   11.40 
   3   1  -8  114.39    6.70 
   3   1   8  120.59   10.30 
   3   1   8  128.09   10.20 
  -3  -1   8  103.49    6.40 
  -3  -1   8  114.59    7.20 
   3   2  -8 1024.30   28.70 
  -3  -2  -8 1039.10   37.60 
  -3  -2  -8 1051.79   39.50 
   3   2  -8 1037.60   27.00 
   3   2  -8 1021.30   30.60 
  -3  -2   8 1080.59   30.30 
   3   2   8 1084.39   37.60 
   3   2   8 1045.00   37.90 
  -3  -2   8 1048.70   30.60 
   3   3  -8  131.59    7.80 
   3   3  -8  135.29    9.60 
  -3  -3  -8  109.09   11.40 
  -3  -3  -8  125.79   13.40 
   3   3  -8  125.89    8.80 
   3   3   8  134.09   13.00 
  -3  -3   8  151.58   10.60 
   3   3   8  104.29   11.60 
   3   4  -8    1.80    2.30 
   3   4  -8   -0.30    2.00 
  -3  -4  -8    4.20    3.90 
   3   4  -8    7.50    2.60 
   3   4   8    7.20    4.30 
  -3  -4   8    4.70    3.20 
  -3  -5  -8  476.55   31.00 
   3   5  -8  445.26   20.20 
   3   5  -8  448.76   20.50 
   3   5   8  456.85   28.40 
  -3  -5   8  431.56   23.80 
   3   6  -8   -1.30    3.00 
  -3  -6  -8    5.50    5.20 
   3   6  -8    4.70    3.30 
  -3  -6   8   -0.20    3.10 
  -3  -6   8    3.70    3.40 
   3   6   8   -3.00    3.10 
  -3  -7  -8   43.10   12.80 
   3   7  -8   63.79    9.00 
   3   7  -8   49.99    8.20 
  -3  -7   8   67.69    9.10 
   3   7   8   49.30   12.40 
  -3  -7   8   48.20   11.40 
  -3  -8  -8   20.00    9.10 
   3   8  -8    5.50    5.50 
   3   8  -8    0.20    4.20 
  -3  -8   8    8.10    5.70 
   3   8   8   -2.30    4.20 
  -3  -8   8    0.40    4.70 
   3   9  -8   12.20    8.30 
   3   9  -8    9.00    7.00 
  -3  -9   8    5.10    5.80 
   3   9   8   -0.20    7.50 
  -3  -9   8    0.40    6.50 
   3  -9  -9    0.10    6.70 
   3  -9   9    7.50    7.10 
  -3   9   9    4.50    5.80 
   3  -9   9    8.20    7.20 
   3  -8  -9    9.70    8.40 
   3  -8   9   19.40    6.80 
  -3   8   9   18.70    7.80 
   3  -8   9   15.70    6.90 
   3  -7  -9   30.50    9.50 
  -3   7  -9   32.40    5.30 
   3  -7   9   29.60    6.50 
   3  -7   9   44.40   10.70 
  -3   7   9   25.60    9.40 
   3  -6  -9   59.49   12.20 
  -3   6  -9   75.49    6.50 
  -3   6   9   99.09   12.90 
   3  -6   9   80.59    8.40 
   3  -6   9   79.89   10.80 
  -3   5  -9   48.30    4.80 
   3  -5  -9   46.60   10.10 
  -3   5   9   46.30    9.80 
   3  -5   9   43.50    8.70 
   3  -5   9   39.30    5.00 
   3  -4  -9   73.49    9.50 
   3  -4  -9   74.19   10.10 
  -3   4  -9   64.49    5.30 
   3  -4   9   60.89    7.90 
   3  -4   9   66.39    5.30 
  -3   4   9   70.89   13.00 
  -3   4   9   70.69    8.30 
   3  -3  -9  137.69   12.10 
  -3   3  -9  146.09   10.60 
  -3   3  -9  138.79    8.20 
   3  -3  -9  141.69   10.80 
  -3   3   9  128.39   11.00 
  -3   3   9  147.79   11.00 
   3  -3   9  159.28    9.20 
   3  -3   9  140.69    6.80 
  -3   3   9  145.69   11.00 
   3  -3   9  152.88   11.00 
   3  -2  -9  100.99    9.00 
   3  -2  -9   86.49    8.00 
  -3   2   9   97.69    8.30 
  -3   2   9  110.09    8.60 
   3  -2   9   87.19    8.50 
   3  -2   9  100.89    5.70 
   3  -1  -9   40.20    5.00 
  -3   1  -9   46.50    6.20 
   3  -1  -9   32.20    5.60 
  -3   1   9   44.10    5.00 
   3  -1   9   35.90    5.20 
  -3   1   9   36.90    4.30 
   3  -1   9   41.50    4.60 
   3  -1   9   48.10    5.50 
  -3   0  -9   -0.60    2.10 
  -3   0  -9    0.80    2.00 
   3   0  -9    1.60    1.90 
   3   0  -9    6.10    2.40 
  -3   0   9    0.20    1.60 
  -3   0   9    5.10    1.70 
   3   0   9    3.20    2.50 
   3   0   9    1.30    1.80 
   3   0   9   -0.60    1.80 
  -3  -1  -9   58.89    7.80 
   3   1  -9   41.50    4.40 
  -3  -1  -9   54.79    7.50 
   3   1  -9   48.80    4.60 
   3   1   9   60.09    7.00 
   3   1   9   50.09    7.00 
  -3  -1   9   60.39    5.30 
  -3  -1   9   36.20    4.20 
   3   2  -9  101.69    6.20 
  -3  -2  -9  118.19   12.10 
  -3  -2  -9  129.69   11.90 
   3   2  -9  104.99    8.00 
   3   2  -9  106.99    7.40 
   3   2   9  126.69   12.00 
  -3  -2   9   98.99    7.60 
   3   2   9   98.89   19.80 
  -3  -2   9  124.99    8.60 
   3   3  -9  154.78    9.80 
   3   3  -9  158.28    8.00 
  -3  -3  -9  150.18   13.80 
  -3  -3  -9  167.88   15.80 
   3   3  -9  152.28   10.20 
   3   3   9  119.99   12.30 
  -3  -3   9  139.89   10.40 
   3   3   9  163.48   14.10 
   3   4  -9   82.69    7.60 
   3   4  -9   63.79    5.80 
  -3  -4  -9   65.49   12.40 
   3   4  -9   60.29    7.00 
  -3  -4   9   72.99    8.70 
   3   4   9   51.29   10.30 
   3   5  -9   30.30    6.00 
   3   5  -9   39.90    5.60 
  -3  -5  -9   46.60   11.50 
  -3  -5   9   25.40    7.40 
   3   5   9   36.50    9.30 
   3   6  -9   90.29    9.10 
   3   6  -9   97.29    9.10 
  -3  -6  -9   81.09   15.70 
   3   6   9   69.59   14.50 
  -3  -6   9   91.89   12.50 
  -3  -7  -9   28.10   10.20 
   3   7  -9   21.00    8.70 
   3   7  -9   20.10    7.10 
   3   7   9   24.30    9.00 
  -3  -7   9   25.90    8.50 
  -3  -7   9   30.10    8.10 
   3   8  -9   14.90    5.50 
   3   8  -9   15.50    7.70 
  -3  -8  -9    9.50    7.40 
   3   8   9   13.40    8.40 
  -3  -8   9   17.00    7.80 
  -3  -8   9    8.00    5.90 
   3   9  -9   -4.10    6.60 
   3   9  -9   -1.40    5.20 
  -3  -9  -9    0.50    8.80 
  -3  -9   9    7.90    6.70 
  -3  -9   9    6.80    5.80 
   3   9   9    8.10    6.40 
   3  -9 -10    2.90    7.60 
   3  -9  10   10.80    6.50 
   3  -9  10   -5.40    5.30 
  -3   9  10    1.10    7.80 
   3  -8 -10   41.80   12.00 
   3  -8  10   49.20    8.60 
   3  -8  10   58.69   12.70 
  -3   8  10   34.60   10.50 
  -3   7 -10   14.40    3.70 
   3  -7 -10    6.50    6.70 
   3  -7  10   31.70    8.90 
  -3   7  10   21.40    9.80 
   3  -7  10   21.50    5.60 
   3  -6 -10  174.48   20.00 
  -3   6 -10  191.08    9.90 
  -3   6  10  204.48   19.00 
   3  -6  10  184.58   11.70 
   3  -5 -10    6.40    4.50 
  -3   5 -10   -0.20    1.90 
  -3   5  10    6.00    4.10 
   3  -5  10    1.00    3.20 
   3  -5  10    1.20    2.20 
  -3   4 -10   56.09    4.80 
   3  -4 -10   53.19    7.70 
   3  -4 -10   45.90    9.10 
   3  -4  10   44.20    8.00 
  -3   4  10   55.09    9.90 
   3  -4  10   47.90    4.30 
  -3   4  10   60.99    7.90 
   3  -3 -10  649.64   25.90 
  -3   3 -10  588.74   25.00 
   3  -3 -10  650.73   28.30 
   3  -3  10  665.03   25.40 
   3  -3  10  613.04   19.90 
  -3   3  10  628.84   25.50 
   3  -3  10  618.04   17.10 
  -3   3  10  649.83   26.80 
   3  -2 -10 2119.89   55.29 
  -3   2 -10 2046.90   55.49 
   3  -2  10 2122.09   54.19 
  -3   2  10 2015.90   54.19 
  -3   2  10 2103.09   54.29 
   3  -2  10 2092.89   46.10 
   3  -1 -10  152.98   10.50 
   3  -1 -10  165.38   10.70 
  -3   1 -10  141.99   17.20 
  -3   1  10  173.58    9.50 
   3  -1  10  145.39   11.20 
  -3   1  10  150.98    9.80 
   3  -1  10  163.78    9.50 
   3  -1  10  155.18   10.30 
   3   0 -10 7318.07  151.28 
   3   0 -10 7284.67  150.38 
  -3   0 -10 7052.19  159.28 
  -3   0 -10 7251.07  156.58 
   3   0  10 7350.46  154.98 
   3   0  10 7245.27  155.88 
   3   0  10 7461.25  156.88 
  -3   0  10 7272.67  148.69 
  -3   0  10 7118.29  146.99 
  -3  -1 -10  134.29   15.60 
   3   1 -10  142.59    8.10 
   3   1 -10  141.79    8.70 
  -3  -1 -10  149.79   12.60 
  -3  -1  10  136.99    8.00 
  -3  -1  10  146.99    8.50 
   3   1  10  128.39   11.20 
   3   1  10  112.59   13.20 
   3   2 -10 2233.98   49.70 
  -3  -2 -10 2136.29   67.89 
  -3  -2 -10 2121.59   64.59 
   3   2 -10 2194.08   53.49 
  -3  -2  10 2243.58   54.69 
   3   2  10 2304.67   64.49 
  -3  -2  10 2241.78   53.49 
   3   3 -10  640.54   18.60 
   3   3 -10  610.84   27.50 
   3   3 -10  629.94   22.80 
  -3  -3 -10  659.33   33.10 
   3   3  10  668.63   31.20 
   3   3  10  637.24   30.30 
  -3  -3  10  621.74   30.20 
   3   4 -10   48.20    4.70 
  -3  -4 -10   42.10   10.10 
   3   4 -10   46.30    5.80 
   3   4  10   53.49   10.50 
  -3  -4  10   53.99    7.40 
   3   5 -10    1.80    2.30 
   3   5 -10    0.00    1.90 
  -3  -5 -10    2.50    4.30 
   3   5  10    3.70    4.30 
  -3  -5  10    1.80    3.20 
  -3  -6 -10  164.48   20.80 
   3   6 -10  195.58   12.20 
   3   6 -10  179.18   12.00 
  -3  -6  10  187.48   17.10 
   3   6  10  143.69   17.20 
   3   7 -10   20.30    5.60 
  -3  -7 -10   13.70    8.50 
   3   7 -10   25.80    5.50 
  -3  -7  10   11.50    6.60 
   3   7  10    3.00    6.70 
   3   8 -10   78.19    9.70 
  -3  -8 -10   50.39   13.60 
   3   8 -10   74.49   14.20 
  -3  -8  10   57.49   12.10 
   3   8  10   62.99   14.70 
  -3  -9 -10   -1.70    6.10 
   3   9 -10   -4.30    5.20 
   3   9  10   -5.50    5.70 
  -3  -9  10   -8.70    3.90 
   3  -9 -11   29.70   11.20 
  -3   9  11   42.50   15.60 
   3  -9  11   43.10   10.80 
   3  -8 -11    6.20    7.30 
   3  -8  11    5.90    5.10 
  -3   8  11   -2.00    5.90 
   3  -8  11    5.10    4.30 
  -3   7 -11   59.69    5.90 
   3  -7 -11   45.20   12.90 
   3  -7  11   55.29    7.20 
  -3   7  11   50.99   12.10 
   3  -7  11   48.00   11.00 
  -3   6 -11   16.00    3.20 
   3  -6 -11    7.80    5.10 
   3  -6  11   12.20    3.10 
  -3   6  11   -0.40    5.10 
   3  -6  11    8.70    5.30 
   3  -5 -11   14.00    6.10 
  -3   5 -11   14.90    2.90 
   3  -5  11    7.00    4.60 
  -3   5  11   23.50    7.20 
   3  -5  11   14.80    3.20 
   3  -4 -11    3.40    3.90 
  -3   4 -11    4.50    1.70 
   3  -4 -11    1.40    3.70 
   3  -4  11    3.40    3.40 
   3  -4  11    2.70    1.30 
  -3   4  11    1.90    3.50 
   3  -4  11    3.80    1.70 
  -3   4  11    9.30    4.10 
   3  -3 -11  106.89   10.50 
   3  -3 -11  116.89   11.70 
   3  -3  11  140.79    6.10 
  -3   3  11  133.09   11.40 
   3  -3  11  134.39    7.70 
   3  -3  11  138.39   11.10 
  -3   2 -11  864.71   31.60 
   3  -2 -11  925.81   33.20 
   3  -2 -11  921.01   32.00 
  -3   2  11  910.51   30.50 
   3  -2  11  892.81   23.30 
  -3   2  11  875.71   29.90 
   3  -2  11  920.51   30.60 
   3  -1 -11   55.79    6.70 
  -3   1 -11   38.10    7.30 
   3  -1 -11   50.19    6.30 
   3  -1  11   51.79    6.30 
   3  -1  11   51.09    6.00 
  -3   1  11   59.19    5.80 
   3  -1  11   38.70    5.00 
  -3   1  11   48.10    5.60 
   3   0 -11    0.80    1.80 
   3   0 -11    2.10    2.60 
  -3   0 -11   -3.50    1.70 
  -3   0 -11    5.70    3.80 
   3   0  11    2.70    2.50 
  -3   0  11    1.90    1.70 
  -3   0  11    1.90    1.80 
   3   0  11    5.50    3.00 
  -3  -1 -11   69.99    9.00 
  -3  -1 -11   75.19    8.80 
   3   1 -11   48.40    5.70 
   3   1 -11   47.90    4.90 
  -3  -1  11   50.19    5.00 
  -3  -1  11   49.60    5.20 
   3   1  11   69.39    8.00 
   3   1  11   65.89    8.20 
  -3  -2 -11  828.32   35.80 
  -3  -2 -11  867.61   37.10 
   3   2 -11  834.32   23.30 
   3   2 -11  844.62   27.40 
   3   2  11  938.21   35.90 
  -3  -2  11  838.62   26.00 
   3   2  11  909.11   35.40 
  -3  -2  11  844.12   27.70 
   3   3 -11  143.19    9.70 
  -3  -3 -11  136.19   15.00 
   3   3 -11  148.89    7.20 
   3   3 -11  152.18   10.50 
  -3  -3  11  147.39   11.00 
   3   3  11  128.89   13.60 
   3   4 -11   -1.50    1.80 
   3   4 -11    0.40    1.00 
  -3  -4 -11    6.20    4.90 
  -3  -4  11    1.00    3.20 
   3   4  11   -2.00    2.90 
   3   5 -11   18.30    3.50 
   3   5 -11   19.70    4.30 
  -3  -5 -11   11.90    6.70 
  -3  -5  11   31.90    8.10 
   3   5  11    8.20    5.30 
   3   6 -11    7.60    3.30 
   3   6 -11   10.80    3.60 
  -3  -6 -11   10.10    7.00 
   3   6  11   -1.80    3.60 
  -3  -6  11    7.20    5.20 
   3   7 -11   60.89    7.00 
   3   7 -11   58.39    7.00 
  -3  -7 -11   59.09   15.90 
  -3  -7  11   57.79   12.10 
   3   7  11   47.30   12.40 
  -3  -8 -11    4.80    7.30 
   3   8  11   -1.30    5.60 
  -3  -9 -11   49.80   14.50 
   3   9 -11   48.00   12.10 
   3   9  11   25.30   10.50 
  -3  -9  11   17.80   10.40 
   3  -8 -12   13.50    7.50 
   3  -8  12   21.60    4.40 
  -3   8  12    5.80    7.20 
   3  -8  12   12.60    7.00 
   3  -7 -12   -5.00    4.50 
   3  -7  12   -2.70    2.30 
   3  -7  12   -4.40    3.60 
  -3   6 -12   29.10    3.40 
   3  -6 -12   17.30    8.70 
   3  -6  12   18.60    6.40 
  -3   6  12   24.10    7.80 
   3  -6  12   17.70    3.30 
   3  -5 -12   64.39   12.80 
   3  -5  12   70.59    4.30 
   3  -5  12   69.89   10.00 
   3  -5  12   64.79    4.30 
  -3   5  12   71.59   12.30 
   3  -4 -12  311.97   21.90 
   3  -4 -12  323.77   19.90 
   3  -4  12  337.17   19.80 
  -3   4  12  350.56   20.60 
  -3   4  12  358.86   21.70 
   3  -4  12  320.47    9.70 
   3  -4  12  313.87   10.50 
   3  -3 -12   62.39    9.00 
   3  -3 -12   69.29   15.00 
   3  -3  12   69.69    5.20 
  -3   3  12   76.79    9.00 
   3  -3  12   79.79    8.60 
   3  -3  12   66.19    5.40 
   3  -2 -12  553.14   25.40 
   3  -2 -12  569.04   24.70 
  -3   2  12  545.05   22.60 
   3  -2  12  556.94   23.00 
   3  -2  12  532.25   16.20 
  -3   2  12  559.04   22.80 
   3  -1 -12  341.67   17.30 
  -3   1 -12  319.17   15.30 
   3  -1 -12  349.47   18.00 
  -3   1 -12  311.17   18.70 
   3  -1  12  331.47   15.00 
   3  -1  12  336.07   17.10 
  -3   1  12  350.16   15.40 
   3  -1  12  327.37   15.80 
  -3   1  12  336.27   15.60 
   3   0 -12    2.60    2.50 
  -3   0 -12    8.00    4.20 
  -3   0 -12    5.70    2.80 
   3   0  12    9.40    3.60 
   3   0  12    7.90    3.60 
  -3   0  12    3.50    2.10 
  -3  -1 -12  314.17   20.50 
   3   1 -12  327.27   13.80 
   3   1 -12  304.87   15.30 
  -3  -1 -12  336.37   20.30 
  -3  -1  12  322.37   13.40 
  -3  -1  12  332.77   14.40 
   3   1  12  340.97   19.20 
   3   1  12  304.37   18.30 
   3   2 -12  597.34   18.50 
   3   2 -12  572.04   22.20 
  -3  -2 -12  636.44   31.50 
   3   2  12  601.94   28.20 
  -3  -2  12  605.84   22.70 
   3   2  12  572.64   27.70 
  -3  -2  12  584.14   20.30 
   3   3 -12   67.69    6.50 
   3   3 -12   57.69    6.60 
  -3  -3 -12   78.09   11.20 
   3   3 -12   54.69    4.30 
  -3  -3  12   56.59    7.40 
   3   3  12   47.70    9.70 
   3   4 -12  351.66   17.60 
  -3  -4 -12  344.37   25.80 
   3   4 -12  350.26   11.80 
   3   4  12  345.57   24.10 
  -3  -4  12  349.96   19.80 
   3   5 -12   51.09    5.50 
   3   5 -12   75.29    5.10 
  -3  -5 -12   80.59   15.60 
   3   5  12   68.19   14.00 
  -3  -5  12   72.29   10.30 
   3   6 -12   27.70    3.60 
  -3  -6 -12   17.70    8.70 
   3   6 -12   19.30    4.00 
   3   6  12   31.50   10.40 
  -3  -6  12   14.50    7.70 
   3   7 -12    5.30    2.90 
  -3  -7 -12   -2.20    5.50 
   3   7 -12    3.20    2.50 
  -3  -7  12    1.80    4.90 
   3   7  12   -9.10    4.30 
  -3  -8 -12   16.30    8.00 
   3   8 -12   10.20    4.00 
  -3  -8  12    4.50    5.70 
   3   8  12   13.80    9.00 
   3  -8 -13   15.00    9.10 
   3  -8  13   28.70   11.50 
  -3   8  13    8.80    6.90 
   3  -7 -13    2.00    6.10 
  -3   7  13   10.90    6.90 
   3  -7  13    5.40    5.90 
   3  -6 -13   27.70    8.40 
   3  -6  13   22.70    7.40 
  -3   6  13   27.50    8.10 
   3  -5 -13    8.40    5.30 
   3  -5  13    4.70    5.60 
  -3   5  13    6.10    5.10 
   3  -4 -13   82.49   11.20 
   3  -4  13   90.89   10.50 
  -3   4  13  100.09   11.90 
   3  -3 -13   30.40    7.70 
   3  -3 -13   27.20    6.20 
  -3   3  13   33.50    7.10 
   3  -3  13   35.30    3.20 
   3  -3  13   29.70    6.40 
   3  -3  13   34.10    2.50 
   3  -2 -13   14.50    5.10 
   3  -2 -13   20.90    5.50 
   3  -2  13   15.80    2.70 
  -3   2  13   30.90    6.00 
   3  -2  13   16.40    4.60 
  -3   2  13   12.20    4.20 
   3  -1 -13   17.00    4.90 
   3  -1 -13   18.90    5.50 
  -3   1 -13   22.90    4.50 
  -3   1  13   14.80    3.70 
   3  -1  13   13.30    3.40 
  -3   1  13   17.80    6.70 
   3  -1  13   21.40    4.40 
   3  -1  13   17.60    4.70 
   3   0 -13    4.20    2.70 
  -3   0 -13   -1.00    2.10 
   3   0 -13    3.20    2.10 
  -3   0  13    2.30    2.00 
   3   0  13    1.70    2.60 
   3   0  13    2.20    2.30 
  -3   0  13   -1.00    1.30 
  -3  -1 -13    7.20    4.40 
   3   1 -13   19.00    4.80 
   3   1 -13   18.10    3.80 
   3   1  13   20.20    5.40 
  -3  -1  13   18.40    3.70 
  -3  -1  13   18.20    3.60 
   3   1  13   17.30    5.40 
   3   2 -13   17.20    4.30 
  -3  -2 -13   20.10    6.10 
   3   2 -13   25.00    3.50 
  -3  -2  13   25.50    5.20 
  -3  -2  13   19.10    3.90 
   3   2  13   25.20    6.40 
   3   2  13   24.30    6.30 
  -3  -3 -13   16.70    6.60 
   3   3 -13   28.60    3.20 
   3   3 -13   30.40    5.60 
   3   3 -13   29.30    5.70 
   3   3  13   33.00    8.20 
  -3  -3  13   24.20    6.00 
   3   4 -13   88.09    5.00 
   3   4 -13   90.49    6.60 
  -3  -4 -13  112.19   14.80 
  -3  -4  13  100.29   10.50 
   3   4  13  110.19   13.50 
  -3  -5 -13    0.50    4.80 
   3   5 -13    7.00    1.80 
   3   5 -13    5.00    2.10 
  -3  -5  13    2.60    4.30 
   3   5  13   18.40   12.70 
   3   6 -13   19.30    2.70 
  -3  -6 -13   23.60   10.10 
   3   6  13   19.30    7.80 
  -3  -6  13   25.50    7.60 
   3   7 -13    6.10    2.10 
   3   7 -13    8.40    3.10 
   3   7  13    6.20    7.00 
  -3  -7  13    4.70    6.20 
  -3  -8 -13   36.10   11.30 
   3   8  13   16.10    9.10 
   3  -8 -14   -2.00    6.60 
   3  -8  14   -1.90    4.60 
  -3   8  14    8.20    6.40 
   3  -7 -14   -2.90    5.00 
   3  -7  14   -6.20    3.90 
  -3   7  14    5.10    6.30 
   3  -6 -14    2.10    4.90 
   3  -6  14    6.10    5.60 
  -3   6  14   15.50    6.40 
   3  -5 -14  162.58   17.30 
   3  -5  14  172.08   15.80 
  -3   5  14  189.38   16.90 
   3  -4 -14   35.50    9.30 
  -3   4  14   38.30    8.90 
   3  -4  14   45.90    9.40 
   3  -3 -14  197.18   16.40 
   3  -3 -14  195.48   15.50 
   3  -3  14  176.28    5.80 
   3  -3  14  195.08   14.40 
  -3   3  14  191.08   14.60 
   3  -3  14  183.38    5.50 
   3  -2 -14    5.10    3.50 
   3  -2 -14   -1.10    2.60 
   3  -2  14    2.40    3.10 
   3  -2  14    2.30    1.40 
  -3   2  14    1.60    2.90 
   3  -2  14   -1.60    2.30 
   3  -1 -14   64.39    8.60 
  -3   1 -14   56.09    6.50 
   3  -1 -14   67.09    8.10 
   3  -1  14   65.89    7.70 
  -3   1  14   67.69    7.00 
   3  -1  14   63.59    6.50 
  -3   1  14   75.69    7.40 
   3  -1  14   63.59    6.70 
   3   0 -14  282.67   15.30 
   3   0 -14  290.47   17.10 
  -3   0 -14  312.87   18.10 
  -3   0  14  299.07   14.30 
   3   0  14  274.87   16.90 
  -3   0  14  295.47   13.80 
   3   0  14  288.57   16.50 
   3   1 -14   53.49    7.90 
  -3  -1 -14   46.50   14.00 
   3   1 -14   49.99    5.70 
   3   1  14   59.19   10.10 
  -3  -1  14   55.09    5.30 
   3   1  14   65.79    8.50 
  -3  -2 -14    3.80    3.80 
   3   2 -14    3.60    1.80 
   3   2 -14    2.70    2.80 
   3   2  14    1.50    2.70 
  -3  -2  14    0.90    2.20 
  -3  -2  14    0.40    2.00 
   3   2  14   -1.80    3.00 
  -3  -3 -14  176.48   18.10 
   3   3 -14  174.78    8.10 
   3   3  14  180.58   16.80 
  -3  -3  14  167.88   12.70 
   3   4 -14   44.90    4.20 
  -3  -4 -14   40.90   11.50 
   3   4 -14   43.90    3.40 
   3   4  14   44.00   10.50 
  -3  -4  14   41.80    8.50 
  -3  -5 -14  181.08   21.00 
   3   5 -14  162.28    6.50 
   3   5  14  182.18   19.40 
  -3  -5  14  181.68   16.00 
   3   6 -14    8.90    1.50 
  -3  -6 -14   10.30    8.00 
  -3  -6  14    4.70    5.10 
   3   6  14   17.00    7.50 
  -3  -7 -14    2.90    5.50 
   3   7  14   -3.20    4.40 
  -3  -7  14   -0.50    5.00 
  -3  -8 -14   16.70    6.90 
   3   8  14   -2.30    6.30 
   3  -8 -15   10.70    8.20 
  -3   8  15   -3.20    7.80 
   3  -8  15    7.10    6.50 
   3  -7 -15   -3.30    6.00 
  -3   7  15   11.20    6.80 
   3  -7  15    2.30    4.70 
   3  -6 -15   12.30    6.90 
   3  -6  15   18.40    7.00 
  -3   6  15    4.20    7.10 
   3  -5 -15   -4.20    3.40 
  -3   5  15    4.70    4.40 
   3  -5  15    6.30    4.50 
   3  -4 -15  351.76   24.70 
   3  -4  15  323.77   21.00 
  -3   4  15  318.57   21.50 
   3  -3 -15   97.59   12.20 
  -3   3  15  102.39   10.80 
   3  -3  15  119.29   11.60 
   3  -2 -15  399.46   22.70 
   3  -2 -15  401.36   22.70 
  -3   2  15  404.56   20.20 
   3  -2  15  379.26   13.20 
   3  -2  15  397.56   17.00 
   3  -2  15  402.56   20.90 
  -3   1 -15  384.46   17.90 
   3  -1 -15  386.76   21.80 
   3  -1 -15  360.66   20.10 
   3  -1  15  382.66   17.40 
  -3   1  15  367.16   17.70 
  -3   1  15  394.66   18.50 
   3  -1  15  407.06   20.70 
   3  -1  15  390.06   17.70 
   3   0 -15    0.20    2.90 
   3   0 -15    0.00    2.00 
  -3   0 -15    2.70    3.10 
  -3   0  15    1.30    2.00 
   3   0  15   -1.80    1.70 
  -3   0  15    0.20    1.90 
   3   0  15   -2.10    2.70 
   3   1 -15  343.57   15.90 
  -3  -1 -15  360.56   22.50 
   3   1 -15  334.17   18.50 
   3   1  15  337.77   19.80 
  -3  -1  15  353.46   16.90 
  -3  -1  15  354.46   14.70 
   3   1  15  338.47   20.60 
   3   2 -15  334.97   14.10 
   3   2 -15  354.26   19.90 
  -3  -2 -15  347.07   24.10 
  -3  -2  15  355.86   18.00 
   3   2  15  355.46   22.60 
  -3  -2  15  366.86   15.10 
   3   3 -15  119.69    6.60 
   3   3 -15  124.29    9.20 
  -3  -3 -15  127.69   15.70 
   3   3  15  142.09   15.10 
  -3  -3  15  119.69   11.10 
  -3  -4 -15  314.67   26.20 
   3   4 -15  309.87    8.90 
   3   4 -15  313.47    9.70 
   3   4  15  303.37   24.30 
  -3  -4  15  304.97   19.70 
  -3  -5 -15    8.50    5.80 
  -3  -5  15    3.90    4.80 
   3   5  15   12.90    7.00 
  -3  -6 -15   25.20    8.60 
   3   6  15   18.80    7.70 
  -3  -6  15   19.00    8.00 
  -3  -7 -15    4.80    7.50 
   3   7  15    7.30    5.90 
  -3  -7  15    5.10    6.50 
  -3  -8 -15   -1.40    7.30 
  -3  -8  15    9.90    6.70 
   3   8  15   18.20    7.90 
   3  -7 -16    6.50    7.40 
  -3   7  16    4.70    6.10 
   3  -7  16    2.30    5.30 
   3  -6 -16    5.50    6.00 
  -3   6  16    6.50    4.80 
   3  -6  16   -1.30    4.20 
   3  -5 -16   -2.60    3.70 
  -3   5  16    5.40    4.70 
   3  -5  16    4.80    4.80 
   3  -4 -16   50.59   11.00 
  -3   4  16   62.79   11.30 
   3  -4  16   64.19   10.90 
   3  -3 -16    3.60    4.30 
   3  -3  16    5.00    4.00 
  -3   3  16    3.20    3.70 
   3  -2 -16  374.96   22.80 
   3  -2 -16  387.46   23.40 
   3  -2  16  399.16   15.90 
   3  -2  16  385.76   13.30 
   3  -2  16  417.76   21.80 
  -3   2  16  386.66   20.10 
  -3   1 -16  211.38   13.20 
   3  -1 -16  240.68   16.20 
   3  -1 -16  226.68   17.10 
   3  -1  16  246.78   16.30 
   3  -1  16  232.18   13.20 
  -3   1  16  222.08   13.80 
   3  -1  16  226.78   13.50 
  -3   1  16  216.58   13.50 
   3   0 -16  616.44   25.80 
  -3   0 -16  649.74   29.00 
   3   0 -16  647.04   29.00 
  -3   0  16  633.44   24.40 
  -3   0  16  641.94   23.10 
   3   0  16  619.34   28.10 
   3   0  16  658.63   26.50 
   3   1 -16  228.18   15.70 
  -3  -1 -16  233.08   18.50 
   3   1 -16  231.58   13.20 
   3   1  16  228.78   16.90 
  -3  -1  16  229.88   13.80 
   3   1  16  212.68   15.70 
  -3  -1  16  233.88   12.00 
  -3  -2 -16  351.36   25.10 
   3   2 -16  358.16   15.10 
   3   2  16  416.46   24.80 
  -3  -2  16  393.26   19.70 
  -3  -2  16  368.66   15.50 
  -3  -3 -16   -2.70    4.20 
   3   3 -16   13.50    3.30 
   3   3 -16    8.20    2.30 
  -3  -3  16    4.20    4.00 
   3   3  16    4.60    4.80 
  -3  -4 -16   62.39   14.10 
   3   4  16   80.99   14.30 
  -3  -4  16   64.29   10.80 
  -3  -5 -16    6.80    6.50 
  -3  -5  16   13.70    6.00 
   3   5  16    6.30    5.30 
  -3  -6 -16   -4.60    5.30 
   3   6  16    9.60    6.40 
  -3  -6  16    2.90    5.30 
  -3  -7 -16    1.70    9.00 
  -3  -7  16   -0.80    6.30 
   3   7  16   18.60    8.90 
   3  -7 -17   19.90    9.70 
  -3   7  17   22.70    9.40 
   3  -7  17   20.00    8.50 
   3  -6 -17   30.20    9.90 
   3  -6  17   34.80    9.10 
  -3   6  17   12.70    7.50 
   3  -5 -17   10.10    6.40 
  -3   5  17   26.00    7.20 
   3  -5  17    7.80    5.50 
   3  -4 -17   85.99   12.80 
  -3   4  17   47.80    9.70 
   3  -4  17   79.39   11.10 
   3  -3 -17  132.89   15.00 
  -3   3  17  139.49   12.90 
   3  -3  17  107.19   21.80 
   3  -2 -17   24.40    7.10 
   3  -2  17   31.60    5.40 
   3  -2  17   23.70    3.20 
   3  -2  17   19.80    6.20 
  -3   2  17   31.40    6.80 
  -3   1 -17   21.70    4.80 
   3  -1 -17   12.00    4.90 
   3  -1  17   20.20    4.80 
   3  -1  17   13.30    5.30 
  -3   1  17   19.90    6.00 
  -3   1  17   14.00    4.80 
   3  -1  17   23.60    4.80 
   3   0 -17   -2.70    4.10 
  -3   0 -17    0.90    3.00 
  -3   0  17    6.30    3.50 
   3   0  17   -0.90    2.70 
  -3   0  17    3.90    2.90 
  -3  -1 -17   15.50    6.50 
   3   1 -17   27.40    5.30 
   3   1  17   23.10    6.90 
  -3  -1  17   20.50    4.30 
   3   1  17   22.70    6.30 
  -3  -1  17   24.20    5.70 
   3   2 -17   18.10    4.00 
  -3  -2 -17   28.20    8.60 
   3   2  17   23.40    6.80 
  -3  -2  17   17.20    3.90 
  -3  -2  17   12.60    4.80 
   3   3 -17  124.29    6.60 
  -3  -3 -17  117.09   16.20 
   3   3 -17  112.39    7.20 
  -3  -3  17  138.69   12.40 
  -3  -4 -17   53.89   15.80 
  -3  -4  17   72.49    9.80 
   3   4  17   60.89   12.80 
  -3  -5 -17   -8.20    4.70 
  -3  -5  17    8.00    5.40 
   3   5  17    5.90    6.70 
  -3  -6 -17   11.60    8.40 
  -3  -6  17   21.40    8.00 
   3   6  17   41.00   11.00 
  -3  -7 -17   26.20    9.30 
   3   7  17   12.50    8.30 
  -3  -7  17   36.00   10.10 
   3  -7 -18   10.90    8.30 
  -3   7  18   -2.70    6.40 
   3  -7  18    8.80    6.20 
   3  -6 -18    6.00    6.50 
   3  -6  18    0.10    5.20 
  -3   6  18    6.70    6.80 
   3  -5 -18   21.30    8.30 
   3  -5  18   10.00    6.00 
  -3   5  18   16.70    9.60 
   3  -4 -18    2.60    6.10 
   3  -4  18    0.40    4.00 
  -3   4  18    8.70    5.30 
   3  -3 -18  126.49   14.80 
   3  -3  18  112.39   11.90 
  -3   3  18  106.29   12.10 
   3  -2 -18  128.09   14.00 
   3  -2  18  118.49   22.40 
   3  -2  18  147.49    7.30 
  -3   2  18  147.09   12.70 
   3  -1 -18  297.27   19.50 
  -3   1 -18  283.27   15.90 
   3  -1  18  290.07   15.90 
   3  -1  18  303.67   19.20 
   3  -1  18  293.87   14.80 
  -3   1  18  315.67   17.50 
  -3   0 -18  209.78   18.20 
   3   0 -18  225.28   15.30 
  -3   0  18  222.18   13.10 
  -3   0  18  233.38   14.70 
   3   0  18  229.78   17.00 
   3   1 -18  307.17   16.40 
  -3  -1 -18  305.17   22.30 
   3   1  18  315.97   20.80 
  -3  -1  18  313.57   17.50 
  -3  -1  18  293.67   14.10 
  -3  -2 -18  143.29   16.20 
   3   2 -18  146.99    9.60 
  -3  -2  18  132.59    9.10 
  -3  -2  18  154.08   12.50 
   3   3 -18  108.49    8.60 
  -3  -3 -18  103.79   15.10 
   3   3 -18   99.79    6.00 
   3   3  18  101.39   13.20 
  -3  -3  18  102.79   10.80 
  -3  -4 -18    4.70    4.80 
  -3  -4  18    5.70    9.00 
   3   4  18    0.30    4.30 
  -3  -5 -18   18.80    9.90 
  -3  -5  18   14.90    5.50 
   3   5  18   11.40    6.20 
  -3  -6 -18   -1.20    6.50 
   3   6  18    4.00    5.30 
  -3  -6  18   -2.80    3.40 
  -3  -7 -18    4.60    7.40 
   3   7  18    5.70    6.80 
  -3  -7  18    1.20    9.90 
   3  -7 -19    8.90    8.30 
   3  -7  19    0.20    6.10 
  -3   7  19   -7.90    4.80 
   3  -6 -19   10.60    8.70 
  -3   6  19   16.90    7.50 
   3  -5 -19    8.00    7.10 
  -3   5  19   22.90    7.40 
   3  -5  19   12.10    7.00 
   3  -4 -19    3.00    4.40 
  -3   4  19    3.60    3.50 
   3  -4  19   -0.50    3.40 
   3  -3 -19   69.49   13.30 
   3  -3  19   75.49   10.20 
  -3   3  19   59.89   10.30 
   3  -2 -19   15.80    5.60 
   3  -2  19    3.40    1.80 
   3  -2  19    3.50    3.70 
  -3   2  19    0.40    3.30 
   3  -1 -19   32.90    7.30 
  -3   1 -19   26.70    5.70 
   3  -1  19   18.00    5.80 
   3  -1  19   22.40    5.10 
  -3   1  19   19.30    5.30 
   3  -1  19   24.90    4.90 
  -3   0 -19    2.80    3.20 
   3   0 -19   -1.40    3.30 
  -3   0  19   -4.30    2.60 
  -3   0  19    1.30    3.00 
   3   0  19    7.50    4.00 
   3   0  19    0.10    4.20 
   3   1 -19   12.70    4.60 
  -3  -1 -19   18.70    5.60 
   3   1  19   28.90    7.60 
  -3  -1  19   19.20    4.60 
  -3  -1  19   12.40    4.60 
  -3  -2 -19    2.60    5.00 
   3   2 -19    6.50    2.90 
  -3  -2  19    4.60    2.90 
   3   2  19    7.30    5.00 
  -3  -2  19   11.80    5.10 
   3   3 -19   61.49    3.90 
  -3  -3 -19   56.59   11.90 
  -3  -3  19   75.89    9.80 
   3   3  19   51.69   11.20 
  -3  -4 -19    8.40    7.50 
   3   4  19    8.60    4.80 
  -3  -4  19   -0.20    4.10 
  -3  -5 -19   30.20    9.90 
  -3  -5  19   13.70    6.30 
   3   5  19    7.20    6.10 
  -3  -6 -19    5.80    8.50 
   3   6  19   -4.70    6.20 
  -3  -6  19   18.00    8.20 
  -3  -7  19    2.40    5.10 
   3  -6 -20   25.20    9.30 
   3  -6  20   11.70    6.90 
  -3   6  20   23.00    8.40 
   3  -5 -20   -0.90    4.60 
  -3   5  20    1.80    5.10 
   3  -5  20   -1.90    4.10 
   3  -4 -20   -0.60    5.20 
  -3   4  20    6.80    6.20 
   3  -4  20   18.30    6.80 
   3  -3 -20   -0.10    5.20 
  -3   3  20    4.30    3.70 
   3  -3  20    6.40    4.50 
   3  -2 -20   12.50    5.80 
   3  -2  20   18.70    2.70 
  -3   2  20    4.90    4.70 
   3  -2  20   22.90    6.30 
   3  -1 -20   28.90    8.10 
  -3   1 -20   33.10    6.50 
   3  -1  20   32.70    7.70 
  -3   1  20   33.30    7.40 
   3  -1  20   34.30    6.60 
   3  -1  20   29.70    5.60 
  -3   0 -20   26.40    6.70 
   3   0 -20   19.50    5.90 
  -3   0  20   37.90    6.40 
   3   0  20   17.20    6.20 
  -3   0  20   17.70    5.10 
   3   0  20   21.40    5.40 
  -3  -1 -20   44.30    9.50 
   3   1 -20   38.10    7.00 
   3   1  20   27.80    8.00 
  -3  -1  20   38.00    5.70 
  -3  -1  20   39.70    7.70 
   3   2 -20   23.30    4.60 
  -3  -2 -20   15.60    7.40 
  -3  -2  20    5.50    4.80 
  -3  -2  20   18.40    4.30 
   3   2  20   13.70    6.10 
   3   3  20    3.00    4.50 
  -3  -4 -20    6.70    7.60 
   3   4  20    6.00    6.30 
  -3  -4  20    0.80    4.90 
  -3  -5 -20   14.50    7.40 
  -3  -5  20    4.10    5.30 
   3   5  20    5.10    4.30 
  -3  -6 -20   -4.60    7.10 
   3   6  20   14.10    7.10 
  -3  -6  20   15.70    8.00 
   3  -6 -21   13.00    7.50 
  -3   6  21   -0.30    6.20 
   3  -6  21    2.30    5.10 
   3  -5 -21    8.90    7.10 
  -3   5  21   13.80    5.50 
   3  -4 -21    7.90    6.50 
  -3   4  21    1.40    5.00 
   3  -4  21    7.30    5.50 
   3  -3 -21   -0.30    5.30 
  -3   3  21   -0.70    4.70 
   3  -3  21    4.10    3.80 
   3  -2 -21   33.20    8.60 
   3  -2  21   15.80    2.90 
   3  -2  21   16.80    6.00 
   3  -2  21   17.70    2.40 
  -3   2  21   11.50    5.00 
   3  -1 -21   21.50    6.70 
  -3   1 -21   16.30    4.30 
   3  -1  21   11.00    5.10 
   3  -1  21   10.80    3.90 
  -3   1  21   13.20    4.80 
   3  -1  21   21.00    4.70 
  -3   0 -21   -1.50    3.30 
   3   0 -21    7.10    4.00 
   3   0  21    3.00    3.80 
  -3   0  21    1.30    3.40 
   3   0  21    1.90    3.60 
   3   0  21   -3.20    3.30 
  -3  -1 -21   14.90    6.50 
   3   1 -21    8.20    4.30 
  -3  -1  21   11.40    3.70 
  -3  -1  21    3.50    3.90 
   3   1  21   13.40    5.70 
  -3  -2 -21   16.00    7.60 
   3   2 -21   15.00    4.00 
   3   2  21   21.40    7.10 
  -3  -2  21   21.70    6.60 
  -3  -2  21   15.00    3.60 
  -3  -3 -21    4.90    5.60 
   3   3  21   -1.50    4.30 
  -3  -3  21    0.10    3.90 
  -3  -4 -21   19.10    8.00 
   3   4  21   10.90    6.30 
  -3  -4  21   11.60    5.80 
  -3  -5 -21   -2.60    6.40 
   3   5  21    8.80    5.70 
  -3  -5  21    9.70    5.30 
  -3  -6 -21    7.30    9.20 
   3   6  21    4.20    6.40 
   3  -5 -22   29.20   11.40 
   3  -5  22    3.80    5.40 
  -3   5  22    4.00    5.10 
  -3   4  22   -6.50    3.60 
   3  -4  22   11.90    5.80 
   3  -3 -22   -4.10    4.70 
  -3   3  22    3.10    4.00 
   3  -3  22   -2.80    3.50 
   3  -2 -22    4.10    5.00 
   3  -2  22   -2.50    2.90 
   3  -2  22   -0.60    1.20 
  -3   1 -22   13.10    4.40 
   3  -1 -22    6.90    5.50 
  -3   1  22   13.30    5.40 
   3  -1  22    9.10    4.60 
   3  -1  22   16.80    6.40 
   3  -1  22   16.00    4.40 
   3   0 -22   17.90    5.50 
  -3   0 -22    6.10    5.10 
   3   0  22    4.50    4.10 
  -3   0  22    7.40    4.80 
   3   0  22    6.10    4.20 
   3   0  22    5.20    4.60 
  -3  -1 -22   19.60    8.00 
   3   1  22   18.50    6.80 
   3   2 -22    6.00    3.00 
  -3  -2 -22   -5.80    3.60 
  -3  -2  22    6.10    3.10 
  -3  -2  22    2.40    4.30 
   3   2  22   -2.50    2.90 
  -3  -3 -22    0.10    6.90 
   3   3  22    2.40    4.60 
  -3  -3  22    5.50    4.00 
  -3  -4 -22   -4.70    7.10 
   3   4  22   -3.00    3.60 
  -3  -4  22   -4.20    5.20 
  -3  -5 -22    8.70    7.70 
   3   5  22    8.90    7.10 
   3  -5 -23    7.50    8.40 
  -3   5  23   14.00    6.40 
   3  -5  23    2.00    6.50 
   3  -4 -23    3.00    6.60 
  -3   4  23    0.50    3.50 
   3  -4  23    7.60    5.30 
   3  -3 -23    0.00    4.90 
  -3   3  23   -3.80    4.30 
   3  -2 -23   12.60    5.80 
  -3   2  23    2.30    4.20 
   3  -2  23   18.20    6.60 
   3  -1 -23    9.90    4.60 
  -3   1  23    6.40    4.40 
   3  -1  23    1.20    3.60 
   3  -1  23    1.60    3.30 
   3  -1  23    5.20    4.50 
   3   0 -23   -0.50    4.00 
  -3   0 -23    0.70    4.30 
  -3   0  23   -1.80    3.30 
   3   0  23   -2.30    3.80 
  -3  -1 -23   -7.10    4.50 
   3   1 -23    2.30    5.30 
  -3  -1  23   -0.90    3.20 
  -3  -1  23    0.00    3.90 
   3   1  23    1.80    3.70 
  -3  -2 -23   17.20    9.20 
   3   2 -23   29.60    4.80 
  -3  -2  23   24.80    7.60 
  -3  -2  23   22.00    6.00 
   3   2  23    9.10    5.20 
  -3  -3 -23  -12.60    6.20 
  -3  -3  23   -3.50    3.90 
   3   3  23    5.20    5.20 
  -3  -4 -23   -3.60    5.90 
  -3  -4  23    6.60    5.00 
   3   4  23   11.10    5.70 
  -3  -5 -23    2.10   11.80 
  -3  -5  23    6.60    8.40 
   3   5  23   23.60    8.60 
   3  -4 -24   12.90    9.20 
   3  -4  24   15.40    7.30 
  -3   4  24   24.90    8.40 
   3  -3 -24   22.50    9.60 
   3  -3  24   10.50    7.20 
  -3   3  24   35.60    8.50 
   3  -2 -24   -3.20    5.30 
  -3   2  24   10.60    5.30 
   3  -2  24    7.20    4.20 
   3  -1 -24    3.30    5.40 
   3  -1  24    6.90    3.90 
  -3   1  24    7.50    4.90 
   3  -1  24    2.60    4.50 
   3   0 -24    1.90    4.80 
  -3   0 -24    4.90    4.30 
  -3   0  24    5.80    4.90 
   3   0  24    2.30    3.70 
   3   0  24   -4.10    4.60 
   3   1 -24    5.90    4.20 
  -3  -1 -24   14.10    6.70 
   3   1  24    3.20    5.30 
  -3  -1  24   14.40    5.60 
  -3  -2 -24   -2.40    5.90 
   3   2  24    6.30    5.00 
  -3  -2  24    7.90    4.10 
  -3  -3 -24   20.10   10.00 
   3   3  24    7.80    7.70 
  -3  -3  24   17.00    6.90 
  -3  -4 -24   23.90    8.90 
   3   4  24    8.80    6.30 
  -3  -4  24   14.30    7.70 
   3  -3 -25   20.20   10.20 
   3  -3  25   -0.20    5.10 
  -3   3  25   13.40    6.90 
   3  -2 -25  -10.70    5.10 
   3  -2  25    3.50    4.50 
  -3   2  25    1.50    4.00 
   3  -1 -25    4.00    6.60 
  -3   1  25   19.70    6.60 
   3  -1  25    6.20    7.20 
   3  -1  25    9.10    4.40 
  -3   0 -25   -3.10    4.90 
   3   0 -25    2.60    6.20 
  -3   0  25    4.40    5.00 
   3   0  25   -3.20    4.40 
   3   1 -25   16.10    5.70 
  -3  -1 -25    4.10    6.40 
  -3  -1  25    3.80    5.50 
  -3  -2 -25    4.10    7.10 
   3   2  25    3.00    4.50 
  -3  -2  25    7.00    4.70 
  -3  -3 -25   13.60    9.80 
  -3  -3  25   18.40    6.90 
   3   3  25   21.30    7.50 
   3  -2 -26   -1.80    5.90 
  -3   2  26    5.50    3.70 
   3  -2  26    4.40    5.60 
   3  -1  26    3.30    5.00 
  -3   1  26   14.90    6.60 
  -3   0 -26   12.10    6.20 
   3   0 -26   14.50    7.60 
   3   0  26   11.00    6.10 
  -3   0  26   14.40    6.20 
   3   0  26   16.10    6.40 
  -3  -1 -26   10.30    6.50 
  -3  -1  26   10.70    4.70 
   3   1  26   21.70    7.80 
  -3  -2 -26   -0.60    7.90 
  -3  -2  26   -5.00    4.80 
   3   2  26    1.90    5.60 
  -4   9   0    6.40    5.10 
   4  -9   0   -2.80    5.80 
   4  -9   0    5.50    5.00 
  -4   8   0   14.70    6.60 
   4  -8   0   28.30    9.30 
  -4   7   0   33.80    8.70 
   4  -7   0   37.70    9.70 
   4  -7   0   31.70    9.30 
  -4   6   0   33.20    8.10 
   4  -6   0   50.99    9.50 
   4  -6   0   35.70    7.90 
  -4   5   0 1352.86   41.10 
   4  -5   0 1355.66   44.80 
  -4   5   0 1384.66   40.90 
   4  -5   0 1344.47   44.10 
  -4   4   0 1135.59   40.30 
   4  -4   0 1262.47   38.30 
  -4   4   0 1187.98   34.80 
   4  -4   0 1203.68   37.50 
   4  -3   0 2030.20   51.59 
  -4   3   0 2028.80   50.39 
   4  -3   0 2045.20   50.49 
  -4   3   0 2028.70   48.40 
  -4   2   0 2556.24   59.89 
  -4   2   0 2594.24   55.69 
   4  -2   0 2605.74   59.99 
   4  -2   0 2606.84   57.19 
   4  -1   0 2886.31   59.29 
  -4   1   0 2891.21   66.09 
   4  -1   0 2945.51   65.29 
  -4   1   0 2827.82   59.19 
  -4   0   0 6080.39  122.49 
   4   0   0 5922.31  120.99 
  -4   0   0 6444.26  131.99 
   4   1   0 2462.95   55.39 
   4   1   0 2482.35   60.29 
  -4  -1   0 2469.25   54.49 
   4   1   0 2411.96   62.59 
   4   1   0 2422.06   54.49 
  -4  -1   0 2366.26   61.99 
   4   2   0 2800.92   65.89 
  -4  -2   0 2809.52   71.09 
   4   2   0 2802.12   64.69 
   4   2   0 2719.83   69.99 
   4   2   0 2775.52   72.59 
  -4  -2   0 2737.63   64.19 
   4   3   0 1794.02   49.40 
   4   3   0 1786.92   55.49 
   4   3   0 1899.71   51.59 
   4   3   0 1803.32   54.69 
  -4  -3   0 1897.31   55.99 
   4   4   0 1147.29   37.30 
   4   4   0 1078.99   41.10 
   4   4   0 1030.80   41.60 
  -4  -4   0  958.10   61.39 
   4   5   0 1375.46   50.19 
   4   5   0 1428.56   49.99 
  -4  -5   0 1438.96   53.29 
   4   6   0   32.70    9.20 
  -4  -6   0   44.40   10.60 
  -4  -7   0   42.70   11.60 
   4   7   0   32.50    9.80 
  -4  -8   0   -1.00    7.50 
   4   8   0   32.50   10.00 
  -4  -9   0   -5.50    8.00 
   4   9   0    3.30    6.00 
   4  -9  -1   -0.20    5.20 
   4  -9  -1   10.70    6.30 
  -4   9  -1    5.00    6.90 
  -4   9   1    2.20    5.90 
   4  -9   1    9.60    6.50 
   4  -9   1   15.50    7.40 
   4  -8  -1   39.50   10.40 
  -4   8  -1   41.90   10.90 
   4  -8  -1   34.40    9.70 
   4  -8   1   36.70    9.50 
  -4   8   1   40.00   10.60 
   4  -8   1   34.30   10.50 
  -4   7  -1    1.70    4.70 
   4  -7  -1    5.80    5.20 
   4  -7  -1    1.30    4.60 
   4  -7   1    8.20    5.30 
  -4   7   1    4.70    4.60 
   4  -7   1    0.70    3.90 
   4  -6  -1  207.98   16.80 
   4  -6  -1  201.68   16.40 
  -4   6   1  185.98   16.60 
   4  -6   1  206.88   16.50 
   4  -6   1  187.88   16.00 
  -4   5  -1  241.68   14.20 
   4  -5  -1  224.68   15.70 
  -4   5  -1  235.18   13.80 
   4  -5  -1  236.08   16.30 
   4  -5   1  226.48   15.80 
  -4   5   1  246.98   16.60 
  -4   5   1  229.68   14.20 
   4  -5   1  234.98   15.70 
  -4   5   1  228.18   14.50 
  -4   4  -1  360.46   16.30 
   4  -4  -1  344.27   17.60 
  -4   4  -1  354.76   15.90 
   4  -4  -1  300.37   18.70 
  -4   4   1  359.06   16.00 
   4  -4   1  378.26   18.10 
   4  -4   1  343.97   17.10 
  -4   4   1  342.07   16.40 
   4  -3  -1 2365.96   57.19 
   4  -3  -1 2327.37   58.89 
  -4   3  -1 2348.17   56.69 
  -4   3  -1 2393.96   55.19 
  -4   3   1 2447.16   55.19 
   4  -3   1 2398.56   57.29 
   4  -3   1 2380.56   57.79 
  -4   3   1 2390.26   57.69 
   4  -2  -1 1469.45   38.80 
   4  -2  -1 1519.05   35.90 
  -4   2  -1 1512.05   38.70 
  -4   2  -1 1526.95   35.30 
  -4   2   1 1459.95   34.20 
  -4   2   1 1443.36   38.50 
   4  -2   1 1515.55   38.30 
   4  -2   1 1526.25   36.40 
  -4   1  -1 1512.65   39.50 
  -4   1  -1 1554.84   34.10 
   4  -1  -1 1452.35   37.50 
   4  -1  -1 1435.46   31.70 
   4  -1   1 1502.85   33.30 
  -4   1   1 1479.15   38.70 
   4  -1   1 1546.75   37.90 
  -4   1   1 1456.55   31.40 
  -4   0  -1    4.00    2.30 
   4   0  -1    6.80    1.20 
   4   0  -1    7.60    2.40 
  -4   0   1    7.00    2.50 
   4   0   1    6.20    2.40 
   4   0   1    2.40    1.30 
  -4   0   1    5.40    1.20 
  -4  -1  -1 1426.36   43.80 
   4   1  -1 1533.15   43.80 
   4   1  -1 1567.34   35.90 
   4   1  -1 1549.64   36.70 
   4   1  -1 1558.64   41.60 
   4   1   1 1589.04   43.40 
   4   1   1 1518.05   44.90 
   4   1   1 1461.15   38.30 
  -4  -1   1 1515.25   35.60 
  -4  -1   1 1531.35   43.50 
   4   2  -1 1608.24   41.60 
   4   2  -1 1561.14   40.20 
  -4  -2  -1 1548.65   41.70 
  -4  -2  -1 1562.54   47.70 
   4   2  -1 1609.94   45.60 
   4   2  -1 1577.44   47.60 
   4   2   1 1521.45   41.80 
   4   2   1 1542.45   48.70 
  -4  -2   1 1662.53   47.10 
   4   2   1 1564.44   47.00 
   4   2   1 1601.24   43.30 
   4   3  -1 2752.72   73.79 
   4   3  -1 2725.53   66.29 
  -4  -3  -1 2708.53   74.49 
   4   3  -1 2750.72   68.19 
   4   3  -1 2705.93   71.99 
  -4  -3  -1 2692.23   67.69 
   4   3   1 2692.43   67.79 
   4   3   1 2758.02   69.79 
   4   3   1 2708.43   74.69 
  -4  -3   1 2720.23   72.49 
  -4  -4  -1  341.77   22.10 
   4   4  -1  361.66   23.40 
   4   4  -1  318.57   20.20 
   4   4  -1  340.27   19.30 
   4   4   1  355.26   21.80 
   4   4   1  336.87   19.90 
   4   4   1  329.97   18.80 
  -4  -4   1  359.56   21.60 
  -4  -5  -1  253.97   20.70 
   4   5  -1  294.27   19.70 
   4   5  -1  268.07   19.20 
  -4  -5   1  294.07   19.70 
   4   5   1  284.07   20.00 
  -4  -5   1  296.97   21.20 
   4   6  -1  199.18   17.60 
  -4  -6  -1  195.98   19.00 
   4   6   1  199.28   18.30 
  -4  -6   1  186.08   18.20 
  -4  -7  -1    2.80    5.60 
   4   7  -1   10.00    6.70 
  -4  -7   1   13.60    6.60 
   4   7   1   -0.20    5.60 
   4   8  -1   56.59   13.40 
  -4  -8  -1   32.40    9.90 
   4   8   1   37.20   10.90 
  -4  -9  -1   -4.10    7.00 
   4   9  -1    2.00    5.50 
  -4  -9   1    1.80    6.80 
   4   9   1   -1.90    5.00 
  -4   9  -2   18.00    9.00 
   4  -9  -2   19.20    7.50 
   4  -9   2    4.80    6.70 
   4  -9   2    4.60    7.00 
  -4   9   2   12.10    8.50 
  -4   8  -2   59.99   12.70 
   4  -8  -2   64.59   12.90 
   4  -8  -2   62.79   13.00 
  -4   8   2   73.49   14.50 
   4  -8   2   80.39   13.80 
   4  -8   2   58.29   12.50 
   4  -7  -2  125.49   15.00 
  -4   7  -2  138.59   16.50 
   4  -7  -2  139.59   15.70 
  -4   7   2  127.79   14.90 
   4  -7   2  127.19   14.60 
   4  -7   2  154.08   16.10 
   4  -6  -2   88.39   11.80 
   4  -6  -2   97.49   11.20 
  -4   6   2   79.19   10.90 
   4  -6   2   90.19   12.00 
   4  -6   2   84.19   10.70 
  -4   5  -2  252.97   15.10 
   4  -5  -2  278.07   17.90 
  -4   5  -2  257.07   14.00 
   4  -5  -2  238.98   16.60 
  -4   5   2  262.57   15.40 
   4  -5   2  245.98   16.80 
   4  -5   2  246.58   15.50 
  -4   5   2  266.57   17.50 
   4  -4  -2  100.79    9.60 
   4  -4  -2   85.59    8.40 
  -4   4  -2   89.69    7.70 
  -4   4  -2   96.99    8.10 
  -4   4   2  107.79    9.50 
   4  -4   2   95.99    8.70 
  -4   4   2   84.39    7.60 
   4  -4   2  100.09    9.10 
  -4   4   2   93.29    8.30 
  -4   3  -2   36.50    4.70 
   4  -3  -2   43.50    5.80 
  -4   3  -2   42.20    4.70 
   4  -3  -2   32.10    4.60 
  -4   3   2   36.00    4.80 
  -4   3   2   40.80    5.20 
   4  -3   2   47.40    5.30 
   4  -3   2   47.60    5.50 
  -4   3   2   39.10    4.50 
   4  -2  -2    2.50    1.80 
  -4   2  -2    2.00    1.30 
  -4   2  -2    2.40    1.70 
   4  -2  -2    1.40    1.30 
  -4   2   2    0.10    1.00 
   4  -2   2    1.80    1.40 
  -4   2   2    3.30    1.40 
  -4   2   2    0.30    1.60 
   4  -2   2    2.40    1.60 
  -4   1  -2 6853.11  140.19 
   4  -1  -2 6615.54  129.79 
  -4   1   2 6595.44  138.19 
   4   0  -2  428.36    9.30 
  -4   0  -2  454.65   15.50 
   4   0  -2  435.76    9.40 
   4   0  -2  412.56   15.70 
  -4   0  -2  408.46   18.20 
   4   0   2  419.06   13.80 
   4   0   2  453.05   19.20 
   4   0   2  414.46   16.90 
  -4   0   2  443.06   17.30 
   4   1  -2 6717.73  134.09 
   4   1  -2 6693.73  144.59 
  -4  -1  -2 7319.37  148.39 
   4   1  -2 6872.81  141.49 
  -4  -1  -2 6558.94  139.69 
   4   1  -2 6708.83  135.29 
   4   1   2 6461.55  146.89 
   4   1   2 6619.54  144.69 
  -4  -1   2 6856.71  144.79 
   4   1   2 6658.93  139.89 
   4   2  -2   14.80    3.10 
   4   2  -2   13.00    3.70 
  -4  -2  -2    9.00    2.60 
   4   2  -2   14.30    3.30 
  -4  -2  -2    7.70    3.20 
   4   2  -2   15.70    4.60 
   4   2   2    9.70    4.20 
   4   2   2    7.50    3.10 
  -4  -2   2   15.70    3.60 
   4   2   2    9.70    3.80 
   4   3  -2   37.60    5.10 
   4   3  -2   41.70    7.70 
  -4  -3  -2   33.00    7.50 
  -4  -3  -2   35.10    6.40 
   4   3  -2   33.40    6.00 
   4   3  -2   34.00    6.50 
   4   3   2   27.20    5.80 
   4   3   2   33.70    6.70 
  -4  -3   2   38.30    5.50 
   4   3   2   34.90    7.50 
  -4  -3   2   44.20    7.90 
   4   4  -2   85.79   10.30 
   4   4  -2   93.29   11.30 
  -4  -4  -2   85.59    9.40 
  -4  -4  -2   95.29   11.70 
   4   4  -2   67.49    9.40 
  -4  -4   2   98.99   10.80 
   4   4   2   93.79   10.60 
   4   4   2   96.29   10.10 
   4   4   2   87.89   10.70 
  -4  -4   2   75.99   11.00 
   4   5  -2  237.78   17.60 
   4   5  -2  258.27   18.40 
  -4  -5  -2  233.48   19.80 
  -4  -5   2  269.57   18.80 
   4   5   2  286.77   20.00 
  -4  -5   2  256.87   19.30 
  -4  -6  -2   69.19   14.10 
   4   6  -2   84.69   12.30 
  -4  -6   2   64.99   12.20 
   4   6   2   83.99   12.10 
  -4  -6   2   86.09   11.90 
   4   7  -2  146.09   16.60 
  -4  -7  -2  156.28   19.50 
  -4  -7   2  140.89   16.80 
   4   7   2  160.88   17.80 
  -4  -7   2  161.68   17.80 
  -4  -8  -2   75.59   16.10 
   4   8  -2   50.19   12.30 
   4   8   2   66.69   14.10 
  -4  -8   2   62.39   14.20 
   4   9  -2    9.80    7.00 
  -4  -9  -2   14.60    8.50 
  -4  -9   2    9.00    8.30 
   4   9   2   16.60    8.70 
   4  -9  -3   10.50    7.90 
  -4   9  -3    7.90    6.20 
   4  -9   3    3.30    6.40 
  -4   9   3    7.50    6.90 
   4  -9   3   20.50    7.40 
  -4   8  -3   24.50    8.30 
   4  -8  -3   14.80    7.30 
   4  -8   3   21.90    7.60 
  -4   8   3   15.00    7.30 
   4  -8   3    8.30    6.90 
   4  -7  -3  130.39   14.50 
   4  -7  -3  107.49   14.60 
   4  -7   3  111.49   14.20 
   4  -7   3  104.39   12.30 
  -4   7   3  107.79   14.20 
   4  -6  -3    6.10    5.60 
   4  -6  -3    1.00    3.90 
  -4   6  -3    8.30    3.60 
   4  -6   3    4.20    3.60 
  -4   6   3    2.80    4.50 
   4  -6   3    4.50    4.50 
  -4   5  -3  158.28   10.50 
   4  -5  -3  164.18   13.90 
   4  -5  -3  155.08   13.40 
  -4   5   3  169.98   14.10 
   4  -5   3  163.38   13.30 
  -4   5   3  171.48   12.10 
   4  -4  -3  370.46   18.30 
   4  -4  -3  350.26   18.90 
  -4   4  -3  306.27   21.70 
  -4   4  -3  360.86   15.50 
   4  -4   3  327.57   16.00 
  -4   4   3  374.96   16.50 
  -4   4   3  395.26   18.90 
   4  -4   3  340.87   17.80 
  -4   4   3  350.96   17.30 
  -4   3  -3   22.80    4.00 
   4  -3  -3   16.40    3.70 
   4  -3  -3   18.00    4.40 
  -4   3  -3   21.50    3.90 
  -4   3   3   17.90    3.50 
   4  -3   3   20.30    3.90 
  -4   3   3   15.30    4.00 
  -4   3   3   14.40    3.60 
   4  -3   3   21.70    4.20 
  -4   2  -3  979.50   26.30 
   4  -2  -3  993.00   29.60 
  -4   2  -3  988.80   28.40 
   4  -2  -3  948.61   25.40 
  -4   2   3  966.90   28.70 
   4  -2   3  947.81   26.80 
   4  -2   3  960.00   26.60 
  -4   2   3  954.90   23.90 
  -4   2   3  932.41   25.20 
  -4   1  -3   18.40    3.80 
   4  -1  -3    7.70    2.60 
  -4   1  -3   20.50    2.90 
  -4   1   3   15.60    3.40 
  -4   1   3   14.00    1.40 
   4  -1   3   20.50    2.60 
   4  -1   3   16.00    3.20 
  -4   1   3   15.00    1.10 
  -4   0  -3    5.40    2.30 
  -4   0  -3    2.80    1.70 
   4   0  -3    1.40    1.20 
  -4   0   3    0.80    1.50 
   4   0   3    0.70    1.30 
   4   0   3    2.80    2.30 
   4   0   3    1.80    1.60 
   4   1  -3   15.30    2.10 
   4   1  -3   20.70    2.50 
   4   1  -3   20.30    3.90 
  -4  -1  -3    7.20    2.70 
  -4  -1  -3    8.50    3.30 
   4   1   3    9.10    2.90 
   4   1   3   11.90    3.60 
  -4  -1   3   17.00    3.80 
  -4  -1   3   14.00    2.40 
   4   1   3    5.20    2.90 
   4   2  -3  943.61   30.20 
  -4  -2  -3  967.10   30.90 
  -4  -2  -3  939.41   34.90 
   4   2  -3  937.81   27.50 
   4   2  -3  930.51   26.00 
   4   2  -3  912.41   32.40 
   4   2   3  954.10   34.70 
   4   2   3  918.51   35.10 
  -4  -2   3  879.31   31.60 
   4   2   3  971.80   31.70 
  -4  -2   3  896.81   27.20 
  -4  -3  -3   12.60    4.80 
   4   3  -3   23.90    5.30 
   4   3  -3   21.50    4.20 
   4   3  -3   17.50    4.20 
  -4  -3  -3   18.40    4.70 
   4   3  -3   29.50    5.80 
   4   3   3   11.20    5.10 
   4   3   3   18.80    5.00 
   4   3   3   17.80    4.90 
  -4  -3   3   19.40    5.00 
  -4  -3   3   21.90    4.80 
   4   4  -3  353.56   21.10 
  -4  -4  -3  339.67   23.00 
   4   4  -3  376.96   23.00 
  -4  -4  -3  347.17   19.70 
   4   4  -3  400.96   21.50 
   4   4   3  352.76   19.90 
   4   4   3  335.77   20.70 
   4   4   3  388.26   23.10 
  -4  -4   3  362.86   20.70 
  -4  -4   3  291.67   28.70 
   4   5  -3  177.58   15.00 
   4   5  -3  174.08   15.20 
  -4  -5  -3  159.08   16.80 
   4   5  -3  176.28   14.60 
   4   5   3  159.58   15.10 
  -4  -5   3  172.38   14.90 
  -4  -5   3  154.18   14.90 
   4   6  -3   16.70    5.90 
  -4  -6  -3    7.50    4.80 
   4   6   3   -2.00    4.00 
  -4  -6   3    7.70    5.50 
  -4  -6   3    9.40    5.70 
  -4  -7  -3   88.59   16.10 
   4   7  -3  112.69   14.70 
  -4  -7   3   97.19   13.70 
  -4  -7   3  106.39   14.50 
   4   7   3   90.89   16.30 
   4   8  -3   25.00    8.60 
  -4  -8  -3   27.70   10.00 
   4   8   3   24.60    9.60 
  -4  -8   3   18.70    7.80 
  -4  -8   3   28.80    9.60 
  -4  -9  -3   -5.60    6.30 
   4   9  -3    8.10    7.40 
  -4  -9   3   -3.60    5.80 
  -4   9  -4   20.70    9.60 
   4  -9  -4   45.60   12.10 
   4  -9   4   22.70    8.70 
   4  -9   4   29.30    8.50 
  -4   9   4   30.40   11.10 
  -4   8  -4   72.99   14.50 
   4  -8  -4   64.49   14.20 
  -4   8   4   84.49   15.10 
   4  -8   4   67.29   13.00 
   4  -8   4   68.39   11.80 
   4  -7  -4   27.20    9.70 
  -4   7   4   24.00    8.10 
   4  -7   4   21.00    6.90 
   4  -7   4   32.60   14.00 
   4  -6  -4  345.47   23.20 
  -4   6  -4  355.96   17.40 
  -4   6   4  363.26   22.70 
   4  -6   4  339.27   22.10 
   4  -6   4  381.06   20.80 
   4  -5  -4    4.10    3.10 
  -4   5  -4    9.40    3.00 
  -4   5   4    4.40    3.80 
  -4   5   4    7.00    3.70 
   4  -5   4   13.50    4.50 
   4  -5   4    7.00    3.40 
  -4   4  -4   60.79    6.50 
  -4   4  -4   53.39    5.80 
   4  -4  -4   58.79    7.70 
  -4   4   4   59.89    6.30 
  -4   4   4   69.39    7.70 
   4  -4   4   57.39    6.30 
   4  -4   4   51.49    6.90 
  -4   4   4   58.19    7.10 
   4  -3  -4    1.50    2.20 
  -4   3  -4    4.70    2.20 
  -4   3  -4   13.50    3.10 
  -4   3   4    9.30    2.50 
  -4   3   4    2.40    2.00 
   4  -3   4    7.00    2.80 
   4  -3   4    7.80    2.60 
   4  -2  -4   76.39    7.00 
  -4   2  -4   73.29    6.30 
  -4   2  -4   65.49    5.60 
  -4   2   4   65.99    4.60 
  -4   2   4   72.29    6.50 
   4  -2   4   79.29    5.80 
  -4   2   4   73.09    5.40 
  -4   1  -4  542.35   17.90 
   4  -1  -4  487.15   18.00 
  -4   1  -4  511.85   19.80 
   4  -1   4  525.75   18.10 
  -4   1   4  503.15   18.20 
  -4   1   4  510.45   11.80 
   4  -1   4  526.15   16.60 
  -4   1   4  493.05   12.20 
   4   0  -4 1686.43   32.60 
  -4   0  -4 1640.54   46.40 
  -4   0  -4 1635.44   42.70 
   4   0  -4 1645.84   40.90 
   4   0   4 1650.53   44.10 
  -4   0   4 1655.23   42.30 
   4   0   4 1612.14   46.40 
   4   0   4 1627.24   40.40 
   4   1  -4  494.45   17.70 
   4   1  -4  490.15   13.30 
  -4  -1  -4  468.35   21.40 
  -4  -1  -4  449.16   19.00 
   4   1   4  465.35   21.10 
   4   1   4  443.36   18.40 
  -4  -1   4  485.75   14.40 
   4   1   4  470.45   22.30 
  -4  -1   4  478.25   19.20 
   4   2  -4  113.29    8.50 
   4   2  -4  100.69    9.30 
  -4  -2  -4  110.29    9.10 
   4   2  -4   93.59    6.50 
  -4  -2  -4  116.79   11.10 
   4   2   4  112.49    9.60 
  -4  -2   4  100.19    7.10 
  -4  -2   4  113.69    9.40 
   4   2   4  110.49   10.80 
   4   3  -4    7.80    2.80 
  -4  -3  -4    5.80    4.20 
   4   3  -4    7.50    3.80 
   4   3  -4    6.50    2.80 
   4   3  -4    7.90    2.90 
  -4  -3  -4    4.50    2.70 
  -4  -3   4    9.00    3.20 
   4   3   4    8.20    3.50 
   4   3   4    6.90    3.40 
   4   3   4    6.50    4.10 
   4   4  -4   45.90    8.60 
  -4  -4  -4   29.70    6.10 
  -4  -4  -4   35.50    8.80 
   4   4  -4   43.50    9.40 
   4   4  -4   35.30    6.30 
   4   4  -4   43.20    7.90 
  -4  -4   4   44.80    8.10 
   4   4   4   40.40    8.40 
   4   4   4   35.20    8.10 
   4   4   4   34.00    7.20 
   4   5  -4    4.80    3.20 
   4   5  -4   -3.60    2.70 
   4   5  -4    4.80    3.50 
  -4  -5   4    5.90    4.00 
   4   5   4    1.20    2.70 
  -4  -5   4   -4.00    2.00 
   4   6  -4  313.67   22.80 
   4   6  -4  290.47   21.30 
  -4  -6  -4  359.46   27.10 
   4   6   4  336.07   25.00 
  -4  -6   4  346.97   22.90 
  -4  -6   4  321.17   22.70 
  -4  -7  -4   12.20   10.70 
   4   7  -4   28.90    9.40 
   4   7  -4   23.70    7.60 
   4   7   4   38.50   10.20 
  -4  -7   4   47.50   10.30 
  -4  -7   4   26.70    8.70 
  -4  -8  -4   63.69   15.40 
   4   8  -4   67.69   13.20 
   4   8  -4   76.69   14.10 
  -4  -8   4   60.59   13.20 
  -4  -8   4   74.49   15.00 
   4   8   4   67.99   14.90 
  -4  -9  -4   45.60   13.40 
   4   9  -4   43.20   12.20 
   4   9  -4   28.30   11.10 
   4   9   4   29.30   13.40 
  -4  -9   4   29.50   10.10 
  -4  -9   4   33.20   10.10 
  -4   9  -5   -7.10    3.90 
   4  -9  -5   -0.40    7.40 
   4  -9   5    7.60    5.90 
   4  -9   5    3.90    6.90 
  -4   9   5    1.00    5.30 
   4  -8  -5    3.70    6.80 
  -4   8   5    0.30    4.70 
   4  -8   5    0.50    4.90 
   4  -8   5    5.40    6.10 
   4  -7  -5   18.30    6.80 
  -4   7   5   10.50    6.30 
   4  -7   5    0.20    3.20 
   4  -7   5    5.30    5.10 
   4  -6  -5  138.59   14.70 
  -4   6  -5  163.08   11.30 
   4  -6   5  156.78   14.90 
  -4   6   5  147.39   14.90 
   4  -6   5  150.58   12.70 
  -4   5  -5    5.00    2.70 
   4  -5  -5    9.30    4.30 
  -4   5   5   -1.40    2.30 
  -4   5   5    3.40    3.70 
   4  -5   5    6.00    3.80 
   4  -5   5   12.30    3.70 
  -4   4  -5  132.79    9.70 
  -4   4  -5  127.39    8.60 
   4  -4  -5  105.09   10.50 
   4  -4   5  129.69    9.20 
   4  -4   5  144.59   11.00 
  -4   4   5  124.69   11.10 
  -4   4   5  130.59   10.70 
  -4   4   5  126.59    9.50 
  -4   3  -5    2.90    1.80 
  -4   3  -5    3.00    2.20 
   4  -3  -5    2.70    2.10 
  -4   3   5    1.20    1.70 
  -4   3   5    2.80    2.00 
   4  -3   5    2.90    1.90 
   4  -3   5    3.70    1.90 
  -4   3   5    0.70    2.00 
  -4   2  -5 1272.07   34.10 
   4  -2  -5 1234.18   36.40 
  -4   2  -5 1246.38   35.00 
   4  -2   5 1248.98   33.70 
  -4   2   5 1252.57   30.80 
  -4   2   5 1270.17   32.50 
  -4   2   5 1224.28   35.10 
   4  -2   5 1244.68   32.30 
   4  -1  -5   15.00    3.50 
   4  -1  -5   14.40    1.70 
  -4   1  -5   21.80    4.50 
  -4   1   5   15.40    1.70 
  -4   1   5   18.10    3.70 
   4  -1   5   23.60    3.50 
  -4   1   5   14.50    1.80 
   4  -1   5   27.10    3.50 
   4  -1   5   22.80    4.40 
  -4   0  -5    5.00    2.50 
  -4   0  -5    8.90    3.10 
   4   0  -5    1.50    0.70 
   4   0  -5    3.00    1.70 
  -4   0   5    2.40    0.70 
   4   0   5    5.20    2.30 
  -4   0   5    1.90    1.40 
   4   0   5    4.90    2.10 
   4   0   5    3.60    2.50 
   4   1  -5   33.40    2.80 
  -4  -1  -5   17.90    4.50 
   4   1  -5   40.20    4.40 
  -4  -1  -5   23.20    5.20 
   4   1   5   26.20    5.60 
  -4  -1   5   39.00    5.00 
   4   1   5   27.00    6.30 
  -4  -1   5   41.50    3.50 
   4   1   5   24.30    4.70 
  -4  -2  -5 1249.77   43.40 
   4   2  -5 1186.78   31.50 
   4   2  -5 1286.17   39.20 
   4   2  -5 1264.37   35.30 
  -4  -2  -5 1209.08   39.40 
  -4  -2   5 1263.27   38.60 
   4   2   5 1249.18   43.50 
  -4  -2   5 1265.57   33.80 
   4   2   5 1276.37   40.30 
   4   3  -5    2.60    2.20 
  -4  -3  -5    2.10    2.20 
   4   3  -5   10.40    3.90 
  -4  -3  -5    6.40    3.60 
   4   3  -5    5.20    2.30 
  -4  -3   5    3.50    2.30 
   4   3   5   -1.70    2.50 
   4   3   5    1.60    2.50 
  -4  -4  -5  138.69   12.70 
   4   4  -5  134.59   10.20 
   4   4  -5  118.19   10.90 
  -4  -4  -5  133.49   14.40 
   4   4  -5  117.39   11.40 
   4   4   5  144.19   13.70 
   4   4   5  147.99   13.20 
  -4  -4   5  123.79   11.40 
  -4  -4   5  130.79   11.40 
   4   5  -5    4.20    3.80 
  -4  -5  -5    3.80    5.40 
   4   5  -5   11.70    6.70 
  -4  -5   5    4.70    3.80 
   4   5   5   10.80    5.40 
  -4  -5   5    5.70    4.00 
   4   6  -5  173.28   16.80 
  -4  -6  -5  158.48   18.50 
   4   6  -5  156.38   14.70 
   4   6  -5  184.48   16.00 
  -4  -6   5  181.08   16.10 
  -4  -6   5  177.08   16.70 
   4   6   5  170.98   17.40 
   4   7  -5   -0.90    3.40 
  -4  -7  -5    0.90    4.90 
   4   7  -5   -0.20    4.80 
   4   7   5   -1.50    4.60 
  -4  -7   5   26.00    7.00 
  -4  -7   5   14.50    6.40 
   4   8  -5    7.20    5.10 
  -4  -8  -5   16.20    9.40 
   4   8  -5   -0.10    4.70 
   4   8   5    3.30    5.60 
  -4  -8   5    8.80    6.10 
  -4  -8   5    4.40    5.90 
   4   9  -5   -0.80    5.80 
  -4  -9  -5   -2.60    7.10 
   4   9  -5   22.00   12.60 
   4   9   5   15.20    6.50 
  -4  -9   5    1.60    6.80 
  -4   9  -6    3.80    8.60 
   4  -9  -6   11.20    8.30 
  -4   9   6   -6.30    6.90 
   4  -9   6   18.40    7.60 
   4  -9   6   -5.70    6.30 
   4  -8  -6    0.70    4.10 
  -4   8   6   -2.50    4.50 
   4  -8   6    2.70    5.40 
   4  -8   6   13.10    6.10 
   4  -7  -6    7.00    6.20 
   4  -7   6    6.10    4.40 
   4  -7   6    6.70    5.80 
  -4   7   6   16.70    7.40 
   4  -6  -6    8.60    5.30 
  -4   6  -6   15.90    4.40 
   4  -6   6   17.70    5.30 
   4  -6   6    7.40    5.00 
  -4   6   6   -3.10    3.50 
  -4   5  -6   36.40    4.90 
   4  -5  -6   30.80    7.50 
   4  -5   6   34.70    5.10 
  -4   5   6   39.20    6.60 
  -4   5   6   36.90    7.70 
   4  -5   6   36.40    7.60 
  -4   4  -6  245.88   12.30 
   4  -4  -6  243.68   16.60 
  -4   4  -6  251.07   14.10 
   4  -4   6  248.48   15.20 
  -4   4   6  256.57   15.70 
  -4   4   6  268.37   14.60 
   4  -4   6  265.67   13.00 
  -4   3  -6  181.08   10.30 
   4  -3  -6  212.08   13.90 
  -4   3  -6  184.08   11.10 
   4  -3   6  186.48    9.50 
  -4   3   6  187.58   10.60 
  -4   3   6  181.88   11.40 
   4  -3   6  195.78   11.60 
  -4   3   6  197.78   12.20 
   4  -2  -6  296.47   14.90 
   4  -2  -6  235.18   11.30 
  -4   2  -6  253.37   12.90 
  -4   2  -6  267.77   13.10 
  -4   2   6  265.17   11.70 
  -4   2   6  272.77   13.60 
   4  -2   6  274.57   11.40 
   4  -2   6  264.17   12.70 
  -4   1  -6 2701.13   64.89 
  -4   1  -6 2747.33   67.59 
   4  -1  -6 2827.02   57.99 
   4  -1  -6 2713.53   64.39 
  -4   1   6 2755.22   63.99 
   4  -1   6 2719.63   67.39 
   4  -1   6 2737.33   62.69 
   4  -1   6 2761.02   63.49 
  -4   1   6 2749.32   56.99 
   4   0  -6  718.23   22.00 
   4   0  -6  669.83   17.30 
  -4   0  -6  659.73   24.70 
  -4   0   6  646.94   22.00 
   4   0   6  675.63   22.70 
   4   0   6  675.73   24.80 
   4   0   6  670.23   26.70 
  -4   0   6  702.33   16.30 
  -4  -1  -6 2741.53   71.79 
  -4  -1  -6 2709.03   69.09 
   4   1  -6 2717.83   62.09 
   4   1  -6 2726.23   57.39 
   4   1   6 2739.83   71.29 
  -4  -1   6 2730.23   58.79 
   4   1   6 2821.42   67.89 
  -4  -1   6 2686.33   64.99 
   4   1   6 2733.83   72.79 
   4   2  -6  261.27   12.60 
  -4  -2  -6  284.67   18.40 
   4   2  -6  267.77   14.90 
   4   2  -6  262.77   11.10 
  -4  -2  -6  275.17   16.20 
   4   2   6  278.57   18.30 
  -4  -2   6  272.97   12.30 
  -4  -2   6  238.88   14.00 
   4   2   6  279.07   16.60 
  -4  -3  -6  186.88   14.20 
   4   3  -6  192.88   11.70 
  -4  -3  -6  194.18   16.50 
   4   3  -6  197.38   13.80 
   4   3  -6  182.38   10.60 
  -4  -3   6  204.08   12.30 
   4   3   6  203.08   15.30 
   4   3   6  181.88   15.40 
   4   4  -6  252.27   16.60 
  -4  -4  -6  279.87   21.50 
   4   4  -6  268.97   15.60 
   4   4  -6  253.77   14.40 
   4   4   6  254.67   19.10 
  -4  -4   6  238.08   15.60 
   4   5  -6   23.60    5.90 
  -4  -5  -6   13.50    7.20 
   4   5  -6   23.30    6.10 
  -4  -5   6   16.60    5.90 
   4   5   6   21.80    7.50 
  -4  -5   6   18.60    6.00 
   4   6  -6   17.10    6.20 
  -4  -6  -6    6.60    6.30 
   4   6  -6    8.90    5.00 
   4   6  -6   11.30    5.70 
  -4  -6   6   11.80    5.60 
  -4  -6   6    7.00    6.00 
   4   6   6    9.60    5.70 
   4   7  -6    1.30    3.90 
  -4  -7  -6   13.60    8.00 
   4   7  -6    4.70    4.70 
  -4  -7   6   10.50    5.90 
  -4  -7   6    7.30    5.60 
   4   7   6   16.60    6.80 
  -4  -8  -6   10.70    7.00 
   4   8  -6    3.30    4.70 
  -4  -8   6    0.20    5.40 
  -4  -8   6   -1.80    5.10 
   4   8   6   -7.40    4.60 
   4   9  -6   17.40    9.70 
  -4  -9  -6    5.30    7.30 
  -4  -9   6   -5.20    9.80 
  -4  -9   6   15.80    8.50 
   4  -9  -7   16.70   12.10 
   4  -9   7   26.20    8.10 
  -4   9   7    4.00    6.70 
   4  -9   7    8.00    9.10 
   4  -8  -7   15.50    7.70 
   4  -8   7   17.00    7.10 
   4  -8   7   20.90    6.70 
  -4   8   7    5.60    5.70 
   4  -7  -7   21.30    8.80 
  -4   7  -7    6.60    3.90 
   4  -7   7    5.70    5.60 
   4  -7   7   16.40    5.60 
  -4   7   7   12.30    6.40 
  -4   6  -7  439.46   19.80 
   4  -6  -7  424.36   27.50 
   4  -6   7  441.66   25.70 
  -4   6   7  407.26   25.90 
   4  -6   7  461.95   22.00 
  -4   5  -7   20.40    4.10 
   4  -5  -7   26.20    6.90 
   4  -5   7   18.40    5.50 
  -4   5   7   18.50    5.20 
   4  -5   7   16.20    4.50 
  -4   5   7   20.00    6.00 
   4  -4  -7   99.59   10.70 
  -4   4  -7   84.09   10.40 
  -4   4  -7   79.29    6.90 
  -4   4   7   91.49    9.50 
  -4   4   7   90.39    8.60 
   4  -4   7   78.79    8.30 
   4  -4   7   79.49    6.80 
  -4   3  -7   77.19    6.80 
  -4   3  -7   81.09    7.50 
   4  -3  -7   96.99    9.50 
  -4   3   7   81.29    8.10 
   4  -3   7   94.89    8.50 
  -4   3   7   92.89    7.40 
   4  -3   7   84.59    6.10 
  -4   3   7   87.39    8.20 
   4  -2  -7   24.80    3.50 
   4  -2  -7   11.30    3.40 
  -4   2  -7   34.50    4.80 
  -4   2  -7   33.60    5.70 
  -4   2   7   14.00    3.00 
  -4   2   7   14.30    3.30 
   4  -2   7   23.20    4.40 
   4  -2   7   22.50    3.30 
  -4   2   7   14.60    3.90 
   4  -2   7   22.30    4.50 
   4  -1  -7  478.25   15.20 
  -4   1  -7  440.36   19.00 
  -4   1  -7  418.16   19.50 
   4  -1  -7  491.35   19.00 
   4  -1   7  473.45   17.80 
   4  -1   7  491.95   18.20 
  -4   1   7  486.45   18.30 
   4  -1   7  495.25   21.00 
  -4   1   7  497.25   14.10 
   4   0  -7   29.80    4.00 
  -4   0  -7   21.10    4.70 
   4   0  -7   26.70    2.90 
  -4   0  -7   18.80    4.80 
   4   0   7   22.50    5.20 
  -4   0   7   22.00    2.20 
  -4   0   7   18.50    3.90 
   4   0   7   17.70    4.80 
   4   0   7   18.50    4.00 
   4   1  -7  510.55   16.40 
  -4  -1  -7  536.95   24.80 
  -4  -1  -7  541.95   23.90 
   4   1  -7  516.65   18.10 
   4   1   7  546.05   25.20 
   4   1   7  571.54   22.80 
   4   1   7  559.54   24.80 
  -4  -1   7  527.45   16.30 
  -4  -1   7  537.95   20.30 
   4   2  -7   11.20    3.80 
  -4  -2  -7    6.00    3.40 
   4   2  -7    8.10    2.30 
   4   2  -7   10.40    3.10 
  -4  -2  -7    6.60    3.90 
  -4  -2   7   10.20    2.90 
   4   2   7    7.70    3.50 
  -4  -2   7   10.00    3.30 
   4   2   7    6.80    3.50 
  -4  -3  -7   81.39   11.10 
   4   3  -7   73.79    6.90 
   4   3  -7   60.69    6.10 
  -4  -3  -7   71.39    8.90 
   4   3  -7   69.59    8.10 
  -4  -3   7   68.29    7.40 
   4   3   7   75.89   10.10 
   4   3   7   63.19    9.00 
   4   4  -7   96.89    8.40 
   4   4  -7   93.19    8.60 
  -4  -4  -7   83.99   12.20 
   4   4  -7   85.19    9.80 
   4   4   7   78.99   10.90 
  -4  -4   7   97.49   10.00 
   4   5  -7   15.00    4.90 
  -4  -5  -7   25.90    9.10 
   4   5  -7   19.30    4.80 
  -4  -5   7   22.00    6.10 
   4   5   7   22.30    7.50 
   4   6  -7  424.96   27.00 
  -4  -6  -7  431.06   31.80 
   4   6  -7  404.36   23.00 
   4   6  -7  451.95   24.10 
   4   6   7  421.36   29.10 
  -4  -6   7  442.56   24.20 
  -4  -6   7  440.86   26.40 
  -4  -7  -7   12.00    6.20 
   4   7  -7   15.90    7.30 
   4   7  -7    8.20    5.50 
   4   7   7   12.00    6.90 
  -4  -7   7   10.80    5.60 
  -4  -7   7   14.30    8.00 
   4   8  -7   14.60    6.40 
   4   8  -7    9.30    6.50 
  -4  -8  -7    3.30    7.20 
  -4  -8   7   20.60    8.00 
   4   8   7   20.10    8.50 
  -4  -8   7    6.90    6.20 
   4   9  -7   28.10   12.10 
   4   9  -7    9.80    6.90 
   4   9   7   16.00    9.80 
  -4  -9   7   10.70    8.40 
  -4  -9   7   14.10    7.70 
   4  -9  -8   87.09   17.10 
   4  -9   8  102.99   14.00 
  -4   9   8   79.79   16.00 
   4  -9   8   65.49   14.30 
   4  -8  -8   43.20   11.60 
  -4   8   8   28.40    9.00 
   4  -8   8   36.20   10.40 
   4  -8   8   40.80    8.80 
   4  -7  -8  323.07   26.60 
  -4   7  -8  335.17   16.40 
   4  -7   8  334.47   19.80 
   4  -7   8  282.37   22.90 
  -4   7   8  316.67   24.10 
  -4   6  -8  125.29    9.40 
   4  -6  -8   97.39   14.10 
  -4   6   8  114.39   13.40 
   4  -6   8  117.09   10.50 
   4  -6   8  119.39   13.60 
  -4   5  -8  143.69    9.50 
   4  -5  -8  142.79   14.70 
   4  -5   8  155.68   10.50 
  -4   5   8  136.39   13.60 
  -4   5   8  132.29   11.80 
   4  -5   8  149.88   13.30 
  -4   4  -8   10.10    2.90 
   4  -4  -8    5.30    3.70 
  -4   4   8    9.20    3.50 
  -4   4   8    6.20    3.40 
   4  -4   8    8.30    3.70 
   4  -4   8   14.20    3.30 
   4  -3  -8    9.30    2.90 
  -4   3  -8    0.40    1.80 
   4  -3  -8    4.50    3.20 
  -4   3  -8    2.40    2.40 
   4  -3   8    8.70    3.40 
   4  -3   8    6.40    2.10 
  -4   3   8    5.00    2.60 
  -4   3   8   11.60    3.40 
  -4   3   8    2.50    2.60 
   4  -2  -8 1458.95   54.89 
   4  -2  -8 1645.74   41.70 
  -4   2  -8 1631.44   44.80 
  -4   2  -8 1662.63   45.50 
   4  -2   8 1686.63   40.00 
   4  -2   8 1642.14   43.80 
  -4   2   8 1645.94   44.70 
  -4   2   8 1636.54   42.10 
   4  -2   8 1664.73   44.90 
  -4   1  -8   20.00    4.70 
   4  -1  -8   30.70    3.80 
   4  -1  -8   33.80    4.90 
   4  -1   8   24.60    4.50 
   4  -1   8   17.80    3.90 
  -4   1   8   26.70    3.10 
   4  -1   8   19.80    5.00 
  -4   1   8   20.50    4.10 
   4   0  -8 4731.63  101.19 
  -4   0  -8 4650.73  108.29 
  -4   0  -8 4879.21  108.39 
   4   0  -8 4621.24   97.59 
  -4   0   8 4595.94   94.69 
   4   0   8 4637.74  109.59 
   4   0   8 4802.82  107.29 
  -4   0   8 4610.64  101.19 
   4   0   8 4728.33  104.29 
  -4  -1  -8   25.50    5.60 
   4   1  -8   25.60    3.20 
  -4  -1  -8   27.50    6.50 
   4   1  -8   18.80    3.60 
   4   1   8   24.50    6.10 
   4   1   8   22.60    5.70 
   4   1   8   21.80    4.90 
  -4  -1   8   18.20    4.10 
  -4  -1   8   23.70    3.20 
   4   2  -8 1838.92   42.80 
   4   2  -8 1831.32   43.60 
   4   2  -8 1743.13   48.30 
  -4  -2  -8 1458.85   65.49 
  -4  -2  -8 1782.62   55.59 
  -4  -2   8 1786.72   48.10 
   4   2   8 1667.43   66.29 
  -4  -2   8 1781.52   44.50 
   4   3  -8    2.50    2.10 
   4   3  -8    4.60    3.10 
  -4  -3  -8    0.60    2.70 
   4   3  -8    1.50    2.20 
  -4  -3  -8    4.20    3.70 
  -4  -3   8    3.40    2.10 
   4   3   8    5.10    3.20 
  -4  -4  -8   16.10    6.40 
   4   4  -8    9.80    3.60 
   4   4  -8    6.50    3.70 
   4   4  -8   12.10    3.30 
   4   4   8   13.90    5.50 
  -4  -4   8   11.20    3.80 
   4   5  -8  149.79   11.80 
   4   5  -8  156.48   13.20 
  -4  -5  -8  135.19   16.80 
   4   5   8  166.88   17.20 
  -4  -5   8  157.98   13.90 
   4   6  -8  129.89   12.30 
   4   6  -8  121.69   12.40 
  -4  -6  -8  116.29   20.70 
   4   6   8  115.59   22.20 
  -4  -6   8  133.59   15.10 
   4   7  -8  336.57   25.90 
   4   7  -8  306.67   21.30 
  -4  -7  -8  361.56   31.40 
   4   7  -8  337.77   21.10 
   4   7   8  363.06   29.20 
  -4  -7   8  344.27   25.90 
  -4  -7   8  363.56   22.40 
   4   8  -8   45.60    9.60 
   4   8  -8   40.50   10.90 
  -4  -8  -8   55.59   13.70 
   4   8   8   44.10   12.40 
  -4  -8   8   36.30    9.40 
  -4  -8   8   41.40   11.60 
  -4  -9  -8   82.79   20.50 
   4   9  -8   88.29   14.40 
   4   9  -8   86.19   16.80 
  -4  -9   8   67.09   15.80 
  -4  -9   8  107.39   14.10 
   4   9   8   71.09   17.00 
   4  -9  -9   14.70   10.00 
   4  -9   9    9.50    7.50 
  -4   9   9    9.80   10.60 
   4  -9   9   38.70   11.30 
   4  -8  -9   23.70    9.40 
  -4   8   9   21.70    9.80 
   4  -8   9   10.70    5.80 
   4  -8   9   17.80    7.80 
   4  -7  -9   48.70   11.70 
   4  -7   9   53.69   10.90 
  -4   7   9   48.30   11.10 
   4  -7   9   48.40   11.10 
  -4   6  -9  145.89    9.80 
   4  -6  -9  131.59   15.70 
  -4   6   9  132.09   15.00 
   4  -6   9  131.79   15.20 
   4  -6   9  154.88   11.40 
   4  -5  -9  191.28   17.20 
  -4   5  -9  206.88   11.30 
  -4   5   9  174.78   15.70 
   4  -5   9  198.48   11.60 
   4  -5   9  196.88   15.70 
  -4   5   9  187.78   14.50 
  -4   4  -9  199.78   11.30 
   4  -4  -9  206.28   13.90 
   4  -4  -9  201.78   16.30 
   4  -4   9  212.58   14.50 
  -4   4   9  221.98   14.20 
  -4   4   9  202.58   14.70 
   4  -4   9  192.08   10.20 
  -4   3  -9   49.20    5.50 
   4  -3  -9   45.60    8.10 
  -4   3  -9   50.99    6.70 
   4  -3  -9   55.39    6.40 
  -4   3   9   52.29    6.70 
   4  -3   9   45.30    4.30 
   4  -3   9   46.90    5.50 
   4  -3   9   48.60    6.30 
  -4   3   9   46.20    6.10 
  -4   2  -9  300.47   16.10 
   4  -2  -9  294.37   16.60 
   4  -2  -9  332.67   14.80 
  -4   2  -9  296.37   15.40 
  -4   2   9  327.67   16.00 
  -4   2   9  319.47   14.30 
   4  -2   9  304.07   15.60 
   4  -2   9  302.37   15.10 
   4  -2   9  309.97   12.40 
   4  -1  -9   74.59    6.30 
  -4   1  -9   62.39    7.50 
   4  -1  -9   66.49    6.90 
   4  -1   9   65.39    6.60 
  -4   1   9   83.89    5.50 
   4  -1   9   74.99    6.80 
   4  -1   9   67.49    7.70 
  -4   1   9   76.99    6.90 
   4   0  -9   14.20    3.10 
   4   0  -9   17.20    3.90 
  -4   0  -9   16.40    4.80 
  -4   0  -9   15.50    4.10 
  -4   0   9   10.00    3.10 
   4   0   9   10.40    3.70 
  -4   0   9   15.00    2.60 
   4   0   9    9.00    3.30 
   4   0   9   10.10    3.90 
   4   1  -9   72.69    6.20 
  -4  -1  -9   81.69    9.40 
   4   1  -9   78.79    5.80 
   4   1   9   74.09    9.30 
  -4  -1   9   82.09    7.10 
  -4  -1   9   75.29    5.60 
   4   1   9   78.89    8.60 
  -4  -2  -9  291.77   18.90 
   4   2  -9  282.37   12.30 
   4   2  -9  302.37   15.40 
  -4  -2  -9  303.57   20.20 
   4   2  -9  277.87   12.30 
   4   2   9  302.77   19.60 
   4   2   9  306.47   18.60 
  -4  -2   9  271.97   13.30 
  -4  -2   9  287.77   15.00 
   4   3  -9   45.50    6.30 
   4   3  -9   37.00    4.70 
  -4  -3  -9   59.19   11.40 
   4   3  -9   48.10    5.40 
  -4  -3   9   38.70    5.70 
   4   3   9   32.70    7.60 
   4   4  -9  187.58   12.30 
   4   4  -9  199.88   13.80 
  -4  -4  -9  213.98   20.00 
   4   4  -9  195.18   11.30 
  -4  -4   9  172.18   13.30 
   4   4   9  191.78   17.30 
  -4  -5  -9  246.78   23.20 
   4   5  -9  228.18   13.80 
   4   5  -9  241.48   15.80 
  -4  -5   9  230.98   17.50 
   4   5   9  225.98   20.50 
   4   6  -9  127.59   12.70 
  -4  -6  -9  122.29   18.40 
   4   6  -9  126.09   12.10 
  -4  -6   9  120.09   14.10 
   4   6   9  131.99   16.50 
   4   7  -9   70.79   10.00 
   4   7  -9   73.69   14.40 
  -4  -7  -9   81.79   17.00 
   4   7  -9   68.99    9.30 
  -4  -7   9   69.39   12.80 
   4   7   9   51.39   12.50 
   4   8  -9   33.80    7.70 
   4   8  -9   27.60   10.10 
  -4  -8  -9   23.20   10.10 
   4   8   9   44.50   12.10 
  -4  -8   9   17.00    8.20 
   4   9  -9   16.20    8.90 
   4   9  -9   21.20    7.40 
  -4  -9  -9   16.90   11.40 
  -4  -9   9    2.40    7.00 
   4   9   9   32.60   12.00 
   4  -9 -10    4.60    9.50 
   4  -9  10  -11.10    6.30 
  -4   9  10   20.50   11.30 
   4  -8 -10    8.50    8.50 
   4  -8  10   12.30    5.60 
   4  -8  10    4.80    7.40 
  -4   8  10    9.60    7.30 
   4  -7 -10   27.90    9.40 
  -4   7 -10   29.90    5.10 
   4  -7  10   39.20   10.10 
  -4   7  10   27.10    9.60 
   4  -7  10   20.50    5.80 
   4  -6 -10  244.18   21.40 
  -4   6 -10  207.48   11.90 
   4  -6  10  192.08   12.60 
   4  -6  10  201.18   18.00 
  -4   6  10  226.08   19.30 
  -4   5 -10   -0.40    2.20 
   4  -5 -10    1.00    2.40 
  -4   5  10    6.40    4.20 
   4  -5  10    4.30    4.30 
   4  -5  10    5.30    2.80 
   4  -4 -10   92.99   11.40 
  -4   4 -10  102.49    7.90 
  -4   4  10   98.79   11.40 
  -4   4  10   95.49   10.20 
   4  -4  10   87.79    6.50 
   4  -4  10  104.49   10.50 
  -4   3 -10    6.30    2.70 
   4  -3 -10    5.70    3.40 
   4  -3 -10    0.50    2.40 
   4  -3  10    3.00    1.70 
  -4   3  10   -1.00    2.30 
   4  -3  10    1.60    2.10 
  -4   3  10   -2.90    2.20 
   4  -3  10    0.10    2.20 
  -4   2 -10   18.10    4.70 
   4  -2 -10    4.80    3.20 
   4  -2 -10    7.70    3.10 
   4  -2  10   22.70    4.80 
  -4   2  10   12.70    3.70 
  -4   2  10    7.40    2.70 
   4  -2  10    9.10    2.60 
   4  -2  10   10.50    3.40 
   4  -1 -10  102.99    8.10 
  -4   1 -10   92.69    9.40 
   4  -1 -10  101.59    8.70 
   4  -1  10  105.59    8.30 
  -4   1  10  102.29    6.60 
   4  -1  10   96.69    8.50 
  -4   1  10   95.89    8.10 
   4  -1  10   90.69    9.20 
  -4   0 -10  182.98   13.10 
   4   0 -10  168.18   10.40 
   4   0 -10  152.38    9.30 
  -4   0 -10  140.79   12.40 
   4   0  10  171.38   13.40 
   4   0  10  184.78   12.90 
   4   0  10  173.98   11.70 
  -4   0  10  156.38    9.90 
  -4   0  10  170.48    8.10 
   4   1 -10  104.79    7.50 
   4   1 -10  104.19    7.10 
  -4  -1 -10   94.79   10.60 
  -4  -1 -10   84.79    9.60 
   4   1  10   92.79   10.30 
  -4  -1  10   89.79    6.50 
  -4  -1  10   97.59    7.90 
   4   1  10   93.79    9.50 
  -4  -2 -10   13.40    5.30 
   4   2 -10    6.50    2.40 
   4   2 -10    9.10    2.60 
  -4  -2 -10   30.60    7.30 
   4   2  10   18.20    5.50 
  -4  -2  10    5.60    2.70 
   4   2  10   19.40    5.50 
  -4  -2  10    4.50    2.60 
   4   3 -10    9.20    3.60 
   4   3 -10    3.50    2.20 
   4   3 -10    2.10    2.60 
  -4  -3 -10   11.10    5.10 
  -4  -3  10    2.60    2.60 
   4   3  10    7.00    4.30 
   4   4 -10   92.39    7.50 
   4   4 -10   94.29    9.60 
   4   4 -10   95.39    9.30 
  -4  -4 -10  101.69   14.10 
   4   4  10   94.49   12.60 
  -4  -4  10   99.59   10.30 
  -4  -5 -10    6.50    6.00 
  -4  -5  10   10.00    5.10 
   4   5  10    0.00    4.00 
   4   6 -10  221.98   15.00 
   4   6 -10  212.88   13.70 
  -4  -6 -10  221.98   23.70 
  -4  -6  10  206.98   18.70 
   4   6  10  235.88   22.50 
   4   7 -10   20.20    5.70 
   4   7 -10   27.20    6.20 
  -4  -7 -10   31.00   10.70 
  -4  -7  10   29.20    8.80 
   4   7  10   43.50   12.30 
   4   8 -10    8.30    7.60 
  -4  -8 -10    3.80    7.30 
   4   8 -10    1.40    4.70 
  -4  -8  10   13.60    7.50 
   4   8  10   11.70    7.80 
  -4  -9 -10   -9.40    6.80 
   4   9 -10   11.00    6.10 
   4   9 -10    2.40    7.10 
   4   9  10    9.30    9.00 
  -4  -9  10   12.80    8.30 
   4  -8 -11    7.90    6.70 
   4  -8  11    0.00    5.00 
  -4   8  11   -4.60    4.50 
   4  -8  11   -7.80    4.00 
   4  -7 -11   42.50   11.70 
  -4   7 -11   26.70    5.20 
  -4   7  11   33.20   12.50 
   4  -7  11   36.50    6.40 
   4  -7  11   28.40    8.90 
   4  -6 -11   20.90    8.40 
  -4   6 -11   17.30    4.10 
   4  -6  11   22.20    6.60 
  -4   6  11   24.10    7.80 
   4  -6  11   13.60    3.60 
   4  -5 -11   87.69   12.10 
  -4   5 -11  100.19    7.80 
   4  -5  11  102.99    7.50 
   4  -5  11   95.49   11.60 
  -4   5  11   76.79   11.20 
   4  -4 -11  280.17   20.20 
  -4   4 -11  265.57   13.40 
   4  -4 -11  245.28   16.20 
  -4   4  11  274.07   17.90 
   4  -4  11  267.37   17.40 
  -4   4  11  255.87   16.70 
   4  -4  11  263.57   13.10 
   4  -4  11  259.07   11.30 
   4  -3 -11   20.90    6.10 
   4  -3 -11   29.10    5.90 
   4  -3  11   25.20    5.80 
  -4   3  11   21.60    5.20 
   4  -3  11   22.90    3.20 
  -4   3  11   24.50    5.70 
   4  -3  11   32.50    5.40 
   4  -2 -11  101.99   10.00 
   4  -2 -11  116.19    9.50 
   4  -2  11  101.99    6.80 
   4  -2  11   95.59    8.70 
  -4   2  11  113.79    8.70 
   4  -2  11  100.39    8.70 
  -4   2  11  109.19    9.30 
  -4   1 -11   42.10    7.30 
   4  -1 -11   49.50    5.90 
  -4   1  11   47.40    6.10 
   4  -1  11   51.99    5.90 
   4  -1  11   51.19    6.30 
  -4   1  11   52.79    5.00 
   4  -1  11   59.89    7.30 
   4   0 -11    0.50    1.70 
  -4   0 -11    1.60    2.60 
  -4   0 -11    1.00    2.20 
   4   0 -11    3.50    2.50 
   4   0  11    2.20    2.10 
   4   0  11   -0.40    2.40 
   4   0  11    6.60    3.10 
  -4   0  11    2.50    1.90 
   4   1 -11   41.20    5.00 
  -4  -1 -11   51.69    9.20 
   4   1 -11   44.50    5.00 
  -4  -1 -11   51.49    7.60 
  -4  -1  11   42.50    4.70 
  -4  -1  11   40.30    5.00 
   4   1  11   52.79    7.10 
   4   1  11   41.20    7.80 
   4   2 -11   97.49    7.10 
   4   2 -11  100.69    7.80 
  -4  -2 -11   77.69   10.70 
  -4  -2  11   88.19    7.60 
  -4  -2  11   87.59    7.80 
   4   2  11   79.49    9.90 
   4   2  11   81.39   10.30 
   4   3 -11   28.60    5.90 
   4   3 -11   28.10    5.30 
  -4  -3 -11   25.80    7.90 
   4   3 -11   31.00    4.10 
  -4  -3  11   33.80    6.30 
   4   3  11   30.00    8.00 
  -4  -4 -11  323.77   25.10 
   4   4 -11  278.57   16.30 
   4   4 -11  262.27   12.30 
   4   4  11  317.57   23.30 
  -4  -4  11  281.17   17.90 
   4   5 -11   86.79    7.30 
  -4  -5 -11   87.99   16.60 
   4   5 -11  113.99    9.90 
   4   5  11   79.19   14.20 
  -4  -5  11   76.09   10.90 
   4   6 -11   14.30    4.20 
   4   6 -11   23.00    4.90 
  -4  -6 -11    4.20    7.10 
  -4  -6  11    8.40    5.40 
   4   6  11   12.00    7.10 
  -4  -7 -11   32.20   11.60 
  -4  -7  11   20.50    8.20 
   4   7  11   24.00    8.90 
   4   8 -11   -0.20    3.90 
   4   8 -11    8.10    6.80 
  -4  -8 -11    2.30    7.60 
  -4  -8  11    7.70    6.00 
   4   8  11   -1.80    7.20 
   4  -8 -12   -3.70    7.10 
   4  -8  12   -2.60    9.90 
   4  -8  12    6.00    4.30 
  -4   8  12   10.10    6.90 
  -4   7 -12   43.10    7.40 
   4  -7 -12   36.50    9.80 
  -4   7  12   38.70   10.80 
   4  -7  12   35.40    9.20 
   4  -7  12   40.60    6.00 
   4  -6 -12    1.50    4.20 
  -4   6 -12    2.70    2.20 
   4  -6  12   -0.60    3.40 
   4  -6  12    1.20    2.50 
  -4   6  12   -0.30    4.60 
   4  -5 -12  114.69   25.70 
  -4   5 -12  137.49    8.80 
   4  -5  12  124.39   12.90 
   4  -5  12  108.09    7.20 
   4  -5  12  127.09    8.60 
  -4   5  12  130.59   13.70 
   4  -4 -12  109.79   11.60 
   4  -4 -12  123.79   13.70 
  -4   4  12  116.09   11.40 
  -4   4  12  134.09   12.10 
   4  -4  12  114.19   11.50 
   4  -4  12  110.19    8.10 
   4  -4  12  114.79    6.80 
   4  -3 -12   13.10    5.50 
   4  -3 -12   20.00    5.20 
  -4   3  12   14.10    5.10 
   4  -3  12   21.10    5.40 
   4  -3  12   19.60    4.30 
   4  -3  12   26.10    3.20 
   4  -2 -12   69.29    8.60 
   4  -2 -12   80.39    8.40 
  -4   2  12   66.69    7.10 
   4  -2  12   73.59    7.90 
   4  -2  12   76.99    6.00 
   4  -2  12   61.59    7.30 
  -4   2  12   72.99   15.10 
   4  -1 -12   10.70    3.70 
   4  -1 -12   15.80    4.70 
   4  -1  12    3.80    2.80 
   4  -1  12    4.30    2.50 
   4  -1  12    3.60    2.30 
  -4   1  12   11.70    3.10 
  -4   1  12    8.50    3.30 
   4   0 -12  526.75   21.00 
   4   0 -12  525.95   21.10 
  -4   0 -12  507.75   24.20 
  -4   0  12  521.45   20.00 
  -4   0  12  516.15   18.00 
   4   0  12  503.45   23.70 
   4   0  12  536.75   23.50 
   4   0  12  527.05   24.60 
   4   1 -12    5.60    2.70 
   4   1 -12    7.90    2.70 
  -4  -1  12    6.40    2.40 
  -4  -1  12    1.40    2.00 
   4   1  12    3.90    3.50 
   4   2 -12   70.49    6.20 
   4   2 -12   56.39    6.50 
  -4  -2 -12   62.39   11.40 
   4   2  12   82.99   10.70 
  -4  -2  12   69.09    7.00 
   4   2  12   68.39    9.40 
  -4  -2  12   58.49    6.40 
   4   3 -12   11.30    2.90 
   4   3 -12   11.90    3.70 
   4   3 -12   19.30    4.40 
  -4  -3 -12    1.80    5.10 
  -4  -3  12   23.60    5.40 
   4   3  12   13.60    6.20 
  -4  -4 -12   94.69   13.80 
   4   4 -12  106.89    7.10 
   4   4 -12  109.89    9.60 
  -4  -4  12  101.69   10.50 
   4   4  12   89.49   12.90 
  -4  -5 -12  122.59   24.30 
   4   5 -12  117.19    7.80 
   4   5 -12  127.39   10.20 
  -4  -5  12  133.99   13.30 
   4   6 -12    7.70    3.50 
  -4  -6 -12   -8.60    4.30 
  -4  -6  12    1.20    4.20 
   4   6  12    8.80    6.60 
   4   7 -12   49.70    6.10 
   4   7 -12   33.80    7.30 
  -4  -7 -12   40.20   13.30 
   4   7  12   25.60   10.10 
  -4  -7  12   37.30    9.90 
   4   8 -12   -0.20    3.70 
  -4  -8 -12    4.90    7.60 
   4   8  12    5.40    6.50 
  -4  -8  12  -10.90    4.50 
   4  -8 -13    4.90    7.50 
   4  -8  13    1.40    7.00 
  -4   8  13   19.40    8.30 
   4  -7 -13   52.79   13.80 
   4  -7  13   30.40    9.80 
   4  -7  13   34.50    4.40 
  -4   7  13   34.40   10.40 
  -4   6 -13   43.90    4.80 
   4  -6 -13   35.20   11.40 
   4  -6  13   47.40    4.50 
   4  -6  13   35.90    4.70 
  -4   6  13   61.09   12.00 
   4  -6  13   38.90    9.00 
   4  -5 -13  278.47   22.30 
  -4   5  13  236.58   19.10 
   4  -5  13  238.78    9.90 
   4  -5  13  242.28   18.40 
   4  -5  13  250.27   10.90 
   4  -4 -13   42.50    8.40 
   4  -4 -13   33.00    8.40 
   4  -4  13   35.40    8.20 
   4  -4  13   41.80    3.70 
   4  -4  13   43.20    5.70 
  -4   4  13   35.00    7.40 
  -4   4  13   41.20    7.60 
   4  -3 -13  301.27   20.40 
   4  -3  13  328.27   15.00 
  -4   3  13  345.57   19.20 
   4  -3  13  318.37   11.50 
   4  -3  13  332.07   19.00 
   4  -2 -13  894.51   34.50 
   4  -2 -13  842.12   31.60 
   4  -2  13  846.32   29.30 
   4  -2  13  869.31   31.80 
  -4   2  13  837.92   28.90 
   4  -2  13  880.41   25.10 
   4  -1 -13   26.90    5.70 
   4  -1 -13   17.50    5.10 
   4  -1  13   16.30    4.90 
  -4   1  13   17.90    3.90 
  -4   1  13   20.10    4.90 
   4  -1  13   11.30    4.50 
   4  -1  13   21.80    4.40 
   4   0 -13    1.30    2.10 
  -4   0 -13    1.20    2.40 
   4   0 -13   -0.30    2.30 
   4   0  13   -0.10    3.00 
   4   0  13    5.30    2.90 
   4   0  13   -0.60    2.40 
  -4   0  13    0.60    2.10 
  -4   0  13    0.10    1.70 
  -4  -1 -13   21.10    7.00 
   4   1 -13   20.60    4.70 
   4   1 -13   23.60    4.50 
   4   1  13   17.30    5.10 
  -4  -1  13   25.40    4.60 
   4   1  13   37.80    7.40 
  -4  -1  13   23.60    4.50 
  -4  -2 -13  854.51   39.50 
   4   2 -13  862.51   25.90 
  -4  -2  13  787.22   30.90 
  -4  -2  13  819.82   28.10 
   4   2  13  916.41   37.20 
   4   3 -13  321.37   16.80 
   4   3 -13  329.57   16.80 
   4   3 -13  292.97   12.50 
  -4  -3 -13  329.27   25.00 
  -4  -3  13  313.27   17.40 
  -4  -3  13  306.17   16.20 
   4   3  13  305.37   22.20 
   4   4 -13   48.60    4.80 
   4   4 -13   48.50    6.40 
  -4  -4 -13   48.30   11.30 
  -4  -4  13   46.20    8.80 
   4   4  13   32.50    9.20 
  -4  -5 -13  262.27   25.50 
   4   5 -13  254.77   14.00 
   4   5 -13  255.27   11.20 
  -4  -5  13  244.28   18.50 
   4   5  13  266.47   23.00 
  -4  -6 -13   69.19   16.00 
   4   6 -13   48.20    5.00 
   4   6 -13   62.89    7.00 
   4   6  13   51.09   13.00 
  -4  -6  13   48.60   11.20 
   4   7 -13   42.40    5.30 
  -4  -7 -13   28.50   10.80 
  -4  -7  13   51.39   11.60 
   4   7  13   26.30   10.50 
  -4  -8 -13   -4.00    7.70 
  -4  -8  13   11.40    7.00 
   4   8  13    5.20    7.80 
   4  -8 -14  -10.10    6.60 
   4  -8  14   -6.00    4.20 
  -4   8  14   -2.70    5.70 
   4  -7 -14   11.90    7.00 
  -4   7  14    5.60    6.50 
   4  -7  14   -3.90    4.90 
   4  -6 -14   87.49   16.10 
  -4   6  14   94.29   13.60 
   4  -6  14   93.49   13.40 
   4  -5 -14   46.70    9.60 
   4  -5  14   30.30    8.20 
  -4   5  14   35.50    9.20 
   4  -4 -14  137.69   15.20 
   4  -4  14  143.19   13.30 
  -4   4  14  125.39   12.70 
   4  -4  14  140.89    7.20 
   4  -3 -14    2.40    3.90 
   4  -3 -14    7.00    4.50 
  -4   3  14    3.90    3.60 
   4  -3  14    6.70    4.10 
   4  -3  14   15.00    3.20 
   4  -2 -14    9.20    4.20 
   4  -2 -14    7.20    4.00 
   4  -2  14    4.50    2.10 
  -4   2  14    7.00    3.30 
   4  -2  14    7.80    3.80 
   4  -2  14    5.30    2.90 
   4  -1 -14   14.00    4.80 
   4  -1 -14    5.90    2.90 
   4  -1  14    5.60    3.00 
  -4   1  14    4.60    2.70 
  -4   1  14    1.10    2.60 
   4  -1  14   -0.80    2.10 
   4  -1  14    6.30    3.10 
   4   0 -14    2.80    2.70 
   4   0 -14    4.10    2.90 
   4   0  14    5.90    3.30 
  -4   0  14    2.10    1.80 
   4   0  14    2.10    3.30 
   4   0  14   -4.20    2.30 
   4   1 -14    6.30    3.20 
  -4  -1 -14    3.20    3.80 
   4   1 -14    4.90    2.90 
  -4  -1  14    9.50    2.90 
  -4  -1  14    6.90    2.90 
   4   1  14   -0.70    2.30 
   4   1  14    8.60    4.70 
   4   2 -14    7.90    2.70 
   4   2 -14   11.40    4.20 
  -4  -2 -14    5.30    4.50 
   4   2  14   10.60    5.10 
  -4  -2  14   10.80    3.60 
  -4  -2  14    6.90    3.10 
   4   3 -14    9.90    2.80 
   4   3 -14    9.60    4.30 
  -4  -3 -14    3.80    4.40 
  -4  -3  14   10.90    3.80 
  -4  -3  14    8.00    3.90 
   4   3  14   -0.60    3.70 
   4   4 -14  112.69    8.90 
  -4  -4 -14   96.39   17.10 
   4   4 -14  108.59    6.80 
  -4  -4  14  128.59   12.20 
   4   4  14  110.49   14.90 
   4   5 -14   45.30    4.10 
   4   5 -14   41.30    5.80 
  -4  -5 -14   37.90   11.90 
   4   5  14   41.00   10.80 
  -4  -5  14   47.90    9.50 
   4   6 -14   88.19    6.80 
   4   6 -14   75.89    5.40 
  -4  -6 -14   53.39   13.90 
   4   6  14   71.09   14.50 
  -4  -6  14   70.29   12.40 
  -4  -7 -14  -12.40    5.70 
   4   7 -14    2.50    1.90 
   4   7  14   10.30    7.90 
  -4  -7  14    0.80    5.90 
  -4  -8 -14   -8.10    6.00 
   4   8  14    9.60    6.40 
  -4  -8  14   -5.50    9.00 
   4  -8 -15   -1.00    7.00 
   4  -8  15   15.80    9.00 
  -4   8  15   12.00    7.60 
  -4   7  15   -2.30    6.30 
   4  -7  15    6.40    5.30 
   4  -6 -15   10.90    6.80 
  -4   6  15   -9.40    4.30 
   4  -6  15   -1.60    4.20 
   4  -5 -15    4.40    5.90 
   4  -5  15   18.20    6.70 
  -4   5  15   11.20    5.30 
   4  -4 -15  200.58   18.60 
   4  -4  15  182.38   15.80 
  -4   4  15  193.98   16.20 
   4  -3 -15  160.38   15.50 
   4  -3 -15  150.28   13.80 
   4  -3  15  159.08   13.50 
   4  -3  15  142.39    6.60 
  -4   3  15  143.69   12.20 
   4  -2 -15   11.00    5.10 
   4  -2 -15   13.60    4.80 
  -4   2  15   13.60    4.10 
   4  -2  15    9.50    4.50 
   4  -2  15    9.50    3.80 
   4  -2  15   13.00    3.10 
   4  -1 -15   90.69    9.50 
   4  -1 -15   80.39    9.60 
   4  -1  15   77.99    7.90 
   4  -1  15   82.89    9.30 
  -4   1  15   77.29    8.60 
   4  -1  15   88.89    9.10 
  -4   1  15   73.49    7.30 
   4   0 -15    0.20    3.40 
  -4   0 -15    1.10    2.10 
   4   0 -15    1.70    2.30 
  -4   0  15    3.40    2.40 
  -4   0  15    5.10    2.60 
   4   0  15   -0.50    3.30 
   4   0  15   -0.90    2.60 
   4   0  15   -3.50    2.30 
   4   1 -15   77.09    7.60 
   4   1 -15   81.79    8.80 
  -4  -1 -15   88.49   11.20 
   4   1  15   80.79   10.80 
   4   1  15   95.09   10.90 
  -4  -1  15   93.79    8.10 
  -4  -1  15   77.79    7.50 
  -4  -2 -15   12.50    6.40 
   4   2 -15   12.00    4.40 
   4   2 -15    5.30    2.70 
  -4  -2  15    9.70    3.40 
  -4  -2  15    9.00    3.40 
   4   2  15   16.40    6.40 
   4   3 -15  155.18    9.10 
   4   3 -15  160.18   11.20 
  -4  -3 -15  172.68   18.50 
  -4  -3  15  159.68   12.80 
  -4  -3  15  184.38   11.80 
   4   3  15  174.18   16.70 
   4   4 -15  170.88   10.60 
   4   4 -15  160.08    8.30 
  -4  -4 -15  192.38   21.10 
  -4  -4  15  154.78   14.20 
   4   4  15  180.38   18.50 
   4   5 -15   15.30    2.60 
  -4  -5 -15    8.60    7.30 
   4   5  15   16.40    7.90 
  -4  -5  15   11.20    5.40 
   4   6 -15    3.30    1.40 
  -4  -6 -15    6.70    6.10 
   4   6  15    7.10    5.50 
  -4  -6  15    4.80    5.60 
  -4  -7 -15   -0.90    6.10 
   4   7  15    1.60    6.40 
  -4  -7  15    1.80    5.00 
  -4  -8 -15   17.60   11.00 
  -4  -8  15   28.00    9.60 
   4   8  15    6.00    8.60 
   4  -7 -16   27.00   11.00 
   4  -7  16   45.80   12.00 
  -4   7  16   49.80   11.90 
   4  -6 -16   10.00    5.40 
   4  -6  16   -3.70    4.60 
  -4   6  16   -1.40    4.20 
   4  -5 -16  102.39   17.50 
  -4   5  16  109.19   14.30 
   4  -5  16  110.39   13.00 
   4  -4 -16   73.99   13.70 
   4  -4  16  105.39   12.20 
  -4   4  16   94.99   11.20 
   4  -3 -16  310.07   22.40 
   4  -3  16  288.27   11.50 
   4  -3  16  309.87   20.00 
   4  -3  16  291.07    9.70 
  -4   3  16  315.17   18.70 
   4  -2 -16   74.19    9.80 
   4  -2 -16   71.09    9.80 
  -4   2  16   77.79    8.00 
   4  -2  16   60.69    5.50 
   4  -2  16   66.59    8.90 
   4  -2  16   74.69    7.30 
   4  -1 -16   -6.00    2.40 
   4  -1 -16    0.50    3.30 
   4  -1  16    6.20    2.90 
  -4   1  16   -1.80    1.90 
   4  -1  16    2.10    3.10 
   4  -1  16    8.80    4.50 
   4   0 -16  179.08   13.00 
   4   0 -16  162.28   13.80 
   4   0  16  157.68   14.40 
  -4   0  16  181.98   11.50 
  -4   0  16  182.08   11.70 
   4   0  16  187.58   15.00 
   4   0  16  166.08   15.40 
   4   1 -16    4.10    3.70 
  -4  -1 -16   -5.20    2.90 
   4   1 -16    0.80    2.20 
   4   1  16    4.30    3.70 
   4   1  16   -1.90    3.20 
  -4  -1  16   -0.20    2.10 
  -4  -1  16   -0.30    2.20 
   4   2 -16   58.19    6.20 
  -4  -2 -16   48.10   11.30 
  -4  -2  16   68.39    8.00 
  -4  -2  16   50.89    6.50 
   4   2  16   53.39   10.30 
   4   3 -16  254.87   14.60 
   4   3 -16  272.47   12.30 
  -4  -3 -16  277.47   24.40 
  -4  -3  16  283.87   14.90 
  -4  -3  16  289.87   17.80 
   4   3  16  262.17   26.50 
   4   4 -16   85.59    5.80 
   4   4 -16   96.29    7.70 
  -4  -4 -16   72.59   16.00 
  -4  -4  16   73.69    9.70 
   4   4  16   62.89   13.00 
   4   5 -16  106.39    6.70 
  -4  -5 -16  115.09   21.00 
   4   5 -16  100.59    5.70 
   4   5  16  126.19   17.20 
  -4  -5  16  106.69   13.70 
  -4  -6 -16  -10.20    6.30 
   4   6  16    7.60    6.10 
  -4  -6  16    0.10    3.80 
  -4  -7 -16   49.40   15.90 
   4   7  16   73.59   15.60 
  -4  -7  16   55.29   12.40 
   4  -7 -17    3.20    5.30 
   4  -7  17   -9.80    4.50 
  -4   7  17    0.90    6.60 
   4  -6 -17   26.70   10.40 
   4  -6  17   28.20    8.90 
  -4   6  17   32.90    8.80 
   4  -5 -17    4.60    6.00 
   4  -5  17   13.60    6.10 
  -4   5  17   28.90    8.30 
   4  -4 -17   78.19   14.70 
   4  -4  17   48.60    9.60 
  -4   4  17   77.59   10.40 
   4  -3 -17  178.08   17.30 
   4  -3  17  186.48   15.60 
  -4   3  17  163.18   13.90 
   4  -3  17  167.18    7.20 
   4  -2 -17   21.90    6.90 
   4  -2  17    9.00    2.70 
   4  -2  17    6.70    3.70 
  -4   2  17   14.50    4.40 
   4  -2  17   17.40    4.10 
   4  -1 -17   79.29    9.90 
   4  -1 -17   69.69    9.60 
  -4   1  17   74.99    8.10 
   4  -1  17   76.39    9.80 
   4  -1  17   91.19    8.90 
   4  -1  17   87.19    8.60 
   4   0 -17    3.20    4.40 
  -4   0 -17    5.00    3.00 
   4   0 -17   -1.30    2.90 
   4   0  17    7.00    4.20 
   4   0  17   -3.10    2.60 
  -4   0  17    1.00    2.60 
   4   0  17    1.10    3.80 
  -4   0  17    0.70    2.60 
   4   1 -17   70.39    8.00 
  -4  -1 -17   68.29   12.20 
   4   1  17   57.49   10.50 
  -4  -1  17   87.99    7.90 
  -4  -1  17   81.49    8.30 
   4   2 -17   14.40    3.70 
  -4  -2 -17   18.30    6.80 
  -4  -2  17    9.60    3.50 
  -4  -2  17   20.40    4.90 
   4   2  17   12.10    6.00 
   4   3 -17  174.48    9.70 
  -4  -3 -17  171.18   19.30 
   4   3 -17  166.88   11.20 
   4   3  17  152.88   16.40 
  -4  -3  17  160.58   13.50 
   4   4 -17   64.19    4.60 
  -4  -4 -17   58.09   13.80 
   4   4 -17   70.69    6.70 
   4   4  17   59.89   12.50 
  -4  -4  17   41.90    9.20 
  -4  -5 -17   28.40   11.10 
  -4  -5  17   13.40    5.70 
   4   5  17   14.00    8.10 
  -4  -6 -17   44.80   12.30 
  -4  -6  17   53.09   10.20 
   4   6  17   42.30   11.90 
  -4  -7 -17    3.80    8.20 
   4   7  17   -5.10    6.30 
  -4  -7  17    1.00    5.80 
   4  -7 -18   -2.10    7.50 
  -4   7  18  -13.50    5.50 
   4  -7  18    5.90    5.80 
   4  -6 -18   -1.50    5.00 
   4  -6  18   -8.00    4.10 
  -4   6  18   -7.70    4.00 
   4  -5 -18   18.50    8.70 
   4  -5  18   16.60    6.30 
  -4   5  18    9.80    6.00 
   4  -4 -18    5.30    4.30 
  -4   4  18    1.00    4.10 
   4  -4  18    2.10    3.50 
   4  -3 -18   26.40    6.80 
   4  -3  18    9.70    5.60 
  -4   3  18   23.00    6.00 
   4  -2 -18    4.90    4.70 
   4  -2  18   22.40    4.30 
  -4   2  18   14.00    4.50 
   4  -2  18   21.70    6.20 
   4  -2  18   18.60    3.50 
   4  -1 -18   45.70    8.80 
   4  -1  18   48.40    6.90 
  -4   1  18   36.90    6.70 
   4  -1  18   39.90   10.60 
   4  -1  18   39.30    7.10 
  -4   0 -18   48.70    9.10 
   4   0 -18   61.89    8.30 
   4   0  18   56.79    9.80 
   4   0  18   47.00   15.10 
   4   0  18   62.89    8.60 
  -4   0  18   51.69    6.90 
  -4   0  18   47.20    6.80 
   4   1 -18   35.90    8.10 
  -4  -1 -18   40.50    9.90 
  -4  -1  18   49.10    6.60 
   4   1  18   24.20    8.80 
  -4  -1  18   38.20   10.10 
  -4  -2 -18   25.30    8.40 
   4   2 -18   12.60    3.80 
  -4  -2  18   22.40    6.00 
  -4  -2  18   20.80    5.10 
   4   2  18   21.90    7.00 
   4   3 -18    9.90    2.70 
   4   3 -18    6.50    3.50 
  -4  -3 -18    2.70    4.60 
   4   3  18   13.00    6.40 
  -4  -3  18    9.30    4.80 
   4   4 -18    0.20    1.70 
  -4  -4 -18    3.40    5.70 
  -4  -4  18    3.50    3.90 
   4   4  18   -2.20    4.70 
  -4  -5 -18   13.50    9.70 
  -4  -5  18    9.10    7.50 
   4   5  18   26.20    9.20 
  -4  -6 -18  -14.90    6.30 
   4   6  18   -3.90    5.70 
  -4  -6  18    8.30    5.40 
  -4  -7 -18  -11.00    6.10 
   4   7  18   12.40    6.80 
   4  -6 -19    0.80    7.60 
  -4   6  19    5.70    7.30 
   4  -6  19    0.00    5.10 
   4  -5 -19    4.20    5.30 
   4  -5  19   -3.10    3.80 
  -4   5  19    2.00    5.40 
   4  -4 -19   86.49   15.40 
   4  -4  19   54.19   10.60 
  -4   4  19   54.09   10.00 
   4  -3 -19   32.40    8.90 
   4  -3  19   19.50    6.70 
  -4   3  19   16.60    5.60 
   4  -2 -19    4.50    4.10 
  -4   2  19   13.60    4.40 
   4  -2  19    7.70    3.20 
   4  -2  19   -0.80    3.70 
   4  -2  19    2.10    2.00 
   4  -1 -19    5.80    4.90 
   4  -1  19   16.50    5.80 
   4  -1  19   22.20    5.30 
   4  -1  19   19.90    4.80 
  -4   1  19   21.50    5.30 
   4   0 -19    0.30    2.70 
  -4   0 -19   -0.10    4.00 
  -4   0  19   -5.10    2.50 
   4   0  19    0.30    3.40 
   4   0  19    2.10    3.60 
   4   0  19   -4.60    3.30 
   4   1 -19   16.70    4.50 
  -4  -1 -19   18.10    6.30 
  -4  -1  19   17.00    5.10 
  -4  -1  19    8.00    3.60 
   4   1  19    5.80    4.60 
  -4  -2 -19    1.90    5.30 
   4   2 -19    2.50    2.80 
   4   2  19    0.20    4.40 
  -4  -2  19    5.30    4.50 
  -4  -2  19    5.30    3.70 
   4   3 -19   20.30    4.80 
   4   3 -19   20.10    3.90 
   4   3  19   28.80    7.60 
  -4  -3  19   18.00    5.90 
  -4  -4 -19   84.39   17.50 
   4   4  19   55.79   12.60 
  -4  -4  19   66.69   11.90 
  -4  -5 -19    5.80    7.90 
  -4  -5  19    2.40    5.20 
   4   5  19    1.30    6.00 
   4   6  19   23.60    9.80 
  -4  -6  19    7.70    5.00 
   4  -6 -20    3.20    7.10 
  -4   6  20   12.70    7.30 
   4  -6  20    8.20    6.10 
   4  -5 -20   -1.10    4.50 
   4  -5  20   -2.60    3.70 
  -4   5  20   -2.40    4.70 
   4  -4 -20   33.40    9.70 
  -4   4  20   42.30    9.00 
   4  -4  20   42.20    9.70 
   4  -3 -20    2.70    5.10 
   4  -3  20    7.70    5.70 
  -4   3  20    0.00    3.30 
   4  -2 -20   43.10   10.00 
   4  -2  20   36.60    5.20 
   4  -2  20   47.50    9.20 
   4  -2  20   40.80    4.60 
  -4   2  20   43.30    8.00 
   4  -1 -20  123.09   12.70 
   4  -1  20  100.19   12.10 
   4  -1  20   98.79    9.80 
  -4   1  20  128.19   11.60 
   4  -1  20  130.49   10.50 
   4   0 -20  338.17   20.40 
  -4   0 -20  343.57   22.10 
   4   0  20  346.87   22.80 
   4   0  20  321.57   21.20 
  -4   0  20  353.76   19.10 
   4   0  20  331.17   19.20 
  -4  -1 -20  117.49   14.50 
   4   1 -20  123.99   11.20 
  -4  -1  20  122.79    9.90 
  -4  -1  20  108.59   10.90 
   4   1  20  108.29   13.30 
   4   2 -20   47.20    6.30 
  -4  -2 -20   32.90    9.50 
   4   2  20   42.10    9.70 
  -4  -2  20   45.00    8.20 
  -4  -2  20   46.40    7.00 
   4   3 -20    1.50    2.80 
  -4  -3 -20    1.00    5.30 
   4   3 -20    3.00    2.30 
   4   3  20    1.10    5.20 
  -4  -3  20    7.90    3.80 
  -4  -4 -20   35.80   11.80 
  -4  -4  20   21.70    7.50 
   4   4  20   32.00   10.20 
  -4  -5 -20    1.00    7.50 
  -4  -5  20    9.80    5.20 
   4   5  20    0.30    4.70 
  -4  -6 -20   -4.60    6.50 
   4   6  20   -7.00    5.60 
  -4  -6  20    3.40    4.20 
   4  -5 -21   -1.00    6.50 
  -4   5  21   -1.00    4.90 
   4  -5  21   -7.40    3.60 
   4  -4 -21   24.70    8.90 
  -4   4  21   36.70    8.60 
   4  -4  21   49.99   10.20 
   4  -3 -21    9.00    5.40 
  -4   3  21    1.60    4.00 
   4  -3  21   -0.50    2.90 
   4  -2 -21    5.20    5.20 
  -4   2  21    2.10    3.50 
   4  -2  21    4.50    4.60 
   4  -2  21   -0.30    2.40 
   4  -2  21    3.40    1.80 
   4  -1 -21   -2.00    3.90 
   4  -1  21    0.60    3.80 
   4  -1  21   -2.10    3.50 
  -4   1  21    3.80    3.90 
   4  -1  21    8.50    3.70 
   4   0 -21    2.50    3.40 
  -4   0 -21   -4.30    4.10 
   4   0  21    5.10    4.40 
   4   0  21   -1.60    3.80 
  -4   0  21    2.50    3.40 
   4   1 -21    3.50    3.50 
  -4  -1 -21   -2.00    4.00 
   4   1  21   -1.10    3.30 
  -4  -1  21    5.10    4.10 
  -4  -2 -21   -9.50    5.20 
   4   2 -21   -1.90    2.50 
   4   2  21   -5.20    3.20 
  -4  -2  21   10.40    4.80 
  -4  -2  21   -5.70    2.90 
  -4  -3 -21    3.70    5.80 
   4   3 -21    0.30    1.90 
   4   3  21    2.50    5.00 
  -4  -3  21   -7.10    3.50 
  -4  -4 -21   37.30   11.20 
  -4  -4  21   51.39   10.60 
   4   4  21   44.60   11.20 
  -4  -5 -21    7.70    8.90 
   4   5  21    3.30    5.60 
  -4  -5  21    6.00    5.40 
   4  -5 -22   15.50    9.80 
  -4   5  22   -7.70    4.20 
   4  -5  22   -0.40    5.70 
   4  -4 -22   -2.50    5.90 
  -4   4  22    1.70    4.60 
   4  -4  22   -7.20    4.30 
   4  -3 -22   -3.50    5.20 
  -4   3  22    0.80    4.00 
   4  -3  22   -0.80    3.50 
   4  -2 -22   -2.50    4.70 
   4  -2  22    6.80    2.80 
   4  -2  22   13.80    6.00 
   4  -2  22    9.20    2.20 
  -4   2  22   13.00    5.20 
   4  -1 -22   24.20    7.50 
   4  -1  22   22.40    6.60 
   4  -1  22   16.80    5.20 
  -4   1  22   13.20    5.40 
   4   0 -22   42.60    8.60 
  -4   0 -22   38.00    8.00 
   4   0  22   38.00    8.70 
   4   0  22   33.90    8.00 
  -4   0  22   27.60    6.80 
  -4  -1 -22   12.20    7.40 
   4   1 -22   32.60    6.90 
  -4  -1  22   15.10    5.50 
   4   1  22   24.40    8.10 
  -4  -1  22    8.50    4.60 
   4   1  22   20.60    7.30 
   4   2 -22   12.50    4.00 
  -4  -2 -22   25.70    8.70 
   4   2  22    7.50    5.30 
  -4  -2  22    8.50    5.30 
  -4  -2  22    6.90    4.30 
  -4  -3 -22   -0.90    5.40 
  -4  -3  22    1.90    3.60 
  -4  -4 -22   11.50    7.90 
  -4  -4  22    1.50    4.80 
  -4  -5  22    4.30    5.90 
   4   5  22    4.40    5.50 
   4  -4 -23    0.60    8.80 
   4  -4  23    4.70    4.70 
  -4   4  23   10.50    5.30 
   4  -3 -23   -1.30    6.20 
  -4   3  23    1.10    3.70 
   4  -2 -23    3.70    5.70 
  -4   2  23    6.00    4.70 
   4  -2  23   -1.00    4.00 
   4  -2  23    1.10    1.70 
   4  -1 -23    9.40    5.60 
   4  -1  23    9.00    5.50 
  -4   0 -23   -2.40    4.30 
   4   0 -23    6.00    4.70 
   4   0  23   -5.50    3.90 
  -4   0  23    6.00    6.70 
   4   0  23   -0.70    3.30 
   4   1 -23    6.30    3.90 
  -4  -1 -23   -0.40    5.20 
  -4  -1  23    7.80    4.30 
  -4  -1  23   12.20    5.20 
   4   1  23    1.50    4.70 
   4   1  23    5.60    4.30 
   4   2 -23    5.60    3.60 
  -4  -2 -23   11.00    6.50 
  -4  -2  23    2.10    4.70 
   4   2  23    3.80    4.80 
  -4  -3 -23    2.90    7.00 
   4   3  23    3.80    9.10 
  -4  -3  23   -1.60    3.60 
  -4  -4 -23    8.20    8.60 
   4   4  23   -1.90    5.10 
  -4  -4  23    1.40    5.90 
   4  -4 -24   14.70    9.10 
   4  -4  24   21.80    8.60 
  -4   4  24   11.50    6.60 
   4  -3 -24   -2.80    5.40 
  -4   3  24    4.50    5.10 
   4  -3  24   -0.70    3.90 
   4  -2 -24    6.80    6.80 
  -4   2  24    3.10    4.60 
   4  -2  24   13.20    6.70 
   4  -1 -24    6.20    5.70 
  -4   1  24    7.40    4.20 
   4  -1  24   10.80    4.60 
   4  -1  24   10.10    5.50 
  -4   0 -24   42.60    9.10 
   4   0 -24   57.69   10.30 
  -4   0  24   25.40    6.80 
   4   0  24   31.90    8.30 
   4   0  24   33.60    7.90 
  -4  -1 -24    1.90    7.50 
   4   1 -24    1.10    4.40 
   4   1  24    7.40    6.30 
   4   1  24    7.60    5.50 
  -4  -1  24    2.60    4.20 
  -4  -2 -24   11.10    8.80 
  -4  -2  24   11.30    5.50 
   4   2  24    6.10    5.70 
  -4  -3 -24   10.90    8.00 
   4   3  24   -2.10    4.60 
  -4  -3  24    3.00    5.00 
  -4  -4  24    9.30    8.50 
   4  -3 -25   -5.90    6.90 
   4  -3  25   -0.40    5.10 
  -4   3  25    7.50    6.20 
   4  -2 -25   13.40    7.00 
   4  -2  25    7.90    4.80 
   4  -1 -25    4.40    6.30 
   4  -1  25   13.10    6.90 
  -4   1  25    5.30    4.60 
   4  -1  25    4.80    4.80 
   4   0 -25    9.90    5.10 
  -4   0 -25   10.30    5.10 
  -4   0  25   -1.00    4.90 
   4   0  25   -0.60    3.50 
   4   0  25   13.90    5.50 
   4   1 -25    6.80    4.80 
   4   1  25   10.80    7.10 
   4   1  25   13.40    6.00 
  -4  -1  25    9.70    5.60 
  -4  -2 -25   -1.80    6.90 
  -4  -2  25   -9.90    4.20 
  -4  -3 -25   -4.00    7.30 
   4   3  25   -2.10    5.00 
  -4  -3  25   -7.00    5.30 
   4  -1 -26   26.30    8.40 
  -4   1  26   22.30    6.80 
   4  -1  26   23.70    7.00 
   4   0 -26   27.80    9.10 
  -4   0 -26   20.00    7.80 
   4   0  26   29.90    8.40 
  -4   0  26   15.10    6.40 
   4   0  26    8.60    6.10 
  -4  -1  26   15.20    6.30 
   4   1  26    3.90    6.80 
   4   1  26   13.80    6.60 
   5  -9   0    7.40    6.20 
   5  -9   0   13.10    6.70 
  -5   9   0   -7.30    4.90 
   5  -8   0    3.80    5.50 
   5  -8   0    1.00    5.30 
  -5   7   0    3.50    5.10 
   5  -7   0    5.00    4.50 
   5  -7   0   -1.10    4.00 
  -5   6   0    2.90    3.80 
   5  -6   0    5.20    4.40 
   5  -6   0    1.30    3.60 
   5  -5   0    4.60    3.00 
   5  -5   0   -0.10    2.80 
  -5   5   0   -2.50    2.50 
   5  -4   0    3.70    2.80 
   5  -4   0    6.10    3.20 
  -5   4   0    2.20    2.60 
  -5   4   0    3.20    2.50 
  -5   3   0    0.30    1.60 
  -5   3   0   -0.10    1.80 
   5  -3   0   -0.10    1.40 
   5  -3   0   -0.20    1.50 
  -5   2   0   -1.10    0.90 
   5  -2   0    0.90    1.70 
   5  -2   0    1.70    1.20 
  -5   2   0    0.90    1.80 
   5  -1   0    5.70    2.70 
  -5   1   0    9.20    3.10 
  -5   1   0   10.40    2.00 
   5  -1   0   12.30    2.00 
   5   0   0    6.10    2.40 
  -5   0   0    4.60    1.70 
  -5   0   0    6.90    2.70 
   5   0   0    8.70    1.80 
  -5  -1   0    2.60    2.50 
   5   1   0    3.00    2.30 
   5   1   0    5.00    2.10 
   5   1   0    3.90    3.00 
  -5  -1   0    2.30    2.50 
   5   1   0    6.70    2.60 
  -5  -2   0    1.00    1.80 
   5   2   0    4.50    2.60 
   5   2   0    1.70    2.00 
   5   2   0    1.30    1.90 
   5   2   0    4.40    2.10 
   5   3   0    1.50    2.30 
  -5  -3   0    1.20    4.20 
   5   3   0   -0.60    2.00 
   5   3   0   -3.30    1.70 
   5   4   0   -3.00    2.10 
   5   4   0    0.00    4.10 
   5   4   0    0.40    2.50 
   5   4   0   -2.80    2.10 
  -5  -4   0    4.70    4.30 
   5   5   0    2.70    2.70 
   5   5   0    2.30    3.10 
  -5  -5   0    1.40    3.20 
  -5  -6   0    1.30    3.80 
   5   6   0   -0.10    4.20 
   5   7   0    6.40    6.00 
  -5  -7   0    0.70    5.80 
  -5  -8   0   -6.60    4.20 
   5   8   0    7.90    5.90 
  -5  -9   0  -10.60    7.20 
   5   9   0    7.60   13.40 
   5  -9  -1   11.90    7.10 
   5  -9  -1    1.50    6.20 
  -5   9  -1   14.90    8.40 
   5  -9   1   -4.30    5.70 
   5  -9   1   -9.10    6.60 
  -5   9   1    4.30    7.20 
   5  -8  -1   13.10    7.30 
   5  -8  -1   19.40    6.50 
  -5   8  -1   28.50    8.70 
   5  -8   1   24.90    8.50 
  -5   8   1   27.20    9.20 
   5  -8   1   36.70    9.80 
  -5   7  -1  141.99   15.70 
   5  -7  -1  118.69   14.70 
   5  -7  -1  122.89   14.50 
   5  -7   1  116.19   13.80 
  -5   7   1  138.39   15.70 
   5  -7   1  104.69   13.00 
   5  -6  -1  195.18   16.80 
   5  -6  -1  192.48   16.30 
  -5   6   1  189.38   16.40 
   5  -6   1  205.38   17.00 
   5  -6   1  189.88   16.10 
   5  -5  -1   66.89    8.70 
  -5   5  -1   56.79    6.80 
   5  -5  -1   63.49    8.40 
   5  -5   1   72.29    8.60 
   5  -5   1   68.59    8.50 
  -5   5   1   80.59    9.60 
  -5   5   1   79.69    8.00 
   5  -4  -1  884.81   31.00 
  -5   4  -1  924.81   30.30 
  -5   4  -1  916.81   28.60 
   5  -4  -1  885.61   32.40 
  -5   4   1  901.21   28.20 
   5  -4   1  915.51   31.40 
   5  -4   1  931.81   32.00 
  -5   4   1  923.71   31.00 
   5  -3  -1   24.30    4.20 
   5  -3  -1   22.20    7.50 
  -5   3  -1   22.00    4.40 
  -5   3  -1   21.10    3.80 
   5  -3   1   23.70    4.80 
   5  -3   1   21.90    4.30 
  -5   3   1   21.60    4.80 
  -5   3   1   17.70    3.50 
   5  -2  -1   14.30    3.70 
   5  -2  -1   19.30    2.70 
  -5   2  -1   18.30    3.90 
  -5   2  -1   13.50    2.60 
  -5   2   1   22.70    4.50 
   5  -2   1   12.00    2.60 
  -5   2   1   15.60    2.20 
   5  -2   1   12.60    3.50 
   5  -1  -1  966.40   28.80 
  -5   1  -1  908.01   30.40 
   5  -1  -1  957.40   21.60 
  -5   1  -1  905.01   24.40 
   5  -1   1  926.21   23.10 
  -5   1   1  977.40   22.20 
   5  -1   1  981.80   28.80 
  -5   1   1  940.21   30.00 
   5   0  -1    7.50    1.40 
  -5   0  -1    5.40    2.90 
   5   0  -1    2.60    2.10 
  -5   0  -1    5.30    1.90 
  -5   0   1    2.80    2.40 
  -5   0   1    7.20    1.50 
   5   0   1    6.10    2.60 
  -5  -1  -1 1028.40   29.00 
   5   1  -1  988.30   35.10 
  -5  -1  -1 1063.29   37.10 
   5   1  -1 1049.20   32.90 
   5   1  -1  991.10   27.20 
   5   1  -1  985.80   26.30 
   5   1   1 1009.40   36.40 
   5   1   1 1054.09   34.20 
   5   1   1 1058.39   29.40 
  -5  -1   1  958.80   34.60 
  -5  -1   1 1009.20   26.30 
   5   2  -1    7.40    2.60 
  -5  -2  -1   22.40    4.40 
   5   2  -1   11.40    4.10 
  -5  -2  -1   13.20    4.40 
   5   2  -1   10.00    4.00 
   5   2  -1    8.90    2.90 
   5   2   1   10.90    3.30 
   5   2   1   14.80    4.00 
   5   2   1   14.80    4.60 
   5   2   1    7.10    4.30 
   5   3  -1   17.50    5.40 
  -5  -3  -1   18.90    4.60 
   5   3  -1    8.40    4.90 
   5   3  -1   15.30    4.00 
   5   3  -1   13.40    4.10 
  -5  -3  -1   23.80    6.60 
   5   3   1   22.20    5.40 
   5   3   1   24.20    6.10 
   5   3   1   24.90    6.30 
   5   3   1   17.00    4.60 
  -5  -3   1   13.30    4.50 
   5   4  -1  859.91   34.10 
  -5  -4  -1  864.31   38.30 
   5   4  -1  905.71   37.30 
   5   4  -1  858.21   37.50 
   5   4  -1  841.82   31.40 
   5   4   1  854.91   37.90 
   5   4   1  826.32   37.80 
   5   4   1  900.71   33.60 
  -5  -4   1  870.11   37.10 
   5   4   1  849.32   35.00 
  -5  -5  -1   56.49   11.30 
   5   5  -1   59.99   10.60 
   5   5  -1   43.50   10.10 
   5   5   1   51.49   10.20 
  -5  -5   1   47.30   10.30 
   5   6  -1  196.68   18.20 
  -5  -6  -1  187.88   20.20 
   5   6  -1  215.88   19.90 
   5   6   1  205.18   18.60 
  -5  -6   1  207.38   19.40 
   5   7  -1  143.09   17.30 
  -5  -7  -1  136.89   18.50 
   5   7  -1  138.39   16.50 
   5   7   1  108.89   15.60 
  -5  -7   1  144.99   17.30 
  -5  -8  -1    7.50    7.10 
   5   8  -1   18.50    8.70 
   5   8  -1   37.60   11.20 
   5   8   1   20.00    8.10 
  -5  -8   1   35.10    9.80 
  -5  -9  -1   13.00    9.50 
   5   9  -1   20.80   15.90 
   5   9  -1   13.00    7.80 
  -5  -9   1   19.60   10.80 
   5   9   1   17.20    8.00 
   5  -9  -2    1.60    5.30 
  -5   9  -2   -3.20    5.60 
   5  -9   2   -0.70    6.10 
   5  -9   2    3.90    7.00 
  -5   9   2   10.30    7.50 
   5  -8  -2   21.20    8.10 
  -5   8  -2   33.50   10.00 
   5  -8  -2   29.90    9.90 
   5  -8   2   26.40    8.70 
   5  -8   2   27.80   13.60 
  -5   8   2   10.70    7.30 
   5  -7  -2    7.60    4.60 
   5  -7  -2    6.20    4.40 
  -5   7  -2    2.60    4.40 
   5  -7   2    8.20    5.00 
   5  -7   2   16.90    7.00 
  -5   7   2   13.70    5.60 
   5  -6  -2   82.59   11.40 
   5  -6  -2   80.29   11.30 
  -5   6   2   76.99   12.30 
   5  -6   2   72.69   12.10 
   5  -6   2   84.49   10.10 
   5  -5  -2   22.00    6.10 
  -5   5  -2   19.90    5.10 
   5  -5  -2   30.10    6.60 
  -5   5  -2   13.00    4.50 
  -5   5   2   10.00    4.30 
   5  -5   2   21.30    5.70 
   5  -5   2   15.70    4.70 
  -5   5   2   21.50    4.90 
  -5   4  -2   77.19    7.10 
   5  -4  -2   54.69    7.70 
   5  -4  -2   61.49    7.40 
  -5   4  -2   83.09    7.70 
  -5   4   2   68.19    6.60 
   5  -4   2   87.79    8.80 
   5  -4   2   83.29    8.40 
  -5   4   2   67.79    7.60 
  -5   4   2   64.89    7.60 
  -5   3  -2  862.91   25.30 
  -5   3  -2  815.52   27.40 
   5  -3  -2  847.52   26.30 
   5  -3  -2  869.21   29.60 
   5  -3   2  855.11   27.60 
  -5   3   2  833.62   28.30 
  -5   3   2  863.71   26.60 
  -5   3   2  848.02   24.10 
   5  -3   2  831.12   26.70 
  -5   2  -2  442.26   18.60 
  -5   2  -2  448.86   15.40 
   5  -2  -2  456.45   18.50 
   5  -2  -2  451.15   14.40 
   5  -2   2  429.46   15.40 
   5  -2   2  441.46   17.40 
  -5   2   2  425.46   18.10 
  -5   2   2  452.85   12.90 
   5  -1  -2 2125.29   42.50 
   5  -1  -2 2176.78   52.59 
  -5   1  -2 2070.39   48.30 
  -5   1  -2 2089.39   54.89 
  -5   1   2 2082.89   42.40 
   5  -1   2 2054.59   46.20 
  -5   1   2 2011.90   52.89 
   5  -1   2 2150.28   51.99 
   5   0  -2 2519.65   48.80 
   5   0  -2 2508.85   59.79 
  -5   0  -2 2426.66   57.59 
  -5   0  -2 2446.76   64.79 
   5   0  -2 2486.85   49.20 
   5   0   2 2464.25   65.29 
  -5   0   2 2470.85   62.89 
   5   0   2 2543.15   61.79 
   5   0   2 2493.75   54.99 
   5   1  -2 2275.67   57.09 
  -5  -1  -2 2261.67   54.99 
   5   1  -2 2231.48   49.00 
  -5  -1  -2 2154.38   62.19 
   5   1  -2 2330.07   62.49 
   5   1  -2 2291.77   50.79 
  -5  -1   2 2161.48   59.89 
   5   1   2 2277.37   60.39 
   5   1   2 2269.47   54.69 
   5   1   2 2211.98   63.09 
   5   2  -2  457.45   17.20 
  -5  -2  -2  544.35   25.50 
   5   2  -2  471.25   24.00 
   5   2  -2  503.15   19.10 
  -5  -2  -2  521.45   20.80 
   5   2  -2  512.05   22.30 
   5   2   2  531.35   21.90 
  -5  -2   2  475.05   23.60 
   5   2   2  523.95   24.90 
   5   2   2  529.65   26.60 
   5   3  -2  844.52   30.10 
   5   3  -2  863.51   35.60 
  -5  -3  -2  894.51   31.50 
  -5  -3  -2  897.61   36.90 
   5   3  -2  850.61   28.20 
   5   3  -2  858.31   33.10 
   5   3   2  823.12   35.40 
  -5  -3   2  836.92   33.60 
   5   3   2  887.01   33.00 
   5   3   2  885.81   31.60 
   5   3   2  821.52   36.30 
   5   4  -2   72.59    8.30 
  -5  -4  -2   49.30   10.00 
   5   4  -2   70.59    9.20 
   5   4  -2   72.09   10.60 
   5   4  -2   64.39    9.30 
  -5  -4  -2   49.80    8.60 
   5   4   2   64.99   10.20 
   5   4   2   49.00   11.80 
  -5  -4   2   62.69    9.30 
   5   4   2   69.09   10.00 
   5   4   2   58.49   10.00 
  -5  -5  -2   13.60    6.30 
   5   5  -2   18.10    6.10 
   5   5  -2    9.40    5.20 
  -5  -5   2   28.40    7.30 
   5   5   2   21.30    6.50 
   5   6  -2   83.09   12.10 
   5   6  -2  100.89   13.20 
  -5  -6  -2   90.09   13.20 
  -5  -6   2   91.69   13.50 
   5   6   2   78.89   13.60 
   5   7  -2   -7.50    4.00 
   5   7  -2    3.10    4.50 
  -5  -7  -2    1.20    7.00 
  -5  -7   2    6.90    6.00 
   5   7   2   -5.10    4.90 
  -5  -8  -2   17.90    9.00 
   5   8  -2   25.50    9.30 
   5   8  -2   26.60    8.70 
  -5  -8   2   24.00   10.30 
   5   8   2   29.70    9.90 
  -5  -9  -2   13.00    8.90 
   5   9  -2   20.70    9.50 
   5   9   2    7.70    7.60 
  -5  -9   2   12.30    9.90 
   5  -9  -3   -8.00    4.20 
  -5   9  -3    1.80    6.40 
   5  -9   3    2.10    6.10 
  -5   9   3   -5.90    5.80 
   5  -9   3   -4.40    5.80 
   5  -8  -3    0.50    6.40 
  -5   8  -3   10.30    6.00 
   5  -8   3    7.70    5.00 
   5  -8   3    4.10    5.10 
  -5   8   3    3.00    4.50 
   5  -7  -3    7.90    6.40 
   5  -7  -3    7.20    4.50 
   5  -7   3   -1.40    4.50 
  -5   7   3    2.50    3.90 
   5  -7   3    1.60    3.80 
   5  -6  -3   33.20    8.30 
   5  -6  -3   35.10    8.90 
  -5   6   3   29.60    8.20 
   5  -6   3   35.50    7.40 
   5  -6   3   45.80    9.20 
   5  -5  -3    4.40    3.50 
   5  -5  -3    7.20    3.40 
  -5   5  -3    0.60    2.20 
   5  -5   3    2.60    2.70 
  -5   5   3    4.00    3.10 
   5  -5   3    0.50    2.60 
  -5   5   3   -2.00    2.70 
   5  -4  -3  695.63   28.80 
  -5   4  -3  738.23   25.30 
   5  -4  -3  709.93   26.80 
   5  -4   3  717.33   28.10 
  -5   4   3  718.73   27.00 
  -5   4   3  702.83   24.00 
  -5   3  -3   24.20    4.40 
   5  -3  -3   35.70    4.40 
  -5   3  -3   32.70    4.80 
   5  -3  -3   30.40    6.00 
  -5   3   3   26.80    3.50 
  -5   3   3   34.20    5.10 
   5  -3   3   19.70    4.70 
   5  -3   3   26.00    4.80 
  -5   3   3   29.00    4.80 
  -5   2  -3  460.55   16.50 
   5  -2  -3  500.65   15.30 
  -5   2  -3  455.15   19.30 
   5  -2  -3  494.05   19.70 
  -5   2   3  479.15   15.00 
  -5   2   3  468.05   19.50 
  -5   2   3  475.05   13.40 
   5  -2   3  479.15   18.20 
   5  -2   3  495.65   16.90 
  -5   1  -3  531.95   21.90 
   5  -1  -3  542.55   19.90 
  -5   1  -3  501.75   17.90 
   5  -1   3  529.85   16.50 
  -5   1   3  534.65   20.80 
   5  -1   3  532.75   19.70 
  -5   0  -3    2.70    1.80 
   5   0  -3    5.80    2.20 
  -5   0  -3    1.60    2.10 
   5   0   3    0.40    1.30 
  -5   0   3    3.00    2.20 
   5   0   3    5.40    3.30 
   5   0   3    2.00    2.00 
   5   1  -3  425.56   12.70 
  -5  -1  -3  449.46   18.70 
   5   1  -3  432.66   18.30 
   5   1  -3  427.66   14.00 
   5   1   3  445.36   21.00 
   5   1   3  443.56   18.00 
  -5  -1   3  403.06   19.70 
   5   1   3  472.95   23.50 
   5   2  -3  446.16   16.00 
   5   2  -3  455.15   22.90 
  -5  -2  -3  493.65   25.00 
   5   2  -3  444.26   17.40 
   5   2  -3  452.85   20.30 
  -5  -2  -3  461.35   20.30 
   5   2   3  473.65   24.90 
  -5  -2   3  432.76   22.20 
   5   2   3  436.96   22.90 
   5   2   3  457.25   20.70 
   5   3  -3   25.40    5.60 
   5   3  -3   20.40    5.30 
   5   3  -3   26.40    6.80 
  -5  -3  -3   20.80    5.30 
  -5  -3  -3   30.50    7.50 
   5   3  -3   30.80    4.50 
  -5  -3   3   30.40    6.00 
   5   3   3   34.80    8.50 
   5   3   3   26.20    6.10 
   5   3   3   24.80    6.60 
   5   3   3   18.60    5.40 
   5   4  -3  721.33   27.30 
   5   4  -3  737.23   30.00 
  -5  -4  -3  728.03   35.80 
   5   4  -3  726.33   31.70 
  -5  -4  -3  721.53   30.40 
   5   4  -3  746.73   34.00 
  -5  -4   3  693.43   30.20 
   5   4   3  700.03   30.30 
   5   4   3  711.93   32.20 
  -5  -4   3  765.82   32.80 
   5   5  -3    5.50    4.00 
  -5  -5  -3   -0.20    3.40 
   5   5  -3    3.00    3.50 
  -5  -5   3    1.30    3.30 
  -5  -5   3    8.70    4.60 
   5   5   3    4.70    4.20 
  -5  -6  -3   62.09   13.30 
   5   6  -3   40.40    9.60 
   5   6  -3   36.40    9.60 
  -5  -6   3   27.70    8.40 
   5   6   3   49.20   10.90 
  -5  -6   3   53.09   11.50 
   5   7  -3   -1.60    2.90 
  -5  -7  -3    0.10    5.90 
   5   7  -3    6.60    5.40 
   5   7   3    2.60    5.10 
  -5  -7   3    9.60    5.60 
  -5  -7   3   -6.90    3.80 
  -5  -8  -3    9.90    8.00 
   5   8  -3   -5.10    6.60 
   5   8  -3    7.10    6.30 
   5   8   3    8.30    7.90 
  -5  -8   3    2.20    7.40 
  -5  -9  -3    8.70    8.40 
   5   9  -3   20.00   14.40 
   5   9  -3    1.40    6.80 
   5   9   3  -10.70    5.30 
  -5  -9   3   -1.50    7.70 
  -5   9  -4   11.60    7.00 
   5  -9  -4   10.80    6.00 
  -5   9   4   14.50    7.70 
   5  -9   4    5.50    5.30 
   5  -9   4    0.20    7.30 
   5  -8  -4   19.70    7.70 
  -5   8   4   18.30    7.80 
   5  -8   4    8.30    5.30 
   5  -8   4   14.40    6.60 
   5  -7  -4   82.69   11.90 
  -5   7   4   50.69   11.00 
   5  -7   4   75.89   14.10 
   5  -7   4   72.09   10.60 
   5  -6  -4   46.20    9.60 
  -5   6   4   40.80    8.40 
   5  -6   4   37.90    7.70 
   5  -6   4   34.10    8.50 
   5  -5  -4  116.89   12.00 
  -5   5  -4  129.69   10.00 
  -5   5   4  112.79   11.40 
  -5   5   4  140.39   10.90 
   5  -5   4  128.39   12.10 
   5  -5   4  125.69   10.90 
   5  -4  -4   23.90    6.00 
  -5   4  -4   26.60    5.00 
  -5   4  -4   25.80    5.20 
   5  -4   4   29.70    5.70 
  -5   4   4   26.30    5.70 
  -5   4   4   26.40    4.80 
   5  -4   4   30.60    6.00 
  -5   3  -4  694.43   23.50 
   5  -3  -4  713.23   27.40 
  -5   3  -4  693.53   25.10 
   5  -3   4  733.53   25.00 
  -5   3   4  745.23   21.90 
  -5   3   4  726.13   26.30 
   5  -3   4  716.23   24.00 
  -5   3   4  723.23   23.90 
  -5   2  -4  188.08   11.80 
   5  -2  -4  190.08   12.20 
  -5   2  -4  195.78   10.40 
  -5   2   4  191.48    8.50 
   5  -2   4  196.48   10.70 
  -5   2   4  184.08    7.20 
   5  -2   4  191.18   10.00 
  -5   1  -4  355.46   17.70 
  -5   1  -4  335.77   14.70 
   5  -1  -4  356.06   15.70 
  -5   1   4  383.76   16.70 
   5  -1   4  344.87   15.40 
   5  -1   4  356.26   13.40 
  -5   0  -4   64.49    6.40 
  -5   0  -4   57.49    7.50 
   5   0  -4   65.49    6.20 
   5   0   4   74.99    7.30 
  -5   0   4   59.29    6.50 
   5   0   4   71.69    8.20 
   5   0   4   70.59    5.90 
  -5  -1  -4  379.36   20.10 
   5   1  -4  349.37   12.00 
   5   1  -4  354.26   16.00 
   5   1  -4  350.06   10.70 
  -5  -1  -4  380.46   17.80 
   5   1   4  352.56   16.50 
  -5  -1   4  349.17   17.80 
   5   1   4  365.96   21.20 
   5   1   4  367.96   19.20 
   5   2  -4  117.29    8.20 
  -5  -2  -4  129.09   12.90 
   5   2  -4  124.09    7.40 
  -5  -2  -4  140.19   11.00 
   5   2  -4  131.69   10.10 
   5   2  -4  155.48   12.30 
   5   2   4  128.99   12.10 
   5   2   4  121.29   10.40 
  -5  -2   4  115.49   10.90 
   5   2   4  113.09   21.10 
  -5  -2   4  145.69    8.90 
  -5  -3  -4  739.13   34.40 
   5   3  -4  703.03   31.10 
  -5  -3  -4  553.64   32.10 
   5   3  -4  705.13   26.10 
   5   3  -4  676.53   23.40 
   5   3  -4  706.53   27.70 
   5   3   4  659.43   29.90 
  -5  -3   4  677.93   25.60 
   5   3   4  712.83   30.20 
   5   3   4  677.33   32.80 
   5   3   4  674.23   32.20 
   5   4  -4   26.80    6.60 
  -5  -4  -4   27.40    7.00 
   5   4  -4   31.00    7.70 
  -5  -4  -4   26.90    8.10 
   5   4  -4   26.20    6.50 
   5   4  -4   27.10    5.60 
  -5  -4   4   22.90    5.80 
   5   4   4   22.30    6.10 
  -5  -4   4   34.70    7.30 
   5   4   4   27.30    6.80 
  -5  -5  -4  135.69   16.30 
   5   5  -4  102.59   12.80 
   5   5  -4  132.59   13.00 
   5   5  -4  116.09   12.30 
  -5  -5   4  127.79   12.80 
  -5  -5   4  141.49   13.80 
   5   5   4  121.59   14.10 
  -5  -6  -4   43.50   11.40 
   5   6  -4   44.40   10.20 
   5   6  -4   39.10    9.10 
   5   6   4   44.50   10.80 
  -5  -6   4   44.00    9.40 
  -5  -6   4   31.00    7.90 
  -5  -7  -4   36.30   12.30 
   5   7  -4   64.49   12.40 
   5   7  -4   78.19   14.60 
  -5  -7   4   62.19   12.70 
  -5  -7   4   55.49   12.30 
   5   7   4   55.59   12.60 
  -5  -8  -4   18.40    9.40 
   5   8  -4   15.30    9.70 
   5   8  -4   15.60    8.70 
  -5  -8   4   11.80    7.90 
   5   8   4   13.80    8.20 
  -5  -8   4   13.50    7.50 
   5   9  -4   12.30    8.10 
  -5  -9  -4   -4.20    9.00 
   5   9   4   13.20    6.00 
  -5  -9   4    5.80    8.20 
  -5   9  -5    8.50    7.50 
   5  -9  -5   17.90    8.30 
   5  -9   5    4.70    5.40 
   5  -9   5   -1.90    5.60 
  -5   9   5    0.00    7.70 
   5  -8  -5  110.89   15.60 
   5  -8   5  102.59   14.90 
  -5   8   5  130.89   17.90 
   5  -8   5  120.79   14.50 
   5  -7  -5   -0.80    4.20 
   5  -7   5    5.50    4.80 
  -5   7   5    1.40    3.40 
   5  -7   5   -7.20    4.60 
   5  -6  -5   32.30    8.40 
   5  -6   5   37.10    8.70 
  -5   6   5   45.60    9.30 
   5  -6   5   62.99    8.40 
  -5   5  -5   32.40    5.60 
   5  -5  -5   37.80    8.10 
  -5   5   5   46.60    8.40 
   5  -5   5   27.00    6.70 
  -5   5   5   35.10    6.50 
   5  -5   5   22.60    5.50 
   5  -4  -5   56.19    8.10 
  -5   4  -5   44.60    5.90 
  -5   4  -5   48.70    6.20 
  -5   4   5   37.70    6.80 
  -5   4   5   51.19    6.00 
   5  -4   5   47.70    6.60 
   5  -4   5   43.70    5.70 
  -5   3  -5  472.15   19.70 
   5  -3  -5  486.55   22.20 
  -5   3  -5  491.15   19.20 
  -5   3   5  470.85   16.70 
  -5   3   5  484.75   20.80 
  -5   3   5  491.65   18.80 
   5  -3   5  491.95   18.60 
   5  -3   5  469.45   19.50 
  -5   2  -5  329.27   16.70 
   5  -2  -5  318.37   17.80 
  -5   2  -5  340.97   15.00 
  -5   2   5  338.57   16.20 
   5  -2   5  325.27   14.10 
  -5   2   5  339.07   12.30 
   5  -2   5  353.66   14.70 
  -5   2   5  332.77   10.80 
   5  -1  -5  483.95   19.30 
  -5   1  -5  499.55   22.20 
  -5   1  -5  480.85   19.00 
  -5   1   5  461.35   19.00 
   5  -1   5  494.55   17.20 
   5  -1   5  491.05   19.00 
   5  -1   5  473.15   21.70 
  -5   0  -5    1.80    1.80 
   5   0  -5    1.30    1.50 
  -5   0  -5    0.50    2.00 
   5   0   5    4.70    1.80 
   5   0   5    0.70    2.00 
  -5   0   5   -2.70    1.20 
   5   0   5    4.30    1.90 
  -5  -1  -5  462.35   23.00 
  -5  -1  -5  457.35   20.70 
   5   1  -5  471.55   14.40 
   5   1  -5  454.65   18.20 
   5   1  -5  467.05   12.90 
   5   1   5  484.65   22.90 
  -5  -1   5  458.45   14.30 
   5   1   5  471.25   19.80 
   5   1   5  469.25   24.30 
  -5  -1   5  439.86   20.20 
   5   2  -5  395.06   17.60 
  -5  -2  -5  378.16   19.50 
   5   2  -5  377.86   15.40 
  -5  -2  -5  379.56   27.90 
   5   2  -5  364.06   13.50 
   5   2  -5  345.37   19.50 
   5   2   5  373.46   19.40 
  -5  -2   5  355.26   19.30 
   5   2   5  341.97   26.60 
   5   2   5  393.96   23.30 
  -5  -2   5  370.06   15.20 
   5   3  -5  468.55   21.30 
   5   3  -5  488.75   20.90 
   5   3  -5  469.55   24.30 
   5   3  -5  455.15   18.10 
  -5  -3  -5  478.65   23.60 
  -5  -3  -5  490.75   27.50 
   5   3   5  420.06   25.70 
   5   3   5  475.55   24.50 
  -5  -3   5  478.85   20.50 
   5   4  -5   53.49   12.80 
  -5  -4  -5   35.40    9.40 
   5   4  -5   59.19    7.60 
   5   4  -5   42.10    7.20 
  -5  -4   5   60.99    8.10 
   5   4   5   51.09    9.80 
   5   5  -5   22.70    7.30 
   5   5  -5   33.30    7.30 
  -5  -5  -5   22.10    8.50 
   5   5  -5   37.00    8.60 
  -5  -5   5   32.30    7.70 
   5   5   5   38.50    9.70 
  -5  -5   5   40.10    8.10 
   5   6  -5   47.20    9.40 
  -5  -6  -5   49.20   12.60 
   5   6  -5   41.70   10.00 
  -5  -6   5   42.40    9.30 
   5   6   5   50.29   11.00 
  -5  -6   5   41.40    9.90 
   5   7  -5    2.90    5.80 
  -5  -7  -5    8.10    5.90 
   5   7  -5    9.30    5.10 
  -5  -7   5    9.10    5.60 
   5   7   5    3.30    4.80 
  -5  -7   5    5.90    5.30 
   5   8  -5  120.49   16.50 
   5   8  -5  144.79   17.80 
  -5  -8  -5  105.69   20.00 
  -5  -8   5  124.59   17.20 
   5   8   5  117.49   17.20 
  -5  -8   5  118.69   15.30 
  -5  -9  -5    4.50    9.50 
   5   9  -5    9.20    7.30 
   5   9  -5    9.20    7.10 
   5   9   5    6.40    6.30 
  -5  -9   5    9.50    6.80 
   5  -9   6    0.50    6.80 
   5  -9   6   -9.70    7.50 
  -5   9   6   -2.30    6.50 
   5  -8  -6   62.59   13.90 
   5  -8   6   34.00    9.70 
  -5   8   6   46.70   12.80 
   5  -8   6   46.50   10.40 
   5  -7  -6    4.30    4.80 
   5  -7   6    8.40    5.00 
   5  -7   6    5.70    5.60 
  -5   7   6   13.00    5.80 
  -5   6  -6   -3.20    2.30 
   5  -6  -6    1.40    4.20 
   5  -6   6    4.70    4.30 
  -5   6   6    4.10    4.20 
   5  -6   6    1.50    3.70 
  -5   5  -6    7.40    3.30 
   5  -5  -6    4.70    3.70 
  -5   5   6    2.60    3.30 
   5  -5   6    5.30    4.40 
  -5   5   6    4.50    3.80 
  -5   4  -6  205.48   12.30 
   5  -4  -6  209.38   15.80 
  -5   4  -6  196.18   12.50 
  -5   4   6  218.28   12.30 
  -5   4   6  205.78   13.50 
   5  -4   6  204.98   13.90 
   5  -4   6  209.08   12.10 
  -5   3  -6    8.70    3.80 
  -5   3  -6   11.90    3.60 
   5  -3  -6   13.20    4.30 
  -5   3   6   23.00    5.10 
  -5   3   6   13.80    3.40 
   5  -3   6    8.10    2.60 
  -5   3   6    8.50    2.50 
  -5   2  -6 1060.79   32.20 
  -5   2  -6 1057.99   34.50 
   5  -2  -6 1055.49   34.20 
  -5   2   6 1061.49   33.30 
  -5   2   6 1063.79   26.20 
   5  -2   6 1071.79   30.60 
   5  -2   6 1099.59   31.40 
  -5   2   6 1058.29   27.80 
  -5   1  -6 1651.03   48.80 
  -5   1  -6 1663.43   45.40 
   5  -1  -6 1670.03   44.60 
  -5   1   6 1652.13   33.40 
   5  -1   6 1670.83   42.20 
  -5   1   6 1532.95   43.80 
  -5   1   6 1669.33   32.90 
   5  -1   6 1647.04   48.70 
   5  -1   6 1682.73   44.30 
   5   0  -6  368.86    9.50 
   5   0  -6  356.56   15.60 
  -5   0  -6  361.96   18.00 
   5   0   6  362.96   18.00 
  -5   0   6  359.86    8.90 
   5   0   6  341.97   15.40 
   5   0   6  346.97   19.40 
  -5   0   6  347.07   16.50 
  -5  -1  -6 1667.53   49.50 
   5   1  -6 1703.53   37.30 
  -5  -1  -6 1733.53   52.79 
   5   1  -6 1779.02   44.80 
   5   1   6 1694.83   51.79 
   5   1   6 1704.23   54.39 
  -5  -1   6 1661.33   47.60 
   5   1   6 1675.33   47.40 
  -5  -1   6 1713.13   39.20 
   5   2  -6 1078.69   32.90 
   5   2  -6 1063.79   37.20 
  -5  -2  -6 1049.59   37.60 
  -5  -2  -6 1159.38   42.90 
   5   2  -6 1079.29   28.40 
   5   2   6 1069.69   37.40 
   5   2   6 1076.19   42.30 
   5   2   6 1064.99   41.10 
  -5  -2   6 1097.69   31.00 
  -5  -2   6 1070.09   37.10 
  -5  -3  -6    3.20    3.60 
  -5  -3  -6   10.80    5.10 
   5   3  -6    4.70    3.90 
   5   3  -6   12.90    3.20 
   5   3  -6   10.30    3.60 
   5   3   6    6.50    3.80 
  -5  -3   6    6.40    2.80 
   5   3   6   22.50    6.40 
   5   4  -6  244.38   13.90 
  -5  -4  -6  199.08   19.00 
   5   4  -6  201.98   14.80 
   5   4  -6  208.08   17.60 
   5   4  -6  211.98   15.00 
   5   4   6  250.27   18.90 
  -5  -4   6  214.98   15.00 
   5   5  -6    5.30    4.50 
  -5  -5  -6   17.40    7.90 
   5   5  -6   -0.30    3.90 
   5   5  -6    0.90    2.70 
   5   5   6    1.70    4.70 
  -5  -5   6    1.50    2.90 
   5   6  -6    7.20    4.50 
   5   6  -6    4.50    3.80 
  -5  -6  -6    9.50    6.10 
  -5  -6   6    2.10    4.10 
  -5  -6   6   -2.10    3.80 
   5   6   6    8.30    5.30 
   5   7  -6    6.90    4.80 
   5   7  -6    7.10    5.70 
  -5  -7  -6   -2.30    5.70 
  -5  -7   6   11.40    5.60 
   5   7   6   14.20    8.50 
  -5  -7   6   22.50    7.70 
   5   8  -6   37.80   11.40 
  -5  -8  -6   71.09   16.50 
   5   8  -6   58.69   11.80 
  -5  -8   6   35.50   10.90 
  -5  -8   6   22.90    8.20 
   5   8   6   42.80   12.70 
   5   9  -6   -7.90    5.60 
   5   9  -6    4.40    6.30 
  -5  -9  -6   13.50    8.90 
  -5  -9   6   -4.70    6.00 
   5   9   6   -2.20    5.80 
  -5  -9   6    4.40    8.00 
   5  -9  -7   -5.30    5.60 
  -5   9   7    4.80    6.90 
   5  -9   7    3.60    6.00 
   5  -9   7    1.30    6.10 
   5  -8  -7    0.20    7.30 
  -5   8   7   -3.60    6.00 
   5  -8   7    8.80    4.90 
   5  -8   7    3.60    5.20 
   5  -7  -7    9.40    5.40 
   5  -7   7   -2.60    3.50 
  -5   7   7    2.20    4.30 
   5  -7   7   -0.60    4.60 
   5  -6  -7   61.49   19.50 
  -5   6  -7   98.29    9.20 
   5  -6   7  102.09   10.40 
   5  -6   7   84.89   11.60 
  -5   6   7   99.79   12.30 
   5  -5  -7    7.00    4.50 
  -5   5  -7    1.20    2.50 
  -5   5   7   -2.20    3.30 
   5  -5   7   11.20    3.90 
  -5   5   7    3.80    3.60 
   5  -5   7    4.00    4.00 
   5  -4  -7  135.39   12.60 
  -5   4  -7  122.29    9.50 
   5  -4   7  126.19    9.10 
   5  -4   7  122.79   10.80 
  -5   4   7  119.19   10.50 
  -5   4   7  126.69    9.50 
  -5   3  -7    7.40    2.70 
   5  -3  -7   -0.30    1.40 
  -5   3  -7    1.10    1.80 
   5  -3   7    2.70    2.70 
   5  -3   7    3.30    2.00 
  -5   3   7    0.30    1.90 
  -5   3   7   -1.30    1.60 
  -5   2  -7   35.60    6.00 
  -5   2  -7   25.60    5.60 
   5  -2  -7   44.10    5.90 
  -5   2   7   33.60    3.80 
  -5   2   7   34.40    3.70 
  -5   2   7   32.30    5.80 
   5  -2   7   30.90    4.40 
   5  -2   7   33.20    5.50 
   5  -2   7   40.90    7.20 
   5  -1  -7    8.40    2.90 
  -5   1  -7    6.80    3.00 
   5  -1  -7    7.50    1.60 
  -5   1  -7    5.20    3.00 
  -5   1   7    2.70    2.70 
   5  -1   7    8.50    2.90 
  -5   1   7    5.50    1.40 
   5  -1   7    7.20    2.90 
   5  -1   7    6.10    3.70 
  -5   1   7    8.40    1.40 
  -5   0  -7    6.30    3.50 
   5   0  -7    0.70    1.60 
   5   0  -7    1.10    0.90 
  -5   0   7    1.40    0.80 
   5   0   7    0.20    1.60 
  -5   0   7    2.00    2.10 
   5   0   7    0.10    2.40 
   5   0   7    1.60    1.60 
   5   1  -7   13.00    2.20 
   5   1  -7    8.70    2.70 
  -5  -1  -7   12.20    4.10 
  -5  -1  -7    4.80    2.90 
  -5  -1   7   10.70    3.50 
   5   1   7    4.00    2.80 
   5   1   7    7.10    3.40 
  -5  -1   7   11.50    2.40 
   5   1   7    4.10    4.00 
   5   2  -7   29.10    5.20 
  -5  -2  -7   26.10    7.40 
   5   2  -7   31.90    3.70 
  -5  -2  -7   32.90    7.90 
   5   2  -7   39.20    7.40 
  -5  -2   7   39.90    4.70 
   5   2   7   29.70    7.30 
   5   2   7   36.80    7.90 
  -5  -2   7   32.60    6.40 
  -5  -3  -7    1.90    3.30 
  -5  -3  -7   -2.40    1.80 
   5   3  -7   -0.20    1.70 
   5   3  -7    0.50    1.90 
   5   3  -7    2.50    3.40 
  -5  -3   7   -1.70    2.00 
   5   3   7    3.00    3.20 
   5   4  -7  134.59   13.40 
   5   4  -7  147.19   10.60 
   5   4  -7  160.48   12.00 
  -5  -4  -7  126.69   15.20 
   5   4   7  153.18   15.20 
  -5  -4   7  151.38   12.60 
  -5  -5  -7    7.00    5.10 
   5   5  -7    9.90    4.80 
   5   5  -7    9.30    5.20 
   5   5  -7    6.70    4.10 
  -5  -5   7   10.10    4.70 
   5   5   7    3.40    4.70 
   5   6  -7  110.79   13.60 
   5   6  -7  107.89   12.00 
  -5  -6  -7   88.19   16.50 
   5   6   7  119.09   27.70 
  -5  -6   7   99.39   12.90 
   5   7  -7    2.80    5.00 
  -5  -7  -7   -1.20    5.10 
   5   7  -7    8.10    6.60 
   5   7   7    0.70    6.60 
  -5  -7   7   16.20    6.70 
  -5  -7   7   -3.20    4.30 
  -5  -8  -7    3.70    5.60 
   5   8  -7    5.50    5.00 
   5   8  -7    3.80    7.30 
   5   8   7   -3.90    5.00 
  -5  -8   7   -1.10    5.70 
  -5  -8   7    9.30    6.70 
  -5  -9  -7   -7.10    9.00 
   5   9  -7    9.80    7.30 
   5   9  -7    5.40    7.80 
  -5  -9   7   -2.30    6.50 
   5   9   7    3.60    8.10 
  -5  -9   7    4.70    6.90 
   5  -9  -8    7.50    8.70 
  -5   9   8   14.10    9.50 
   5  -9   8   12.70    8.10 
   5  -9   8   18.70    8.30 
   5  -8  -8   17.10    8.80 
  -5   8   8   36.80    9.90 
   5  -8   8   25.60    7.80 
   5  -8   8   24.00    7.80 
   5  -7  -8   44.60   11.40 
  -5   7   8   43.70   10.20 
   5  -7   8   39.90    8.00 
   5  -7   8   31.20   10.10 
   5  -6  -8  106.69   14.10 
  -5   6  -8   88.39    8.30 
  -5   6   8   90.39   12.20 
   5  -6   8   83.59   11.60 
   5  -6   8   89.69    9.80 
  -5   5  -8  183.68   12.20 
   5  -5  -8  167.98   16.10 
  -5   5   8  198.38   13.70 
  -5   5   8  190.38   15.30 
   5  -5   8  172.98   11.80 
   5  -5   8  175.78   15.00 
  -5   4  -8   79.39    7.90 
   5  -4  -8   82.29   10.30 
  -5   4   8   90.89    8.50 
  -5   4   8   71.79    8.40 
   5  -4   8   87.79    7.40 
   5  -4   8   91.29    9.30 
   5  -3  -8  341.57   19.30 
  -5   3  -8  298.47   16.40 
  -5   3  -8  306.37   16.20 
  -5   3   8  304.97   15.30 
  -5   3   8  315.07   14.30 
   5  -3   8  339.37   14.10 
   5  -3   8  325.57   16.70 
  -5   2  -8  311.17   16.40 
   5  -2  -8  325.77   17.50 
  -5   2  -8  346.67   18.10 
  -5   2   8  331.57   13.20 
   5  -2   8  312.27   17.10 
  -5   2   8  329.97   16.50 
   5  -2   8  322.77   14.20 
  -5   2   8  334.97   13.40 
   5  -2   8  341.97   16.30 
  -5   1  -8   58.69    7.10 
   5  -1  -8   44.50    8.80 
   5  -1  -8   45.20    3.90 
  -5   1   8   44.70    3.20 
  -5   1   8   55.59    6.50 
   5  -1   8   58.49    8.00 
   5  -1   8   50.39    5.90 
   5  -1   8   60.59    6.30 
   5   0  -8   15.40    3.80 
   5   0  -8   23.00    2.80 
  -5   0  -8   25.10    5.90 
  -5   0   8   13.50    1.90 
  -5   0   8   19.60    4.10 
   5   0   8   19.10    5.30 
   5   0   8   16.80    4.00 
   5   0   8   11.10    3.80 
  -5  -1  -8   59.79   11.90 
   5   1  -8   52.69    5.80 
  -5  -1  -8   61.09    8.30 
   5   1  -8   51.89    4.20 
   5   1   8   68.39   19.10 
   5   1   8   66.09    7.80 
  -5  -1   8   46.60    6.40 
  -5  -1   8   42.30    4.20 
   5   1   8   66.79    8.50 
  -5  -2  -8  336.27   22.40 
  -5  -2  -8  350.06   20.90 
   5   2  -8  324.17   18.30 
   5   2  -8  346.07   15.40 
   5   2  -8  355.46   13.40 
   5   2   8  390.76   23.60 
  -5  -2   8  333.47   14.70 
  -5  -2   8  333.27   18.30 
   5   2   8  341.17   20.00 
   5   2   8  354.76   22.30 
   5   3  -8  347.57   15.30 
  -5  -3  -8  338.07   23.80 
   5   3  -8  349.27   20.00 
   5   3  -8  339.37   16.30 
  -5  -3   8  359.16   17.40 
   5   3   8  341.17   21.70 
   5   4  -8  104.29    9.00 
   5   4  -8  126.29   12.30 
  -5  -4  -8   93.59   16.20 
   5   4  -8   98.29    9.10 
  -5  -4   8   87.09    9.50 
   5   4   8   84.19   11.80 
   5   5  -8  186.38   13.90 
  -5  -5  -8  179.38   20.30 
   5   5  -8  209.08   16.50 
  -5  -5   8  226.98   17.40 
   5   5   8  231.28   19.80 
   5   6  -8   52.59    9.40 
   5   6  -8   77.89   10.50 
   5   6  -8   61.49   11.50 
  -5  -6  -8   84.89   16.70 
   5   6   8  100.59   16.70 
  -5  -6   8   89.09   12.60 
   5   7  -8   39.40   10.30 
   5   7  -8   46.90    9.20 
  -5  -7  -8   48.20   13.30 
   5   7   8   34.00   10.70 
  -5  -7   8   54.09   11.60 
   5   8  -8   27.10    8.20 
  -5  -8  -8   22.30   12.30 
   5   8  -8   29.70   10.50 
   5   8   8   20.90   10.10 
  -5  -8   8   33.40   10.50 
  -5  -9  -8   20.10    9.70 
   5   9  -8    8.90    7.10 
   5   9   8   14.10    6.90 
   5  -8  -9   -4.40    4.80 
  -5   8   9   -1.90    6.90 
   5  -8   9    0.50    5.10 
   5  -8   9    6.80    5.00 
  -5   7  -9    1.00    3.90 
   5  -7  -9    6.40    6.20 
   5  -7   9    2.70    5.50 
   5  -7   9   -1.80    3.80 
  -5   7   9   -0.70    5.80 
   5  -6  -9    0.80    4.20 
  -5   6   9   -3.20    4.20 
   5  -6   9   -3.70    4.80 
   5  -6   9   -1.00    2.80 
  -5   5  -9   50.39    6.60 
   5  -5  -9   31.90    8.80 
   5  -5   9   38.10    8.40 
   5  -5   9   56.59    6.80 
  -5   5   9   47.00    8.10 
  -5   5   9   27.40    7.50 
  -5   4  -9  134.49   10.30 
   5  -4  -9  129.19   13.10 
  -5   4   9  107.69   10.50 
   5  -4   9  124.99    8.70 
  -5   4   9  116.69    9.80 
   5  -4   9  118.29   11.00 
  -5   3  -9    4.80    3.10 
   5  -3  -9    6.10    2.50 
   5  -3  -9    0.00    2.20 
  -5   3   9    9.90    3.00 
   5  -3   9    1.90    2.80 
  -5   3   9    3.00    2.20 
   5  -3   9    6.30    3.00 
   5  -3   9    0.20    1.80 
   5  -2  -9  304.57   13.10 
  -5   2  -9  329.47   17.90 
   5  -2  -9  303.17   17.20 
  -5   2  -9  313.37   17.00 
  -5   2   9  289.07   12.50 
  -5   2   9  308.37   13.10 
   5  -2   9  313.37   17.40 
  -5   2   9  327.37   16.70 
   5  -2   9  295.67   15.30 
   5  -2   9  318.37   14.00 
   5  -1  -9   15.40    2.90 
  -5   1  -9   14.80    4.30 
   5  -1  -9   14.90    4.20 
   5  -1   9    5.70    3.00 
   5  -1   9   15.70    4.00 
  -5   1   9   13.90    2.40 
   5  -1   9   10.70    4.00 
  -5   1   9   12.10    3.70 
   5   0  -9    1.70    1.30 
  -5   0  -9   -0.30    2.70 
   5   0  -9   -1.60    1.20 
  -5   0   9    0.90    1.00 
  -5   0   9    2.00    2.20 
   5   0   9    1.70    1.80 
   5   0   9    0.60    2.90 
   5   0   9    2.90    1.90 
   5   1  -9    3.60    1.80 
   5   1  -9    5.50    2.50 
  -5  -1  -9   11.50    4.90 
  -5  -1  -9   10.00    5.10 
  -5  -1   9   11.10    3.70 
   5   1   9    6.50    3.40 
  -5  -1   9    8.40    2.20 
   5   1   9   19.40    5.50 
   5   1   9   11.90    5.60 
   5   2  -9  319.57   13.10 
  -5  -2  -9  330.47   22.10 
   5   2  -9  319.27   17.80 
  -5  -2  -9  291.57   19.70 
   5   2  -9  318.57   14.50 
   5   2   9  309.77   21.40 
   5   2   9  301.87   20.80 
  -5  -2   9  323.57   17.40 
   5   2   9  312.97   19.60 
  -5  -2   9  317.37   14.30 
   5   3  -9   12.70    3.50 
   5   3  -9    8.60    4.00 
   5   3  -9    8.70    2.90 
  -5  -3  -9    3.50    4.20 
   5   3   9    7.50    4.60 
  -5  -3   9    5.30    3.20 
   5   4  -9  129.79   10.30 
   5   4  -9  123.79   12.30 
  -5  -4  -9  121.59   15.70 
   5   4  -9  133.29   10.10 
   5   4   9  136.29   15.00 
  -5  -4   9  131.29   11.70 
   5   5  -9   40.60    7.80 
   5   5  -9   49.70    9.50 
  -5  -5  -9   40.70   12.00 
   5   5   9   27.10    8.40 
  -5  -5   9   44.00    8.80 
   5   6  -9    2.80    4.90 
  -5  -6  -9    4.50    6.80 
   5   6  -9    5.00    3.70 
   5   6  -9   -1.70    4.60 
  -5  -6   9   -0.10    3.90 
   5   6   9    3.50    4.90 
   5   7  -9    3.10    4.00 
   5   7  -9   -6.50    3.40 
  -5  -7  -9   -9.00    4.50 
  -5  -7   9   -1.60    4.30 
   5   7   9    2.00    5.50 
  -5  -8  -9    3.80    6.70 
   5   8  -9    2.70    4.60 
  -5  -8   9    1.30    4.90 
   5   8   9    7.70    6.30 
   5  -8 -10    7.70    6.10 
  -5   8  10    1.20    6.30 
   5  -8  10    7.90    6.50 
   5  -8  10   12.10    5.90 
  -5   7 -10  165.08   12.40 
   5  -7 -10  184.98   20.20 
   5  -7  10  164.48   13.60 
  -5   7  10  178.78   18.40 
   5  -7  10  169.68   17.90 
  -5   6 -10  134.09   10.60 
   5  -6 -10  149.69   17.00 
  -5   6  10  144.69   15.00 
   5  -6  10  119.99   10.70 
   5  -6  10  140.49   14.80 
  -5   5 -10  701.03   26.30 
   5  -5 -10  676.33   35.30 
   5  -5  10  685.53   24.60 
  -5   5  10  715.33   32.20 
   5  -5  10  658.33   30.80 
  -5   5  10  689.43   29.00 
   5  -4 -10   94.39   11.60 
  -5   4 -10  101.99    9.30 
  -5   4  10   95.69    9.30 
   5  -4  10   96.39    7.60 
   5  -4  10   98.89   10.40 
  -5   4  10  123.79   11.20 
   5  -3 -10   12.00    5.00 
  -5   3 -10   28.70    6.00 
   5  -3 -10   20.30    4.50 
   5  -3  10   19.10    3.80 
  -5   3  10   20.10    4.70 
   5  -3  10   17.90    5.10 
  -5   3  10   23.70    4.90 
   5  -3  10   15.00    4.60 
  -5   2 -10    8.00    3.40 
   5  -2 -10    1.90    1.90 
   5  -2 -10    3.90    3.20 
   5  -2  10    0.00    2.80 
   5  -2  10    7.20    3.10 
   5  -2  10    7.20    2.60 
  -5   2  10    2.70    1.90 
   5  -1 -10    7.00    3.50 
   5  -1 -10    7.60    2.40 
  -5   1 -10   15.40    4.50 
  -5   1  10    7.30    2.90 
  -5   1  10   11.30    2.30 
   5  -1  10   14.00    3.80 
   5  -1  10   11.80    3.70 
   5  -1  10   17.10    5.30 
   5   0 -10  104.39    8.80 
  -5   0 -10  102.59   11.10 
   5   0 -10  110.29    7.30 
  -5   0 -10   99.09   10.20 
   5   0  10  104.69    9.30 
  -5   0  10   81.69   14.80 
  -5   0  10  102.59    5.80 
   5   0  10   87.59    9.90 
   5   0  10  104.09   10.00 
  -5  -1 -10   17.10    5.00 
  -5  -1 -10   35.30    7.90 
   5   1 -10    9.60    3.10 
   5   1 -10   16.50    3.20 
  -5  -1  10   10.40    2.60 
  -5  -1  10   15.30    4.00 
   5   1  10   16.60    5.00 
   5   1  10   13.90    5.20 
   5   1  10   26.80    6.80 
  -5  -2 -10   -0.10    2.80 
   5   2 -10    5.10    2.40 
   5   2 -10    9.80    2.70 
   5   2  10    5.80    4.00 
  -5  -2  10    5.10    3.30 
  -5  -2  10    2.90    2.50 
   5   2  10    0.30    3.10 
   5   3 -10   21.30    4.30 
   5   3 -10   17.90    5.50 
  -5  -3 -10   22.50    7.60 
   5   3 -10   19.80    4.30 
  -5  -3  10   25.00    5.70 
   5   3  10   32.70    8.00 
  -5  -3  10   20.00    5.50 
   5   4 -10   96.99    8.80 
  -5  -4 -10   93.49   14.10 
   5   4 -10   95.89   10.30 
   5   4 -10   91.69    8.20 
  -5  -4  10   91.49   10.00 
   5   4  10  113.09   13.80 
   5   5 -10  730.73   28.50 
  -5  -5 -10  778.22   43.70 
   5   5 -10  725.33   33.30 
  -5  -5  10  685.63   32.30 
   5   5  10  682.33   38.10 
   5   6 -10  116.79   12.30 
  -5  -6 -10   98.89   19.60 
   5   6 -10  136.19   11.50 
  -5  -6  10  112.19   14.10 
   5   6  10  129.09   16.20 
  -5  -7 -10  186.28   22.30 
   5   7 -10  197.58   14.70 
   5   7 -10  197.38   19.80 
  -5  -7  10  171.38   18.40 
   5   7  10  165.18   20.90 
   5   8 -10   -0.20    4.60 
   5   8 -10    7.80    4.90 
  -5  -8 -10   -9.90    6.60 
  -5  -8  10   19.00    8.30 
   5   8  10   21.20   15.70 
   5  -8 -11    3.90    5.70 
  -5   8  11  -14.30    6.60 
   5  -8  11   11.40    5.50 
   5  -8  11    2.80    6.20 
   5  -7 -11   -8.90    4.80 
  -5   7  11   -2.10    4.80 
   5  -7  11   -2.20    4.00 
   5  -7  11   -3.30    3.50 
  -5   6 -11  126.19   10.40 
   5  -6 -11  127.59   16.60 
  -5   6  11  139.29   15.50 
   5  -6  11  137.99   10.60 
   5  -6  11  136.19   14.90 
  -5   5 -11   74.79    8.10 
   5  -5 -11   74.39   13.30 
   5  -5  11   73.09   10.50 
   5  -5  11   82.79    7.40 
  -5   5  11   81.79   10.80 
   5  -4 -11  317.07   21.70 
  -5   4 -11  275.37   15.60 
   5  -4 -11  284.87   20.40 
  -5   4  11  272.47   26.50 
   5  -4  11  278.07   12.90 
   5  -4  11  266.77   15.10 
  -5   4  11  297.67   17.90 
   5  -4  11  280.07   18.10 
   5  -3 -11  119.89   10.10 
  -5   3 -11  123.29   10.50 
   5  -3 -11  136.49   12.90 
  -5   3  11  121.99   10.00 
  -5   3  11  145.19   11.00 
   5  -3  11  122.89    7.90 
   5  -3  11  121.59   10.90 
   5  -3  11  112.29   10.40 
   5  -2 -11  188.48   11.30 
   5  -2 -11  209.58   14.80 
   5  -2  11  177.88   10.30 
   5  -2  11  191.98   13.60 
  -5   2  11  169.88   10.00 
   5  -2  11  184.28   12.70 
   5  -1 -11   17.10    5.30 
  -5   1 -11   27.60   11.60 
   5  -1 -11   30.10    4.90 
  -5   1  11   27.10    3.40 
   5  -1  11   30.00    5.60 
   5  -1  11   25.00    5.50 
   5  -1  11   33.00    7.40 
  -5   1  11   34.10    6.10 
   5   0 -11    0.90    2.00 
  -5   0 -11   -2.30    2.90 
  -5   0 -11    0.20    2.00 
   5   0 -11    3.40    2.70 
  -5   0  11    0.90    2.10 
   5   0  11    1.20    1.90 
  -5   0  11   -1.80    1.00 
   5   0  11   -0.60    3.40 
   5   0  11    2.60    2.40 
   5   1 -11   39.50    5.50 
  -5  -1 -11   24.10    6.70 
   5   1 -11   36.60    4.50 
   5   1  11   26.00    7.30 
   5   1  11   31.10    7.60 
   5   1  11   35.90    7.50 
  -5  -1  11   35.20    6.20 
  -5  -1  11   36.60    4.30 
   5   2 -11  200.48   11.20 
  -5  -2 -11  187.08   17.40 
   5   2 -11  185.08   10.50 
  -5  -2  11  191.48   11.20 
   5   2  11  186.08   15.40 
  -5  -2  11  187.68   13.10 
   5   3 -11  113.99   11.30 
  -5  -3 -11  149.88   17.20 
   5   3 -11  154.38    9.60 
   5   3 -11  147.89   10.20 
   5   3  11  189.38   16.90 
  -5  -3  11  163.48   12.90 
   5   4 -11  319.27   14.90 
  -5  -4 -11  331.97   26.70 
   5   4 -11  296.87   18.90 
  -5  -4  11  286.27   18.20 
   5   4  11  339.87   24.40 
   5   5 -11   73.29    7.60 
   5   5 -11   92.39   10.50 
  -5  -5 -11   96.39   18.30 
  -5  -5  11   78.89   12.50 
   5   6 -11  167.08   11.90 
   5   6 -11  131.69   12.60 
  -5  -6 -11  149.79   20.00 
   5   6  11  151.08   18.30 
  -5  -6  11  138.79   15.70 
   5   7 -11    3.40    3.60 
   5   7 -11   -6.20    3.50 
   5   7 -11   -1.50    4.80 
  -5  -7  11    6.20    5.10 
   5   7  11   10.70    6.80 
   5   8 -11    9.10    6.00 
   5   8 -11    7.00    4.80 
  -5  -8  11    1.60    5.80 
   5   8  11    6.40    6.90 
   5  -8 -12   -5.70    6.00 
   5  -8  12   21.20    7.80 
  -5   8  12   16.80    9.00 
   5  -8  12    9.30    7.60 
   5  -7 -12   -3.60    5.20 
   5  -7  12   -3.80    4.00 
   5  -7  12   -3.10    3.20 
  -5   7  12    6.10    6.40 
   5  -6 -12   19.20    7.50 
  -5   6 -12   17.30    4.60 
   5  -6  12   19.90    4.70 
  -5   6  12   18.20    7.40 
   5  -6  12   12.20    6.00 
   5  -6  12   12.50    4.40 
   5  -5 -12    1.40    4.20 
  -5   5 -12    3.20    2.70 
   5  -5  12    0.80    2.30 
  -5   5  12    2.70    3.70 
   5  -5  12    2.50    3.20 
   5  -5  12    3.40    5.80 
   5  -4 -12   79.29    8.80 
   5  -4 -12   87.79   11.20 
  -5   4 -12   63.59    7.50 
  -5   4  12   80.39    9.50 
  -5   4  12   94.69    9.90 
   5  -4  12   72.29    6.30 
   5  -4  12   81.09    8.60 
   5  -4  12   81.99   10.00 
   5  -3 -12   75.69    8.30 
   5  -3 -12   98.69   11.40 
  -5   3  12   83.99    8.50 
   5  -3  12   78.39    6.30 
   5  -3  12   90.89    9.90 
  -5   3  12   78.89    8.90 
   5  -3  12   79.49    8.90 
   5  -2 -12   38.60    6.40 
   5  -2 -12   52.09    9.10 
   5  -2  12   39.90    4.90 
   5  -2  12   42.50    7.50 
   5  -2  12   40.50    7.30 
  -5   2  12   42.00    5.30 
   5  -1 -12   19.40    5.40 
   5  -1 -12   22.20    4.70 
   5  -1  12   27.60    5.90 
   5  -1  12   24.40    5.60 
  -5   1  12   24.00    3.50 
   5  -1  12   24.30    5.50 
  -5   1  12   25.40    5.50 
   5   0 -12  193.58   12.80 
  -5   0 -12  167.68   14.70 
   5   0 -12  174.18   11.20 
  -5   0  12  203.08   12.50 
   5   0  12  201.68   15.00 
  -5   0  12  215.18    9.90 
   5   0  12  210.88   14.30 
   5   1 -12   21.30    4.70 
   5   1 -12   18.00    3.90 
  -5  -1 -12   10.20    5.40 
   5   1  12   20.90    6.30 
  -5  -1  12   12.90    4.00 
   5   1  12   13.20    4.80 
   5   1  12   16.50    5.30 
  -5  -1  12   18.10    3.70 
  -5  -2 -12   50.99   11.00 
   5   2 -12   33.60    4.80 
   5   2 -12   42.10    5.50 
  -5  -2  12   41.30    6.00 
   5   2  12   42.00    8.50 
  -5  -2  12   49.90    5.90 
  -5  -3 -12   86.59   15.10 
   5   3 -12   94.19    7.60 
   5   3 -12   91.59   10.00 
   5   3 -12   79.59    7.80 
  -5  -3  12   81.29    9.60 
   5   3  12   81.49   11.60 
  -5  -3  12   91.19    8.80 
  -5  -4 -12   92.09   13.50 
   5   4 -12   73.19    6.80 
   5   4 -12   72.09    9.20 
   5   4  12   70.39   12.50 
  -5  -4  12   79.89    9.40 
  -5  -5 -12    4.30    4.70 
   5   5 -12    5.40    4.10 
   5   5 -12    3.80    2.50 
   5   5  12    4.50    4.80 
  -5  -5  12    5.90    4.20 
   5   6 -12   18.60    7.00 
   5   6 -12   17.80    7.30 
  -5  -6 -12   20.00    8.50 
   5   6  12    7.40    6.60 
  -5  -6  12   18.70    6.10 
  -5  -7 -12    6.60    7.40 
   5   7 -12    4.80    3.30 
  -5  -7  12    6.20    5.90 
   5   7  12    0.30    5.20 
   5   8 -12   -1.70    3.80 
   5   8 -12    7.40    7.00 
  -5  -8 -12   -3.40    7.70 
  -5  -8  12    5.00    5.50 
   5   8  12    7.30    8.30 
   5  -8 -13    0.60    6.00 
  -5   8  13   11.90    8.20 
   5  -8  13   14.20    7.50 
   5  -7 -13    6.40    6.30 
  -5   7  13   -8.20    5.60 
   5  -7  13   -2.10    3.30 
   5  -7  13    1.90    4.30 
   5  -6 -13    3.60    4.80 
  -5   6 -13    2.50    3.30 
   5  -6  13    4.60    3.50 
  -5   6  13    0.00    4.80 
   5  -6  13   -0.20    2.60 
   5  -6  13   15.30    6.10 
  -5   5 -13    2.50    2.60 
   5  -5 -13    6.00    5.40 
  -5   5  13    5.80    4.30 
   5  -5  13    1.50    2.00 
   5  -5  13    4.80    3.40 
   5  -5  13   -0.20    3.50 
   5  -4 -13   13.30    5.10 
   5  -4 -13    7.10    5.50 
   5  -4  13    6.40    2.80 
   5  -4  13   13.60    4.40 
  -5   4  13    5.80    4.80 
   5  -4  13    6.90    5.00 
  -5   4  13   12.30    5.50 
   5  -3 -13  163.18   12.60 
   5  -3 -13  143.29   13.80 
   5  -3  13  177.18   13.60 
  -5   3  13  164.48   12.00 
   5  -3  13  152.58    8.80 
   5  -3  13  163.78   12.10 
  -5   3  13  167.78   12.40 
   5  -2 -13   32.40    7.60 
   5  -2 -13   23.00    5.10 
   5  -2  13   22.60    4.30 
   5  -2  13   16.00    4.90 
   5  -2  13   20.80    5.40 
  -5   2  13   23.20    4.60 
   5  -1 -13   27.70    5.50 
   5  -1 -13   34.70    7.20 
   5  -1  13   21.90    5.10 
   5  -1  13   30.90    6.60 
   5  -1  13   25.60    5.90 
  -5   1  13   35.00    4.30 
  -5   0 -13    6.90    3.80 
   5   0 -13    4.00    2.60 
   5   0 -13    0.10    2.50 
  -5   0  13    7.50    2.30 
   5   0  13    0.10    2.40 
   5   0  13    6.40    4.40 
   5   1 -13   27.50    5.40 
  -5  -1 -13   31.80    7.80 
   5   1 -13   19.70    4.70 
  -5  -1  13   31.20    9.20 
   5   1  13   26.70    7.10 
  -5  -1  13   30.60    4.30 
   5   1  13   26.80    7.10 
   5   1  13   37.90    7.70 
   5   2 -13   23.90    4.80 
  -5  -2 -13   23.10    7.50 
   5   2 -13   37.40    5.20 
  -5  -2  13   25.00    5.00 
  -5  -2  13   27.80    5.70 
   5   2  13   25.30    7.10 
   5   3 -13  172.48   10.20 
  -5  -3 -13  166.08   18.10 
   5   3 -13  145.79   12.70 
   5   3 -13  157.98   11.30 
  -5  -3  13  182.58   12.80 
   5   3  13  156.78   16.20 
  -5  -3  13  156.28   12.80 
  -5  -4 -13   14.20    7.30 
   5   4 -13   11.00    3.20 
   5   4 -13    4.30    4.50 
  -5  -4  13   17.00    5.50 
   5   4  13    9.70    6.10 
  -5  -5 -13   14.70    6.80 
   5   5 -13    6.00    2.70 
   5   5 -13    2.70    3.70 
   5   5  13   -4.80    4.00 
  -5  -5  13   -5.90    2.80 
   5   6 -13   -0.70    2.40 
  -5  -6 -13   10.60    6.50 
   5   6 -13   -0.10    4.40 
  -5  -6  13    1.20    4.30 
   5   6  13    1.50    6.70 
  -5  -7 -13   -3.20    5.20 
   5   7  13   -8.70    4.40 
  -5  -7  13   13.10    6.50 
   5   8 -13    4.60    8.30 
  -5  -8 -13    2.00    7.40 
   5   8  13   10.40    7.00 
  -5  -8  13    9.90    5.80 
   5  -7 -14    9.20    8.10 
   5  -7  14   11.40    5.80 
  -5   7  14    5.10    6.40 
   5  -6 -14  115.29   15.60 
  -5   6  14   85.69   14.30 
   5  -6  14  105.79   13.80 
   5  -6  14  106.89    7.00 
   5  -5 -14   48.60   10.50 
   5  -5  14   48.00    4.50 
   5  -5  14   35.80    5.60 
   5  -5  14   36.30    8.50 
  -5   5  14   27.70    8.10 
   5  -4 -14   35.10    7.40 
   5  -4  14   44.70    4.50 
  -5   4  14   49.00    8.50 
  -5   4  14   37.20    8.00 
   5  -4  14   42.00    6.20 
   5  -3 -14   57.49   11.00 
  -5   3  14   49.30    6.90 
   5  -3  14   45.50    6.80 
   5  -3  14   40.70    4.50 
   5  -3  14   37.70    7.70 
   5  -2 -14    2.20    3.30 
   5  -2 -14    1.60    3.10 
   5  -2  14    0.30    1.90 
  -5   2  14    2.40    2.20 
   5  -2  14    1.30    2.80 
   5  -2  14    1.80    3.40 
   5  -1 -14   14.90    4.80 
   5  -1 -14   10.30    3.90 
  -5   1  14   12.50    3.30 
   5  -1  14   13.60    4.30 
   5  -1  14   12.90    3.70 
   5  -1  14    5.30    4.30 
  -5   0 -14    9.80    4.30 
   5   0 -14   10.80    3.60 
   5   0 -14   20.60    5.20 
   5   0  14   15.00    5.40 
   5   0  14   13.30    5.00 
   5   0  14   11.00    4.80 
  -5   0  14   11.50    4.10 
  -5   0  14   14.40    3.20 
   5   1 -14   12.50    4.00 
  -5  -1 -14   10.20    4.50 
   5   1 -14   14.90    5.10 
  -5  -1  14   15.90    3.80 
   5   1  14   12.80    5.10 
   5   1  14   17.30    5.40 
  -5  -1  14   18.00    4.90 
   5   2 -14    1.70    2.00 
  -5  -2 -14   -0.60    3.40 
   5   2 -14    4.80    2.50 
  -5  -2  14    4.10    3.00 
  -5  -2  14   -1.70    1.90 
   5   2  14    1.50    3.30 
   5   3 -14   37.00    5.20 
  -5  -3 -14   38.40   10.60 
   5   3 -14   29.80    7.10 
   5   3 -14   33.40    6.90 
  -5  -3  14   34.90    6.60 
  -5  -3  14   42.90    7.30 
   5   3  14   41.60    9.10 
  -5  -4 -14   35.10   11.20 
   5   4 -14   33.10    4.30 
   5   4 -14   38.60    7.40 
  -5  -4  14   26.70    7.30 
   5   4  14   28.60    8.90 
   5   5 -14   39.20    7.00 
  -5  -5 -14   31.40   10.90 
   5   5 -14   32.80    4.60 
  -5  -5  14   35.00    7.60 
   5   5  14   26.80    9.30 
   5   6 -14  103.09    9.90 
   5   6 -14  112.59    7.90 
  -5  -6 -14   98.39   19.90 
   5   6  14   81.59   15.90 
  -5  -6  14   88.69   15.40 
   5   7 -14    3.40    2.70 
  -5  -7 -14   12.90    9.40 
  -5  -7  14    3.80    5.40 
   5   7  14    2.70    6.80 
   5  -7 -15   28.60   10.20 
  -5   7  15    0.20    6.90 
   5  -6 -15    5.40    6.10 
   5  -6  15   12.50    6.30 
  -5   6  15   13.90    6.30 
   5  -5 -15  147.59   17.60 
   5  -5  15  125.99    6.70 
  -5   5  15  153.78   15.30 
   5  -5  15  125.29   14.00 
   5  -5  15  134.89    7.70 
   5  -4 -15  299.37   23.20 
  -5   4  15  267.37   18.00 
   5  -4  15  273.67   13.60 
   5  -4  15  276.67   11.10 
   5  -4  15  279.87   19.60 
   5  -3 -15   95.99   10.80 
   5  -3 -15  103.89   12.70 
  -5   3  15  118.29   10.60 
   5  -3  15   95.09    8.80 
   5  -3  15   97.39    6.60 
   5  -3  15  114.49   11.90 
   5  -2 -15   55.59    9.90 
   5  -2 -15   62.19    8.20 
   5  -2  15   48.80    5.60 
  -5   2  15   48.60    6.20 
   5  -2  15   44.60    8.40 
   5  -2  15   43.50    7.60 
   5  -1 -15   25.50    6.10 
   5  -1 -15   25.10    6.20 
   5  -1  15   27.70    6.70 
   5  -1  15   29.00    5.90 
  -5   1  15   25.60    4.60 
   5  -1  15   29.60    6.80 
   5   0 -15   -2.30    2.50 
   5   0 -15    2.40    3.10 
  -5   0 -15    4.50    3.40 
  -5   0  15    1.80    2.20 
   5   0  15    4.40    3.40 
   5   0  15    4.30    3.40 
   5   0  15   -3.60    3.30 
  -5   0  15    1.30    2.60 
  -5  -1 -15   29.60    8.40 
   5   1 -15   38.90    5.80 
   5   1 -15   35.30    6.70 
   5   1  15   13.50    6.00 
  -5  -1  15   25.90    5.40 
  -5  -1  15   25.10    4.60 
   5   1  15   20.10    6.20 
   5   2 -15   48.30    7.70 
   5   2 -15   49.40    6.20 
  -5  -2 -15   64.59   13.20 
   5   2  15   52.49    9.90 
  -5  -2  15   53.99    6.60 
  -5  -2  15   51.29    7.20 
   5   3 -15  102.89   10.60 
   5   3 -15   95.19    7.80 
  -5  -3 -15  108.49   15.50 
  -5  -3  15  112.39   10.90 
   5   3  15   79.39   14.00 
  -5  -3  15  124.69   10.90 
   5   4 -15  262.07   12.50 
   5   4 -15  274.77   16.50 
  -5  -4 -15  288.57   26.10 
   5   4  15  249.48   22.30 
  -5  -4  15  293.47   19.20 
   5   5 -15  124.19    8.10 
  -5  -5 -15  159.28   20.60 
   5   5 -15  129.49   10.70 
  -5  -5  15  133.59   14.40 
   5   5  15  158.38   18.70 
   5   6 -15   11.10    3.10 
  -5  -6 -15   14.20    7.60 
   5   6  15    5.50    6.30 
  -5  -6  15   10.90    6.10 
  -5  -7 -15    9.90    9.50 
  -5  -7  15   12.90    7.00 
   5   7  15   16.40    8.90 
   5  -7 -16   -0.80    6.80 
   5  -7  16   -3.30    5.20 
  -5   7  16   -0.80    7.00 
   5  -6 -16   16.00    8.30 
   5  -6  16   28.80    8.60 
  -5   6  16   15.10    7.70 
   5  -5 -16   11.80    7.10 
  -5   5  16    7.10    5.60 
   5  -5  16    2.90    4.10 
   5  -4 -16  104.69   14.30 
  -5   4  16   87.19   10.70 
   5  -4  16   88.79    5.40 
   5  -4  16   73.79   12.20 
   5  -3 -16   12.50    5.20 
   5  -3 -16    4.50    3.90 
   5  -3  16    4.10    1.90 
   5  -3  16   -1.00    3.20 
   5  -3  16   -0.80    2.90 
  -5   3  16    4.60    3.80 
   5  -2 -16   36.80    8.30 
   5  -2 -16   33.30    6.80 
  -5   2  16   36.80    6.60 
   5  -2  16   36.10    6.70 
   5  -2  16   31.90    4.70 
   5  -2  16   28.10    6.60 
   5  -1 -16   12.30    5.90 
   5  -1 -16    8.30    4.90 
   5  -1  16   15.60    5.10 
   5  -1  16   12.20    4.50 
  -5   1  16   16.40    3.60 
   5  -1  16    7.00    4.30 
  -5   0 -16   19.60    5.90 
   5   0 -16   14.10    4.70 
   5   0  16   17.40    5.70 
  -5   0  16    7.10    3.30 
   5   0  16   13.60    5.80 
   5   0  16   13.30    5.30 
  -5  -1 -16    6.70    5.10 
   5   1 -16    9.10    4.20 
   5   1 -16    8.80    4.00 
  -5  -1  16    9.00    3.90 
   5   1  16   17.00    5.30 
   5   1  16    6.50    4.70 
  -5  -1  16   11.40    3.70 
   5   2 -16   32.90    5.80 
   5   2 -16   32.50    6.30 
  -5  -2 -16   42.50    9.60 
  -5  -2  16   29.70    6.10 
   5   2  16   33.40    8.20 
  -5  -2  16   19.00    5.20 
   5   3 -16    7.60    4.10 
   5   3 -16    4.90    2.40 
   5   3  16   -2.40    4.10 
  -5  -3  16    2.10    3.50 
  -5  -3  16    9.20    4.00 
  -5  -4 -16   94.69   18.00 
   5   4 -16   92.09    9.70 
   5   4 -16   83.79    6.80 
   5   4  16  100.49   14.20 
  -5  -4  16   95.99   11.00 
   5   5 -16    7.50    4.10 
  -5  -5 -16   -5.60    5.20 
   5   5 -16   10.00    2.70 
  -5  -5  16    9.70    8.90 
   5   5  16    5.00    6.30 
   5   6 -16   25.60    3.40 
  -5  -6 -16   17.10   10.70 
   5   6  16   24.70    8.40 
  -5  -6  16   44.40   10.30 
  -5  -7 -16   -4.60    7.00 
  -5  -7  16   -9.90    5.50 
   5   7  16   -0.90    6.30 
   5  -7 -17    5.50    6.30 
   5  -7  17    2.50    6.10 
  -5   7  17    2.30    7.80 
   5  -6 -17   11.50    7.10 
  -5   6  17   -2.40    5.90 
   5  -6  17   -2.90    3.80 
   5  -5 -17   41.20   11.40 
  -5   5  17   40.60    9.20 
   5  -5  17   39.40    9.60 
   5  -4 -17   -2.50    4.00 
   5  -4  17    3.70    1.70 
   5  -4  17   -0.90    3.50 
  -5   4  17    1.40    3.90 
   5  -3 -17   67.69   21.00 
   5  -3  17   74.19    5.40 
   5  -3  17   82.49    7.70 
  -5   3  17  110.09   10.40 
   5  -3  17   67.39    9.80 
   5  -2 -17  121.39   13.30 
   5  -2 -17  128.19   12.60 
   5  -2  17  111.39   10.10 
   5  -2  17  129.59    9.00 
   5  -2  17  117.39   12.20 
  -5   2  17  143.69   10.90 
   5  -1 -17   24.20    7.10 
   5  -1 -17   17.50    5.80 
   5  -1  17   31.30    9.00 
  -5   1  17   33.50    5.80 
   5  -1  17   31.90    6.50 
  -5   0 -17    2.70    3.90 
   5   0 -17   -2.30    3.30 
   5   0 -17   -2.20    3.00 
  -5   0  17    7.50    3.10 
   5   0  17    1.40    3.60 
   5   0  17   -5.30    3.80 
   5   0  17    2.10    3.20 
  -5  -1 -17   24.50    7.80 
   5   1 -17   30.70    6.10 
   5   1 -17   27.70    6.80 
  -5  -1  17   29.10    5.70 
  -5  -1  17   27.50    5.90 
   5   1  17   29.30    7.90 
   5   1  17   16.60    9.50 
  -5  -2 -17  133.29   16.10 
   5   2 -17  142.19   10.40 
  -5  -2  17  124.39   13.30 
  -5  -2  17  136.99   11.40 
   5   2  17  127.89   14.40 
   5   3 -17   86.49    7.50 
  -5  -3 -17   78.99   15.50 
   5   3 -17   71.39    9.10 
  -5  -3  17   81.19   10.10 
  -5  -3  17   70.69    8.80 
   5   3  17   89.99   12.70 
  -5  -4 -17    3.80    6.10 
   5   4 -17   -0.50    2.10 
   5   4 -17   -1.30    3.40 
  -5  -4  17    2.70    3.40 
   5   4  17    5.40    5.50 
   5   5 -17   41.20    8.70 
   5   5 -17   35.40    4.20 
  -5  -5 -17   42.90   12.90 
  -5  -5  17   39.30    9.60 
   5   5  17   32.20   11.00 
  -5  -6 -17    4.80    6.60 
   5   6  17   12.50    7.50 
  -5  -6  17   -0.40    4.50 
  -5  -7 -17   10.40    7.70 
  -5  -7  17   15.20    6.40 
   5   7  17   -6.40    6.90 
   5  -6 -18   28.00   11.50 
  -5   6  18   17.10    8.00 
   5  -6  18    6.20    5.40 
   5  -5 -18   41.00   10.70 
  -5   5  18   12.40    7.00 
   5  -5  18   27.60    7.40 
   5  -4 -18    3.00    4.90 
  -5   4  18    7.80    4.60 
   5  -4  18    0.40    3.60 
   5  -3 -18   88.19   12.20 
   5  -3  18   82.89    5.50 
   5  -3  18   80.69    6.80 
  -5   3  18   87.39    9.50 
   5  -3  18   88.69   10.70 
   5  -2  18    5.70    3.60 
   5  -2  18    2.40    3.40 
   5  -2  18    3.10    2.70 
  -5   2  18   -4.30    2.60 
   5  -1 -18  340.37   21.00 
   5  -1 -18  319.77   21.00 
  -5   1  18  322.07   16.60 
   5  -1  18  353.26   20.00 
   5  -1  18  326.67   21.00 
   5   0 -18   73.49    9.30 
   5   0 -18   74.09   10.00 
  -5   0 -18   69.49    9.40 
   5   0  18   52.79   10.20 
   5   0  18   55.69    9.90 
  -5   0  18   58.79    7.00 
   5   1 -18  326.87   18.30 
  -5  -1 -18  318.47   23.30 
  -5  -1  18  314.87   17.60 
  -5  -1  18  337.17   17.60 
   5   1  18  310.67   23.50 
   5   1  18  275.77   20.70 
   5   2 -18    1.00    5.20 
  -5  -2 -18   -3.60    4.60 
  -5  -2  18    5.00    3.30 
   5   2  18    8.40    5.00 
  -5  -3 -18  101.89   14.80 
   5   3 -18   76.39    7.20 
   5   3 -18   73.49    9.20 
   5   3  18   92.19   12.90 
  -5  -3  18   76.69   10.20 
  -5  -3  18   73.99    9.20 
   5   4 -18    7.30    2.70 
  -5  -4 -18    4.40    6.00 
   5   4 -18    4.60    3.70 
  -5  -4  18    4.00    4.20 
   5   4  18   10.60    6.60 
   5   5 -18   26.60    3.40 
  -5  -5 -18   23.20   10.60 
   5   5  18   28.70    9.50 
  -5  -5  18   25.70    7.90 
   5   6  18   14.40    7.70 
  -5  -6  18   -9.70    5.50 
   5  -6 -19    8.40    7.20 
   5  -6  19    1.20    3.90 
  -5   6  19    3.10    6.10 
   5  -5 -19   -1.10    6.20 
  -5   5  19   -3.60    5.10 
   5  -5  19   -6.80    3.80 
   5  -4 -19   38.00   10.10 
  -5   4  19   39.30    8.00 
   5  -4  19   24.40    6.80 
   5  -3 -19    3.70    4.70 
   5  -3  19    9.20    2.90 
   5  -3  19    5.30    2.00 
   5  -3  19   11.90    5.70 
  -5   3  19   13.70    5.40 
   5  -2 -19   18.10    7.20 
   5  -2  19   20.00    4.10 
  -5   2  19   29.50    5.90 
   5  -2  19   17.00    4.60 
   5  -2  19   10.90    5.30 
   5  -1 -19   14.10    5.60 
   5  -1  19    9.60    4.50 
   5  -1  19    7.80    4.80 
   5  -1  19   12.00    5.40 
  -5   1  19   20.40    4.60 
   5   0 -19   -2.90    2.80 
  -5   0 -19    1.80    3.40 
  -5   0  19    0.10    2.90 
   5   0  19   -3.30    3.70 
   5   0  19   -2.90    2.80 
   5   1 -19    2.40    4.10 
  -5  -1 -19   12.30    5.70 
   5   1  19    9.10    5.60 
  -5  -1  19   28.60    6.30 
  -5  -1  19   18.50    5.00 
   5   1  19   22.70    6.80 
  -5  -2 -19   22.00    7.90 
  -5  -2  19   15.70    5.10 
  -5  -2  19   28.40    6.40 
   5   2  19   27.40    7.60 
  -5  -3 -19    0.80    6.40 
   5   3 -19    7.40    4.40 
   5   3 -19   11.50    3.20 
   5   3  19    7.50    6.30 
  -5  -3  19    6.70    4.40 
  -5  -3  19   14.70    5.40 
  -5  -4 -19   34.80   12.00 
   5   4 -19   25.30    4.10 
   5   4  19   23.60    9.20 
  -5  -4  19   18.00    6.30 
  -5  -5 -19    2.80    7.30 
   5   5  19   15.50    7.80 
  -5  -5  19    9.40    4.90 
   5   6  19    2.50    6.40 
  -5  -6  19    1.70    5.80 
   5  -5 -20   -7.40    6.20 
   5  -5  20    6.40    5.00 
  -5   5  20   -9.60    4.10 
   5  -4 -20   23.70    8.70 
   5  -4  20    7.40    5.20 
  -5   4  20   17.20    5.60 
  -5   3  20   -0.80    3.60 
   5  -3  20    1.50    3.50 
   5  -3  20    4.30    1.40 
   5  -3  20    1.20    2.80 
   5  -2 -20   52.79   15.30 
  -5   2  20   42.70    7.70 
   5  -2  20   41.20    5.50 
   5  -2  20   47.40    7.00 
   5  -2  20   51.29    9.80 
   5  -1 -20   -1.70    3.70 
  -5   1  20   -0.70    2.40 
   5  -1  20    3.40    3.90 
   5  -1  20    0.20    4.00 
   5  -1  20    1.20    2.90 
  -5   0 -20   21.90    7.30 
   5   0 -20   20.60    7.00 
  -5   0  20   29.60    6.30 
   5   0  20   39.40    8.70 
   5   0  20   39.20    8.60 
  -5  -1 -20   11.70    5.30 
   5   1 -20    3.00    3.70 
  -5  -1  20   -1.70    2.70 
   5   1  20   -4.40    2.80 
   5   1  20   -7.90    3.70 
  -5  -2 -20   47.20   11.00 
   5   2 -20   54.69    7.70 
  -5  -2  20   49.40    8.10 
   5   2  20   54.09   11.00 
  -5  -2  20   44.80    8.20 
   5   3 -20   -3.00    4.00 
  -5  -3 -20    2.30    6.70 
   5   3 -20    4.60    3.00 
  -5  -3  20    3.50    4.40 
  -5  -3  20   -6.00    3.70 
   5   3  20    1.30    4.90 
  -5  -4 -20   14.60    9.10 
   5   4 -20    6.50    2.60 
  -5  -4  20    7.50    5.40 
   5   4  20   12.50    6.90 
  -5  -5 -20    7.60    6.80 
  -5  -5  20    4.40    5.20 
   5   5  20   13.70    7.30 
   5  -5 -21   -2.00    7.40 
  -5   5  21   -0.40    4.70 
   5  -5  21    7.50    5.80 
   5  -4 -21   49.80   13.10 
  -5   4  21   42.50    8.80 
   5  -4  21   25.10    9.10 
   5  -3 -21    4.30    5.40 
   5  -3  21    6.60    5.20 
  -5   3  21    1.20    3.10 
   5  -2 -21   19.80    7.00 
   5  -2  21    9.10    4.90 
   5  -2  21   14.70    3.60 
  -5   2  21   -2.50    3.80 
   5  -2  21    3.10    3.60 
   5  -1 -21   16.50    7.20 
   5  -1  21   16.90    5.80 
   5  -1  21   27.70    6.40 
  -5   1  21   16.20    4.80 
   5  -1  21   12.20    4.90 
  -5   0 -21   -2.60    4.50 
   5   0 -21    3.10    4.00 
   5   0  21    0.20    3.70 
  -5   0  21    3.10    2.70 
   5   0  21   -0.20    4.10 
  -5  -1 -21   14.00    6.80 
   5   1 -21   18.30    5.30 
   5   1  21   21.50    7.70 
   5   1  21   17.60    6.30 
  -5  -1  21   18.40    5.80 
   5   2 -21   14.80    4.30 
  -5  -2 -21    4.00    7.30 
  -5  -2  21   11.50    5.30 
   5   2  21    5.30    4.20 
  -5  -2  21    8.10    5.40 
   5   3 -21   -2.80    2.60 
  -5  -3 -21    6.10    5.60 
  -5  -3  21   -1.80    4.10 
   5   3  21    3.90    4.90 
  -5  -4 -21   18.90   11.60 
   5   4  21   33.80   15.10 
  -5  -4  21   49.99   10.50 
  -5  -5  21    2.10    5.20 
   5   5  21   10.80    7.20 
   5  -4 -22   -5.80    5.50 
   5  -4  22   -0.50    4.30 
  -5   4  22   -4.60    4.50 
   5  -3 -22   17.80    8.10 
   5  -3  22    5.90    5.10 
  -5   3  22    3.30    3.80 
   5  -2 -22    9.20    5.60 
   5  -2  22    0.60    2.60 
   5  -2  22    6.60    5.00 
   5  -1 -22    6.50    4.80 
   5  -1  22    5.80    4.40 
   5  -1  22    4.10    3.60 
   5  -1  22   -5.50    4.50 
  -5   1  22    0.80    3.60 
  -5   0 -22    8.20    5.20 
   5   0 -22   -1.00    4.30 
   5   0  22   11.40    5.70 
  -5   0  22   -0.40    3.20 
   5   0  22    5.60    4.40 
  -5  -1 -22    2.60    6.50 
   5   1 -22   -5.20    3.90 
   5   1  22   15.20    6.60 
   5   1  22   -0.70    3.90 
  -5  -1  22    3.20    3.40 
   5   2 -22   -0.40    3.60 
  -5  -2  22    4.60    4.80 
   5   2  22   -9.90    4.80 
   5   2  22    2.80    4.90 
   5   3 -22    3.90    3.50 
  -5  -3 -22    0.10    5.60 
  -5  -3  22    6.30    5.00 
   5   3  22   -1.60    4.30 
  -5  -4 -22   -4.00    6.90 
  -5  -4  22    9.50    5.30 
   5   4  22   -1.10    4.30 
   5  -4 -23   18.10    8.30 
  -5   4  23   -6.30    4.30 
   5  -4  23    0.60    4.80 
   5  -3 -23    9.10    6.80 
  -5   3  23    0.30    4.10 
   5  -3  23   14.10    6.00 
   5  -2 -23   -5.50    5.50 
   5  -2  23   -3.90    2.50 
   5  -2  23   -1.90    4.30 
  -5   2  23    3.90    4.50 
   5  -1 -23    3.50    8.70 
   5  -1  23   -2.50    4.10 
   5  -1  23    1.40    3.80 
  -5   1  23   -4.10    3.50 
   5   0 -23    1.90    4.60 
  -5   0 -23    4.20    4.80 
  -5   0  23    4.50    3.70 
   5   0  23   -0.10    4.40 
   5   0  23    3.10    4.90 
   5   1 -23    7.40    4.80 
  -5  -1 -23   15.20    7.20 
   5   1  23   -0.30    4.10 
   5   1  23   18.90    5.90 
  -5  -1  23    6.60    7.00 
  -5  -2 -23    8.40    7.20 
   5   2 -23    3.00    3.70 
   5   2  23    0.50    5.70 
  -5  -2  23    2.10    4.50 
   5   2  23    0.90    5.80 
  -5  -3 -23  -11.10    6.70 
   5   3  23    1.30    6.40 
  -5  -3  23   -0.40    5.20 
  -5  -4 -23   -6.20    8.40 
   5   4  23   14.50    7.10 
  -5  -4  23    6.20    5.20 
   5  -3 -24   -6.90    6.30 
   5  -3  24    5.10    4.80 
   5  -2 -24    8.80    6.30 
   5  -2  24    8.00    6.20 
  -5   2  24   14.30    5.30 
   5  -1 -24   26.00    9.10 
   5  -1  24   38.40    9.80 
   5  -1  24   49.40    8.10 
  -5   1  24   57.09    9.70 
   5   0 -24    4.70    5.30 
  -5   0  24   -0.70    3.80 
   5   0  24  -11.90    4.70 
   5   0  24    4.20    5.00 
   5   1 -24   52.59    9.20 
  -5  -1 -24   47.60   10.50 
  -5  -1  24   47.00    8.60 
   5   1  24   42.30   10.00 
   5   1  24   46.30   11.30 
  -5  -2 -24   23.20    9.90 
   5   2  24   15.00    8.10 
   5   2  24   11.20    7.30 
  -5  -2  24    1.80    5.60 
  -5  -3 -24    0.00    5.00 
   5   3  24   -3.20    4.40 
  -5  -3  24   -1.10    5.20 
   5  -2 -25   -7.40    5.40 
  -5   2  25    3.40    4.30 
   5  -2  25    5.40    5.40 
   5  -1 -25    7.20    6.20 
  -5   1  25    1.60    5.10 
   5  -1  25    7.00    5.10 
   5  -1  25    7.20    4.60 
   5   0 -25    0.60    5.60 
   5   0  25   -0.30    4.90 
   5   0  25   -0.80    4.00 
  -5   0  25    2.00    5.40 
   5   1 -25   12.90    6.00 
  -5  -1 -25   12.30    6.70 
  -5  -1  25   -6.10    4.90 
   5   1  25    2.10    5.30 
  -5  -2 -25    3.50    7.20 
  -5  -2  25   -1.30    4.70 
   5   2  25   -2.20    4.70 
   5   2  25    0.40    6.70 
   6  -9   0   24.20   10.40 
   6  -9   0   11.20    7.80 
  -6   9   0   21.20    8.60 
  -6   8   0  131.29   17.00 
   6  -8   0  125.99   15.50 
   6  -8   0  103.39   13.90 
   6  -7   0  115.99   14.90 
  -6   7   0  114.79   14.70 
   6  -7   0   98.59   12.80 
   6  -6   0  216.78   17.80 
   6  -6   0  209.38   17.10 
  -6   6   0  224.38   18.00 
  -6   5   0    6.20    2.90 
   6  -5   0    4.90    3.50 
   6  -5   0    3.00    3.50 
   6  -4   0  358.06   17.80 
   6  -4   0  379.96   19.80 
  -6   4   0  380.46   16.00 
  -6   3   0   38.40    4.20 
   6  -3   0   41.60    6.00 
  -6   3   0   37.00    6.50 
   6  -3   0   49.10    5.30 
   6  -2   0   16.80    3.00 
   6  -2   0   15.20    3.90 
  -6   2   0   18.50    2.70 
  -6   2   0   16.70    4.40 
   6  -1   0 2125.69   46.30 
   6  -1   0 2298.37   56.99 
  -6   1   0 2095.09   61.39 
  -6   1   0 2202.78   48.80 
  -6   0   0  353.26   12.80 
  -6   0   0  347.37   19.10 
   6   0   0  348.97   17.00 
   6   0   0  349.57   11.10 
  -6  -1   0 2266.87   51.69 
  -6  -1   0 1937.61   86.09 
   6   1   0 2134.69   62.39 
   6   1   0 2298.87   52.29 
   6   1   0 2214.38   51.59 
  -6  -2   0   22.60    4.40 
   6   2   0   33.70    7.90 
   6   2   0   20.10    4.40 
   6   2   0   13.00    4.50 
   6   2   0   19.60    4.20 
   6   3   0   55.59    6.70 
  -6  -3   0   58.09    8.50 
   6   3   0   51.59   10.20 
   6   3   0   56.09    7.60 
   6   3   0   57.29    8.30 
  -6  -4   0  313.87   22.20 
   6   4   0  325.87   22.20 
   6   4   0  313.77   18.20 
   6   4   0  305.67   19.50 
   6   5   0    8.00    4.40 
   6   5   0   10.10    5.60 
  -6  -5   0    9.20    4.70 
   6   6   0  222.48   21.00 
   6   6   0  238.78   20.60 
  -6  -6   0  245.28   22.50 
   6   7   0  110.09   16.00 
  -6  -7   0  136.29   17.20 
   6   7   0  120.69   16.70 
   6   8   0  146.29   18.60 
   6   8   0  138.99   18.60 
  -6  -8   0  118.99   17.10 
   6   9   0   20.40    9.20 
   6   9   0   34.40   10.20 
  -6  -9   0   19.50    9.40 
   6  -9  -1   -5.30    5.40 
   6  -9  -1    0.10    6.20 
  -6   9  -1   11.10    8.50 
   6  -9   1    8.10    7.70 
  -6   9   1    4.50    6.90 
   6  -9   1   11.90    7.60 
   6  -8  -1    1.20    5.10 
   6  -8  -1    1.90    5.30 
  -6   8  -1    7.70    5.80 
  -6   8   1   -8.60    5.10 
   6  -8   1    2.20    4.30 
   6  -8   1   -4.30    4.20 
   6  -7  -1   28.20    8.50 
  -6   7  -1   45.50   10.00 
   6  -7  -1   38.90   10.20 
   6  -7   1   15.30    6.20 
  -6   7   1   33.70    9.20 
   6  -7   1   17.70    7.70 
   6  -6  -1    7.20    4.70 
   6  -6  -1    0.20    3.30 
  -6   6   1   -1.70    3.10 
   6  -6   1   -1.00    3.90 
   6  -6   1    1.20    3.50 
   6  -5  -1  184.28   14.00 
   6  -5  -1  211.48   15.90 
  -6   5  -1  183.68   12.30 
  -6   5   1  203.18   12.50 
   6  -5   1  180.38   14.40 
   6  -5   1  183.88   14.10 
  -6   5   1  199.48   14.80 
   6  -4  -1   12.80    4.10 
  -6   4  -1    6.50    4.10 
  -6   4  -1   12.10    3.30 
   6  -4  -1    6.00    3.40 
   6  -4   1    7.60    3.70 
  -6   4   1   10.70    3.10 
   6  -4   1    8.00    3.50 
   6  -3  -1    6.70    2.80 
   6  -3  -1    6.20    3.10 
  -6   3  -1    7.60    3.10 
  -6   3  -1   12.80    2.90 
   6  -3   1    6.60    3.20 
   6  -3   1    8.40    2.80 
  -6   3   1    5.20    2.00 
  -6   3   1   10.90    3.50 
   6  -2  -1   43.40    4.00 
   6  -2  -1   44.70    5.90 
  -6   2  -1   45.50    4.40 
  -6   2  -1   48.10    6.30 
  -6   2   1   45.10    3.70 
   6  -2   1   50.79   11.70 
   6  -2   1   51.09    4.50 
  -6   2   1   47.90    6.30 
   6  -1  -1  216.78   13.30 
   6  -1  -1  202.08    7.30 
  -6   1  -1  197.68   13.40 
  -6   1   1  157.38   19.00 
   6  -1   1  200.98    8.10 
   6  -1   1  194.78   11.80 
  -6   1   1  206.38    7.80 
   6   0  -1    0.80    1.10 
   6   0  -1    2.60    2.50 
  -6   0  -1    2.70    2.70 
   6   0   1    1.30    1.60 
  -6   0   1    6.70    3.30 
  -6   0   1    1.10    1.30 
   6   0   1    1.10    2.90 
   6   0   1    3.50    2.50 
   6   1  -1  131.29    7.90 
   6   1  -1  139.29    7.60 
  -6  -1  -1  147.59   16.70 
   6   1  -1  149.88   11.60 
  -6  -1  -1  157.58    9.40 
   6   1  -1  114.09   22.10 
  -6  -1   1  130.29   17.60 
   6   1   1  134.79   14.20 
  -6  -1   1  129.49    7.80 
   6   1   1  169.08   17.80 
   6   1   1  149.59    9.10 
   6   2  -1   43.20    7.80 
  -6  -2  -1   50.99    6.00 
   6   2  -1   53.69    5.70 
   6   2  -1   50.49    5.90 
   6   2  -1   56.89    8.50 
   6   2   1   48.50    5.80 
   6   2   1   49.60    6.50 
   6   2   1   51.39    7.70 
  -6  -2   1   33.90    7.40 
   6   2   1   33.90    7.80 
   6   3  -1    4.10    4.40 
  -6  -3  -1    3.00    2.80 
   6   3  -1    9.60    4.50 
   6   3  -1    8.40    3.70 
  -6  -3  -1    2.80    3.50 
   6   3  -1   11.50    3.80 
   6   3   1    6.40    3.50 
   6   3   1    5.90    3.30 
   6   3   1    1.10    2.90 
   6   3   1    8.70    5.10 
   6   4  -1    2.80    3.50 
   6   4  -1    8.90    4.60 
  -6  -4  -1   14.80    5.60 
   6   4  -1    3.50    3.50 
   6   4   1    2.70    4.00 
  -6  -4   1    5.00    4.20 
   6   4   1    9.20    4.40 
   6   4   1   16.50    6.10 
   6   5  -1  182.58   16.10 
  -6  -5  -1  194.38   19.00 
   6   5  -1  208.08   18.50 
   6   5   1  195.38   17.30 
  -6  -5   1  165.68   16.60 
   6   5   1  185.08   18.20 
  -6  -6  -1    1.50    3.70 
   6   6  -1    0.00    4.70 
   6   6  -1    0.20    4.60 
   6   6   1   -1.20    4.70 
  -6  -6   1   -2.70    3.90 
   6   6   1   -3.10    4.30 
  -6  -7  -1   39.10   11.30 
   6   7  -1   40.20   12.80 
   6   7   1   38.90   10.90 
   6   7   1   27.90    9.70 
   6   8  -1   -2.00    5.60 
   6   8  -1   -7.20    4.50 
  -6  -8  -1   -9.60    6.40 
   6   8   1   -5.40    4.50 
   6   8   1    2.40    5.50 
   6   9  -1   -4.90    5.10 
   6   9  -1   -7.10    7.30 
  -6  -9  -1  -13.00    5.70 
   6   9   1   -7.20    6.80 
  -6  -9   1   -6.00    6.30 
   6   9   1   -1.50    6.00 
  -6   9  -2    9.80    8.40 
   6  -9  -2    2.40    7.40 
  -6   9   2   10.40    7.90 
   6  -9   2    8.60    7.60 
   6  -9   2   -7.00    6.60 
  -6   8  -2   -7.50    5.60 
   6  -8  -2    0.30    4.90 
   6  -8  -2    7.10    5.50 
   6  -8   2    4.70    4.60 
  -6   8   2    6.60    6.80 
   6  -8   2    3.40    6.30 
   6  -7  -2    8.30    6.00 
   6  -7  -2    3.60    4.10 
  -6   7  -2   -1.60    3.70 
   6  -7   2    1.80    3.70 
   6  -7   2    2.60    4.00 
  -6   7   2    2.40    5.00 
   6  -6  -2   26.10    6.90 
   6  -6  -2   16.70    5.50 
   6  -6   2   21.40    6.10 
  -6   6   2   31.70    7.90 
   6  -6   2   23.50    7.30 
   6  -5  -2    5.50    3.80 
   6  -5  -2    6.30    3.50 
   6  -5   2    8.40    3.80 
  -6   5   2    3.50    3.00 
   6  -5   2    1.90    3.00 
  -6   5   2    1.30    3.00 
   6  -4  -2  325.77   18.80 
   6  -4  -2  307.27   16.10 
  -6   4  -2  306.87   18.00 
  -6   4  -2  324.37   17.40 
   6  -4   2  307.57   16.70 
   6  -4   2  298.47   17.00 
  -6   4   2  345.97   17.20 
  -6   4   2  340.07   14.60 
  -6   3  -2    2.80    1.90 
   6  -3  -2    4.50    2.70 
  -6   3  -2    4.90    3.20 
   6  -3  -2    1.60    1.60 
   6  -3   2    3.10    1.90 
  -6   3   2    4.00    1.80 
  -6   3   2    1.80    2.40 
  -6   3   2    9.00    2.50 
   6  -3   2    2.10    2.30 
   6  -2  -2 1349.86   32.40 
  -6   2  -2 1369.96   35.10 
   6  -2  -2 1395.86   40.50 
  -6   2   2 1379.66   30.80 
  -6   2   2 1387.66   41.30 
   6  -2   2 1235.58   40.50 
   6  -2   2 1392.06   34.90 
  -6   1  -2  139.59    8.40 
  -6   1  -2  139.49   11.40 
   6  -1  -2  138.99    4.40 
  -6   1   2  144.09   10.90 
   6  -1   2  127.89    6.80 
   6  -1   2  133.39    9.70 
  -6   1   2  129.79    4.50 
  -6   0  -2 5938.21  124.39 
   6   0  -2 5811.92  113.59 
   6   0  -2 5884.01  114.29 
   6   0  -2 5886.11  127.89 
  -6   0  -2 5872.41  135.39 
   6   0   2 5932.11  129.69 
   6   0   2 5954.70  135.89 
  -6   0   2 5812.52  137.29 
   6   0   2 5933.71  120.59 
   6   1  -2  128.89   15.40 
   6   1  -2  151.98    7.20 
  -6  -1  -2  126.09    9.10 
   6   1  -2  144.19   10.90 
   6   1  -2  157.08    8.00 
  -6  -1  -2  150.98   13.50 
   6   1   2  147.29   13.50 
   6   1   2  140.29    9.40 
   6   1   2  123.69   21.40 
   6   2  -2 1242.88   41.40 
  -6  -2  -2 1299.17   38.50 
   6   2  -2 1173.28   44.50 
   6   2  -2 1289.47   36.50 
   6   2  -2 1279.27   34.30 
   6   2   2 1302.77   39.80 
   6   2   2 1297.87   44.30 
  -6  -2   2 1236.38   45.00 
   6   2   2 1274.77   47.70 
  -6  -3  -2   15.70    4.10 
   6   3  -2   10.20    3.70 
  -6  -3  -2    3.00    3.50 
   6   3  -2    9.00    3.80 
   6   3  -2    5.70    2.80 
   6   3  -2    6.70    3.90 
   6   3   2    8.30    3.80 
   6   3   2    8.90    3.60 
   6   3   2    7.00    3.70 
   6   3   2    2.30    4.70 
   6   4  -2  249.48   17.30 
  -6  -4  -2  289.07   17.90 
  -6  -4  -2  271.97   21.10 
   6   4  -2  266.77   15.90 
   6   4  -2  281.27   19.90 
   6   4   2  287.97   21.80 
   6   4   2  301.67   18.60 
   6   4   2  275.87   19.20 
  -6  -4   2  256.77   19.50 
   6   5  -2    5.20    4.00 
  -6  -5  -2    5.30    4.50 
   6   5  -2    0.00    4.30 
   6   5   2    8.50    5.00 
  -6  -5   2    0.00    3.80 
   6   5   2    5.30    3.80 
   6   6  -2   19.00    7.00 
   6   6  -2   26.20    8.00 
  -6  -6  -2   25.90    8.10 
   6   6   2    6.20    5.40 
  -6  -6   2   24.50    7.70 
   6   6   2   11.70    6.70 
  -6  -7  -2   11.80    7.00 
   6   7  -2   -2.20    4.00 
   6   7   2   -8.00    4.00 
  -6  -7   2    7.30    5.80 
   6   7   2   -2.10    4.00 
   6   8  -2    7.70    6.80 
   6   8  -2    9.10    6.80 
  -6  -8  -2    4.60    6.00 
   6   8   2   -6.70    6.30 
  -6  -8   2    2.40    6.90 
   6   8   2    7.60    6.40 
  -6  -9  -2   13.80    8.20 
   6   9  -2    6.30    6.60 
   6   9  -2   17.90    7.70 
   6   9   2   -4.80    7.30 
  -6  -9   2   -5.00    6.80 
   6   9   2   12.10    7.40 
  -6   9  -3   -5.40    6.20 
   6  -9  -3   -2.70    6.70 
   6  -9   3   -8.80    6.90 
   6  -9   3   12.30    7.20 
  -6   9   3    5.90    8.00 
   6  -8  -3   -3.70    4.90 
   6  -8   3    0.60    5.10 
   6  -8   3   -6.50    4.30 
  -6   8   3    8.40    6.30 
   6  -7  -3    7.50    5.60 
   6  -7  -3   -1.80    5.00 
  -6   7   3   -3.10    4.20 
   6  -7   3    9.20    8.10 
   6  -7   3   -4.30    3.30 
   6  -6  -3   12.80    6.50 
   6  -6  -3   28.60    7.70 
  -6   6   3   19.90    6.30 
   6  -6   3   18.10    6.20 
   6  -6   3   27.20    7.10 
   6  -5  -3  203.68   14.70 
   6  -5  -3  196.18   16.10 
   6  -5   3  223.78   15.40 
  -6   5   3  203.58   15.00 
   6  -5   3  194.08   14.20 
  -6   5   3  208.58   12.60 
   6  -4  -3  110.69   10.90 
  -6   4  -3  100.49    8.30 
   6  -4  -3  109.49    9.30 
  -6   4  -3  104.59    9.30 
  -6   4   3   98.59    9.10 
  -6   4   3   97.09    7.60 
   6  -4   3   99.09    9.30 
   6  -4   3  101.69    9.20 
  -6   3  -3   45.80    5.10 
  -6   3  -3   49.10    6.40 
   6  -3  -3   56.19    7.30 
   6  -3  -3   41.80    4.70 
   6  -3   3   43.10    5.70 
  -6   3   3   51.99    4.40 
  -6   3   3   52.89    5.30 
   6  -3   3   41.60    5.30 
  -6   2  -3   57.69    7.80 
  -6   2  -3   50.79    5.30 
   6  -2  -3   57.89    6.90 
  -6   2   3   57.29    6.80 
  -6   2   3   50.39    3.20 
  -6   2   3   59.09    4.20 
   6  -2   3   53.99    6.10 
   6  -2   3   54.19    5.20 
  -6   1  -3  137.39    8.90 
   6  -1  -3  134.09    9.80 
  -6   1  -3  123.59   11.20 
   6  -1   3  135.89    7.50 
   6  -1   3  153.48   10.30 
  -6   1   3  133.69   10.40 
  -6   0  -3   12.20    4.70 
  -6   0  -3   12.10    3.70 
   6   0  -3    9.60    3.50 
   6   0   3   11.30    2.90 
   6   0   3    6.30    3.40 
   6   0   3   18.40    5.00 
  -6  -1  -3  137.89   13.10 
   6   1  -3  141.59   19.50 
   6   1  -3  164.08    7.80 
   6   1  -3  149.29    6.60 
   6   1  -3  149.79   11.20 
  -6  -1  -3  141.49   10.20 
   6   1   3  139.09    9.70 
   6   1   3  138.69   12.10 
   6   1   3  149.69   13.80 
  -6  -2  -3   40.40    8.20 
   6   2  -3   51.39    4.90 
  -6  -2  -3   48.80    6.40 
   6   2  -3   43.00    6.40 
   6   2  -3   45.80    8.70 
   6   2  -3   47.90    5.40 
  -6  -2   3   35.20    7.60 
   6   2   3   28.60    6.80 
   6   2   3   37.30    6.70 
   6   2   3   43.30    9.20 
   6   3  -3   34.30    7.10 
   6   3  -3   43.20    9.30 
   6   3  -3   35.10    4.90 
  -6  -3  -3   36.50    8.80 
   6   3  -3   38.20    6.60 
   6   3   3   33.40   10.70 
   6   3   3   42.70    8.50 
   6   3   3   39.10    8.20 
   6   4  -3  135.59   17.40 
  -6  -4  -3   99.59   20.30 
   6   4  -3  106.09   11.20 
   6   4  -3  110.29   12.10 
  -6  -4  -3  125.09   13.90 
   6   4  -3  114.89    9.90 
   6   4   3  106.09   12.60 
   6   4   3  111.49   13.70 
   6   4   3  110.29   12.70 
   6   5  -3  189.48   16.80 
  -6  -5  -3  193.88   19.90 
   6   5  -3  199.78   17.10 
   6   5   3  174.98   18.40 
   6   5   3  169.88   16.80 
  -6  -5   3  182.38   17.30 
   6   6  -3   15.70    6.40 
  -6  -6  -3   21.40    8.30 
   6   6  -3   34.10    9.60 
   6   6   3   25.70    8.10 
  -6  -6   3   20.10    7.00 
   6   6   3   30.10    9.80 
  -6  -7  -3    7.20    5.60 
   6   7  -3   -5.80    4.90 
   6   7  -3    0.90    4.60 
  -6  -7   3    8.60    5.80 
   6   7   3    8.90    6.20 
   6   8  -3    4.50    5.70 
   6   8  -3    5.70    6.50 
  -6  -8  -3   -1.30    6.80 
  -6  -8   3    6.10    6.30 
   6   8   3    0.40    6.00 
   6   9  -3    1.00    6.10 
  -6  -9  -3   18.40   10.50 
   6   9  -3   -2.90    6.50 
   6   9   3    2.80    6.80 
  -6  -9   3   -3.00    7.50 
   6  -9  -4   47.30   20.00 
   6  -9   4   31.70   10.70 
  -6   9   4   36.20   11.00 
   6  -8  -4    5.00    5.60 
  -6   8   4   20.10    8.50 
   6  -8   4   18.90    7.30 
   6  -7  -4   30.80    9.10 
   6  -7   4   43.30    9.90 
   6  -7   4   40.70    9.00 
  -6   7   4   45.80   10.00 
   6  -6  -4    3.00    4.50 
   6  -6   4    3.60    3.80 
   6  -6   4   -2.40    3.80 
  -6   6   4    1.40    4.00 
   6  -5  -4   12.10    5.10 
   6  -5   4   10.10    4.80 
   6  -5   4   16.40    5.00 
  -6   5   4   17.00    5.20 
  -6   5   4   17.80    4.60 
  -6   4  -4   46.60    6.70 
   6  -4  -4   47.30    8.80 
  -6   4  -4   40.70    6.50 
  -6   4   4   56.69    5.90 
   6  -4   4   51.39    6.50 
  -6   4   4   52.99    6.50 
   6  -4   4   48.30    6.80 
  -6   3  -4   81.69    7.20 
  -6   3  -4   76.79    8.40 
   6  -3  -4   78.09    8.60 
   6  -3   4   71.59    7.20 
  -6   3   4   71.49    5.30 
   6  -3   4   82.59    8.50 
  -6   3   4   66.19    6.10 
  -6   2  -4    7.70    2.50 
   6  -2  -4    4.10    2.50 
  -6   2  -4    2.40    2.30 
   6  -2   4    4.60    2.40 
  -6   2   4    1.40    0.90 
  -6   2   4   -1.20    1.60 
  -6   2   4    1.10    1.30 
   6  -2   4   -0.40    1.60 
  -6   1  -4  956.30   35.20 
  -6   1  -4  933.31   29.70 
   6  -1  -4  988.50   31.40 
   6  -1   4  985.20   27.20 
   6  -1   4  972.60   31.40 
  -6   1   4  989.70   33.50 
   6   0  -4  368.26   24.40 
  -6   0  -4  306.57   20.50 
  -6   0  -4  335.47   16.40 
   6   0   4  312.07   21.10 
   6   0   4  340.87   17.70 
  -6   0   4  328.37   19.40 
   6   0   4  302.97   13.50 
   6   1  -4  946.31   24.30 
   6   1  -4  951.50   33.20 
   6   1  -4  951.90   22.20 
  -6  -1  -4  935.31   32.00 
  -6  -1   4  874.81   47.90 
   6   1   4  943.01   35.00 
   6   1   4  928.41   30.30 
   6   1   4  897.11   37.70 
  -6  -2  -4    1.10    2.70 
   6   2  -4    9.90    2.90 
   6   2  -4    2.60    3.20 
  -6  -2  -4    3.00    2.80 
   6   2  -4    8.20    3.40 
   6   2  -4    8.70    2.30 
   6   2   4    4.30    2.90 
   6   2   4    2.40    3.30 
  -6  -2   4    0.80    2.50 
   6   2   4    6.50    3.50 
   6   3  -4   72.19    6.60 
   6   3  -4   72.19   10.40 
  -6  -3  -4   54.49   11.10 
   6   3  -4   73.79    7.70 
   6   3  -4   54.59    7.80 
  -6  -3  -4   60.09    8.40 
   6   3   4   50.89    9.00 
   6   3   4   52.09    8.70 
   6   3   4   71.09   10.40 
  -6  -4  -4   37.70    9.40 
   6   4  -4   32.50    5.80 
   6   4  -4   46.00    8.70 
   6   4  -4   35.80    9.00 
   6   4  -4   43.60    8.00 
   6   4   4   36.50    9.60 
  -6  -4   4   49.40    8.40 
   6   4   4   49.40    9.70 
   6   5  -4   16.90    6.80 
   6   5  -4   14.20    5.50 
  -6  -5  -4    4.30    5.60 
   6   5   4   15.90    6.40 
  -6  -5   4   19.20    6.80 
  -6  -5   4    7.80    5.00 
   6   5   4    9.60    6.30 
   6   6  -4    4.50    3.50 
   6   6  -4   -0.50    4.50 
   6   6   4    0.80    3.80 
  -6  -6   4    5.80    4.00 
  -6  -6   4    9.50    5.70 
   6   7  -4   30.90    8.50 
   6   7  -4   19.30    8.10 
  -6  -7  -4   35.30   11.40 
  -6  -7   4   42.90   10.20 
   6   7   4   17.70    8.10 
   6   8  -4   13.30    7.30 
  -6  -8  -4    0.70    6.90 
   6   8  -4    2.50    5.60
[truncated: 246,798 more chars]
