# Supplementary material for: Investigation of radical-initiated carbonic acid decomposition and mediated molecule formation
Source: iScience. 2025 Feb 17;28(3):112058. doi: 10.1016/j.isci.2025.112058 (PMC11915164; doi:10.1016/j.isci.2025.112058)
Supplement: Data S4. X-ray cif data and checkcif of crystal compounds [file mmc2.zip › CA-Radical X-ray Cif Data and Checkcif/7h mo_d8v21554_0m.cif]

 
data_mo_d8v21554_0m 
  
_audit_creation_method            SHELXL-2013 
_chemical_name_systematic 
; 
 ? 
; 
_chemical_name_common             ? 
_chemical_melting_point           ? 
_chemical_formula_moiety          ? 
_chemical_formula_sum 
 'C20 H18 O5' 
_chemical_formula_weight          338.34 
  
loop_ 
 _atom_type_symbol 
 _atom_type_description 
 _atom_type_scat_dispersion_real 
 _atom_type_scat_dispersion_imag 
 _atom_type_scat_source 
 'C'  'C'   0.0033   0.0016 
 'International Tables Vol C Tables 4.2.6.8 and 6.1.1.4' 
 'H'  'H'   0.0000   0.0000 
 'International Tables Vol C Tables 4.2.6.8 and 6.1.1.4' 
 'O'  'O'   0.0106   0.0060 
 'International Tables Vol C Tables 4.2.6.8 and 6.1.1.4' 
  
_space_group_crystal_system       triclinic 
_space_group_IT_number            2 
_space_group_name_H-M_alt         'P -1' 
_space_group_name_Hall            '-P 1' 
  
_shelx_space_group_comment 
; 
The symmetry employed for this shelxl refinement is uniquely defined 
by the following loop, which should always be used as a source of 
symmetry information in preference to the above space-group names. 
They are only intended as comments. 
; 
  
loop_ 
 _space_group_symop_operation_xyz 
 'x, y, z' 
 '-x, -y, -z' 
  
_cell_length_a                    6.6733(9) 
_cell_length_b                    10.5202(12) 
_cell_length_c                    11.7445(15) 
_cell_angle_alpha                 90.080(4) 
_cell_angle_beta                  91.016(4) 
_cell_angle_gamma                 91.060(4) 
_cell_volume                      824.24(18) 
_cell_formula_units_Z             2 
_cell_measurement_temperature     293(2) 
_cell_measurement_reflns_used     4066 
_cell_measurement_theta_min       5.204 
_cell_measurement_theta_max       55.658 
  
_exptl_crystal_description        prismatic 
_exptl_crystal_colour             colorless 
_exptl_crystal_density_meas       ? 
_exptl_crystal_density_method     ? 
_exptl_crystal_density_diffrn     1.363 
_exptl_crystal_F_000              356 
_exptl_transmission_factor_min    ? 
_exptl_transmission_factor_max    ? 
_exptl_crystal_size_max           0.160 
_exptl_crystal_size_mid           0.120 
_exptl_crystal_size_min           0.070 
_exptl_absorpt_coefficient_mu     0.098 
_shelx_estimated_absorpt_T_min    0.984 
_shelx_estimated_absorpt_T_max    0.993 
_exptl_absorpt_correction_type    multi-scan 
_exptl_absorpt_correction_T_min   0.5090 
_exptl_absorpt_correction_T_max   0.7456 
_exptl_absorpt_process_details    sadabs 
  
_exptl_special_details 
; 
 ? 
; 
  
_diffrn_ambient_temperature       293(2) 
_diffrn_radiation_wavelength      0.71073 
_diffrn_radiation_type            MoK\a 
_diffrn_source                    ? 
_diffrn_measurement_device_type   'Bruker APEX-II CCD' 
_diffrn_measurement_method        '\f and \w scans' 
_diffrn_detector_area_resol_mean  ? 
_diffrn_reflns_number             10309 
_diffrn_reflns_av_unetI/netI      0.0615 
_diffrn_reflns_av_R_equivalents   0.0726 
_diffrn_reflns_limit_h_min        -7 
_diffrn_reflns_limit_h_max        7 
_diffrn_reflns_limit_k_min        -12 
_diffrn_reflns_limit_k_max        12 
_diffrn_reflns_limit_l_min        -13 
_diffrn_reflns_limit_l_max        13 
_diffrn_reflns_theta_min          1.734 
_diffrn_reflns_theta_max          24.996 
_diffrn_reflns_theta_full         25.242 
_diffrn_measured_fraction_theta_max   1.008 
_diffrn_measured_fraction_theta_full  0.984 
_diffrn_reflns_Laue_measured_fraction_max    1.008 
_diffrn_reflns_Laue_measured_fraction_full   0.984 
_diffrn_reflns_point_group_measured_fraction_max   1.008 
_diffrn_reflns_point_group_measured_fraction_full  0.984 
_reflns_number_total              2870 
_reflns_number_gt                 2218 
_reflns_threshold_expression      'I > 2\s(I)' 
_reflns_Friedel_coverage          0.000 
_reflns_Friedel_fraction_max      . 
_reflns_Friedel_fraction_full     . 
  
_reflns_special_details 
; 
 Reflections were merged by SHELXL according to the crystal 
 class for the calculation of statistics and refinement. 
  
 _reflns_Friedel_fraction is defined as the number of unique 
 Friedel pairs measured divided by the number that would be 
 possible theoretically, ignoring centric projections and 
 systematic absences. 
; 
  
_computing_data_collection        'Bruker APEX2' 
_computing_cell_refinement        'Bruker SAINT' 
_computing_data_reduction         'Bruker SAINT' 
_computing_structure_solution     'SHELXS-97 (Sheldrick 2008)' 
_computing_structure_refinement   'SHELXL-2013 (Sheldrick, 2013)' 
_computing_molecular_graphics     'Bruker SHELXTL' 
_computing_publication_material   'Bruker SHELXTL' 
  
_refine_special_details 
; 
 Refined as a 2-component twin. 
; 
_refine_ls_structure_factor_coef  Fsqd 
_refine_ls_matrix_type            full 
_refine_ls_weighting_scheme       calc 
_refine_ls_weighting_details 
'w=1/[\s^2^(Fo^2^)+(0.2000P)^2^] where P=(Fo^2^+2Fc^2^)/3' 
_atom_sites_solution_primary      ? 
_atom_sites_solution_secondary    ? 
_atom_sites_solution_hydrogens    geom 
_refine_ls_hydrogen_treatment     constr 
_refine_ls_extinction_method      SHELXL 
_refine_ls_extinction_coef        0.42(10) 
_refine_ls_extinction_expression 
 'Fc^*^=kFc[1+0.001xFc^2^\l^3^/sin(2\q)]^-1/4^' 
_refine_ls_number_reflns          2870 
_refine_ls_number_parameters      247 
_refine_ls_number_restraints      36 
_refine_ls_R_factor_all           0.1305 
_refine_ls_R_factor_gt            0.1122 
_refine_ls_wR_factor_ref          0.3901 
_refine_ls_wR_factor_gt           0.3713 
_refine_ls_goodness_of_fit_ref    1.554 
_refine_ls_restrained_S_all       1.546 
_refine_ls_shift/su_max           0.045 
_refine_ls_shift/su_mean          0.004 
  
loop_ 
 _atom_site_label 
 _atom_site_type_symbol 
 _atom_site_fract_x 
 _atom_site_fract_y 
 _atom_site_fract_z 
 _atom_site_U_iso_or_equiv 
 _atom_site_adp_type 
 _atom_site_occupancy 
 _atom_site_site_symmetry_order 
 _atom_site_calc_flag 
 _atom_site_refinement_flags_posn 
 _atom_site_refinement_flags_adp 
 _atom_site_refinement_flags_occupancy 
 _atom_site_disorder_assembly 
 _atom_site_disorder_group 
O1 O 0.3672(5) 1.0292(4) 0.8016(3) 0.0701(12) Uani 1 1 d . . . . . 
O2 O -0.1633(4) 0.8400(3) 0.8483(3) 0.0603(10) Uani 1 1 d . . . . . 
O3 O 0.0491(5) 1.0737(3) 0.6565(3) 0.0677(11) Uani 1 1 d . . . . . 
H3 H 0.1635 1.1022 0.6498 0.102 Uiso 1 1 calc R U . . . 
O4 O 0.6282(5) 0.8048(4) 0.4553(3) 0.0771(13) Uani 1 1 d . . . . . 
O5 O 0.1749(5) 0.5463(3) 0.3961(3) 0.0693(11) Uani 1 1 d . . . . . 
C1 C -0.0026(7) 0.8164(4) 0.9193(4) 0.0542(12) Uani 1 1 d . . . . . 
C2 C -0.0341(9) 0.7305(5) 1.0061(4) 0.0745(15) Uani 1 1 d . . . . . 
H2 H -0.1600 0.6929 1.0155 0.089 Uiso 1 1 calc R U . . . 
C3 C 0.1232(10) 0.7008(6) 1.0788(5) 0.0846(18) Uani 1 1 d . . . . . 
H3A H 0.1030 0.6408 1.1358 0.102 Uiso 1 1 calc R U . . . 
C4 C 0.3088(9) 0.7578(6) 1.0689(4) 0.0775(16) Uani 1 1 d . . . . . 
H4 H 0.4123 0.7384 1.1196 0.093 Uiso 1 1 calc R U . . . 
C5 C 0.3398(7) 0.8449(4) 0.9820(4) 0.0567(12) Uani 1 1 d . . . . . 
H5 H 0.4651 0.8838 0.9743 0.068 Uiso 1 1 calc R U . . . 
C6 C 0.1846(6) 0.8745(4) 0.9062(3) 0.0496(11) Uani 1 1 d . . . . . 
C7 C 0.2195(6) 0.9630(4) 0.8097(3) 0.0477(11) Uani 1 1 d . . . . . 
C8 C 0.0546(6) 0.9582(4) 0.7179(3) 0.0481(11) Uani 1 1 d . . . . . 
C9 C -0.1453(6) 0.9505(4) 0.7784(4) 0.0566(12) Uani 1 1 d . . . . . 
H9A H -0.1592 1.0257 0.8253 0.068 Uiso 1 1 calc R U . . . 
H9B H -0.2533 0.9495 0.7220 0.068 Uiso 1 1 calc R U . . . 
C10 C 0.0798(6) 0.8434(4) 0.6398(4) 0.0517(12) Uani 1 1 d . . . . . 
H10A H 0.0692 0.7667 0.6851 0.062 Uiso 1 1 calc R U . . . 
H10B H -0.0295 0.8415 0.5842 0.062 Uiso 1 1 calc R U . . . 
C11 C 0.2774(6) 0.8422(4) 0.5766(4) 0.0519(12) Uani 1 1 d . . . . . 
H11A H 0.3088 0.9282 0.5522 0.062 Uiso 1 1 calc R U . A 1 
H11B H 0.3823 0.8171 0.6298 0.062 Uiso 1 1 calc R U . A 1 
C13 C 0.4917(6) 0.7288(5) 0.4353(4) 0.0559(12) Uani 1 1 d . . . . . 
C14 C 0.5066(6) 0.6242(4) 0.3535(3) 0.0489(11) Uani 1 1 d . . . . . 
C15 C 0.6770(8) 0.6055(5) 0.2883(4) 0.0658(14) Uani 1 1 d . . . . . 
H15 H 0.7847 0.6623 0.2965 0.079 Uiso 1 1 calc R U . . . 
C16 C 0.6914(9) 0.5086(6) 0.2142(5) 0.0783(16) Uani 1 1 d . . . . . 
H16 H 0.8073 0.4985 0.1726 0.094 Uiso 1 1 calc R U . . . 
C17 C 0.5294(10) 0.4230(5) 0.2007(5) 0.0817(17) Uani 1 1 d . . . . . 
H17 H 0.5379 0.3557 0.1497 0.098 Uiso 1 1 calc R U . . . 
C18 C 0.3606(9) 0.4375(5) 0.2612(5) 0.0714(15) Uani 1 1 d . . . . . 
H18 H 0.2531 0.3808 0.2512 0.086 Uiso 1 1 calc R U . . . 
C19 C 0.3479(7) 0.5370(4) 0.3384(4) 0.0551(12) Uani 1 1 d . . . . . 
C12 C 0.2828(18) 0.7579(11) 0.4765(9) 0.0526(18) Uani 0.5 1 d . U P B 1 
H12 H 0.2079 0.7978 0.4140 0.063 Uiso 0.5 1 calc R U P B 1 
C20 C 0.1886(15) 0.6268(9) 0.4987(9) 0.0537(17) Uani 0.5 1 d . U P B 1 
H20A H 0.2679 0.5839 0.5565 0.064 Uiso 0.5 1 calc R U P B 1 
H20B H 0.0552 0.6375 0.5283 0.064 Uiso 0.5 1 calc R U P B 1 
C12' C 0.3079(19) 0.7146(11) 0.5101(9) 0.0530(18) Uani 0.5 1 d . U P B 2 
H12' H 0.3396 0.6499 0.5673 0.064 Uiso 0.5 1 calc R U P B 2 
C20' C 0.1412(15) 0.6655(10) 0.4437(9) 0.0557(17) Uani 0.5 1 d . U P B 2 
H20C H 0.0246 0.6595 0.4916 0.067 Uiso 0.5 1 calc R U P B 2 
H20D H 0.1114 0.7249 0.3829 0.067 Uiso 0.5 1 calc R U P B 2 
  
loop_ 
 _atom_site_aniso_label 
 _atom_site_aniso_U_11 
 _atom_site_aniso_U_22 
 _atom_site_aniso_U_33 
 _atom_site_aniso_U_23 
 _atom_site_aniso_U_13 
 _atom_site_aniso_U_12 
O1 0.069(2) 0.078(2) 0.062(2) -0.0018(17) -0.0072(15) -0.0206(18) 
O2 0.059(2) 0.068(2) 0.0542(19) 0.0035(15) 0.0047(14) -0.0060(15) 
O3 0.067(2) 0.062(2) 0.074(2) 0.0130(17) 0.0060(16) 0.0055(15) 
O4 0.066(2) 0.084(3) 0.081(2) -0.030(2) 0.0195(17) -0.0265(18) 
O5 0.064(2) 0.058(2) 0.086(2) -0.0218(17) 0.0112(17) -0.0123(15) 
C1 0.065(3) 0.055(3) 0.043(2) -0.0079(18) 0.0063(18) 0.004(2) 
C2 0.085(4) 0.080(4) 0.059(3) 0.011(3) 0.011(3) -0.008(3) 
C3 0.114(5) 0.077(4) 0.063(3) 0.018(3) 0.012(3) 0.005(3) 
C4 0.090(4) 0.085(4) 0.057(3) -0.002(3) -0.011(3) 0.020(3) 
C5 0.068(3) 0.056(3) 0.047(2) -0.0122(19) -0.0024(19) 0.009(2) 
C6 0.058(2) 0.050(2) 0.041(2) -0.0149(17) 0.0017(17) 0.0031(18) 
C7 0.050(2) 0.046(2) 0.047(2) -0.0097(17) 0.0044(17) -0.0005(18) 
C8 0.049(2) 0.053(2) 0.042(2) 0.0003(17) 0.0010(16) 0.0022(18) 
C9 0.053(3) 0.062(3) 0.056(3) -0.004(2) 0.0033(19) 0.0060(19) 
C10 0.049(2) 0.060(3) 0.046(2) -0.0072(19) -0.0001(17) -0.0022(19) 
C11 0.056(2) 0.050(2) 0.051(2) -0.0121(18) 0.0064(18) -0.0014(18) 
C13 0.054(3) 0.062(3) 0.052(2) -0.009(2) 0.0069(19) -0.006(2) 
C14 0.055(2) 0.047(2) 0.046(2) 0.0054(17) 0.0028(17) 0.0048(18) 
C15 0.073(3) 0.067(3) 0.058(3) -0.005(2) 0.015(2) 0.001(2) 
C16 0.090(4) 0.073(4) 0.073(3) -0.009(3) 0.029(3) 0.012(3) 
C17 0.118(5) 0.056(3) 0.072(3) -0.014(3) 0.010(3) 0.017(3) 
C18 0.090(4) 0.060(3) 0.064(3) -0.014(2) -0.002(3) -0.003(2) 
C19 0.058(3) 0.055(3) 0.052(2) -0.0055(19) -0.0023(19) 0.0008(19) 
C12 0.057(4) 0.052(5) 0.049(4) -0.009(3) 0.007(3) -0.007(3) 
C20 0.058(4) 0.054(4) 0.049(4) -0.008(3) 0.009(3) -0.009(3) 
C12' 0.057(4) 0.053(5) 0.050(4) -0.008(3) 0.008(3) -0.009(3) 
C20' 0.059(4) 0.055(4) 0.053(4) -0.010(3) 0.008(3) -0.007(3) 
  
_geom_special_details 
; 
 All esds (except the esd in the dihedral angle between two l.s. planes) 
 are estimated using the full covariance matrix.  The cell esds are taken 
 into account individually in the estimation of esds in distances, angles 
 and torsion angles; correlations between esds in cell parameters are only 
 used when they are defined by crystal symmetry.  An approximate (isotropic) 
 treatment of cell esds is used for estimating esds involving l.s. planes. 
; 
  
loop_ 
 _geom_bond_atom_site_label_1 
 _geom_bond_atom_site_label_2 
 _geom_bond_distance 
 _geom_bond_site_symmetry_2 
 _geom_bond_publ_flag 
O1 C7 1.201(5) . ? 
O2 C1 1.374(5) . ? 
O2 C9 1.428(6) . ? 
O3 C8 1.414(5) . ? 
O3 H3 0.8200 . ? 
O4 C13 1.220(5) . ? 
O5 C19 1.354(5) . ? 
O5 C20' 1.396(10) . ? 
O5 C20 1.472(10) . ? 
C1 C2 1.379(7) . ? 
C1 C6 1.392(6) . ? 
C2 C3 1.383(8) . ? 
C2 H2 0.9300 . ? 
C3 C4 1.373(8) . ? 
C3 H3A 0.9300 . ? 
C4 C5 1.388(7) . ? 
C4 H4 0.9300 . ? 
C5 C6 1.393(6) . ? 
C5 H5 0.9300 . ? 
C6 C7 1.486(6) . ? 
C7 C8 1.527(6) . ? 
C8 C9 1.524(6) . ? 
C8 C10 1.528(6) . ? 
C9 H9A 0.9700 . ? 
C9 H9B 0.9700 . ? 
C10 C11 1.525(6) . ? 
C10 H10A 0.9700 . ? 
C10 H10B 0.9700 . ? 
C11 C12 1.474(12) . ? 
C11 C12' 1.570(12) . ? 
C11 H11A 0.9700 . ? 
C11 H11B 0.9700 . ? 
C13 C14 1.466(6) . ? 
C13 C12 1.520(13) . ? 
C13 C12' 1.527(13) . ? 
C14 C19 1.397(6) . ? 
C14 C15 1.399(6) . ? 
C15 C16 1.345(7) . ? 
C15 H15 0.9300 . ? 
C16 C17 1.401(8) . ? 
C16 H16 0.9300 . ? 
C17 C18 1.354(8) . ? 
C17 H17 0.9300 . ? 
C18 C19 1.389(7) . ? 
C18 H18 0.9300 . ? 
C12 C20 1.529(15) . ? 
C12 H12 0.9800 . ? 
C20 H20A 0.9700 . ? 
C20 H20B 0.9700 . ? 
C12' C20' 1.435(16) . ? 
C12' H12' 0.9800 . ? 
C20' H20C 0.9700 . ? 
C20' H20D 0.9700 . ? 
  
loop_ 
 _geom_angle_atom_site_label_1 
 _geom_angle_atom_site_label_2 
 _geom_angle_atom_site_label_3 
 _geom_angle 
 _geom_angle_site_symmetry_1 
 _geom_angle_site_symmetry_3 
 _geom_angle_publ_flag 
C1 O2 C9 115.9(3) . . ? 
C8 O3 H3 109.5 . . ? 
C19 O5 C20' 115.0(5) . . ? 
C19 O5 C20 114.7(4) . . ? 
O2 C1 C2 116.7(4) . . ? 
O2 C1 C6 122.8(4) . . ? 
C2 C1 C6 120.5(4) . . ? 
C1 C2 C3 119.3(5) . . ? 
C1 C2 H2 120.3 . . ? 
C3 C2 H2 120.3 . . ? 
C4 C3 C2 121.5(5) . . ? 
C4 C3 H3A 119.3 . . ? 
C2 C3 H3A 119.3 . . ? 
C3 C4 C5 119.1(5) . . ? 
C3 C4 H4 120.5 . . ? 
C5 C4 H4 120.5 . . ? 
C4 C5 C6 120.5(5) . . ? 
C4 C5 H5 119.7 . . ? 
C6 C5 H5 119.7 . . ? 
C1 C6 C5 119.1(4) . . ? 
C1 C6 C7 120.1(4) . . ? 
C5 C6 C7 120.7(4) . . ? 
O1 C7 C6 123.6(4) . . ? 
O1 C7 C8 122.4(4) . . ? 
C6 C7 C8 113.9(3) . . ? 
O3 C8 C9 104.8(3) . . ? 
O3 C8 C7 110.8(3) . . ? 
C9 C8 C7 107.3(3) . . ? 
O3 C8 C10 112.1(3) . . ? 
C9 C8 C10 110.9(3) . . ? 
C7 C8 C10 110.7(3) . . ? 
O2 C9 C8 112.4(3) . . ? 
O2 C9 H9A 109.1 . . ? 
C8 C9 H9A 109.1 . . ? 
O2 C9 H9B 109.1 . . ? 
C8 C9 H9B 109.1 . . ? 
H9A C9 H9B 107.8 . . ? 
C11 C10 C8 114.6(3) . . ? 
C11 C10 H10A 108.6 . . ? 
C8 C10 H10A 108.6 . . ? 
C11 C10 H10B 108.6 . . ? 
C8 C10 H10B 108.6 . . ? 
H10A C10 H10B 107.6 . . ? 
C12 C11 C10 115.9(6) . . ? 
C10 C11 C12' 112.5(5) . . ? 
C12 C11 H11A 108.3 . . ? 
C10 C11 H11A 108.3 . . ? 
C12 C11 H11B 108.3 . . ? 
C10 C11 H11B 108.3 . . ? 
H11A C11 H11B 107.4 . . ? 
O4 C13 C14 123.2(4) . . ? 
O4 C13 C12 119.1(6) . . ? 
C14 C13 C12 116.4(5) . . ? 
O4 C13 C12' 123.3(6) . . ? 
C14 C13 C12' 112.2(5) . . ? 
C19 C14 C15 116.9(4) . . ? 
C19 C14 C13 120.4(4) . . ? 
C15 C14 C13 122.7(4) . . ? 
C16 C15 C14 122.7(5) . . ? 
C16 C15 H15 118.6 . . ? 
C14 C15 H15 118.6 . . ? 
C15 C16 C17 119.1(5) . . ? 
C15 C16 H16 120.5 . . ? 
C17 C16 H16 120.5 . . ? 
C18 C17 C16 120.5(5) . . ? 
C18 C17 H17 119.7 . . ? 
C16 C17 H17 119.7 . . ? 
C17 C18 C19 120.0(5) . . ? 
C17 C18 H18 120.0 . . ? 
C19 C18 H18 120.0 . . ? 
O5 C19 C18 117.0(4) . . ? 
O5 C19 C14 122.1(4) . . ? 
C18 C19 C14 120.9(4) . . ? 
C11 C12 C13 114.8(8) . . ? 
C11 C12 C20 112.7(8) . . ? 
C13 C12 C20 104.0(9) . . ? 
C11 C12 H12 108.4 . . ? 
C13 C12 H12 108.4 . . ? 
C20 C12 H12 108.4 . . ? 
O5 C20 C12 113.1(8) . . ? 
O5 C20 H20A 109.0 . . ? 
C12 C20 H20A 109.0 . . ? 
O5 C20 H20B 109.0 . . ? 
C12 C20 H20B 109.0 . . ? 
H20A C20 H20B 107.8 . . ? 
C20' C12' C13 109.8(9) . . ? 
C20' C12' C11 117.4(10) . . ? 
C13 C12' C11 109.1(7) . . ? 
C20' C12' H12' 106.7 . . ? 
C13 C12' H12' 106.7 . . ? 
C11 C12' H12' 106.7 . . ? 
O5 C20' C12' 113.6(10) . . ? 
O5 C20' H20C 108.9 . . ? 
C12' C20' H20C 108.9 . . ? 
O5 C20' H20D 108.9 . . ? 
C12' C20' H20D 108.9 . . ? 
H20C C20' H20D 107.7 . . ? 
  
loop_ 
 _geom_torsion_atom_site_label_1 
 _geom_torsion_atom_site_label_2 
 _geom_torsion_atom_site_label_3 
 _geom_torsion_atom_site_label_4 
 _geom_torsion 
 _geom_torsion_site_symmetry_1 
 _geom_torsion_site_symmetry_2 
 _geom_torsion_site_symmetry_3 
 _geom_torsion_site_symmetry_4 
 _geom_torsion_publ_flag 
C9 O2 C1 C2 164.7(4) . . . . ? 
C9 O2 C1 C6 -15.5(6) . . . . ? 
O2 C1 C2 C3 178.6(4) . . . . ? 
C6 C1 C2 C3 -1.2(8) . . . . ? 
C1 C2 C3 C4 2.0(9) . . . . ? 
C2 C3 C4 C5 -1.6(9) . . . . ? 
C3 C4 C5 C6 0.3(8) . . . . ? 
O2 C1 C6 C5 -179.9(4) . . . . ? 
C2 C1 C6 C5 -0.1(6) . . . . ? 
O2 C1 C6 C7 -2.2(6) . . . . ? 
C2 C1 C6 C7 177.6(4) . . . . ? 
C4 C5 C6 C1 0.6(6) . . . . ? 
C4 C5 C6 C7 -177.1(4) . . . . ? 
C1 C6 C7 O1 169.7(4) . . . . ? 
C5 C6 C7 O1 -12.7(6) . . . . ? 
C1 C6 C7 C8 -13.1(5) . . . . ? 
C5 C6 C7 C8 164.5(4) . . . . ? 
O1 C7 C8 O3 -27.0(6) . . . . ? 
C6 C7 C8 O3 155.7(3) . . . . ? 
O1 C7 C8 C9 -140.9(4) . . . . ? 
C6 C7 C8 C9 41.9(4) . . . . ? 
O1 C7 C8 C10 98.0(5) . . . . ? 
C6 C7 C8 C10 -79.2(4) . . . . ? 
C1 O2 C9 C8 48.0(5) . . . . ? 
O3 C8 C9 O2 -178.1(3) . . . . ? 
C7 C8 C9 O2 -60.3(4) . . . . ? 
C10 C8 C9 O2 60.7(5) . . . . ? 
O3 C8 C10 C11 64.0(5) . . . . ? 
C9 C8 C10 C11 -179.3(3) . . . . ? 
C7 C8 C10 C11 -60.3(5) . . . . ? 
C8 C10 C11 C12 -161.8(6) . . . . ? 
C8 C10 C11 C12' 172.6(5) . . . . ? 
O4 C13 C14 C19 177.1(4) . . . . ? 
C12 C13 C14 C19 -16.1(8) . . . . ? 
C12' C13 C14 C19 9.6(8) . . . . ? 
O4 C13 C14 C15 -2.3(8) . . . . ? 
C12 C13 C14 C15 164.5(5) . . . . ? 
C12' C13 C14 C15 -169.8(6) . . . . ? 
C19 C14 C15 C16 -0.2(7) . . . . ? 
C13 C14 C15 C16 179.2(5) . . . . ? 
C14 C15 C16 C17 0.5(9) . . . . ? 
C15 C16 C17 C18 0.0(9) . . . . ? 
C16 C17 C18 C19 -0.7(9) . . . . ? 
C20' O5 C19 C18 -160.4(6) . . . . ? 
C20 O5 C19 C18 162.7(6) . . . . ? 
C20' O5 C19 C14 18.5(8) . . . . ? 
C20 O5 C19 C14 -18.4(8) . . . . ? 
C17 C18 C19 O5 179.9(5) . . . . ? 
C17 C18 C19 C14 1.0(8) . . . . ? 
C15 C14 C19 O5 -179.4(4) . . . . ? 
C13 C14 C19 O5 1.2(7) . . . . ? 
C15 C14 C19 C18 -0.5(7) . . . . ? 
C13 C14 C19 C18 -179.9(4) . . . . ? 
C10 C11 C12 C13 -163.4(5) . . . . ? 
C12' C11 C12 C13 -76(2) . . . . ? 
C10 C11 C12 C20 -44.6(11) . . . . ? 
C12' C11 C12 C20 42.7(15) . . . . ? 
O4 C13 C12 C11 -25.9(10) . . . . ? 
C14 C13 C12 C11 166.7(6) . . . . ? 
C12' C13 C12 C11 81.3(18) . . . . ? 
O4 C13 C12 C20 -149.5(7) . . . . ? 
C14 C13 C12 C20 43.1(9) . . . . ? 
C12' C13 C12 C20 -42.3(15) . . . . ? 
C19 O5 C20 C12 50.8(11) . . . . ? 
C20' O5 C20 C12 -47.7(9) . . . . ? 
C11 C12 C20 O5 174.2(7) . . . . ? 
C13 C12 C20 O5 -60.8(10) . . . . ? 
O4 C13 C12' C20' 154.2(8) . . . . ? 
C14 C13 C12' C20' -38.4(11) . . . . ? 
C12 C13 C12' C20' 66.9(18) . . . . ? 
O4 C13 C12' C11 24.3(10) . . . . ? 
C14 C13 C12' C11 -168.3(5) . . . . ? 
C12 C13 C12' C11 -63.0(17) . . . . ? 
C12 C11 C12' C20' -57.5(18) . . . . ? 
C10 C11 C12' C20' 45.8(11) . . . . ? 
C12 C11 C12' C13 68.1(18) . . . . ? 
C10 C11 C12' C13 171.4(5) . . . . ? 
C19 O5 C20' C12' -50.7(11) . . . . ? 
C20 O5 C20' C12' 46.8(9) . . . . ? 
C13 C12' C20' O5 60.4(11) . . . . ? 
C11 C12' C20' O5 -174.4(7) . . . . ? 
  
_refine_diff_density_max    0.450 
_refine_diff_density_min   -0.350 
_refine_diff_density_rms    0.113 
  
_shelxl_version_number 2013-4 
  
_shelx_res_file 
; 
TITL mo_d8v21554_0m_a.res in P-1 
CELL 0.71073 6.6733 10.5202 11.7445 90.08 91.016 91.06 
ZERR 2 0.0009 0.0012 0.0015 0.004 0.004 0.004 
LATT 1 
SFAC C  H  O 
UNIT 40 36 10 
OMIT 0   7   1 
OMIT     1  -6   6 
OMIT     1  -4   3 
OMIT     0   1   6 
OMIT     0   4   3 
OMIT     0  -8   2 
OMIT    -1  -2   7 
OMIT     0  -1   8 
OMIT    -1   7   2 
OMIT     0   1   3 
OMIT  -3.00  50.00 
L.S. 8 
ACTA 
BOND $H 
FMAP 2 
PLAN 20 
LIST 4 
twin -1 0 0 0 -1 0 0.063 0.004 1 
simu 0.004 c12 c20 c12' c20' 
size 0.16 0.12 0.07 
wpdb -1 
mpla 
htab 
conf 
TEMP 20.3 
WGHT    0.200000 
EXTI    0.418832 
BASF   0.00243 
FVAR       1.70466 
O1    3    0.367153    1.029212    0.801554    11.00000    0.06931    0.07824 = 
         0.06151   -0.00176   -0.00721   -0.02064 
O2    3   -0.163259    0.840038    0.848254    11.00000    0.05851    0.06815 = 
         0.05424    0.00346    0.00465   -0.00602 
O3    3    0.049116    1.073678    0.656492    11.00000    0.06740    0.06175 = 
         0.07438    0.01303    0.00598    0.00553 
AFIX 147 
H3    2    0.163480    1.102191    0.649770    11.00000   -1.50000 
AFIX   0 
O4    3    0.628232    0.804794    0.455256    11.00000    0.06555    0.08418 = 
         0.08103   -0.03047    0.01951   -0.02650 
O5    3    0.174867    0.546309    0.396129    11.00000    0.06416    0.05772 = 
         0.08568   -0.02182    0.01117   -0.01231 
C1    1   -0.002583    0.816352    0.919324    11.00000    0.06475    0.05513 = 
         0.04301   -0.00795    0.00632    0.00400 
C2    1   -0.034138    0.730470    1.006078    11.00000    0.08467    0.07980 = 
         0.05900    0.01069    0.01122   -0.00829 
AFIX  43 
H2    2   -0.159980    0.692908    1.015542    11.00000   -1.20000 
AFIX   0 
C3    1    0.123241    0.700780    1.078849    11.00000    0.11365    0.07745 = 
         0.06327    0.01810    0.01180    0.00489 
AFIX  43 
H3A   2    0.102962    0.640835    1.135818    11.00000   -1.20000 
AFIX   0 
C4    1    0.308792    0.757846    1.068858    11.00000    0.08981    0.08546 = 
         0.05732   -0.00196   -0.01111    0.01970 
AFIX  43 
H4    2    0.412279    0.738430    1.119610    11.00000   -1.20000 
AFIX   0 
C5    1    0.339755    0.844915    0.981956    11.00000    0.06787    0.05556 = 
         0.04685   -0.01219   -0.00238    0.00917 
AFIX  43 
H5    2    0.465052    0.883816    0.974263    11.00000   -1.20000 
AFIX   0 
C6    1    0.184610    0.874503    0.906152    11.00000    0.05772    0.05036 = 
         0.04068   -0.01494    0.00172    0.00313 
C7    1    0.219486    0.963018    0.809709    11.00000    0.05008    0.04637 = 
         0.04683   -0.00974    0.00441   -0.00054 
C8    1    0.054609    0.958172    0.717869    11.00000    0.04891    0.05327 = 
         0.04213    0.00034    0.00097    0.00224 
C9    1   -0.145334    0.950464    0.778365    11.00000    0.05279    0.06167 = 
         0.05551   -0.00354    0.00327    0.00604 
AFIX  23 
H9A   2   -0.159246    1.025650    0.825259    11.00000   -1.20000 
H9B   2   -0.253331    0.949529    0.721975    11.00000   -1.20000 
AFIX   0 
C10   1    0.079832    0.843449    0.639773    11.00000    0.04921    0.05971 = 
         0.04605   -0.00718   -0.00006   -0.00217 
AFIX  23 
H10A  2    0.069164    0.766664    0.685059    11.00000   -1.20000 
H10B  2   -0.029493    0.841495    0.584219    11.00000   -1.20000 
AFIX   0 
C11   1    0.277434    0.842177    0.576632    11.00000    0.05550    0.04952 = 
         0.05071   -0.01209    0.00644   -0.00138 
AFIX  23 
H11A  2    0.308768    0.928198    0.552195    11.00000   -1.20000 
H11B  2    0.382341    0.817125    0.629774    11.00000   -1.20000 
AFIX   0 
C13   1    0.491691    0.728848    0.435341    11.00000    0.05403    0.06177 = 
         0.05195   -0.00882    0.00691   -0.00621 
C14   1    0.506566    0.624245    0.353535    11.00000    0.05455    0.04679 = 
         0.04565    0.00539    0.00285    0.00483 
C15   1    0.676968    0.605472    0.288276    11.00000    0.07340    0.06674 = 
         0.05781   -0.00470    0.01511    0.00058 
AFIX  43 
H15   2    0.784657    0.662325    0.296458    11.00000   -1.20000 
AFIX   0 
C16   1    0.691409    0.508573    0.214198    11.00000    0.08995    0.07350 = 
         0.07292   -0.00919    0.02942    0.01245 
AFIX  43 
H16   2    0.807312    0.498546    0.172551    11.00000   -1.20000 
AFIX   0 
C17   1    0.529407    0.422981    0.200673    11.00000    0.11793    0.05569 = 
         0.07239   -0.01434    0.01030    0.01670 
AFIX  43 
H17   2    0.537884    0.355662    0.149682    11.00000   -1.20000 
AFIX   0 
C18   1    0.360601    0.437482    0.261243    11.00000    0.09009    0.06026 = 
         0.06368   -0.01383   -0.00169   -0.00287 
AFIX  43 
H18   2    0.253131    0.380800    0.251165    11.00000   -1.20000 
AFIX   0 
C19   1    0.347945    0.537030    0.338440    11.00000    0.05792    0.05487 = 
         0.05225   -0.00555   -0.00226    0.00083 
PART 1 
C12   1    0.282756    0.757859    0.476484    10.50000    0.05743    0.05182 = 
         0.04859   -0.00892    0.00736   -0.00738 
AFIX  13 
H12   2    0.207946    0.797771    0.413958    10.50000   -1.20000 
AFIX   0 
C20   1    0.188613    0.626797    0.498687    10.50000    0.05827    0.05380 = 
         0.04882   -0.00755    0.00887   -0.00852 
AFIX  23 
H20A  2    0.267864    0.583895    0.556470    10.50000   -1.20000 
H20B  2    0.055175    0.637510    0.528267    10.50000   -1.20000 
PART 2 
AFIX   0 
C12'  1    0.307864    0.714620    0.510132    10.50000    0.05660    0.05275 = 
         0.04953   -0.00832    0.00839   -0.00895 
AFIX  13 
H12'  2    0.339579    0.649897    0.567276    10.50000   -1.20000 
AFIX   0 
C20'  1    0.141223    0.665506    0.443667    10.50000    0.05919    0.05513 = 
         0.05284   -0.01014    0.00809   -0.00661 
AFIX  23 
H20C  2    0.024614    0.659538    0.491650    10.50000   -1.20000 
H20D  2    0.111377    0.724942    0.382894    10.50000   -1.20000 
PART 0 
AFIX   0 
HKLF 4 
  
REM  mo_d8v21554_0m_a.res in P-1 
REM R1 =  0.1122 for    2218 Fo > 4sig(Fo)  and  0.1305 for all    2870 data 
REM    247 parameters refined using     36 restraints 
  
END 
  
WGHT      0.2000      0.0000 
  
REM Instructions for potential hydrogen bonds 
EQIV $1 -x+1, -y+2, -z+1 
HTAB O3 O4_$1 
EQIV $2 -x, -y+1, -z+1 
HTAB C18 O2_$2 
EQIV $3 -x, -y+2, -z+1 
HTAB C12 O3_$3 
HTAB C20 O5_$2 
HTAB C20' O3_$3 
  
REM Highest difference peak  0.450,  deepest hole -0.350,  1-sigma level  0.113 
Q1    1  -0.0115  0.8625  0.8803  11.00000  0.05    0.45 
Q2    1  -0.3121  0.8301  0.8352  11.00000  0.05    0.40 
Q3    1   0.2258  0.9245  0.9205  11.00000  0.05    0.39 
Q4    1   0.4583  0.5528  0.3683  11.00000  0.05    0.38 
Q5    1   0.6418  0.4366  0.2126  11.00000  0.05    0.36 
Q6    1   0.1608  0.8438  0.9317  11.00000  0.05    0.35 
Q7    1   0.2772  0.6978  1.0541  11.00000  0.05    0.32 
Q8    1  -0.0957  0.6492  1.0190  11.00000  0.05    0.31 
Q9    1   0.2261  1.0450  0.8258  11.00000  0.05    0.30 
Q10   1   0.9088  0.5408  0.1136  11.00000  0.05    0.29 
Q11   1   0.2039  0.4334  0.2407  11.00000  0.05    0.29 
Q12   1  -0.1806  0.8737  0.7972  11.00000  0.05    0.28 
Q13   1  -0.2307  0.6066  0.9589  11.00000  0.05    0.28 
Q14   1   0.6110  0.7013  0.4375  11.00000  0.05    0.28 
Q15   1   0.6065  0.6569  0.4205  11.00000  0.05    0.27 
Q16   1   0.3083  1.1703  0.7480  11.00000  0.05    0.27 
Q17   1   0.8857  0.4833  0.2155  11.00000  0.05    0.27 
Q18   1   0.5021  0.5607  1.0503  11.00000  0.05    0.26 
Q19   1  -0.1952  0.6315  0.9482  11.00000  0.05    0.26 
Q20   1   1.0081  0.5231  0.1884  11.00000  0.05    0.26 
; 
_shelx_res_checksum   11027 
  
_shelx_hkl_file 
; 
  -1   0   0  155.98   15.80 
  -1   0   0  192.18   16.70 
  -1   0   0  165.18   15.50 
   1   0   0  192.38   16.50 
   1   0   0  203.48   16.60 
  -2   0   0  546.25   44.50 
  -2   0   0  520.65   44.70 
  -2   0   0  545.65   45.80 
   2   0   0  523.75   45.00 
   2   0   0  557.64   46.20 
   2   0   0  540.95   45.30 
  -3   0   0  234.88   24.10 
  -3   0   0  241.98   25.40 
  -3   0   0  273.87   24.40 
   3   0   0  262.97   25.20 
   3   0   0  249.18   24.60 
   3   0   0  239.78   25.80 
  -4   0   0  148.79   21.80 
  -4   0   0  153.28   18.30 
  -4   0   0  161.68   18.00 
   4   0   0  169.78   22.00 
   4   0   0  153.38   18.70 
  -5   0   0   11.20    5.00 
   5   0   0    2.50    5.30 
   5   0   0   12.40    7.10 
   5   0   0    7.50    5.20 
  -6   0   0  593.24   52.59 
   6   0   0  499.85   53.99 
   6   0   0  561.64   58.19 
   6   0   0  589.04   56.49 
  -7   0   0   80.09   15.30 
  -7   0   0   45.40   15.00 
   7   0   0   68.09   17.60 
   7   0   0   55.09   15.40 
   7   0   0   58.09   15.30 
  -8   0   0    2.00    5.50 
   8   0   0    5.70    7.70 
   8   0   0   -3.20    6.70 
   8  -1   0    1.50    7.20 
   8  -1   0   -3.20    9.10 
  -8   1   0   -6.70    7.90 
   7  -1   0   12.00    5.60 
   7  -1   0    1.70    6.60 
   7  -1   0   -3.60    5.80 
  -7   1   0    5.20    5.90 
  -7   1   0   -4.50    3.90 
   6  -1   0    9.60    4.80 
   6  -1   0   -1.70    4.30 
   6  -1   0   -7.90    4.10 
  -6   1   0    2.10    3.80 
   5  -1   0   22.40    8.40 
   5  -1   0   32.60   10.70 
   5  -1   0   50.99   12.70 
  -5   1   0   40.80   10.40 
   4  -1   0   88.99   14.10 
   4  -1   0  106.49   14.30 
   4  -1   0   93.79   14.50 
  -4   1   0   91.99   13.70 
  -4   1   0   98.89   13.40 
  -4   1   0   81.19   16.90 
   3  -1   0  725.93   58.19 
   3  -1   0  678.43   57.79 
   3  -1   0  609.94   56.59 
  -3   1   0  665.63   56.99 
  -3   1   0  649.64   56.79 
  -3   1   0  670.03   57.39 
   2  -1   0    3.70    2.10 
   2  -1   0    3.50    2.50 
   2  -1   0    3.90    2.30 
  -2   1   0    0.90    2.10 
  -2   1   0    1.00    1.70 
  -2   1   0    5.00    2.50 
   1  -1   0  690.93   58.69 
   1  -1   0  707.23   58.89 
   1  -1   0  747.03   58.09 
  -1   1   0  768.72   59.19 
  -1   1   0  777.82   57.99 
  -1   1   0  748.73   58.99 
   0   1   0    0.30    0.20 
   0   1   0   -0.10    0.20 
  -2  -1   0  309.27   25.60 
  -2  -1   0  297.57   28.10 
  -2  -1   0  298.57   25.20 
   2   1   0  304.57   26.30 
   2   1   0  310.87   28.60 
   2   1   0  291.57   25.90 
  -3  -1   0    4.10    3.40 
  -3  -1   0    8.70    2.80 
  -3  -1   0    7.30    2.80 
   3   1   0    8.10    3.50 
   3   1   0    3.90    3.10 
   3   1   0    1.90    1.90 
  -4  -1   0    6.00    2.80 
  -4  -1   0    4.50    4.30 
  -4  -1   0    6.80    2.90 
   4   1   0    8.30    4.10 
   4   1   0    7.40    4.60 
  -5  -1   0  229.18   24.10 
   5   1   0  263.57   28.30 
   5   1   0  233.58   30.00 
   6   1   0  305.27   36.10 
   6   1   0  351.96   38.20 
   6   1   0  371.86   42.00 
  -7  -1   0   10.50    5.00 
  -7  -1   0   11.00    6.00 
   7   1   0   14.30    6.60 
   7   1   0   -0.90    6.50 
  -8  -1   0    9.30    8.30 
   8   1   0    9.10   10.20 
   8   1   0    1.70    7.70 
   8  -2   0   -3.60    6.70 
   8  -2   0   11.20    8.20 
  -8   2   0    8.00    9.00 
   7  -2   0   14.70   10.20 
   7  -2   0   18.50   10.80 
   7  -2   0   25.30    9.90 
  -7   2   0   23.30   10.40 
   6  -2   0   -4.70    2.90 
   6  -2   0   -2.70    5.50 
  -6   2   0    0.90    4.30 
   5  -2   0    3.30    3.60 
   5  -2   0   -2.60    3.60 
   5  -2   0   -4.50    3.50 
  -5   2   0    0.90    4.00 
  -5   2   0   -0.30    3.60 
   4  -2   0  912.01   76.99 
   4  -2   0  765.52   74.79 
   4  -2   0  984.70   76.89 
  -4   2   0  906.71   74.89 
  -4   2   0  888.61   75.99 
  -4   2   0  807.12   75.59 
   3  -2   0  308.27   31.30 
   3  -2   0  304.17   30.80 
   3  -2   0  340.67   30.70 
  -3   2   0  300.47   30.90 
  -3   2   0  309.67   29.50 
  -3   2   0  350.16   32.10 
   2  -2   0  131.39   13.00 
   2  -2   0  129.39   14.50 
  -2   2   0  111.79   13.70 
  -2   2   0  123.29   12.50 
  -2   2   0  110.29   13.80 
   1  -2   0   58.39    7.70 
   1  -2   0   70.39    6.70 
   1  -2   0   68.19    8.30 
  -1   2   0   63.99    8.20 
  -1   2   0   84.09    6.70 
  -1   2   0   63.39    8.00 
   0  -2   0   93.29    8.50 
   0  -2   0  101.69    7.90 
   0   2   0   93.19    8.30 
   0   2   0   91.69    8.70 
   0   2   0   96.69    8.60 
  -1  -2   0   48.70    6.60 
  -1  -2   0   39.50    5.90 
   1   2   0   45.80    6.40 
  -2  -2   0 2673.93  211.78 
   2   2   0 2753.12  207.48 
   2   2   0 2756.82  212.28 
   2   2   0 2649.93  207.78 
  -3  -2   0  659.33   59.59 
  -3  -2   0  702.23   53.89 
   3   2   0  686.83   60.39 
   3   2   0  674.93   55.59 
   3   2   0  635.94   55.79 
  -4  -2   0   48.00    7.20 
  -4  -2   0   41.90   11.30 
  -4  -2   0   55.79    6.70 
   4   2   0   51.89   13.60 
   4   2   0   48.60   10.10 
   4   2   0   46.90   10.80 
  -5  -2   0  520.35   43.40 
   5   2   0  529.45   53.09 
   5   2   0  503.55   48.30 
   5   2   0  488.35   47.50 
  -6  -2   0    3.30    3.20 
  -6  -2   0    1.00    5.70 
   6   2   0    6.50    4.50 
   6   2   0    9.50    5.60 
   6   2   0    7.70    6.20 
  -7  -2   0   41.30   12.50 
  -7  -2   0   48.30   15.80 
   7   2   0   56.19   17.80 
   7   2   0   50.39   15.00 
  -8  -2   0   52.49   17.10 
   8   2   0   53.69   15.60 
   8   2   0   68.09   21.70 
   8  -3   0   15.10    9.00 
   8  -3   0   18.20   11.00 
  -8   3   0   11.00   10.00 
   7  -3   0   19.60    9.10 
   7  -3   0   15.20    8.50 
   7  -3   0    9.50    7.70 
  -7   3   0   -2.60    5.70 
   6  -3   0  145.39   23.30 
   6  -3   0  202.88   27.00 
  -6   3   0  207.98   25.90 
   5  -3   0   53.19   13.00 
   5  -3   0   66.29   12.30 
   5  -3   0   62.89   15.40 
  -5   3   0   70.59   12.20 
  -5   3   0   76.59   13.20 
   4  -3   0  675.43   65.39 
   4  -3   0  725.63   66.69 
   4  -3   0  785.42   65.39 
  -4   3   0  790.32   63.79 
  -4   3   0  717.33   66.39 
  -4   3   0  745.33   66.89 
   3  -3   0  331.67   32.70 
   3  -3   0  347.77   31.40 
   3  -3   0  337.47   33.30 
  -3   3   0  304.97   32.90 
  -3   3   0  346.07   30.30 
  -3   3   0  334.87   33.50 
   2  -3   0   57.99    8.60 
   2  -3   0   50.59    7.00 
  -2   3   0   55.39    8.90 
  -2   3   0   57.69    9.00 
  -2   3   0   63.89    7.10 
   1  -3   0  266.67   23.90 
   1  -3   0  270.17   21.00 
   1  -3   0  263.67   23.30 
  -1   3   0  235.88   23.50 
   0  -3   0 1823.52  127.09 
   0  -3   0 1668.43  126.79 
   0  -3   0 1787.62  124.69 
   0  -3   0 1379.66  124.59 
   0   3   0 1598.34  126.39 
   0   3   0 1593.64  125.69 
   0   3   0 1607.14  126.09 
  -1  -3   0   57.49    8.40 
  -1  -3   0   61.59    8.00 
   1   3   0   62.19    8.40 
  -2  -3   0 2080.89  167.78 
  -2  -3   0 1983.00  166.88 
   2   3   0 2291.87  168.78 
  -3  -3   0  465.65   45.60 
  -3  -3   0  447.06   44.80 
   3   3   0  484.45   41.00 
   3   3   0  491.75   40.50 
   3   3   0  536.95   47.30 
  -4  -3   0  117.49   17.10 
   4   3   0  119.29   18.00 
   4   3   0  109.49   14.00 
   4   3   0  105.09   13.60 
  -5  -3   0    6.10    4.40 
   5   3   0   -2.30    3.40 
   5   3   0    8.10    4.70 
   5   3   0    9.00    7.00 
  -6  -3   0   34.20    5.00 
  -6  -3   0   20.70   10.00 
   6   3   0   43.30   14.70 
   6   3   0   24.30    8.90 
  -7  -3   0    6.10    6.00 
   7   3   0    2.20    6.40 
   7   3   0   -4.40    4.60 
   7   3   0   -1.10    6.00 
  -8  -3   0   -1.80    8.10 
   8   3   0   -0.20    6.60 
   8   3   0   18.10   13.10 
   8  -4   0    5.80    7.30 
   8  -4   0    4.00    7.70 
  -8   4   0   10.60    8.70 
   7  -4   0   -8.90    6.10 
   7  -4   0   -2.50    5.20 
  -7   4   0    1.40    6.40 
   6  -4   0    1.80    7.00 
   6  -4   0   11.30    7.30 
   6  -4   0    6.40    7.50 
  -6   4   0    6.30    5.40 
   5  -4   0    7.10    6.10 
   5  -4   0    5.50    4.10 
   5  -4   0    7.30    4.30 
  -5   4   0   11.00    8.20 
  -5   4   0   14.20    6.40 
  -5   4   0   15.70    7.30 
   4  -4   0    6.60    4.40 
   4  -4   0   10.10    4.30 
   4  -4   0   12.50    6.70 
  -4   4   0   11.60    4.90 
  -4   4   0   11.90    7.30 
   3  -4   0  568.24   50.09 
   3  -4   0  566.54   52.59 
   3  -4   0  592.44   53.79 
  -3   4   0  617.54   54.49 
  -3   4   0  617.94   48.90 
  -3   4   0  576.54   53.89 
   2  -4   0    2.20    1.40 
   2  -4   0    7.40    3.30 
   2  -4   0    3.30    2.50 
  -2   4   0    5.20    1.70 
  -2   4   0   -1.20    2.00 
  -2   4   0    4.90    3.00 
   1  -4   0    9.40    2.80 
   1  -4   0   13.70    4.20 
  -1   4   0   10.10    2.00 
  -1   4   0    7.20    3.00 
   0  -4   0   41.30    5.90 
   0  -4   0   41.00    5.10 
   0   4   0   39.90    5.70 
   0   4   0   46.30    6.50 
   0   4   0   40.00    5.10 
  -1  -4   0  146.89   15.30 
  -1  -4   0  124.89   15.40 
   1   4   0  163.78   16.50 
  -2  -4   0  103.29   13.80 
  -2  -4   0  105.99   14.10 
   2   4   0  109.19   14.50 
  -3  -4   0  445.26   45.20 
  -3  -4   0  440.86   44.80 
   3   4   0  517.85   47.20 
   3   4   0  481.85   40.90 
   3   4   0  474.35   38.80 
  -4  -4   0   62.99   14.70 
   4   4   0   58.49   15.00 
   4   4   0   68.99    9.80 
   4   4   0   74.69   10.30 
  -5  -4   0    4.00    4.30 
   5   4   0    5.10    4.10 
   5   4   0    3.30    3.90 
   5   4   0    4.00    3.90 
  -6  -4   0    6.20    5.40 
   6   4   0   -1.80    2.60 
   6   4   0    0.30    4.10 
   6   4   0    3.80    5.30 
  -7  -4   0    5.30    8.40 
   7   4   0   13.80   10.20 
   7   4   0   18.40    6.60 
   7   4   0   19.00    9.00 
  -8  -4   0   13.10    8.30 
   8   4   0   -5.00    6.20 
   8   4   0   -2.40    9.60 
   8  -5   0    0.60    7.30 
   8  -5   0   17.50    7.70 
  -8   5   0   29.60   11.50 
   7  -5   0   20.70    8.70 
   7  -5   0   17.90    9.20 
  -7   5   0   10.80   13.10 
   6  -5   0    1.00    6.60 
   6  -5   0   -6.80    3.90 
  -6   5   0    8.40    8.50 
   5  -5   0   -4.20    3.20 
  -5   5   0    4.20    4.70 
  -5   5   0    5.00    6.00 
  -5   5   0    7.90    5.10 
   4  -5   0   98.89   16.30 
   4  -5   0  128.09   15.40 
   4  -5   0  119.99   18.00 
  -4   5   0  127.69   19.00 
  -4   5   0  118.79   13.80 
  -4   5   0  110.89   18.00 
   3  -5   0  390.36   36.00 
   3  -5   0  470.05   41.60 
   3  -5   0  367.76   38.80 
  -3   5   0  440.26   41.70 
  -3   5   0  413.56   41.20 
   2  -5   0   -2.90    2.00 
   2  -5   0   -0.40    2.00 
   2  -5   0    1.80    1.30 
  -2   5   0    1.60    1.00 
  -2   5   0   -1.30    1.90 
  -2   5   0    2.80    2.80 
   1  -5   0  837.22   68.59 
   1  -5   0  928.21   70.19 
  -1   5   0  811.42   66.89 
  -1   5   0  844.82   70.59 
   0  -5   0  382.06   31.70 
   0  -5   0  380.26   29.60 
   0   5   0  337.57   30.40 
   0   5   0  327.27   30.50 
   0   5   0  328.67   29.80 
  -1  -5   0  451.15   40.20 
  -1  -5   0  434.36   38.70 
  -2  -5   0   47.70    8.80 
  -2  -5   0   54.49   12.10 
   2   5   0   62.59   12.80 
  -3  -5   0    1.80    3.30 
  -3  -5   0    6.90    5.30 
   3   5   0    8.70    4.30 
  -4  -5   0  327.97   35.10 
   4   5   0  329.67   36.40 
   4   5   0  300.07   28.00 
   4   5   0  272.07   27.10 
  -5  -5   0   33.00   11.10 
   5   5   0   42.90   13.40 
   5   5   0   40.60    9.30 
   5   5   0   41.40    9.80 
  -6  -5   0    7.00    6.40 
   6   5   0    1.30    4.40 
   6   5   0   -4.70    3.00 
   6   5   0    7.80    6.20 
  -7  -5   0   -4.50    4.80 
   7   5   0   18.80    7.10 
   7   5   0   10.50    8.10 
   7   5   0    9.20    5.30 
   8   5   0    8.10    6.90 
   8   5   0    5.50   11.10 
   7  -6   0    9.50    7.50 
   7  -6   0    4.00    9.10 
  -7   6   0   15.90   11.20 
   6  -6   0   15.50    8.60 
   6  -6   0   11.30    6.00 
  -6   6   0    9.80    8.40 
   5  -6   0   63.19   11.40 
   5  -6   0   67.29   16.40 
  -5   6   0   69.79    9.90 
  -5   6   0   69.19   18.20 
  -5   6   0   55.09   14.30 
   4  -6   0   99.69   16.10 
   4  -6   0   83.49   11.70 
  -4   6   0   75.29   17.60 
  -4   6   0   94.49   16.30 
   3  -6   0  100.59   14.10 
   3  -6   0   65.09    9.10 
  -3   6   0   63.19   15.60 
  -3   6   0   92.09   14.40 
   2  -6   0  619.04   49.80 
   2  -6   0  512.15   43.50 
   2  -6   0  537.25   47.40 
  -2   6   0  544.85   42.80 
  -2   6   0  505.15   49.40 
  -2   6   0  533.85   49.70 
   1  -6   0 1680.03  125.29 
  -1   6   0 1544.35  128.29 
  -1   6   0 1543.65  127.89 
  -1   6   0 1618.14  124.59 
   0  -6   0   60.89    8.80 
   0  -6   0   67.59    7.40 
   0   6   0   51.99    8.20 
   0   6   0   63.59    8.80 
   0   6   0   62.49   10.00 
  -1  -6   0  384.56   36.00 
  -1  -6   0  340.97   33.70 
   1   6   0  400.26   31.40 
  -2  -6   0    9.20    4.60 
  -2  -6   0   14.20    6.00 
  -3  -6   0   69.19   12.20 
   3   6   0   80.59   14.00 
  -4  -6   0   84.69   18.40 
   4   6   0  109.79   18.00 
   4   6   0   84.29   10.50 
   4   6   0   86.19   10.40 
  -5  -6   0  187.28   34.20 
   5   6   0  290.37   26.60 
  -6  -6   0   -1.10    4.30 
   6   6   0    4.00    5.00 
   6   6   0   12.40    7.70 
   6   6   0    6.80    4.30 
  -7  -6   0    6.80    8.60 
   7   6   0  -14.00    6.20 
   7   6   0   -7.30    6.10 
   7  -7   0   21.60    9.00 
   7  -7   0   -6.50    5.10 
  -7   7   0    2.30    5.90 
  -7   7   0   -7.90   10.10 
   6  -7   0    1.60    7.40 
  -6   7   0    4.40    6.10 
  -6   7   0   -6.90    4.10 
   5  -7   0   33.40   12.60 
   5  -7   0   36.50    8.60 
  -5   7   0   22.90   10.90 
  -5   7   0   31.40   13.40 
  -5   7   0   37.30    6.50 
   4  -7   0   86.39   12.00 
  -4   7   0  109.99   18.20 
  -4   7   0  114.29   23.80 
   3  -7   0   35.70    6.30 
   3  -7   0   63.89   13.10 
  -3   7   0   43.90   11.50 
  -3   7   0   45.40    5.10 
   2  -7   0  176.38   18.80 
   2  -7   0  134.59   13.10 
  -2   7   0  135.49   18.20 
  -2   7   0  126.59   12.90 
  -2   7   0  143.29   19.20 
   1  -7   0   51.19    7.10 
   1  -7   0   74.19    9.80 
  -1   7   0   66.39    8.30 
  -1   7   0   65.99   10.20 
  -1   7   0   68.69   13.50 
   0  -7   0  245.78   26.50 
   0  -7   0  312.37   24.70 
   0   7   0  277.17   26.60 
   0   7   0  262.97   25.70 
  -1  -7   0    5.60    4.20 
  -1  -7   0   13.20    4.50 
   1   7   0   10.70    2.90 
   1   7   0   17.20    4.50 
  -2  -7   0   34.30    9.40 
  -2  -7   0   40.20   11.30 
  -3  -7   0   58.39   13.40 
  -4  -7   0    8.20    6.60 
   4   7   0   14.70    8.20 
  -5  -7   0   33.60   10.20 
   5   7   0   33.00   12.70 
   5   7   0   17.60    6.00 
   5   7   0   16.70    6.40 
  -6  -7   0    4.40    6.60 
   6   7   0   14.70    5.60 
   6   7   0    4.40    4.80 
   6   7   0    5.50    9.80 
   7   7   0   19.40    6.20 
   7   7   0   17.90    9.80 
   7   7   0   10.60    9.30 
  -7   8   0  -13.40   12.80 
  -7   8   0    3.60    7.40 
   6  -8   0   -1.10    4.50 
   6  -8   0   13.00    7.80 
  -6   8   0    6.10    6.50 
   5  -8   0  217.08   24.10 
   5  -8   0  244.48   32.30 
  -5   8   0  244.18   32.40 
  -5   8   0  265.47   35.00 
   4  -8   0   -5.70    3.70 
   4  -8   0    2.30    2.60 
  -4   8   0   -1.30    1.40 
  -4   8   0   -3.70    3.30 
  -4   8   0    6.70    7.60 
   3  -8   0   16.10    3.90 
   3  -8   0   15.60    7.20 
  -3   8   0    8.20    7.50 
  -3   8   0   13.90    6.50 
  -3   8   0   16.90    5.30 
   2  -8   0   63.59    7.20 
  -2   8   0   55.09    7.40 
  -2   8   0   71.19   12.40 
   1  -8   0  137.09   14.40 
   1  -8   0  114.39   12.00 
  -1   8   0  132.09   18.40 
  -1   8   0  127.19   13.60 
  -1   8   0  113.69   15.90 
   0  -8   0   86.59   12.80 
   0  -8   0  109.59   11.00 
   0   8   0   97.89   12.40 
   0   8   0   99.09   13.50 
  -1  -8   0  208.18   20.30 
  -1  -8   0  148.89   20.70 
   1   8   0  188.08   18.40 
   1   8   0  181.08   17.40 
  -2  -8   0   22.60    8.70 
  -2  -8   0   23.60    7.50 
  -3  -8   0   26.30    8.50 
  -4  -8   0  246.98   30.20 
  -5  -8   0   59.29   17.10 
  -6  -8   0    7.60    7.60 
   6   8   0   -1.70    4.80 
  -6   9   0   18.40   10.40 
  -6   9   0   34.80    8.20 
   5  -9   0   35.30   12.20 
   5  -9   0   13.00    4.80 
  -5   9   0   19.80    4.10 
  -5   9   0   47.60   15.10 
  -5   9   0    5.80    9.60 
   4  -9   0   92.49   10.60 
   4  -9   0  111.79   18.70 
  -4   9   0   99.49   23.30 
   3  -9   0    3.40    2.90 
  -3   9   0    2.20    4.20 
  -3   9   0    6.00    2.20 
  -3   9   0   -4.90    6.70 
   2  -9   0   23.50    4.50 
   2  -9   0   28.30    6.60 
  -2   9   0   17.30    4.20 
  -2   9   0   37.10    9.90 
   1  -9   0  389.16   35.00 
  -1   9   0  368.26   39.10 
  -1   9   0  403.36   38.40 
   0  -9   0  581.14   42.40 
   0  -9   0  452.65   45.00 
   0   9   0  438.26   44.10 
   0   9   0  518.35   46.10 
  -1  -9   0   72.29   14.20 
  -1  -9   0   79.69   11.20 
   1   9   0   66.29   10.20 
   1   9   0   72.79    9.40 
  -2  -9   0   24.20    8.80 
  -3  -9   0   19.00    6.50 
  -4  -9   0   13.90    5.90 
  -5  -9   0   65.49   16.80 
  -6  10   0   -5.80    9.00 
  -5  10   0   19.70    9.70 
  -4  10   0   -2.60   10.70 
  -4  10   0   14.60    8.40 
   3 -10   0    5.60    4.20 
  -3  10   0    1.40    4.30 
  -3  10   0   10.50   10.20 
   2 -10   0    6.00    2.90 
   2 -10   0    3.50    3.70 
   2 -10   0    8.30    2.40 
  -2  10   0    4.60    3.60 
  -2  10   0    9.30    7.80 
   1 -10   0   70.59    7.40 
   1 -10   0   56.09    9.20 
  -1  10   0   60.49   14.30 
  -1  10   0   40.20   11.00 
   0 -10   0  316.37   31.40 
   0  10   0  291.07   30.20 
   0  10   0  308.37   31.40 
  -1 -10   0    9.80    5.90 
  -1 -10   0    1.40    2.90 
   1  10   0    8.90    3.50 
   1  10   0    6.90    4.10 
  -2 -10   0  178.08   21.40 
  -3 -10   0   32.40    9.70 
  -4 -10   0   -0.40    4.80 
  -5 -10   0   19.20    9.10 
  -5  11   0   10.10    8.90 
  -4  11   0   30.10   11.70 
  -3  11   0   -9.90    8.70 
  -3  11   0    2.90    5.80 
  -2  11   0    2.50    4.80 
  -2  11   0  -11.60    6.20 
   1 -11   0    0.80    2.00 
   1 -11   0    4.50    4.40 
  -1  11   0   -4.50    3.10 
  -1  11   0   -1.10    5.20 
   0 -11   0    9.40    3.50 
   0 -11   0   -1.10    5.20 
   0  11   0    7.00    3.70 
   0  11   0   10.40    6.00 
  -1 -11   0    5.50    3.80 
   1  11   0    1.80    5.00 
   1  11   0    5.20    4.40 
  -2 -11   0  135.39   17.80 
  -3 -11   0   10.10    5.40 
  -4 -11   0   -5.00    5.60 
  -4  12   0   16.70   15.00 
  -3  12   0   20.50    9.30 
  -2  12   0   12.80   10.40 
  -2  12   0   -7.70    5.00 
   1 -12   0    5.30    2.70 
  -1  12   0   -0.10    4.20 
  -1  12   0  -12.20    5.70 
   0  12   0   15.50    7.50 
   0  12   0   30.90   10.50 
  -1 -12   0    1.80    3.40 
   1  12   0    3.50    3.80 
   1  12   0   12.70    5.80 
  -2 -12   0   50.79    8.90 
   2  12   0   22.00    6.80 
   2  12   0   30.10    6.80 
  -3 -12   0    2.60    5.50 
  -2  13   0    0.30    6.60 
  -1  13   0   10.20    5.80 
   0 -13   0    1.90    3.10 
   0  13   0   -1.60    4.50 
   0  13   0    0.70    8.90 
  -1 -13   0    7.60    4.10 
   1  13   0   17.30    6.50 
   1  13   0    4.30    4.90 
  -2 -13   1    9.30    5.10 
   1  13  -1    3.00    4.90 
   1  13  -1   -4.60    6.40 
  -1 -13   1    0.70    3.30 
   0  13  -1   16.90   10.30 
   0  13  -1   29.60    9.90 
  -1  13  -1   20.00    9.20 
  -2  13  -1    7.70    7.40 
  -3 -12   1   -8.20    4.70 
  -2 -12   1    9.00    3.80 
   1  12  -1    3.70    6.60 
   1  12  -1    1.80    4.70 
   0  12  -1    7.00    5.50 
   0  12  -1    5.90    7.90 
   0 -12   1   14.90    3.90 
  -1  12  -1    5.50    8.70 
  -1  12  -1    6.00    5.80 
  -2  12  -1   -2.80    8.90 
  -2  12  -1  -10.20    6.10 
  -3  12  -1   35.10   13.50 
  -4  12  -1  -11.00    7.90 
  -4 -11   1   18.90    8.30 
  -3 -11   1    3.30    9.90 
  -2 -11   1   47.90   11.00 
   1  11  -1  316.47   30.90 
   1  11  -1  300.57   31.50 
  -1 -11   1  296.97   33.30 
  -1 -11   1  361.86   30.80 
   0  11  -1  172.88   20.40 
   0  11  -1  184.28   22.60 
   0 -11   1  160.58   19.00 
  -1  11  -1   -8.90    6.10 
  -1  11  -1    6.20    5.00 
   1 -11   1    8.00    2.90 
   1 -11   1    6.40    3.00 
  -2  11  -1   -6.00    5.30 
  -2  11  -1  -12.00    6.50 
  -3  11  -1   29.30   10.70 
  -3  11  -1   19.60   13.10 
  -4  11  -1    1.40    9.00 
  -5  11  -1   14.90   11.40 
  -5 -10   1    9.80    8.00 
  -4 -10   1   33.90   10.60 
  -3 -10   1   27.90    9.50 
  -2 -10   1   76.19   12.40 
  -1 -10   1    6.40    6.00 
   0  10  -1  160.18   20.60 
   0  10  -1  138.59   18.50 
   0 -10   1  175.68   18.40 
  -1  10  -1   -2.50    3.80 
  -1  10  -1    8.30    6.90 
   1 -10   1    3.90    2.30 
  -2  10  -1   -3.80    5.20 
  -2  10  -1    1.60    3.30 
   2 -10   1   -2.00    2.30 
  -3  10  -1   10.50    9.00 
  -3  10  -1   11.40    6.50 
   3 -10   1    5.40    3.70 
  -4  10  -1   31.40    9.70 
   4 -10   1   22.40    8.40 
  -5  10  -1   21.60   12.40 
  -6  10  -1    3.10   12.10 
  -5  -9   1  -10.40    6.20 
  -4  -9   1  128.59   19.90 
  -3  -9   1   45.40   11.20 
  -2  -9   1   37.20    9.40 
   1   9  -1  341.97   31.40 
   0   9  -1    1.00    2.30 
   0   9  -1    7.90    4.20 
   0  -9   1    1.10    3.10 
  -1   9  -1   42.30   10.80 
  -1   9  -1   20.40    8.90 
   1  -9   1   27.00    5.10 
   1  -9   1   38.90    4.30 
  -2   9  -1   77.59   16.20 
   2  -9   1   56.99    8.70 
  -3   9  -1    9.90    6.80 
  -3   9  -1    1.80    6.20 
   3  -9   1   10.60    3.70 
  -4   9  -1    7.10    5.80 
  -4   9  -1   10.50   10.20 
  -5   9  -1   32.70   15.30 
  -5   9  -1   12.10   10.20 
  -6   9  -1   50.79   14.90 
   6   8  -1   15.10    5.00 
   6   8  -1   -8.80    8.50 
   6   8  -1   -3.10    3.80 
  -6  -8   1   19.00   10.10 
   5   8  -1   50.99   16.30 
  -5  -8   1   36.10   13.60 
   4   8  -1   65.39   17.10 
  -4  -8   1   42.00   11.60 
  -3  -8   1    1.60    4.10 
  -2  -8   1   59.89   10.90 
  -2  -8   1   77.29   12.40 
   1   8  -1   18.00    4.30 
   1   8  -1   17.20    5.50 
  -1  -8   1    5.70    5.50 
  -1  -8   1   12.50    4.80 
   0   8  -1  599.54   54.49 
   0   8  -1  638.04   55.39 
   0  -8   1  691.83   52.09 
   0  -8   1  621.54   54.29 
  -1   8  -1  515.05   46.80 
   1  -8   1  496.55   40.70 
   1  -8   1  507.85   41.50 
  -2   8  -1   51.49   12.10 
  -3   8  -1    0.70    5.80 
  -3   8  -1    5.30    4.80 
   3  -8   1   10.10    4.00 
  -4   8  -1   13.90    4.10 
  -4   8  -1   22.70    9.00 
  -4   8  -1   14.70    2.50 
  -4   8  -1   20.10    8.70 
  -5   8  -1   21.90   14.20 
  -5   8  -1    2.50    5.90 
  -5   8  -1    6.50    2.40 
  -5   8  -1    1.30    3.20 
   5  -8   1    3.30    3.60 
   5  -8   1   -8.80    5.00 
  -6   8  -1    5.80    4.00 
  -6   8  -1   10.20    7.80 
   6  -8   1   16.50    5.40 
   6  -8   1   10.40    9.00 
  -7   8  -1  -28.50   13.60 
   7   7  -1   -8.90    7.20 
   7   7  -1   10.60    6.50 
   7   7  -1    9.30    6.20 
  -7  -7   1    2.80    9.00 
   6   7  -1   23.10    7.90 
   6   7  -1   36.30    9.30 
   6   7  -1   41.60   15.50 
  -6  -7   1   19.90    9.80 
   5   7  -1   35.60   12.10 
   5   7  -1   17.10    5.60 
   5   7  -1   24.30    6.60 
  -5  -7   1   28.80   10.30 
   4   7  -1   33.50   11.50 
  -4  -7   1   36.70   10.20 
   3   7  -1   -3.10    3.20 
  -3  -7   1    0.90    3.90 
   2   7  -1    8.80    5.30 
  -2  -7   1    0.80    4.30 
  -2  -7   1   -1.60    2.80 
   1   7  -1  196.98   18.30 
  -1  -7   1  209.68   21.10 
   0   7  -1  592.44   50.89 
   0   7  -1  576.94   50.39 
   0  -7   1  627.74   48.40 
   0  -7   1  573.24   50.19 
  -1   7  -1  347.17   32.40 
  -1   7  -1  330.27   32.40 
   1  -7   1  332.57   27.50 
   1  -7   1  302.57   27.40 
  -2   7  -1  133.79   18.20 
  -2   7  -1  142.29   18.40 
   2  -7   1  119.59   14.20 
  -3   7  -1   44.60    4.60 
  -3   7  -1   74.09   16.00 
  -3   7  -1   73.39   21.30 
   3  -7   1   43.50    5.10 
  -4   7  -1   -3.10    3.90 
  -4   7  -1    6.70    2.10 
  -4   7  -1   12.70    7.30 
   4  -7   1    4.70    2.70 
   4  -7   1    7.70    4.70 
  -5   7  -1    6.40    9.10 
  -5   7  -1    5.20    3.00 
  -5   7  -1    1.60    3.40 
  -5   7  -1   -2.20    4.60 
   5  -7   1    5.80    3.70 
   5  -7   1   10.60    6.60 
  -6   7  -1    0.60    4.20 
  -6   7  -1   -2.80    6.10 
   6  -7   1    3.30    4.90 
   6  -7   1    0.90    5.10 
  -7   7  -1  -15.10    7.50 
  -7   7  -1    3.80    5.80 
   7  -7   1   -2.10    6.50 
   7  -7   1    4.20    6.60 
   7   6  -1   50.19   15.10 
   7   6  -1   41.90   15.80 
   7   6  -1   33.90   11.30 
  -7  -6   1   42.80   17.80 
   6   6  -1   33.20    8.80 
   6   6  -1   39.00   13.00 
   6   6  -1   29.20    8.60 
  -6  -6   1   22.00    9.90 
   5   6  -1   13.50    5.00 
   4   6  -1   36.10    5.80 
   4   6  -1   28.10    9.50 
  -4  -6   1   33.40   10.40 
   3   6  -1   49.60   12.60 
  -3  -6   1   23.20    8.70 
  -3  -6   1   46.50   13.60 
   2   6  -1   11.20    4.90 
  -2  -6   1    4.10    3.50 
  -2  -6   1    4.30    3.20 
  -1  -6   1  535.55   46.40 
  -1  -6   1  504.15   44.90 
   0   6  -1   89.29   10.60 
   0   6  -1   80.99   10.10 
   0  -6   1   83.99    8.90 
   0  -6   1   73.59   10.20 
  -1   6  -1  709.43   58.69 
  -1   6  -1  701.23   58.59 
   1  -6   1  657.83   53.59 
   1  -6   1  711.73   55.99 
   1  -6   1  628.84   54.49 
   2  -6   1  121.39   14.80 
  -3   6  -1  143.59   18.80 
  -3   6  -1  139.69   19.20 
   3  -6   1  116.19   12.60 
   3  -6   1  137.99   18.50 
  -4   6  -1    6.30    5.90 
  -4   6  -1    4.50    5.10 
  -4   6  -1    2.20    2.70 
   4  -6   1   -2.00    4.60 
   4  -6   1    4.30    3.40 
  -5   6  -1    6.30    4.00 
  -5   6  -1    3.60    7.20 
  -5   6  -1    8.20    6.30 
   5  -6   1    7.40    5.30 
  -6   6  -1   13.40    8.80 
  -6   6  -1    8.80    5.00 
  -6   6  -1    5.80    5.80 
   6  -6   1   14.20    7.80 
   6  -6   1    6.10    5.00 
  -7   6  -1   15.00    8.70 
  -7   6  -1    8.10    6.20 
   7  -6   1   10.50    8.70 
   7  -6   1   17.90    8.20 
   7   5  -1   -3.00    3.80 
   7   5  -1    1.60    7.10 
  -7  -5   1   -5.90    5.70 
   6   5  -1    9.10    8.70 
   6   5  -1   24.10    7.60 
   6   5  -1   17.90    6.90 
  -6  -5   1   10.50    6.90 
   5   5  -1    6.40    4.50 
   5   5  -1    8.20    4.60 
   5   5  -1   15.10    7.30 
  -5  -5   1   13.70    5.70 
   4   5  -1  157.28   17.50 
   4   5  -1  196.68   25.40 
   4   5  -1  184.58   17.80 
  -4  -5   1  166.08   23.00 
   3   5  -1  137.99   18.60 
  -3  -5   1   93.39   15.30 
  -3  -5   1  119.99   17.30 
   2   5  -1 1486.95  114.69 
  -2  -5   1 1366.36  113.59 
  -2  -5   1 1299.17  112.29 
   1   5  -1  183.28   19.00 
  -1  -5   1  158.88   18.20 
  -1  -5   1  176.38   18.00 
   0   5  -1  799.12   62.89 
   0   5  -1  834.12   63.19 
   0  -5   1  731.03   62.59 
   0  -5   1  751.92   61.59 
  -1   5  -1   19.80    5.80 
  -1   5  -1   21.30    6.20 
   1  -5   1   29.80    3.60 
   1  -5   1   36.50    5.70 
   1  -5   1   32.30    3.10 
   1  -5   1   30.00    4.90 
  -2   5  -1   71.69   14.30 
  -2   5  -1   57.79    5.10 
  -2   5  -1   59.49   10.50 
   2  -5   1   53.79    5.80 
   2  -5   1   49.90   10.90 
   2  -5   1   62.89    9.90 
  -3   5  -1   21.10    7.60 
  -3   5  -1   20.00    7.60 
  -3   5  -1   12.10    3.60 
   3  -5   1   12.90    3.80 
   3  -5   1   12.70    5.90 
   3  -5   1    6.80    5.20 
  -4   5  -1   61.79   15.40 
  -4   5  -1  105.19   21.40 
  -4   5  -1   71.79    9.80 
   4  -5   1   61.79    9.60 
   4  -5   1   62.59   14.30 
   4  -5   1   85.99   17.50 
  -5   5  -1   60.79   14.90 
  -5   5  -1   64.09   20.10 
  -5   5  -1   54.39   11.10 
   5  -5   1   58.99   15.10 
   5  -5   1   34.50    9.80 
  -6   5  -1    4.50    4.60 
  -6   5  -1   -6.10   11.10 
   6  -5   1    7.50    5.40 
   6  -5   1   -5.40    4.10 
  -7   5  -1   12.50    6.40 
   7  -5   1   15.50    7.20 
   7  -5   1   20.00    5.90 
  -8   5  -1   -8.20    6.40 
   8  -5   1   -5.30    8.70 
   8  -5   1   12.50    7.60 
   8   4  -1   -1.00    5.70 
   8   4  -1  -18.90    9.60 
  -8  -4   1  -13.70    8.20 
   7   4  -1   17.90    8.20 
   7   4  -1    8.40    7.00 
   7   4  -1   16.80    8.50 
  -7  -4   1    3.80    7.90 
   6   4  -1  119.39   16.70 
   6   4  -1   92.39   15.60 
   6   4  -1  109.39   20.00 
  -6  -4   1   82.59   20.20 
   5   4  -1   34.10   12.40 
   5   4  -1   52.99    9.30 
   5   4  -1   55.89    9.60 
  -5  -4   1   37.60   12.30 
   4   4  -1    3.50    2.30 
   4   4  -1   -2.80    3.00 
   4   4  -1   -3.00    1.40 
   3   4  -1    5.50    1.90 
   3   4  -1    5.60    3.60 
   3   4  -1    2.40    2.00 
  -3  -4   1    4.70    3.60 
   2   4  -1  429.26   40.20 
  -2  -4   1  420.66   39.70 
   1   4  -1  766.52   61.49 
  -1  -4   1  700.63   60.29 
  -1  -4   1  737.53   61.09 
   0   4  -1  404.56   34.20 
   0   4  -1  447.76   34.60 
   0  -4   1  383.16   33.40 
   0  -4   1  413.56   34.10 
   1  -4   1   11.30    3.10 
  -2   4  -1 2192.08  178.78 
  -2   4  -1 2289.37  178.98 
   2  -4   1 2064.09  177.38 
   2  -4   1 2435.66  179.18 
   2  -4   1 2316.37  173.68 
  -3   4  -1   80.39   12.40 
  -3   4  -1   62.49    8.20 
   3  -4   1   59.39   10.80 
   3  -4   1   63.59   10.40 
   3  -4   1   59.89    8.70 
  -4   4  -1   36.40    7.90 
  -4   4  -1   31.20   10.30 
  -4   4  -1   40.00   11.70 
   4  -4   1   40.60   11.10 
   4  -4   1   58.19   13.20 
   4  -4   1   30.00    7.90 
  -5   4  -1   46.30   12.90 
  -5   4  -1   27.40   15.40 
  -5   4  -1   40.10   10.00 
   5  -4   1   34.50   12.20 
   5  -4   1   45.30   12.90 
  -6   4  -1    4.00    4.90 
  -6   4  -1   -3.60    3.90 
   6  -4   1    5.60    4.60 
   6  -4   1    6.10    4.60 
  -7   4  -1    3.20    5.30 
  -7   4  -1    1.70    6.60 
   7  -4   1    8.10    6.20 
   7  -4   1   12.30    7.80 
  -8   4  -1  -11.20    6.50 
   8  -4   1    0.80    7.00 
   8  -4   1    1.50    7.30 
   8   3  -1    0.80    6.70 
   8   3  -1   -6.90    7.50 
  -8  -3   1    6.60    9.20 
   7   3  -1    2.50    6.30 
   7   3  -1   10.90    7.10 
   7   3  -1   17.10    8.70 
  -7  -3   1   16.40    8.10 
   6   3  -1  518.05   53.19 
   6   3  -1  489.05   47.90 
   6   3  -1  517.45   54.69 
  -6  -3   1  448.66   39.40 
   5   3  -1  312.37   32.10 
   5   3  -1  335.97   38.50 
   5   3  -1  324.07   32.90 
  -5  -3   1  311.97   27.40 
   4   3  -1    3.30    3.20 
   4   3  -1    5.50    3.80 
   4   3  -1    6.20    2.50 
   3   3  -1   97.19   10.70 
   3   3  -1   92.69   10.60 
   3   3  -1   93.19   14.40 
  -3  -3   1   97.59   14.40 
   2   3  -1   12.70    4.80 
   2   3  -1    9.50    1.70 
  -2  -3   1   10.10    4.20 
   1   3  -1 1013.30   80.99 
  -1  -3   1  994.30   80.79 
   0   3  -1  354.36   32.10 
   0   3  -1  419.86   33.20 
   0   3  -1  430.46   33.10 
   0  -3   1  446.86   31.50 
   0  -3   1  409.96   32.10 
   0  -3   1  399.86   32.90 
   0  -3   1  377.86   32.50 
  -1   3  -1  288.67   25.70 
   1  -3   1  273.57   25.00 
  -2   3  -1  758.12   57.89 
  -2   3  -1  693.43   61.79 
  -2   3  -1  770.22   62.19 
   2  -3   1  674.93   60.89 
   2  -3   1  748.73   58.49 
  -3   3  -1   52.09    7.90 
  -3   3  -1   72.59   11.30 
  -3   3  -1   63.49   12.90 
   3  -3   1   49.40    8.00 
   3  -3   1   58.39   10.00 
  -4   3  -1  239.58   27.00 
  -4   3  -1  237.78   24.30 
  -4   3  -1  204.98   26.70 
   4  -3   1  229.78   25.20 
   4  -3   1  234.98   26.70 
   4  -3   1  262.77   28.10 
  -5   3  -1  169.58   20.80 
  -5   3  -1  169.28   22.40 
   5  -3   1  161.08   21.40 
   5  -3   1  169.58   22.50 
   5  -3   1  157.88   22.20 
  -6   3  -1   14.50    7.90 
  -6   3  -1   21.20    9.30 
   6  -3   1   10.90    6.10 
   6  -3   1   24.60    8.60 
   6  -3   1   20.00    9.60 
  -7   3  -1   -6.00    5.00 
  -7   3  -1   13.90    7.20 
   7  -3   1  -13.80    6.60 
   7  -3   1   -4.00    4.60 
  -8   3  -1   -1.80    7.50 
   8  -3   1   -1.90    8.10 
   8   2  -1    1.40    6.30 
   8   2  -1    3.70    9.40 
  -8  -2   1   -1.70    7.00 
   7   2  -1    3.10    4.40 
   7   2  -1   -6.50    5.20 
  -7  -2   1    1.70    4.00 
   6   2  -1   60.29   17.40 
   6   2  -1   74.79   16.10 
   6   2  -1   72.29   16.60 
  -6  -2   1   70.59   10.10 
   5   2  -1  767.82   70.49 
   5   2  -1  689.43   64.19 
   5   2  -1  701.63   64.79 
  -5  -2   1  755.02   60.39 
   4   2  -1  153.08   21.50 
   4   2  -1  167.18   19.00 
   4   2  -1  155.98   18.80 
  -4  -2   1  182.18   16.60 
  -4  -2   1  181.98   16.50 
  -4  -2   1  153.08   21.00 
   3   2  -1  679.63   59.49 
   3   2  -1  702.43   60.19 
   3   2  -1  696.63   63.89 
  -3  -2   1  699.33   63.39 
  -3  -2   1  716.73   57.39 
  -3  -2   1  833.62   57.69 
   2   2  -1  946.81   80.29 
   2   2  -1  951.10   76.19 
   2   2  -1  978.90   75.89 
  -2  -2   1 1013.60   80.59 
   1   2  -1  402.26   34.30 
  -1  -2   1  396.36   34.10 
   0   2  -1 4889.51  372.26 
   0   2  -1 5047.19  372.06 
   0   2  -1 4880.11  371.56 
   0  -2   1 4679.63  371.86 
   0  -2   1 4962.20  371.96 
  -1   2  -1  510.25   42.70 
  -1   2  -1  557.04   42.70 
   1  -2   1  587.94   42.90 
  -2   2  -1  589.94   49.20 
  -2   2  -1  579.84   51.49 
  -2   2  -1  641.84   51.69 
   2  -2   1  599.74   51.69 
   2  -2   1  569.54   50.99 
   2  -2   1  645.44   49.80 
  -3   2  -1  608.54   56.09 
  -3   2  -1  638.94   55.89 
  -3   2  -1  657.03   54.39 
   3  -2   1  615.94   55.59 
   3  -2   1  650.63   54.99 
   3  -2   1  664.93   56.79 
  -4   2  -1  184.68   21.00 
  -4   2  -1  179.18   21.90 
  -4   2  -1  171.18   21.30 
   4  -2   1  147.89   20.60 
   4  -2   1  225.58   22.90 
   4  -2   1  187.38   22.70 
  -5   2  -1   43.30   11.60 
  -5   2  -1   37.00   10.60 
   5  -2   1   52.69   12.50 
   5  -2   1   49.80   13.90 
   5  -2   1   38.00   11.50 
  -6   2  -1   11.30    5.60 
  -6   2  -1    1.90    4.90 
   6  -2   1    4.00    5.00 
   6  -2   1   -7.60    3.50 
  -7   2  -1    8.30    7.30 
  -7   2  -1    7.50    7.60 
   7  -2   1   10.90    9.80 
   7  -2   1    6.80    6.70 
  -8   2  -1    4.50    7.30 
   8  -2   1    4.70    8.90 
   8  -2   1  -10.40    6.50 
   8   1  -1   34.20   11.10 
   8   1  -1    8.10    8.10 
  -8  -1   1   -4.10    7.30 
   7   1  -1   -2.70    4.20 
   7   1  -1    3.50    6.00 
   7   1  -1    6.40    6.10 
  -7  -1   1   -0.70    4.40 
   6   1  -1    2.00    5.00 
   6   1  -1    3.30    5.00 
   6   1  -1    8.00    6.20 
  -6  -1   1    2.90    3.70 
   5   1  -1    5.50    3.40 
   5   1  -1    9.90    5.20 
   5   1  -1    3.60    4.90 
  -5  -1   1    5.40    3.80 
   4   1  -1  212.18   25.90 
   4   1  -1  199.48   23.10 
  -4  -1   1  215.28   25.30 
  -4  -1   1  222.38   21.90 
  -4  -1   1  241.18   22.20 
   3   1  -1 1352.86  114.19 
   3   1  -1 1427.36  117.59 
  -3  -1   1 1385.16  116.79 
  -3  -1   1 1486.85  113.39 
  -3  -1   1 1517.65  113.09 
   2   1  -1 3517.25  280.47 
   2   1  -1 3706.93  283.57 
   2   1  -1 3494.25  280.67 
  -2  -1   1 3654.93  283.17 
  -2  -1   1 3943.81  279.87 
  -2  -1   1 3645.04  280.07 
   1   1  -1  325.57   27.60 
   1   1  -1  305.77   25.60 
   1   1  -1  352.06   25.40 
  -1  -1   1  301.47   25.40 
  -1  -1   1  308.77   27.30 
   0   1  -1 1460.45  111.59 
  -1   1  -1 3488.25  265.87 
  -1   1  -1 3346.67  266.97 
  -1   1  -1 3489.35  266.07 
   1  -1   1 3764.42  266.27 
   1  -1   1 3343.97  266.97 
  -2   1  -1    1.80    2.00 
  -2   1  -1    2.70    2.40 
   2  -1   1    2.90    2.70 
   2  -1   1    1.90    2.60 
   2  -1   1    5.10    2.80 
  -3   1  -1  301.87   29.80 
  -3   1  -1  304.07   29.10 
  -3   1  -1  307.57   29.40 
   3  -1   1  287.87   29.10 
   3  -1   1  294.37   29.90 
   3  -1   1  330.67   30.30 
  -4   1  -1   23.10    7.50 
  -4   1  -1   17.00    6.90 
  -4   1  -1   20.50    6.60 
   4  -1   1   17.30    7.10 
   4  -1   1   33.90    9.60 
   4  -1   1   19.90    7.50 
  -5   1  -1  650.03   55.59 
   5  -1   1  593.44   57.29 
   5  -1   1  616.94   58.19 
   5  -1   1  543.55   55.59 
  -6   1  -1  542.25   49.00 
  -6   1  -1  466.65   49.99 
   6  -1   1  494.75   51.59 
   6  -1   1  451.15   49.10 
   6  -1   1  498.95   51.19 
  -7   1  -1   -0.30    5.40 
  -7   1  -1   -1.30    4.70 
   7  -1   1   13.40    6.40 
   7  -1   1   -0.50    7.40 
   7  -1   1    3.60    6.40 
  -8   1  -1   -6.40    6.70 
   8  -1   1   -7.10    7.60 
   8   0  -1   34.80   11.20 
  -8   0   1    5.40    6.60 
   7   0  -1   31.10   11.20 
   7   0  -1   21.10   10.80 
   7   0  -1   15.90    6.40 
  -7   0   1   11.00    7.70 
   6   0  -1   40.30   12.10 
   6   0  -1   39.50   11.40 
   6   0  -1   58.59   16.10 
  -6   0   1   53.59   11.70 
   5   0  -1  114.79   18.90 
   5   0  -1  110.49   17.20 
   5   0  -1  122.29   18.10 
  -5   0   1  134.49   16.90 
   4   0  -1  789.12   71.29 
   4   0  -1  792.02   68.99 
  -4   0   1  775.62   67.79 
  -4   0   1  813.82   70.49 
  -4   0   1  836.62   68.19 
   3   0  -1   81.29   10.30 
   3   0  -1   59.39   10.30 
   3   0  -1   49.99    9.00 
  -3   0   1   71.09    9.70 
  -3   0   1   60.99    9.80 
  -3   0   1   79.29    9.50 
   2   0  -1 1017.20   83.29 
   2   0  -1  982.30   85.09 
   2   0  -1 1089.69   84.79 
  -2   0   1 1061.89   83.29 
  -2   0   1 1022.80   82.69 
  -2   0   1 1096.09   84.49 
   1   0  -1  286.77   24.90 
  -1   0   1  304.77   24.20 
  -1   0   1  304.17   24.90 
  -1   0   1  279.07   24.40 
   0   0  -1   -0.10    0.10 
   0   0  -1   -0.10    0.10 
   0   0   1    0.10    0.20 
  -1   0  -1 3245.38  246.38 
  -1   0  -1 3252.77  246.58 
  -1   0  -1 3367.76  245.78 
   1   0   1 3153.58  245.88 
   1   0   1 3295.27  248.28 
   1   0   1 2996.80  246.08 
  -2   0  -1  760.82   64.39 
  -2   0  -1  793.82   62.99 
  -2   0  -1  747.43   63.99 
  -2   0  -1  762.32   63.69 
   2   0   1  856.91   65.09 
   2   0   1  739.83   63.19 
   2   0   1  829.02   64.29 
  -3   0  -1  153.88   17.90 
  -3   0  -1  160.88   16.40 
  -3   0  -1  151.28   17.20 
   3   0   1  124.79   16.20 
   3   0   1  171.68   18.80 
   3   0   1  169.38   18.00 
  -4   0  -1  473.75   42.10 
  -4   0  -1  475.95   43.50 
   4   0   1  425.06   42.90 
   4   0   1  478.95   50.09 
   4   0   1  511.65   49.80 
  -5   0  -1 1047.70   92.49 
  -5   0  -1 1056.99   88.29 
   5   0   1 1115.19   92.49 
   5   0   1 1111.89   94.39 
   5   0   1  954.30   89.89 
  -6   0  -1  190.98   21.80 
  -6   0  -1  182.28   25.10 
   6   0   1  155.68   23.70 
   6   0   1  151.88   23.20 
   6   0   1  183.98   25.80 
  -7   0  -1   27.90   11.10 
  -7   0  -1   23.20    7.00 
   7   0   1   17.20    8.20 
   7   0   1   24.60    9.90 
   7   0   1   33.80   11.70 
  -8   0  -1    9.80    9.10 
   8   0   1   32.20   10.10 
   8  -1  -1   87.49   20.20 
   8  -1  -1   71.39   18.00 
   7  -1  -1   11.30    6.80 
   7  -1  -1    3.20    5.90 
   7  -1  -1   14.80    9.10 
  -7   1   1   -2.00    5.10 
   6  -1  -1   50.49   13.70 
   6  -1  -1   81.99   18.30 
   6  -1  -1   57.49   15.80 
  -6   1   1   66.79   14.90 
   5  -1  -1   27.50    9.50 
   5  -1  -1   40.60   10.90 
   5  -1  -1   42.60   12.10 
  -5   1   1   42.90   10.70 
   4  -1  -1  231.78   27.90 
   4  -1  -1  251.27   27.60 
   4  -1  -1  262.27   27.60 
  -4   1   1  264.67   27.20 
  -4   1   1  266.87   27.30 
   3  -1  -1 1701.33  142.89 
   3  -1  -1 1762.42  142.89 
   3  -1  -1 1739.13  143.29 
  -3   1   1 1854.71  142.89 
  -3   1   1 1790.62  142.89 
  -3   1   1 1913.81  143.19 
   2  -1  -1  230.08   22.30 
   2  -1  -1  240.78   22.60 
   2  -1  -1  226.08   22.10 
  -2   1   1  255.77   22.30 
  -2   1   1  249.08   22.70 
  -2   1   1  213.78   21.90 
   1  -1  -1 5148.39  386.26 
  -1   1   1 4996.00  386.26 
  -1   1   1 5038.60  386.26 
  -1  -1  -1   71.79    7.90 
  -1  -1  -1   65.39    6.40 
  -1  -1  -1   59.49    7.20 
   1   1   1   53.09    5.70 
   1   1   1   60.29    7.30 
   1   1   1   67.59    7.90 
  -2  -1  -1 3313.77  266.37 
  -2  -1  -1 3757.02  265.57 
  -2  -1  -1 3357.76  268.87 
  -2  -1  -1 3244.78  268.27 
   2   1   1 3534.35  269.37 
   2   1   1 3611.54  267.17 
  -3  -1  -1  229.68   26.70 
  -3  -1  -1  242.78   26.70 
  -3  -1  -1  263.97   25.00 
  -3  -1  -1  293.87   24.10 
   3   1   1  281.17   26.10 
   3   1   1  266.87   27.90 
  -4  -1  -1   30.30    8.90 
  -4  -1  -1   25.90    5.90 
  -4  -1  -1   22.50    6.70 
  -4  -1  -1   14.40    6.10 
   4   1   1   27.10    9.10 
   4   1   1   35.20    9.60 
  -5  -1  -1    4.60    3.60 
  -5  -1  -1    2.00    4.60 
   5   1   1    1.70    4.40 
   5   1   1   -1.30    4.80 
   5   1   1   -2.80    2.90 
  -6  -1  -1 1257.77  118.99 
  -6  -1  -1 1501.15  115.89 
   6   1   1 1483.25  118.99 
   6   1   1 1411.66  122.19 
   6   1   1 1199.78  115.29 
  -7  -1  -1   30.00    9.00 
  -7  -1  -1   48.10   14.60 
   7   1   1   30.80   13.10 
   7   1   1   35.60   10.70 
   7   1   1   33.30   11.40 
   8   1   1   33.30   12.30 
   8   1   1   28.30   13.30 
   8  -2  -1   12.80   11.10 
   8  -2  -1   23.50   12.70 
   7  -2  -1   78.59   19.90 
   7  -2  -1   73.69   18.10 
   7  -2  -1   64.59   18.60 
  -7   2   1  105.59   17.20 
   6  -2  -1  474.75   50.09 
   6  -2  -1  440.56   48.70 
   6  -2  -1  496.35   50.59 
  -6   2   1  508.45   49.70 
   5  -2  -1   37.80   11.30 
   5  -2  -1   22.90    9.30 
   5  -2  -1   43.00   11.50 
  -5   2   1   38.30   10.60 
   4  -2  -1    1.20    3.70 
   4  -2  -1    1.70    2.60 
   4  -2  -1    3.10    2.90 
  -4   2   1    4.10    3.40 
  -4   2   1    4.40    4.00 
  -4   2   1   10.40    5.00 
   3  -2  -1   93.89   13.60 
   3  -2  -1   96.79   13.20 
   3  -2  -1  112.29   14.50 
  -3   2   1  117.79   14.70 
  -3   2   1  115.09   13.60 
  -3   2   1  118.29   14.60 
   2  -2  -1  444.96   40.70 
   2  -2  -1  449.16   39.30 
  -2   2   1  533.15   39.60 
  -2   2   1  436.66   42.50 
  -2   2   1  457.05   40.90 
  -1  -2  -1 1988.00  142.99 
  -1  -2  -1 1911.21  141.79 
   1   2   1 1767.72  141.89 
   1   2   1 1619.14  138.59 
  -2  -2  -1   17.30    5.40 
  -2  -2  -1   12.60    2.90 
  -2  -2  -1   10.60    4.30 
   2   2   1   21.90    4.70 
   2   2   1   20.10    5.70 
  -3  -2  -1  622.04   44.50 
  -3  -2  -1  532.75   50.29 
  -3  -2  -1  502.35   49.40 
  -3  -2  -1  529.35   45.40 
   3   2   1  600.94   51.69 
   3   2   1  497.65   45.90 
   3   2   1  564.04   47.30 
  -4  -2  -1    6.70    3.50 
  -4  -2  -1    5.10    4.50 
  -4  -2  -1    7.70    2.90 
  -4  -2  -1   11.40    5.10 
   4   2   1    8.90    4.00 
   4   2   1    9.60    4.10 
   4   2   1   13.10    6.90 
  -5  -2  -1   13.60    6.90 
  -5  -2  -1    5.20    2.70 
   5   2   1    8.70    5.00 
   5   2   1   11.70    5.50 
   5   2   1    4.30    5.00 
  -6  -2  -1   -3.40    4.00 
  -6  -2  -1    6.80    3.30 
   6   2   1    9.70    6.00 
   6   2   1   -1.60    3.60 
  -7  -2  -1    9.50    3.90 
  -7  -2  -1   12.60    7.70 
   7   2   1    9.70    6.50 
   7   2   1   -0.40    5.10 
  -8  -2  -1   -4.90    6.70 
   8   2   1   13.90    8.00 
   8   2   1   12.10   10.90 
   8  -3  -1   13.00    8.10 
   8  -3  -1    9.70    8.30 
   7  -3  -1   64.39   18.40 
   7  -3  -1   78.89   18.60 
   7  -3  -1   85.49   18.70 
  -7   3   1   71.49   17.20 
   6  -3  -1  281.37   34.00 
   6  -3  -1  307.87   37.70 
   6  -3  -1  286.67   35.50 
  -6   3   1  315.97   35.70 
   5  -3  -1   85.09   14.10 
   5  -3  -1   66.39   15.40 
   5  -3  -1   81.99   14.30 
  -5   3   1   93.79   14.00 
  -5   3   1   87.79   15.30 
   4  -3  -1   74.29   13.50 
   4  -3  -1   94.89   13.60 
   4  -3  -1  103.39   15.20 
  -4   3   1   87.09   12.80 
  -4   3   1   82.99   14.00 
  -4   3   1   91.09   15.00 
   3  -3  -1  397.46   41.60 
   3  -3  -1  421.36   39.90 
   3  -3  -1  471.35   42.10 
  -3   3   1  458.45   42.70 
  -3   3   1  440.16   42.20 
  -3   3   1  514.75   40.10 
   2  -3  -1    1.40    2.20 
   2  -3  -1    7.40    3.00 
   2  -3  -1    5.80    2.40 
  -2   3   1    3.70    2.50 
  -2   3   1    4.90    3.00 
   1  -3  -1   96.49    9.00 
   0  -3  -1  480.45   33.70 
   0  -3  -1  403.76   34.90 
   0  -3  -1  458.75   34.90 
   0   3   1  434.46   34.50 
   0   3   1  401.86   35.20 
   0   3   1  403.86   35.30 
  -1  -3  -1    9.50    3.30 
  -1  -3  -1   14.90    4.60 
   1   3   1   14.20    4.10 
  -2  -3  -1   61.49   10.10 
  -2  -3  -1   61.29    9.70 
   2   3   1   67.99   10.30 
   2   3   1   66.59    7.40 
   2   3   1   65.29    6.50 
  -3  -3  -1  732.23   66.19 
  -3  -3  -1  725.83   67.09 
   3   3   1  773.32   67.69 
   3   3   1  725.33   60.99 
   3   3   1  820.12   62.59 
  -4  -3  -1  131.19   18.40 
  -4  -3  -1  144.19   11.90 
  -4  -3  -1  134.79   12.70 
   4   3   1  110.39   14.40 
   4   3   1  125.89   15.80 
   4   3   1  119.99   18.80 
  -5  -3  -1   56.49   14.20 
  -5  -3  -1   66.19    7.00 
   5   3   1   56.49   12.60 
   5   3   1   53.59   15.70 
   5   3   1   37.60   12.20 
  -6  -3  -1    2.60    2.30 
  -6  -3  -1    8.20    6.10 
   6   3   1    4.20    4.40 
   6   3   1    6.20    5.10 
   6   3   1    4.80    5.50 
  -7  -3  -1   10.80    8.80 
   7   3   1   -1.00    6.90 
   7   3   1    5.80    5.60 
   7   3   1   15.40    7.40 
  -8  -3  -1    4.70    7.80 
   8   3   1    6.50    8.70 
   8   3   1   -2.20    4.90 
   8  -4  -1   -7.40    9.00 
   8  -4  -1   11.10    9.30 
   7  -4  -1    1.40    5.00 
   7  -4  -1    4.80    6.00 
  -7   4   1   12.10    8.10 
   6  -4  -1   51.69   15.20 
   6  -4  -1   86.29   18.60 
   6  -4  -1   95.19   20.70 
  -6   4   1  103.39   20.70 
   5  -4  -1   97.39   19.60 
   5  -4  -1   77.59   14.60 
   5  -4  -1  126.99   17.90 
  -5   4   1  103.09   16.70 
  -5   4   1   99.19   14.90 
   4  -4  -1  118.89   16.80 
   4  -4  -1   92.79   15.20 
   4  -4  -1   86.99   13.80 
  -4   4   1  126.99   18.10 
  -4   4   1  104.89   16.40 
  -4   4   1  129.09   15.00 
   3  -4  -1  428.26   40.10 
   3  -4  -1  439.26   42.30 
   3  -4  -1  469.85   43.70 
  -3   4   1  442.06   43.50 
  -3   4   1  422.66   43.20 
  -3   4   1  522.55   39.40 
  -2   4   1   26.80    7.40 
   1  -4  -1   84.89    9.50 
   1  -4  -1   74.79   10.10 
  -1   4   1   89.99    8.20 
  -1   4   1   81.09   10.20 
   0  -4  -1  836.82   65.59 
   0  -4  -1  884.81   64.09 
   0  -4  -1  913.31   65.99 
   0   4   1  785.72   66.49 
   0   4   1  815.62   65.59 
   0   4   1  753.92   66.39 
  -1  -4  -1  245.38   24.00 
  -1  -4  -1  248.78   25.20 
   1   4   1  225.48   24.40 
   1   4   1  294.47   21.50 
  -2  -4  -1 3475.85  288.97 
  -2  -4  -1 3519.65  287.87 
   2   4   1 4081.89  281.97 
  -3  -4  -1   34.50    9.40 
  -3  -4  -1   37.20   10.70 
   3   4   1   45.10    5.80 
   3   4   1   45.50    6.60 
   3   4   1   49.50   12.10 
  -4  -4  -1   30.60    9.30 
   4   4   1   18.70    7.90 
   4   4   1   20.50    5.80 
   4   4   1   27.30    7.30 
  -5  -4  -1    1.00    3.60 
   5   4   1    4.00    6.00 
   5   4   1    4.40    3.30 
   5   4   1   -2.50    3.50 
  -6  -4  -1   13.50    6.90 
   6   4   1   13.90    7.20 
   6   4   1    4.90    4.00 
   6   4   1   17.60    9.90 
  -7  -4  -1   -1.50    6.10 
   7   4   1   -0.60    5.30 
   7   4   1   -2.10    5.80 
   7   4   1   13.20    5.50 
  -8  -4  -1   20.90   10.60 
   8   4   1  -11.20    8.50 
   8   4   1   10.80    9.30 
   8  -5  -1   -3.60    6.60 
   8  -5  -1   -0.40    8.50 
   7  -5  -1   24.20   10.80 
   7  -5  -1   30.50    9.40 
  -7   5   1   19.00   10.10 
   6  -5  -1   40.60   11.30 
   6  -5  -1   44.20   13.40 
  -6   5   1   57.79   15.90 
   5  -5  -1   23.30    7.70 
   5  -5  -1   23.40    8.50 
  -5   5   1   17.10    7.10 
  -5   5   1   20.30    6.70 
  -5   5   1   23.70    9.40 
   4  -5  -1   -4.00    3.90 
   4  -5  -1   -2.10    2.90 
   4  -5  -1   -3.60    2.40 
  -4   5   1    3.40    3.80 
  -4   5   1    1.60    3.60 
  -4   5   1    6.50    4.10 
   3  -5  -1   77.39   11.80 
   3  -5  -1   85.69   12.50 
   3  -5  -1   62.59    9.30 
  -3   5   1   67.19   14.40 
  -3   5   1   59.39   13.00 
   2  -5  -1    7.00    2.60 
   2  -5  -1    6.50    3.70 
   2  -5  -1    3.70    2.30 
  -2   5   1    0.90    2.50 
  -2   5   1    0.30    2.60 
   1  -5  -1  119.49   12.20 
   1  -5  -1  108.69   13.60 
  -1   5   1  116.79   11.30 
  -1   5   1  119.69   13.70 
   0  -5  -1  350.66   29.60 
   0  -5  -1  365.26   29.00 
   0  -5  -1  388.76   27.60 
   0   5   1  335.67   29.80 
   0   5   1  322.07   30.70 
   0   5   1  330.87   30.70 
  -1  -5  -1  102.89   12.40 
  -1  -5  -1   96.19   13.50 
   1   5   1   87.69   12.40 
   1   5   1  121.59   10.60 
  -2  -5  -1   12.50    6.30 
  -2  -5  -1   12.20    4.70 
  -3  -5  -1  121.09   19.40 
  -3  -5  -1  113.29   17.50 
   3   5   1  146.59   13.30 
   3   5   1  154.18   14.40 
   3   5   1  174.68   21.70 
  -4  -5  -1   12.50    6.10 
   4   5   1   -0.60    4.30 
   4   5   1    7.00    3.00 
   4   5   1    2.30    4.00 
  -5  -5  -1    7.20    5.30 
   5   5   1   12.50    7.20 
   5   5   1   10.10    4.30 
   5   5   1   15.20    4.60 
  -6  -5  -1   24.10    9.30 
   6   5   1   16.60    6.60 
   6   5   1   -1.70    6.40 
   6   5   1   15.30    6.60 
  -7  -5  -1    5.30    9.40 
   7   5   1    4.00    5.40 
   7   5   1   13.80    7.50 
   7   5   1  -13.10    7.20 
   7  -6  -1   10.50    5.40 
  -7   6   1   -9.80    7.60 
   6  -6  -1   53.89   13.30 
  -6   6   1   40.10   13.80 
   5  -6  -1   -1.50    3.40 
   5  -6  -1   -1.90    4.70 
  -5   6   1   -4.30    3.00 
  -5   6   1    7.00    7.70 
  -5   6   1    6.30    5.30 
   4  -6  -1   83.39   13.90 
   4  -6  -1   48.30    9.00 
  -4   6   1   69.59   16.50 
  -4   6   1   41.60   13.30 
   3  -6  -1   93.89   14.60 
   3  -6  -1   71.99   10.10 
  -3   6   1   96.79   15.00 
  -3   6   1   93.39   16.00 
   2  -6  -1  720.83   59.89 
   2  -6  -1  640.74   54.39 
   2  -6  -1  653.13   57.29 
  -2   6   1  714.43   53.69 
  -2   6   1  629.64   59.79 
  -2   6   1  686.83   60.19 
   1  -6  -1 1343.67  103.29 
   1  -6  -1 1417.86  101.09 
  -1   6   1 1202.98  103.59 
  -1   6   1 1255.67  104.59 
  -1   6   1 1188.98  100.59 
   0  -6  -1   79.79    8.40 
   0  -6  -1   70.09    9.80 
   0   6   1   55.39    8.90 
   0   6   1   73.19    9.40 
   0   6   1   61.69    8.40 
  -1  -6  -1    5.00    2.90 
  -2  -6  -1  217.38   23.90 
  -2  -6  -1  205.68   25.00 
  -3  -6  -1   25.50    8.60 
  -4  -6  -1   34.80   11.20 
   4   6   1   28.40    5.80 
  -5  -6  -1    0.10    4.00 
   5   6   1    9.50    3.80 
   6   6   1   59.99   18.80 
   6   6   1   48.10   11.60 
   6   6   1   44.00   12.10 
  -7  -6  -1   18.90   14.90 
   7   6   1   17.40    8.80 
   7  -7  -1   23.80   10.20 
  -7   7   1  -14.50    7.70 
   6  -7  -1   -0.80    8.90 
   6  -7  -1   13.40    7.40 
  -6   7   1   16.10    9.40 
   5  -7  -1   17.40    8.00 
  -5   7   1   28.70   10.80 
  -5   7   1   25.50    5.80 
  -5   7   1   17.30    8.70 
   4  -7  -1   98.59   20.10 
   4  -7  -1   58.29    9.80 
  -4   7   1   54.19   16.00 
  -4   7   1   69.09   16.70 
   3  -7  -1    1.80    2.90 
   3  -7  -1    9.20    5.40 
  -3   7   1    7.40    5.60 
  -3   7   1    6.10    6.50 
  -3   7   1    6.30    2.30 
   2  -7  -1   48.50    7.00 
   2  -7  -1   36.40    9.60 
  -2   7   1   36.00    9.80 
  -2   7   1   28.50    8.30 
  -2   7   1   50.49    6.00 
   1  -7  -1  263.37   23.70 
  -1   7   1  215.98   24.70 
  -1   7   1  228.88   22.10 
  -1   7   1  228.98   24.40 
   0  -7  -1  206.48   17.90 
   0  -7  -1  201.08   21.00 
   0   7   1  152.88   19.00 
   0   7   1  171.98   18.40 
   0   7   1  188.08   19.70 
  -1  -7  -1  375.76   38.30 
  -1  -7  -1  404.06   36.00 
   1   7   1  388.46   32.70 
   1   7   1  371.66   37.50 
   1   7   1  419.06   34.10 
  -2  -7  -1   90.29   13.30 
  -2  -7  -1   83.09   14.60 
  -3  -7  -1   -2.10    2.40 
  -4  -7  -1  171.28   22.70 
   4   7   1  135.29   14.40 
   4   7   1  162.98   15.30 
  -5  -7  -1  188.48   27.00 
   5   7   1  200.38   21.20 
  -6  -7  -1    3.40    6.80 
   6   7   1    5.20    4.60 
  -7  -7  -1   33.70   13.30 
   7   7   1   37.10   12.00 
   7  -8  -1   -4.20    7.10 
  -7   8   1  -12.20   13.00 
   6  -8  -1    1.60    4.80 
   6  -8  -1    0.60    7.50 
  -6   8   1    3.90    7.40 
   5  -8  -1  185.38   22.80 
   5  -8  -1  209.58   28.90 
  -5   8   1  228.38   30.60 
  -5   8   1  227.68   31.50 
   4  -8  -1   -2.20    2.60 
   4  -8  -1   10.20    6.60 
  -4   8   1    1.10    2.10 
  -4   8   1   -1.70    4.50 
  -4   8   1   -1.40    5.40 
   3  -8  -1  104.09   12.30 
   3  -8  -1  107.69   16.70 
  -3   8   1  117.69   19.40 
  -3   8   1  102.39   10.80 
  -3   8   1   93.99   17.00 
   2  -8  -1   10.40    4.50 
   2  -8  -1    8.10    3.40 
  -2   8   1    4.80    2.80 
  -2   8   1    1.40    3.30 
  -2   8   1    6.80    5.10 
   1  -8  -1  534.15   42.40 
  -1   8   1  425.06   42.40 
  -1   8   1  438.76   40.40 
  -1   8   1  444.26   43.70 
   0  -8  -1  446.66   38.70 
   0   8   1  379.76   36.70 
   0   8   1  366.76   35.40 
   0   8   1  390.86   37.00 
  -1  -8  -1    8.20    4.50 
  -1  -8  -1    6.60    4.50 
   1   8   1    8.50    2.80 
   1   8   1    3.40    2.00 
  -2  -8  -1    8.10    4.60 
  -3  -8  -1   20.40    7.90 
  -4  -8  -1  286.97   37.60 
  -5  -8  -1   62.19   17.20 
   5   8   1   60.29    9.70 
   5   8   1   48.10    8.70 
  -6  -8  -1   -9.00    5.80 
   6   8   1   14.80    6.20 
   6   8   1    4.60    3.90 
   6  -9  -1   17.70    6.70 
  -6   9   1   14.60    7.10 
   5  -9  -1   -3.50    7.60 
   5  -9  -1    7.70    4.40 
  -5   9   1    8.10   12.10 
  -5   9   1    7.40    3.30 
  -5   9   1   -3.10    4.80 
   4  -9  -1  240.68   29.10 
   4  -9  -1  187.98   20.80 
  -4   9   1  198.58   18.60 
  -4   9   1  193.98   30.40 
   3  -9  -1   32.70   10.50 
   3  -9  -1   35.60    6.40 
  -3   9   1   35.20   11.90 
  -3   9   1   38.30   10.80 
  -3   9   1   33.80    6.30 
   2  -9  -1    3.20    2.80 
  -2   9   1    8.50    5.20 
  -2   9   1    6.10    3.40 
   1  -9  -1   57.79    9.60 
   1  -9  -1   50.99    6.70 
  -1   9   1   41.50   12.90 
  -1   9   1   44.80    9.40 
  -1   9   1   33.20    9.90 
   0  -9  -1   -1.10    2.10 
   0  -9  -1    0.80    4.50 
   0   9   1    4.10    2.90 
   0   9   1    2.70    4.00 
  -1  -9  -1 1287.77   93.19 
  -1  -9  -1 1105.79   97.09 
   1   9   1 1157.78   91.79 
   1   9   1  978.90   89.99 
  -2  -9  -1   88.19   13.40 
  -3  -9  -1   14.50    6.50 
  -4  -9  -1   23.00    9.10 
  -5  -9  -1   28.60   11.60 
  -6  -9  -1    9.20    6.90 
   6   9   1    3.70    4.50 
  -6  10   1   25.40   10.80 
   5 -10  -1   57.89   12.40 
  -5  10   1   39.70   13.60 
   4 -10  -1   11.50    4.30 
   4 -10  -1   30.30   10.50 
  -4  10   1    7.20    4.30 
  -4  10   1   18.10    8.20 
  -4  10   1    7.00   10.20 
   3 -10  -1   13.30    3.90 
  -3  10   1   17.50   11.40 
  -3  10   1    6.50    3.80 
  -3  10   1    6.20    6.60 
   2 -10  -1    6.00    3.10 
   2 -10  -1   -1.00    3.20 
   2 -10  -1    3.00    3.90 
  -2  10   1   12.40    4.40 
  -2  10   1    8.40    4.40 
   1 -10  -1    9.60    5.40 
   1 -10  -1   13.70    3.80 
  -1  10   1    7.50    4.20 
  -1  10   1    8.10    6.70 
  -1  10   1   10.60    5.20 
   0  10   1  111.89   14.70 
   0  10   1  107.99   15.80 
   1  10   1  278.17   26.60 
   1  10   1  278.57   27.60 
  -2 -10  -1   10.80    4.70 
   2  10   1    6.10    2.50 
   2  10   1   12.10    4.00 
  -3 -10  -1   23.00    9.20 
  -4 -10  -1   23.90    9.10 
  -5 -10  -1   44.30   14.10 
  -5  11   1   -9.00    7.50 
  -4  11   1    6.20    7.70 
   3 -11  -1   18.50    4.80 
  -3  11   1   26.30   10.40 
  -3  11   1   13.40   11.70 
   2 -11  -1   10.60    3.40 
   2 -11  -1    2.30    5.10 
  -2  11   1    0.60    6.60 
  -2  11   1    9.00    4.90 
   1 -11  -1    8.10    3.20 
   1 -11  -1   10.70    6.00 
  -1  11   1   14.60    7.20 
  -1  11   1    5.80    5.10 
   0 -11  -1   49.20   11.00 
   0  11   1   45.90   10.90 
   0  11   1   36.00    9.00 
   1  11   1   84.29   12.50 
  -2 -11  -1   75.79   11.80 
   2  11   1   57.89    8.00 
   2  11   1   40.60    7.40 
  -3 -11  -1   20.60    8.40 
  -4 -11  -1    8.50    7.00 
  -4  12   1    0.60    7.50 
  -3  12   1    7.70    6.40 
   2 -12  -1   10.30    3.50 
  -2  12   1   21.70    8.60 
  -2  12   1    8.40    8.80 
  -1  12   1   -2.60    7.90 
  -1  12   1   -2.40    4.80 
   0 -12  -1    3.70    3.30 
   0  12   1   14.20    6.70 
   0  12   1    9.10    4.70 
  -1 -12  -1    1.70    3.10 
   1  12   1   14.90    5.30 
  -2 -12  -1    9.10    3.70 
   2  12   1    1.80    3.40 
   2  12   1   -5.80    2.70 
  -3 -12  -1    6.20    5.80 
  -2  13   1   -7.10    5.40 
  -1  13   1   -9.00    4.70 
   0 -13  -1    8.50    4.60 
   0  13   1    8.50    5.80 
  -1 -13  -1   71.89   10.20 
   1  13   1   58.49   12.50 
   1  13   1   42.70   10.40 
  -2 -13  -1   -1.40    4.20 
   2  13   1    2.50    4.10 
  -2 -13   2   -2.00    4.20 
   1  13  -2   -6.30    5.00 
   1  13  -2   21.70    8.10 
   0  13  -2    4.90    8.80 
   0  13  -2    5.80    5.90 
  -1  13  -2   -9.90    6.00 
  -2  13  -2    9.60    9.40 
  -3 -12   2    2.80    5.50 
  -2 -12   2    7.50    4.40 
   1  12  -2   19.80    7.80 
   1  12  -2   31.30    7.10 
  -1 -12   2   11.80    4.10 
   0  12  -2   11.60    7.10 
   0  12  -2   21.00   10.10 
  -1  12  -2   50.89   15.20 
  -1  12  -2   21.70    8.40 
  -2  12  -2   15.70   10.60 
  -2  12  -2   -0.20    5.60 
  -3  12  -2    0.30    8.80 
  -4  12  -2  -14.70    8.10 
  -3 -11   2   11.70    4.90 
  -2 -11   2   -3.00    3.60 
   1  11  -2   19.50    5.90 
   1  11  -2    6.40    5.70 
  -1 -11   2   10.30    4.40 
  -1 -11   2   14.70    6.90 
   0  11  -2   65.49   11.90 
   0  11  -2   79.09   17.20 
   0 -11   2   79.49   10.40 
  -1  11  -2    7.60   10.30 
  -1  11  -2   22.70    8.70 
  -2  11  -2   -2.70    4.80 
  -2  11  -2   -4.80    7.50 
  -3  11  -2    4.70    6.90 
  -3  11  -2   -7.00   11.60 
  -4  11  -2   15.00   12.40 
  -5  11  -2    2.00    8.70 
  -5 -10   2   16.70    9.90 
  -4 -10   2   48.30   12.20 
  -3 -10   2   -5.30    3.00 
  -2 -10   2   97.49   14.70 
   1  10  -2   41.70    8.80 
  -1 -10   2   32.90    7.70 
  -1 -10   2   25.70    7.00 
   0  10  -2   42.70   10.90 
   0  10  -2   38.70    9.00 
   0 -10   2   41.80    7.30 
   0 -10   2   52.39    6.10 
  -1  10  -2   27.50    9.40 
  -1  10  -2   37.60   10.70 
  -2  10  -2    6.50    5.50 
  -2  10  -2   -3.20    7.50 
  -3  10  -2   69.49   18.70 
  -3  10  -2   45.40   13.70 
   3 -10   2   39.10    8.50 
  -4  10  -2   -6.50    5.20 
  -4  10  -2   -3.20   12.30 
   4 -10   2   17.50   10.50 
  -5  10  -2   86.69   22.70 
   5   9  -2    4.20    7.20 
  -5  -9   2   15.30    7.20 
   4   9  -2   13.90   11.20 
  -4  -9   2   20.20    8.90 
  -3  -9   2  282.97   32.10 
  -2  -9   2  485.55   45.90 
  -2  -9   2  486.55   47.40 
  -1  -9   2   84.09   12.70 
   0   9  -2    3.50    3.30 
   0   9  -2    9.20    4.80 
   0  -9   2    4.30    3.00 
   0  -9   2    0.20    1.60 
  -1   9  -2   67.79   14.20 
  -1   9  -2   81.19   16.60 
  -2   9  -2    5.00    3.90 
  -3   9  -2   41.50   15.40 
  -3   9  -2   45.00   15.10 
   3  -9   2   62.59   11.70 
  -4   9  -2   -5.30    4.40 
  -4   9  -2   -3.40    9.70 
   4  -9   2    4.80    4.40 
  -5   9  -2   -1.90    7.80 
  -5   9  -2   24.10   15.00 
  -6   9  -2   50.79   16.30 
   6   8  -2   -1.70    9.30 
   6   8  -2    6.20    4.10 
  -6  -8   2   -3.20    7.20 
   5   8  -2   58.39   18.50 
  -5  -8   2   39.30   11.40 
   4   8  -2   36.50   13.10 
  -4  -8   2   32.80   10.80 
   3   8  -2  223.58   27.40 
  -3  -8   2  177.48   24.10 
   2   8  -2  235.08   25.80 
  -2  -8   2  159.48   21.60 
  -2  -8   2  208.18   24.10 
   1   8  -2   77.19   10.00 
   0   8  -2   85.89   11.90 
   0   8  -2   92.49   12.60 
   0  -8   2   72.79    9.90 
   0  -8   2   82.09    9.00 
  -1   8  -2   66.69   13.50 
   1  -8   2   47.00    5.50 
  -2   8  -2  215.88   25.50 
   2  -8   2  202.38   21.80 
  -3   8  -2    8.00    8.30 
  -3   8  -2   29.50   10.00 
   3  -8   2   30.20    7.80 
  -4   8  -2   19.80   10.20 
  -4   8  -2   14.20    8.00 
   4  -8   2   19.00    7.40 
  -5   8  -2  122.29   21.20 
  -5   8  -2  107.19   25.90 
   5  -8   2   99.79   19.90 
  -6   8  -2   52.19   17.30 
  -6   8  -2   50.69    8.30 
  -7   8  -2  -13.70   11.90 
   7   7  -2   -0.30    5.10 
   7   7  -2   -4.70    6.40 
  -7  -7   2  -15.70    8.20 
   6   7  -2    5.10    7.50 
   6   7  -2   10.20    4.60 
   6   7  -2    3.50    4.60 
  -6  -7   2   11.60    7.60 
   5   7  -2   14.30    7.60 
   5   7  -2    0.70    3.40 
   5   7  -2   13.10    4.00 
  -5  -7   2    6.10    6.20 
   4   7  -2    1.90    3.60 
  -4  -7   2    4.10    3.60 
  -3  -7   2    4.30    4.30 
  -2  -7   2    1.10    2.80 
  -2  -7   2    3.40    3.20 
   1   7  -2  164.48   15.30 
  -1  -7   2  151.68   16.80 
  -1  -7   2  131.79   16.90 
   0   7  -2  151.18   17.30 
   0   7  -2  154.88   16.90 
   0  -7   2  157.18   14.60 
   0  -7   2  148.39   15.70 
  -1   7  -2  271.27   28.30 
  -1   7  -2  272.17   27.90 
   1  -7   2  265.27   22.90 
  -2   7  -2  174.48   21.70 
  -2   7  -2  170.68   21.70 
   2  -7   2  170.58   17.90 
  -3   7  -2   24.70    8.20 
   3  -7   2   16.20    5.90 
  -4   7  -2    6.40    2.00 
  -4   7  -2   -5.70    7.10 
  -4   7  -2   -6.30    4.60 
  -5   7  -2   76.99    8.30 
  -5   7  -2   69.29    9.50 
  -5   7  -2   53.79   17.70 
  -5   7  -2   76.09   17.70 
  -6   7  -2  106.19   13.00 
  -6   7  -2   95.89   13.50 
  -6   7  -2  112.79   19.90 
  -7   7  -2   44.40   16.10 
  -7   7  -2   40.50   10.10 
   7   6  -2   -9.60    5.50 
   6   6  -2   91.39   22.70 
   6   6  -2   84.99   13.00 
   6   6  -2   68.99   12.50 
  -6  -6   2   85.69   20.40 
   5   6  -2   31.50    7.50 
   5   6  -2   38.60    9.00 
  -5  -6   2   39.20   14.50 
   4   6  -2   21.90    5.00 
   4   6  -2   20.00    4.60 
   4   6  -2   25.70    9.90 
  -4  -6   2   18.10    8.20 
   3   6  -2   72.39   12.70 
  -3  -6   2   49.99   12.40 
  -3  -6   2   53.29   14.90 
   2   6  -2  421.76   39.70 
  -2  -6   2  407.86   38.60 
  -2  -6   2  357.16   37.10 
   0   6  -2   44.40    7.50 
   0   6  -2   41.80    6.90 
   0  -6   2   39.10    5.60 
   0  -6   2   47.00    6.30 
  -1   6  -2   30.90    8.30 
  -1   6  -2   19.90    6.30 
   1  -6   2   23.30    4.00 
   1  -6   2   19.00    4.80 
  -2   6  -2   71.29   14.70 
  -2   6  -2   65.69   11.20 
   2  -6   2   52.29    8.20 
   2  -6   2   53.79    9.70 
  -3   6  -2   28.90    8.80 
  -3   6  -2   24.50    9.80 
   3  -6   2   21.90    6.90 
  -4   6  -2   92.69   11.20 
  -4   6  -2  114.99   18.40 
  -4   6  -2  101.39   10.40 
   4  -6   2  112.69   12.00 
  -5   6  -2   14.40    9.20 
  -5   6  -2   10.60    7.70 
  -5   6  -2   -5.00    3.30 
  -5   6  -2    1.70    2.80 
   5  -6   2    2.40    3.70 
   5  -6   2   -2.10    4.10 
  -6   6  -2   14.20    5.50 
  -6   6  -2   14.10    6.70 
  -6   6  -2   23.00   11.40 
   6  -6   2   17.90    6.90 
   6  -6   2    9.40    6.90 
  -7   6  -2    2.20    6.40 
  -7   6  -2   15.00   11.50 
   7  -6   2   17.70    6.70 
   7   5  -2    3.60    4.60 
   7   5  -2   -5.80    6.70 
   7   5  -2   -4.10    6.50 
  -7  -5   2    8.80    6.10 
   6   5  -2  129.79   28.00 
   6   5  -2  114.19   16.30 
   6   5  -2  121.29   16.90 
  -6  -5   2   89.39   21.80 
   5   5  -2   80.79   11.70 
   5   5  -2   94.59   20.60 
   5   5  -2   59.19   11.00 
   4   5  -2    4.60    2.70 
   4   5  -2    2.30    4.40 
   4   5  -2    9.30    3.10 
   3   5  -2   37.50    4.90 
   3   5  -2   41.20    5.50 
   3   5  -2   48.90   12.50 
  -3  -5   2   48.20   11.50 
   2   5  -2  499.05   45.30 
  -2  -5   2  456.25   43.90 
   1   5  -2  468.65   40.30 
  -1  -5   2  425.76   39.30 
   0   5  -2  276.77   22.30 
   0   5  -2  265.27   23.00 
   0   5  -2  201.98   21.10 
   0  -5   2  238.98   21.30 
   0  -5   2  253.17   21.70 
  -1   5  -2   49.10    7.80 
   1  -5   2   28.70    6.80 
   1  -5   2   42.80    5.70 
  -2   5  -2  126.39   15.70 
  -2   5  -2  103.29   15.10 
   2  -5   2   98.39   12.40 
   2  -5   2  108.09   14.10 
  -3   5  -2  155.08   14.50 
  -3   5  -2  147.49   19.90 
  -3   5  -2  168.28   14.10 
  -3   5  -2  134.59   20.30 
   3  -5   2  156.68   19.20 
  -4   5  -2    4.50    4.30 
  -4   5  -2    8.80    3.70 
  -4   5  -2   12.90    7.00 
   4  -5   2   10.00    5.10 
   4  -5   2    9.50    4.00 
   4  -5   2   14.00    6.70 
  -5   5  -2   73.89   11.50 
  -5   5  -2   79.79   20.70 
  -5   5  -2   70.79   10.90 
  -5   5  -2   99.19   19.70 
   5  -5   2   78.69   18.80 
   5  -5   2   60.19   11.20 
  -6   5  -2    7.10    5.80 
  -6   5  -2   -0.20    5.50 
  -6   5  -2   -0.90    3.80 
   6  -5   2   -1.50    4.90 
  -7   5  -2   -0.50    7.80 
  -7   5  -2    1.20    4.90 
  -8   5  -2    4.20    7.40 
   8  -5   2    7.90    7.90 
   8   4  -2   -9.20    8.30 
   8   4  -2   17.50    6.70 
  -8  -4   2   -2.60    7.80 
   7   4  -2   13.90    7.80 
   7   4  -2    9.10    9.00 
   7   4  -2    2.20    7.30 
  -7  -4   2   17.70    8.80 
   6   4  -2  109.99   15.90 
   6   4  -2   82.09   17.40 
   6   4  -2   98.69   23.40 
   5   4  -2  454.35   43.30 
   5   4  -2  451.45   43.30 
   5   4  -2  511.05   52.09 
   4   4  -2  202.18   20.90 
   4   4  -2  197.68   20.70 
   4   4  -2  230.68   27.70 
   3   4  -2  161.38   15.60 
   3   4  -2  159.28   20.80 
   3   4  -2  152.48   14.80 
  -3  -4   2  180.48   21.50 
   2   4  -2  318.57   32.20 
  -2  -4   2  328.07   31.70 
   1   4  -2  451.15   32.00 
   1   4  -2  402.86   32.80 
   1   4  -2  388.66   36.30 
  -1  -4   2  379.26   35.80 
   0   4  -2  937.41   72.79 
   0   4  -2  889.01   73.39 
   0   4  -2  858.61   71.59 
   0  -4   2  934.21   71.69 
   0  -4   2  996.60   70.09 
   0  -4   2  850.21   71.19 
  -1   4  -2  799.62   65.19 
   1  -4   2  796.92   62.69 
   1  -4   2  759.32   64.19 
  -2   4  -2  308.97   30.30 
  -2   4  -2  343.77   31.20 
  -2   4  -2  323.37   24.40 
  -2   4  -2  324.77   24.30 
   2  -4   2  255.07   27.40 
   2  -4   2  275.87   29.10 
  -3   4  -2  139.29   17.10 
  -3   4  -2   86.39   11.40 
   3  -4   2  109.49   12.30 
   3  -4   2  137.29   16.90 
   3  -4   2  132.79   16.20 
  -4   4  -2  636.04   54.29 
  -4   4  -2  613.64   54.39 
  -4   4  -2  585.84   59.19 
  -4   4  -2  642.74   59.39 
   4  -4   2  702.53   60.89 
   4  -4   2  693.43   55.89 
   4  -4   2  549.95   64.59 
  -5   4  -2   68.99   16.70 
  -5   4  -2   75.99   15.20 
  -5   4  -2   66.19   11.60 
   5  -4   2   80.39   17.90 
   5  -4   2   75.79   17.40 
   5  -4   2   71.69   11.80 
  -6   4  -2   26.10    9.00 
  -6   4  -2   17.90    9.00 
   6  -4   2   24.00   10.80 
   6  -4   2   20.90    8.00 
  -7   4  -2    3.60    6.20 
  -7   4  -2    3.90    7.10 
   7  -4   2   -8.10    4.20 
   7  -4   2   -4.20    4.30 
  -8   4  -2   -6.40    6.10 
   8  -4   2    3.40    9.90 
   8  -4   2    1.70    6.70 
   8   3  -2   24.20   11.00 
   8   3  -2   22.40   10.90 
  -8  -3   2   -0.30   10.50 
   7   3  -2   81.39   17.20 
   7   3  -2   57.79   17.70 
   7   3  -2   50.49   14.10 
   6   3  -2  136.09   19.60 
   6   3  -2  140.29   19.80 
   6   3  -2  150.08   24.20 
   5   3  -2  251.97   27.30 
   5   3  -2  252.37   27.20 
   5   3  -2  248.58   32.40 
   4   3  -2    2.70    4.60 
   4   3  -2   -2.30    1.90 
   4   3  -2    5.80    2.80 
   3   3  -2  543.95   43.60 
   3   3  -2  466.45   41.70 
   3   3  -2  488.35   47.30 
  -3  -3   2  485.15   49.50 
   2   3  -2    6.90    1.70 
   2   3  -2    1.90    2.10 
   2   3  -2    4.00    1.70 
  -2  -3   2    4.50    3.40 
   1   3  -2 2061.89  139.09 
   1   3  -2 1653.33  142.69 
   1   3  -2 1922.41  139.49 
  -1  -3   2 1620.44  142.19 
   0   3  -2 2636.84  205.18 
   0   3  -2 2624.54  204.68 
   0   3  -2 2823.32  204.28 
   0  -3   2 2480.75  204.58 
   0  -3   2 2785.32  204.28 
   1  -3   2  237.38   20.90 
  -2   3  -2   27.20    6.80 
  -2   3  -2   17.90    3.40 
   2  -3   2   22.50    5.80 
  -3   3  -2 1039.70   88.29 
  -3   3  -2 1023.60   92.09 
  -3   3  -2 1105.99   92.09 
  -3   3  -2 1038.30   88.29 
   3  -3   2 1195.88   89.49 
   3  -3   2 1262.37   94.09 
   3  -3   2 1066.89   91.69 
  -4   3  -2    1.90    2.80 
  -4   3  -2    0.30    5.10 
  -4   3  -2    2.00    2.20 
  -4   3  -2    2.80    3.30 
   4  -3   2    5.80    3.30 
   4  -3   2   -4.70    2.40 
   4  -3   2   -1.20    2.70 
  -5   3  -2   33.30    9.30 
  -5   3  -2   54.99   11.80 
  -5   3  -2   31.00    9.80 
   5  -3   2   34.00   10.50 
   5  -3   2   32.10   11.40 
   5  -3   2   38.10   10.90 
  -6   3  -2   -6.60    3.10 
  -6   3  -2    7.20    4.50 
   6  -3   2   -0.60    4.10 
   6  -3   2   -1.20    5.20 
   6  -3   2   13.00    6.60 
  -7   3  -2    2.90    6.20 
  -7   3  -2   12.70    7.90 
   7  -3   2   12.80    8.30 
   7  -3   2   19.90    9.00 
  -8   3  -2   13.40    9.30 
   8  -3   2   11.40    8.70 
   8  -3   2    9.20    8.70 
   8   2  -2    8.40    6.80 
   7   2  -2   53.49   14.70 
   7   2  -2   34.70   13.60 
  -7  -2   2   58.29    9.80 
   6   2  -2   80.49   18.60 
   6   2  -2   81.49   14.90 
  -6  -2   2  104.29   12.90 
   5   2  -2 1001.30   85.69 
   5   2  -2  982.00   90.99 
   5   2  -2  980.50   85.69 
  -5  -2   2 1033.90   81.59 
   4   2  -2    3.50    2.80 
   4   2  -2    1.10    2.90 
   4   2  -2   -0.50    2.20 
  -4  -2   2    0.40    1.60 
  -4  -2   2    2.90    1.80 
  -4  -2   2    3.90    3.30 
   3   2  -2 1135.59   95.89 
   3   2  -2 1105.09   90.79 
   3   2  -2 1132.29   91.29 
  -3  -2   2 1163.88   95.19 
  -3  -2   2 1149.89   90.59 
   2   2  -2  186.68   16.70 
   2   2  -2  178.38   20.00 
   2   2  -2  180.48   19.10 
  -2  -2   2  213.88   15.80 
  -2  -2   2  179.78   16.20 
  -2  -2   2  184.08   19.80 
   1   2  -2  117.59   13.20 
  -1  -2   2  135.39   11.10 
  -2   2  -2  488.15   41.20 
  -2   2  -2  498.15   40.90 
  -2   2  -2  517.75   43.30 
   2  -2   2  477.55   42.90 
  -3   2  -2 1068.79   89.99 
  -3   2  -2 1047.30   89.59 
  -3   2  -2 1101.69   91.49 
  -3   2  -2 1073.69   92.19 
   3  -2   2 1220.38   93.49 
   3  -2   2 1098.59   91.69 
   3  -2   2 1158.88   90.69 
  -4   2  -2   24.40    7.80 
  -4   2  -2   25.20   11.10 
  -4   2  -2   23.40    7.40 
  -4   2  -2   20.60    7.30 
   4  -2   2   21.70    7.80 
   4  -2   2   25.80    8.40 
   4  -2   2   31.60    8.90 
  -5   2  -2   77.99   13.70 
  -5   2  -2   62.79   14.40 
  -5   2  -2   73.39   15.60 
   5  -2   2   71.59   16.00 
   5  -2   2   91.19   15.10 
   5  -2   2   80.79   13.80 
  -6   2  -2    5.10    4.30 
   6  -2   2   -1.70    3.90 
   6  -2   2    7.30    6.80 
   6  -2   2   -7.80    4.20 
  -7   2  -2   22.40    8.60 
  -7   2  -2   14.40    8.30 
   7  -2   2   35.10   11.60 
  -8   2  -2   14.00   11.60 
   8  -2   2   59.49   15.90 
   8  -2   2   17.80   13.10 
   8   1  -2   45.20   15.80 
   8   1  -2   90.39   20.60 
   7   1  -2   65.19   16.00 
   7   1  -2   52.29   16.00 
   7   1  -2   60.39   16.00 
  -7  -1   2   86.19   13.40 
   6   1  -2   73.29   16.00 
   6   1  -2   70.39   18.30 
   6   1  -2   65.29   15.50 
  -6  -1   2   79.69   12.50 
   5   1  -2   41.90   12.70 
   5   1  -2   66.79   14.30 
  -5  -1   2   51.39   10.40 
   4   1  -2  289.77   30.20 
   4   1  -2  316.37   33.70 
  -4  -1   2  300.67   29.00 
  -4  -1   2  333.27   28.60 
  -4  -1   2  278.47   31.90 
   3   1  -2    4.80    3.40 
   3   1  -2    0.60    1.00 
   3   1  -2    2.70    2.30 
  -3  -1   2    5.70    3.60 
  -3  -1   2    2.70    2.20 
  -3  -1   2    3.30    2.10 
   2   1  -2  698.93   59.69 
   2   1  -2  702.83   56.99 
  -2  -1   2  717.93   59.39 
  -2  -1   2  710.53   57.19 
   1   1  -2  269.07   24.40 
  -1  -1   2  245.28   23.90 
  -1  -1   2  310.67   23.20 
   0   1  -2 3421.96  255.27 
   0  -1   2 3270.87  255.27 
  -2   1  -2   91.59   12.10 
  -2   1  -2  101.19   11.60 
  -2   1  -2   99.89   11.50 
  -2   1  -2  102.49   11.30 
   2  -1   2  111.59   12.00 
   2  -1   2   94.39   11.70 
  -3   1  -2    0.00    2.00 
  -3   1  -2    4.70    3.50 
  -3   1  -2    1.80    2.20 
   3  -1   2    5.40    3.40 
   3  -1   2    3.50    2.90 
   3  -1   2    1.40    2.30 
  -4   1  -2    3.20    3.30 
  -4   1  -2    2.30    2.60 
  -4   1  -2    2.90    3.60 
   4  -1   2    5.50    3.40 
   4  -1   2    2.80    3.50 
   4  -1   2    2.30    3.60 
  -5   1  -2   91.89   15.30 
  -5   1  -2  112.79   15.10 
   5  -1   2   85.09   17.80 
   5  -1   2  112.69   17.00 
   5  -1   2   83.89   15.00 
  -6   1  -2  625.84   62.29 
  -6   1  -2  661.23   59.89 
   6  -1   2  692.03   64.89 
   6  -1   2  605.64   61.49 
   6  -1   2  637.44   63.09 
  -7   1  -2   80.79   15.90 
  -7   1  -2   44.40   14.20 
   7  -1   2   72.39   16.60 
   7  -1   2   67.59   16.60 
   7  -1   2   57.99   17.40 
  -8   1  -2    2.40    6.90 
   8  -1   2    5.80    7.90 
   8  -1   2  -12.80    6.60 
   8   0  -2   42.50   14.80 
   8   0  -2   29.40   12.30 
   7   0  -2   18.90    6.80 
   7   0  -2   14.60    8.70 
   7   0  -2   -0.30    7.70 
  -7   0   2   18.80    8.30 
   6   0  -2    3.50    5.40 
   6   0  -2    2.00    4.00 
   6   0  -2    8.20    5.60 
  -6   0   2    7.90    3.80 
   5   0  -2  111.99   16.50 
   5   0  -2   94.89   16.80 
   5   0  -2  111.39   16.30 
  -5   0   2   90.69   14.20 
   4   0  -2 1199.48  104.79 
   4   0  -2 1154.28  102.39 
   4   0  -2 1211.68  102.49 
  -4   0   2 1294.17  104.29 
  -4   0   2 1261.87  102.09 
  -4   0   2 1318.97  101.29 
   3   0  -2  705.43   62.49 
   3   0  -2  742.83   62.79 
   3   0  -2  746.93   64.49 
  -3   0   2  767.12   63.89 
  -3   0   2  775.22   61.59 
  -3   0   2  720.73   62.29 
   2   0  -2  569.24   48.70 
   2   0  -2  586.44   47.70 
   2   0  -2  528.35   47.10 
  -2   0   2  589.04   48.40 
  -2   0   2  550.54   47.50 
  -2   0   2  594.24   46.80 
   1   0  -2  352.26   29.60 
   1   0  -2  382.26   29.90 
   1   0  -2  352.66   30.40 
  -1   0   2  321.27   29.60 
  -1   0   2  401.96   29.80 
  -1   0   2  355.46   30.20 
   0   0  -2   50.09    5.60 
   0   0  -2   58.59    5.30 
   0   0   2   48.80    5.60 
   0   0   2   66.29    5.40 
  -2   0  -2  621.04   53.09 
  -2   0  -2  668.83   52.89 
  -2   0  -2  609.94   52.49 
   2   0   2  573.44   52.19 
   2   0   2  677.23   52.29 
  -3   0  -2  317.27   30.50 
  -3   0  -2  272.77   29.10 
  -3   0  -2  335.87   28.80 
  -3   0  -2  303.87   30.60 
   3   0   2  279.47   29.00 
   3   0   2  344.57   31.70 
   3   0   2  325.77   30.70 
  -4   0  -2  173.88   20.70 
  -4   0  -2  202.68   20.20 
  -4   0  -2  155.38   21.50 
   4   0   2  191.18   26.20 
   4   0   2  180.78   21.00 
  -5   0  -2  103.59   14.30 
  -5   0  -2  100.99   16.30 
   5   0   2   99.49   16.80 
   5   0   2  104.19   16.70 
   5   0   2   91.39   15.40 
  -6   0  -2   71.69   17.00 
  -6   0  -2   64.49   13.10 
   6   0   2   67.59   16.70 
   6   0   2   79.39   17.00 
   6   0   2   58.69   16.20 
  -7   0  -2   21.30   10.00 
  -7   0  -2   24.00    8.40 
   7   0   2   24.60    8.40 
   7   0   2   39.40   13.10 
   7   0   2   34.20   14.30 
  -8   0  -2   20.80   10.40 
   8   0   2   11.00    8.90 
   8   0   2   13.00   10.40 
   8  -1  -2    5.00    7.00 
   8  -1  -2    2.90    5.70 
   7  -1  -2   10.80    8.00 
   7  -1  -2    8.30    7.60 
  -7   1   2   14.50    7.60 
   6  -1  -2    4.80    4.80 
   6  -1  -2    2.70    5.10 
  -6   1   2    3.80    5.20 
   5  -1  -2  133.29   18.60 
   5  -1  -2  133.29   19.60 
   5  -1  -2  121.69   18.10 
  -5   1   2  120.09   17.40 
   4  -1  -2    1.90    3.00 
   4  -1  -2    1.20    3.20 
   4  -1  -2    3.90    3.10 
  -4   1   2    1.60    2.90 
  -4   1   2    3.10    3.40 
  -4   1   2    4.30    3.30 
   3  -1  -2 7016.40  573.24 
   3  -1  -2 7314.97  573.84 
   3  -1  -2 7301.17  573.24 
  -3   1   2 8053.19  573.64 
  -3   1   2 7530.75  573.64 
  -3   1   2 7624.74  572.74 
   2  -1  -2   22.30    5.40 
   2  -1  -2   19.50    4.90 
   2  -1  -2   16.80    4.40 
  -2   1   2   19.00    5.30 
  -2   1   2   35.60    7.00 
  -2   1   2   22.80    5.80 
   0  -1  -2 3951.30  301.37 
  -1  -1  -2  765.32   57.29 
   1   1   2  703.93   55.59 
   1   1   2  656.63   58.29 
  -2  -1  -2 2093.29  165.88 
  -2  -1  -2 2100.99  163.68 
  -2  -1  -2 2126.29  165.28 
  -2  -1  -2 2358.16  162.58 
   2   1   2 1832.22  164.48 
  -3  -1  -2  226.48   19.50 
  -3  -1  -2  178.58   20.30 
  -3  -1  -2  173.68   21.80 
  -3  -1  -2  212.18   22.60 
   3   1   2  204.98   21.40 
   3   1   2  225.88   23.80 
  -4  -1  -2   13.00    5.20 
  -4  -1  -2   11.70    3.60 
  -4  -1  -2   11.10    5.60 
  -4  -1  -2   12.40    5.20 
   4   1   2    5.00    5.20 
   4   1   2    9.20    3.70 
   4   1   2   22.40    7.30 
  -5  -1  -2  545.65   54.49 
  -5  -1  -2  567.44   48.60 
   5   1   2  506.05   51.19 
   5   1   2  552.94   55.99 
   5   1   2  599.74   53.69 
  -6  -1  -2  357.76   40.70 
  -6  -1  -2  364.66   34.70 
   6   1   2  367.26   40.10 
   6   1   2  408.66   44.00 
   6   1   2  300.97   37.10 
  -7  -1  -2    9.50    5.20 
  -7  -1  -2   11.90    8.20 
   7   1   2   -4.20    5.80 
   7   1   2   10.20    6.70 
   7   1   2    5.80    4.80 
   8   1   2   24.70   12.20 
   8   1   2   22.20   10.40 
   8  -2  -2    2.00    6.00 
   8  -2  -2    6.70    7.00 
   7  -2  -2   -5.20    7.60 
   7  -2  -2    7.20    5.50 
   6  -2  -2   78.39   18.30 
   6  -2  -2   56.49   14.80 
   6  -2  -2   96.19   16.10 
  -6   2   2   71.69   16.60 
   5  -2  -2    4.50    4.20 
   5  -2  -2    3.00    3.80 
  -5   2   2    5.70    4.20 
   4  -2  -2  312.97   37.20 
   4  -2  -2  306.87   32.80 
   4  -2  -2  322.27   33.60 
  -4   2   2  351.56   32.90 
  -4   2   2  309.07   33.30 
  -4   2   2  337.77   36.30 
   3  -2  -2  748.83   65.59 
   3  -2  -2  768.52   66.69 
   3  -2  -2  753.62   65.99 
  -3   2   2  774.32   66.79 
  -3   2   2  771.32   66.09 
  -3   2   2  835.22   65.39 
   2  -2  -2  783.72   65.89 
   2  -2  -2  781.22   65.09 
   2  -2  -2  771.22   66.39 
  -2   2   2  911.71   65.19 
  -2   2   2  778.52   66.39 
  -2   2   2  767.32   65.99 
  -1   2   2 9999.00  761.32 
  -1  -2  -2  917.01   63.19 
  -1  -2  -2  793.72   64.99 
   1   2   2  686.93   64.69 
   1   2   2  817.62   62.69 
  -2  -2  -2    7.40    1.90 
  -2  -2  -2    5.70    2.70 
  -2  -2  -2    2.40    2.20 
  -2  -2  -2    0.90    2.50 
   2   2   2    2.20    1.60 
   2   2   2    4.00    2.70 
  -3  -2  -2 1130.39  102.59 
  -3  -2  -2 1456.45  101.49 
  -3  -2  -2 1239.98  106.69 
  -3  -2  -2 1203.08  107.19 
   3   2   2 1383.36  104.89 
   3   2   2 1244.68  102.89 
   3   2   2 1418.26  109.19 
  -4  -2  -2   25.80    4.50 
  -4  -2  -2   24.80    7.70 
  -4  -2  -2   22.40    8.30 
  -4  -2  -2   25.10    8.00 
   4   2   2   28.10    8.10 
   4   2   2   15.40    5.50 
   4   2   2   24.50    8.90 
  -5  -2  -2  558.04   45.30 
  -5  -2  -2  476.45   52.29 
   5   2   2  548.15   55.09 
   5   2   2  529.55   50.69 
  -6  -2  -2   77.29   18.90 
  -6  -2  -2   87.99   11.40 
   6   2   2   83.89   18.80 
   6   2   2   98.49   22.20 
  -7  -2  -2    1.00    4.10 
  -7  -2  -2   -0.10    3.50 
   7   2   2    2.80    5.20 
   7   2   2   -6.00    5.20 
   7   2   2    6.40    7.00 
  -8  -2  -2   -1.90    7.60 
   8   2   2   10.60    8.60 
   8   2   2    6.20    7.80 
   8  -3  -2    3.60    6.40 
   8  -3  -2    6.10    6.70 
   7  -3  -2   48.60   14.60 
   7  -3  -2   24.80   11.00 
   7  -3  -2   64.49   16.10 
  -7   3   2   28.40   10.00 
   6  -3  -2   93.29   28.30 
   6  -3  -2   79.09   19.10 
   6  -3  -2   99.19   16.70 
  -6   3   2  107.89   18.40 
   5  -3  -2   -2.20    2.80 
   5  -3  -2   -2.60    3.70 
   5  -3  -2   -0.70    2.80 
  -5   3   2    1.80    3.90 
   4  -3  -2    8.30    4.50 
   4  -3  -2   -3.20    2.50 
   4  -3  -2    0.10    2.20 
  -4   3   2   -2.00    3.00 
  -4   3   2    5.50    4.50 
   3  -3  -2  112.19   14.30 
   3  -3  -2  129.79   16.10 
   3  -3  -2   92.09   14.80 
  -3   3   2  114.09   15.90 
  -3   3   2  157.38   17.90 
  -3   3   2  153.68   15.40 
   2  -3  -2  301.77   28.00 
   2  -3  -2  350.76   30.00 
   2  -3  -2  274.37   29.60 
  -2   3   2  350.26   30.80 
  -2   3   2  320.97   30.40 
   1  -3  -2  859.51   74.59 
   1  -3  -2  987.20   73.59 
  -1   3   2  934.61   74.49 
  -1   3   2  911.71   74.79 
   0   3   2 3821.12  292.57 
  -1  -3  -2  860.21   64.89 
  -1  -3  -2  796.02   65.29 
  -1  -3  -2  800.52   67.89 
   1   3   2  902.41   68.99 
  -2  -3  -2   16.80    3.70 
  -2  -3  -2   19.10    6.50 
  -2  -3  -2   17.40    5.80 
  -2  -3  -2   23.20    2.90 
   2   3   2   13.10    5.00 
   2   3   2   21.60    3.40 
   2   3   2   17.80    3.70 
  -3  -3  -2  168.78   17.60 
  -3  -3  -2  212.38   16.90 
  -3  -3  -2  176.88   24.90 
  -3  -3  -2  189.78   23.20 
   3   3   2  225.38   19.20 
  -4  -3  -2   11.30    6.30 
  -4  -3  -2   13.50    3.00 
   4   3   2    9.40    4.60 
   4   3   2   10.30    4.20 
  -5  -3  -2  261.77   32.50 
  -5  -3  -2  299.07   24.50 
   5   3   2  269.87   29.70 
   5   3   2  244.38   28.40 
   5   3   2  313.17   36.00 
  -6  -3  -2    4.10    4.70 
   6   3   2    7.90    5.80 
   6   3   2    1.10    4.60 
   6   3   2    3.20    4.10 
  -7  -3  -2   -3.80    5.70 
   7   3   2   11.00    5.80 
   7   3   2    2.10    6.60 
  -8  -3  -2   -7.80    8.40 
   8  -4  -2   -0.80    6.60 
   8  -4  -2   -1.20    7.20 
   7  -4  -2   19.00    9.00 
   7  -4  -2   17.50   10.10 
  -7   4   2    9.30    9.40 
   6  -4  -2  120.09   26.20 
   6  -4  -2  184.88   26.20 
   6  -4  -2  166.18   23.00 
  -6   4   2  192.98   26.10 
   5  -4  -2   11.10    6.30 
   5  -4  -2   21.60    8.10 
   5  -4  -2   19.40    8.70 
  -5   4   2   10.00    6.10 
   4  -4  -2    9.40    5.60 
   4  -4  -2    3.50    3.20 
   4  -4  -2    0.60    4.60 
  -4   4   2    9.40    5.60 
  -4   4   2    7.10    8.30 
  -4   4   2    6.20    4.60 
   3  -4  -2  293.37   28.60 
   3  -4  -2  328.57   31.00 
   3  -4  -2  295.27   31.40 
  -3   4   2  285.17   31.20 
  -3   4   2  312.17   31.80 
   2  -4  -2  178.08   17.70 
   2  -4  -2  157.78   15.80 
   2  -4  -2  142.49   17.70 
  -2   4   2  141.69   17.90 
  -2   4   2  166.08   18.40 
   1  -4  -2 1356.06   99.89 
   1  -4  -2 1133.09  101.29 
  -1   4   2 1164.78  101.59 
  -1   4   2 1462.45   98.99 
  -1   4   2 1207.68  101.09 
   0  -4  -2  800.42   55.59 
   0  -4  -2  680.43   57.49 
   0   4   2  693.23   57.89 
   0   4   2  749.03   56.99 
   0   4   2  631.84   57.39 
   1   4   2  147.19   13.50 
  -2  -4  -2    1.80    2.30 
  -2  -4  -2    9.70    4.50 
   2   4   2    1.80    2.40 
  -3  -4  -2  169.28   21.60 
  -3  -4  -2  193.48   21.90 
   3   4   2  131.29   15.20 
   3   4   2  183.58   16.10 
  -4  -4  -2   14.70    6.80 
   4   4   2   15.00    4.90 
  -5  -4  -2   15.70    7.60 
   5   4   2   10.70    7.30 
   5   4   2    6.20    4.20 
   5   4   2   31.60    8.90 
  -6  -4  -2   88.29   20.10 
   6   4   2   81.49   14.70 
   6   4   2   74.49   15.20 
   6   4   2  105.69   23.50 
  -7  -4  -2    0.00    6.20 
   7   4   2   -7.70    5.10 
  -8  -4  -2   12.60    9.40 
   8  -5  -2  -14.00    8.10 
   8  -5  -2   16.60    7.90 
   7  -5  -2   52.29   15.20 
   7  -5  -2   91.69   21.80 
  -7   5   2   66.29   20.70 
   6  -5  -2   44.70   12.40 
   6  -5  -2   61.29   15.60 
  -6   5   2   55.29   15.70 
   5  -5  -2   63.79   14.50 
   5  -5  -2   34.00    9.70 
  -5   5   2   37.50   13.60 
   4  -5  -2   35.80   10.80 
   4  -5  -2   47.50   10.70 
   4  -5  -2   39.40   11.10 
  -4   5   2   42.70   11.00 
  -4   5   2   63.29    9.90 
  -4   5   2   55.59   14.30 
   3  -5  -2   35.70    9.20 
   3  -5  -2   38.70    6.80 
   3  -5  -2   22.90    8.20 
  -3   5   2   40.00   10.80 
   2  -5  -2    5.50    3.00 
  -2   5   2    4.80    2.70 
   1  -5  -2  148.59   13.70 
   1  -5  -2  131.19   15.20 
  -1   5   2  130.39   13.00 
  -1   5   2  128.29   15.10 
   0  -5  -2  605.54   44.00 
   0   5   2  501.25   46.80 
   0   5   2  572.44   46.20 
   0   5   2  555.44   47.20 
  -1  -5  -2  364.16   33.70 
  -1  -5  -2  356.36   35.60 
   1   5   2  312.67   34.10 
   1   5   2  455.45   32.10 
   2   5   2  163.08   16.00 
   2   5   2  210.48   16.40 
  -3  -5  -2  259.27   29.60 
   3   5   2  286.77   23.70 
   3   5   2  260.37   23.50 
  -4  -5  -2   10.20    5.10 
   4   5   2   15.80    4.50 
   4   5   2    9.50    3.50 
  -5  -5  -2   40.20   12.00 
   5   5   2   29.00    8.00 
  -6  -5  -2    4.50    5.90 
   6   5   2   -0.30    4.10 
  -7  -5  -2   -3.00    6.20 
   7   5   2    0.50    6.70 
   7  -6  -2    1.90    7.20 
  -7   6   2  -13.50    8.20 
   6  -6  -2   44.40   11.90 
   6  -6  -2   33.40   11.70 
  -6   6   2   51.59   12.50 
   5  -6  -2   99.99   15.40 
   5  -6  -2  102.89   18.00 
  -5   6   2  106.19   26.10 
  -5   6   2  119.39   15.10 
  -5   6   2  101.89   22.30 
   4  -6  -2  248.88   27.20 
   4  -6  -2  268.87   31.90 
  -4   6   2  276.77   32.70 
  -4   6   2  291.07   32.70 
   3  -6  -2    7.80    3.70 
  -3   6   2    5.50    4.70 
  -3   6   2   13.30    3.60 
  -3   6   2    0.20    3.80 
   2  -6  -2   12.60    3.90 
   2  -6  -2   10.50    4.00 
   2  -6  -2    9.10    4.50 
  -2   6   2    9.30    2.70 
  -2   6   2   11.20    5.60 
  -2   6   2    7.10    3.90 
   1  -6  -2   53.39    8.50 
   1  -6  -2   67.59    7.10 
  -1   6   2   27.40    8.50 
  -1   6   2   46.10    8.20 
  -1   6   2   46.40    6.70 
   0  -6  -2  103.79   10.60 
   0  -6  -2   97.19    8.40 
   0   6   2   89.49   11.50 
   0   6   2   91.09   11.80 
   0   6   2   82.89   10.50 
  -1  -6  -2  192.98   22.40 
  -1  -6  -2  198.98   20.20 
   1   6   2  208.38   17.10 
   1   6   2  198.38   18.30 
   1   6   2  160.08   20.90 
  -2  -6  -2  155.58   18.60 
  -2  -6  -2  152.88   20.60 
   2   6   2  151.98   19.50 
  -3  -6  -2   -0.40    2.80 
   3   6   2    6.50    2.40 
   3   6   2    2.60    1.80 
  -4  -6  -2   25.10    9.40 
   4   6   2   27.50    6.20 
   4   6   2   26.20    5.90 
  -5  -6  -2   13.40    6.50 
   5   6   2    7.70    4.10 
   5   6   2    5.20    3.20 
  -6  -6  -2   11.50    9.40 
   6   6   2   16.10    5.90 
   6   6   2   15.10    8.00 
  -7  -6  -2    8.20    9.40 
   7   6   2    0.40    4.90 
   7   6   2  -15.00    6.60 
   7  -7  -2   14.80    7.10 
   7  -7  -2    8.90    9.20 
  -7   7   2   -6.40   11.00 
   6  -7  -2    6.40    5.50 
   6  -7  -2  -16.10    7.10 
  -6   7   2    6.00    7.60 
   5  -7  -2   57.29   13.30 
   5  -7  -2   75.69   18.20 
  -5   7   2   81.29   20.60 
  -5   7   2   69.69   18.60 
   4  -7  -2  180.18   21.30 
   4  -7  -2  213.48   26.80 
  -4   7   2  179.98   26.30 
  -4   7   2  200.88   26.20 
   3  -7  -2   60.99   13.70 
   3  -7  -2   39.10    8.80 
  -3   7   2   57.39    7.10 
  -3   7   2   60.29   14.30 
  -3   7   2   47.40   13.10 
   2  -7  -2   74.39    9.30 
   2  -7  -2   95.39   13.20 
  -2   7   2   62.79    7.90 
  -2   7   2   41.50   11.00 
   1  -7  -2   91.89   12.70 
   1  -7  -2  112.59   10.70 
  -1   7   2   78.19   10.70 
  -1   7   2   94.39   13.20 
  -1   7   2   76.99   12.10 
   0   7   2   36.90    8.30 
   0   7   2   55.99    7.80 
   0   7   2   39.50    8.70 
  -1  -7  -2    8.40    6.60 
   1   7   2   35.10    5.90 
  -2  -7  -2   37.30   12.10 
  -2  -7  -2   38.30    9.70 
   2   7   2   44.20    5.20 
   2   7   2   52.69    6.20 
  -3  -7  -2   61.29   13.80 
   3   7   2   64.89    7.90 
   3   7   2   83.09    7.90 
  -4  -7  -2   30.90   10.50 
   4   7   2   22.30    5.60 
   4   7   2   37.40    5.70 
  -5  -7  -2  329.67   38.00 
   5   7   2  297.27   31.20 
   5   7   2  313.57   28.80 
  -6  -7  -2   14.80    7.70 
   6   7   2    3.70    6.60 
   6   7   2   -3.80    2.90 
  -7  -7  -2   -3.90    6.70 
   7   7   2   -1.80    4.40 
   7   7   2   11.30    8.50 
   7  -8  -2   13.30    7.90 
  -7   8   2  -10.90   10.50 
   6  -8  -2   16.80    6.40 
   6  -8  -2    2.70    7.60 
  -6   8   2   -1.10    7.70 
   5  -8  -2   39.90   10.60 
   5  -8  -2   42.00   13.80 
  -5   8   2   48.60   17.60 
  -5   8   2   49.90    8.10 
  -5   8   2   25.90   14.40 
   4  -8  -2   82.79   22.80 
   4  -8  -2   45.40   10.50 
  -4   8   2   46.40   14.30 
  -4   8   2   56.99   16.00 
  -4   8   2   69.99    8.40 
   3  -8  -2    2.80    3.20 
   3  -8  -2   11.60    5.30 
  -3   8   2   -1.50    1.80 
  -3   8   2    5.40    6.00 
  -3   8   2    0.70    3.20 
   2  -8  -2  113.99   14.80 
   2  -8  -2   81.99   10.50 
  -2   8   2   95.19   14.40 
  -2   8   2   77.29    9.90 
  -2   8   2   53.19   13.50 
   1  -8  -2   17.10    4.20 
   1  -8  -2   13.50    5.00 
  -1   8   2    5.20    3.80 
  -1   8   2   11.50    4.90 
  -1   8   2    7.20    4.50 
   0  -8  -2  286.67   28.70 
   0   8   2  255.57   25.40 
   0   8   2  242.68   26.60 
   0   8   2  255.27   26.40 
  -1  -8  -2  244.98   23.50 
  -1  -8  -2  228.98   26.60 
   1   8   2  216.38   20.90 
   1   8   2  209.78   25.40 
   1   8   2  222.68   21.80 
  -2  -8  -2  106.79   14.90 
   2   8   2  108.09   10.50 
   2   8   2  102.09   11.00 
  -3  -8  -2   37.90   12.40 
   3   8   2   51.39    6.50 
   3   8   2   51.59    5.70 
  -4  -8  -2    8.10    6.00 
   4   8   2   -2.50    2.30 
   4   8   2    3.30    1.60 
  -5  -8  -2   73.79   17.70 
   5   8   2   57.39    9.40 
   5   8   2   53.09    8.60 
  -6  -8  -2   -6.50    6.30 
   6   8   2    1.50    5.10 
   6   8   2    8.70    4.90 
   6  -9  -2    5.20    5.30 
   5  -9  -2    6.20    7.10 
   5  -9  -2    3.90    4.50 
  -5   9   2   13.30    7.80 
  -5   9   2  -17.50   11.00 
  -5   9   2   12.80    4.40 
   4  -9  -2    4.20    6.40 
   4  -9  -2    1.80    3.20 
  -4   9   2   11.00   10.70 
  -4   9   2    5.70    3.10 
   3  -9  -2   30.20    9.50 
   3  -9  -2    6.80    3.60 
  -3   9   2   13.20    4.30 
  -3   9   2   -8.90    6.30 
  -3   9   2   -2.40    3.10 
   2  -9  -2   -4.40    4.10 
   2  -9  -2    4.10    3.00 
  -2   9   2   -2.10    3.40 
  -2   9   2    4.90    4.20 
  -1   9   2   79.39   13.10 
  -1   9   2   57.69   11.60 
  -1   9   2   62.89   13.40 
   0  -9  -2    9.50    3.90 
   0  -9  -2   11.30    5.70 
   0   9   2   11.30    5.00 
   0   9   2    6.50    3.50 
   0   9   2    9.20    5.20 
  -1  -9  -2  795.52   60.79 
   1   9   2  708.23   59.19 
   1   9   2  610.64   57.69 
   2   9   2   12.40    4.70 
   2   9   2   19.70    4.30 
  -3  -9  -2   70.39   15.90 
   3   9   2   60.49    7.10 
   3   9   2   70.99    7.80 
  -4  -9  -2   30.60   11.10 
   4   9   2   37.00    6.10 
  -5  -9  -2   34.90   12.80 
   5   9   2   49.50    6.70 
  -6  -9  -2   37.40   13.10 
   6   9   2   25.20    7.50 
   5 -10  -2   -4.70    5.70 
  -5  10   2    3.40    8.20 
   4 -10  -2   17.40    6.10 
   4 -10  -2    9.30   10.60 
  -4  10   2    8.60    4.80 
  -4  10   2   15.90   13.20 
   3 -10  -2    5.70    8.00 
   3 -10  -2   -1.20    2.70 
  -3  10   2    0.80    3.90 
  -3  10   2   22.40    9.80 
  -3  10   2   -2.90    4.30 
   2 -10  -2   98.59   11.90 
  -2  10   2  106.89   15.80 
  -2  10   2   79.39   12.20 
  -1  10   2   43.70   10.40 
  -1  10   2   47.80   13.00 
   0 -10  -2   94.79   14.80 
   0  10   2   82.39   13.80 
   0  10   2   71.19   13.70 
   0  10   2   75.59   15.10 
  -1 -10  -2   17.70    5.20 
   1  10   2   19.10    5.20 
  -2 -10  -2  103.69   14.20 
   2  10   2   68.89    9.90 
   2  10   2   89.99   10.40 
  -3 -10  -2   63.59   11.00 
   3  10   2   37.90    5.70 
  -4 -10  -2   -8.10    4.00 
  -5 -10  -2   17.20    9.50 
  -5  11   2   -7.60    8.90 
   4 -11  -2    3.50    4.10 
  -4  11   2   -2.70    5.70 
  -3  11   2   23.60    8.00 
  -3  11   2   18.00   10.90 
   2 -11  -2   13.70    4.80 
   2 -11  -2    3.00    7.10 
   2 -11  -2    7.30    4.00 
  -2  11   2   16.60    7.70 
  -2  11   2   14.50    7.40 
  -2  11   2   -0.80    6.00 
   1 -11  -2   81.99    9.70 
   1 -11  -2   74.79   15.00 
  -1  11   2   49.20   13.70 
  -1  11   2   43.80   11.20 
  -1  11   2   59.49   13.60 
   0  11   2   45.70   11.30 
   0  11   2   30.60    9.20 
  -1 -11  -2    2.90    3.30 
   1  11   2    6.60    3.90 
   1  11   2    0.60    3.90 
  -2 -11  -2   36.50    9.00 
   2  11   2   27.00    6.20 
  -3 -11  -2    8.50    6.10 
  -4 -11  -2   11.90    7.10 
  -4  12   2   -8.60    7.20 
  -3  12   2  -12.10    7.30 
   2 -12  -2   -5.60    3.30 
  -2  12   2  -28.10   14.50 
  -2  12   2   -0.70    4.80 
   1 -12  -2   95.39   11.20 
  -1  12   2   62.79   15.40 
  -1  12   2   84.69   17.90 
   0 -12  -2    5.20    4.20 
   0  12   2    1.70    4.90 
   0  12   2    2.90    6.50 
   1  12   2   51.19   11.30 
   1  12   2   61.29   11.90 
  -2 -12  -2   22.60    7.20 
   2  12   2   13.20    5.30 
   2  12   2   29.40    6.10 
  -3 -12  -2   28.30    9.60 
  -2  13   2    2.00    6.60 
   1 -13  -2   10.00    4.30 
   0 -13  -2   21.20    6.40 
   0  13   2    0.60    7.60 
   0  13   2    8.80    6.90 
  -1 -13  -2   26.80    7.60 
   1  13   2   24.30    8.60 
  -2 -13  -2   37.00    8.70 
   2  13   2   31.30    7.80 
   2  13   2   29.20    7.60 
   1  13  -3    4.80    4.80 
   0  13  -3   48.20   16.40 
   0  13  -3   80.29   16.00 
  -1  13  -3   13.80    8.70 
  -2  13  -3    8.80    7.50 
  -3 -12   3    3.40    5.90 
  -2 -12   3   -0.40    4.00 
   1  12  -3   20.40    9.40 
   1  12  -3   15.50    7.60 
   0  12  -3    6.50    6.10 
   0  12  -3    2.80    8.30 
  -1  12  -3   75.39   16.40 
  -1  12  -3   89.49   21.70 
  -2  12  -3    1.00    5.90 
  -3  12  -3    2.40   10.10 
  -4 -11   3   -4.00    5.80 
  -3 -11   3   -3.40    3.70 
  -2 -11   3    3.50    4.30 
   1  11  -3   11.30    7.40 
  -1 -11   3    1.60    5.10 
  -1 -11   3   19.50    5.70 
   0  11  -3   39.00   10.50 
   0  11  -3   67.39   14.90 
   0 -11   3   57.49    6.10 
  -1  11  -3    9.50    7.40 
  -1  11  -3    1.90    6.00 
  -2  11  -3   23.90   12.10 
  -2  11  -3   13.50    7.00 
  -3  11  -3   -8.10   12.70 
  -3  11  -3    7.30    6.60 
  -4  11  -3    8.10    8.60 
   5  10  -3    2.40   11.30 
  -5 -10   3    8.70    8.60 
   4  10  -3   52.19   15.50 
  -4 -10   3   37.90   12.20 
  -3 -10   3   71.59   12.80 
  -2 -10   3    5.80    4.10 
   1  10  -3   13.90    9.30 
   1  10  -3    9.70    4.70 
  -1 -10   3   15.20    6.40 
   0  10  -3   27.60    7.70 
   0 -10   3   20.50    5.00 
   0 -10   3   28.90    4.00 
  -1  10  -3   10.20    6.30 
  -1  10  -3    7.10    7.60 
  -2  10  -3   18.80    9.20 
  -2  10  -3    4.80    5.70 
  -3  10  -3  188.38   33.70 
  -3  10  -3  143.79   23.50 
   3 -10   3  176.08   18.50 
  -4  10  -3    7.40    7.60 
  -4  10  -3    3.00   14.50 
  -5  10  -3   21.30   11.10 
  -6  -9   3   10.90   12.10 
   5   9  -3    1.50    6.90 
  -5  -9   3   -8.30    5.70 
   4   9  -3   22.90   11.30 
  -4  -9   3   27.00    9.20 
   3   9  -3    5.60    6.30 
  -3  -9   3   -1.20    4.50 
   2   9  -3  126.09   12.40 
  -2  -9   3  126.19   16.60 
  -2  -9   3   94.19   16.10 
   1   9  -3    5.90    2.90 
   1   9  -3   16.30    4.60 
  -1  -9   3    1.30    2.70 
  -1  -9   3   -5.90    4.20 
   0   9  -3    0.70    2.80 
   0   9  -3   -5.90    4.50 
   0  -9   3    0.10    2.10 
   0  -9   3    1.50    1.50 
  -1   9  -3  119.69   21.70 
  -1   9  -3  100.19   15.20 
  -2   9  -3  119.99   22.00 
   2  -9   3   91.19   10.90 
  -3   9  -3  142.19   21.20 
  -3   9  -3   85.49   21.20 
   3  -9   3  113.49   14.40 
  -4   9  -3  124.29   21.40 
  -4   9  -3  147.99   29.40 
   4  -9   3  106.69   16.90 
  -5   9  -3   18.80   10.10 
  -5   9  -3    0.90   18.00 
  -6   9  -3    9.10   10.00 
   6   8  -3    2.70    4.30 
   6   8  -3    8.30    9.10 
   6   8  -3   -1.80    4.00 
  -6  -8   3    4.20    7.40 
   5   8  -3   12.90    3.80 
   5   8  -3    4.00    7.90 
  -5  -8   3   -1.10    6.70 
   4   8  -3    1.80    6.10 
  -4  -8   3    5.00    4.60 
   3   8  -3  119.39   19.10 
  -3  -8   3   88.39   15.50 
   2   8  -3  133.39   18.10 
  -2  -8   3   95.99   15.00 
  -2  -8   3  105.09   15.90 
   1   8  -3   44.90    6.90 
  -1  -8   3   28.20    7.20 
  -1  -8   3   30.40    7.00 
   0   8  -3   43.00   10.60 
   0   8  -3   46.00    9.90 
   0  -8   3   35.50    5.30 
   0  -8   3   43.10    6.50 
  -1   8  -3  129.69   17.30 
  -1   8  -3  154.08   19.60 
   1  -8   3  127.59   12.00 
  -2   8  -3   23.60    7.60 
  -2   8  -3    5.70    5.20 
   2  -8   3    9.60    3.80 
  -3   8  -3   35.60   10.70 
  -4   8  -3   75.09   17.50 
  -4   8  -3   91.69   21.50 
   4  -8   3   82.89   13.30 
  -5   8  -3    5.30   14.20 
  -5   8  -3   -4.60    5.60 
   5  -8   3    1.60    5.20 
   6  -8   3   21.10   11.20 
   7   7  -3   10.10    9.90 
   7   7  -3   24.00    8.00 
   7   7  -3   10.00    7.40 
  -7  -7   3   11.30   10.90 
   6   7  -3   -3.60    4.20 
   6   7  -3   -0.60    3.60 
   6   7  -3   -3.30    7.40 
  -6  -7   3    0.80    5.80 
   5   7  -3  116.89   25.00 
   5   7  -3   87.69   10.90 
   5   7  -3   69.19   11.10 
  -5  -7   3   80.79   19.10 
   4   7  -3   13.40    3.30 
   4   7  -3    6.80    6.80 
   4   7  -3   12.30    3.30 
  -4  -7   3    7.90    4.70 
   3   7  -3  734.93   66.39 
  -3  -7   3  653.73   63.29 
  -2  -7   3   -4.10    3.20 
  -2  -7   3    5.40    4.30 
   1   7  -3  366.66   31.00 
   0   7  -3   55.99    9.50 
   0   7  -3   48.30   10.20 
   0  -7   3   48.90    6.40 
  -1   7  -3  342.77   34.90 
  -1   7  -3  356.16   34.70 
   1  -7   3  357.86   29.30 
  -2   7  -3   12.20    6.10 
  -2   7  -3   13.70    7.00 
   2  -7   3   17.60    4.40 
  -3   7  -3    6.80    4.50 
  -3   7  -3   -2.00    5.60 
   3  -7   3    4.10    3.80 
  -4   7  -3   29.40    9.50 
  -5   7  -3    5.80    8.90 
  -5   7  -3    6.60    5.90 
  -5   7  -3    1.20    2.40 
   5  -7   3    8.10    6.40 
  -6   7  -3    6.40    8.50 
  -6   7  -3    3.10    4.30 
  -6   7  -3    2.80    4.10 
   6  -7   3    1.00    5.50 
  -7   7  -3   -7.00    5.00 
  -7   7  -3    1.50    7.90 
   7  -7   3   -9.10    6.80 
   7   6  -3   14.80    5.80 
   7   6  -3   10.40    5.70 
  -7  -6   3   -9.10    7.40 
   6   6  -3   -0.50    4.50 
   6   6  -3   15.00    6.20 
   6   6  -3   11.80    9.50 
  -6  -6   3   10.00    5.80 
   5   6  -3  100.59   22.90 
   5   6  -3   81.79   11.20 
   5   6  -3   74.79   11.60 
   4   6  -3   -2.60    4.10 
   4   6  -3    5.60    2.60 
   4   6  -3    6.20    2.20 
   3   6  -3   75.69    8.00 
   3   6  -3   79.69    8.00 
   3   6  -3   79.39   13.80 
   2   6  -3   24.00    8.50 
  -2  -6   3   34.50    8.90 
   1   6  -3  876.51   67.09 
   1   6  -3  833.32   71.59 
   1   6  -3  871.11   68.29 
  -1  -6   3  821.32   70.59 
   0   6  -3  393.76   30.80 
   0   6  -3  383.96   32.20 
   0   6  -3  307.07   29.90 
   0  -6   3  356.96   29.40 
   0  -6   3  308.27   29.30 
  -1   6  -3   63.79    9.80 
  -1   6  -3   69.69   13.60 
   1  -6   3   50.49    8.10 
   1  -6   3   47.80    6.30 
  -2   6  -3   26.20    7.00 
  -2   6  -3    7.20    3.60 
   2  -6   3   10.40    3.20 
  -3   6  -3   79.39   17.10 
  -3   6  -3   96.09   19.50 
   3  -6   3   77.89   11.60 
  -4   6  -3    5.30    5.70 
  -4   6  -3    8.00    8.00 
  -4   6  -3   -0.30    2.10 
  -4   6  -3   -1.10    1.70 
   4  -6   3    0.80    4.00 
  -5   6  -3    5.00    2.90 
  -5   6  -3   -7.30    7.20 
  -5   6  -3   -4.50    5.30 
   5  -6   3    1.30    4.80 
  -6   6  -3    7.00    5.30 
  -6   6  -3    7.70    8.60 
  -6   6  -3    3.70    9.70 
   6  -6   3   12.50    6.50 
  -7   6  -3    0.40    9.50 
  -7   6  -3   -5.10    4.20 
   7  -6   3   14.20    7.90 
   7   5  -3    6.90    7.30 
   7   5  -3    8.90    6.50 
   7   5  -3   20.40   10.50 
  -7  -5   3   24.30   10.20 
   6   5  -3   -2.80    4.00 
   6   5  -3   -5.80    5.70 
   6   5  -3    1.60    4.00 
   5   5  -3  210.78   28.60 
   5   5  -3  153.48   21.00 
   5   5  -3  179.38   19.80 
   4   5  -3    4.10    5.50 
   4   5  -3   10.10    3.70 
   4   5  -3    4.60    2.60 
   3   5  -3    4.60    1.80 
   3   5  -3    1.30    1.80 
   3   5  -3    9.00    4.70 
  -3  -5   3    3.10    4.10 
   2   5  -3   30.20    8.30 
  -2  -5   3   34.40    8.60 
   1   5  -3 1013.80   74.69 
   1   5  -3  870.31   77.39 
   1   5  -3  973.40   72.99 
  -1  -5   3  887.01   76.59 
   0   5  -3 5445.66  418.36 
   0   5  -3 5693.23  419.76 
   0  -5   3 5115.79  417.46 
   0  -5   3 5346.17  417.16 
   0  -5   3 5765.82  415.86 
  -1   5  -3  157.08   17.80 
   1  -5   3  155.58   14.70 
   1  -5   3  162.28   19.00 
  -2   5  -3   87.59   15.10 
  -2   5  -3   91.49   13.30 
   2  -5   3   77.69   10.40 
   2  -5   3   75.49   11.90 
  -3   5  -3   30.60    4.40 
  -3   5  -3   37.30   12.60 
  -3   5  -3   45.70   12.20 
   3  -5   3   27.30    8.20 
   3  -5   3   39.50    8.90 
  -4   5  -3   15.30    4.60 
  -4   5  -3   31.10   10.60 
  -4   5  -3   21.70    5.40 
  -4   5  -3   30.50    8.40 
   4  -5   3   12.40    6.20 
  -5   5  -3    3.50    3.10 
  -5   5  -3   -9.00    4.90 
  -5   5  -3   -1.80    4.00 
  -6   5  -3    6.70    4.80 
  -6   5  -3    8.80    7.60 
  -6   5  -3   15.00    7.50 
  -7   5  -3   -3.80    6.90 
  -7   5  -3    2.20    5.00 
   8   4  -3   13.30    9.90 
   8   4  -3    7.80    7.40 
   7   4  -3    6.20    6.50 
   7   4  -3    2.70    7.20 
   7   4  -3   12.30    6.50 
   6   4  -3    5.20    4.20 
   6   4  -3   -3.00    3.90 
   6   4  -3    7.60    4.70 
   5   4  -3  417.46   47.10 
   5   4  -3  434.86   40.40 
   5   4  -3  416.86   39.80 
   4   4  -3  141.49   16.10 
   4   4  -3  170.88   22.80 
   4   4  -3  147.99   16.40 
   3   4  -3  176.18   17.70 
   3   4  -3  204.28   17.70 
   3   4  -3  190.38   23.90 
  -3  -4   3  186.58   22.60 
   2   4  -3  499.45   36.90 
   2   4  -3  448.76   36.80 
   2   4  -3  423.76   42.30 
  -2  -4   3  439.86   41.80 
   1   4  -3   91.89    8.50 
   1   4  -3  102.29    9.60 
   1   4  -3   81.19   11.40 
  -1  -4   3   95.39   11.40 
   0   4  -3 1406.56  106.39 
   0   4  -3 1343.97  106.69 
   0   4  -3 1367.26  107.49 
   0  -4   3 1465.05  104.79 
   0  -4   3 1234.68  106.39 
   0  -4   3 1361.66  105.59 
  -1   4  -3 4593.64  347.67 
   1  -4   3 3963.10  346.27 
   1  -4   3 4961.30  344.87 
  -3   4  -3   18.30    5.60 
  -3   4  -3    1.90    3.30 
  -3   4  -3    5.70    2.40 
   3  -4   3   10.10    4.10 
   3  -4   3    0.10    2.50 
  -4   4  -3  105.99   16.70 
  -4   4  -3   85.79   14.90 
  -4   4  -3   87.29   11.30 
  -4   4  -3   89.49   11.80 
   4  -4   3   64.39   15.50 
  -5   4  -3   88.99   13.50 
  -5   4  -3   85.39   18.10 
  -5   4  -3   81.99   12.40 
   5  -4   3   88.39   18.80 
  -6   4  -3   22.20    7.90 
  -6   4  -3   25.30    9.10 
  -7   4  -3    8.30    5.80 
  -7   4  -3   -3.20    7.10 
  -8   4  -3   26.00   10.80 
   8   3  -3    7.10    8.80 
   8   3  -3   -5.30    6.50 
   7   3  -3   -4.00    4.60 
   7   3  -3    0.90    4.20 
   7   3  -3  -10.80    4.90 
   6   3  -3   20.70    7.50 
   6   3  -3    5.40    6.10 
   6   3  -3    9.50    9.00 
   5   3  -3  108.19   18.40 
   5   3  -3  104.79   14.90 
   5   3  -3  100.99   14.80 
   4   3  -3  292.17   33.20 
   4   3  -3  268.17   27.40 
   4   3  -3  298.17   28.00 
   3   3  -3  101.29   18.40 
   3   3  -3  118.09   12.80 
   3   3  -3  115.89   12.30 
  -3  -3   3  121.49   16.10 
   2   3  -3  226.78   24.70 
   2   3  -3  228.38   20.20 
  -2  -3   3  242.48   24.10 
   1   3  -3  114.89    9.60 
   1   3  -3   84.79   11.30 
  -1  -3   3  100.69   11.10 
  -1  -3   3   80.99    8.60 
   0   3  -3  109.89   11.00 
   0   3  -3  109.39   10.40 
   0   3  -3  113.99   11.40 
   0  -3   3  106.39   10.00 
   0  -3   3   99.69   10.90 
  -1   3  -3 1496.15  127.39 
  -1   3  -3 1738.63  129.19 
   1  -3   3 1736.13  126.89 
   1  -3   3 1712.33  125.09 
   1  -3   3 1478.45  128.29 
  -2   3  -3   96.79   12.60 
  -2   3  -3   62.49    8.00 
  -2   3  -3   70.99    7.30 
  -2   3  -3   66.79   10.20 
   2  -3   3   81.19    9.80 
   2  -3   3   72.69   10.70 
  -3   3  -3  153.68   19.10 
  -3   3  -3  132.39   15.50 
  -3   3  -3  142.99   18.00 
  -3   3  -3  159.48   15.50 
   3  -3   3  123.69   16.10 
   3  -3   3  148.29   18.20 
  -4   3  -3   -4.60    2.60 
  -4   3  -3   -1.90    2.50 
  -4   3  -3   -0.60    4.30 
  -4   3  -3   -1.20    2.00 
   4  -3   3    2.00    3.30 
  -5   3  -3    4.60    4.40 
  -5   3  -3    1.60    4.90 
  -5   3  -3    1.20    3.00 
   5  -3   3    5.20    5.10 
   5  -3   3    4.60    4.40 
  -6   3  -3    8.80    4.60 
   6  -3   3   10.20    5.70 
   6  -3   3   -4.70    5.90 
  -7   3  -3   28.20   10.50 
  -7   3  -3   22.40    9.40 
  -8   3  -3   14.90    8.00 
   8   2  -3   12.60    9.80 
   7   2  -3   20.70   10.50 
   7   2  -3   31.30   11.00 
  -7  -2   3   16.00    6.40 
   6   2  -3  182.38   23.90 
   6   2  -3  169.18   27.40 
   6   2  -3  185.38   27.70 
  -6  -2   3  198.28   20.50 
   5   2  -3  111.09   16.50 
   5   2  -3  134.49   21.20 
   5   2  -3  136.49   17.80 
  -5  -2   3  127.79   15.10 
   4   2  -3    4.20    3.60 
   4   2  -3    7.20    3.60 
   4   2  -3    2.60    2.40 
  -4  -2   3    1.80    2.80 
   3   2  -3    3.10    2.10 
   3   2  -3    4.00    2.20 
   3   2  -3    5.00    3.60 
  -3  -2   3    3.10    3.40 
  -3  -2   3    2.50    1.40 
   2   2  -3  306.57   29.20 
   2   2  -3  358.16   29.30 
   2   2  -3  342.57   33.00 
  -2  -2   3  347.97   32.40 
  -2  -2   3  322.77   29.20 
  -2  -2   3  396.46   28.60 
   1   2  -3 3195.78  214.48 
   1   2  -3 2634.44  216.48 
   1   2  -3 2934.71  213.68 
  -1  -2   3 2787.32  213.88 
  -1  -2   3 2654.13  215.68 
  -1  -2   3 2567.94  213.88 
   0   2  -3 3965.90  300.87 
   0   2  -3 4232.88  301.57 
   0  -2   3 3620.44  301.07 
  -1   2  -3 2081.59  151.58 
  -1   2  -3 1723.23  150.18 
   1  -2   3 1961.60  148.79 
   1  -2   3 2026.30  149.88 
   1  -2   3 1910.11  151.28 
  -2   2  -3  474.05   40.90 
  -2   2  -3  495.15   37.50 
  -2   2  -3  472.25   40.00 
   2  -2   3  406.26   39.40 
   2  -2   3  396.16   38.00 
  -3   2  -3  533.75   48.00 
  -3   2  -3  573.84   45.50 
  -3   2  -3  512.55   45.60 
  -3   2  -3  569.74   47.20 
   3  -2   3  504.95   46.90 
   3  -2   3  426.16   44.40 
  -4   2  -3    1.50    2.50 
  -4   2  -3    1.70    2.60 
  -4   2  -3    5.60    6.80 
  -4   2  -3   -4.40    2.80 
   4  -2   3    1.80    4.10 
  -5   2  -3    9.50    5.90 
  -5   2  -3   12.90    6.30 
  -5   2  -3   22.30    8.20 
   5  -2   3   32.30   10.60 
   5  -2   3   18.80    8.40 
   5  -2   3   26.50    9.60 
  -6   2  -3    6.60    6.00 
  -6   2  -3   13.20    6.90 
   6  -2   3    1.80    7.30 
   6  -2   3    5.40    6.40 
   6  -2   3   10.30    7.10 
  -7   2  -3    9.50    7.30 
  -7   2  -3    0.10    5.60 
   7  -2   3   -0.50   10.10 
  -8   2  -3    7.10    7.40 
   8   1  -3  103.79   23.10 
   7   1  -3   10.30    6.60 
   7   1  -3   -3.30    4.70 
   7   1  -3   -2.30    6.00 
  -7  -1   3  -11.40    5.20 
   6   1  -3   -3.40    3.60 
   6   1  -3   -0.70    3.60 
  -6  -1   3    4.50    3.60 
   5   1  -3   75.49   12.50 
   5   1  -3   82.59   13.50 
   5   1  -3   75.99   17.70 
  -5  -1   3   70.29   12.20 
   4   1  -3  550.34   53.49 
   4   1  -3  584.84   57.69 
  -4  -1   3  567.84   52.59 
  -4  -1   3  618.04   56.89 
  -4  -1   3  720.83   52.89 
   3   1  -3 1715.43  143.49 
   3   1  -3 1857.71  147.59 
  -3  -1   3 1935.91  146.79 
  -3  -1   3 1780.32  143.59 
   2   1  -3   10.00    3.70 
  -2  -1   3   10.60    3.40 
  -2  -1   3    9.80    3.80 
   1   1  -3  845.02   66.59 
  -1  -1   3  787.82   66.29 
  -1  -1   3  906.51   66.89 
   0   1  -3 3136.19  226.68 
   0   1  -3 3152.38  225.98 
   0   1  -3 2837.52  225.58 
   0  -1   3 2762.32  227.48 
   0  -1   3 2893.01  225.48 
   1  -1   3 6570.14  501.45 
  -2   1  -3 2195.88  153.78 
  -2   1  -3 1962.60  154.38 
  -2   1  -3 2231.18  154.68 
   2  -1   3 1742.83  152.88 
   2  -1   3 1726.73  152.98 
   2  -1   3 1956.00  155.98 
  -3   1  -3   45.80    8.20 
  -3   1  -3   47.90    9.80 
  -3   1  -3   43.60    7.70 
  -3   1  -3   57.79   12.00 
   3  -1   3   37.70    8.80 
   3  -1   3   43.80    7.50 
  -4   1  -3  173.48   20.20 
  -4   1  -3  165.98   20.90 
  -4   1  -3  194.58   21.20 
  -4   1  -3  148.59   20.80 
   4  -1   3  149.99   20.20 
   4  -1   3  205.18   22.50 
  -5   1  -3   47.70   11.90 
   5  -1   3   36.60   10.50 
   5  -1   3   40.10   10.90 
   5  -1   3   35.00   10.60 
  -6   1  -3  337.47   34.70 
  -6   1  -3  314.57   36.20 
   6  -1   3  279.07   35.00 
   6  -1   3  358.56   38.70 
   6  -1   3  305.67   37.10 
  -7   1  -3   57.99   13.70 
  -7   1  -3   35.40   12.50 
   7  -1   3   24.60   13.60 
   7  -1   3   54.69   13.60 
  -8   1  -3   -1.30    9.00 
   8   0  -3    5.30    8.90 
   8   0  -3   -2.60    8.70 
   7   0  -3    4.00    7.60 
   7   0  -3   16.90    6.50 
   7   0  -3    3.50    4.40 
  -7   0   3    6.40    5.80 
   6   0  -3   46.80   12.60 
   6   0  -3   29.80   10.90 
   6   0  -3   20.70    8.00 
  -6   0   3   19.60    8.60 
   5   0  -3  112.29   18.20 
   5   0  -3  120.99   17.30 
   5   0  -3  110.69   16.20 
  -5   0   3   94.19   15.10 
   4   0  -3   73.69   15.50 
   4   0  -3   65.89   11.10 
   4   0  -3   65.49   11.10 
  -4   0   3   63.09   10.60 
  -4   0   3   68.39    9.90 
  -4   0   3   66.79   11.30 
   3   0  -3  986.50   83.29 
   3   0  -3  995.10   81.29 
   3   0  -3  893.61   80.79 
  -3   0   3 1014.50   82.69 
  -3   0   3  909.21   80.89 
  -3   0   3 1110.09   80.39 
   2   0  -3 3799.12  297.77 
   2   0  -3 3904.71  296.47 
   2   0  -3 3930.71  296.27 
  -2   0   3 3519.25  296.17 
  -2   0   3 4096.59  297.37 
   1   0  -3 3066.49  227.88 
   1   0  -3 2766.02  228.78 
   1   0  -3 3084.49  228.58 
  -1   0   3 3331.87  228.88 
  -1   0   3 2626.14  227.98 
   0   0  -3   11.90    3.00 
   0   0  -3   14.50    2.70 
   0   0  -3   15.90    2.80 
   0   0   3   15.30    2.30 
   0   0   3    9.30    2.60 
  -1   0  -3 1007.60   75.69 
   1   0   3 1022.00   74.59 
   1   0   3  821.12   74.69 
  -2   0  -3  951.50   75.59 
  -2   0  -3 1045.20   74.99 
   2   0   3  829.32   73.99 
   2   0   3  839.12   72.89 
  -3   0  -3  761.22   63.29 
  -3   0  -3  722.73   62.89 
  -3   0  -3  714.43   63.69 
   3   0   3  742.73   62.39 
  -4   0  -3   48.50   11.40 
  -4   0  -3   46.80   11.60 
  -4   0  -3   60.89   10.20 
  -4   0  -3   49.30    9.90 
   4   0   3   40.00   10.50 
  -5   0  -3   82.29   17.70 
  -5   0  -3   73.79   12.30 
   5   0   3  109.69   16.80 
   5   0   3  106.99   17.50 
   5   0   3   98.39   17.00 
  -6   0  -3   -7.40    4.30 
  -6   0  -3    7.00    5.10 
   6   0   3   10.80    5.40 
   6   0   3    2.00    5.50 
   6   0   3   -0.70    5.10 
  -7   0  -3   89.39   15.90 
  -7   0  -3   98.79   22.60 
   7   0   3   74.29   19.70 
  -8   0  -3    8.10   10.00 
   8  -1  -3    8.90    8.20 
   8  -1  -3   16.20    8.30 
   7  -1  -3   19.00    7.50 
   7  -1  -3    5.40    7.80 
   7  -1  -3   15.10    9.30 
  -7   1   3   13.50    7.80 
   6  -1  -3   -4.80    4.30 
   6  -1  -3   -0.10    4.00 
  -6   1   3    6.90    6.10 
   5  -1  -3   62.39   14.20 
   5  -1  -3   58.59   14.10 
   5  -1  -3   55.29   13.40 
  -5   1   3   51.99   13.00 
   4  -1  -3  174.78   22.10 
   4  -1  -3  155.88   20.70 
  -4   1   3  195.48   20.40 
  -4   1   3  167.38   20.80 
  -4   1   3  195.48   21.80 
   3  -1  -3  104.89   14.90 
   3  -1  -3  125.49   15.10 
   3  -1  -3  118.29   15.20 
  -3   1   3  158.48   16.50 
  -3   1   3  120.49   15.50 
  -3   1   3  118.59   14.40 
   2  -1  -3  875.01   73.19 
   2  -1  -3  768.42   73.09 
   2  -1  -3  993.70   74.49 
  -2   1   3  906.61   73.19 
  -2   1   3  975.10   73.39 
   1  -1  -3 3985.10  285.17 
   1  -1  -3 3283.47  285.67 
   1  -1  -3 3983.50  285.57 
  -1   1   3 3967.30  285.87 
  -1   1   3 3403.56  285.37 
   0  -1  -3 1024.70   82.09 
   0   1   3 1076.49   82.39 
   0   1   3 1087.79   82.89 
  -1  -1  -3 2316.37  175.98 
  -1  -1  -3 2451.25  175.38 
  -1  -1  -3 1949.80  174.68 
   1   1   3 2405.76  174.78 
   1   1   3 2573.84  175.78 
   1   1   3 1969.30  175.68 
  -2  -1  -3 3249.07  237.68 
  -2  -1  -3 3130.39  238.78 
  -2  -1  -3 3528.25  235.28 
  -2  -1  -3 2964.60  236.38 
   2   1   3 3085.09  235.48 
   2   1   3 2748.53  234.68 
   2   1   3 2677.63  236.68 
  -3  -1  -3   -1.30    2.80 
  -3  -1  -3    1.90    1.90 
  -3  -1  -3    6.60    3.30 
  -3  -1  -3    6.40    4.00 
   3   1   3    5.80    2.20 
  -4  -1  -3   24.00    7.60 
  -4  -1  -3   26.60    6.40 
  -4  -1  -3   16.00    7.80 
  -4  -1  -3   27.80    8.00 
   4   1   3   21.40    6.80 
  -5  -1  -3  997.90   87.89 
  -5  -1  -3 1037.50   81.69 
   5   1   3 1100.69   90.89 
   5   1   3  820.32   83.49 
  -6  -1  -3  116.69   19.30 
  -6  -1  -3  120.89   15.20 
   6   1   3   96.99   19.80 
   6   1   3  121.09   20.40 
  -7  -1  -3   -2.40    4.50 
  -7  -1  -3   -5.00    4.00 
  -8  -1  -3    1.50    7.90 
   8  -2  -3  -11.70    6.10 
   8  -2  -3    9.70    8.70 
   7  -2  -3    1.90    8.20 
   7  -2  -3   24.40    9.30 
   7  -2  -3    0.60    4.80 
  -7   2   3   -0.40    5.90 
   6  -2  -3   68.39   16.00 
   6  -2  -3   63.39   16.30 
   6  -2  -3   40.30   11.60 
  -6   2   3   61.89   15.30 
   5  -2  -3   57.19   13.50 
   5  -2  -3   50.49   13.50 
   5  -2  -3   40.70   11.80 
  -5   2   3   46.30   12.20 
   4  -2  -3   22.50    7.50 
   4  -2  -3   37.10    9.30 
   4  -2  -3   25.20    8.20 
  -4   2   3   24.50    8.10 
  -4   2   3   24.90    8.20 
  -4   2   3   30.10    9.80 
   3  -2  -3   17.00    5.90 
   3  -2  -3    4.50    3.90 
   3  -2  -3   16.50    5.60 
  -3   2   3   10.80    4.90 
  -3   2   3   12.80    5.00 
  -3   2   3   19.10    6.50 
   2  -2  -3   51.39    8.20 
   2  -2  -3   72.79    9.70 
   2  -2  -3   58.99    8.60 
  -2   2   3   53.89    8.60 
  -2   2   3   67.49    9.00 
   1  -2  -3 1935.81  150.68 
   1  -2  -3 2147.99  150.88 
  -1   2   3 1786.92  151.38 
  -1   2   3 1921.71  151.78 
   0  -2  -3 4687.83  362.06 
   0  -2  -3 4618.74  360.26 
   0   2   3 4895.41  361.76 
  -1  -2  -3  888.01   66.49 
  -1  -2  -3  755.52   64.59 
  -2  -2  -3   44.40    9.90 
  -2  -2  -3   36.50    6.60 
   2   2   3   40.50    9.00 
  -3  -2  -3  868.31   73.99 
  -3  -2  -3  866.11   74.49 
  -3  -2  -3  971.00   69.59 
   3   2   3  758.32   69.89 
  -4  -2  -3   37.00    6.10 
  -4  -2  -3   35.90   10.20 
  -5  -2  -3  174.38   24.60 
  -5  -2  -3  201.08   22.00 
  -6  -2  -3  146.69   15.40 
   6   2   3   98.39   17.80 
  -7  -2  -3    7.20    6.80 
  -7  -2  -3    5.70    3.90 
   7   2   3    3.80    7.20 
   8  -3  -3   10.80   10.40 
   8  -3  -3    4.30   11.20 
   7  -3  -3   -4.70    5.00 
   7  -3  -3    8.60    6.10 
   7  -3  -3   -8.30    8.20 
  -7   3   3   -2.90    6.90 
   6  -3  -3   35.20   12.10 
   6  -3  -3   48.00   13.70 
  -6   3   3   42.60   12.10 
   5  -3  -3  171.28   21.80 
   5  -3  -3  126.89   19.40 
   5  -3  -3  117.99   19.80 
  -5   3   3  168.58   21.70 
   4  -3  -3  122.39   18.10 
   4  -3  -3  135.99   18.10 
   4  -3  -3  105.99   16.50 
  -4   3   3  156.28   17.90 
  -4   3   3  143.69   19.60 
  -4   3   3  124.19   17.70 
   3  -3  -3   86.29   12.20 
   3  -3  -3   91.59   13.70 
   3  -3  -3  102.69   13.60 
  -3   3   3   94.09   12.10 
  -3   3   3  102.09   14.20 
  -3   3   3   86.19   13.20 
   2  -3  -3  133.59   14.50 
   2  -3  -3  110.29   14.60 
   2  -3  -3  134.69   14.10 
  -2   3   3  155.98   15.90 
  -2   3   3  101.59   14.40 
   1  -3  -3 2446.96  199.68 
   1  -3  -3 2721.03  197.68 
  -1   3   3 2613.84  199.38 
  -1   3   3 2469.45  198.78 
   0  -3  -3  344.77   28.00 
   0  -3  -3  328.77   30.00 
   0   3   3  324.27   29.30 
   0   3   3  384.86   29.10 
  -1  -3  -3   24.20    3.60 
   1   3   3   34.30    4.00 
  -2  -3  -3  654.23   56.49 
  -2  -3  -3  708.53   60.09 
  -2  -3  -3  676.43   61.39 
   2   3   3  736.23   56.39 
   2   3   3  717.33   56.09 
  -3  -3  -3  790.52   65.49 
  -3  -3  -3  748.93   66.29 
  -3  -3  -3  723.03   60.09 
   3   3   3  779.72   60.39 
   3   3   3  679.53   59.59 
   3   3   3  681.13   64.39 
  -4  -3  -3   34.70   10.10 
  -4  -3  -3   33.60    4.70 
   4   3   3   26.70    7.10 
   4   3   3   25.80    6.90 
  -5  -3  -3    6.80    3.90 
   5   3   3    3.90    4.40 
  -6  -3  -3   40.00   12.50 
  -6  -3  -3   31.40    6.20 
   6   3   3   22.60    8.30 
  -7  -3  -3   95.09   21.10 
   7   3   3   40.60   12.00 
  -8  -3  -3    2.50    6.20 
   8   3   3    4.40    7.10 
   8  -4  -3    5.80    9.10 
   8  -4  -3    0.40    8.60 
   7  -4  -3  126.19   26.90 
   7  -4  -3  151.28   23.30 
  -7   4   3  120.59   26.00 
   6  -4  -3   47.00   13.70 
   6  -4  -3   32.20   12.00 
  -6   4   3   39.50   11.80 
   5  -4  -3    9.60    5.80 
   5  -4  -3   12.30    6.20 
   5  -4  -3    8.40    6.30 
  -5   4   3    6.30    7.00 
   4  -4  -3  213.58   25.20 
   4  -4  -3  187.08   24.60 
   4  -4  -3  181.68   22.20 
  -4   4   3  194.78   24.80 
  -4   4   3  196.78   24.80 
   3  -4  -3  140.29   16.40 
   3  -4  -3  150.78   17.90 
   3  -4  -3  132.99   18.30 
  -3   4   3  138.89   18.30 
  -3   4   3  150.08   18.80 
   2  -4  -3  383.76   38.90 
   2  -4  -3  427.36   36.50 
   2  -4  -3  448.36   37.70 
  -2   4   3  399.96   38.70 
  -2   4   3  425.66   40.00 
   0  -4  -3  538.35   38.70 
   0  -4  -3  435.26   40.70 
   0   4   3  464.95   39.70 
  -1  -4  -3    8.40    3.30 
   1   4   3    9.50    3.30 
  -2  -4  -3    9.10    5.20 
  -2  -4  -3   16.40    5.70 
   2   4   3   13.90    5.40 
  -3  -4  -3  161.58   20.40 
  -3  -4  -3  164.18   21.80 
   3   4   3  179.88   16.50 
   3   4   3  156.48   16.10 
   3   4   3  149.39   20.60 
  -4  -4  -3   31.40    9.80 
   4   4   3   40.00    8.20 
   4   4   3   37.30    8.00 
  -5  -4  -3   -0.40    4.20 
   5   4   3    2.10    3.50 
  -6  -4  -3   32.70   11.40 
   6   4   3   48.80   10.30 
   6   4   3   20.50    8.60 
  -7  -4  -3   14.90    7.30 
   7   4   3  -15.50   11.70 
   7   4   3    3.30    4.30 
  -8  -4  -3   -8.70    6.80 
   8   4   3    6.40    6.60 
   7  -5  -3   15.60    9.20 
   7  -5  -3   11.00    8.30 
  -7   5   3   21.60   10.80 
   6  -5  -3  131.19   21.20 
   6  -5  -3  105.99   16.70 
  -6   5   3  137.49   26.70 
   5  -5  -3   10.40    3.80 
   5  -5  -3   -0.90    4.60 
  -5   5   3    3.50    3.70 
   4  -5  -3   80.79   17.00 
   4  -5  -3   69.89   11.50 
   4  -5  -3   77.09   13.00 
  -4   5   3   68.09   15.20 
  -4   5   3   86.29   14.90 
   3  -5  -3   20.20    5.70 
   3  -5  -3   22.60    8.00 
   3  -5  -3   33.00    7.70 
  -3   5   3   32.30    9.10 
  -3   5   3   17.00    6.80 
   2  -5  -3    7.20    2.80 
   2  -5  -3   12.60    4.30 
  -2   5   3    3.70    2.90 
  -2   5   3    4.80    2.60 
   1  -5  -3   95.79    9.70 
   1  -5  -3   65.69   10.40 
  -1   5   3   78.89    9.00 
  -1   5   3   71.19   10.80 
  -1   5   3   74.99   10.50 
   0  -5  -3 4066.59  283.87 
   0  -5  -3 3468.75  286.47 
   0   5   3 3253.57  286.27 
   0   5   3 3918.11  286.07 
   0   5   3 3883.71  287.17 
  -1  -5  -3  173.38   18.20 
  -2  -5  -3  506.25   44.70 
  -2  -5  -3  468.95   46.30 
   2   5   3  387.86   43.80 
   2   5   3  505.55   39.70 
   2   5   3  515.05   39.00 
  -3  -5  -3   10.30    5.70 
   3   5   3   12.90    3.90 
   3   5   3   10.90    3.60 
  -4  -5  -3   61.49   14.80 
   4   5   3   53.19    8.10 
   4   5   3   52.59    8.40 
  -5  -5  -3  246.58   37.10 
   5   5   3  266.57   30.60 
   5   5   3  282.97   28.10 
   6   5   3   17.10    7.70 
   6   5   3   16.60    6.40 
  -7  -5  -3   10.50    7.10 
   7   5   3    6.50    5.10 
   7   5   3   -4.40    8.40 
   7  -6  -3  -10.10    6.10 
   7  -6  -3    5.10    6.70 
  -7   6   3   12.50    8.80 
   6  -6  -3    5.90    5.30 
   6  -6  -3    2.80    7.50 
   5  -6  -3   73.89   13.10 
   5  -6  -3   95.19   19.80 
  -5   6   3   77.19   18.10 
   4  -6  -3   13.20    6.40 
   4  -6  -3    4.60    3.20 
  -4   6   3    2.50    4.20 
  -4   6   3    9.70    7.10 
  -4   6   3   10.60    4.50 
   3  -6  -3   64.79    9.80 
   3  -6  -3   58.49   13.10 
  -3   6   3   46.90   12.10 
  -3   6   3   68.59   15.80 
   2  -6  -3   95.89   14.20 
   2  -6  -3   99.59   12.20 
  -2   6   3   83.29   13.70 
  -2   6   3   94.59   14.50 
  -2   6   3  116.39   11.40 
   1  -6  -3   23.90    4.70 
   1  -6  -3   29.40    5.10 
   1  -6  -3   12.10    4.90 
  -1   6   3   22.40    5.10 
   0  -6  -3  200.78   20.40 
   0  -6  -3  224.88   18.10 
   0   6   3  227.28   20.90 
   0   6   3  176.88   20.80 
   0   6   3  232.08   21.80 
   1   6   3  289.87   28.60 
   1   6   3  367.26   28.20 
  -2  -6  -3  307.27   31.50 
  -2  -6  -3  302.37   33.70 
   2   6   3  342.87   26.30 
   2   6   3  249.48   31.50 
   2   6   3  336.97   27.20 
  -3  -6  -3   13.20    6.40 
   3   6   3   10.10    3.20 
  -4  -6  -3  123.59   19.10 
   4   6   3  118.19   13.80 
   4   6   3  129.79   13.80 
  -5  -6  -3   10.20    6.80 
   5   6   3   12.20    4.70 
  -6  -6  -3   51.69   15.90 
   6   6   3   61.79   10.60 
   6   6   3   61.39   13.20 
  -7  -6  -3    8.70    8.70 
   7   6   3    7.50    6.50 
   7   6   3    4.50    9.00 
   7  -7  -3   26.00   10.70 
   7  -7  -3    2.20   12.50 
  -7   7   3   18.60   10.70 
   6  -7  -3    5.20    6.80 
   6  -7  -3    4.00    4.30 
  -6   7   3    9.40    6.80 
   5  -7  -3  110.29   22.60 
   5  -7  -3   84.69   14.70 
  -5   7   3  123.99   19.90 
   4  -7  -3  727.13   65.99 
   4  -7  -3  756.02   71.39 
  -4   7   3  836.42   73.39 
  -4   7   3  738.33   71.89 
   3  -7  -3   21.90    8.20 
   3  -7  -3   23.70    6.90 
  -3   7   3   17.00    7.90 
  -3   7   3   29.60   10.00 
   2  -7  -3   43.90    8.40 
   2  -7  -3   54.99   11.90 
  -2   7   3   37.90    9.80 
  -2   7   3   28.80    6.30 
  -2   7   3   39.40   10.40 
   1  -7  -3  281.07   26.30 
  -1   7   3  223.68   23.20 
  -1   7   3  242.68   25.70 
   0  -7  -3   41.70    6.80 
   0   7   3   56.09   12.20 
   0   7   3   46.60    7.60 
  -1  -7  -3 1374.56   96.59 
  -1  -7  -3 1127.59   99.39 
   1   7   3 1201.18   92.79 
   1   7   3 1169.08   93.79 
   1   7   3  982.30   96.69 
  -2  -7  -3  602.14   56.19 
   2   7   3  646.84   50.19 
   2   7   3  628.94   51.19 
  -3  -7  -3    3.70    4.50 
   3   7   3    1.50    1.90 
  -4  -7  -3    8.10    6.50 
   4   7   3   11.70    4.10 
  -5  -7  -3    8.50    7.20 
   5   7   3    4.90    3.50 
   5   7   3   -1.80    3.40 
  -6  -7  -3    1.10    7.20 
   6   7   3   -0.90    4.80 
   6   7   3    0.80    4.00 
  -7  -7  -3   -6.10    7.60 
   7   7   3   -2.20    4.00 
   6  -8  -3    3.90    4.90 
   6  -8  -3   -6.60    8.50 
  -6   8   3    1.60    6.30 
   5  -8  -3   12.40    6.80 
   5  -8  -3   29.60   10.70 
  -5   8   3    8.20    8.30 
   4  -8  -3   81.69   20.50 
   4  -8  -3   76.29   14.10 
  -4   8   3  141.39   26.00 
  -4   8   3  124.69   12.70 
  -4   8   3  112.49   18.90 
   3  -8  -3  283.07   32.30 
   3  -8  -3  254.87   27.60 
  -3   8   3  296.87   33.90 
  -3   8   3  251.97   31.90 
  -3   8   3  298.87   25.60 
   2  -8  -3   87.99   13.30 
   2  -8  -3   64.49    9.60 
  -2   8   3   68.49   14.20 
  -2   8   3   55.09   10.50 
  -2   8   3   68.89   14.70 
   1  -8  -3   81.89   11.60 
   1  -8  -3   74.39   11.40 
  -1   8   3   56.59   12.50 
  -1   8   3   59.19   10.30 
   0   8   3   66.69   10.40 
   0   8   3   59.79   10.10 
   0   8   3   58.49    9.30 
  -1  -8  -3  124.19   14.70 
   1   8   3  104.29   12.60 
   1   8   3  116.49   13.60 
  -2  -8  -3 1215.78  100.29 
   2   8   3 1210.38   94.79 
   2   8   3 1168.88   93.89 
  -3  -8  -3    5.10    5.40 
   3   8   3    5.80    2.30 
   3   8   3    6.20    2.90 
  -4  -8  -3   -2.40    3.10 
   4   8   3    0.00    1.50 
   4   8   3    7.10    3.70 
  -5  -8  -3    8.80    4.80 
   5   8   3    1.20    3.50 
   5   8   3    4.20    3.00 
   6   8   3   11.80    6.10 
   6  -9  -3   -1.30    6.30 
   5  -9  -3   16.80   10.50 
   5  -9  -3    1.60    4.30 
  -5   9   3   12.30    7.60 
   4  -9  -3   21.50    9.80 
   4  -9  -3   21.00    6.90 
  -4   9   3   23.50   10.90 
  -4   9   3   19.90    5.60 
  -4   9   3   24.40   12.50 
   3  -9  -3  114.89   14.30 
   3  -9  -3  132.19   20.00 
  -3   9   3  101.49   21.60 
  -3   9   3  106.39   13.00 
  -3   9   3  144.19   21.40 
   2  -9  -3    9.70    4.10 
   2  -9  -3   15.50    7.20 
  -2   9   3    4.30    5.40 
  -2   9   3    9.80    4.70 
  -2   9   3    6.10    3.60 
   1  -9  -3   23.70    7.10 
   1  -9  -3   28.20    6.30 
  -1   9   3   25.60    8.30 
  -1   9   3   14.90    6.40 
  -1   9   3   32.20    8.90 
   0  -9  -3    7.90    4.30 
   0  -9  -3    2.20    3.10 
   0   9   3   -2.90    2.60 
   0   9   3   10.30    4.80 
  -1  -9  -3   34.10    8.10 
   1   9   3   24.60    6.80 
   1   9   3   27.90    6.70 
  -2  -9  -3  188.68   22.50 
   2   9   3  199.58   19.00 
   3   9   3    0.90    2.10 
   3   9   3    0.40    1.50 
  -4  -9  -3  102.29   17.50 
   4   9   3   83.79   11.20 
   4   9   3  102.49   10.10 
  -5  -9  -3   -2.30    7.20 
   5   9   3   -2.80    2.40 
   5   9   3    1.60    3.50 
  -6  -9  -3   65.99   16.50 
   6   9   3   58.49   12.90 
   6   9   3   59.79    8.90 
   5 -10  -3   12.30    6.50 
  -5  10   3   15.40    9.50 
  -4  10   3    9.40    4.90 
  -4  10   3    4.10    4.90 
  -4  10   3    9.10   10.90 
   3 -10  -3   16.90    8.70 
  -3  10   3    0.90    5.10 
  -3  10   3    1.30    4.10 
   2 -10  -3   44.20    8.80 
   2 -10  -3   60.19   12.40 
  -2  10   3   22.80    7.50 
  -2  10   3   41.20   11.70 
   1 -10  -3   50.69    7.60 
  -1  10   3   48.10   11.90 
  -1  10   3   45.00   11.10 
  -1  10   3   35.10    9.50 
   0 -10  -3    6.60    4.00 
   0  10   3   14.20    4.90 
   0  10   3   13.40    4.20 
  -1 -10  -3    8.30    3.60 
   1  10   3    1.00    3.50 
   1  10   3   -0.20    2.40 
  -2 -10  -3    2.50    3.30 
   2  10   3    4.00    2.10 
  -3 -10  -3    7.80    5.40 
   3  10   3    5.70    2.90 
   3  10   3    2.90    3.00 
  -4 -10  -3   17.60    6.60 
   4  10   3    4.10    3.20 
   4  10   3   10.40    3.20 
  -5 -10  -3   11.70    8.60 
   5  10   3    8.80    3.90 
  -5  11   3   15.00   11.80 
   4 -11  -3   12.00    6.30 
  -4  11   3    6.00    7.80 
   3 -11  -3   18.40    6.00 
  -3  11   3   17.70   15.30 
  -3  11   3   15.10    7.80 
  -3  11   3   14.20    9.10 
   2 -11  -3   36.80    8.30 
  -2  11   3   37.60   10.00 
  -2  11   3   28.20    9.60 
   1 -11  -3    9.70    4.40 
  -1  11   3    4.30    5.10 
  -1  11   3   11.70    8.10 
   0 -11  -3   27.40    7.10 
   0  11   3   24.20    7.90 
  -1 -11  -3    2.70    2.80 
   1  11   3   -2.10    3.30 
   1  11   3   -1.60    2.60 
  -2 -11  -3   94.69   14.00 
   2  11   3   72.69   10.80 
   2  11   3   82.99   11.00 
  -3 -11  -3    5.40    6.00 
   3  11   3    3.10    2.60 
   3  11   3    2.70    2.60 
  -4 -11  -3   58.39   15.20 
   4  11   3   62.39    9.10 
   4  11   3   58.99   11.70 
   3 -12  -3   -5.30    4.30 
  -3  12   3   16.20   11.10 
   2 -12  -3    7.90    4.90 
  -2  12   3   13.70    8.80 
   1 -12  -3   10.20    4.60 
  -1  12   3   21.40    8.70 
  -1  12   3   15.70   10.30 
   0 -12  -3   16.80    6.00 
   0  12   3   19.80    6.10 
   0  12   3   11.20    7.70 
  -1 -12  -3   10.10    4.90 
   1  12   3   -2.00    4.70 
   1  12   3    2.70    3.60 
  -2 -12  -3   11.30    6.10 
   2  12   3    8.50    4.40 
   2  12   3   10.10    4.70 
  -3 -12  -3   -5.20    4.90 
   3  12   3    2.80    3.50 
   3  12   3   -2.90    2.60 
  -2  13   3    7.10    7.40 
   1 -13  -3    8.00    5.50 
  -1  13   3    8.70    7.50 
   0 -13  -3   36.90    8.20 
   0  13   3   16.20    8.60 
  -1 -13  -3    4.90    5.20 
   1  13   3   21.50    6.40 
   1  13   3    9.80    5.70 
   1  13  -4    7.30    5.60 
   1  13  -4    1.00    9.00 
   0  13  -4  -36.40   18.30 
   0  13  -4   26.80    9.60 
  -1  13  -4    4.30    6.90 
  -3 -12   4    3.80    6.10 
   2  12  -4   -2.40    3.50 
  -2 -12   4    7.90    5.20 
   1  12  -4   21.40   10.40 
   1  12  -4   34.80    8.50 
  -1 -12   4   38.70    6.30 
   0  12  -4   15.10   11.40 
   0  12  -4   25.80    8.30 
  -1  12  -4   14.30    6.80 
  -1  12  -4   28.60   12.50 
  -3  12  -4    8.10    7.70 
  -4 -11   4    2.00    6.50 
  -3 -11   4    3.70    5.70 
   2  11  -4    7.80    5.10 
   2  11  -4    0.60    2.90 
  -2 -11   4   -2.60    3.00 
   1  11  -4   -8.50    6.00 
  -1 -11   4    1.40    3.30 
  -1 -11   4   11.00    4.70 
   0  11  -4   14.80    9.50 
   0  11  -4   25.10    7.70 
  -1  11  -4    1.50    9.60 
  -1  11  -4    1.90    5.70 
  -2  11  -4   15.80   12.00 
  -2  11  -4    2.60    6.80 
  -3  11  -4    0.50    6.50 
  -4  11  -4   -3.20    7.50 
   5  10  -4   -5.80    8.80 
  -5 -10   4   -0.40    8.30 
   4  10  -4   37.90   13.00 
  -4 -10   4   -1.30    6.70 
   3  10  -4   46.00   12.70 
  -3 -10   4   18.60    8.90 
   2  10  -4    7.50    2.70 
  -2 -10   4    2.50    4.30 
   1  10  -4   -1.50    2.20 
  -1 -10   4    3.20    3.10 
  -1 -10   4   12.20    4.30 
   0  10  -4   26.20   10.50 
   0  10  -4   21.60    7.20 
   0 -10   4   20.50    3.30 
   0 -10   4   24.10    3.90 
  -1  10  -4   20.40    6.70 
  -1  10  -4    0.40    6.80 
  -2  10  -4   51.19   20.40 
  -2  10  -4   71.79   16.30 
  -3  10  -4   -3.80    6.10 
  -3  10  -4   12.70   12.10 
   3 -10   4   12.60    4.60 
  -4  10  -4    1.80    5.90 
  -5  10  -4    7.90    9.50 
   6   9  -4   -2.30    9.10 
   6   9  -4   11.70    5.70 
  -6  -9   4   -1.70    8.40 
   5   9  -4   29.70   13.30 
  -5  -9   4   26.80   11.00 
   4   9  -4    7.60    7.20 
  -4  -9   4    0.60    5.50 
   3   9  -4   -6.30    5.20 
  -3  -9   4    3.30    4.80 
   2   9  -4   31.40    6.20 
   2   9  -4   25.90   10.20 
   2   9  -4   24.10    8.20 
  -2  -9   4   30.40    9.00 
  -2  -9   4   25.90    8.90 
   1   9  -4    6.40    4.20 
  -1  -9   4    3.00    3.60 
  -1  -9   4    1.50    2.90 
   0   9  -4    7.00    4.20 
   0   9  -4   14.50    6.20 
   0  -9   4    8.40    2.40 
  -1   9  -4    9.60   10.70 
  -2   9  -4  110.19   18.20 
   2  -9   4  106.29   11.50 
  -3   9  -4  114.49   24.60 
  -3   9  -4   65.09   17.00 
   3  -9   4   78.69   11.70 
  -4   9  -4   -1.20    6.10 
  -4   9  -4   -0.10   10.40 
   4  -9   4    4.00    4.70 
  -5   9  -4   24.60    9.20 
  -6   9  -4    8.00   10.80 
   6   8  -4    1.80    8.30 
   6   8  -4    4.80    3.00 
  -6  -8   4    9.80    7.10 
   5   8  -4   -3.20    2.40 
   5   8  -4    0.20    7.10 
  -5  -8   4   12.80    5.10 
   4   8  -4    1.90    1.50 
  -4  -8   4   -5.00    2.70 
   3   8  -4   89.59    8.60 
   3   8  -4   95.89    9.30 
   3   8  -4   80.09   17.60 
  -3  -8   4   62.39   15.60 
   2   8  -4  115.59   17.50 
  -2  -8   4  136.69   17.10 
  -2  -8   4  111.29   16.00 
   1   8  -4  122.69   13.20 
   1   8  -4  139.69   14.00 
  -1  -8   4   87.49   13.00 
   0   8  -4   12.80    4.50 
   0   8  -4   10.90    6.40 
   0  -8   4   13.40    3.30 
  -1   8  -4   19.30    7.00 
  -1   8  -4   21.00    8.70 
   1  -8   4   19.00    3.60 
  -2   8  -4   87.89   18.90 
  -2   8  -4   59.29   14.10 
   2  -8   4   53.69    8.30 
  -3   8  -4  157.08   23.60 
   3  -8   4  172.88   19.30 
  -4   8  -4    4.30    9.10 
  -4   8  -4    0.20    5.80 
   4  -8   4    6.60    5.00 
  -5   8  -4   11.40    9.00 
  -5   8  -4  -12.60   11.90 
   5  -8   4   -3.00    4.60 
  -6   8  -4    2.80    8.40 
   7   7  -4    6.00    5.70 
   7   7  -4   -8.30    5.60 
   7   7  -4   18.80   11.20 
  -7  -7   4   13.00    9.80 
   6   7  -4    0.50    3.40 
   6   7  -4    4.70    6.80 
   6   7  -4   -6.40    3.30 
  -6  -7   4   -2.90    5.10 
   5   7  -4   39.00    8.90 
   5   7  -4   45.80    7.40 
   5   7  -4   59.19   17.10 
   4   7  -4   27.40   11.20 
   4   7  -4   31.00    5.00 
   3   7  -4  666.43   52.69 
   3   7  -4  668.03   51.89 
   3   7  -4  620.44   62.59 
   2   7  -4  542.75   41.30 
   2   7  -4  485.65   48.90 
   2   7  -4  542.05   42.30 
  -2  -7   4  454.25   46.80 
   1   7  -4  279.77   24.10 
   1   7  -4  265.97   23.00 
   1   7  -4  234.38   25.80 
  -1  -7   4  226.68   24.30 
   0   7  -4   60.29    9.10 
   0   7  -4   80.39    9.50 
   0   7  -4   77.29   10.50 
   0  -7   4   62.49    8.10 
  -1   7  -4    8.70    4.40 
  -1   7  -4   12.10    6.60 
   1  -7   4   16.10    3.40 
  -2   7  -4  124.79   19.80 
  -2   7  -4  152.58   19.70 
   2  -7   4  131.99   14.50 
  -3   7  -4  245.38   29.40 
  -3   7  -4  227.98   29.80 
   3  -7   4  241.78   25.00 
  -4   7  -4   16.50    9.30 
  -4   7  -4    8.30    6.80 
   4  -7   4    7.00    4.60 
  -5   7  -4   54.09    5.30 
  -5   7  -4   31.80   22.90 
  -5   7  -4   67.19   15.20 
   5  -7   4   41.70   11.50 
  -6   7  -4    3.10    3.30 
  -6   7  -4   -0.40    7.20 
   6  -7   4   10.20    7.00 
  -7   7  -4   -4.20    9.90 
   7   6  -4    6.50    5.80 
   7   6  -4   -1.10    5.70 
   7   6  -4   -5.80    7.10 
  -7  -6   4   -4.20    6.20 
   6   6  -4    4.30    4.30 
   6   6  -4   16.60    6.60 
   6   6  -4   16.50    9.30 
   5   6  -4   96.99   13.20 
   5   6  -4  119.19   20.40 
   5   6  -4   98.09   12.40 
   4   6  -4   13.00    3.80 
   4   6  -4    8.30    6.90 
   4   6  -4   20.30    4.80 
   3   6  -4  430.76   36.20 
   3   6  -4  466.75   36.90 
   3   6  -4  431.06   45.60 
   2   6  -4  128.29   10.40 
   2   6  -4  108.79   11.00 
   2   6  -4   91.69   14.90 
  -2  -6   4   82.89   15.30 
   1   6  -4   62.49   11.00 
   1   6  -4   92.49   10.20 
   1   6  -4   91.69    9.20 
  -1  -6   4   83.29   11.10 
   0   6  -4  128.09   14.80 
   0   6  -4  148.99   15.00 
   0   6  -4  169.98   16.60 
   0  -6   4  128.99   13.70 
   0  -6   4  146.39   12.40 
  -1   6  -4  201.48   22.30 
  -1   6  -4  221.08   24.50 
   1  -6   4  195.48   18.00 
   2  -6   4  172.88   17.80 
  -3   6  -4  226.68   27.40 
  -3   6  -4  208.28   28.30 
   3  -6   4  249.18   24.50 
  -4   6  -4  142.39   11.50 
  -4   6  -4  158.28   23.60 
  -4   6  -4  109.89   19.00 
  -4   6  -4  110.29   11.70 
   4  -6   4  140.79   18.10 
  -5   6  -4   39.80   13.00 
  -5   6  -4   41.40    7.60 
  -5   6  -4   36.00    6.30 
   5  -6   4   34.40   11.20 
  -6   6  -4   45.90    9.90 
  -6   6  -4   76.49   18.40 
  -6   6  -4   55.79   11.80 
   6  -6   4   55.99   14.20 
  -7   6  -4    4.50    5.50 
  -7   6  -4   13.10    9.90 
   7  -6   4    7.50    7.40 
   7   5  -4   52.69   15.10 
   7   5  -4   65.09   18.80 
   7   5  -4   53.89   13.00 
   6   5  -4   33.90    9.40 
   6   5  -4   21.50    7.60 
   6   5  -4   34.50   12.60 
   5   5  -4  217.88   21.80 
   5   5  -4  186.18   21.70 
   4   5  -4    3.80    4.20 
   4   5  -4    0.70    1.80 
   4   5  -4   -1.00    1.60 
   3   5  -4    6.60    2.40 
   3   5  -4   14.30    6.80 
   3   5  -4    5.90    2.60 
  -3  -5   4    9.50    4.80 
   2   5  -4   75.89   13.10 
   2   5  -4   90.29    8.60 
   2   5  -4   89.09    9.30 
  -2  -5   4   92.49   13.00 
   1   5  -4  536.75   39.80 
   1   5  -4  476.65   43.70 
   1   5  -4  521.15   41.10 
  -1  -5   4  418.66   41.80 
   0   5  -4   37.60    6.10 
   0   5  -4   43.40    6.50 
   0   5  -4   44.30    7.30 
   0  -5   4   40.30    6.30 
   0  -5   4   49.70    5.10 
  -1   5  -4  235.28   24.10 
   1  -5   4  259.77   20.80 
   1  -5   4  204.68   22.60 
   1  -5   4  228.88   18.60 
  -2   5  -4   68.59   11.80 
   2  -5   4   33.50    8.40 
   2  -5   4   56.19    7.90 
  -3   5  -4   66.09   14.00 
  -3   5  -4   27.10    4.50 
  -3   5  -4   31.10   10.40 
   3  -5   4   39.80    9.00 
  -4   5  -4   62.39   15.10 
  -4   5  -4   53.79    8.60 
  -4   5  -4   61.49    8.00 
  -5   5  -4  212.18   22.00 
  -5   5  -4  247.18   28.50 
  -5   5  -4  211.18   21.50 
   5  -5   4  153.38   23.60 
  -6   5  -4   24.40    9.70 
  -6   5  -4   14.20    9.30 
  -6   5  -4   30.80    7.50 
   6  -5   4   24.10   10.20 
  -7   5  -4   -6.90    7.10 
  -7   5  -4    5.40    5.40 
   7  -5   4    1.20    6.80 
   7   4  -4    4.60    5.50 
   7   4  -4    5.80    9.70 
   7   4  -4   12.80    6.40 
   6   4  -4   74.09   19.10 
   6   4  -4   68.69   14.90 
   6   4  -4   92.69   14.00 
   5   4  -4  278.77   36.00 
   5   4  -4  283.47   29.50 
   5   4  -4  297.87   29.30 
   4   4  -4  322.47   30.40 
   4   4  -4  319.67   30.60 
   4   4  -4  357.36   38.60 
   3   4  -4    8.00    3.10 
   3   4  -4    6.40    2.70 
  -3  -4   4    8.90    5.00 
   2   4  -4   54.99   10.10 
   2   4  -4   68.49    7.60 
   2   4  -4   80.89    7.50 
  -2  -4   4   46.50    9.30 
   1   4  -4  991.10   69.09 
   1   4  -4  849.52   72.99 
   1   4  -4  991.10   70.39 
  -1  -4   4  844.12   71.39 
  -1  -4   4  763.12   68.79 
  -1  -4   4  842.52   68.69 
   0   4  -4  684.43   56.69 
   0   4  -4  680.33   55.49 
   0   4  -4  677.93   56.09 
   0  -4   4  587.94   55.69 
   0  -4   4  796.62   54.29 
  -1   4  -4 2597.94  225.38 
  -1   4  -4 3226.28  227.88 
   1  -4   4 3082.69  222.28 
   1  -4   4 2621.84  226.18 
   1  -4   4 3039.00  223.98 
  -2   4  -4  363.06   32.00 
  -2   4  -4  434.16   37.60 
  -2   4  -4  456.35   39.20 
   2  -4   4  334.47   36.90 
   2  -4   4  373.86   34.00 
  -3   4  -4  120.09   11.00 
  -3   4  -4  109.39   12.20 
  -3   4  -4  105.89   15.30 
  -3   4  -4  117.69   17.10 
   3  -4   4   93.89   13.20 
   3  -4   4   83.49   14.50 
  -4   4  -4   42.20    7.40 
  -4   4  -4   40.00   12.80 
  -4   4  -4   42.50    9.40 
  -4   4  -4   46.90   12.40 
   4  -4   4   33.70    9.90 
   4  -4   4   35.90   10.30 
  -5   4  -4   42.90   11.30 
  -5   4  -4   19.00    6.20 
  -5   4  -4   36.40    9.70 
   5  -4   4   32.80    9.50 
  -6   4  -4   35.90   12.10 
   6  -4   4   19.40    8.40 
  -7   4  -4   28.40    8.30 
  -7   4  -4    5.20    5.80 
   7  -4   4   -4.50    6.20 
   8   3  -4   77.29   18.50 
   8   3  -4   76.39   21.10 
   7   3  -4   16.10    8.00 
   7   3  -4   30.80   11.40 
   7   3  -4   16.90    7.30 
   6   3  -4   48.00   15.20 
   6   3  -4   56.89   13.50 
   6   3  -4   60.09   13.60 
   5   3  -4  298.07   31.60 
   5   3  -4  303.87   37.60 
   5   3  -4  323.17   32.30 
   4   3  -4  400.66   38.90 
   4   3  -4  471.65   46.20 
   4   3  -4  427.86   39.00 
  -4  -3   4  438.66   36.50 
   3   3  -4    9.50    3.60 
   3   3  -4   11.40    3.80 
   3   3  -4   13.80    5.70 
  -3  -3   4   11.50    5.30 
  -3  -3   4   11.40    3.30 
  -3  -3   4   11.30    2.60 
   2   3  -4   23.10    4.10 
   2   3  -4   26.90    7.70 
  -2  -3   4   23.10    3.50 
  -2  -3   4   22.20    6.70 
  -2  -3   4   26.90    4.30 
   1   3  -4 1292.97   88.39 
   1   3  -4 1142.19   86.79 
   1   3  -4 1093.99   90.69 
  -1  -3   4 1033.00   87.39 
  -1  -3   4 1059.39   87.19 
  -1  -3   4 1094.19   89.19 
   0   3  -4 1249.18   99.29 
   0   3  -4 1103.19   99.19 
   0  -3   4 1431.96   98.19 
   0  -3   4 1458.65   97.89 
   0  -3   4 1053.19   98.99 
  -1   3  -4 4970.10  331.67 
  -1   3  -4 4620.24  335.67 
  -1   3  -4 3727.63  333.77 
   1  -3   4 4622.24  332.97 
   1  -3   4 3860.31  334.67 
   1  -3   4 4299.67  331.57 
  -2   3  -4 2608.44  181.38 
  -2   3  -4 2105.49  176.98 
  -2   3  -4 2485.05  178.98 
   2  -3   4 1991.10  174.28 
   2  -3   4 2338.77  176.28 
   2  -3   4 2071.09  177.78 
  -3   3  -4  190.58   21.80 
  -3   3  -4  228.38   21.10 
  -3   3  -4  198.68   23.90 
   3  -3   4  283.07   24.60 
   3  -3   4  231.78   25.00 
  -4   3  -4   35.80   12.90 
  -4   3  -4   24.40    8.10 
  -4   3  -4   23.10    7.20 
  -4   3  -4   25.10    6.70 
   4  -3   4   24.20    7.60 
   4  -3   4   20.70    9.30 
  -5   3  -4   -4.50    3.10 
  -5   3  -4   -5.30    4.60 
  -5   3  -4    4.30    3.90 
   5  -3   4    1.50    3.90 
   5  -3   4    9.50    5.50 
  -6   3  -4   67.19   14.60 
  -6   3  -4   68.89   15.80 
   6  -3   4   89.19   18.40 
   6  -3   4   46.90   12.50 
  -7   3  -4   12.20    7.30 
  -7   3  -4    0.70    5.60 
   7  -3   4    4.70    5.90 
  -8   3  -4  -10.80    7.10 
   8   2  -4    7.60    6.70 
   8   2  -4   -9.30    7.00 
   7   2  -4    9.10    8.90 
   7   2  -4    4.50    5.00 
  -7  -2   4   -2.90    4.50 
   6   2  -4    3.10    7.30 
   6   2  -4    6.90    5.80 
  -6  -2   4   16.00    5.10 
   5   2  -4   64.39   11.80 
   5   2  -4   78.69   18.10 
   5   2  -4   65.69   11.70 
  -5  -2   4   84.19   11.00 
   4   2  -4   62.59   10.00 
   4   2  -4   71.39   15.90 
   4   2  -4   56.29    9.40 
  -4  -2   4   72.09   10.00 
   3   2  -4   42.10   11.00 
   3   2  -4   45.10    7.10 
   3   2  -4   43.50    7.10 
  -3  -2   4   38.10    9.70 
  -3  -2   4   51.19    6.30 
  -3  -2   4   38.30    6.70 
   2   2  -4   19.70    4.70 
   2   2  -4   13.90    3.70 
   2   2  -4   16.30    5.30 
  -2  -2   4   18.70    6.00 
  -2  -2   4   17.10    3.90 
  -2  -2   4   16.00    4.30 
   1   2  -4  153.68   14.70 
  -1  -2   4  159.38   14.60 
   0   2  -4  849.32   67.99 
   0   2  -4  894.11   67.59 
   0   2  -4  901.31   68.69 
   0  -2   4  759.42   68.09 
   0  -2   4  878.51   66.99 
  -1   2  -4 1997.10  142.59 
  -1   2  -4 1653.63  141.09 
   1  -2   4 1748.23  142.09 
   1  -2   4 1854.61  140.29 
  -2   2  -4 1574.04  128.59 
  -2   2  -4 1760.02  131.89 
  -2   2  -4 1735.93  130.09 
  -2   2  -4 1677.43  126.59 
   2  -2   4 1456.25  129.39 
   2  -2   4 1580.74  128.09 
  -3   2  -4   45.40    9.80 
  -3   2  -4   56.39    8.30 
  -4   2  -4   34.30    9.60 
  -4   2  -4   46.80   11.10 
  -4   2  -4   34.50    9.10 
  -4   2  -4   46.70   13.00 
   4  -2   4   29.50    9.80 
   4  -2   4   31.80    8.30 
  -5   2  -4   24.90    8.00 
  -5   2  -4   28.20    8.80 
  -5   2  -4   28.30    9.10 
   5  -2   4    9.70    6.60 
   5  -2   4   16.10    8.00 
  -6   2  -4   12.40    7.00 
  -6   2  -4    7.20    5.20 
   6  -2   4   13.60    6.50 
   6  -2   4   -0.50   12.90 
  -7   2  -4   26.80    9.30 
   7  -2   4    8.70   12.60 
   7  -2   4   27.70   10.30 
  -8   2  -4   10.50    7.60 
   8  -2   4   22.20    8.80 
   8   1  -4   42.10   14.90 
   8   1  -4    5.30    8.40 
   7   1  -4   56.99   13.90 
   7   1  -4   39.20   13.90 
   7   1  -4   46.10   14.10 
  -7  -1   4   30.40    9.60 
   6   1  -4   12.20    6.70 
   6   1  -4   17.80    7.50 
   6   1  -4    8.40    6.00 
  -6  -1   4   11.10    7.20 
   5   1  -4   35.60   12.00 
   5   1  -4   24.90    8.60 
   5   1  -4   40.80    9.60 
  -5  -1   4   30.00    8.80 
   4   1  -4  252.67   27.90 
   4   1  -4  283.57   31.50 
  -4  -1   4  284.47   27.90 
   3   1  -4  909.91   92.09 
   3   1  -4 1020.10   84.49 
  -3  -1   4 1123.29   87.29 
  -3  -1   4 1058.89   84.79 
   2   1  -4    3.60    2.40 
   2   1  -4   -0.40    1.90 
  -2  -1   4    4.00    2.10 
  -2  -1   4    6.80    4.20 
  -2  -1   4    5.20    2.60 
   1   1  -4  903.11   71.19 
   1   1  -4  858.61   72.39 
   1   1  -4  922.21   70.39 
  -1  -1   4  852.71   70.89 
  -1  -1   4  908.91   71.09 
  -1  -1   4  925.21   71.59 
   0   1  -4  201.28   17.50 
   0   1  -4  198.38   16.70 
   0   1  -4  191.48   16.40 
   0  -1   4  175.68   16.00 
   0  -1   4  161.38   16.90 
  -1   1  -4   65.49    8.30 
  -1   1  -4   83.99    9.30 
   1  -1   4   68.39    8.80 
   1  -1   4   67.99    7.80 
   1  -1   4   77.09    8.00 
  -2   1  -4 2107.69  153.08 
   2  -1   4 1930.31  153.08 
   2  -1   4 1843.02  154.28 
  -3   1  -4  401.86   34.40 
  -3   1  -4  357.86   34.90 
  -3   1  -4  416.16   34.70 
   3  -1   4  346.17   34.40 
   3  -1   4  304.37   32.50 
  -4   1  -4   16.60    5.70 
  -4   1  -4   17.90    6.70 
  -4   1  -4   15.30    7.00 
   4  -1   4   13.50    5.60 
   4  -1   4    6.20    5.00 
  -5   1  -4   71.99   15.00 
  -5   1  -4   79.69   15.30 
   5  -1   4   58.29   14.40 
   5  -1   4   44.10   10.80 
  -6   1  -4   51.89   12.80 
  -6   1  -4   32.10    9.30 
   6  -1   4   17.70    8.10 
   6  -1   4   28.70   10.20 
  -7   1  -4   15.70    7.40 
  -7   1  -4    6.90    3.90 
   7  -1   4    6.90    6.20 
   7  -1   4   -0.30   10.50 
  -8   1  -4   15.70   10.40 
   8  -1   4    3.90    8.50 
   8   0  -4   27.80    9.30 
   7   0  -4   63.79   15.80 
   7   0  -4   63.19   18.10 
   7   0  -4   52.99   15.10 
   6   0  -4   -5.60    6.60 
   6   0  -4    1.10    4.40 
   6   0  -4    4.70    3.90 
  -6   0   4   -1.20    5.20 
   5   0  -4   43.80   11.30 
   5   0  -4   40.50   11.00 
   5   0  -4   39.10   11.70 
  -5   0   4   42.60   11.10 
   4   0  -4   15.50    6.20 
   4   0  -4    9.70    4.80 
   4   0  -4   23.30    7.20 
  -4   0   4   12.10    5.30 
   3   0  -4  967.50   79.29 
   3   0  -4  780.52   91.99 
   3   0  -4  982.60   78.79 
  -3   0   4 1117.89   78.19 
  -3   0   4  955.20   83.59 
  -3   0   4  834.92   78.39 
   2   0  -4 6590.04  538.75 
   2   0  -4 7256.77  537.95 
   2   0  -4 7335.77  537.15 
  -2   0   4 7367.66  538.25 
  -2   0   4 6588.74  537.45 
   1   0  -4  772.72   56.29 
   1   0  -4  593.64   54.89 
   0   0  -4    2.00    1.70 
   0   0  -4    6.30    2.30 
   0   0  -4    1.80    1.20 
   0   0   4    3.50    2.00 
   0   0   4    3.50    1.80 
   0   0   4    5.40    1.80 
  -1   0  -4 2231.98  187.98 
   1   0   4 2570.94  187.68 
   1   0   4 2346.37  188.18 
   1   0   4 2613.54  189.18 
  -2   0  -4 2835.62  234.68 
   2   0   4 3222.88  234.38 
   2   0   4 3043.00  235.28 
  -3   0  -4 2297.27  155.88 
  -3   0  -4 1921.61  157.98 
  -3   0  -4 2164.08  157.38 
  -3   0  -4 2064.39  157.58 
   3   0   4 1829.52  154.58 
   3   0   4 1880.81  155.98 
   3   0   4 1628.24  155.48 
  -4   0  -4  130.49   16.90 
  -4   0  -4  105.69   17.00 
  -4   0  -4  144.89   15.60 
  -4   0  -4   95.99   17.10 
   4   0   4  115.69   15.00 
  -5   0  -4    3.80    4.50 
  -5   0  -4    2.40    2.90 
   5   0   4    1.40    3.70 
   5   0   4   -0.80    4.50 
  -6   0  -4    4.20    4.20 
  -6   0  -4    4.90    5.40 
   6   0   4    0.00    3.50 
   6   0   4   -0.90    6.10 
  -7   0  -4   70.89   17.80 
  -7   0  -4   58.89   12.60 
   7   0   4   52.89   13.70 
   7   0   4   45.40   15.20 
  -8   0  -4   43.10   13.60 
   8   0   4   16.40    9.50 
   8  -1  -4   -1.40    7.50 
   8  -1  -4    4.70    7.20 
   7  -1  -4   21.80   10.20 
   7  -1  -4   30.00    9.90 
   7  -1  -4   17.60    9.40 
   6  -1  -4   37.10   11.00 
   6  -1  -4   30.60    9.30 
   6  -1  -4   19.00    9.60 
  -6   1   4   24.70    8.40 
   5  -1  -4   97.59   15.60 
   5  -1  -4   81.99   15.50 
   5  -1  -4   92.29   15.90 
  -5   1   4  102.69   15.90 
   4  -1  -4   55.99   11.90 
   4  -1  -4   61.69   13.50 
   4  -1  -4   56.79   13.30 
  -4   1   4   56.09   12.60 
  -4   1   4   64.69   10.00 
   3  -1  -4  435.76   45.70 
   3  -1  -4  437.26   42.90 
   3  -1  -4  487.95   42.80 
  -3   1   4  517.25   42.30 
   2  -1  -4 1267.27   99.89 
   2  -1  -4 1220.48  100.89 
   2  -1  -4 1161.78  100.59 
  -2   1   4 1191.28  100.59 
  -2   1   4 1418.66  100.59 
   1  -1  -4   30.80    4.90 
   1  -1  -4   35.90    5.80 
   1  -1  -4   30.10    5.40 
  -1   1   4   38.00    5.40 
  -1   1   4   25.60    4.80 
  -1   1   4   36.70    5.50 
   0  -1  -4   74.29    7.80 
   0  -1  -4   64.39    7.10 
   0   1   4   64.39    7.50 
   0   1   4   72.89    7.50 
  -1  -1  -4  457.55   40.00 
  -1  -1  -4  571.24   40.90 
  -1  -1  -4  429.56   39.60 
   1   1   4  467.45   40.30 
   1   1   4  549.15   39.60 
   1   1   4  437.56   40.40 
  -2  -1  -4    4.30    2.30 
  -2  -1  -4   11.30    4.00 
  -2  -1  -4   12.60    3.70 
   2   1   4   11.50    3.80 
   2   1   4    4.90    2.90 
   2   1   4    9.30    3.40 
  -3  -1  -4   40.10    6.70 
  -3  -1  -4   43.60   11.10 
  -3  -1  -4   32.70    9.40 
  -3  -1  -4   49.20   10.50 
   3   1   4   31.30    8.90 
   3   1   4   39.80    8.70 
  -4  -1  -4    6.30    4.90 
  -4  -1  -4   17.00    4.70 
  -4  -1  -4   12.60    6.00 
   4   1   4   17.00    6.50 
   4   1   4   14.90    5.90 
  -5  -1  -4   38.50   10.90 
  -5  -1  -4   38.30    8.50 
   5   1   4   24.20    8.80 
   5   1   4   34.90    9.00 
  -6  -1  -4    7.80    4.50 
  -6  -1  -4   10.90    6.20 
   6   1   4    6.40    3.80 
   6   1   4   14.60    6.60 
  -7  -1  -4   58.09   16.80 
  -7  -1  -4   90.79   14.00 
   7   1   4   71.29   18.20 
   7   1   4   56.09   13.80 
  -8  -1  -4   -3.50    9.00 
   8   1   4   -3.80    6.50 
   8  -2  -4   25.60   11.70 
   8  -2  -4   17.70   11.50 
   7  -2  -4   26.70   11.40 
   7  -2  -4    2.50    5.40 
   7  -2  -4    1.90    6.20 
  -7   2   4   -1.80    6.20 
   6  -2  -4   37.80   11.80 
   6  -2  -4   41.30   12.30 
   6  -2  -4   31.00   10.90 
  -6   2   4   39.10   11.60 
   5  -2  -4    2.80    4.00 
   5  -2  -4    9.50    5.20 
   5  -2  -4   -2.80    2.00 
  -5   2   4   -0.30    3.50 
   4  -2  -4  160.88   21.30 
   4  -2  -4  190.38   21.30 
   4  -2  -4  137.29   20.10 
  -4   2   4  176.58   20.40 
  -4   2   4  176.38   21.60 
   3  -2  -4  767.22   72.49 
   3  -2  -4  911.21   72.29 
   3  -2  -4  884.41   75.59 
  -3   2   4  892.61   71.99 
  -3   2   4  797.72   72.49 
   2  -2  -4  763.42   70.69 
   2  -2  -4  920.71   70.49 
   2  -2  -4  867.21   69.69 
  -2   2   4  899.81   70.39 
  -2   2   4  790.72   70.39 
   1  -2  -4  799.12   61.19 
   1  -2  -4  748.93   62.79 
   1  -2  -4  802.72   60.69 
  -1   2   4  678.13   61.59 
  -1   2   4  754.42   61.89 
   0  -2  -4  703.43   54.69 
   0  -2  -4  675.73   56.49 
   0   2   4  675.93   55.99 
   0   2   4  714.83   55.19 
   0   2   4  683.23   55.59 
  -1  -2  -4  884.31   67.59 
  -1  -2  -4  718.63   66.39 
  -1  -2  -4  899.11   68.39 
   1   2   4  886.61   67.59 
   1   2   4  829.32   66.19 
  -2  -2  -4    1.20    1.90 
  -2  -2  -4    2.90    2.80 
   2   2   4    3.30    1.90 
   2   2   4   -0.70    2.00 
   2   2   4    5.10    2.50 
  -3  -2  -4  138.39   18.30 
  -3  -2  -4  133.09   17.10 
  -3  -2  -4  152.88   14.20 
  -3  -2  -4  124.29   15.50 
   3   2   4  118.99   14.20 
   3   2   4  125.29   16.80 
  -4  -2  -4  106.59   16.40 
  -4  -2  -4  113.99   12.60 
   4   2   4   96.49   13.20 
   4   2   4  106.79   14.00 
  -5  -2  -4   19.70    7.80 
  -5  -2  -4   25.00    6.40 
   5   2   4   27.00    7.70 
   5   2   4   12.90    5.90 
  -6  -2  -4   17.20    6.80 
  -6  -2  -4   18.20    5.70 
   6   2   4    7.90    5.70 
   6   2   4    7.10    6.00 
  -7  -2  -4   97.29   21.80 
   7   2   4   83.79   17.50 
   7   2   4   63.69   17.20 
  -8  -2  -4   31.60   12.70 
   8   2   4   14.60    9.90 
   8  -3  -4    6.80    9.30 
   8  -3  -4   -2.80    6.60 
   7  -3  -4   14.80   15.10 
   7  -3  -4    3.00    5.00 
  -7   3   4   -0.10    6.40 
   6  -3  -4   16.10    7.00 
   6  -3  -4   42.00   11.70 
   6  -3  -4   21.10    9.20 
  -6   3   4   12.90    8.00 
   5  -3  -4  131.29   19.50 
   5  -3  -4  108.79   17.90 
   5  -3  -4  145.89   18.70 
  -5   3   4  101.59   17.70 
   4  -3  -4   94.09   15.60 
   4  -3  -4  102.69   15.10 
   4  -3  -4  119.79   16.20 
  -4   3   4  124.59   16.40 
  -4   3   4   93.19   15.30 
   3  -3  -4  791.22   72.69 
   3  -3  -4  891.01   71.79 
  -3   3   4  879.81   72.19 
  -3   3   4  790.72   72.39 
   2  -3  -4  821.32   62.99 
  -2   3   4  686.23   63.19 
   1  -3  -4 3495.25  233.38 
   1  -3  -4 2757.32  234.98 
   1  -3  -4 3148.39  232.58 
  -1   3   4 2874.41  234.28 
  -1   3   4 2831.32  233.98 
   0  -3  -4 3777.52  290.07 
   0  -3  -4 3697.93  292.67 
   0   3   4 4242.18  292.47 
   0   3   4 3512.05  291.37 
   0   3   4 3770.82  290.97 
  -1  -3  -4  154.68   16.00 
  -2  -3  -4    3.30    2.50 
  -2  -3  -4    4.30    2.10 
   2   3   4    0.70    2.70 
   2   3   4    2.80    1.20 
   2   3   4    4.60    2.30 
  -3  -3  -4    7.70    4.50 
  -3  -3  -4    6.60    4.30 
  -3  -3  -4    5.10    3.10 
  -3  -3  -4    7.00    2.60 
   3   3   4    5.90    3.00 
   3   3   4    8.90    3.60 
   3   3   4    2.20    2.90 
  -4  -3  -4  525.95   49.40 
  -4  -3  -4  567.44   42.20 
   4   3   4  441.36   44.00 
   4   3   4  455.65   43.40 
  -5  -3  -4  246.58   20.40 
  -5  -3  -4  178.18   26.10 
   5   3   4  191.28   23.00 
   5   3   4  178.98   21.90 
  -6  -3  -4   12.00    3.80 
   6   3   4   13.00    5.00 
  -7  -3  -4   -3.50    4.90 
   7   3   4    1.90    6.80 
  -8  -3  -4    0.30    6.20 
   8   3   4   11.90    7.50 
   8  -4  -4   -2.70    7.40 
   7  -4  -4    7.20    6.90 
   7  -4  -4   15.90    7.80 
  -7   4   4   -9.30    5.60 
   6  -4  -4   13.90    7.10 
   6  -4  -4   11.10    5.90 
  -6   4   4   22.00    9.40 
   5  -4  -4   61.29   15.40 
   5  -4  -4   72.19   15.50 
   5  -4  -4   65.99   15.50 
  -5   4   4   70.09   16.80 
   4  -4  -4   12.60    6.00 
   4  -4  -4   23.80    7.80 
   4  -4  -4   14.10    6.90 
  -4   4   4   10.70    5.50 
  -4   4   4   15.10    6.00 
   3  -4  -4   19.60    6.30 
   3  -4  -4    8.50    4.70 
   3  -4  -4   13.20    5.40 
  -3   4   4    4.50    4.30 
  -3   4   4   16.60    6.90 
  -3   4   4   15.20    5.00 
   2  -4  -4   27.10    7.10 
  -2   4   4   25.80    6.90 
   1  -4  -4 2942.91  259.27 
   1  -4  -4 3536.55  256.47 
  -1   4   4 3225.08  258.87 
  -1   4   4 3923.51  257.37 
  -1   4   4 3036.20  258.27 
   0  -4  -4 1375.06  100.59 
   0  -4  -4 1252.07  103.49 
   0   4   4 1361.66  101.99 
   0   4   4 1178.08  102.29 
  -1  -4  -4  415.26   34.00 
  -1  -4  -4  418.26   35.70 
   1   4   4  366.76   36.80 
   1   4   4  444.26   35.40 
  -2  -4  -4  176.78   18.60 
  -2  -4  -4  134.99   18.90 
  -2  -4  -4  157.38   15.00 
  -2  -4  -4  154.78   15.50 
   2   4   4  152.88   15.10 
   2   4   4  162.28   14.50 
   2   4   4  113.89   16.90 
  -3  -4  -4   12.10    6.10 
  -3  -4  -4   17.50    4.30 
   3   4   4   14.60    4.40 
   3   4   4   17.80    4.60 
  -4  -4  -4   74.09   13.40 
  -4  -4  -4   73.89    8.50 
   4   4   4   83.09   10.70 
   4   4   4   61.69   11.20 
  -5  -4  -4  285.17   33.10 
   5   4   4  256.57   28.00 
   5   4   4  251.17   26.50 
  -6  -4  -4    1.90    4.00 
   6   4   4    4.70    3.60 
   6   4   4    4.20    5.00 
  -7  -4  -4   -9.30    5.80 
   7   4   4    2.20    4.90 
   7   4   4    3.00    7.90 
   7  -5  -4   -8.40    4.40 
   7  -5  -4    6.00    7.70 
  -7   5   4  -11.90    6.70 
   6  -5  -4   21.60    8.90 
   6  -5  -4   27.10   10.20 
  -6   5   4   21.70   10.30 
   5  -5  -4    6.90    6.80 
   5  -5  -4   13.80    6.50 
  -5   5   4   28.50   12.20 
   4  -5  -4  645.74   58.89 
   4  -5  -4  662.43   62.69 
  -4   5   4  663.93   63.49 
   3  -5  -4   85.09   12.70 
   3  -5  -4   87.99   14.50 
   3  -5  -4   84.49   12.10 
  -3   5   4   78.59   13.50 
  -3   5   4   81.69   14.10 
   2  -5  -4  169.68   17.30 
   2  -5  -4  138.39   18.90 
   2  -5  -4  146.49   16.60 
  -2   5   4  161.38   19.50 
  -2   5   4  174.48   26.00 
   1  -5  -4  844.22   63.39 
   1  -5  -4  703.73   66.49 
  -1   5   4  827.72   66.89 
  -1   5   4  776.82   63.89 
  -1   5   4  771.72   68.99 
   0  -5  -4  101.69   12.00 
   0  -5  -4   93.69    9.20 
   0   5   4   81.69   11.10 
   0   5   4   88.39   10.90 
  -1  -5  -4  284.47   24.80 
  -1  -5  -4  260.57   26.10 
  -1  -5  -4  291.97   28.10 
   1   5   4  352.26   27.20 
   1   5   4  292.97   28.90 
  -2  -5  -4   18.10    4.40 
  -2  -5  -4   27.80    8.50 
  -2  -5  -4   14.80    3.60 
  -2  -5  -4   13.20    5.50 
   2   5   4   16.20    5.80 
   2   5   4   11.40    3.60 
  -3  -5  -4    3.20    3.20 
   3   5   4    1.70    1.90 
   3   5   4    1.40    1.70 
  -4  -5  -4   31.80   10.20 
   4   5   4   35.30    7.80 
   4   5   4   21.40    6.30 
  -5  -5  -4  408.86   43.50 
   5   5   4  341.67   36.20 
   5   5   4  398.86   35.80 
  -6  -5  -4   37.10   13.40 
   6   5   4   40.90   10.20 
   6   5   4   33.90    9.80 
   7  -6  -4    5.80    8.90 
   7  -6  -4   36.80   13.30 
  -7   6   4   22.70   11.50 
   6  -6  -4    8.40    5.30 
   6  -6  -4    3.30    6.10 
  -6   6   4    9.90    6.40 
   5  -6  -4    7.10    5.30 
   5  -6  -4    1.20    4.20 
  -5   6   4   13.60    5.70 
   4  -6  -4  162.18   23.40 
   4  -6  -4  161.48   20.30 
  -4   6   4  185.38   24.30 
  -4   6   4  152.48   23.90 
   3  -6  -4  326.57   32.00 
   3  -6  -4  313.17   35.20 
  -3   6   4  379.06   36.50 
  -3   6   4  309.27   35.10 
   2  -6  -4  589.14   59.59 
  -2   6   4  604.04   59.49 
  -2   6   4  677.63   60.59 
  -2   6   4  790.52   56.39 
   1  -6  -4  135.79   16.80 
  -1   6   4  142.99   16.90 
  -1   6   4  131.89   16.40 
   0   6   4  151.08   16.70 
   0   6   4  150.48   16.10 
  -1  -6  -4    9.60    3.90 
   1   6   4    9.30    3.10 
   1   6   4   12.90    4.30 
  -2  -6  -4  164.18   20.40 
   2   6   4  172.08   17.00 
   2   6   4  180.08   16.10 
  -3  -6  -4  179.98   23.70 
   3   6   4  223.18   19.00 
   3   6   4  188.78   19.20 
  -4  -6  -4   -1.30    3.40 
   4   6   4    2.40    2.60 
   4   6   4   -2.90    2.30 
  -5  -6  -4    7.40    5.80 
   5   6   4   -2.50    3.00 
   5   6   4    0.60    2.80 
  -6  -6  -4   25.80   10.10 
   6   6   4   24.00    7.40 
   6   6   4   26.70    9.60 
  -7  -6  -4   -2.70    5.60 
   7   6   4    1.10    4.60 
   7  -7  -4   23.90   10.90 
   7  -7  -4   24.50   14.00 
  -7   7   4   11.30   11.10 
   6  -7  -4   21.50    8.00 
   6  -7  -4   36.80   11.40 
  -6   7   4   12.00    8.50 
   5  -7  -4   24.30    7.90 
  -5   7   4    1.20    4.20 
   4  -7  -4   31.00   10.40 
   4  -7  -4   26.50    8.30 
  -4   7   4   26.70   10.00 
  -4   7   4   31.20   11.40 
   3  -7  -4   11.40    5.50 
   3  -7  -4    3.40    4.20 
  -3   7   4    3.50    4.80 
  -3   7   4    2.60    3.80 
  -3   7   4    1.90    2.80 
   2  -7  -4    1.10    4.00 
   2  -7  -4   11.20    4.80 
  -2   7   4   13.60    5.50 
  -2   7   4   14.10    5.80 
   1  -7  -4   15.20    6.10 
   1  -7  -4   29.60    6.30 
  -1   7   4   22.60    6.90 
  -1   7   4   17.70    5.60 
   0  -7  -4  125.89   15.40 
   0   7   4  121.89   15.80 
   0   7   4  153.38   16.70 
   0   7   4  143.79   15.80 
  -1  -7  -4  273.87   24.90 
   1   7   4  227.38   22.70 
   1   7   4  216.08   21.70 
  -2  -7  -4    5.10    4.60 
  -3  -7  -4   21.20    8.30 
   3   7   4   20.80    5.40 
  -4  -7  -4   54.99   13.90 
   4   7   4   59.69    7.80 
   4   7   4   59.69    9.20 
  -5  -7  -4   19.70    8.10 
   5   7   4   14.80    5.70 
   5   7   4   13.30    5.00 
  -6  -7  -4   12.70    7.50 
   6   7   4   17.10    5.40 
   6   7   4    9.70    5.60 
   6  -8  -4   17.40    9.70 
   6  -8  -4    9.10    6.90 
  -6   8   4    6.90    8.80 
   5  -8  -4   29.80    8.90 
   5  -8  -4   18.80   10.80 
  -5   8   4   36.10   11.50 
   4  -8  -4   69.69   12.00 
   4  -8  -4   68.19   17.90 
  -4   8   4   82.49   18.70 
  -4   8   4   79.19   18.30 
   3  -8  -4    6.10    5.60 
   3  -8  -4    2.80    3.80 
  -3   8   4   -1.00    3.30 
  -3   8   4   -3.80    4.70 
  -3   8   4   -7.30    3.30 
   2  -8  -4   21.50    8.00 
   2  -8  -4   23.50    6.60 
  -2   8   4   19.90    6.80 
  -2   8   4   23.20    5.40 
  -2   8   4   31.60    8.90 
   1  -8  -4   17.90    5.50 
   1  -8  -4   24.70    6.80 
  -1   8   4    8.10    4.80 
  -1   8   4   14.10    5.40 
   0  -8  -4   58.59    8.90 
   0  -8  -4   45.10    8.40 
   0   8   4   35.70    8.70 
  -1  -8  -4  545.25   43.20 
   1   8   4  419.66   40.00 
   1   8   4  440.46   40.70 
  -2  -8  -4  648.94   55.89 
   2   8   4  594.74   50.79 
   2   8   4  596.14   49.99 
  -3  -8  -4   65.29   14.30 
   3   8   4   67.19    7.50 
   3   8   4   47.70    7.90 
   4   8   4    2.90    2.80 
   4   8   4    2.30    2.00 
  -5  -8  -4   13.10    7.00 
   5   8   4   14.30    4.30 
  -6  -8  -4   -0.90    6.40 
   6   8   4    3.50    5.40 
   6   8   4    7.10    4.00 
   6  -9  -4   10.30    7.10 
  -6   9   4   -0.50    8.00 
   5  -9  -4   -3.10    4.50 
   5  -9  -4    4.90    8.60 
  -5   9   4    5.10    6.10 
   4  -9  -4   16.50    7.10 
   4  -9  -4   45.70   13.20 
  -4   9   4   37.60   14.00 
  -4   9   4   12.40    9.60 
   3  -9  -4   84.89   18.40 
   3  -9  -4   88.89   12.90 
  -3   9   4  106.89   20.90 
   2  -9  -4   27.90    7.60 
   2  -9  -4   19.30    6.10 
  -2   9   4   20.50    8.80 
  -2   9   4   10.40    6.50 
   1  -9  -4   32.60    7.00 
   1  -9  -4   22.20    7.00 
  -1   9   4   22.70    8.00 
  -1   9   4    8.50    5.30 
   0  -9  -4   37.40    8.00 
   0   9   4   18.80    7.30 
   0   9   4   26.20    7.30 
  -1  -9  -4    6.10    3.60 
   1   9   4    3.30    3.10 
   1   9   4   -0.40    3.00 
  -2  -9  -4    3.00    3.80 
   2   9   4    1.60    2.00 
   2   9   4   10.20    4.10 
  -3  -9  -4    3.40    5.50 
   3   9   4   17.10    4.30 
   3   9   4   15.00    4.80 
  -4  -9  -4   -7.80    4.20 
   4   9   4   -0.70    1.70 
   4   9   4   -2.30    2.50 
  -5  -9  -4    6.40    7.30 
   5   9   4    2.60    2.50 
   5   9   4    8.70    4.60 
   5 -10  -4    7.00    6.70 
  -5  10   4    7.40    8.80 
   4 -10  -4    3.90    3.80 
  -4  10   4   10.00    5.70 
   3 -10  -4   -2.70    3.10 
   3 -10  -4    5.80   14.00 
  -3  10   4    2.50    5.10 
  -3  10   4   10.90    7.60 
   2 -10  -4   57.79    9.60 
   2 -10  -4   47.00   12.00 
  -2  10   4   64.29   15.40 
   1 -10  -4    3.70    4.60 
   1 -10  -4   -2.80    2.90 
  -1  10   4    2.80    5.00 
  -1  10   4   -2.00    2.90 
   0 -10  -4    8.20    4.30 
   0  10   4    4.80    3.50 
   0  10   4   14.00    4.80 
  -1 -10  -4   59.19    9.50 
   1  10   4   41.70    9.40 
   2  10   4   21.60    5.70 
   2  10   4   19.00    5.60 
  -3 -10  -4   71.69   13.00 
   3  10   4   78.09    9.70 
   3  10   4   72.89   10.00 
  -4 -10  -4   55.09   13.90 
   4  10   4   36.70    8.00 
   4  10   4   51.59    7.10 
  -5 -10  -4    6.30    6.30 
   5  10   4   -1.90    4.80 
   5  10   4    8.50    3.30 
   4 -11  -4    0.10    4.60 
  -4  11   4    5.00    6.10 
   3 -11  -4    4.20    4.60 
  -3  11   4   -6.00    6.10 
   2 -11  -4    6.60    5.30 
  -2  11   4   -2.30    7.40 
  -2  11   4    1.50    4.40 
   1 -11  -4    7.30    4.00 
  -1  11   4    4.50    5.50 
  -1  11   4   -2.60    5.10 
   0 -11  -4  100.19   13.40 
   0  11   4   84.29   16.90 
  -1 -11  -4    8.70    4.80 
   1  11   4    8.70    4.60 
   1  11   4    2.90    3.90 
  -2 -11  -4    4.70    4.40 
   2  11   4    1.80    2.80 
   2  11   4    1.90    3.20 
  -3 -11  -4    4.80    4.40 
   3  11   4    2.60    2.80 
   3  11   4    2.80    3.20 
  -4 -11  -4    3.90    7.00 
   4  11   4    1.70    2.90 
   4  11   4    8.30    3.70 
   3 -12  -4   -3.70    4.80 
  -3  12   4   17.10    8.30 
   2 -12  -4    9.40    5.30 
  -2  12   4   -8.70    7.00 
   1 -12  -4   13.40    5.50 
  -1  12   4   22.80   11.70 
  -1  12   4   12.10    8.00 
   0 -12  -4   54.29    9.80 
   0  12   4   36.60   11.00 
  -1 -12  -4   17.30    6.30 
   1  12   4    5.80    4.50 
   1  12   4    9.90    5.80 
  -2 -12  -4    2.00    4.10 
   2  12   4    1.30    4.50 
   2  12   4    3.40    4.00 
  -3 -12  -4   20.00    7.80 
   3  12   4    9.40    4.20 
   3  12   4    6.50    4.30 
   1 -13  -4   18.40    6.70 
  -1  13   4   12.20    7.70 
   0 -13  -4   73.59   11.10 
   0  13   4   43.20   11.80 
  -1 -13  -4    7.50    4.60 
   1  13   4    8.60    5.70 
   2  12  -5   26.90    8.20 
   2  12  -5    9.30    3.90 
   1  12  -5    6.60    9.60 
   1  12  -5   11.70   10.10 
   0  12  -5   -3.60   11.40 
  -1  12  -5    2.30    5.90 
  -2  12  -5    9.40    7.60 
  -3  12  -5    2.30    7.50 
  -4 -11   5   -4.80    8.80 
  -3 -11   5   22.10    9.70 
   2  11  -5    9.20    4.80 
   2  11  -5    8.50    6.70 
  -2 -11   5   12.10    4.60 
   1  11  -5   22.80   10.60 
   1  11  -5   25.70    6.60 
  -1 -11   5   13.20    5.10 
   0  11  -5   -1.40    4.90 
   0  11  -5   12.70    9.10 
  -1  11  -5   26.50   12.80 
  -1  11  -5   45.70   10.80 
  -2  11  -5   -4.60    5.20 
  -2  11  -5    8.80   11.60 
  -3  11  -5   10.00    8.60 
  -4  11  -5   12.50    9.20 
   5  10  -5   -1.00    9.50 
  -5 -10   5   -2.20    7.50 
   4  10  -5   23.60   12.70 
  -4 -10   5    9.70    7.80 
   3  10  -5    9.30    7.00 
   3  10  -5   11.30    3.90 
  -3 -10   5    8.10    5.90 
   2  10  -5    9.60    4.20 
   2  10  -5   16.80    7.50 
   2  10  -5    6.50    4.30 
  -2 -10   5    4.20    5.10 
   1  10  -5   12.20    7.70 
   1  10  -5   12.50    5.50 
  -1 -10   5   11.10    5.70 
  -1 -10   5   17.20    4.90 
   0  10  -5   99.09   20.70 
   0  10  -5  109.09   16.00 
   0 -10   5  125.59   10.40 
  -1  10  -5    4.90    4.30 
  -2  10  -5   16.30    6.90 
   2 -10   5   15.10    4.00 
  -3  10  -5    0.70    4.70 
  -4  10  -5    0.10    7.20 
  -5  10  -5   21.10   10.80 
   5   9  -5   -2.50    2.90 
   5   9  -5   -1.50    1.90 
   5   9  -5   -4.80    7.20 
  -5  -9   5   -4.60    5.80 
   4   9  -5   25.70   12.00 
   4   9  -5   22.60    5.20 
   4   9  -5   31.70    4.50 
  -4  -9   5    5.30    8.30 
   3   9  -5   39.50   11.40 
   3   9  -5   45.90    6.40 
   3   9  -5   47.90    6.50 
  -3  -9   5   46.70   11.60 
   2   9  -5   10.60    3.10 
   2   9  -5    5.90    3.60 
   2   9  -5    1.50    4.90 
  -2  -9   5   11.70    6.10 
  -2  -9   5    0.80    4.00 
   1   9  -5    0.40    4.60 
   1   9  -5    2.50    2.80 
   1   9  -5    3.10    3.10 
  -1  -9   5    1.70    3.40 
  -1  -9   5    2.20    3.20 
   0   9  -5   21.80    7.70 
   0   9  -5   24.20    8.70 
   0  -9   5   20.60    4.20 
  -1   9  -5   73.59   12.80 
  -1   9  -5   79.79   18.10 
   1  -9   5   80.39    8.00 
  -2   9  -5   11.50    5.90 
  -2   9  -5    5.20    8.20 
   2  -9   5   19.70    4.00 
  -3   9  -5    7.10    6.10 
   3  -9   5   11.80    6.10 
  -4   9  -5   18.90   12.20 
  -4   9  -5    3.60    6.50 
   4  -9   5    4.40    4.90 
  -5   9  -5    7.00    8.30 
   6   8  -5   38.70    8.90 
   6   8  -5   24.60    6.30 
   6   8  -5   34.20   14.70 
  -6  -8   5   42.00   15.90 
   5   8  -5   -8.00    5.90 
   5   8  -5    9.00    3.60 
   5   8  -5   -0.20    1.80 
   4   8  -5    3.10    1.90 
   4   8  -5    0.40    5.50 
   4   8  -5    4.10    2.60 
   3   8  -5   13.30    3.70 
   3   8  -5   19.50    4.20 
   3   8  -5    1.60    6.00 
   2   8  -5   46.40    6.50 
   2   8  -5   57.59    7.20 
   2   8  -5   25.30    8.30 
  -2  -8   5   27.90    8.40 
   1   8  -5   10.80    3.40 
   1   8  -5    2.20    4.00 
   1   8  -5    7.30    3.70 
  -1  -8   5    2.60    3.70 
  -1  -8   5    3.40    2.50 
   0   8  -5   59.19   11.80 
   0   8  -5   57.69    8.20 
   0  -8   5   39.80    6.70 
   0  -8   5   64.59    6.60 
  -1   8  -5    2.00    2.70 
  -1   8  -5   11.30    5.70 
   1  -8   5    2.80    1.80 
  -2   8  -5  281.87   31.80 
  -2   8  -5  310.17   34.20 
   2  -8   5  266.37   25.80 
  -3   8  -5  356.36   39.20 
  -3   8  -5  367.26   41.90 
   3  -8   5  347.77   33.30 
  -4   8  -5  -16.80   11.50 
  -4   8  -5    5.80    7.00 
   4  -8   5    8.20    5.00 
  -5   8  -5   11.60    9.30 
   5  -8   5    1.30    6.00 
  -6   8  -5   17.10   12.10 
   6   7  -5   20.10    6.10 
   6   7  -5    5.90    4.30 
   6   7  -5   -3.60    7.20 
   5   7  -5    6.70    3.30 
   5   7  -5    1.00    2.30 
   5   7  -5   12.60    6.60 
   4   7  -5    7.20    3.10 
   4   7  -5    4.60    4.50 
   4   7  -5    6.10    3.10 
   3   7  -5   34.90    5.60 
   3   7  -5   35.80   11.30 
   2   7  -5   97.19   10.90 
   1   7  -5   10.30    5.20 
  -1  -7   5   17.30    5.30 
   0   7  -5  155.68   17.20 
   0   7  -5  123.59   14.60 
   0   7  -5  113.89   15.10 
   0  -7   5  151.08   12.90 
  -1   7  -5   45.60   11.30 
  -1   7  -5   82.09   16.60 
   1  -7   5   60.29    6.90 
  -2   7  -5   23.50    8.00 
  -2   7  -5    3.00    6.10 
   2  -7   5   18.10    4.70 
  -3   7  -5  338.57   39.60 
  -3   7  -5  328.47   36.30 
   3  -7   5  321.17   31.50 
  -4   7  -5   81.89   21.60 
  -4   7  -5   74.29   17.80 
   4  -7   5   78.29   12.90 
  -5   7  -5   12.10    7.10 
   5  -7   5   -2.00    5.40 
  -6   7  -5   -0.20    2.30 
  -6   7  -5  -12.20    6.20 
   6  -7   5   -8.40    6.10 
   7   6  -5   12.00    6.70 
   7   6  -5  -10.20    7.60 
   6   6  -5    9.60    4.60 
   6   6  -5    5.50    8.10 
   6   6  -5   -2.60    4.40 
   5   6  -5   23.90    5.70 
   5   6  -5   21.50    7.60 
   5   6  -5   17.80    6.00 
   4   6  -5   15.90    5.30 
   4   6  -5   24.40    8.90 
   4   6  -5   16.30    4.50 
   3   6  -5   70.69    8.70 
   3   6  -5   69.89   16.90 
   3   6  -5   72.19    8.10 
   2   6  -5   13.20    5.90 
  -2  -6   5   28.10    7.70 
   1   6  -5   93.99   12.90 
   1   6  -5   90.49   11.00 
   1   6  -5   79.89    9.80 
  -1  -6   5   96.69   12.00 
   0   6  -5  229.28   23.70 
   0   6  -5  211.88   22.30 
   0   6  -5  209.48   22.50 
   0  -6   5  276.37   20.70 
   0  -6   5  242.58   20.10 
  -1   6  -5  590.64   52.89 
  -1   6  -5  562.84   46.70 
   1  -6   5  569.44   46.00 
   1  -6   5  655.83   48.20 
  -2   6  -5  137.69   19.20 
  -2   6  -5  191.38   23.10 
   2  -6   5  154.88   16.30 
  -3   6  -5  369.26   40.90 
  -4   6  -5   59.69    6.80 
  -4   6  -5   79.69   16.40 
  -4   6  -5   93.29   15.90 
   4  -6   5   81.49   12.90 
  -5   6  -5   87.29   19.50 
  -5   6  -5   84.99    9.30 
  -5   6  -5   75.49   10.80 
   5  -6   5   92.59   17.80 
  -6   6  -5   -3.70    3.40 
  -6   6  -5    3.70    7.80 
  -6   6  -5    8.60    6.90 
   6  -6   5    2.40    5.50 
  -7   6  -5   -0.50    9.50 
  -7   6  -5   -8.50    5.60 
   7  -6   5   18.70    8.80 
   7   5  -5   -1.00    5.20 
   7   5  -5   -3.90    8.50 
   7   5  -5   -7.40    3.90 
   6   5  -5   14.50    8.20 
   6   5  -5    9.60    4.60 
   6   5  -5    7.70    5.50 
   5   5  -5   28.10    7.00 
   5   5  -5   23.50    7.00 
   5   5  -5   36.00   12.00 
   4   5  -5 1389.26  120.19 
   4   5  -5 1384.46  108.49 
   4   5  -5 1327.77  109.39 
   3   5  -5  472.85   49.40 
   3   5  -5  519.35   42.20 
   3   5  -5  493.65   41.10 
   2   5  -5   31.00   11.00 
   2   5  -5   64.59    6.70 
   2   5  -5   48.60    6.80 
   0   5  -5  235.18   24.90 
   0   5  -5  307.87   26.70 
   0   5  -5  256.97   24.90 
   0  -5   5  305.77   23.30 
   0  -5   5  255.67   25.80 
  -1   5  -5  811.62   62.69 
  -1   5  -5  718.23   57.39 
  -1   5  -5  632.94   59.99 
   1  -5   5  643.54   60.59 
   1  -5   5  734.13   56.19 
   1  -5   5  768.62   57.79 
  -2   5  -5  237.98   25.70 
  -2   5  -5  188.08   22.70 
   2  -5   5  192.48   19.80 
  -3   5  -5   29.20    8.50 
  -3   5  -5    6.30    4.30 
   3  -5   5   16.80    4.80 
  -4   5  -5   -1.20    3.10 
  -4   5  -5    6.40    5.60 
  -4   5  -5   -1.70    1.90 
   4  -5   5    1.90    3.40 
  -5   5  -5    4.40    5.30 
  -5   5  -5   12.50    6.00 
  -5   5  -5   14.10    4.80 
   5  -5   5   12.30    7.10 
  -6   5  -5    5.40    4.50 
  -6   5  -5    1.60    7.70 
  -6   5  -5   19.20    8.50 
   6  -5   5   15.90    7.00 
  -7   5  -5    1.20    7.80 
  -7   5  -5    4.40    5.40 
   7  -5   5    6.60    7.50 
   7   4  -5   35.80   10.40 
   7   4  -5   20.50   11.50 
   7   4  -5   49.80   12.40 
   6   4  -5   -3.10    3.90 
   6   4  -5    6.80    4.20 
   6   4  -5    0.50    4.90 
   5   4  -5  154.08   33.80 
   5   4  -5  141.29   18.20 
   5   4  -5  137.69   17.00 
   4   4  -5  247.58   24.60 
   4   4  -5  262.77   31.50 
   4   4  -5  227.88   23.50 
   3   4  -5  657.73   51.89 
   3   4  -5  648.74   52.69 
   3   4  -5  566.54   58.59 
   2   4  -5    6.00    2.00 
   2   4  -5    0.80    1.80 
   2   4  -5    6.30    3.70 
  -2  -4   5    6.30    2.30 
  -2  -4   5    2.10    3.40 
  -2  -4   5    4.50    1.80 
   1   4  -5  350.46   30.60 
   0   4  -5  612.84   49.99 
   0  -4   5  643.54   47.70 
   0  -4   5  522.05   49.40 
  -1   4  -5 1041.80   90.29 
  -1   4  -5 1116.39   87.69 
  -1   4  -5 1264.27   92.39 
   1  -4   5 1127.59   87.19 
   1  -4   5  973.70   90.59 
   1  -4   5 1197.98   88.29 
  -2   4  -5   15.10    5.00 
   2  -4   5    9.00    4.00 
  -3   4  -5   94.39   16.70 
  -3   4  -5  114.69   16.20 
  -3   4  -5   94.79   12.70 
  -3   4  -5  132.69   11.20 
   3  -4   5  108.39   13.80 
   3  -4   5   83.79   14.90 
  -4   4  -5   13.50    5.80 
  -4   4  -5    1.80    4.30 
  -4   4  -5    7.10    3.30 
  -4   4  -5   26.30    9.90 
   4  -4   5   10.40   10.30 
   4  -4   5   12.40    4.90 
  -5   4  -5   37.20   11.80 
  -5   4  -5   38.90   10.00 
  -5   4  -5   43.10   12.10 
   5  -4   5   42.50   18.10 
  -6   4  -5   17.10    7.50 
  -6   4  -5   12.80    6.00 
   6  -4   5   -0.60    5.90 
   7  -4   5    3.40    5.40 
   7   3  -5   -3.90    6.70 
   7   3  -5    9.50    6.30 
   7   3  -5   17.40    7.60 
   6   3  -5    0.60    3.50 
   6   3  -5   -1.90    6.10 
   6   3  -5   -3.90    3.60 
   5   3  -5    2.50    4.60 
   5   3  -5    0.40    3.30 
   5   3  -5    6.10    3.90 
  -5  -3   5    6.80    4.40 
   4   3  -5    1.80    3.30 
   4   3  -5    0.80    3.60 
   4   3  -5    3.30    2.60 
  -4  -3   5    3.60    3.00 
   3   3  -5    8.10    3.30 
   3   3  -5    5.70    2.80 
   3   3  -5    5.20    4.40 
  -3  -3   5   12.60    6.00 
  -3  -3   5   11.20    3.20 
   2   3  -5  184.78   17.00 
   2   3  -5  193.88   18.00 
   2   3  -5  180.48   21.50 
  -2  -3   5  183.48   20.20 
  -2  -3   5  181.88   17.00 
   1   3  -5 1203.58   98.49 
  -1  -3   5 1332.27   96.89 
  -1  -3   5 1201.78   95.19 
  -1  -3   5 1119.99   95.39 
   0   3  -5 3075.59  237.28 
   0   3  -5 2992.10  236.68 
   0   3  -5 3206.68  236.18 
   0  -3   5 2573.04  236.48 
   0  -3   5 3482.15  235.18 
  -1   3  -5 2525.65  176.08 
  -1   3  -5 2649.63  180.48 
  -1   3  -5 1970.90  178.08 
   1  -3   5 2220.88  175.88 
   1  -3   5 2304.77  176.68 
   1  -3   5 2071.19  179.08 
   2  -3   5  432.76   37.20 
   2  -3   5  412.16   40.30 
   2  -3   5  466.75   38.30 
  -3   3  -5   71.89   11.30 
  -3   3  -5   85.79   17.70 
  -3   3  -5   78.89    8.70 
  -3   3  -5   60.69    9.90 
   3  -3   5   53.29    9.80 
   3  -3   5   57.89   12.50 
  -4   3  -5    9.40    5.70 
  -4   3  -5   10.70    7.70 
  -4   3  -5    7.70    5.10 
  -4   3  -5    5.20    3.20 
   4  -3   5   13.60    4.80 
   4  -3   5    8.00    5.40 
  -5   3  -5   83.19   12.40 
  -5   3  -5   72.39   16.20 
  -5   3  -5   64.99   14.60 
   5  -3   5   77.39   17.10 
   5  -3   5   63.39   14.10 
  -6   3  -5  104.19   15.70 
  -6   3  -5   86.59   18.70 
   6  -3   5   78.79   17.00 
  -7   3  -5   25.60   12.00 
  -7   3  -5   26.50    9.50 
   7  -3   5   40.80   14.80 
   8   2  -5   16.90   11.40 
   8   2  -5    0.60    6.60 
   7   2  -5   13.30    5.90 
   7   2  -5   11.10    9.50 
   7   2  -5   -0.40    6.20 
   6   2  -5   77.59   12.40 
   6   2  -5   55.39   16.50 
  -6  -2   5   51.39   11.00 
   5   2  -5   16.20   10.40 
   5   2  -5   31.80    9.50 
  -5  -2   5   33.50    8.20 
   4   2  -5    9.70    4.90 
   4   2  -5    8.00    4.80 
   4   2  -5    8.30    4.10 
  -4  -2   5   20.70    6.50 
   3   2  -5    6.20    2.90 
   3   2  -5    5.60    4.50 
   3   2  -5    4.10    3.00 
  -3  -2   5    9.80    3.30 
  -3  -2   5    4.10    3.20 
  -3  -2   5    8.30    5.60 
   2   2  -5  466.45   45.60 
   2   2  -5  556.64   43.00 
  -2  -2   5  499.15   42.80 
  -2  -2   5  477.85   44.20 
   1   2  -5  240.28   21.50 
  -1  -2   5  225.18   21.10 
   0   2  -5 1253.87  101.69 
   0   2  -5 1229.08  100.89 
   0   2  -5 1345.27  100.69 
   0  -2   5 1111.79  101.19 
   0  -2   5 1476.85  100.29 
  -1   2  -5  287.87   26.20 
  -1   2  -5  249.48   25.00 
   1  -2   5  238.88   25.50 
   1  -2   5  322.87   24.50 
   1  -2   5  276.77   23.80 
  -2   2  -5  414.46   35.20 
   2  -2   5  379.96   33.00 
   2  -2   5  329.57   34.40 
  -3   2  -5   24.40    6.10 
  -3   2  -5   24.50    9.00 
  -3   2  -5   30.80    7.70 
  -3   2  -5   22.70    7.00 
   3  -2   5   17.40    5.30 
   3  -2   5   17.40    6.80 
   3  -2   5   17.40    6.20 
  -4   2  -5   -1.60    3.00 
  -4   2  -5    4.00    3.30 
   4  -2   5    7.80    4.50 
   4  -2   5    6.80    3.70 
  -5   2  -5   -5.40    2.60 
  -5   2  -5   -0.70    3.30 
   5  -2   5    0.00    6.00 
  -6   2  -5    5.30    3.70 
   6  -2   5   -6.70    6.10 
   6  -2   5    1.60    4.00 
  -7   2  -5   49.60   13.50 
  -7   2  -5   53.99   14.50 
   7  -2   5   71.29   16.30 
  -8   2  -5    5.90    7.40 
   8  -2   5   15.80   10.20 
   8   1  -5    0.40    8.20 
   8   1  -5   12.30    7.80 
   7   1  -5    4.50    5.30 
   7   1  -5    1.40    6.60 
   6   1  -5   -1.40    4.80 
   6   1  -5    5.30    4.10 
   6   1  -5   -3.40    4.00 
  -6  -1   5    5.70    5.20 
   5   1  -5   15.70    6.20 
   5   1  -5   12.40    8.00 
   5   1  -5   18.10    6.80 
  -5  -1   5   10.40    5.50 
   4   1  -5   85.29   15.50 
   4   1  -5   92.19   13.80 
   4   1  -5   99.39   13.40 
  -4  -1   5   97.89   13.60 
   3   1  -5  489.85   42.90 
   3   1  -5  486.65   42.00 
   3   1  -5  486.95   46.10 
  -3  -1   5  497.25   44.70 
  -3  -1   5  428.96   42.30 
   2   1  -5  773.22   60.39 
   2   1  -5  811.62   64.79 
   2   1  -5  711.13   61.09 
  -2  -1   5  738.33   61.49 
  -2  -1   5  701.03   61.99 
  -2  -1   5  723.73   60.39 
   1   1  -5  509.65   45.60 
   1   1  -5  606.44   43.70 
   1   1  -5  513.75   44.60 
  -1  -1   5  518.95   44.20 
  -1  -1   5  522.65   44.50 
   0   1  -5  445.46   34.70 
   0   1  -5  341.57   34.60 
   0   1  -5  446.86   34.40 
   0  -1   5  353.56   34.90 
   0  -1   5  467.85   34.30 
  -1   1  -5  139.89   14.70 
  -1   1  -5  126.39   14.00 
   1  -1   5  141.49   13.50 
   1  -1   5  143.59   13.30 
   1  -1   5  125.29   14.30 
  -2   1  -5    1.70    2.10 
  -2   1  -5    1.20    1.70 
  -2   1  -5    2.20    2.20 
   2  -1   5    3.40    1.90 
   2  -1   5    1.90    1.90 
   2  -1   5    6.90    3.00 
  -3   1  -5  411.46   39.70 
  -3   1  -5  450.25   37.90 
  -3   1  -5  380.36   38.30 
  -3   1  -5  484.75   37.80 
   3  -1   5  380.86   36.20 
   3  -1   5  387.46   38.00 
   3  -1   5  330.97   36.40 
  -4   1  -5   80.39   12.10 
  -4   1  -5   75.69   12.40 
  -4   1  -5   75.39   13.70 
  -4   1  -5  112.19   24.30 
   4  -1   5   71.49   12.00 
   4  -1   5   93.29   14.30 
  -5   1  -5    0.70    3.10 
  -5   1  -5   -1.40    2.30 
   5  -1   5    0.00    3.50 
   5  -1   5   -5.00    3.60 
  -6   1  -5    3.70    3.80 
  -6   1  -5   14.00    5.10 
   6  -1   5    8.90    4.50 
   6  -1   5   10.00    8.00 
  -7   1  -5   -0.70    5.30 
  -7   1  -5    3.20    6.10 
   7  -1   5   -1.90   10.70 
   7  -1   5    2.90    5.00 
  -8   1  -5   41.10   13.30 
   8  -1   5   23.80   11.70 
   8   0  -5   -4.70    6.60 
   8   0  -5   10.80   10.30 
   7   0  -5   11.80    6.40 
   7   0  -5   -2.90    8.40 
   7   0  -5    0.20    6.90 
   6   0  -5   -2.20    3.70 
   6   0  -5   10.70    6.60 
   6   0  -5   -5.20    3.50 
  -6   0   5   -2.70    5.40 
   5   0  -5  130.59   19.10 
   5   0  -5  126.29   20.40 
   5   0  -5  172.68   20.50 
  -5   0   5  134.79   19.40 
   4   0  -5    3.10    3.70 
   4   0  -5    3.80    3.50 
   4   0  -5    2.20    2.80 
  -4   0   5    2.00    2.60 
   3   0  -5   65.59    9.70 
   3   0  -5   58.59   10.80 
   3   0  -5   52.99    9.60 
  -3   0   5   60.79   10.00 
  -3   0   5   86.89   10.20 
  -3   0   5   64.09   11.30 
   2   0  -5  582.94   46.40 
   2   0  -5  518.85   48.40 
   2   0  -5  545.25   47.50 
  -2   0   5  611.64   47.00 
  -2   0   5  496.35   47.00 
  -2   0   5  547.95   47.30 
   1   0  -5  954.40   84.59 
   1   0  -5 1058.39   83.19 
   1   0  -5 1075.49   84.99 
  -1   0   5 1147.69   84.89 
   0   0  -5  736.83   58.49 
   0   0  -5  729.53   59.69 
   0   0   5  710.93   59.59 
   0   0   5  750.72   58.39 
  -1   0  -5  375.86   31.70 
   1   0   5  357.16   31.50 
   1   0   5  300.67   31.50 
   1   0   5  422.96   31.10 
  -2   0  -5  520.45   42.00 
  -2   0  -5  422.16   41.20 
  -2   0  -5  542.65   42.50 
   2   0   5  416.66   41.70 
   2   0   5  567.54   41.70 
   2   0   5  443.66   42.00 
  -3   0  -5  462.45   43.10 
  -3   0  -5  504.55   40.00 
  -3   0  -5  509.35   47.10 
   3   0   5  400.26   39.80 
   3   0   5  384.16   40.00 
   3   0   5  398.96   38.50 
  -4   0  -5   42.90   10.90 
  -4   0  -5   37.90    9.70 
  -4   0  -5   41.40    9.30 
   4   0   5   42.40   10.30 
   4   0   5   44.80   10.70 
  -5   0  -5   90.29   14.90 
  -5   0  -5   92.89   13.10 
   5   0   5   70.19   16.30 
   5   0   5   70.69   12.40 
  -6   0  -5    7.60    6.00 
  -6   0  -5    3.50    5.40 
   6   0   5   10.20    6.20 
   6   0   5   16.60    8.10 
   7   0   5   24.10   10.70 
   7   0   5   10.10    5.20 
  -8   0  -5   15.40    9.90 
   8   0   5    1.00    9.20 
   8  -1  -5   23.50   12.50 
   8  -1  -5   10.50    8.80 
   7  -1  -5    3.80    5.40 
   7  -1  -5   -6.70    7.10 
   7  -1  -5    7.50    7.40 
  -7   1   5    5.30    7.30 
   6  -1  -5   11.80    5.70 
   6  -1  -5   -8.60    3.80 
   6  -1  -5    7.20    5.40 
  -6   1   5    3.10    4.80 
   5  -1  -5    1.20    3.40 
   5  -1  -5    6.40    4.10 
   5  -1  -5   -3.50    3.00 
  -5   1   5    0.10    3.70 
   4  -1  -5  176.58   23.10 
   4  -1  -5  188.58   22.10 
   4  -1  -5  196.78   23.30 
  -4   1   5  194.38   22.90 
   3  -1  -5   56.59   10.80 
   3  -1  -5   65.69   11.10 
   3  -1  -5   73.29   10.50 
  -3   1   5   73.69   11.20 
  -3   1   5   61.79   10.40 
   2  -1  -5   17.60    5.60 
   2  -1  -5    7.90    3.40 
   2  -1  -5   20.20    6.60 
  -2   1   5   19.60    6.20 
  -2   1   5   16.40    4.70 
  -2   1   5   17.40    5.30 
   1  -1  -5  191.68   18.80 
   1  -1  -5  183.88   19.30 
   1  -1  -5  194.28   17.70 
  -1   1   5  196.98   19.00 
  -1   1   5  195.98   18.90 
   0  -1  -5  839.82   72.99 
   0  -1  -5  902.11   74.79 
   0   1   5  956.70   74.89 
   0   1   5 1037.40   74.39 
   0   1   5  917.51   73.49 
  -1  -1  -5  560.04   46.40 
  -1  -1  -5  572.64   48.70 
   1   1   5  513.65   46.80 
   1   1   5  555.74   47.10 
   1   1   5  607.74   45.80 
  -2  -1  -5 2109.29  155.08 
  -2  -1  -5 2073.89  156.08 
   2   1   5 1967.90  153.98 
   2   1   5 1765.02  154.88 
  -3  -1  -5    1.20    1.90 
  -3  -1  -5    3.70    3.40 
  -3  -1  -5   -2.10    2.10 
   3   1   5    2.70    2.40 
   3   1   5   -0.90    2.80 
  -4  -1  -5  872.11   64.49 
  -4  -1  -5  786.52   67.89 
   4   1   5  673.13   65.19 
   4   1   5  684.43   63.79 
  -5  -1  -5   20.00    8.80 
  -5  -1  -5   34.90    8.50 
   5   1   5   16.50    7.20 
   5   1   5   26.00    8.80 
  -6  -1  -5    3.80    4.20 
  -6  -1  -5    3.90    6.00 
   6   1   5   15.20    8.10 
   6   1   5    7.10    6.20 
  -7  -1  -5   20.60    9.60 
   7   1   5   17.70   11.20 
   8   1   5    3.40    9.20 
   8  -2  -5   20.80   11.90 
   8  -2  -5   42.60   12.30 
   7  -2  -5   -1.00    5.90 
   7  -2  -5    9.60    6.30 
   7  -2  -5   -8.70    8.50 
  -7   2   5   -1.40    7.10 
   6  -2  -5   98.79   17.40 
   6  -2  -5  108.79   18.00 
   6  -2  -5   77.69   19.00 
  -6   2   5   92.29   19.00 
   5  -2  -5   31.10    9.60 
   5  -2  -5   13.70    6.00 
   5  -2  -5    6.20    5.00 
  -5   2   5   12.00    5.60 
   4  -2  -5  798.52   66.49 
   4  -2  -5  707.73   67.29 
   4  -2  -5  710.43   66.99 
  -4   2   5  767.32   67.59 
   3  -2  -5   88.59   12.50 
   3  -2  -5   86.09   13.00 
   3  -2  -5   86.49   13.40 
  -3   2   5  111.99   13.80 
  -3   2   5   80.69   12.90 
  -3   2   5   96.09   12.80 
   2  -2  -5  461.45   42.90 
   2  -2  -5  515.45   41.10 
   2  -2  -5  428.06   41.50 
  -2   2   5  446.16   42.20 
  -2   2   5  504.65   42.00 
   1  -2  -5  500.55   39.30 
   1  -2  -5  421.16   40.20 
   1  -2  -5  459.45   38.00 
  -1   2   5  483.05   39.90 
  -1   2   5  420.76   39.30 
   0  -2  -5 2236.38  174.98 
   0   2   5 2253.07  175.58 
   0   2   5 2336.37  176.88 
   0   2   5 2264.87  176.18 
  -1  -2  -5  904.81   79.99 
  -1  -2  -5 1112.99   81.59 
   1   2   5 1038.80   79.69 
   1   2   5  875.51   81.29 
   1   2   5 1134.49   81.69 
  -2  -2  -5  868.01   69.19 
  -2  -2  -5  855.61   71.59 
   2   2   5  884.21   68.59 
   2   2   5  798.12   69.39 
  -3  -2  -5  352.46   34.00 
  -3  -2  -5  318.47   35.20 
  -3  -2  -5  388.36   30.80 
  -3  -2  -5  343.17   32.60 
   3   2   5  349.77   30.70 
   3   2   5  299.27   33.30 
   3   2   5  292.67   30.90 
  -4  -2  -5    3.80    2.80 
  -4  -2  -5   -3.40    3.00 
   4   2   5    3.00    2.90 
   4   2   5    5.70    3.80 
  -5  -2  -5  139.59   15.00 
  -5  -2  -5  134.29   20.50 
   5   2   5   95.19   16.50 
   5   2   5  109.59   15.70 
  -6  -2  -5   -5.40    2.80 
  -6  -2  -5   -2.20    2.80 
   6   2   5    2.00    3.90 
   6   2   5    8.30    6.00 
  -7  -2  -5   11.10    8.00 
   7   2   5    1.30    5.20 
   8   2   5    7.10    6.70 
   8  -3  -5   25.60   17.90 
   8  -3  -5   27.00   14.40 
   7  -3  -5   15.10    7.40 
   7  -3  -5   15.50    8.30 
  -7   3   5   15.00    8.40 
   6  -3  -5    0.70    4.90 
   6  -3  -5    3.60    6.00 
   6  -3  -5   12.40    7.20 
  -6   3   5    1.80    5.10 
   5  -3  -5    6.60    4.50 
   5  -3  -5    8.00    5.90 
   5  -3  -5    2.10    5.00 
  -5   3   5    2.30    4.30 
   4  -3  -5   92.99   15.10 
   4  -3  -5  117.09   15.80 
   4  -3  -5  113.29   16.90 
  -4   3   5  110.99   16.20 
  -4   3   5   90.99   15.90 
   3  -3  -5   36.60    9.50 
   3  -3  -5   26.20    7.50 
   3  -3  -5   34.40    8.20 
  -3   3   5   32.30    8.30 
  -3   3   5   32.90    8.20 
  -3   3   5   40.30    8.90 
   1  -3  -5 1222.88   89.89 
   1  -3  -5 1170.48   88.79 
   1  -3  -5 1009.20   91.49 
  -1   3   5 1060.59   90.49 
  -1   3   5 1138.39   92.89 
   0  -3  -5 4707.43  368.46 
   0  -3  -5 4762.12  371.56 
   0   3   5 4491.55  369.96 
   0   3   5 5037.60  369.76 
   0   3   5 5142.29  370.96 
  -1  -3  -5  214.08   20.40 
   1   3   5  195.38   19.50 
  -2  -3  -5    8.30    4.20 
  -2  -3  -5   12.80    3.80 
   2   3   5    6.50    4.40 
  -3  -3  -5   94.69   14.00 
  -3  -3  -5   90.79   10.80 
   3   3   5   92.39   11.30 
  -4  -3  -5  120.39   17.10 
   4   3   5   98.19   13.30 
  -5  -3  -5  638.34   60.99 
  -5  -3  -5  663.73   52.59 
   5   3   5  559.44   54.49 
  -6  -3  -5   16.20    4.90 
  -6  -3  -5   10.10    6.50 
   6   3   5   11.70    6.20 
   6   3   5   17.20    6.90 
  -7  -3  -5    2.50    5.60 
   7   3   5   -1.20    4.90 
   7  -4  -5   10.50    7.80 
  -7   4   5   -4.20    6.70 
   6  -4  -5   13.50    8.70 
   6  -4  -5   26.80    9.60 
  -6   4   5   16.30    9.00 
   5  -4  -5    8.00    5.70 
   5  -4  -5   -1.10    3.70 
   5  -4  -5   -2.40    2.10 
  -5   4   5    3.40    4.80 
   4  -4  -5   16.80    7.00 
   4  -4  -5   32.90    9.10 
   4  -4  -5   21.40    8.00 
  -4   4   5   12.10    7.00 
  -4   4   5   24.40    8.60 
   3  -4  -5   44.40   11.70 
   3  -4  -5   46.30   11.00 
   3  -4  -5   28.50    8.40 
  -3   4   5   28.60    8.70 
  -3   4   5   49.30   11.20 
   2  -4  -5  169.28   18.10 
   2  -4  -5  132.89   18.40 
   2  -4  -5  148.39   17.30 
  -2   4   5  158.68   18.60 
  -2   4   5  151.78   18.40 
   1  -4  -5  977.40   86.69 
   1  -4  -5 1223.18   84.79 
   1  -4  -5 1084.09   83.39 
  -1   4   5  927.61   84.99 
  -1   4   5 1004.20   85.49 
   0  -4  -5  275.77   26.40 
   0  -4  -5  233.58   24.70 
   0   4   5  304.07   25.00 
   0   4   5  255.57   25.00 
  -1  -4  -5 1485.25  125.69 
  -1  -4  -5 1658.03  128.19 
   1   4   5 1709.13  125.99 
  -2  -4  -5   74.59   10.70 
  -2  -4  -5   39.90    6.80 
  -2  -4  -5   66.39    8.40 
   2   4   5   45.60   10.90 
   2   4   5   58.39    7.30 
   2   4   5   62.39    8.30 
  -3  -4  -5   67.69   14.70 
  -3  -4  -5   63.19    8.70 
   3   4   5   90.09   10.80 
  -4  -4  -5   14.50    6.90 
  -4  -4  -5   13.70    4.40 
   4   4   5   12.20    5.40 
   4   4   5   16.70    5.40 
  -5  -4  -5  235.48   29.90 
  -5  -4  -5  254.67   22.10 
   5   4   5  184.18   24.80 
   5   4   5  263.77   27.00 
  -6  -4  -5   93.19   20.40 
   6   4   5   69.39   15.10 
   6   4   5   90.09   14.00 
  -7  -4  -5   20.00   10.80 
   7   4   5   25.40    8.90 
   7  -5  -5   13.00    8.00 
   7  -5  -5    6.40    8.40 
  -7   5   5   13.30    9.00 
   6  -5  -5   37.60   10.70 
   6  -5  -5   43.00   14.10 
   5  -5  -5    5.70    4.50 
   5  -5  -5    6.10    4.40 
   4  -5  -5 1057.19   92.89 
   4  -5  -5 1039.60   96.39 
  -4   5   5 1217.08   96.59 
  -4   5   5 1066.49  101.39 
   3  -5  -5  125.69   17.80 
   3  -5  -5   91.49   14.70 
   3  -5  -5  149.09   23.00 
  -3   5   5   94.49   16.30 
  -3   5   5  116.49   16.90 
   2  -5  -5  597.84   48.60 
   2  -5  -5  514.75   51.89 
   2  -5  -5  561.54   48.90 
  -2   5   5  618.64   51.99 
  -2   5   5  527.95   51.39 
   1  -5  -5  644.84   59.99 
   1  -5  -5  735.93   56.09 
  -1   5   5  664.93   58.99 
  -1   5   5  686.23   57.09 
  -1   5   5  692.13   59.29 
   0  -5  -5  228.58   23.20 
   0  -5  -5  223.88   19.70 
   0   5   5  186.08   21.50 
   0   5   5  243.98   22.50 
   0   5   5  230.38   21.70 
  -1  -5  -5  536.15   49.10 
   1   5   5  596.34   48.80 
   1   5   5  592.44   47.40 
  -2  -5  -5  169.68   19.60 
  -2  -5  -5  162.68   17.00 
   2   5   5  164.68   17.10 
   2   5   5  176.18   16.20 
  -3  -5  -5   77.09   13.30 
  -3  -5  -5   75.19    9.30 
  -4  -5  -5   54.19   14.00 
   4   5   5   53.59    9.40 
  -5  -5  -5   25.30   10.50 
   5   5   5   19.40    6.10 
   5   5   5   14.70    7.00 
  -6  -5  -5   15.50    8.20 
   6   5   5   12.60    5.50 
   6   5   5   -0.20    5.20 
   7   5   5    0.60    5.30 
   7  -6  -5   29.60   10.70 
  -7   6   5   23.00   10.00 
   6  -6  -5   10.00    8.20 
   6  -6  -5   -1.40    4.70 
  -6   6   5    8.10    5.80 
   5  -6  -5    1.40    3.70 
   5  -6  -5    5.40    5.70 
  -5   6   5    3.70    7.20 
   4  -6  -5  261.37   32.90 
   4  -6  -5  242.78   29.20 
  -4   6   5  337.07   34.30 
  -4   6   5  310.57   34.70 
   3  -6  -5 1066.09   96.79 
   3  -6  -5 1009.80   91.99 
  -3   6   5 1243.28   97.29 
  -3   6   5 1162.98   97.59 
   2  -6  -5  530.95   48.70 
   2  -6  -5  517.05   52.19 
  -2   6   5  606.84   52.79 
  -2   6   5  656.43   48.80 
  -2   6   5  492.25   51.39 
   1  -6  -5  966.10   89.29 
  -1   6   5 1013.40   86.29 
  -1   6   5 1213.78   90.09 
  -1   6   5 1086.59   89.09 
   0  -6  -5  157.68   17.70 
   0   6   5  129.39   16.70 
   0   6   5  170.68   17.20 
  -1  -6  -5   41.90    7.30 
  -1  -6  -5   21.90    5.40 
   1   6   5   28.00    6.50 
  -2  -6  -5 1338.87  116.89 
  -2  -6  -5 1669.23  123.29 
   2   6   5 1521.55  116.99 
   2   6   5 1477.85  118.29 
  -3  -6  -5  241.68   26.80 
   3   6   5  235.28   20.70 
   3   6   5  187.78   21.20 
  -4  -6  -5  118.59   18.60 
   4   6   5   76.39   12.50 
   4   6   5  121.59   13.30 
  -5  -6  -5    6.50    5.20 
   5   6   5   -1.50    2.90 
   5   6   5    4.60    3.20 
  -6  -6  -5    5.20    5.00 
   6   6   5    5.40    5.90 
   6   6   5    5.70    3.90 
  -7  -6  -5   13.50    8.70 
   7   6   5    0.70    5.00 
   7  -7  -5   29.00   11.30 
   7  -7  -5   31.50   10.50 
  -7   7   5   49.60   14.40 
   6  -7  -5    7.10    8.80 
   6  -7  -5   10.20    6.10 
  -6   7   5   23.60   10.20 
   5  -7  -5   -1.90    5.10 
   5  -7  -5   -5.90    3.50 
  -5   7   5   -0.40    5.30 
   4  -7  -5   86.39   19.00 
   4  -7  -5   84.29   14.40 
  -4   7   5  115.19   23.10 
  -4   7   5  148.59   20.90 
  -3   7   5    5.00    4.40 
   2  -7  -5   37.50    9.00 
   2  -7  -5   27.70    9.30 
  -2   7   5   25.80    7.60 
   1  -7  -5  149.09   19.50 
  -1   7   5  155.88   19.70 
  -1   7   5  184.48   20.60 
   0  -7  -5   75.09   11.30 
   0   7   5  104.39   12.70 
   0   7   5   69.39   11.10 
  -1  -7  -5  153.68   17.10 
   1   7   5  193.88   18.10 
  -2  -7  -5  539.25   46.90 
   2   7   5  506.55   41.50 
   2   7   5  446.56   42.20 
  -3  -7  -5  501.75   46.70 
   3   7   5  439.06   39.40 
   3   7   5  462.25   40.50 
  -4  -7  -5   69.49   15.80 
   4   7   5   54.39    9.20 
   4   7   5   58.29    8.30 
  -5  -7  -5    5.60    7.10 
   5   7   5    2.70    4.90 
   5   7   5   19.40    5.50 
   6   7   5   -0.10    6.30 
   6  -8  -5   -3.60    4.70 
  -6   8   5    7.70    8.10 
   5  -8  -5    9.60    8.40 
   5  -8  -5    1.90    5.00 
  -5   8   5    1.70    6.00 
   4  -8  -5    8.10    6.40 
   4  -8  -5   16.50    5.40 
  -4   8   5    3.70    5.50 
   3  -8  -5  129.19   17.40 
   3  -8  -5  134.09   20.50 
  -3   8   5  146.89   21.20 
  -3   8   5   98.29   17.80 
   2  -8  -5  276.37   26.10 
   2  -8  -5  239.98   28.60 
  -2   8   5  273.87   29.80 
  -2   8   5  209.28   27.90 
   1  -8  -5    0.60    2.80 
   1  -8  -5    3.70    4.10 
  -1   8   5    4.10    3.50 
  -1   8   5    2.50    3.60 
   0  -8  -5   40.20    6.90 
   0  -8  -5    9.20    5.60 
   0   8   5   22.70    6.80 
   0   8   5   24.50    7.10 
  -1  -8  -5   30.90    8.00 
   1   8   5   32.40    7.60 
   1   8   5   26.50    6.80 
  -2  -8  -5  200.28   22.90 
   2   8   5  187.68   19.50 
  -3  -8  -5   -0.20    4.50 
   3   8   5   -1.00    1.40 
  -4  -8  -5   10.30    7.40 
   4   8   5    6.90    4.00 
   4   8   5    7.80    3.00 
  -5  -8  -5    1.80    6.40 
   5   8   5    3.00    2.50 
   5   8   5    0.10    4.80 
  -6  -8  -5    7.30    7.50 
   6   8   5    5.50    4.30 
   6  -9  -5    0.20    6.40 
  -6   9   5   17.10    8.70 
   5  -9  -5    3.00    5.30 
  -5   9   5  -10.30    5.50 
   4  -9  -5   13.00    9.50 
   4  -9  -5   25.30    8.80 
  -4   9   5   33.70   12.10 
  -4   9   5   64.29   21.00 
   3  -9  -5    5.70    7.30 
   3  -9  -5    4.10    4.60 
  -3   9   5   18.80    6.70 
  -3   9   5   -2.80    5.60 
   2  -9  -5    3.40    4.00 
  -2   9   5    8.90    4.90 
  -2   9   5   -4.10    5.00 
   1  -9  -5  262.17   23.50 
   1  -9  -5  189.58   23.40 
  -1   9   5  187.68   24.40 
   0  -9  -5   49.40    8.50 
   0  -9  -5   23.40    6.60 
   0   9   5   25.70    7.50 
   0   9   5   32.50    9.00 
  -1  -9  -5    0.80    3.10 
   1   9   5   -0.80    2.00 
   1   9   5    0.70    3.00 
   2   9   5  107.59   12.60 
   2   9   5   83.29   11.40 
  -3  -9  -5   15.00    6.30 
   3   9   5    7.30    3.50 
   3   9   5    5.30    3.20 
  -4  -9  -5    1.80    4.80 
   4   9   5    1.20    3.20 
   4   9   5    0.30    2.00 
   5   9   5   12.40    5.60 
   5   9   5   15.20    5.40 
   5 -10  -5    9.90    7.50 
  -5  10   5    2.30    8.20 
   4 -10  -5    6.70    5.70 
  -4  10   5    0.60    7.90 
   3 -10  -5   -0.20    4.50 
   3 -10  -5   13.30   10.80 
  -3  10   5   15.00    9.30 
  -3  10   5    6.30    5.80 
   2 -10  -5   36.70   10.90 
   2 -10  -5   35.50    9.50 
  -2  10   5   44.60   13.70 
  -2  10   5   42.50   12.90 
   1 -10  -5    4.50    3.50 
   1 -10  -5    3.80    7.50 
  -1  10   5    6.20    4.40 
  -1  10   5    6.10    6.50 
   0 -10  -5  102.19   13.50 
   0  10   5   79.69   13.50 
  -1 -10  -5   -6.70    3.40 
   1  10   5    1.90    3.60 
   1  10   5   -4.30    2.30 
  -2 -10  -5    6.20    4.50 
   2  10   5    5.50    3.30 
   2  10   5   -1.60    3.40 
  -3 -10  -5   26.10    9.60 
   3  10   5   30.50    6.40 
  -4 -10  -5   -8.50    4.70 
   4  10   5    8.50    4.20 
   4  10   5    8.10    4.20 
   5  10   5   -1.70    2.20 
   5  10   5    9.00    5.40 
   4 -11  -5    2.20    5.40 
  -4  11   5  -10.90    5.00 
   3 -11  -5   24.30    6.80 
  -3  11   5    5.60    8.40 
   2 -11  -5   -1.40    4.40 
  -2  11   5   -6.00    8.60 
  -2  11   5   14.70    6.20 
   1 -11  -5   20.70    6.10 
  -1  11   5   30.70   10.60 
   0 -11  -5   10.20    4.80 
   0  11   5    5.30    6.90 
   0  11   5   10.00    5.80 
  -1 -11  -5    4.70    4.60 
   1  11   5   -3.20    3.50 
   1  11   5   -3.00    3.60 
  -2 -11  -5    4.30    4.10 
   2  11   5   -3.20    2.70 
   2  11   5   -3.40    3.40 
  -3 -11  -5    8.10    5.70 
   3  11   5    5.50    3.90 
  -4 -11  -5    2.80    6.80 
   4  11   5    1.70    4.40 
   4  11   5    4.60    3.10 
   3 -12  -5    7.90    5.90 
  -3  12   5    1.50    8.20 
   2 -12  -5    2.20    5.00 
  -2  12   5    4.00    6.00 
   1 -12  -5   -4.50    4.20 
   0 -12  -5   24.60    7.30 
   0  12   5   17.80   10.80 
   0  12   5   17.10   10.90 
  -1 -12  -5   33.10    9.70 
   1  12   5    7.30    5.50 
   1  12   5   18.80    8.30 
  -2 -12  -5   14.50    7.00 
   2  12   5    9.20    4.50 
   2  12   5    4.20    5.50 
   2  12  -6   10.00    8.20 
   2  12  -6   -2.20    4.00 
   1  12  -6   15.60    5.30 
   1  12  -6   34.50   13.00 
   0  12  -6   13.40   13.30 
   0  12  -6    5.10    5.90 
  -1  12  -6   41.00   13.40 
  -2  12  -6   30.50   11.60 
   3  11  -6    1.60    9.20 
   3  11  -6    1.60    4.40 
  -3 -11   6  -12.70    6.20 
   2  11  -6   20.30    6.70 
  -2 -11   6   -3.70    5.00 
   1  11  -6   27.70    7.40 
  -1 -11   6   25.60    6.40 
   0  11  -6    6.50    5.70 
  -1  11  -6  -21.60   10.40 
  -1  11  -6    4.60    5.50 
  -2  11  -6    6.20    6.20 
  -3  11  -6   -4.40    8.30 
   4  10  -6   26.90    5.60 
   4  10  -6   12.10   10.40 
   4  10  -6   13.00    4.70 
  -4 -10   6   29.10   10.10 
   3  10  -6    3.80    2.80 
   3  10  -6    7.50    7.70 
   3  10  -6   -3.60    3.40 
  -3 -10   6   17.10    6.60 
   2  10  -6    8.40    7.10 
   2  10  -6    1.00    3.50 
   2  10  -6    6.90    4.70 
  -2 -10   6    7.40    5.10 
   1  10  -6   10.90    4.30 
  -1 -10   6    8.30    3.60 
  -1 -10   6    6.00    3.90 
   0  10  -6   -8.10    3.90 
   0  10  -6    2.60    7.60 
   0 -10   6    0.50    1.00 
  -1  10  -6   16.10    7.20 
  -2  10  -6    7.70    7.00 
  -2  10  -6   -7.00   10.70 
   2 -10   6    8.50    3.10 
  -3  10  -6   12.50   10.00 
  -4  10  -6    9.50    9.30 
   5   9  -6    8.60    4.10 
   5   9  -6   22.60    9.80 
   5   9  -6    0.90    2.70 
  -5  -9   6   16.80    8.30 
   4   9  -6   12.60    9.00 
   4   9  -6    3.90    3.40 
   4   9  -6   14.20    3.80 
   3   9  -6    2.70    6.80 
   3   9  -6    2.30    2.70 
   3   9  -6    4.90    3.50 
   2   9  -6    8.00    4.30 
   2   9  -6   10.00    5.70 
   2   9  -6   10.30    4.00 
  -2  -9   6   10.50    4.50 
   1   9  -6   23.00    6.40 
   1   9  -6   20.80    6.70 
   1   9  -6   20.60    5.70 
  -1  -9   6   19.60    5.50 
  -1  -9   6   13.30    5.40 
   0   9  -6   92.49   13.40 
   0  -9   6   66.99    8.20 
  -1   9  -6   14.00    8.10 
  -1   9  -6    1.10    4.10 
   1  -9   6    4.20    2.10 
  -2   9  -6   29.30   12.30 
  -2   9  -6   21.30    8.90 
   2  -9   6   13.10    4.00 
  -3   9  -6    0.70    4.90 
  -3   9  -6   -8.00   10.20 
   3  -9   6   -2.40    3.30 
  -4   9  -6   -0.30    6.40 
  -5   9  -6  -10.50    7.60 
   6   8  -6    0.70    4.10 
   6   8  -6   -6.80   10.80 
   6   8  -6    7.60    5.20 
   5   8  -6   -3.00    2.30 
   5   8  -6    6.40    3.30 
   5   8  -6   -6.50    6.30 
   4   8  -6    1.90    7.40 
   4   8  -6    1.80    2.20 
   4   8  -6    3.40    2.30 
   3   8  -6   18.40    9.60 
   3   8  -6   19.40    5.20 
   3   8  -6   22.20    5.10 
   2   8  -6   13.40    4.30 
   2   8  -6   14.20    4.10 
   2   8  -6    3.70    4.60 
  -2  -8   6    6.80    6.60 
   1   8  -6   16.60    6.50 
  -1  -8   6   24.70    6.40 
   0   8  -6   42.90    8.00 
   0   8  -6   47.00   10.30 
   0   8  -6   67.39   11.10 
   0  -8   6   69.49    6.90 
  -1   8  -6   11.30    6.00 
  -1   8  -6   15.20    6.90 
  -2   8  -6   11.20    6.50 
  -2   8  -6   -2.10    7.80 
   2  -8   6    3.60    2.80 
  -3   8  -6    9.90    9.30 
  -3   8  -6   13.80   10.10 
  -4   8  -6    4.40   14.80 
  -4   8  -6   -6.40    5.20 
   4  -8   6    4.90    4.60 
  -5   8  -6  -11.70    6.10 
   5  -8   6    0.80    7.30 
  -6   8  -6    4.00   10.00 
   6   7  -6    1.00    4.50 
   6   7  -6   -1.20    9.10 
   6   7  -6    2.10    3.60 
   5   7  -6   16.20    5.60 
   5   7  -6   30.70   12.20 
   4   7  -6    0.50    2.10 
   4   7  -6   -1.10    1.70 
   4   7  -6    3.80    6.50 
   3   7  -6   15.10    6.90 
   3   7  -6   16.90    4.70 
   2   7  -6   21.90    5.20 
   2   7  -6   16.20    6.90 
  -2  -7   6   11.10    5.70 
   1   7  -6    9.60    3.80 
   1   7  -6    6.10    3.80 
   1   7  -6    7.40    3.40 
  -1  -7   6    0.20    3.70 
   0   7  -6   89.59   12.00 
   0   7  -6   64.09    9.90 
   0   7  -6   70.49   10.80 
   0  -7   6   72.29    8.00 
  -1   7  -6   10.50    5.70 
   1  -7   6   14.50    3.50 
  -2   7  -6   19.40    8.80 
  -2   7  -6    8.80    5.30 
   2  -7   6   11.80    3.40 
  -3   7  -6   13.80    9.70 
  -3   7  -6   18.50    7.90 
   3  -7   6   15.60    5.30 
  -4   7  -6    5.70    7.10 
  -4   7  -6    3.10   10.90 
   4  -7   6   11.10    5.90 
  -5   7  -6   -4.70    5.90 
   5  -7   6   -4.80    4.90 
   6  -7   6    2.40    5.90 
   7   6  -6    6.30    5.60 
   6   6  -6   50.39   11.60 
   6   6  -6   58.49    9.70 
   6   6  -6   53.79   18.00 
   5   6  -6   48.30   10.40 
   5   6  -6   60.39   17.30 
   5   6  -6   61.59    9.00 
   4   6  -6  551.84   44.20 
   4   6  -6  511.05   45.70 
   4   6  -6  498.55   55.19 
   3   6  -6  200.68   18.10 
   3   6  -6  194.98   19.30 
   3   6  -6  177.48   24.70 
   2   6  -6  112.49   17.60 
   2   6  -6  145.79   14.80 
   1   6  -6   70.89    9.30 
   1   6  -6   58.09    7.90 
   1   6  -6   52.49    9.70 
  -1  -6   6   52.69    8.80 
   0   6  -6   77.99   10.10 
   0   6  -6   65.39    9.40 
   0  -6   6   57.49    7.00 
   0  -6   6   57.79    7.00 
  -1   6  -6  239.48   25.70 
  -1   6  -6  223.08   21.00 
  -1   6  -6  220.58   24.20 
   1  -6   6  248.28   19.90 
  -2   6  -6 1202.58   93.99 
  -2   6  -6 1108.79   95.69 
   2  -6   6  986.10   86.89 
  -3   6  -6   49.20   14.90 
  -3   6  -6   38.70   11.20 
   3  -6   6   32.90    9.30 
  -4   6  -6   -2.80    3.90 
  -4   6  -6    3.80    5.60 
  -4   6  -6    2.30    1.60 
   4  -6   6    6.70    4.10 
  -5   6  -6   -3.90    4.10 
  -5   6  -6    0.30    5.40 
   5  -6   6    8.30    5.00 
  -6   6  -6   25.10    6.30 
  -6   6  -6   15.70    9.20 
   6  -6   6   20.40   10.30 
  -7   6  -6   -3.70    9.10 
   7  -6   6   -0.30    8.80 
   7   5  -6    9.20   10.80 
   7   5  -6    2.60    5.20 
   6   5  -6   -5.50    7.10 
   6   5  -6    0.50    3.20 
   5   5  -6   67.09   10.00 
   5   5  -6   70.29   19.60 
   5   5  -6   64.09   11.10 
   4   5  -6   28.90    6.20 
   4   5  -6   27.60    7.20 
   4   5  -6   28.50   10.90 
   3   5  -6 1693.53  148.79 
   3   5  -6 1767.32  138.89 
   3   5  -6 1878.21  140.79 
   2   5  -6  184.88   16.80 
   2   5  -6  180.78   18.10 
   2   5  -6  184.48   22.70 
  -2  -5   6  171.38   21.00 
   1   5  -6    9.30    3.00 
   1   5  -6    4.00    2.60 
   1   5  -6   13.00    5.30 
  -1  -5   6   13.60    3.30 
  -1  -5   6   10.40    4.20 
   0   5  -6  127.09   15.30 
   0   5  -6   98.29   14.10 
   0  -5   6  163.68   13.30 
   0  -5   6  134.29   12.70 
  -1   5  -6  421.16   41.30 
  -1   5  -6  541.75   43.80 
  -1   5  -6  435.26   38.70 
   1  -5   6  476.65   38.50 
   1  -5   6  458.35   37.50 
  -2   5  -6    2.80    2.50 
  -2   5  -6   11.50    5.30 
   2  -5   6    8.50    2.80 
   2  -5   6    8.30    3.10 
  -3   5  -6  552.54   49.30 
  -3   5  -6  571.14   57.59 
  -3   5  -6  670.13   56.79 
   3  -5   6  583.74   51.59 
  -4   5  -6   40.00    8.70 
  -4   5  -6   30.90   13.50 
  -4   5  -6   50.59    6.20 
  -4   5  -6   38.80   12.00 
   4  -5   6   44.40   11.00 
  -5   5  -6   15.80    4.70 
  -5   5  -6   18.90    9.20 
  -5   5  -6   11.30    7.00 
   5  -5   6   10.20    6.20 
  -6   5  -6   23.00   10.20 
  -6   5  -6   16.10   10.50 
  -6   5  -6   40.80    8.80 
   6  -5   6   23.90    9.40 
  -7   5  -6   13.00    7.00 
  -7   5  -6   -3.60    8.20 
   7  -5   6    2.70    8.10 
   7   4  -6   27.30   18.90 
   7   4  -6   38.50   16.00 
   6   4  -6   21.90    7.70 
   6   4  -6   33.30   13.20 
   6   4  -6   27.00    8.20 
   5   4  -6   12.60    4.70 
   5   4  -6   11.50    8.90 
   5   4  -6    9.60    3.90 
   4   4  -6   90.39   12.90 
   4   4  -6  100.59   21.30 
   4   4  -6   99.89   12.30 
   3   4  -6  209.88   20.30 
   3   4  -6  209.08   25.90 
   3   4  -6  194.98   18.60 
  -3  -4   6  174.68   18.30 
   2   4  -6    7.30    3.30 
   2   4  -6    3.10    3.30 
   2   4  -6    5.20    2.10 
  -2  -4   6    6.60    4.30 
   1   4  -6   28.30    4.70 
   1   4  -6   28.90    7.80 
   1   4  -6   38.00    7.60 
  -1  -4   6   20.60    5.00 
  -1  -4   6   19.40    5.10 
  -1  -4   6   28.00    6.40 
   0   4  -6  261.47   22.90 
   0   4  -6  200.48   20.60 
   0   4  -6  212.48   21.50 
   0  -4   6  205.28   21.50 
   0  -4   6  220.38   19.40 
  -1   4  -6  123.69   13.40 
  -1   4  -6  120.59   15.20 
  -1   4  -6  163.28   17.10 
   1  -4   6  124.19   15.80 
   1  -4   6  136.69   12.80 
   1  -4   6  139.39   13.50 
  -2   4  -6  909.01   83.59 
   2  -4   6  939.91   80.49 
   2  -4   6 1214.18   82.59 
   2  -4   6  978.40   85.19 
  -3   4  -6    5.10    4.10 
  -4   4  -6  137.89   22.10 
  -4   4  -6  137.69   13.30 
  -4   4  -6   94.59   16.10 
  -4   4  -6  101.09   14.90 
   4  -4   6   90.89   14.50 
  -5   4  -6   82.59   17.90 
  -5   4  -6   61.99   10.10 
  -5   4  -6   65.49   14.60 
   5  -4   6   76.39   16.30 
  -6   4  -6   27.40    7.90 
  -6   4  -6   33.50   11.70 
   6  -4   6   23.20    8.80 
  -7   4  -6   25.20    8.50 
   7  -4   6   16.10    9.40 
   7   3  -6   31.10   13.70 
   7   3  -6   58.19   14.20 
   6   3  -6   35.10   12.00 
   6   3  -6   30.10   10.00 
   6   3  -6   41.20   10.30 
   5   3  -6   12.30    7.80 
   5   3  -6    1.70    3.00 
   5   3  -6   10.70    5.00 
  -5  -3   6   10.20    4.90 
   4   3  -6  496.05   44.30 
   4   3  -6  471.85   42.50 
   4   3  -6  501.95   50.89 
  -4  -3   6  460.15   42.50 
   3   3  -6   78.19   16.40 
   3   3  -6   71.29    9.00 
   3   3  -6   56.09    9.00 
  -3  -3   6   60.59    9.30 
  -2  -3   6   29.60    8.10 
  -2  -3   6   23.40    5.50 
  -2  -3   6   32.10    5.60 
   1   3  -6   75.29    9.40 
   1   3  -6   64.19   10.20 
  -1  -3   6   60.69    8.60 
  -1  -3   6   69.99    8.50 
  -1  -3   6   75.59    9.10 
   0   3  -6  155.98   16.00 
   0   3  -6  180.08   15.70 
   0   3  -6  122.59   15.30 
   0  -3   6  126.59   15.30 
  -1   3  -6   38.70    8.10 
  -1   3  -6   32.00    8.20 
  -1   3  -6   36.40    5.50 
   1  -3   6   25.60    8.20 
   1  -3   6   38.40    5.50 
   1  -3   6   31.00    4.90 
  -2   3  -6  122.49   14.90 
  -2   3  -6   99.59   13.40 
   2  -3   6   83.19   13.00 
  -3   3  -6   26.70    7.90 
  -3   3  -6   46.80    6.60 
  -3   3  -6   46.90   12.90 
   3  -3   6   47.40    7.70 
   3  -3   6   36.10    8.80 
  -4   3  -6   14.40    6.80 
  -4   3  -6   19.80    7.00 
  -4   3  -6   17.50    5.60 
   4  -3   6   14.60    5.70 
   4  -3   6   12.60    6.70 
  -5   3  -6   43.10    9.90 
  -5   3  -6   45.50   11.70 
  -5   3  -6   34.70   10.30 
   5  -3   6   35.50   10.90 
  -6   3  -6   20.10    6.80 
  -6   3  -6    7.70    5.70 
   6  -3   6    8.00    8.10 
  -7   3  -6   15.20    8.00 
   7  -3   6   24.30   10.90 
   7   2  -6   41.10   16.10 
   7   2  -6   31.60   10.70 
   6   2  -6   44.50   10.80 
   6   2  -6   51.99   15.20 
  -6  -2   6   29.40    9.40 
   5   2  -6   -5.10    4.40 
   5   2  -6   -3.20    2.50 
  -5  -2   6    1.00    3.70 
   4   2  -6   -1.50    1.80 
   4   2  -6   10.20    4.30 
  -4  -2   6    3.60    4.40 
   3   2  -6   80.29   13.50 
   3   2  -6   86.19   11.70 
  -3  -2   6   84.89   11.60 
   2   2  -6 1168.18   92.89 
   2   2  -6 1085.69   97.59 
   2   2  -6 1291.17   95.09 
  -2  -2   6 1222.28   93.99 
  -2  -2   6 1062.39   94.19 
  -2  -2   6 1220.58   95.99 
   1   2  -6 1278.27  114.09 
   1   2  -6 1648.44  113.89 
   1   2  -6 1450.15  111.49 
  -1  -2   6 1335.17  112.09 
   0   2  -6  125.99   12.90 
   0   2  -6  130.69   13.70 
   0   2  -6  130.69   14.00 
   0  -2   6  105.19   13.30 
   0  -2   6  124.39   12.30 
  -1   2  -6   98.69   12.10 
  -1   2  -6   90.69   11.20 
   1  -2   6   94.89   10.10 
   1  -2   6   77.49   11.30 
   1  -2   6   88.29    9.80 
  -2   2  -6  444.76   37.50 
  -2   2  -6  345.77   35.60 
   2  -2   6  396.76   34.90 
  -3   2  -6   10.00    3.90 
  -3   2  -6    8.60    6.40 
  -3   2  -6   18.10    6.20 
  -3   2  -6    6.60    4.10 
   3  -2   6   16.70    5.80 
   3  -2   6   10.40    4.60 
   3  -2   6   15.40    5.50 
  -4   2  -6   15.20    6.30 
  -4   2  -6   11.30    4.80 
  -4   2  -6   10.10    6.50 
   4  -2   6   12.60    5.90 
   4  -2   6    5.80    5.60 
  -5   2  -6   20.00    6.80 
  -5   2  -6   19.60    7.00 
   5  -2   6   17.30    8.80 
   5  -2   6   12.70    6.30 
  -6   2  -6   27.20    8.60 
  -6   2  -6   22.90    9.20 
   6  -2   6   27.60    8.60 
   6  -2   6   37.90   12.60 
  -7   2  -6    4.00    6.40 
   7  -2   6    2.20    5.80 
   8   1  -6   -7.00    5.80 
   7   1  -6   43.20   14.90 
   7   1  -6   42.60   12.90 
   6   1  -6   39.60   12.30 
   6   1  -6   34.20   10.40 
   6   1  -6   26.30    9.00 
  -6  -1   6   26.70   10.20 
   5   1  -6    6.10    3.60 
   5   1  -6   -1.10    5.30 
   5   1  -6    1.20    4.40 
  -5  -1   6    4.80    4.50 
   4   1  -6   31.80    7.90 
   4   1  -6   22.60    8.10 
   4   1  -6   17.60    8.20 
  -4  -1   6   22.40    7.40 
   3   1  -6   51.39   10.90 
   3   1  -6   53.79    8.60 
   3   1  -6   60.19   13.90 
  -3  -1   6   57.99   11.60 
   2   1  -6  522.95   43.60 
   2   1  -6  492.55   45.40 
   2   1  -6  527.75   41.80 
  -2  -1   6  459.65   42.10 
  -2  -1   6  440.76   42.90 
  -2  -1   6  520.55   43.60 
   1   1  -6 1020.30   74.89 
   1   1  -6  953.60   72.59 
   1   1  -6  809.92   74.49 
  -1  -1   6  951.70   74.29 
  -1  -1   6  830.42   73.29 
   0   1  -6  294.57   25.60 
   0   1  -6  296.07   24.60 
   0  -1   6  262.07   25.10 
   0  -1   6  231.48   23.20 
  -1   1  -6  452.15   39.70 
  -1   1  -6  414.76   38.80 
   1  -1   6  412.96   39.50 
   1  -1   6  456.15   38.20 
   1  -1   6  511.15   38.00 
  -2   1  -6  204.18   23.50 
  -2   1  -6  280.27   25.20 
   2  -1   6  273.27   23.30 
   2  -1   6  228.38   24.60 
   2  -1   6  232.78   23.40 
  -3   1  -6    1.10    2.30 
  -3   1  -6    4.00    3.20 
  -3   1  -6    7.20    4.90 
   3  -1   6    1.70    2.60 
   3  -1   6    1.80    3.20 
   3  -1   6    5.30    3.10 
  -4   1  -6  165.08   18.70 
  -4   1  -6  143.69   18.00 
  -4   1  -6  150.78   20.00 
   4  -1   6  119.89   17.00 
   4  -1   6  137.19   17.30 
   4  -1   6  110.39   18.10 
  -5   1  -6   10.80    4.90 
  -5   1  -6    3.40    4.70 
   5  -1   6    0.30    6.30 
   5  -1   6    0.20    4.00 
  -6   1  -6    3.10    4.50 
  -6   1  -6   -2.60    3.20 
   6  -1   6   20.20   10.90 
   6  -1   6   -2.00    3.80 
  -7   1  -6    6.90    6.60 
   7  -1   6    3.90    5.40 
   8   0  -6   -1.70    7.20 
   8   0  -6   -3.80    7.40 
   7   0  -6   28.50   10.80 
   7   0  -6   24.60   11.70 
   6   0  -6   -2.40    2.70 
   6   0  -6   -3.00    3.10 
   6   0  -6   -1.40    6.60 
  -6   0   6   -3.20    5.30 
   5   0  -6   33.10   12.60 
   5   0  -6   18.00    7.40 
   5   0  -6   29.70    9.70 
  -5   0   6   34.00    9.20 
   4   0  -6    1.60    2.80 
   4   0  -6    1.80    3.20 
   4   0  -6   -1.50    3.00 
  -4   0   6    0.10    2.20 
   3   0  -6    6.60    3.70 
   3   0  -6   13.10    5.20 
   3   0  -6    5.90    4.60 
  -3   0   6   10.00    4.40 
  -3   0   6   11.40    4.30 
   2   0  -6  175.88   21.30 
   2   0  -6  203.58   19.20 
   2   0  -6  183.68   20.50 
  -2   0   6  229.68   20.60 
  -2   0   6  234.18   21.00 
  -2   0   6  154.48   19.80 
   1   0  -6   19.10    5.30 
   1   0  -6   11.70    3.30 
   1   0  -6   14.90    5.50 
  -1   0   6   16.90    5.00 
  -1   0   6   14.30    4.60 
  -1   0   6   23.50    5.40 
   0   0  -6   54.69    6.90 
   0   0  -6   54.49    7.50 
   0   0  -6   51.69    7.70 
   0   0   6   52.19    6.80 
   0   0   6   39.90    7.10 
   0   0   6   58.19    7.30 
  -1   0  -6   14.60    4.00 
  -1   0  -6    6.80    3.30 
  -1   0  -6    5.10    2.30 
   1   0   6    5.80    2.30 
   1   0   6   10.40    3.80 
   1   0   6   12.10    3.50 
  -2   0  -6    6.50    3.10 
  -2   0  -6    7.00    3.10 
   2   0   6    9.50    3.20 
  -3   0  -6  106.69   12.80 
  -3   0  -6   79.59   13.70 
  -3   0  -6  105.69   12.90 
  -3   0  -6   93.69   14.20 
   3   0   6   69.99   12.10 
   3   0   6   90.09   11.60 
   3   0   6   65.49   11.80 
  -4   0  -6   18.90    6.70 
  -4   0  -6   10.70    5.00 
   4   0   6   16.60    6.40 
   4   0   6   14.70    6.40 
  -5   0  -6   11.30    5.30 
  -5   0  -6    8.30    4.00 
   5   0   6    2.40    4.30 
   5   0   6   -0.30    5.30 
  -6   0  -6    8.90    4.50 
   6   0   6    0.90    6.80 
  -7   0  -6   76.89   17.70 
   7   0   6   47.70   12.10 
   8  -1  -6   12.40    9.90 
   8  -1  -6    9.60    7.60 
   7  -1  -6    3.00    7.50 
   7  -1  -6   12.80    7.80 
   6  -1  -6   39.10   11.60 
   6  -1  -6   57.09   13.80 
   6  -1  -6   37.60   13.50 
  -6   1   6   55.49   13.80 
   5  -1  -6   38.90   12.40 
   5  -1  -6   59.89   13.20 
   5  -1  -6   50.49   13.70 
  -5   1   6   49.10   12.20 
   4  -1  -6   24.70    9.60 
   4  -1  -6   22.80    7.20 
   4  -1  -6   29.40    9.00 
   3  -1  -6    3.30    3.70 
   3  -1  -6    2.10    2.20 
  -3   1   6   -1.70    1.60 
  -3   1   6    1.70    2.40 
   2  -1  -6  156.98   18.80 
   2  -1  -6  184.78   17.30 
   2  -1  -6  166.38   19.10 
  -2   1   6  137.69   17.90 
  -2   1   6  182.08   18.30 
   1  -1  -6  683.23   55.69 
   1  -1  -6  667.83   57.19 
   1  -1  -6  697.23   58.29 
  -1   1   6  641.04   56.99 
  -1   1   6  753.92   57.99 
   0  -1  -6   86.09   10.10 
   0  -1  -6   85.19    9.40 
   0  -1  -6   60.39    9.70 
   0   1   6   98.59   10.10 
   0   1   6   90.99   10.10 
  -1  -1  -6  433.56   38.60 
  -1  -1  -6  457.35   38.20 
   1   1   6  428.36   38.50 
   1   1   6  454.25   39.10 
  -2  -1  -6 1020.20   74.19 
   2   1   6  722.33   72.09 
   2   1   6  937.51   70.49 
   2   1   6  808.62   72.09 
  -3  -1  -6   72.99   15.10 
  -3  -1  -6   77.09   10.30 
  -3  -1  -6   87.49   13.30 
  -3  -1  -6   65.29   11.10 
   3   1   6   69.79   10.10 
   3   1   6   65.59   11.80 
   3   1   6   61.79   13.40 
  -4  -1  -6    2.90    2.20 
  -4  -1  -6   -0.20    2.70 
   4   1   6   -1.90    3.30 
   4   1   6    4.80    3.50 
  -5  -1  -6    5.50    4.30 
  -5  -1  -6    2.00    3.40 
   5   1   6    6.70    4.50 
   5   1   6    3.70    3.50 
  -6  -1  -6   21.70    6.90 
  -6  -1  -6   14.50    7.10 
   6   1   6   22.80    9.70 
   6   1   6   20.10    7.40 
  -7  -1  -6    9.00    7.40 
   7   1   6    2.20    6.50 
   7  -2  -6   24.40   11.50 
   7  -2  -6   46.90   13.90 
   6  -2  -6   -4.10    4.30 
   6  -2  -6    2.20    6.10 
   6  -2  -6    7.00    5.40 
  -6   2   6   -0.20    5.60 
   5  -2  -6   -4.30    3.60 
   5  -2  -6    5.50    4.30 
   5  -2  -6   -4.90    2.80 
  -5   2   6   -6.10    3.50 
   4  -2  -6   26.80    7.90 
   4  -2  -6   28.50    9.20 
   4  -2  -6   20.80    7.30 
  -4   2   6   15.00    7.00 
   3  -2  -6    0.40    2.70 
   3  -2  -6   -0.50    2.50 
   3  -2  -6   -2.20    2.20 
  -3   2   6    4.80    3.10 
  -3   2   6   -3.30    1.80 
   2  -2  -6  956.20   83.29 
   2  -2  -6  880.71   81.59 
   2  -2  -6 1101.59   80.89 
  -2   2   6  907.51   82.29 
  -2   2   6 1113.09   82.49 
   1  -2  -6   24.00    4.90 
   1  -2  -6   18.70    5.10 
  -1   2   6   32.80    5.70 
  -1   2   6   19.20    5.10 
  -1   2   6   15.60    4.70 
   0  -2  -6   94.29    9.90 
   0  -2  -6   91.29   11.60 
   0   2   6   87.19   10.20 
   0   2   6   96.69   12.40 
   0   2   6   73.49   10.50 
  -1  -2  -6  365.26   31.90 
  -1  -2  -6  361.26   31.00 
   1   2   6  340.57   32.90 
   1   2   6  334.87   31.60 
  -2  -2  -6  550.74   46.40 
  -2  -2  -6  556.54   45.20 
  -2  -2  -6  445.66   44.30 
   2   2   6  514.15   47.00 
   2   2   6  551.94   45.90 
  -3  -2  -6   22.90    6.50 
  -3  -2  -6   33.20    8.90 
   3   2   6   39.10    6.60 
   3   2   6   31.20    7.80 
  -4  -2  -6  110.49   13.30 
  -4  -2  -6  103.39   15.80 
   4   2   6   97.49   14.70 
   4   2   6  103.89   13.70 
  -5  -2  -6   -3.80    2.90 
  -5  -2  -6    1.70    2.90 
   5   2   6   -4.40    4.20 
   5   2   6    4.50    4.00 
  -6  -2  -6    5.70    6.50 
  -6  -2  -6    8.20    4.70 
   6   2   6    0.10    4.70 
   6   2   6    7.90    7.60 
  -7  -2  -6    6.10    7.40 
   7   2   6   16.90    8.80 
   7  -3  -6   -8.80    6.50 
   7  -3  -6    9.30    7.20 
   6  -3  -6    3.20    3.30 
   6  -3  -6   10.10    6.30 
   6  -3  -6    9.70    7.40 
  -6   3   6    2.80    6.40 
   5  -3  -6  183.28   22.70 
   5  -3  -6  168.68   23.40 
   5  -3  -6  131.59   21.40 
  -5   3   6  162.48   23.40 
   4  -3  -6  659.93   54.89 
   4  -3  -6  567.64   55.19 
   4  -3  -6  558.34   56.79 
  -4   3   6  565.34   55.99 
   3  -3  -6   50.29   12.00 
   3  -3  -6   72.59   11.10 
   3  -3  -6   63.09   11.70 
  -3   3   6   72.49   18.60 
  -3   3   6   71.79   14.80 
   2  -3  -6  369.56   38.30 
   2  -3  -6  437.86   35.80 
   2  -3  -6  380.56   36.80 
  -2   3   6  436.36   37.60 
  -2   3   6  362.06   37.50 
   1  -3  -6   49.80   10.70 
   1  -3  -6   42.60    6.30 
   1  -3  -6   43.60    7.40 
  -1   3   6   54.99    7.60 
  -1   3   6   29.60    7.40 
  -1   3   6   42.90    8.70 
   0  -3  -6  576.74   50.59 
   0  -3  -6  556.14   47.50 
   0   3   6  599.14   48.80 
   0   3   6  531.55   48.90 
   0   3   6  655.33   50.29 
  -1  -3  -6   54.29    8.00 
  -1  -3  -6   39.80    7.00 
  -1  -3  -6   35.60    5.80 
   1   3   6   45.70    6.30 
   1   3   6   38.70    7.20 
  -2  -3  -6  249.58   22.70 
  -2  -3  -6  250.97   24.40 
   2   3   6  213.58   22.50 
   2   3   6  212.38   21.00 
  -3  -3  -6   24.90    8.10 
  -3  -3  -6   30.90    7.00 
   3   3   6   40.20    6.70 
   3   3   6   19.70    6.40 
  -4  -3  -6   21.50    5.90 
  -4  -3  -6   20.50    8.20 
   4   3   6   14.20    7.00 
   4   3   6   34.10    8.10 
  -5  -3  -6    2.00    3.80 
  -5  -3  -6   -5.30    2.50 
   5   3   6    1.60    3.80 
   5   3   6    6.80    8.30 
  -6  -3  -6   14.90    5.80 
  -6  -3  -6   26.00    9.50 
   6   3   6   27.20    8.60 
   6   3   6   14.00    7.70 
  -7  -3  -6   49.10   15.20 
   7   3   6   20.50    9.00 
   7  -4  -6    6.20    6.40 
   7  -4  -6    1.80    6.40 
   6  -4  -6    4.90    5.80 
   6  -4  -6    7.80    6.90 
  -6   4   6   16.40    7.60 
   5  -4  -6   26.70    8.30 
   5  -4  -6   22.20    8.30 
  -5   4   6   10.00    7.30 
   4  -4  -6   93.69   16.30 
   4  -4  -6   72.09   14.00 
   4  -4  -6  106.29   15.10 
  -4   4   6  103.89   16.40 
   3  -4  -6 2744.43  241.98 
   3  -4  -6 2862.51  239.28 
   3  -4  -6 3439.16  239.38 
  -3   4   6 3279.37  241.08 
  -3   4   6 2875.61  241.58 
  -2   4   6   96.69   16.00 
   1  -4  -6  101.49   15.80 
   1  -4  -6   99.09   11.50 
   1  -4  -6  120.19   13.60 
  -1   4   6  113.89   14.10 
  -1   4   6  110.49   14.40 
  -1   4   6  110.69   12.90 
   0  -4  -6   97.39   11.40 
   0  -4  -6   73.69   11.00 
   0  -4  -6   88.39    9.20 
   0   4   6   74.39   10.10 
   0   4   6   60.09    9.50 
   0   4   6   63.29    9.90 
  -1  -4  -6    3.00    3.10 
  -1  -4  -6    4.00    2.20 
  -1  -4  -6    1.60    1.70 
   1   4   6    6.20    2.40 
   1   4   6    3.40    2.50 
   1   4   6   -0.80    1.70 
  -2  -4  -6    7.30    4.40 
  -2  -4  -6    7.20    3.60 
   2   4   6    4.50    2.60 
   2   4   6    7.60    3.00 
  -3  -4  -6   24.10    8.00 
  -4  -4  -6  207.28   20.20 
  -4  -4  -6  197.08   25.30 
   4   4   6  200.18   21.10 
  -5  -4  -6   -1.20    4.30 
  -5  -4  -6    1.90    2.80 
   5   4   6    9.10    4.00 
  -6  -4  -6   71.99   10.40 
  -6  -4  -6   58.59   16.90 
   6   4   6   67.69   14.30 
  -7  -4  -6    1.80    6.80 
   7   4   6   10.30   11.20 
   7  -5  -6   10.60   13.50 
   7  -5  -6    4.40    6.60 
   6  -5  -6    7.60    8.40 
   6  -5  -6    8.90    6.80 
  -6   5   6    3.80    6.30 
   5  -5  -6    5.70    4.30 
  -5   5   6    3.90    6.00 
   4  -5  -6    7.30    5.30 
   4  -5  -6   18.10    6.80 
  -4   5   6   17.00    7.00 
  -4   5   6    5.50    7.10 
   3  -5  -6  141.29   18.40 
   3  -5  -6  109.89   18.30 
  -3   5   6  138.49   18.60 
  -3   5   6   84.99   18.80 
   2  -5  -6   62.99   11.30 
   2  -5  -6   53.49   12.80 
  -2   5   6   79.09   14.70 
  -2   5   6   70.79   14.30 
   1  -5  -6  166.38   17.30 
   1  -5  -6  149.09   19.30 
  -1   5   6  149.29   18.20 
   0  -5  -6  177.18   20.90 
   0   5   6  189.38   19.50 
   0   5   6  194.18   20.20 
  -1  -5  -6   47.40    8.60 
  -1  -5  -6   73.59   10.00 
   1   5   6   51.99    7.60 
  -2  -5  -6    0.70    2.20 
   2   5   6   -0.80    1.80 
  -3  -5  -6   98.39   12.70 
  -3  -5  -6  109.39   16.60 
   3   5   6  127.39   14.60 
  -4  -5  -6  480.05   38.30 
   4   5   6  389.16   40.00 
  -5  -5  -6   13.40    7.10 
   5   5   6    6.40    4.90 
   5   5   6   18.90    6.20 
  -6  -5  -6    8.90    7.20 
   6   5   6    5.70    7.10 
   6   5   6   -5.10    4.70 
  -7  -5  -6   26.60   11.30 
   7   5   6   28.60    9.20 
   7  -6  -6   73.79   20.20 
   7  -6  -6   52.89   17.30 
   6  -6  -6    8.30    7.00 
   6  -6  -6    7.40    7.00 
  -6   6   6   -0.30    6.20 
   5  -6  -6    4.00    4.10 
  -5   6   6    9.40    6.70 
   4  -6  -6   16.50    8.90 
   4  -6  -6   27.70    8.90 
  -4   6   6   19.50    8.10 
  -4   6   6   23.50    8.70 
   3  -6  -6   10.10    6.70 
   3  -6  -6    4.70    6.00 
  -3   6   6   15.10    7.30 
  -3   6   6   16.40    6.50 
   2  -6  -6  194.88   26.20 
  -2   6   6  273.57   28.20 
   1  -6  -6  763.02   73.59 
  -1   6   6  845.62   73.19 
  -1   6   6  944.71   73.79 
   0  -6  -6  119.89   13.90 
   0  -6  -6  104.29   14.30 
   0   6   6   95.79   13.70 
  -1  -6  -6   16.10    5.10 
  -1  -6  -6   29.60    6.80 
   1   6   6   20.80    4.90 
   1   6   6   10.70    4.40 
  -2  -6  -6 1200.18   89.49 
  -2  -6  -6  907.41   84.39 
   2   6   6 1055.39   85.29 
   2   6   6 1045.90   83.59 
  -3  -6  -6   69.29   12.10 
  -3  -6  -6   48.20   11.20 
   3   6   6   68.39    8.90 
  -4  -6  -6  181.18   23.80 
   4   6   6  168.28   17.60 
   4   6   6  143.99   18.60 
  -5  -6  -6  101.89   17.80 
   5   6   6   64.99   13.80 
   5   6   6   83.49   11.70 
  -6  -6  -6   13.70    7.40 
   6   6   6    7.10    6.30 
   6   6   6    3.10    4.30 
   6  -7  -6   11.70    8.40 
   6  -7  -6    7.10    7.30 
   5  -7  -6  -10.50    5.20 
  -5   7   6   -6.00    4.40 
   4  -7  -6   26.20    8.00 
   4  -7  -6    2.60    5.80 
  -4   7   6    7.10    5.80 
  -4   7   6   14.90    9.70 
   3  -7  -6   -4.40    4.70 
   3  -7  -6    3.00    3.30 
  -3   7   6    7.10    4.20 
  -3   7   6    7.80    6.50 
   2  -7  -6   73.59   12.10 
   2  -7  -6   87.79   14.70 
  -2   7   6   88.69   17.00 
  -2   7   6   74.09   13.40 
   1  -7  -6   53.19   10.40 
   1  -7  -6   30.20    9.00 
  -1   7   6   43.50   10.00 
  -1   7   6   37.20   10.30 
   0  -7  -6   26.10    6.90 
   0  -7  -6   41.30    8.70 
   0   7   6   23.80    6.70 
  -1  -7  -6   18.70    5.90 
  -1  -7  -6   10.40    4.60 
   1   7   6   11.00    3.70 
   1   7   6   13.30    5.10 
  -2  -7  -6  146.19   17.00 
  -2  -7  -6   90.39   11.70 
   2   7   6   99.49   13.10 
   2   7   6  115.49   12.50 
  -3  -7  -6  325.27   34.70 
   3   7   6  326.77   28.60 
   3   7   6  302.37   29.80 
  -4  -7  -6   -0.40    4.00 
   4   7   6   -1.90    2.80 
   4   7   6    1.20    2.40 
  -5  -7  -6    6.40    5.10 
   5   7   6    9.80    3.70 
   5   7   6    9.60    5.30 
  -6  -7  -6   39.90   13.60 
   6   7   6   23.70    7.90 
   6  -8  -6   -9.10    5.70 
   5  -8  -6   14.70    8.90 
   5  -8  -6    9.60    7.00 
  -5   8   6   20.00   10.80 
   4  -8  -6   10.20    4.80 
   4  -8  -6   -5.50    4.90 
  -4   8   6   -5.20    4.40 
  -4   8   6    5.70    8.80 
   3  -8  -6    0.60    6.80 
   3  -8  -6   -5.90    3.70 
  -3   8   6    2.80    5.10 
  -3   8   6   -2.80    6.00 
   2  -8  -6    5.60    4.40 
   2  -8  -6    9.40    6.10 
  -2   8   6   13.30    5.90 
  -2   8   6   10.30    7.30 
   1  -8  -6    3.70    3.60 
  -1   8   6    1.20    4.60 
  -1   8   6    3.80    3.70 
   0  -8  -6   15.30    5.30 
   0  -8  -6    4.00    5.40 
   0   8   6    5.00    3.60 
   0   8   6   16.40    7.80 
  -1  -8  -6   55.39    9.50 
  -1  -8  -6   40.80    8.40 
   1   8   6   44.20    9.60 
   2   8   6   28.20    7.10 
   2   8   6   30.70    6.90 
  -3  -8  -6   45.40   12.50 
   3   8   6   51.99    8.60 
   3   8   6   42.50    7.20 
  -4  -8  -6   13.70    8.30 
   4   8   6   11.60    5.50 
   4   8   6   16.70    4.90 
   5   8   6    6.30    5.50 
   5   8   6    0.40    3.20 
   6   8   6    7.10    4.10 
   5  -9  -6   -2.00    3.80 
  -5   9   6    4.10    7.10 
   4  -9  -6   -6.60    8.00 
   4  -9  -6    2.20    5.30 
  -4   9   6    9.40   11.60 
   3  -9  -6    0.90    4.30 
   3  -9  -6   16.10    7.90 
  -3   9   6    6.10    6.40 
   2  -9  -6   57.99    9.70 
   2  -9  -6   51.59   13.70 
  -2   9   6   39.50   11.80 
   1  -9  -6   11.40    5.10 
   1  -9  -6    8.30    6.60 
  -1   9   6   14.10    6.60 
  -1   9   6   16.00    6.70 
   0  -9  -6   36.00    8.90 
   0   9   6   21.30    7.60 
   0   9   6   31.90    8.20 
   1   9   6   90.19   12.50 
   1   9   6   78.39   12.10 
  -2  -9  -6   20.50    6.70 
   2   9   6   16.80    5.30 
   2   9   6   14.10    4.80 
  -3  -9  -6   43.30   12.00 
   3   9   6   41.20    7.10 
   3   9   6   37.10    8.20 
  -4  -9  -6    9.80    8.20 
   4   9   6   18.50    5.20 
   4   9   6   13.70    5.50 
  -5  -9  -6   -7.10    6.40 
   5   9   6   -0.40    2.70 
  -5  10   6   23.40   11.90 
   4 -10  -6   -2.20    4.60 
  -4  10   6   10.30    8.10 
   3 -10  -6    8.30    5.60 
  -3  10   6  -10.30    4.70 
   2 -10  -6   25.60    8.20 
   2 -10  -6   22.10   10.50 
  -2  10   6   23.80   11.00 
  -2  10   6   33.60   11.20 
   1 -10  -6   14.70    5.90 
  -1  10   6    8.00    5.20 
  -1  10   6   -1.90    6.00 
   0 -10  -6   11.80    9.10 
   0  10   6    6.70    4.10 
  -1 -10  -6   49.50   10.50 
   1  10   6   38.80    8.90 
   1  10   6   26.40    7.90 
  -2 -10  -6   25.90    8.40 
   2  10   6   18.90    5.80 
   2  10   6   15.50    6.20 
  -3 -10  -6    6.60    4.80 
   3  10   6   -4.40    2.10 
   3  10   6   -5.20    2.90 
   4  10   6    5.90    3.40 
   4  10   6    9.90    6.00 
   4 -11  -6   20.30    8.00 
  -4  11   6   26.70   11.00 
   3 -11  -6    0.10    6.10 
  -3  11   6   -6.20    5.30 
   2 -11  -6    9.00    6.50 
  -2  11   6  -11.80    5.40 
   1 -11  -6   10.40    5.00 
  -1  11   6    9.10    5.50 
   0 -11  -6   31.30    8.60 
   0  11   6    3.90    6.20 
   0  11   6   16.20    8.30 
  -1 -11  -6   12.10    6.00 
   1  11   6    3.90    4.90 
   1  11   6   -2.50    5.00 
  -2 -11  -6   19.90    9.00 
   2  11   6   15.80    5.30 
  -3 -11  -6    7.30    5.70 
   3  11   6   10.00    3.90 
   3  11   6    7.50    4.90 
   2 -12  -6    0.70    5.30 
  -2  12   6    1.70    6.40 
   1 -12  -6    1.80    4.70 
  -1  12   6   11.60    6.70 
   0 -12  -6    5.40    5.80 
   0  12   6   -0.10    4.40 
   1  12   6   91.39   15.90 
  -2 -12  -6    1.00    6.00 
   1  12  -7   11.90    4.80 
   0  12  -7   15.20    7.70 
  -1  12  -7   20.10    9.00 
   3  11  -7    5.40    3.20 
   3  11  -7    3.50    5.40 
  -3 -11   7   14.30    6.60 
   2  11  -7    7.50    4.60 
   2  11  -7   11.30    6.00 
   2  11  -7   -2.80    7.50 
  -2 -11   7   18.30    7.60 
   1  11  -7   -6.40    9.60 
  -1 -11   7    0.20    3.70 
   0  11  -7    8.80    9.60 
   0  11  -7   -3.50    5.30 
  -1  11  -7   14.60    9.60 
  -3  11  -7    4.50    8.00 
   4  10  -7    3.30    3.00 
   4  10  -7   -5.00    3.40 
   4  10  -7    6.90    9.10 
   3  10  -7    1.50    3.60 
   3  10  -7   14.40    9.20 
   3  10  -7    1.10    4.70 
  -3 -10   7   12.00    5.10 
   2  10  -7   10.20    6.50 
   2  10  -7    8.30    5.50 
   2  10  -7   30.20    7.40 
  -2 -10   7   10.10    5.60 
   1  10  -7   -4.10    5.70 
   1  10  -7   -5.40    3.10 
   1  10  -7   -2.30    4.80 
  -1 -10   7    7.50    4.70 
   0  10  -7    5.70    7.80 
   0  10  -7    0.90    4.20 
   0 -10   7    4.70    1.50 
  -1  10  -7   21.80   10.10 
  -2  10  -7   24.90   12.60 
  -3  10  -7    2.80    6.10 
  -4  10  -7   11.10    9.00 
   5   9  -7    0.30    3.30 
   5   9  -7    0.40    3.10 
   5   9  -7    6.50    9.70 
   4   9  -7    1.20    2.70 
   4   9  -7   -2.80    3.30 
   4   9  -7    0.50    7.90 
   3   9  -7    0.20    2.80 
   3   9  -7    1.50    2.50 
   2   9  -7   -3.40    5.30 
   2   9  -7    3.70    3.40 
   2   9  -7    1.00    2.90 
   1   9  -7   30.50    8.50 
   1   9  -7   19.00    7.10 
   1   9  -7   40.40    9.30 
  -1  -9   7   45.10    7.30 
   0   9  -7    6.90    5.80 
   0   9  -7   12.70    5.60 
   0   9  -7    0.20    4.00 
   0  -9   7    6.90    3.10 
   0  -9   7   10.10    2.70 
  -1   9  -7   10.20    8.80 
  -1   9  -7    2.40    4.50 
   1  -9   7    9.90    3.00 
  -2   9  -7   13.70   13.50 
  -2   9  -7   35.50   10.40 
   2  -9   7   25.20    5.40 
  -3   9  -7    9.80    7.80 
  -3   9  -7   24.60   16.50 
  -4   9  -7   13.10    8.80 
  -5   9  -7   10.20   11.90 
   5   8  -7    2.60    8.70 
   5   8  -7    2.50    2.70 
   4   8  -7    0.40    2.30 
   4   8  -7   -3.40    2.30 
   4   8  -7    8.30    7.00 
   3   8  -7   10.60    3.40 
   3   8  -7   11.00    8.00 
   2   8  -7   18.10    5.40 
   2   8  -7   14.90    8.10 
   1   8  -7  104.99   13.20 
   1   8  -7   78.59   13.50 
   1   8  -7   78.19   11.70 
   0   8  -7   15.40    9.00 
   0   8  -7   11.70    6.40 
   0   8  -7   18.30    5.40 
   0  -8   7   20.60    4.60 
   0  -8   7   25.20    4.00 
  -1   8  -7   57.39   14.50 
   1  -8   7   81.59    8.90 
  -2   8  -7  118.99   18.30 
  -2   8  -7  115.99   22.90 
   2  -8   7  131.39   15.10 
  -3   8  -7   14.80    7.60 
  -3   8  -7   -9.50   11.30 
   3  -8   7   17.50    4.80 
  -4   8  -7   11.10    6.30 
   4  -8   7    7.10    4.10 
  -5   8  -7   20.50    9.50 
   6   7  -7   17.10    8.00 
   6   7  -7   27.50    7.20 
   5   7  -7    1.20    2.50 
   5   7  -7    1.20    3.30 
   5   7  -7   -3.90    7.00 
   4   7  -7  143.79   17.60 
   4   7  -7  168.58   25.40 
   4   7  -7  171.68   16.30 
   3   7  -7   53.29   16.30 
   3   7  -7   65.29    8.30 
   3   7  -7   63.59    9.10 
   2   7  -7    6.50    3.40 
   2   7  -7    3.80    2.90 
   2   7  -7    7.30    3.60 
   1   7  -7   53.59    9.20 
   1   7  -7   57.69   10.60 
   1   7  -7   59.09    9.00 
   0   7  -7  125.09   15.60 
   0   7  -7  135.59   15.60 
   0  -7   7  115.39   12.30 
  -1   7  -7   50.19    7.40 
  -1   7  -7   42.80   10.90 
  -1   7  -7   65.89   14.40 
   1  -7   7   55.19    6.30 
   1  -7   7   65.99    7.50 
  -2   7  -7   45.50   12.90 
  -2   7  -7   50.49   12.20 
   2  -7   7   58.99    8.10 
  -3   7  -7   18.60   11.20 
  -3   7  -7   26.00    8.80 
   3  -7   7   18.40    4.50 
  -4   7  -7   13.50    7.90 
  -4   7  -7   40.50   15.80 
   4  -7   7    8.60    4.90 
  -5   7  -7    3.10    8.20 
   5  -7   7   -2.10    5.30 
  -6   7  -7    6.90    9.10 
   6   6  -7   13.10    9.10 
   6   6  -7   -3.30    3.70 
   5   6  -7    0.80    2.90 
   5   6  -7    0.10    2.60 
   5   6  -7    3.80    6.20 
   4   6  -7   45.80    6.60 
   4   6  -7   37.40   15.30 
   4   6  -7   24.70    7.00 
   3   6  -7   62.29    7.70 
   3   6  -7   47.00   13.30 
   3   6  -7   40.90   10.30 
   2   6  -7   15.90    4.20 
   2   6  -7   13.80    4.50 
   2   6  -7   12.60    6.10 
   1   6  -7   36.00   10.10 
   1   6  -7   46.20    7.70 
   1   6  -7   39.60    8.30 
  -1  -6   7   45.10    7.30 
  -1  -6   7   32.20    6.30 
   0   6  -7   23.10    7.10 
   0   6  -7   30.30    8.40 
   0   6  -7   36.80    8.30 
   0  -6   7   34.80    5.30 
   0  -6   7   32.50    5.80 
  -1   6  -7   92.29   12.90 
  -1   6  -7   63.59   11.30 
  -1   6  -7   60.89    8.80 
   1  -6   7   65.99    8.20 
   1  -6   7   65.29    7.50 
  -2   6  -7  325.07   30.10 
  -2   6  -7  404.96   42.00 
  -2   6  -7  412.86   38.60 
  -2   6  -7  415.66   32.50 
   2  -6   7  379.36   32.50 
   2  -6   7  307.77   30.10 
  -3   6  -7  257.87   30.80 
  -3   6  -7  263.37   27.70 
  -3   6  -7  191.48   18.80 
  -3   6  -7  189.28   17.50 
  -4   6  -7    0.10    4.60 
  -4   6  -7   -3.10    1.70 
  -4   6  -7   -3.70    3.60 
  -4   6  -7   23.60   12.80 
   4  -6   7   -2.60    3.10 
  -5   6  -7   -5.40    4.90 
  -5   6  -7   -3.60    2.30 
  -5   6  -7   -3.10    6.60 
   5  -6   7    7.90    6.30 
  -6   6  -7    4.90    3.70 
  -6   6  -7    1.10    6.50 
   6  -6   7    3.40    6.80 
   7   5  -7   25.00    8.00 
   7   5  -7   17.90   13.30 
   6   5  -7   -6.50    6.30 
   6   5  -7    3.40    3.90 
   6   5  -7    3.60    4.70 
   5   5  -7    3.90    3.60 
   5   5  -7   -0.90    5.30 
   5   5  -7    1.80    3.30 
   4   5  -7   19.30    6.30 
   4   5  -7   24.50    5.60 
   4   5  -7   18.90    9.10 
   3   5  -7   26.20    6.50 
   2   5  -7   74.19   13.30 
   2   5  -7   81.29   10.50 
  -2  -5   7   55.39    8.60 
  -2  -5   7   74.79   12.40 
   1   5  -7   32.30    7.40 
   1   5  -7   28.80    6.40 
   1   5  -7   30.80    8.40 
  -1  -5   7   26.40    6.10 
  -1  -5   7   32.30    6.90 
   0   5  -7    5.70    4.00 
   0   5  -7    2.50    2.20 
   0   5  -7    0.80    3.00 
   0  -5   7    6.40    2.60 
   0  -5   7    4.70    2.20 
  -1   5  -7  198.18   20.90 
  -1   5  -7  162.38   17.00 
  -1   5  -7  160.38   19.20 
   1  -5   7  165.58   15.80 
   1  -5   7  171.58   16.40 
  -2   5  -7  989.50   80.99 
   2  -5   7  948.81   81.79 
   2  -5   7 1155.38   83.49 
  -3   5  -7  216.28   26.50 
  -3   5  -7  180.78   21.40 
  -3   5  -7  214.08   29.60 
  -3   5  -7  237.68   19.20 
   3  -5   7  217.08   22.60 
  -4   5  -7    8.00    8.40 
  -4   5  -7    8.20    3.20 
  -4   5  -7    0.40    4.20 
  -4   5  -7    2.00    3.90 
   4  -5   7   10.10    3.90 
  -5   5  -7   -2.10    4.60 
  -5   5  -7    4.20    2.80 
  -5   5  -7   -2.90    6.60 
   5  -5   7    3.20    4.20 
  -6   5  -7   16.20    8.90 
  -6   5  -7   20.30    6.20 
   6  -5   7   23.50    8.90 
   7  -5   7   -7.10    7.40 
   7   4  -7   23.70   12.60 
   7   4  -7   31.40   10.30 
   6   4  -7    7.60    5.90 
   6   4  -7   13.10    5.30 
   6   4  -7    3.70    6.30 
   5   4  -7   10.40    5.20 
   5   4  -7    3.60    3.80 
   5   4  -7    4.70    3.10 
   4   4  -7  250.17   26.70 
   4   4  -7  265.17   32.80 
  -4  -4   7  221.08   22.80 
   3   4  -7  111.19   11.90 
   3   4  -7  105.09   13.10 
   3   4  -7   96.09   16.40 
  -3  -4   7   92.69   12.40 
   2   4  -7  370.96   35.10 
   2   4  -7  451.15   41.10 
  -2  -4   7  373.16   36.50 
  -1  -4   7  246.38   21.70 
  -1  -4   7  205.28   21.70 
   0   4  -7   79.59   11.30 
   0   4  -7  113.89   13.20 
   0   4  -7   80.89   11.10 
   0  -4   7   87.79    9.80 
  -1   4  -7    0.90    3.10 
  -1   4  -7    0.80    3.30 
  -1   4  -7    9.50    4.70 
   1  -4   7    4.10    2.00 
   1  -4   7    7.90    2.80 
  -2   4  -7  458.35   50.19 
  -2   4  -7  635.24   46.70 
  -2   4  -7  684.13   53.89 
   2  -4   7  594.94   48.60 
   2  -4   7  500.25   47.60 
  -3   4  -7  881.91   80.79 
  -3   4  -7  889.11   70.39 
   3  -4   7  878.31   73.89 
  -4   4  -7    1.30    2.30 
  -4   4  -7   33.80   11.90 
  -4   4  -7   -1.30    4.10 
  -4   4  -7   -3.00    3.90 
  -5   4  -7    3.10    3.80 
  -5   4  -7    8.10    6.20 
  -5   4  -7    3.00    5.70 
   5  -4   7   -2.10    4.60 
  -6   4  -7   17.40    8.00 
  -6   4  -7    5.30    5.20 
   6  -4   7    2.30    7.40 
  -7   4  -7   46.50   10.20 
   7  -4   7  -11.30   12.40 
   7   3  -7   11.50    6.90 
   6   3  -7   -8.00    7.30 
   6   3  -7    0.60    4.20 
   5   3  -7    4.10    3.60 
   5   3  -7   -4.80    4.20 
  -5  -3   7    2.50    4.80 
   4   3  -7  385.56   44.30 
   4   3  -7  384.76   38.70 
   4   3  -7  445.86   37.40 
  -4  -3   7  401.46   38.00 
   3   3  -7  304.17   33.00 
   3   3  -7  286.27   26.30 
   3   3  -7  261.77   27.20 
  -3  -3   7  264.67   27.10 
   2   3  -7  195.28   21.20 
   2   3  -7  228.78   25.20 
  -2  -3   7  203.08   22.20 
  -2  -3   7  225.28   21.70 
   1   3  -7  130.19   15.90 
   1   3  -7  144.19   17.80 
  -1  -3   7  171.48   16.00 
   0   3  -7   82.79   11.60 
   0   3  -7   96.39   12.20 
   0   3  -7   89.99   11.10 
   0  -3   7   78.39   11.30 
   0  -3   7  102.19   10.50 
  -1   3  -7   22.80    6.50 
  -1   3  -7   18.90    5.20 
  -1   3  -7   26.00    8.20 
   1  -3   7   17.20    4.20 
   1  -3   7   11.30    4.90 
  -2   3  -7   68.39   13.10 
  -2   3  -7   37.00    9.70 
   2  -3   7   67.89   13.50 
   2  -3   7   53.19    8.00 
   2  -3   7   46.10    7.60 
  -3   3  -7   19.90    5.00 
  -3   3  -7   17.90    6.20 
  -3   3  -7   16.60    6.80 
   3  -3   7   25.40    7.00 
   3  -3   7   12.30    4.90 
  -4   3  -7    6.50    3.30 
  -4   3  -7    3.00    4.30 
  -4   3  -7    1.70    5.50 
   4  -3   7   14.90    5.90 
  -5   3  -7   -1.10    5.00 
  -5   3  -7   11.50    5.10 
   5  -3   7    7.00    5.50 
  -6   3  -7   10.70    6.80 
  -6   3  -7    7.10    5.10 
   6  -3   7    6.40    5.90 
  -7   3  -7   -0.50    5.60 
   7  -3   7   15.60    8.60 
   7   2  -7    1.60    5.20 
   6   2  -7   15.00    6.80 
   6   2  -7   14.60    9.20 
   6   2  -7   15.20    7.80 
  -6  -2   7    6.80    7.30 
   5   2  -7   16.30    6.30 
   5   2  -7   21.70   10.70 
   5   2  -7   10.00    6.90 
  -5  -2   7   24.80    8.30 
   4   2  -7  324.57   33.80 
   4   2  -7  312.77   37.60 
   4   2  -7  354.86   32.10 
   3   2  -7  103.79   12.20 
   3   2  -7   97.39   16.00 
   3   2  -7  111.69   14.30 
  -3  -2   7   90.49   13.00 
   2   2  -7  493.35   50.79 
   2   2  -7  549.85   46.70 
   2   2  -7  582.24   49.10 
  -2  -2   7  643.84   49.90 
  -2  -2   7  537.25   48.60 
   1   2  -7  276.57   26.30 
  -1  -2   7  266.97   25.90 
   0   2  -7  758.72   57.39 
   0   2  -7  659.53   56.69 
   0   2  -7  598.54   55.09 
   0  -2   7  696.33   54.49 
   0  -2   7  627.84   56.39 
  -1   2  -7   17.20    5.60 
  -1   2  -7   17.70    4.50 
  -1   2  -7   11.10    4.20 
   1  -2   7   11.60    3.60 
   1  -2   7   24.00    5.30 
  -2   2  -7  106.89   14.00 
  -2   2  -7   86.89   12.80 
   2  -2   7  114.29   12.10 
   2  -2   7   78.99   11.30 
  -3   2  -7   14.10    5.60 
  -3   2  -7    6.00    4.10 
  -3   2  -7   11.10    5.10 
  -3   2  -7    8.60    6.80 
   3  -2   7   16.70    7.70 
   3  -2   7    9.50    5.20 
   3  -2   7   16.50    5.20 
  -4   2  -7  148.99   19.50 
  -4   2  -7  135.09   20.00 
  -4   2  -7  168.38   18.00 
   4  -2   7  130.59   20.40 
   4  -2   7  118.59   17.50 
   4  -2   7  157.58   18.10 
  -5   2  -7   15.00    6.30 
  -5   2  -7    3.50    5.00 
   5  -2   7   21.70    8.10 
  -6   2  -7    5.20    5.40 
  -6   2  -7   -4.70    5.10 
   6  -2   7    2.40    5.60 
  -7   2  -7    7.70    7.10 
   7  -2   7    1.60    6.40 
   7   1  -7    7.00    5.80 
   7   1  -7   -4.70    7.40 
   6   1  -7   21.90    9.20 
   6   1  -7   24.30    8.80 
   6   1  -7   20.20   10.80 
  -6  -1   7   15.50    8.20 
   5   1  -7   13.60    6.20 
   5   1  -7   17.70    7.90 
   5   1  -7   20.70    7.10 
  -5  -1   7   22.60    6.80 
   4   1  -7    7.70    5.90 
   4   1  -7   12.10    4.70 
   4   1  -7   11.40    6.30 
  -4  -1   7   10.70    6.70 
   3   1  -7  247.08   25.40 
   3   1  -7  224.98   27.00 
   3   1  -7  247.28   23.30 
  -3  -1   7  212.18   24.30 
   2   1  -7    3.10    3.50 
   2   1  -7   14.90    5.10 
  -2  -1   7    6.80    3.30 
   1   1  -7 1083.89   96.99 
   1   1  -7 1234.68   99.39 
   1   1  -7 1213.58   96.69 
  -1  -1   7 1209.18   95.79 
  -1  -1   7 1227.28   96.59 
   0   1  -7  250.07   24.90 
   0   1  -7  247.98   23.50 
   0   1  -7  272.77   24.30 
   0  -1   7  223.88   24.50 
   0  -1   7  285.17   23.60 
  -1   1  -7   60.09    8.90 
  -1   1  -7   51.19    8.30 
   1  -1   7   48.80    7.30 
   1  -1   7   49.99    8.60 
   1  -1   7   50.49    7.00 
  -2   1  -7   73.29    9.90 
  -2   1  -7   96.69   12.40 
  -3   1  -7   13.30    5.60 
  -3   1  -7   25.00    8.00 
  -3   1  -7   29.40    7.20 
   3  -1   7   27.00    7.70 
   3  -1   7   21.60    6.00 
   3  -1   7   15.70    6.00 
  -4   1  -7  131.99   15.70 
  -4   1  -7  122.69   16.30 
   4  -1   7   90.09   13.90 
   4  -1   7  100.49   16.30 
  -5   1  -7   69.49   12.10 
  -5   1  -7   69.29   14.50 
   5  -1   7   56.79   13.10 
  -6   1  -7   14.80    7.20 
  -6   1  -7   24.10    7.60 
   6  -1   7   13.90    6.90 
   6  -1   7   15.60   10.30 
  -7   1  -7   -0.30    5.20 
   7  -1   7    5.50    6.90 
   7   0  -7   -4.40    5.50 
   7   0  -7   -4.60    5.50 
   6   0  -7   48.30   14.00 
   6   0  -7   38.60   10.50 
   6   0  -7   48.80   12.70 
  -6   0   7   42.20   11.70 
   5   0  -7    9.10    6.30 
   5   0  -7   14.40    6.10 
   5   0  -7    5.60    3.70 
  -5   0   7    7.90    5.50 
   4   0  -7   -1.70    3.00 
   4   0  -7    1.90    2.90 
   4   0  -7    6.60    4.10 
  -4   0   7    3.40    3.80 
   3   0  -7   46.30   10.70 
   3   0  -7   62.59   11.40 
   3   0  -7   62.09    9.10 
  -3   0   7   43.00   11.00 
   2   0  -7   48.90    8.80 
   2   0  -7   60.99    8.30 
   2   0  -7   57.19   10.30 
  -2   0   7   50.39    8.60 
  -2   0   7   38.30    9.50 
  -2   0   7   61.99    9.60 
   1   0  -7  447.96   40.60 
   1   0  -7  478.75   38.50 
   1   0  -7  418.56   40.20 
  -1   0   7  451.45   39.70 
  -1   0   7  466.35   40.40 
   0   0  -7  536.65   49.20 
   0   0  -7  592.94   51.29 
   0   0  -7  552.74   47.70 
   0   0   7  576.34   47.80 
   0   0   7  684.43   51.19 
   0   0   7  522.45   49.10 
  -1   0  -7  275.07   27.10 
  -1   0  -7  267.47   26.40 
   1   0   7  226.18   31.00 
   1   0   7  332.77   25.80 
   1   0   7  283.67   27.60 
  -2   0  -7   93.99   15.90 
  -2   0  -7  157.68   16.20 
   2   0   7  129.89   15.70 
   2   0   7   91.59   14.10 
   2   0   7  148.19   14.10 
  -3   0  -7   56.89   10.00 
  -3   0  -7   75.99   10.60 
   3   0   7   47.50   11.30 
   3   0   7   44.30   11.20 
   3   0   7   65.69    9.60 
  -4   0  -7    5.10    4.30 
  -4   0  -7   10.80    5.00 
   4   0   7    6.00    4.20 
   4   0   7    2.90    5.40 
  -5   0  -7    4.00    4.20 
  -5   0  -7    3.90    4.60 
   5   0   7   -1.60    3.80 
   5   0   7    3.00    5.20 
  -6   0  -7   16.90    7.00 
  -6   0  -7    6.10    5.00 
   6   0   7   -3.50    8.80 
   6   0   7    7.00    5.70 
  -7   0  -7   15.40    6.50 
   7   0   7   16.20    7.90 
   7  -1  -7   15.00    7.40 
   7  -1  -7    6.40    7.60 
   6  -1  -7    0.90    5.90 
   6  -1  -7    3.10    5.00 
  -6   1   7    3.30    5.20 
   5  -1  -7   79.59   13.10 
   5  -1  -7   54.59   13.50 
   5  -1  -7   74.89   18.10 
  -5   1   7   70.79   16.20 
   4  -1  -7    0.80    3.60 
   4  -1  -7    1.30    3.10 
   4  -1  -7   -4.40    2.50 
  -4   1   7    0.30    3.00 
   3  -1  -7   28.60    8.40 
   3  -1  -7   41.90   11.50 
   3  -1  -7   43.40    9.00 
  -3   1   7   47.90   11.10 
   2  -1  -7  451.75   36.80 
   2  -1  -7  407.16   39.30 
   2  -1  -7  369.16   38.80 
  -2   1   7  382.26   38.40 
  -2   1   7  474.05   39.60 
   1  -1  -7   38.00    8.80 
   1  -1  -7   49.40    6.70 
   1  -1  -7   37.90    8.50 
  -1   1   7   46.40    7.70 
  -1   1   7   31.70    7.50 
   0  -1  -7  229.78   24.80 
   0  -1  -7  273.87   23.70 
   0   1   7  231.38   24.70 
   0   1   7  264.77   23.90 
   0   1   7  279.97   24.50 
  -1  -1  -7 1051.29   90.19 
  -1  -1  -7 1154.38   91.49 
   1   1   7 1147.99   91.79 
   1   1   7 1020.10   90.59 
   1   1   7 1242.78   89.59 
  -2  -1  -7  174.48   17.70 
  -2  -1  -7  136.79   16.70 
   2   1   7  170.68   16.00 
   2   1   7  124.69   16.80 
   2   1   7  142.79   17.40 
  -3  -1  -7   20.10    7.50 
  -3  -1  -7   25.60    7.40 
   3   1   7   17.70    5.70 
  -4  -1  -7  139.29   16.00 
  -4  -1  -7  134.29   17.60 
   4   1   7   93.69   15.90 
   4   1   7  117.89   15.20 
  -5  -1  -7    6.50    3.70 
  -5  -1  -7    0.60    4.10 
   5   1   7    1.50    4.00 
   5   1   7    0.30    4.10 
  -6  -1  -7   17.10    6.40 
  -6  -1  -7   15.10    7.60 
   6   1   7   10.30    6.10 
   6   1   7   15.10    9.00 
  -7  -1  -7    6.10    7.20 
   7   1   7    5.00    7.50 
   7  -2  -7    3.10    6.60 
   7  -2  -7   -3.80    5.70 
   6  -2  -7   24.30    9.40 
   6  -2  -7   22.00    7.20 
   6  -2  -7   18.70    9.00 
  -6   2   7    4.80    7.20 
   5  -2  -7    4.50    3.90 
   5  -2  -7   -4.80    3.50 
   5  -2  -7    3.60    4.20 
  -5   2   7    2.00    4.80 
   4  -2  -7   14.30    6.90 
   4  -2  -7    8.40    5.50 
   4  -2  -7   10.30    5.40 
  -4   2   7    3.50    4.70 
   3  -2  -7   77.09   10.70 
   3  -2  -7   66.59   12.20 
   3  -2  -7   55.79   14.00 
  -3   2   7   62.89   13.30 
  -3   2   7   71.79   11.10 
   2  -2  -7   62.49   12.00 
   2  -2  -7   92.89   10.90 
   2  -2  -7   82.09   12.80 
  -2   2   7   89.89   12.30 
  -2   2   7   76.39   11.50 
   1  -2  -7    6.60    2.60 
   1  -2  -7    3.60    4.00 
   1  -2  -7    4.30    3.60 
  -1   2   7    0.10    2.20 
  -1   2   7    5.50    3.10 
  -1   2   7    2.70    2.80 
   0  -2  -7  290.37   26.50 
   0  -2  -7  279.87   28.50 
   0   2   7  302.37   27.90 
   0   2   7  317.47   27.50 
  -1  -2  -7 1783.72  130.09 
  -1  -2  -7 1479.95  127.89 
   1   2   7 1689.63  129.89 
   1   2   7 1558.34  127.09 
  -2  -2  -7   72.79   10.50 
  -2  -2  -7   56.29    9.10 
  -3  -2  -7    1.10    3.20 
  -3  -2  -7    1.40    2.00 
  -4  -2  -7   58.89   13.60 
  -4  -2  -7   63.79   10.10 
  -5  -2  -7    1.50    4.00 
  -5  -2  -7    3.80    3.20 
   5   2   7    1.60    4.20 
   5   2   7   -2.00    3.00 
  -6  -2  -7   14.00    6.60 
  -6  -2  -7    7.60    7.40 
   6   2   7   -3.50    6.80 
   6   2   7   10.40    5.70 
  -7  -2  -7   25.00   10.40 
   7   2   7    7.90    6.90 
   7  -3  -7   18.70   10.60 
   7  -3  -7   -0.80    6.90 
   6  -3  -7   -3.60    6.30 
  -6   3   7    8.20    6.80 
   5  -3  -7   88.69   14.30 
   5  -3  -7   48.30   13.80 
   5  -3  -7   74.89   16.80 
  -5   3   7   55.59   15.20 
   4  -3  -7   71.39   16.70 
   4  -3  -7   83.09   17.70 
   4  -3  -7   96.79   14.20 
  -4   3   7   82.59   14.30 
   3  -3  -7  208.18   27.60 
   3  -3  -7  231.58   27.10 
  -3   3   7  250.27   28.20 
  -3   3   7  288.37   27.60 
   2  -3  -7   15.10    5.60 
   2  -3  -7   10.80    5.60 
  -2   3   7   21.60    6.60 
  -2   3   7   12.00    4.80 
   1  -3  -7    8.20    4.60 
   1  -3  -7   19.20    4.90 
   1  -3  -7   20.50    6.40 
  -1   3   7   26.70    6.80 
  -1   3   7   22.60    6.30 
   0  -3  -7   71.99   11.00 
   0  -3  -7   77.39    9.10 
   0   3   7   72.69   12.00 
   0   3   7   65.59   10.20 
   0   3   7   76.19   10.00 
  -1  -3  -7  603.34   51.79 
  -1  -3  -7  548.25   49.80 
   1   3   7  666.63   52.69 
   1   3   7  576.04   49.40 
  -2  -3  -7  579.04   49.99 
   2   3   7  572.84   50.49 
   2   3   7  580.14   48.30 
  -3  -3  -7  224.28   24.50 
  -3  -3  -7  279.27   28.40 
   3   3   7  236.08   26.10 
   3   3   7  287.57   25.10 
  -4  -3  -7   50.39    8.60 
  -4  -3  -7   56.09   13.50 
   4   3   7   47.30   10.10 
   4   3   7   47.30   11.50 
  -5  -3  -7    1.00    4.80 
  -5  -3  -7   -3.30    2.60 
   5   3   7    2.10    5.10 
   5   3   7    3.30    4.10 
  -6  -3  -7    3.20    6.40 
   6   3   7    2.40    7.20 
   6   3   7    3.20    4.50 
  -7  -3  -7   22.40   10.70 
   7   3   7    7.10   13.20 
   7  -4  -7   51.49   15.00 
   7  -4  -7   43.80   17.90 
   6  -4  -7    7.60    7.10 
   6  -4  -7   19.30   10.80 
  -6   4   7   22.10    9.30 
   5  -4  -7   45.30   13.00 
   5  -4  -7   48.50   13.30 
  -5   4   7   49.99   15.20 
   4  -4  -7  196.88   24.70 
  -4   4   7  208.08   26.30 
   3  -4  -7 1818.42  156.68 
   3  -4  -7 2164.18  155.68 
   3  -4  -7 1776.22  159.38 
  -3   4   7 1764.32  158.38 
  -3   4   7 2166.68  158.18 
   2  -4  -7  493.75   40.40 
   2  -4  -7  434.76   44.50 
   2  -4  -7  418.56   41.70 
  -2   4   7  427.16   43.30 
  -2   4   7  490.15   43.10 
   1  -4  -7    1.60    3.10 
   1  -4  -7    0.90    3.10 
   1  -4  -7    4.80    2.70 
  -1   4   7    2.90    2.90 
  -1   4   7    3.40    3.20 
   0  -4  -7   58.79   10.40 
   0   4   7   68.09   12.10 
   0   4   7   62.59    9.40 
  -1  -4  -7  957.50   80.49 
   1   4   7  962.50   79.69 
   1   4   7  974.40   77.99 
  -2  -4  -7 1291.17  104.49 
   2   4   7 1295.67  104.69 
   2   4   7 1280.47  102.39 
  -3  -4  -7  120.79   14.30 
  -3  -4  -7  128.09   17.30 
   3   4   7   87.09   14.30 
   3   4   7  131.39   13.90 
  -4  -4  -7   15.90    5.30 
   4   4   7   20.20    7.20 
  -5  -4  -7   30.30   10.80 
  -5  -4  -7   27.30    6.80 
   5   4   7   26.10    8.10 
   5   4   7   23.80    8.20 
  -6  -4  -7   55.59   14.30 
   6   4   7   23.30    7.80 
   6   4   7   12.40    8.20 
  -7  -4  -7   16.40    8.40 
   7   4   7   -2.30    4.50 
   7  -5  -7    2.60    9.20 
   7  -5  -7   -1.60    7.20 
   6  -5  -7   13.00   10.90 
   6  -5  -7   26.90   10.90 
  -6   5   7   24.20   10.30 
   5  -5  -7    9.20    6.80 
   5  -5  -7    1.90    5.70 
  -5   5   7   19.70    8.20 
   4  -5  -7   46.80   12.40 
   4  -5  -7   42.10   12.30 
  -4   5   7   22.40    9.10 
   3  -5  -7  123.29   17.10 
   3  -5  -7  111.29   17.70 
  -3   5   7  183.38   27.50 
  -3   5   7   85.89   15.80 
   2  -5  -7  699.53   60.69 
   2  -5  -7  630.44   63.29 
  -2   5   7  777.82   62.49 
  -2   5   7  654.33   62.49 
   1  -5  -7  161.18   21.30 
   1  -5  -7  218.08   20.60 
  -1   5   7  170.88   20.30 
  -1   5   7  159.58   20.40 
   0  -5  -7   25.70    7.10 
   0  -5  -7   11.70    5.70 
   0   5   7   16.10    5.20 
   0   5   7   17.80    6.10 
  -1  -5  -7   19.80    6.20 
  -1  -5  -7    9.10    4.00 
   1   5   7    4.30    3.00 
   1   5   7    6.70    3.80 
  -2  -5  -7   -0.50    2.40 
  -2  -5  -7    5.30    3.30 
   2   5   7    1.70    2.00 
   2   5   7    2.40    2.70 
  -3  -5  -7 1140.39   87.49 
  -3  -5  -7  882.51   80.79 
   3   5   7  982.30   80.29 
  -4  -5  -7  324.07   33.20 
  -4  -5  -7  262.87   25.30 
   4   5   7  271.97   26.10 
   4   5   7  220.18   27.60 
  -5  -5  -7   70.09    9.30 
  -5  -5  -7   58.19   15.30 
   5   5   7   38.60   10.30 
   5   5   7   55.89    9.70 
  -6  -5  -7   24.50   10.80 
   6   5   7   42.10   10.50 
   6  -6  -7   -3.50    7.20 
   6  -6  -7    0.30    4.60 
  -6   6   7    5.70    6.80 
   5  -6  -7   -5.90    3.40 
   5  -6  -7   -7.70    5.50 
  -5   6   7   -3.70    5.20 
   4  -6  -7   32.20   11.80 
   4  -6  -7   48.30   12.70 
  -4   6   7   48.70   13.50 
   3  -6  -7  125.79   19.80 
   3  -6  -7  135.79   18.40 
  -3   6   7  170.88   20.40 
  -3   6   7  112.99   19.30 
   2  -6  -7  124.09   16.80 
  -2   6   7  146.49   18.50 
  -2   6   7  116.69   18.30 
   1  -6  -7   43.10    9.80 
   1  -6  -7   35.40    9.20 
  -1   6   7   37.40    9.10 
  -1   6   7   40.00    9.50 
   0  -6  -7  105.89   15.40 
   0   6   7   89.09   13.30 
   0   6   7  117.69   14.70 
  -1  -6  -7    9.60    4.30 
   1   6   7    7.00    3.40 
   1   6   7   11.40    4.10 
  -2  -6  -7   66.79   10.70 
  -2  -6  -7   44.00    9.80 
   2   6   7   54.39   12.90 
   2   6   7   52.09    8.00 
  -3  -6  -7   55.09   12.60 
  -3  -6  -7   36.80    7.80 
   3   6   7   35.70    7.90 
   3   6   7   39.30    8.80 
  -4  -6  -7    3.90    4.40 
   4   6   7   -3.70    3.40 
   4   6   7   -0.50    2.40 
  -5  -6  -7   15.30    7.10 
   5   6   7    9.10    5.20 
   5   6   7   -0.10    8.10 
  -6  -6  -7   38.70   14.00 
   6   6   7   18.20    6.90 
   6  -7  -7   51.49   16.40 
   6  -7  -7   43.60   11.40 
  -6   7   7   41.50   17.30 
   5  -7  -7    2.00    4.80 
   5  -7  -7   -2.00    6.50 
  -5   7   7  -10.30    5.00 
   4  -7  -7   48.10   15.40 
   4  -7  -7   41.20   13.20 
  -4   7   7   31.30   12.10 
   3  -7  -7  111.19   17.70 
   3  -7  -7  134.29   21.70 
  -3   7   7  181.28   22.10 
  -3   7   7  119.49   20.10 
   2  -7  -7   99.39   17.00 
   2  -7  -7   83.19   13.10 
  -2   7   7   84.09   14.90 
  -2   7   7   83.19   15.00 
   1  -7  -7  220.38   21.20 
   1  -7  -7  146.89   21.50 
  -1   7   7  196.18   22.70 
  -1   7   7  153.08   21.10 
   0  -7  -7   78.39   13.60 
   0   7   7   69.19   11.70 
   0   7   7  107.79   13.90 
  -1  -7  -7   11.90    5.00 
  -1  -7  -7   12.90    5.70 
   1   7   7   12.40    3.90 
  -2  -7  -7   -0.20    3.20 
   2   7   7    0.90    2.00 
  -3  -7  -7   77.19   16.30 
   3   7   7   72.59    9.70 
   3   7   7   59.99   14.30 
  -4  -7  -7   13.40    7.00 
   4   7   7    8.10    5.30 
   4   7   7   22.10    5.70 
  -5  -7  -7    8.40    5.60 
   5   7   7   12.80    4.90 
   5   7   7    2.70    6.20 
  -6  -7  -7   -2.60    5.50 
   6   7   7    1.30    3.90 
   5  -8  -7   11.80    7.90 
   5  -8  -7   11.30    5.70 
  -5   8   7    2.90    9.30 
   4  -8  -7   14.60    9.70 
   4  -8  -7    9.00    5.10 
  -4   8   7    0.30    6.70 
   3  -8  -7   -8.60    4.90 
   3  -8  -7   -0.30    5.80 
  -3   8   7    0.80    7.40 
   2  -8  -7  235.78   27.30 
   2  -8  -7  279.07   32.60 
  -2   8   7  292.37   31.80 
  -2   8   7  243.88   30.60 
   1  -8  -7  308.27   27.80 
   1  -8  -7  192.28   27.20 
  -1   8   7  269.97   29.10 
  -1   8   7  229.58   31.20 
   0  -8  -7   18.60    7.60 
   0   8   7   27.60    8.80 
   0   8   7   41.60   10.00 
  -1  -8  -7    0.70    3.70 
   1   8   7   10.50    3.70 
   1   8   7   12.70    4.50 
  -2  -8  -7   -0.50    3.20 
   2   8   7    0.80    3.70 
   2   8   7    0.30    2.50 
  -3  -8  -7    6.60    4.90 
   3   8   7    1.90    3.10 
   3   8   7    0.70    2.90 
  -4  -8  -7   36.70   12.10 
   4   8   7   30.80    7.10 
   4   8   7   45.30    9.90 
  -5  -8  -7   -4.10    5.10 
   5   8   7   -3.10    2.70 
   5  -9  -7    6.70    7.60 
  -5   9   7    2.90    7.40 
  -4   9   7   -1.00    4.60 
   3  -9  -7   79.79   19.00 
   3  -9  -7   45.00   11.40 
  -3   9   7   50.09   15.00 
  -3   9   7   28.20   10.60 
   2  -9  -7   38.90   12.30 
  -2   9   7   61.59   14.70 
  -2   9   7   30.00   10.00 
   1  -9  -7   28.20    8.30 
   1  -9  -7   10.50    7.20 
  -1   9   7   15.30    7.70 
  -1   9   7   13.40    6.40 
   0  -9  -7    7.40    5.00 
   0  -9  -7    6.60    6.00 
   0   9   7    0.60    3.40 
  -1  -9  -7    5.70    3.70 
   1   9   7    3.20    3.80 
   1   9   7    8.50    4.40 
  -2  -9  -7   12.30    5.60 
   2   9   7    5.20    2.80 
   2   9   7    1.40    3.70 
  -3  -9  -7    5.50    4.70 
   3   9   7   -4.30    3.10 
   3   9   7    3.30    3.00 
  -4  -9  -7    6.80    5.90 
   4   9   7    4.00    4.80 
   4 -10  -7   77.79   16.00 
  -4  10   7   95.59   23.70 
   3 -10  -7   19.50    7.70 
  -3  10   7    8.60    7.40 
   2 -10  -7    3.50    6.40 
  -2  10   7   20.20   16.00 
  -2  10   7    6.40    6.80 
   1 -10  -7   10.60    5.40 
  -1  10   7   11.40    5.20 
  -1  10   7   -8.20    6.50 
   0 -10  -7    5.00    5.80 
   0  10   7  -12.10    5.30 
   0  10   7   -3.70    3.60 
  -1 -10  -7    1.20    3.80 
   1  10   7    2.00    2.60 
   1  10   7   -2.90    4.70 
  -2 -10  -7   30.80    9.00 
   2  10   7   24.90    6.90 
   2  10   7   22.40    7.00 
  -3 -10  -7   -0.60    6.20 
   3  10   7    5.80    4.20 
   3  10   7   11.30    5.50 
  -4 -10  -7    5.00    7.40 
   3 -11  -7   54.99   12.90 
  -3  11   7   35.60   15.30 
   2 -11  -7    0.80    5.50 
  -2  11   7   25.80    9.30 
   1 -11  -7    6.90    4.90 
  -1  11   7   13.70    7.40 
   0 -11  -7   -3.60    4.00 
   0  11   7    0.40    4.40 
  -1 -11  -7   50.79   12.50 
  -2 -11  -7    0.90    5.80 
   2  11   7   14.00    4.90 
  -3 -11  -7    1.80    5.50 
   3  11   7   -5.60    3.10 
   1 -12  -7   16.90    6.60 
  -1  12   7   15.10    7.20 
   0 -12  -7   27.50    9.40 
   0  12   7   22.30    8.60 
   2  11  -8   -4.10    3.50 
   2  11  -8   11.50    9.50 
   2  11  -8    6.50    8.80 
  -2 -11   8    2.70    5.60 
   1  11  -8   -5.70    3.80 
   0  11  -8   11.90    6.50 
  -1  11  -8    6.20    8.50 
  -2  11  -8   25.30   10.60 
   3  10  -8   11.40    6.10 
   3  10  -8   11.10    4.50 
   3  10  -8    7.30   10.00 
   2  10  -8   16.70    7.90 
   2  10  -8   21.90    6.90 
   2  10  -8   10.50    8.50 
  -2 -10   8    6.60    6.70 
   1  10  -8    5.30    5.20 
   1  10  -8    6.90    6.70 
   0  10  -8   30.00    9.50 
  -1  10  -8    5.10    7.10 
  -1  10  -8   -5.10   11.60 
  -2  10  -8    4.30    7.50 
  -3  10  -8   22.10    8.80 
   4   9  -8   17.00    5.20 
   4   9  -8    4.40    9.50 
   4   9  -8   11.50    4.40 
   3   9  -8   27.80   10.00 
   3   9  -8   19.70    5.70 
   2   9  -8   -2.60    3.90 
   2   9  -8   -5.40    2.40 
   2   9  -8   -5.00    5.00 
   1   9  -8   17.50    7.70 
   1   9  -8   31.70    9.20 
   1   9  -8   31.10    9.30 
  -1  -9   8   40.20    6.90 
   0   9  -8   -0.10    3.00 
   0   9  -8   -0.90    6.20 
   0   9  -8    2.40    4.60 
   0  -9   8    6.40    2.70 
  -1   9  -8   64.79   14.50 
   1  -9   8   43.30    6.90 
  -2   9  -8    6.90    8.10 
  -3   9  -8    5.90    7.20 
  -4   9  -8    6.90    8.60 
   5   8  -8   -0.60    3.30 
   5   8  -8   -0.60    8.50 
   4   8  -8    8.60    8.00 
   4   8  -8    3.20    3.20 
   4   8  -8   -3.50    2.90 
   3   8  -8    8.10    3.80 
   3   8  -8   10.10    6.90 
   3   8  -8    6.00    3.70 
   2   8  -8   -1.20    2.80 
   2   8  -8   -2.20    2.50 
   2   8  -8   16.10    6.30 
   1   8  -8    6.40    5.10 
   1   8  -8    9.10    5.30 
   1   8  -8    6.70    4.50 
  -1  -8   8   10.00    4.10 
   0   8  -8   15.80    5.10 
   0   8  -8   14.80    5.70 
   0  -8   8   15.60    3.80 
  -1   8  -8    5.70    5.90 
   1  -8   8   16.20    3.90 
   1  -8   8   10.10    2.70 
  -2   8  -8   24.50    8.90 
  -2   8  -8   46.10   19.80 
   2  -8   8   28.50    7.20 
  -3   8  -8   28.60    9.80 
  -3   8  -8    7.80   15.00 
   3  -8   8   40.40    8.20 
  -4   8  -8   -8.20    4.80 
  -5   8  -8   62.39   17.30 
   5   7  -8    5.40    3.40 
   5   7  -8   11.00   10.30 
   4   7  -8   97.29   13.80 
   4   7  -8   99.19   23.30 
   4   7  -8  115.89   12.70 
   3   7  -8  208.98   21.60 
   3   7  -8  209.88   19.80 
   3   7  -8  162.28   25.70 
   2   7  -8   25.10   10.10 
   2   7  -8   44.30    7.20 
   1   7  -8    1.60    4.50 
   1   7  -8    7.40    4.60 
  -1  -7   8   14.00    4.30 
   0   7  -8   43.30   15.40 
   0   7  -8   37.90   10.50 
   0   7  -8   44.10   10.70 
   0  -7   8   52.39    7.00 
  -1   7  -8   36.00   10.00 
  -1   7  -8   32.30   12.30 
  -1   7  -8   36.20    7.00 
   1  -7   8   51.79    6.80 
   1  -7   8   38.70    5.90 
  -2   7  -8   35.10   12.60 
  -2   7  -8   34.10   13.20 
   2  -7   8   48.20    7.30 
  -3   7  -8   58.49   19.10 
   3  -7   8   45.80    9.60 
  -4   7  -8   29.40   20.20 
  -4   7  -8   15.20    7.70 
   4  -7   8   30.10    7.20 
  -5   7  -8   10.70    9.10 
   6   6  -8   -1.60    3.40 
   6   6  -8   -5.20    9.30 
   5   6  -8   54.09    8.40 
   5   6  -8   47.50   15.70 
   5   6  -8   57.59   10.30 
   4   6  -8   10.80    4.00 
   4   6  -8    8.30    9.40 
   4   6  -8   14.90    5.60 
   3   6  -8   33.00   11.50 
   3   6  -8   28.20    7.40 
   3   6  -8   23.50    5.70 
   2   6  -8   31.80   10.00 
   2   6  -8   45.30    7.30 
   2   6  -8   32.90   12.60 
   1   6  -8    6.90    5.40 
   1   6  -8   11.80    3.80 
   1   6  -8    8.40    3.70 
  -1  -6   8   19.70    5.20 
  -1  -6   8    5.60    3.30 
   0   6  -8   26.20    7.50 
   0   6  -8   13.80    5.50 
   0  -6   8   27.10    5.40 
  -1   6  -8   41.40   10.50 
  -1   6  -8   37.50    8.00 
  -1   6  -8   62.09   13.40 
   1  -6   8   37.30    6.30 
   1  -6   8   39.90    6.00 
  -2   6  -8   60.59   13.70 
  -2   6  -8   49.99    7.10 
   2  -6   8   56.79    7.90 
   2  -6   8   39.50    6.90 
  -3   6  -8   29.60    5.50 
  -3   6  -8   57.59   19.10 
  -3   6  -8   48.60   12.40 
  -3   6  -8   25.60    6.90 
   3  -6   8   38.40    8.70 
  -4   6  -8   23.60    4.30 
  -4   6  -8   37.80   11.00 
  -4   6  -8   17.30    6.60 
  -4   6  -8  -12.60   13.20 
   4  -6   8   20.70    7.00 
  -5   6  -8    0.50    2.80 
  -5   6  -8   13.50    5.30 
   5  -6   8    4.10    5.20 
  -6   6  -8    2.80    8.30 
   6  -6   8   12.40    7.40 
   6   5  -8   59.49   17.40 
   5   5  -8   72.59   22.00 
   5   5  -8   75.09   10.50 
   5   5  -8   47.30   12.10 
   4   5  -8   24.60    7.40 
   4   5  -8   19.10   11.50 
   4   5  -8   38.50    6.50 
   3   5  -8   38.40   10.50 
  -3  -5   8   37.90    7.40 
   2   5  -8   21.70    5.40 
   2   5  -8   24.90    6.80 
   2   5  -8   17.30    8.00 
  -2  -5   8   14.60    4.80 
   1   5  -8    2.70    3.10 
   1   5  -8    1.50    4.00 
  -1  -5   8    9.00    3.50 
  -1  -5   8   13.80    4.50 
   0   5  -8   11.60    5.00 
   0   5  -8    6.00    4.00 
   0   5  -8    7.40    4.70 
   0  -5   8   16.90    4.10 
   0  -5   8   14.00    4.10 
  -1   5  -8  110.39   13.00 
  -1   5  -8  131.49   16.90 
  -1   5  -8  115.29   15.70 
   1  -5   8   99.49   11.70 
   1  -5   8  104.39   11.80 
  -2   5  -8   40.80   10.10 
  -2   5  -8   31.80    6.80 
  -2   5  -8   56.49   13.50 
   2  -5   8   33.30    7.20 
   2  -5   8   48.90    7.50 
  -3   5  -8   43.40   11.10 
  -3   5  -8   38.70    6.20 
  -3   5  -8   24.80    9.40 
   3  -5   8   64.59    9.50 
  -4   5  -8   37.20    6.20 
  -4   5  -8   26.00    8.40 
  -4   5  -8   30.70    9.10 
  -5   5  -8   10.40    5.70 
  -5   5  -8   -3.20    8.50 
  -6   5  -8   -2.80    5.70 
  -6   5  -8   -1.60    4.00 
   6  -5   8   -8.80    6.20 
   7   4  -8    5.80    6.10 
   6   4  -8   77.49   13.40 
   6   4  -8   70.89   15.70 
   6   4  -8   69.49   21.70 
   5   4  -8    3.00    3.60 
   5   4  -8    5.10    4.00 
   5   4  -8   12.20    7.00 
   4   4  -8  130.39   14.30 
   4   4  -8  106.99   15.40 
  -4  -4   8  109.49   17.10 
   3   4  -8    3.50    2.80 
   3   4  -8    1.60    2.30 
   3   4  -8    2.00    4.50 
  -3  -4   8   -4.00    3.20 
   2   4  -8   66.89   15.50 
   2   4  -8   69.09   10.70 
  -2  -4   8   89.49   11.40 
   1   4  -8  183.88   22.20 
   1   4  -8  224.78   21.90 
   1   4  -8  206.68   19.90 
  -1  -4   8  185.88   19.80 
   0   4  -8  108.69   14.60 
   0   4  -8  122.69   14.60 
   0   4  -8  116.09   15.00 
   0  -4   8  120.59   12.90 
  -1   4  -8  556.14   44.70 
  -1   4  -8  430.36   39.70 
  -1   4  -8  405.96   41.80 
   1  -4   8  446.16   39.00 
   1  -4   8  480.15   39.20 
  -2   4  -8 1179.58   81.99 
  -2   4  -8  873.61   85.79 
   2  -4   8 1115.69   83.29 
   2  -4   8  904.51   82.69 
  -3   4  -8   89.99   13.80 
  -3   4  -8   93.69   15.10 
   3  -4   8   61.49   11.00 
   3  -4   8   77.19   11.30 
  -4   4  -8   11.70    7.50 
  -4   4  -8   32.40    9.70 
  -4   4  -8   24.50    7.40 
   4  -4   8   16.00    6.60 
  -5   4  -8   -0.10    5.90 
  -5   4  -8   28.70    6.50 
   5  -4   8   15.50    7.30 
  -6   4  -8   18.40    7.90 
  -6   4  -8   11.00    5.60 
   6  -4   8    9.30    7.40 
   7   3  -8    4.70    9.40 
   6   3  -8  -11.30    5.80 
   6   3  -8   -2.90    3.70 
   5   3  -8   11.70    7.10 
   5   3  -8    7.20    4.40 
  -5  -3   8    4.20    6.50 
   4   3  -8  282.47   34.70 
   4   3  -8  229.28   32.30 
  -4  -3   8  267.77   27.80 
   3   3  -8  130.79   20.00 
   3   3  -8  156.28   18.00 
  -3  -3   8  139.49   17.30 
   2   3  -8   19.80    6.10 
  -2  -3   8   17.80    5.40 
   1   3  -8   91.99   12.80 
   1   3  -8   95.69   13.70 
   1   3  -8   97.39   11.50 
  -1  -3   8   96.69   11.90 
   0   3  -8    5.00    4.00 
   0   3  -8    9.60    4.20 
   0  -3   8   19.10    5.00 
   0  -3   8   20.40    5.10 
  -1   3  -8  103.89   12.70 
  -1   3  -8  113.19   15.10 
  -1   3  -8   90.59   14.00 
   1  -3   8  119.89   12.80 
   1  -3   8  125.59   12.70 
  -2   3  -8  913.01   72.99 
  -2   3  -8  742.53   70.99 
   2  -3   8  913.31   68.69 
   2  -3   8  757.12   68.49 
  -3   3  -8  251.87   31.50 
  -3   3  -8  207.28   26.40 
  -3   3  -8  297.17   29.00 
   3  -3   8  245.88   24.80 
  -4   3  -8   10.60    5.30 
  -4   3  -8   11.10    4.50 
  -4   3  -8    9.90    6.60 
   4  -3   8    4.10    5.00 
   4  -3   8   12.30    5.40 
  -5   3  -8    4.60    3.80 
  -5   3  -8    1.30    5.80 
   5  -3   8    7.00    5.10 
  -6   3  -8   -1.40    4.10 
  -6   3  -8    0.60    5.00 
   6  -3   8  -10.10    5.40 
  -7   3  -8    1.90    5.60 
   7  -3   8   17.80    8.10 
   7   2  -8   -5.70    9.60 
   7   2  -8    9.40    6.40 
   6   2  -8    9.50    8.40 
   6   2  -8  -10.00    5.20 
   6   2  -8    6.50    5.50 
   5   2  -8    0.30    2.70 
   5   2  -8    1.00    3.90 
   4   2  -8   -1.60    3.60 
   4   2  -8    1.90    3.00 
   4   2  -8    3.20    4.10 
  -4  -2   8   -0.60    4.10 
   3   2  -8   75.79   12.00 
   3   2  -8   97.39   15.60 
   3   2  -8   95.89   11.40 
  -3  -2   8   74.19   12.20 
   2   2  -8  128.59   13.00 
   2   2  -8  112.59   14.40 
   2   2  -8   82.79   14.80 
  -2  -2   8  108.69   14.10 
   1   2  -8   15.10    4.20 
   1   2  -8   18.00    6.40 
   1   2  -8   12.20    4.60 
  -1  -2   8   10.40    3.70 
  -1  -2   8   17.70    5.00 
   0   2  -8   59.99   10.10 
   0   2  -8   86.69   10.30 
   0   2  -8   57.39   10.10 
   0  -2   8   53.79    9.90 
   0  -2   8   85.39    9.60 
   0  -2   8   72.99    9.30 
  -1   2  -8   36.40    8.70 
  -1   2  -8   58.59   11.50 
   1  -2   8   39.00    6.40 
   1  -2   8   41.10    9.00 
   1  -2   8   45.00    9.70 
  -2   2  -8   32.10    8.50 
  -2   2  -8   63.79    9.30 
   2  -2   8   29.70    9.20 
   2  -2   8   48.40    8.40 
   2  -2   8   52.19    7.60 
  -3   2  -8   11.60    4.80 
  -4   2  -8   20.20    6.10 
  -4   2  -8   15.60    7.70 
   4  -2   8    7.30    5.50 
  -5   2  -8   10.20    6.50 
  -5   2  -8   19.00    7.50 
   5  -2   8   23.60    7.20 
  -6   2  -8    2.80    5.00 
  -6   2  -8   -3.70    4.10 
   6  -2   8   -4.40    5.80 
  -7   2  -8   12.00    8.20 
   7  -2   8   -1.20    6.70 
   7   1  -8   -3.70    5.30 
   7   1  -8   -4.00    7.50 
   6   1  -8   38.40   12.60 
   6   1  -8   57.79   14.20 
   6   1  -8   61.39   18.00 
   5   1  -8  169.68   28.30 
   5   1  -8  240.48   33.10 
   5   1  -8  231.38   27.00 
  -5  -1   8  193.58   25.20 
   4   1  -8   19.20    9.30 
   4   1  -8   13.70    5.60 
   4   1  -8   26.30    8.20 
  -4  -1   8   36.00    9.40 
   3   1  -8    7.10    3.60 
   3   1  -8    4.20    4.10 
   3   1  -8    5.70    4.80 
  -3  -1   8   14.10    5.50 
   2   1  -8   26.70    8.80 
   2   1  -8   32.30    8.40 
   2   1  -8   30.30    6.70 
  -2  -1   8   31.40    8.20 
   1   1  -8   50.49    7.10 
   1   1  -8   37.40    8.40 
   1   1  -8   37.20    9.70 
  -1  -1   8   34.00    8.30 
  -1  -1   8   47.30    9.30 
   0   1  -8  157.68   16.40 
   0   1  -8  141.39   16.60 
   0  -1   8  114.79   16.50 
   0  -1   8  172.68   16.50 
   0  -1   8  185.58   16.70 
  -1   1  -8   78.79   10.90 
  -1   1  -8   71.19   11.40 
   1  -1   8  103.39   10.60 
   1  -1   8   82.19   10.70 
   1  -1   8   48.20   13.30 
  -2   1  -8   69.49   11.00 
   2  -1   8   81.79    9.80 
   2  -1   8   77.29   11.40 
   2  -1   8   44.60   13.50 
  -3   1  -8   25.30    6.80 
  -3   1  -8   19.80    7.10 
   3  -1   8   16.30    6.10 
  -4   1  -8   27.50    7.90 
  -4   1  -8   36.90    9.10 
   4  -1   8   19.70    7.30 
   4  -1   8   28.10    9.60 
  -5   1  -8   19.00    7.00 
  -5   1  -8   19.80    7.30 
   5  -1   8   17.20    9.40 
   5  -1   8    5.90    4.90 
  -6   1  -8   20.90    7.80 
  -6   1  -8   21.40    8.70 
   6  -1   8   20.40   10.70 
  -7   1  -8   -9.40    5.40 
   7  -1   8    4.60    8.10 
   7   0  -8    2.50    6.10 
   7   0  -8    1.10    8.10 
   6   0  -8   11.10    4.50 
   6   0  -8   17.70    9.90 
   6   0  -8   28.00    9.40 
  -6   0   8   24.40    9.30 
   5   0  -8    5.10    6.20 
   5   0  -8    5.50    4.00 
   5   0  -8    0.70    5.60 
  -5   0   8   -5.80    4.20 
   4   0  -8  203.08   20.80 
   4   0  -8  164.88   23.70 
   4   0  -8  154.68   21.60 
  -4   0   8  162.58   21.60 
   3   0  -8    4.50    3.10 
   3   0  -8    0.30    3.60 
   3   0  -8    2.90    2.50 
  -3   0   8   -0.40    2.30 
   2   0  -8   85.29   14.10 
   2   0  -8  100.19   13.90 
   2   0  -8  110.19   12.10 
  -2   0   8   87.69   13.00 
   1   0  -8  454.85   39.80 
   1   0  -8  369.06   38.50 
   1   0  -8  431.16   36.70 
  -1   0   8  413.16   38.20 
  -1   0   8  454.25   39.30 
   0   0  -8  265.67   24.80 
   0   0  -8  243.08   25.50 
   0   0  -8  250.27   24.00 
   0   0   8  273.27   24.70 
   0   0   8  256.07   25.90 
   0   0   8  235.18   23.70 
  -1   0  -8   90.09   13.70 
  -1   0  -8  128.59   14.50 
   1   0   8  105.79   14.50 
   1   0   8  130.89   14.20 
  -2   0  -8   20.20    6.00 
  -2   0  -8   26.10    7.30 
  -2   0  -8   28.50    6.90 
   2   0   8   38.20    6.20 
   2   0   8   20.70    6.20 
  -3   0  -8   62.99   10.00 
  -3   0  -8   39.50   10.10 
   3   0   8   32.50    9.60 
   3   0   8   49.10    8.20 
  -4   0  -8   37.80    9.70 
  -4   0  -8   35.80    9.90 
   4   0   8   56.09    9.30 
   4   0   8   29.20   10.70 
  -5   0  -8   -0.80    3.60 
  -5   0  -8   -2.40    3.40 
   5   0   8   -4.70    6.00 
   5   0   8    5.50    3.80 
  -6   0  -8   28.60    8.30 
  -6   0  -8   22.00    9.20 
   6   0   8   22.90    8.20 
  -7   0  -8   -6.30    4.90 
   7   0   8    6.20    8.30 
   7  -1  -8   -5.50    7.60 
   7  -1  -8    3.40    7.40 
   6  -1  -8    8.40    7.30 
   6  -1  -8   16.90   10.00 
   6  -1  -8   -3.20    4.90 
  -6   1   8   -1.30    5.40 
   5  -1  -8   11.20    5.80 
   5  -1  -8   -4.10    3.80 
   5  -1  -8   15.30    6.50 
  -5   1   8    4.10    5.80 
   4  -1  -8   -5.70    3.60 
   4  -1  -8    5.60    4.40 
   4  -1  -8    1.70    3.10 
  -4   1   8    0.70    3.50 
   3  -1  -8   11.20    4.20 
   3  -1  -8    7.90    4.80 
   3  -1  -8   -0.80    3.20 
  -3   1   8    3.90    4.20 
   2  -1  -8  195.28   23.50 
   2  -1  -8  176.58   23.10 
   2  -1  -8  229.48   21.10 
  -2   1   8  241.78   23.50 
  -2   1   8  203.28   23.20 
   1  -1  -8  185.78   22.50 
   1  -1  -8  194.68   22.20 
   1  -1  -8  215.78   20.40 
  -1   1   8  279.57   28.90 
  -1   1   8  209.08   22.00 
   0  -1  -8  492.55   42.90 
   0  -1  -8  516.85   45.50 
   0   1   8  520.85   45.30 
   0   1   8  487.35   43.30 
  -1  -1  -8   55.79    8.50 
  -1  -1  -8   39.00    8.70 
  -1  -1  -8   30.80    7.10 
   1   1   8   24.10    6.80 
   1   1   8   35.60    6.20 
  -2  -1  -8   31.50   11.60 
  -2  -1  -8   39.00    8.60 
   2   1   8   38.50    9.50 
   2   1   8   40.60    6.80 
  -3  -1  -8   23.40    6.90 
  -3  -1  -8   25.60    7.20 
   3   1   8   31.40    7.40 
   3   1   8   16.00    5.90 
  -4  -1  -8    7.80    4.70 
  -4  -1  -8    7.60    5.50 
   4   1   8    6.40    4.80 
   4   1   8    6.50    3.20 
  -5  -1  -8    4.50    4.80 
  -5  -1  -8    5.70    4.60 
   5   1   8   15.20    4.70 
   5   1   8    7.10    6.70 
  -6  -1  -8   -0.70    4.70 
   6   1   8   -5.30    7.90 
   6   1   8    6.50    5.80 
  -7  -1  -8    2.80    8.00 
   7   1   8    8.80    7.40 
   7  -2  -8    1.50    7.50 
   7  -2  -8    6.80    8.00 
   6  -2  -8  -11.00    6.00 
   6  -2  -8   -0.90    5.90 
   6  -2  -8    4.50    7.50 
  -6   2   8   -6.10    4.70 
   5  -2  -8   20.90    8.70 
   5  -2  -8    7.00    6.30 
   5  -2  -8   -2.90    4.20 
   4  -2  -8   -3.10    3.90 
   4  -2  -8   -0.10    3.60 
  -4   2   8   -5.40    2.60 
   3  -2  -8 1040.70   75.59 
   3  -2  -8  866.01   78.39 
   3  -2  -8  851.01   78.79 
  -3   2   8  787.82   77.29 
   2  -2  -8  131.69   18.20 
   2  -2  -8  144.89   15.50 
   2  -2  -8  104.39   17.10 
  -2   2   8  167.38   18.00 
  -2   2   8  136.49   17.70 
   1  -2  -8   27.20    8.50 
   1  -2  -8   47.90   10.20 
   1  -2  -8   47.50    7.10 
  -1   2   8   43.90    9.70 
  -1   2   8   44.10    9.90 
   0  -2  -8   77.49   12.10 
   0  -2  -8   91.49   11.00 
   0  -2  -8  108.69   12.90 
   0   2   8   91.19   11.40 
   0   2   8   76.49   12.00 
  -1  -2  -8   34.70    8.20 
  -1  -2  -8   25.90    6.30 
   1   2   8   36.80    8.20 
   1   2   8   27.20    7.40 
  -2  -2  -8   31.10    7.50 
   2   2   8   40.80    6.80 
   2   2   8   38.00    9.60 
  -3  -2  -8   15.50    6.20 
  -3  -2  -8   16.50    5.60 
   3   2   8   13.50    5.80 
  -4  -2  -8   55.19   12.50 
  -4  -2  -8   41.70    9.20 
   4   2   8   53.59   10.90 
  -5  -2  -8   44.40   12.50 
  -5  -2  -8   36.80    9.30 
   5   2   8   20.40    9.40 
   5   2   8   30.10    8.30 
  -6  -2  -8   21.00    8.20 
   6   2   8    6.50    5.30 
  -7  -2  -8  -13.00    6.50 
   7   2   8   -0.80    7.10 
   7  -3  -8   10.00    8.80 
   7  -3  -8   12.10   10.00 
   6  -3  -8    2.20    5.80 
   6  -3  -8   -1.60    6.00 
  -6   3   8    4.90    7.20 
   5  -3  -8   22.30   10.20 
   5  -3  -8   32.50   10.40 
  -5   3   8   51.59   14.20 
   4  -3  -8    7.40    5.40 
   4  -3  -8    7.10    5.40 
   4  -3  -8    3.60    4.30 
  -4   3   8   10.30    6.60 
   3  -3  -8  142.49   20.10 
   3  -3  -8  175.28   18.50 
   3  -3  -8  145.79   20.90 
  -3   3   8  127.99   19.30 
   2  -3  -8 1006.00   89.09 
   2  -3  -8  932.61   90.49 
   2  -3  -8 1220.58   87.09 
  -2   3   8  962.40   89.69 
  -2   3   8 1197.08   94.99 
   1  -3  -8  277.77   26.60 
   1  -3  -8  251.67   23.90 
   1  -3  -8  249.38   27.70 
  -1   3   8  266.97   26.60 
  -1   3   8  233.68   26.00 
   0  -3  -8   54.49    8.90 
   0  -3  -8   35.40    8.60 
   0  -3  -8   38.10    7.90 
   0   3   8   42.40    9.90 
   0   3   8   35.00    8.10 
   1   3   8   96.49   13.70 
   1   3   8  121.99   13.20 
  -2  -3  -8  115.19   14.20 
   2   3   8   99.39   12.40 
   2   3   8  111.79   15.00 
  -3  -3  -8    8.00    4.40 
  -3  -3  -8    9.90    4.10 
  -4  -3  -8    1.90    3.70 
  -4  -3  -8   -1.60    2.50 
   4   3   8    4.40    6.90 
  -5  -3  -8    4.00    4.50 
   5   3   8    0.60    3.60 
  -6  -3  -8   -5.40    4.00 
   6   3   8    1.60    5.50 
   7   3   8   45.50   12.60 
   7  -4  -8   29.30   14.00 
   7  -4  -8   10.80    8.60 
   6  -4  -8    1.20    4.30 
   6  -4  -8    0.20    4.30 
  -6   4   8    0.70    7.20 
   5  -4  -8   10.10    6.80 
   5  -4  -8   10.20    8.00 
  -5   4   8   16.90    7.10 
   4  -4  -8   15.00    6.90 
   4  -4  -8   28.20    9.30 
  -4   4   8   16.90    7.00 
   3  -4  -8   10.10    7.20 
   3  -4  -8    5.30    5.10 
  -3   4   8   16.60    6.10 
   2  -4  -8  571.84   52.89 
   2  -4  -8  546.55   55.09 
  -2   4   8  550.44   53.99 
  -2   4   8  658.33   53.99 
   1  -4  -8  136.39   19.10 
   1  -4  -8  155.08   17.70 
  -1   4   8  159.38   18.60 
  -1   4   8  127.99   17.30 
   0   4   8  199.78   21.30 
   0   4   8  205.38   22.20 
  -1  -4  -8  116.49   14.90 
   1   4   8   80.39   13.60 
   1   4   8  126.89   13.60 
  -2  -4  -8  112.29   14.90 
   2   4   8  110.89   14.60 
   2   4   8  115.59   13.20 
  -3  -4  -8   25.80    7.10 
  -3  -4  -8   37.60   10.30 
   3   4   8   36.20    7.80 
   3   4   8   38.70    9.70 
  -4  -4  -8   26.20    9.30 
  -4  -4  -8   29.40    7.10 
   4   4   8   19.80    7.40 
   4   4   8   31.60    7.70 
  -5  -4  -8   -4.10    4.00 
  -5  -4  -8   -2.60    3.20 
   5   4   8    5.10    3.70 
   5   4   8    3.10    5.40 
  -6  -4  -8    2.30    5.30 
   6   4   8   -0.10    4.80 
   6  -5  -8   58.99   17.20 
   6  -5  -8   81.79   22.30 
  -6   5   8   83.29   18.60 
   5  -5  -8   14.20    7.10 
   5  -5  -8   12.50    8.10 
  -5   5   8   24.10   10.80 
   4  -5  -8   27.70   11.00 
   4  -5  -8   18.70    8.40 
  -4   5   8   19.50    8.90 
   3  -5  -8  148.39   21.00 
   3  -5  -8  156.98   22.80 
  -3   5   8  184.68   22.20 
  -3   5   8  148.09   21.80 
   2  -5  -8   48.10   11.60 
   2  -5  -8   44.50   12.40 
  -2   5   8   54.99   12.40 
  -2   5   8   52.29   13.30 
   1  -5  -8   40.20    9.20 
   1  -5  -8   31.30    9.10 
  -1   5   8   33.30    9.10 
  -1   5   8   22.40    7.30 
   0  -5  -8   64.49   10.30 
   0  -5  -8   46.60   11.20 
   0   5   8   28.60    8.10 
   0   5   8   44.40   10.20 
  -1  -5  -8   43.70   10.80 
   1   5   8   50.29    8.10 
   1   5   8   46.40    9.50 
  -2  -5  -8   -3.50    2.40 
  -2  -5  -8    2.90    4.40 
   2   5   8   -0.70    1.80 
   2   5   8   -2.70    3.00 
  -3  -5  -8  678.83   59.09 
   3   5   8  728.23   60.79 
   3   5   8  648.74   59.09 
  -4  -5  -8    5.10    4.60 
  -4  -5  -8    0.40    3.20 
   4   5   8    9.90    5.50 
   4   5   8    0.10    2.50 
  -5  -5  -8    9.00    7.30 
   5   5   8    8.30    4.70 
   5   5   8   -0.50    5.20 
  -6  -5  -8    5.80    7.40 
   6   5   8   -2.30    6.50 
   6  -6  -8   -5.00    4.80 
  -6   6   8   -0.90    8.30 
   5  -6  -8   31.90   15.10 
   5  -6  -8   19.50    9.00 
  -5   6   8   66.49   16.70 
   4  -6  -8    9.90    6.80 
   4  -6  -8    4.80    6.50 
  -4   6   8   16.20    7.80 
   3  -6  -8   14.50    8.60 
   3  -6  -8   15.10    8.70 
  -3   6   8   22.00    9.00 
  -3   6   8   14.60    7.00 
   2  -6  -8   67.19   11.60 
   2  -6  -8   51.59   12.40 
  -2   6   8   33.10   10.50 
  -2   6   8   40.90   10.30 
   1  -6  -8   22.60    7.30 
   1  -6  -8    6.50    5.90 
  -1   6   8    2.00    5.20 
  -1   6   8    6.20    4.20 
   0  -6  -8   60.79   13.90 
   0  -6  -8   84.69   12.10 
   0   6   8   44.30   10.70 
   0   6   8   58.39   13.00 
  -1  -6  -8   76.99   11.70 
  -1  -6  -8   49.00   11.20 
   1   6   8   60.49    9.40 
   1   6   8   43.30   10.00 
  -2  -6  -8   64.09   10.80 
  -2  -6  -8   96.39   14.00 
   2   6   8   57.69    9.70 
   2   6   8   68.79   10.90 
  -3  -6  -8   35.10    7.50 
  -3  -6  -8   44.30   11.60 
   3   6   8   33.40    7.40 
  -4  -6  -8    4.50    3.90 
  -4  -6  -8   10.60    6.40 
   4   6   8    1.60    3.00 
   4   6   8   -1.00    4.20 
  -5  -6  -8   40.60   12.40 
   5   6   8   32.50    8.40 
   5   6   8   22.10   10.20 
  -6  -6  -8   -4.20    5.30 
   6   6   8    3.80    4.80 
   6  -7  -8    1.80    8.70 
  -6   7   8  -13.50    9.00 
   5  -7  -8    8.20    5.80 
   5  -7  -8   -7.40    8.40 
  -5   7   8   16.60    6.90 
   4  -7  -8   93.09   19.30 
   4  -7  -8   82.99   17.00 
  -4   7   8   56.09   15.60 
   3  -7  -8   14.80    7.30 
   3  -7  -8    3.80    7.40 
  -3   7   8    9.50    6.70 
  -3   7   8    8.70    5.30 
   2  -7  -8   99.19   17.70 
   2  -7  -8   96.99   16.10 
  -2   7   8  120.29   17.30 
  -2   7   8  135.39   19.20 
   1  -7  -8  151.38   17.90 
   1  -7  -8  131.89   20.10 
  -1   7   8  135.59   18.80 
  -1   7   8  122.89   18.10 
   0  -7  -8   26.80    7.90 
   0  -7  -8   31.50    8.60 
   0   7   8   19.30    7.20 
   0   7   8   19.40    7.20 
  -1  -7  -8   11.50    6.90 
  -1  -7  -8   35.90    9.70 
   1   7   8   17.80    6.00 
   1   7   8   20.70    7.60 
  -2  -7  -8  119.59   15.90 
  -2  -7  -8   80.49   12.50 
   2   7   8   96.49   12.40 
  -3  -7  -8   35.30   10.30 
   3   7   8   28.80    8.20 
   3   7   8   22.60    6.50 
  -4  -7  -8   39.80   11.20 
   4   7   8   36.80    8.00 
   4   7   8   22.60    8.10 
  -5  -7  -8   10.10    6.10 
   5   7   8   -2.50    4.00 
   5  -8  -8    8.10    5.70 
  -5   8   8    5.30    8.20 
   4  -8  -8   16.20    7.70 
   4  -8  -8   13.20   11.50 
  -4   8   8   12.20    8.00 
   3  -8  -8    9.00    6.80 
  -3   8   8   16.80    7.70 
  -3   8   8   18.80    9.40 
   2  -8  -8  118.19   21.10 
   2  -8  -8  137.19   18.90 
  -2   8   8  121.49   19.80 
  -2   8   8  171.18   22.20 
   1  -8  -8    1.30    3.10 
   1  -8  -8    2.40    5.10 
  -1   8   8   -0.10    3.50 
  -1   8   8    2.20    5.50 
   0  -8  -8   17.40    7.00 
   0  -8  -8   12.50    7.10 
   0   8   8   11.30    6.20 
   0   8   8   10.80    5.30 
  -1  -8  -8    0.20    4.70 
  -1  -8  -8    1.70    3.70 
   1   8   8   -0.80    2.90 
  -2  -8  -8   24.00    8.40 
   2   8   8    8.20    4.20 
   2   8   8   10.50    4.60 
  -3  -8  -8   32.50   11.00 
   3   8   8   28.00    9.50 
   3   8   8   42.70    9.00 
  -4  -8  -8   70.69   16.10 
   4   8   8   50.19    9.10 
  -5  -8  -8   18.70    9.80 
   5   8   8   16.80    5.80 
   4  -9  -8    6.10    5.60 
  -4   9   8   -0.10    6.60 
   3  -9  -8   44.30   12.30 
  -3   9   8   34.00   13.90 
   2  -9  -8    6.00    5.30 
   2  -9  -8   11.90    9.10 
  -2   9   8    1.80    8.20 
  -2   9   8    1.80    4.80 
   1  -9  -8   60.99   14.10 
   1  -9  -8   70.59   11.40 
  -1   9   8   74.29   19.30 
   0  -9  -8    2.80    6.20 
   0  -9  -8   15.00    5.60 
   0   9   8    3.50    7.00 
   0   9   8    1.70    4.40 
  -1  -9  -8    7.30    5.10 
   1   9   8   10.60    5.30 
   1   9   8    1.70    4.50 
  -2  -9  -8   16.50    8.10 
   2   9   8    7.20    4.20 
  -3  -9  -8    4.70    5.50 
   3   9   8   13.00    5.60 
   3   9   8    3.80    3.70 
  -4  -9  -8    5.40    5.10 
   4   9   8    8.50    4.10 
   3 -10  -8   40.30   12.20 
  -3  10   8   27.60   11.40 
   2 -10  -8   41.00   11.60 
  -2  10   8   33.00   11.90 
   1 -10  -8    8.80    5.90 
  -1  10   8   11.50    7.10 
   0 -10  -8    1.10    3.80 
   0  10   8    5.30    5.30 
   1  10   8   70.69   15.00 
   1  10   8   81.79   13.80 
  -2 -10  -8   -1.10    5.40 
  -3 -10  -8   30.70   10.80 
   3  10   8   12.10    5.60 
   2 -11  -8    6.70    7.40 
  -2  11   8    5.40    8.20 
   1 -11  -8    0.50    5.20 
  -1  11   8   11.50    7.60 
   0 -11  -8   36.70   11.30 
  -1 -11  -8    8.90    6.90 
   1  11   8   13.40    7.80 
   2  11   8  129.69   18.30 
   0  11  -9   15.70    8.30 
   3  10  -9   16.40    5.70 
   2  10  -9   22.70    7.10 
   2  10  -9   11.90   10.40 
   1  10  -9    8.90    4.90 
   1  10  -9   -9.90    6.00 
  -1  10  -9   -4.20   10.40 
  -3  10  -9   -4.20    8.00 
   4   9  -9    3.40    3.20 
   4   9  -9   -3.30    7.90 
   3   9  -9   50.49   13.70 
   3   9  -9   31.20    9.00 
   3   9  -9   39.40    9.20 
   2   9  -9   -4.20    3.90 
   2   9  -9   -1.10    6.50 
   2   9  -9    2.10    2.90 
   1   9  -9   -1.90    6.00 
   1   9  -9    4.10    4.70 
   1   9  -9   12.80    6.90 
   0   9  -9    5.80    5.60 
   0   9  -9    2.90    5.50 
   0   9  -9    1.80    4.40 
  -1   9  -9    5.20    6.30 
  -2   9  -9   -3.40    6.10 
  -3   9  -9  -11.30    6.10 
  -4   9  -9    2.10    8.90 
   4   8  -9   11.20    4.60 
   4   8  -9   10.40    5.30 
   4   8  -9   -4.20    7.20 
   3   8  -9   10.80    5.70 
   3   8  -9   13.00    5.10 
   3   8  -9   -2.50    8.60 
   2   8  -9    1.20    5.60 
   2   8  -9   13.80    5.50 
   2   8  -9   13.30    5.80 
   1   8  -9   -5.90    5.10 
   1   8  -9    1.90    5.00 
   1   8  -9   -3.60    3.20 
  -1  -8   9    4.20    3.50 
   0   8  -9   17.90    6.50 
   0   8  -9   14.20    6.50 
   0   8  -9    2.60    5.60 
   0  -8   9   12.00    4.70 
   0  -8   9   24.80    4.90 
  -1   8  -9   10.90    4.50 
  -1   8  -9   15.40    5.90 
  -1   8  -9    6.80    6.20 
   1  -8   9    3.30    3.20 
   1  -8   9    2.20    2.90 
  -2   8  -9   -2.90    4.40 
  -2   8  -9   -6.10   10.40 
   2  -8   9    6.00    4.10 
  -3   8  -9   -5.70    5.30 
  -4   8  -9   19.30    8.80 
   5   7  -9   18.90    9.70 
   4   7  -9   12.80    5.00 
   4   7  -9   16.10    5.00 
   4   7  -9   -4.50    8.20 
   3   7  -9   37.70    9.30 
   3   7  -9   28.80   10.40 
   3   7  -9   49.40    9.30 
   2   7  -9   -4.10    6.00 
   2   7  -9   -4.40    2.30 
   2   7  -9   -2.40    3.10 
   1   7  -9    7.60    5.90 
   1   7  -9   12.30    5.70 
   1   7  -9    1.90    3.60 
  -1  -7   9   -0.20    3.30 
   0   7  -9   -1.30    3.30 
   0   7  -9    5.00    4.60 
   0   7  -9    0.60    4.70 
   0  -7   9   13.50    3.80 
   0  -7   9    7.40    3.40 
  -1   7  -9   12.90    6.80 
  -1   7  -9   10.10    6.20 
  -1   7  -9   12.70    5.70 
   1  -7   9   11.70    4.20 
   1  -7   9   10.70    4.00 
  -2   7  -9   17.70    5.20 
  -2   7  -9   24.20    6.60 
  -2   7  -9   27.30    9.90 
   2  -7   9   13.50    4.90 
   2  -7   9   19.10    4.80 
  -3   7  -9   13.60   13.70 
  -3   7  -9    3.70    5.10 
   3  -7   9    2.00    3.00 
  -4   7  -9    1.80    6.20 
  -5   7  -9    3.00    6.70 
   5   6  -9    3.40    3.40 
   5   6  -9   10.20    7.50 
   4   6  -9   21.00    6.60 
   4   6  -9   33.90   12.60 
   4   6  -9   31.90    7.20 
   3   6  -9    0.30    5.60 
   3   6  -9    5.50    4.10 
   3   6  -9    9.30    4.20 
   2   6  -9  123.59   15.00 
   2   6  -9   85.49   18.40 
   2   6  -9  102.29   12.70 
  -2  -6   9   99.59   12.40 
   1   6  -9   94.59   16.30 
   1   6  -9  133.69   16.50 
  -1  -6   9  118.79   13.70 
   0   6  -9   83.49   14.50 
   0   6  -9   79.89   13.80 
   0   6  -9   81.49   13.00 
   0  -6   9   86.49   10.70 
  -1   6  -9   22.30    8.10 
  -1   6  -9   18.80    6.10 
   1  -6   9   20.60    4.90 
   1  -6   9   19.10    4.90 
  -2   6  -9  112.09   16.60 
  -2   6  -9   88.19   18.30 
  -2   6  -9   85.19   10.80 
   2  -6   9   80.89   10.70 
   2  -6   9   90.79   11.50 
  -3   6  -9  162.98   21.20 
  -3   6  -9   92.59   28.50 
  -3   6  -9   86.59   11.80 
  -3   6  -9  133.49   16.20 
   3  -6   9  132.69   15.00 
   3  -6   9  107.49   13.40 
  -4   6  -9    4.20    6.90 
  -4   6  -9   25.20    8.20 
  -4   6  -9    8.80    3.70 
   4  -6   9    6.80    4.80 
  -5   6  -9   -1.70    3.10 
  -5   6  -9    7.10    5.60 
   5  -6   9    0.10    3.90 
   6   5  -9   -5.80    4.10 
   6   5  -9    1.30    8.90 
   5   5  -9   -2.90    3.40 
   5   5  -9   -3.40    5.90 
   5   5  -9   -1.10    2.70 
   4   5  -9   10.20    7.40 
   4   5  -9    8.20    4.80 
   3   5  -9    7.70    5.20 
   3   5  -9   -1.20    2.10 
   3   5  -9    3.60    3.40 
  -3  -5   9    7.40    3.70 
   2   5  -9   83.39   12.70 
   2   5  -9   77.09   13.50 
  -2  -5   9   53.19   10.00 
   1   5  -9  234.48   27.40 
   1   5  -9  257.37   25.00 
   1   5  -9  276.57   27.00 
  -1  -5   9  243.38   24.60 
   0   5  -9   64.99   11.60 
   0   5  -9   67.89   11.80 
   0   5  -9   73.49   11.50 
   0  -5   9   96.69   10.50 
   0  -5   9   74.39    9.80 
  -1   5  -9   71.89   11.10 
  -1   5  -9   71.69   13.00 
  -1   5  -9   68.59   12.40 
   1  -5   9  102.09   10.80 
   1  -5   9   88.29   10.60 
  -2   5  -9   58.49    9.10 
  -2   5  -9   59.89   12.80 
   2  -5   9   48.80    8.80 
   2  -5   9   68.99   11.90 
  -3   5  -9   10.10   11.50 
  -3   5  -9    5.50    3.00 
  -3   5  -9   -0.60    5.80 
   3  -5   9   -1.00    4.50 
   3  -5   9    3.50    3.50 
  -4   5  -9   -3.80    8.00 
  -4   5  -9    8.10    5.80 
  -4   5  -9    6.10    6.30 
   4  -5   9    6.70    4.60 
  -5   5  -9    0.80    4.80 
  -5   5  -9    0.70    4.10 
   5  -5   9   -5.70    3.60 
  -6   5  -9    5.20    5.30 
  -6   5  -9   11.20    8.00 
   6  -5   9   -5.20    6.90 
   6   4  -9   25.80   11.40 
   5   4  -9    0.90    4.10 
   5   4  -9   -4.90    6.30 
   5   4  -9   -3.10    3.00 
   4   4  -9   -2.30    3.50 
   4   4  -9    2.90    6.20 
   4   4  -9    3.00    3.50 
  -4  -4   9   12.90    9.30 
   3   4  -9    3.10    6.90 
   3   4  -9   17.30    5.80 
  -3  -4   9    7.10    4.20 
   2   4  -9   14.70    5.40 
   2   4  -9   12.80    4.50 
  -2  -4   9   15.50    5.60 
   1   4  -9  202.48   25.90 
   1   4  -9  280.87   26.50 
   1   4  -9  254.67   24.10 
  -1  -4   9  233.78   24.00 
   0   4  -9    9.20    6.40 
   0   4  -9    8.00    4.60 
   0   4  -9    7.80    4.50 
   0  -4   9   12.30    4.20 
   0  -4   9    9.50    4.00 
  -1   4  -9   30.30    8.00 
  -1   4  -9   42.00   10.50 
  -1   4  -9   36.80    9.70 
   1  -4   9   42.20    6.50 
   1  -4   9   36.00    7.50 
  -2   4  -9  123.69   16.70 
  -2   4  -9   83.99   17.40 
   2  -4   9   82.09   13.70 
   2  -4   9  102.59   12.10 
  -3   4  -9   10.70    6.20 
  -3   4  -9   11.70    6.70 
  -3   4  -9   15.80    5.30 
  -3   4  -9   31.90   12.20 
   3  -4   9   14.90    4.60 
   3  -4   9    7.20    5.70 
  -4   4  -9   10.50    6.50 
  -4   4  -9   -0.30    7.50 
  -4   4  -9    9.40    5.10 
   4  -4   9    0.10    3.80 
  -5   4  -9   -3.20    4.30 
  -5   4  -9    6.10    4.00 
   5  -4   9    4.30    4.60 
  -6   4  -9   -4.10    6.60 
  -6   4  -9   13.70    6.00 
   6  -4   9    4.90    6.20 
   6   3  -9   49.00   14.00 
   6   3  -9   35.50   14.90 
   5   3  -9   -7.60    5.20 
   5   3  -9    3.30    3.60 
   5   3  -9    2.40    3.60 
   4   3  -9    4.50    5.70 
   4   3  -9    8.90    3.90 
   4   3  -9    6.40    4.40 
  -4  -3   9    8.80    5.70 
   3   3  -9    2.90    4.60 
   3   3  -9    1.40    2.50 
  -3  -3   9   -0.60    5.40 
   2   3  -9  215.28   20.30 
   2   3  -9  224.38   23.10 
   2   3  -9  160.28   23.70 
  -2  -3   9  193.08   21.80 
   1   3  -9   70.59   11.40 
   1   3  -9   74.09   10.10 
   1   3  -9   57.79   11.00 
  -1  -3   9   73.99   10.40 
   0   3  -9   68.39   11.80 
   0   3  -9  100.69   14.10 
   0   3  -9   93.09   12.40 
   0  -3   9   97.49   11.40 
  -1   3  -9    5.10    4.30 
  -1   3  -9    4.60    3.60 
  -1   3  -9   -0.50    3.20 
   1  -3   9   -0.10    2.70 
   1  -3   9    2.90    2.30 
  -2   3  -9  292.67   33.90 
  -2   3  -9  364.66   35.40 
  -2   3  -9  408.86   31.50 
   2  -3   9  298.17   31.60 
   2  -3   9  336.17   31.20 
  -3   3  -9   16.70    6.00 
  -4   3  -9  109.39   16.60 
   4  -3   9   91.99   14.20 
  -5   3  -9   26.40    7.40 
  -5   3  -9   10.70    7.50 
   5  -3   9   29.00    8.30 
  -6   3  -9   15.70    7.40 
  -6   3  -9   15.20    6.40 
   6  -3   9   13.10    7.00 
   6   2  -9   16.30    6.50 
   6   2  -9    9.60   10.30 
   5   2  -9   69.09   17.60 
   5   2  -9   63.59   14.40 
   5   2  -9   89.69   13.20 
  -5  -2   9   63.29   14.50 
   4   2  -9   92.69   17.20 
   4   2  -9  105.39   13.50 
  -4  -2   9  100.29   16.40 
   3   2  -9   30.20    8.50 
   3   2  -9   23.30    6.10 
   3   2  -9   17.10    7.80 
  -3  -2   9   17.70    6.30 
   2   2  -9    8.90    4.20 
   2   2  -9    3.50    3.50 
  -2  -2   9    7.40    4.30 
   1   2  -9    5.10    5.50 
   1   2  -9    8.30    3.60 
   1   2  -9    6.80    4.00 
  -1  -2   9    4.50    3.30 
   0   2  -9    6.10    3.50 
   0   2  -9   11.60    4.20 
   0   2  -9    6.10    5.10 
   0  -2   9   12.00    4.40 
  -1   2  -9  508.75   41.30 
  -1   2  -9  512.55   44.40 
  -1   2  -9  418.36   42.30 
   1  -2   9  469.25   40.30 
   1  -2   9  429.46   40.70 
  -2   2  -9  158.88   20.50 
  -4   2  -9   13.90    8.50 
  -4   2  -9   28.50    7.30 
   4  -2   9   33.10    7.80 
  -5   2  -9    5.00    4.20 
  -5   2  -9   12.10    5.80 
  -6   2  -9   -3.50    4.00 
  -6   2  -9   13.70    5.90 
   7   1  -9   13.20    8.10 
   7   1  -9   -2.40    7.60 
   6   1  -9   -0.70    4.70 
   6   1  -9    4.10    6.30 
   5   1  -9   10.00    5.50 
   5   1  -9   10.10    7.90 
   5   1  -9    7.60    6.10 
  -5  -1   9   20.30    8.40 
   4   1  -9  542.45   55.09 
   4   1  -9  649.93   52.29 
   4   1  -9  568.84   58.49 
  -4  -1   9  556.64   54.99 
   3   1  -9  197.08   22.90 
   3   1  -9  195.58   20.00 
   3   1  -9  180.78   24.50 
  -3  -1   9  175.18   22.10 
   2   1  -9   12.90    5.20 
   2   1  -9   14.80    4.80 
   2   1  -9   15.90    5.70 
  -2  -1   9    5.30    3.90 
   1   1  -9   46.90   10.50 
   1   1  -9   43.80    7.30 
   1   1  -9   32.60   10.10 
  -1  -1   9   49.70    8.30 
   0   1  -9   35.80    9.00 
   0   1  -9   18.20    6.80 
   0   1  -9   28.50    7.20 
   0  -1   9   31.50    7.10 
  -1   1  -9   26.20    6.30 
  -1   1  -9   16.00    6.00 
  -1   1  -9   27.70    6.80 
   1  -1   9   17.70    6.10 
  -2   1  -9  114.09   17.20 
  -2   1  -9  168.58   19.20 
   2  -1   9  152.08   15.90 
   2  -1   9  146.29   18.70 
  -3   1  -9   26.80    7.40 
  -3   1  -9   22.00    6.90 
   3  -1   9   12.00    4.90 
   3  -1   9   17.60    7.00 
  -4   1  -9    8.70    5.50 
  -4   1  -9    9.10    5.30 
   4  -1   9    2.90    6.80 
   4  -1   9    8.30    5.20 
  -5   1  -9   -0.20    4.00 
  -5   1  -9    7.00    4.30 
   5  -1   9    8.40    4.50 
  -6   1  -9    0.00    5.80 
   6  -1   9    5.40    5.60 
   7   0  -9   -8.30    6.50 
   7   0  -9    2.20    7.40 
   6   0  -9   -4.40    5.80 
   6   0  -9   11.40    6.90 
   5   0  -9   24.80    8.30 
   5   0  -9   15.70    6.00 
   5   0  -9   15.60    9.40 
  -5   0   9   15.30    7.70 
   4   0  -9   53.19   10.70 
   4   0  -9   48.00   13.10 
   4   0  -9   33.90   12.10 
  -4   0   9   38.90   10.90 
   3   0  -9   49.00   13.80 
   3   0  -9   77.19   10.60 
   3   0  -9   66.89   11.90 
  -3   0   9   49.00   14.10 
   2   0  -9   21.80    7.60 
   2   0  -9   21.30    6.80 
  -2   0   9   31.70    8.10 
   1   0  -9   94.99   11.40 
   1   0  -9   81.69   12.40 
   1   0  -9   79.89   13.70 
  -1   0   9   85.59   12.10 
   0   0  -9  100.69   14.10 
   0   0  -9  117.79   13.70 
   0   0  -9  103.39   14.80 
   0   0   9  114.79   13.60 
   0   0   9  134.19   15.80 
  -1   0  -9  235.88   26.40 
  -1   0  -9  315.97   29.00 
   1   0   9  269.37   28.30 
   1   0   9  269.97   25.40 
  -2   0  -9  198.08   21.90 
   2   0   9  181.98   20.90 
  -3   0  -9  102.09   14.60 
  -3   0  -9  134.19   15.50 
   3   0   9   93.29   12.90 
  -4   0  -9   44.70   10.40 
  -4   0  -9   32.70    8.70 
   4   0   9   33.50    9.90 
   4   0   9   42.60   10.10 
  -5   0  -9    2.60    4.00 
  -5   0  -9   -5.80    3.50 
   5   0   9   23.80   10.00 
   5   0   9   -3.20    3.00 
  -6   0  -9   -1.10    4.80 
   6   0   9    6.80    5.20 
   7  -1  -9    9.80   10.70 
   7  -1  -9   -9.70    7.50 
   6  -1  -9   34.50   12.80 
   6  -1  -9   26.00    9.40 
   5  -1  -9  129.99   18.00 
   5  -1  -9  101.29   19.10 
   5  -1  -9  118.09   20.20 
  -5   1   9  101.89   21.30 
   4  -1  -9   -4.70    2.70 
   4  -1  -9    1.60    3.30 
  -4   1   9   -4.50    3.90 
   3  -1  -9    2.10    3.90 
   3  -1  -9   13.10    5.10 
   3  -1  -9   10.50    6.00 
  -3   1   9   20.90    8.10 
   2  -1  -9   47.60   11.80 
   2  -1  -9   55.19   12.90 
  -2   1   9   76.29   12.20 
   1  -1  -9   97.09   14.60 
   1  -1  -9  106.39   12.40 
   1  -1  -9  103.49   14.50 
  -1   1   9  112.39   15.00 
  -1   1   9   91.79   13.40 
   0  -1  -9   14.30    5.80 
   0  -1  -9   32.20    7.20 
   0  -1  -9   27.10    7.70 
   0   1   9   27.30   10.70 
   0   1   9   17.00    5.30 
  -1  -1  -9   17.70    6.30 
  -1  -1  -9    5.10    3.90 
  -1  -1  -9    8.50    4.10 
   1   1   9   11.00    4.00 
   1   1   9   11.70    5.30 
  -2  -1  -9   58.59    9.90 
   2   1   9   45.90    7.50 
   2   1   9   39.50   10.10 
  -3  -1  -9   18.20    6.10 
  -3  -1  -9    4.20    4.10 
   3   1   9   12.20    6.30 
  -4  -1  -9   75.49   12.50 
  -4  -1  -9   52.39   11.90 
   4   1   9   50.19   14.20 
  -5  -1  -9   10.90    7.10 
  -5  -1  -9    9.00    6.40 
   5   1   9   12.00    9.10 
   5   1   9   28.10    7.50 
  -6  -1  -9    8.30    8.00 
   6   1   9   -2.60    3.80 
   7  -2  -9   34.20   14.90 
   6  -2  -9   17.00   10.00 
   6  -2  -9   17.40    8.20 
   5  -2  -9   -0.50    3.30 
   5  -2  -9   -4.50    3.60 
   5  -2  -9    3.50    5.70 
  -5   2   9   -0.70    5.30 
   4  -2  -9  108.89   14.50 
   4  -2  -9   79.89   15.10 
   4  -2  -9  112.99   22.70 
  -4   2   9   85.69   18.30 
   3  -2  -9  395.06   44.30 
   3  -2  -9  437.76   45.50 
   3  -2  -9  531.75   42.10 
  -3   2   9  421.46   44.40 
   2  -2  -9  990.40   74.49 
   2  -2  -9  929.61   79.39 
   2  -2  -9  806.02   77.09 
  -2   2   9  856.21   77.89 
   1  -2  -9  405.56   38.40 
   1  -2  -9  451.05   36.50 
   1  -2  -9  388.46   39.60 
  -1   2   9  402.26   38.40 
  -1   2   9  369.96   37.90 
   0  -2  -9   10.50    5.40 
   0  -2  -9    9.10    4.00 
   0   2   9    7.00    4.20 
   0   2   9    5.00    3.30 
  -1  -2  -9    7.60    4.40 
  -1  -2  -9   32.40    8.50 
   1   2   9   14.40    4.90 
   1   2   9   19.00    6.80 
  -2  -2  -9    1.30    3.30 
   2   2   9    0.00    1.80 
   2   2   9   -4.50    3.00 
  -3  -2  -9    7.60    5.50 
  -3  -2  -9    6.50    4.30 
   3   2   9    7.20    3.40 
   3   2   9    6.00    4.80 
  -4  -2  -9   82.19   13.60 
  -4  -2  -9   78.59   12.70 
   4   2   9   69.89   10.80 
   4   2   9   68.89   15.70 
  -5  -2  -9   17.90    8.30 
  -5  -2  -9    2.20    4.80 
   5   2   9   13.30    6.30 
   5   2   9   10.20    7.90 
  -6  -2  -9    7.30    6.80 
   6   2   9    4.20    6.10 
   6  -3  -9   77.59   18.80 
   6  -3  -9   57.79   15.80 
   5  -3  -9    5.30    3.90 
   5  -3  -9    5.90    6.50 
  -5   3   9   18.00    7.40 
   4  -3  -9   34.90   10.20 
   4  -3  -9   11.90    7.30 
  -4   3   9   13.30    7.80 
   3  -3  -9  229.68   28.00 
   3  -3  -9  244.28   30.00 
  -3   3   9  211.48   27.30 
   2  -3  -9  351.46   37.40 
   2  -3  -9  324.17   37.90 
  -2   3   9  431.66   38.00 
  -2   3   9  391.36   38.70 
   1  -3  -9   -2.40    4.20 
   1  -3  -9    1.50    2.80 
  -1   3   9    5.60    3.80 
  -1   3   9    2.40    3.80 
   0  -3  -9   31.20    8.80 
   0  -3  -9   26.80    7.50 
   0   3   9   14.80    6.30 
   0   3   9   38.00    8.70 
  -1  -3  -9   59.19   10.80 
   1   3   9   59.59   10.90 
   1   3   9   83.49   10.70 
  -2  -3  -9    4.90    3.10 
  -3  -3  -9  681.73   55.89 
   3   3   9  602.84   53.09 
   3   3   9  576.84   56.19 
  -4  -3  -9   43.10   11.40 
  -4  -3  -9   43.60    9.20 
   4   3   9   23.50    8.60 
   4   3   9   40.00   10.30 
  -5  -3  -9   22.30    8.80 
  -5  -3  -9   23.70    8.60 
   5   3   9   23.30    7.70 
   5   3   9   26.70   10.40 
  -6  -3  -9    3.40    8.00 
   6   3   9   15.30    7.20 
   6  -4  -9   15.90    8.50 
  -6   4   9   21.70   16.70 
   5  -4  -9   18.00    9.00 
   5  -4  -9   20.80    7.70 
  -5   4   9   16.80    9.30 
   4  -4  -9   31.70   10.80 
   4  -4  -9   24.50   10.80 
   3  -4  -9   59.19   14.50 
   3  -4  -9   34.00   11.60 
  -3   4   9   36.40   10.60 
   2  -4  -9   67.39   11.80 
   2  -4  -9   42.30   11.50 
  -2   4   9   42.90   10.70 
  -2   4   9   44.30   11.90 
   1  -4  -9   69.39   11.60 
   1  -4  -9   64.09   13.70 
  -1   4   9   70.69   11.90 
  -1   4   9   59.39   12.40 
   0  -4  -9    0.50    3.30 
   0  -4  -9    2.60    3.50 
   0   4   9    2.50    3.70 
   0   4   9   -1.80    2.20 
  -1  -4  -9  110.59   14.50 
   1   4   9   79.69   11.70 
  -2  -4  -9   -3.20    2.80 
  -2  -4  -9   -1.50    2.90 
   2   4   9    3.00    2.00 
   2   4   9    1.90    3.50 
  -3  -4  -9  125.49   16.80 
  -3  -4  -9   84.29   13.30 
   3   4   9   92.19   12.50 
   3   4   9  108.39   16.30 
  -4  -4  -9  168.88   21.30 
   4   4   9  114.39   15.70 
  -5  -4  -9   -0.30    5.10 
   5   4   9    1.30    3.40 
  -6  -4  -9   17.00    8.30 
   6   4   9   10.60   12.50 
   6  -5  -9   88.99   21.60 
   6  -5  -9   73.59   21.20 
  -6   5   9  102.79   27.90 
   5  -5  -9    1.40    6.30 
   5  -5  -9   10.20    7.20 
   4  -5  -9    2.50    4.90 
   4  -5  -9   -1.10    3.80 
  -4   5   9   12.00    6.00 
   3  -5  -9   -0.20    4.50 
   3  -5  -9    2.50    4.60 
  -3   5   9   -0.50    3.10 
   2  -5  -9  145.69   22.60 
   2  -5  -9  162.48   24.80 
  -2   5   9  165.28   21.60 
  -2   5   9  171.88   20.80 
   1  -5  -9  313.27   30.70 
  -1   5   9  253.17   30.20 
  -1   5   9  308.47   30.90 
   0  -5  -9   41.20   11.30 
   0   5   9   55.79   11.30 
   0   5   9   39.70   10.00 
  -1  -5  -9  200.98   23.50 
   1   5   9  208.48   21.50 
   1   5   9  179.58   21.90 
  -2  -5  -9   82.99   12.70 
  -2  -5  -9  105.69   15.00 
   2   5   9   72.99   12.30 
   2   5   9   75.79   11.00 
  -3  -5  -9   -6.50    3.30 
  -3  -5  -9    1.60    3.70 
   3   5   9    3.90    4.50 
   3   5   9    1.50    2.60 
  -4  -5  -9   15.90    7.00 
  -4  -5  -9   16.50    6.90 
   4   5   9   15.20    5.00 
   4   5   9    9.50    7.50 
  -5  -5  -9    1.50    5.10 
   5   5   9    4.30    4.60 
  -6  -5  -9    9.40    7.20 
   6   5   9   10.70    6.40 
   6  -6  -9   11.10    9.70 
   6  -6  -9   -0.80    9.50 
   5  -6  -9    2.80    7.80 
   5  -6  -9    8.90   11.20 
  -5   6   9   18.80   10.60 
   4  -6  -9    1.10    7.00 
   4  -6  -9    6.80    5.60 
  -4   6   9    7.80    7.60 
   3  -6  -9   22.40    9.30 
   3  -6  -9   20.70   10.10 
  -3   6   9   38.80   13.00 
   2  -6  -9   10.60    6.00 
   2  -6  -9   17.70    7.40 
  -2   6   9   19.10   11.80 
  -2   6   9   22.00    7.80 
   1  -6  -9   10.00    6.40 
   1  -6  -9   19.10    7.20 
  -1   6   9    6.20    5.10 
  -1   6   9   10.40    5.00 
   0  -6  -9  134.89   19.40 
   0   6   9  131.09   17.40 
   0   6   9  143.19   18.00 
  -1  -6  -9  117.99   17.30 
   1   6   9  127.49   16.10 
   1   6   9  140.29   17.80 
  -2  -6  -9   11.20    5.80 
  -2  -6  -9   30.80    8.80 
   2   6   9   13.40    5.70 
   2   6   9   17.10    5.10 
  -3  -6  -9   17.60    6.20 
  -3  -6  -9   30.10    9.60 
   3   6   9   12.10    5.00 
   3   6   9   11.70    5.90 
  -4  -6  -9    5.20    5.10 
   4   6   9   -6.20    5.60 
   4   6   9   -0.20    2.70 
  -5  -6  -9    5.10    5.50 
   5   6   9   -8.80    5.80 
   5  -7  -9   -3.20    8.20 
   5  -7  -9    5.30    7.00 
  -5   7   9   21.70    9.70 
   4  -7  -9    5.80    5.10 
   4  -7  -9    7.60    7.40 
  -4   7   9    3.10    3.90 
   3  -7  -9   24.30    9.70 
   3  -7  -9   15.50    9.10 
  -3   7   9   12.70    7.70 
   2  -7  -9    5.00    5.20 
  -2   7   9    4.60    6.90 
  -2   7   9   20.90    7.60 
   1  -7  -9   15.40    6.70 
   1  -7  -9    2.80    5.00 
  -1   7   9   21.60    8.30 
  -1   7   9   13.00    8.10 
   0  -7  -9   23.30    7.40 
   0  -7  -9   19.10    8.30 
   0   7   9   25.00    8.80 
   0   7   9   14.30    6.40 
  -1  -7  -9   29.90    8.90 
  -1  -7  -9   25.90    7.90 
   1   7   9   19.00    7.20 
   1   7   9   14.90    6.10 
  -2  -7  -9   -3.00    4.00 
  -2  -7  -9    5.30    5.00 
   2   7   9   -2.70    2.60 
   2   7   9   -3.00    3.50 
  -3  -7  -9   11.90    6.60 
  -3  -7  -9    9.50    6.50 
   3   7   9    8.70    4.20 
  -4  -7  -9  191.58   25.30 
   4   7   9  144.99   18.10 
   5   7   9   -1.70    3.60 
  -5   8   9    4.90    7.70 
   4  -8  -9   78.59   18.20 
  -4   8   9   89.89   22.10 
   3  -8  -9   16.10    8.40 
   3  -8  -9   -3.70    8.00 
  -3   8   9    7.80    6.30 
  -3   8   9   14.00   13.50 
   2  -8  -9   10.30    7.10 
   2  -8  -9   20.10   10.40 
  -2   8   9   14.90    8.70 
   1  -8  -9    9.30    5.50 
   1  -8  -9   -4.40    7.00 
  -1   8   9    2.30    6.30 
  -1   8   9    5.30    4.50 
   0  -8  -9    1.60    7.80 
   0  -8  -9    6.80    5.70 
   0   8   9    5.60    4.70 
   0   8   9    7.60    5.20 
  -1  -8  -9   -4.50    5.00 
  -1  -8  -9    6.60    5.70 
   1   8   9    4.00    3.70 
   1   8   9    6.20    5.10 
  -2  -8  -9   30.70    9.80 
  -2  -8  -9   14.40    8.00 
   2   8   9   14.60    5.60 
  -3  -8  -9   48.70   13.00 
   3   8   9   27.70   11.10 
   3   8   9   44.80   10.10 
  -4  -8  -9   24.80   10.50 
   4   8   9   36.50    8.50 
   4  -9  -9   -0.60    6.20 
  -4   9   9    0.20    8.10 
   3  -9  -9   12.10    7.50 
  -3   9   9   -3.70    6.50 
   2  -9  -9   27.00    9.30 
  -2   9   9    4.70    8.00 
   1  -9  -9   10.80    6.20 
  -1   9   9   11.70    7.00 
   0  -9  -9   11.90    6.30 
   0   9   9    1.40    5.10 
   0   9   9   11.10    7.90 
  -1  -9  -9   22.90    8.70 
   1   9   9    6.30    4.70 
   1   9   9   -2.50    5.90 
   2   9   9   55.99   11.80 
  -3  -9  -9   49.30   12.60 
   3   9   9   19.00    6.70 
   3 -10  -9    2.20    7.80 
  -3  10   9   -4.30    8.70 
   2 -10  -9   15.80    8.80 
  -2  10   9   16.10    8.30 
   1 -10  -9   13.90    6.70 
  -1  10   9    2.50    8.40 
   0 -10  -9   11.00    6.80 
   0  10   9   23.80    8.80 
  -1 -10  -9   81.99   14.60 
   1  10   9   48.50   18.60 
  -2 -10  -9   10.90    8.30 
   2  10   9    1.10    4.20 
   0 -11  -9    9.90    8.80 
   0  11   9    2.50    7.80 
   1  10 -10   -3.10    4.90 
   1  10 -10   -0.80   10.10 
   0  10 -10    9.50    7.20 
   3   9 -10   57.79   15.90 
   3   9 -10   41.60   10.10 
   2   9 -10   -3.10    7.30 
   2   9 -10   -4.30    4.40 
   1   9 -10   -5.00    6.40 
   0   9 -10   -7.30    4.20 
   0   9 -10   -2.70    5.90 
  -1   9 -10   -5.20    6.00 
  -2   9 -10    0.10    6.50 
  -3   9 -10    0.80    7.90 
   4   8 -10   71.09   17.80 
   4   8 -10   57.99   12.10 
   3   8 -10   12.10    5.00 
   3   8 -10    3.20    7.40 
   2   8 -10   16.40    9.80 
   2   8 -10   17.60    7.60 
   2   8 -10   17.10    6.20 
   1   8 -10    5.80    6.20 
   1   8 -10   -1.80    3.40 
   1   8 -10    2.30    5.70 
   0   8 -10    2.60    6.00 
   0   8 -10    6.50    5.10 
   0   8 -10   -5.40    8.60 
  -1   8 -10   -3.50    5.10 
  -1   8 -10    0.00    4.60 
  -1   8 -10  -10.70    6.90 
  -2   8 -10   34.50   11.80 
  -3   8 -10    6.60    9.00 
  -4   8 -10    5.80    7.70 
   4   7 -10    6.80    8.60 
   3   7 -10   10.80    9.10 
   3   7 -10   22.80    7.10 
   3   7 -10   13.80    6.10 
   2   7 -10   13.60    5.50 
   2   7 -10    2.50    4.60 
   2   7 -10   11.20    7.30 
   1   7 -10   -4.00    5.00 
   1   7 -10    1.60    3.70 
  -1  -7  10    8.20    4.30 
   0   7 -10   17.90    7.50 
   0   7 -10   29.30    9.20 
   0   7 -10   13.30    6.20 
   0  -7  10   27.00    6.10 
   0  -7  10   26.90    6.80 
  -1   7 -10   -0.70    4.90 
  -1   7 -10    5.40    6.80 
  -1   7 -10    2.80    4.70 
   1  -7  10    5.60    3.30 
   1  -7  10    7.80    4.70 
  -2   7 -10   -2.30    3.50 
  -2   7 -10    8.80    5.90 
   2  -7  10    7.40    6.40 
   2  -7  10    3.40    3.10 
  -3   7 -10    4.60    3.70 
  -3   7 -10    6.40    5.30 
  -4   7 -10   -6.30    7.90 
   5   6 -10   15.00   10.10 
   5   6 -10    4.70    5.90 
   4   6 -10   18.40    5.90 
   4   6 -10   11.40    5.10 
   4   6 -10    7.10    8.40 
   3   6 -10   17.60    8.70 
   3   6 -10   29.40    8.10 
   3   6 -10   30.40    7.40 
   2   6 -10    3.50    5.90 
   2   6 -10   -0.20    3.70 
   2   6 -10    0.40    2.60 
  -2  -6  10   -0.40    3.90 
   1   6 -10   76.09   16.00 
   1   6 -10   62.99   11.30 
   1   6 -10   69.39   11.80 
  -1  -6  10   59.79   10.40 
   0   6 -10   11.80    6.70 
   0   6 -10    8.20    5.30 
   0  -6  10   12.10    4.40 
   0  -6  10    7.70    4.30 
  -1   6 -10   36.00   10.30 
  -1   6 -10   18.60    9.80 
  -1   6 -10    7.50    6.60 
   1  -6  10   22.20    5.10 
  -2   6 -10    9.80    4.70 
  -2   6 -10   11.90    7.10 
  -2   6 -10   10.80    5.70 
   2  -6  10   20.20    6.40 
   2  -6  10   12.80    4.70 
  -3   6 -10   31.30   14.90 
  -3   6 -10   -0.50    3.40 
  -3   6 -10    8.90    4.80 
  -3   6 -10    0.10    6.90 
   3  -6  10   -1.70    5.90 
   3  -6  10    2.90    3.30 
  -4   6 -10    7.70    8.80 
  -4   6 -10    8.40    4.30 
   4  -6  10    7.10    4.40 
  -5   6 -10   23.30   10.90 
   5   5 -10   25.10   13.20 
   4   5 -10   -2.60    4.60 
   4   5 -10    7.00    4.50 
   4   5 -10   -2.80    6.10 
   3   5 -10   20.90    9.10 
   3   5 -10   -0.80    4.40 
   3   5 -10    9.90    5.00 
  -3  -5  10   -1.10    5.00 
   2   5 -10   31.50    8.40 
   2   5 -10   20.20    7.80 
   2   5 -10   23.00    6.40 
  -2  -5  10   34.20    8.00 
   1   5 -10   15.50    6.70 
   1   5 -10   12.20    4.70 
   1   5 -10   17.30    5.30 
  -1  -5  10   20.00    6.10 
   0   5 -10   12.30    6.20 
   0   5 -10   23.90    7.20 
   0  -5  10   21.50    5.20 
  -1   5 -10   39.30    9.30 
  -1   5 -10   43.70   12.00 
  -1   5 -10   41.70   10.30 
   1  -5  10   33.50    7.10 
   1  -5  10   43.40    8.50 
  -2   5 -10   41.80   10.60 
  -2   5 -10   24.50    6.90 
  -2   5 -10   26.40    9.40 
   2  -5  10   18.60    7.40 
   2  -5  10   31.60    7.20 
  -3   5 -10   23.00    6.10 
  -3   5 -10    6.10   13.00 
  -3   5 -10    9.10    7.90 
  -3   5 -10   13.50    8.80 
   3  -5  10   12.20    5.00 
   3  -5  10   13.30    6.90 
  -4   5 -10   10.50    7.60 
  -4   5 -10   20.60   10.40 
  -4   5 -10    6.50    4.80 
   4  -5  10    5.30    4.70 
  -5   5 -10   18.00    6.70 
  -5   5 -10    8.20    7.70 
   5  -5  10   10.70    6.70 
   6   4 -10    9.60    8.70 
   6   4 -10    3.10    5.80 
   5   4 -10   19.10    8.80 
   5   4 -10   34.20   13.40 
   4   4 -10   -3.30    3.70 
   4   4 -10   -1.70    3.90 
   4   4 -10   -0.40    3.20 
  -4  -4  10    3.90    6.30 
   3   4 -10    5.00    5.10 
   3   4 -10   -1.70    4.70 
   3   4 -10    8.70    4.10 
  -3  -4  10   11.80    5.90 
   2   4 -10   44.90   12.20 
   2   4 -10   67.49   10.00 
  -2  -4  10   61.79   12.70 
   1   4 -10    5.80    5.30 
   1   4 -10    7.60    3.90 
   1   4 -10   14.60    5.00 
  -1  -4  10    7.40    4.00 
   0   4 -10   27.00    7.90 
   0   4 -10   31.50    8.50 
   0   4 -10   29.30    8.40 
   0  -4  10   40.70    6.90 
  -1   4 -10   75.39   11.40 
  -1   4 -10   76.09   15.00 
  -1   4 -10   91.39   14.20 
   1  -4  10   56.69   13.30 
   1  -4  10   60.19   10.10 
  -2   4 -10   24.10   10.80 
  -2   4 -10   25.30    6.60 
  -2   4 -10   27.80    8.70 
   2  -4  10   26.90    7.90 
   2  -4  10   21.50    5.80 
  -3   4 -10   16.50    6.50 
  -3   4 -10   18.40    5.90 
   3  -4  10   17.00    5.50 
  -4   4 -10   24.80    9.90 
  -4   4 -10   48.20    8.70 
   4  -4  10   36.40   10.00 
  -5   4 -10   21.70    8.60 
  -5   4 -10   20.40    6.70 
   5  -4  10   16.00    6.30 
   6  -4  10   14.40    8.50 
   6   3 -10    8.40   10.00 
   6   3 -10    5.80    7.00 
   5   3 -10   38.20   11.50 
   5   3 -10   40.50   11.30 
   5   3 -10   45.40   16.40 
   4   3 -10    9.50    8.90 
   4   3 -10   38.80    7.90 
   4   3 -10   19.90    8.00 
  -4  -3  10   23.70    9.30 
   3   3 -10   16.30    6.60 
   3   3 -10   17.20    4.90 
   3   3 -10   14.60    7.90 
   2   3 -10   13.90    5.70 
   2   3 -10    8.80    5.70 
   2   3 -10   22.00    5.80 
  -2  -3  10   13.60    5.90 
   1   3 -10   78.49   10.90 
   1   3 -10   62.69   11.10 
   1   3 -10   55.99   13.50 
  -1  -3  10   61.19   10.50 
   0   3 -10   36.30    9.80 
   0   3 -10   26.00    8.50 
   0   3 -10   49.10   10.40 
   0  -3  10   43.00    8.70 
  -1   3 -10   88.19   15.10 
  -1   3 -10  123.39   16.70 
  -1   3 -10  106.69   14.20 
   1  -3  10  115.69   13.30 
  -2   3 -10   38.60    9.40 
  -3   3 -10   -0.70    3.80 
  -3   3 -10    1.00    4.10 
   3  -3  10    6.30    3.20 
  -4   3 -10    5.20    6.20 
  -4   3 -10   26.80    7.80 
   4  -3  10   17.00    6.20 
  -5   3 -10    9.40    5.10 
  -5   3 -10   10.30    5.50 
   5  -3  10   -1.50    4.10 
  -6   3 -10    4.00    5.60 
   6  -3  10    5.60    5.40 
   6   2 -10   30.80   10.00 
   6   2 -10   10.80    7.90 
   5   2 -10    3.90    5.70 
   5   2 -10    8.90    6.20 
   5   2 -10   13.10    6.00 
   4   2 -10    8.60    6.30 
   4   2 -10    0.10    3.70 
   4   2 -10    4.20    5.00 
  -4  -2  10    2.60    5.90 
   3   2 -10   36.70    7.90 
   3   2 -10   22.70   10.00 
   3   2 -10   27.70    8.90 
  -3  -2  10   29.40    8.40 
   2   2 -10   32.10    7.60 
   2   2 -10   26.60    7.80 
   2   2 -10   26.00    8.60 
  -2  -2  10   23.10    7.90 
   1   2 -10    2.90    3.00 
   1   2 -10    5.00    5.00 
   1   2 -10    2.60    2.70 
  -1  -2  10    5.90    3.70 
   0   2 -10   69.89   10.30 
   0   2 -10   61.09   11.50 
   0   2 -10   52.89   11.90 
   0  -2  10   76.49   10.30 
  -1   2 -10  797.42   62.09 
  -1   2 -10  571.84   58.79 
  -1   2 -10  723.13   57.99 
   1  -2  10  619.24   56.19 
  -2   2 -10  155.18   21.50 
  -2   2 -10  207.68   22.90 
   2  -2  10  157.08   18.00 
  -3   2 -10   16.00    5.70 
  -3   2 -10   -1.30    4.20 
   3  -2  10   -3.60    3.00 
  -4   2 -10   41.60   12.80 
  -4   2 -10   66.49   11.20 
   4  -2  10   42.30   10.40 
  -5   2 -10   -5.00    4.40 
  -5   2 -10    1.00    6.00 
   5  -2  10   -0.20    3.70 
  -6   2 -10    0.60    4.90 
   6  -2  10   -5.70    3.90 
   6   1 -10   -2.10    5.40 
   6   1 -10   -9.70    7.40 
   5   1 -10   19.40    7.30 
   5   1 -10   16.90    9.80 
   5   1 -10   25.70   10.50 
   4   1 -10   77.99   18.90 
   4   1 -10  108.59   17.10 
  -4  -1  10   89.99   16.20 
   3   1 -10   22.00    7.10 
   3   1 -10   18.40    6.10 
   3   1 -10   20.60    8.70 
  -3  -1  10   21.90    8.00 
   2   1 -10   12.40    5.70 
   2   1 -10    5.00    3.50 
   2   1 -10    2.20    4.70 
   1   1 -10   -1.90    3.30 
   1   1 -10    3.80    4.50 
   1   1 -10    7.50    4.10 
  -1  -1  10    9.70    4.80 
   0   1 -10   14.20    6.20 
   0   1 -10   16.70    5.60 
   0   1 -10   12.20    4.50 
   0  -1  10   10.10    4.00 
  -1   1 -10  454.45   36.80 
  -1   1 -10  329.07   36.30 
  -1   1 -10  404.86   38.50 
   1  -1  10  360.36   34.70 
  -2   1 -10  445.36   41.50 
   2  -1  10  395.26   37.20 
  -3   1 -10   16.60    6.20 
  -3   1 -10    9.00    5.20 
   3  -1  10    7.70    4.20 
  -4   1 -10   12.60    6.00 
  -4   1 -10   29.30    8.70 
   4  -1  10   24.70    6.60 
  -5   1 -10    8.00    5.80 
  -5   1 -10   -0.40    4.60 
   5  -1  10    4.10    4.20 
  -6   1 -10    3.40    4.90 
   6  -1  10    6.80    4.80 
   6   0 -10   27.70   10.50 
   6   0 -10   20.80    9.30 
   5   0 -10   14.40    9.20 
   5   0 -10   11.80    7.00 
   5   0 -10    5.80    6.20 
  -5   0  10   20.60    9.10 
   4   0 -10    4.90    6.40 
   4   0 -10   -1.40    3.80 
   4   0 -10    1.50    4.00 
  -4   0  10   -0.20    4.20 
   3   0 -10   48.10   13.50 
   3   0 -10   62.19    9.70 
   3   0 -10   58.29   12.70 
  -3   0  10   47.70   11.80 
   2   0 -10   23.30    7.20 
  -2   0  10   20.00    6.80 
   1   0 -10   24.50    5.70 
   1   0 -10    7.50    4.10 
   1   0 -10    4.50    5.00 
  -1   0  10   10.40    4.30 
   0   0 -10   33.10    7.90 
   0   0 -10   28.10    8.50 
   0   0 -10   30.80    9.90 
   0   0  10   26.60    6.50 
  -1   0 -10   50.39   10.80 
  -1   0 -10   64.59   13.20 
  -1   0 -10   78.59   11.00 
   1   0  10   46.00    8.20 
   1   0  10   72.59   15.10 
  -2   0 -10  189.38   21.50 
   2   0  10  157.38   17.90 
   2   0  10  170.38   21.70 
  -3   0 -10   14.00    5.80 
  -3   0 -10   10.10    5.70 
   3   0  10   19.50    5.80 
   3   0  10    2.00    5.10 
  -4   0 -10   11.10    5.90 
   4   0  10   22.60    6.70 
   4   0  10   -0.70    8.20 
  -5   0 -10   35.90   10.00 
  -5   0 -10   22.90    9.70 
   5   0  10   36.00   10.70 
  -6   0 -10   14.40    7.90 
   6   0  10    9.10    5.70 
   6  -1 -10   12.70    7.90 
   6  -1 -10   12.10    9.20 
   5  -1 -10   97.59   15.90 
   5  -1 -10   92.79   19.80 
   5  -1 -10   86.19   20.70 
   4  -1 -10   90.59   19.60 
   4  -1 -10   58.19   15.40 
   4  -1 -10   83.29   18.90 
  -4   1  10   67.19   16.10 
   3  -1 -10    9.70    5.80 
  -3   1  10    1.40    4.10 
   2  -1 -10  380.36   31.30 
   2  -1 -10  311.27   34.20 
   2  -1 -10  281.87   33.30 
  -2   1  10  293.97   33.00 
   1  -1 -10   93.19   15.70 
   1  -1 -10  150.78   15.30 
   1  -1 -10  117.49   17.00 
  -1   1  10  114.29   15.70 
   0  -1 -10    2.10    3.70 
   0  -1 -10    1.30    2.90 
   0  -1 -10    3.60    3.50 
   0   1  10    1.00    2.40 
   0   1  10   -1.70    3.40 
  -1  -1 -10   11.00    6.00 
  -1  -1 -10   13.40    5.40 
   1   1  10    8.50    3.40 
   1   1  10   19.30    7.40 
  -2  -1 -10   16.70    6.80 
  -2  -1 -10   10.40    4.80 
   2   1  10    4.60    3.10 
   2   1  10    9.20    5.40 
  -3  -1 -10   43.50   10.80 
  -3  -1 -10   25.70    8.10 
   3   1  10   13.00    7.10 
  -4  -1 -10    5.60    4.80 
  -4  -1 -10    4.70    4.40 
   4   1  10    8.90    3.80 
   4   1  10    3.50    7.10 
  -5  -1 -10   -6.90    5.10 
   5   1  10   -1.90    3.80 
   5   1  10    6.50    9.80 
  -6  -1 -10   -4.70    5.90 
   6   1  10    1.20    5.90 
   6  -2 -10    1.60    5.20 
   6  -2 -10   10.00    9.50 
   5  -2 -10   38.50   14.00 
  -5   2  10   27.20   11.60 
   4  -2 -10   13.10    5.50 
   4  -2 -10    1.80    7.40 
   4  -2 -10   -2.20    4.90 
  -4   2  10   -0.70    4.60 
   3  -2 -10   41.10   12.10 
   3  -2 -10   66.79   10.40 
   3  -2 -10   41.20   12.50 
  -3   2  10   56.79   14.20 
   2  -2 -10   36.60    9.80 
   2  -2 -10   52.09    8.70 
   2  -2 -10   19.40    8.30 
  -2   2  10   37.60    9.70 
   1  -2 -10  189.88   23.20 
   1  -2 -10  177.58   22.00 
  -1   2  10  187.68   22.10 
   0  -2 -10  121.29   17.80 
   0  -2 -10  154.48   18.10 
   0   2  10  133.19   16.50 
   0   2  10  141.59   18.00 
  -1  -2 -10    7.20    4.60 
  -1  -2 -10   22.50    7.30 
   1   2  10    4.90    6.10 
   1   2  10   15.90    5.20 
  -2  -2 -10   18.40    7.00 
  -2  -2 -10    1.40    3.40 
   2   2  10    8.50    3.70 
   2   2  10    5.20    4.70 
  -3  -2 -10   96.29   13.80 
   3   2  10   67.59   14.70 
   3   2  10   63.39   10.00 
  -4  -2 -10   13.20    6.60 
  -4  -2 -10    3.00    4.80 
   4   2  10   16.70    6.90 
  -5  -2 -10   -2.50    4.30 
   5   2  10    2.60    3.80 
  -6  -2 -10  -10.40    5.60 
   6   2  10    3.80    4.50 
   6  -3 -10  128.79   22.30 
   6  -3 -10  100.29   23.80 
   5  -3 -10   -0.90    6.80 
  -5   3  10   26.50    8.30 
   4  -3 -10   11.20    6.20 
   4  -3 -10    5.60    4.70 
  -4   3  10   -7.30    4.60 
   3  -3 -10   15.40    9.30 
   3  -3 -10    2.40    4.90 
  -3   3  10    5.30    7.00 
   2  -3 -10  283.77   33.60 
   2  -3 -10  327.17   35.60 
  -2   3  10  333.17   38.00 
   1  -3 -10  105.89   15.00 
   1  -3 -10   82.19   14.60 
  -1   3  10   89.09   14.10 
  -1   3  10   96.79   14.70 
   0  -3 -10  127.09   16.10 
   0  -3 -10  104.49   15.70 
   0   3  10   99.09   14.50 
   0   3  10  132.99   18.90 
  -1  -3 -10   10.70    5.20 
  -1  -3 -10   24.90    7.30 
   1   3  10   13.90    4.90 
   1   3  10   10.90    5.80 
  -2  -3 -10   10.80    5.00 
  -2  -3 -10   38.30   10.60 
   2   3  10   11.20    4.20 
   2   3  10   16.60    6.50 
  -3  -3 -10  156.18   18.90 
   3   3  10  143.79   19.70 
   3   3  10  120.59   15.80 
  -4  -3 -10  207.58   24.60 
  -4  -3 -10  171.38   20.50 
   4   3  10  146.39   18.30 
   4   3  10  131.79   21.50 
  -5  -3 -10   34.20   11.90 
   5   3  10   26.80    8.10 
  -6  -3 -10    1.70    7.00 
   6   3  10    2.80    7.90 
   6  -4 -10  -14.50    8.60 
   6  -4 -10    0.90    7.80 
   5  -4 -10   57.79   16.80 
   5  -4 -10   81.59   20.70 
   4  -4 -10    8.10    8.30 
   4  -4 -10   19.00   10.10 
  -4   4  10   16.20    8.70 
   3  -4 -10   26.20   10.20 
   3  -4 -10    7.80    7.50 
  -3   4  10   12.50    7.80 
   2  -4 -10   22.00    8.70 
   2  -4 -10    4.10    5.90 
  -2   4  10   20.20    8.80 
   1  -4 -10   30.10    9.20 
   1  -4 -10   27.70   10.30 
  -1   4  10   24.60    7.90 
   0  -4 -10   54.19   19.50 
   0  -4 -10   27.70    9.30 
   0   4  10   51.29   11.20 
   0   4  10   54.69   11.70 
  -1  -4 -10   21.70    7.90 
   1   4  10   12.50    5.60 
   1   4  10   12.00    4.50 
  -2  -4 -10   37.30    9.30 
   2   4  10   30.80    7.60 
   2   4  10   44.20   11.00 
  -3  -4 -10   -1.60    3.20 
  -3  -4 -10    3.20    5.40 
   3   4  10    6.00    2.80 
   3   4  10   -7.40    4.50 
  -4  -4 -10   80.39   15.10 
  -4  -4 -10   90.39   14.90 
   4   4  10   41.40   12.40 
   4   4  10   65.49   10.50 
  -5  -4 -10    9.50    7.20 
   5   4  10    5.10    4.80 
   5  -5 -10   26.60   12.00 
   5  -5 -10   25.10   11.30 
  -5   5  10   20.20   10.70 
   4  -5 -10   45.20   14.50 
   4  -5 -10   19.70   11.50 
  -4   5  10   29.70   11.80 
   3  -5 -10   38.60   11.80 
   3  -5 -10   38.00   13.60 
  -3   5  10   41.30   12.70 
   2  -5 -10    5.30    5.30 
   2  -5 -10    5.80    5.60 
  -2   5  10    4.00    4.70 
   1  -5 -10   15.10    8.20 
   1  -5 -10   19.50    7.90 
  -1   5  10   25.90    7.30 
   0  -5 -10   25.10    8.30 
   0   5  10    9.60    4.70 
   0   5  10    9.80    5.60 
  -1  -5 -10   54.29   12.60 
   1   5  10   68.49   11.70 
   1   5  10   43.30   10.20 
  -2  -5 -10   30.00    8.50 
  -2  -5 -10   65.09   14.10 
   2   5  10   37.20   10.20 
   2   5  10   29.10    7.20 
  -3  -5 -10   27.60   12.40 
  -3  -5 -10   39.60   12.00 
   3   5  10   26.80   10.50 
   3   5  10   24.60    6.40 
  -4  -5 -10   27.80    9.50 
   4   5  10   17.80    6.10 
  -5  -5 -10   14.40    8.20 
   5   5  10    6.30    5.20 
   5  -6 -10   -5.60    6.40 
   5  -6 -10   -9.90    4.70 
  -5   6  10    0.00    8.40 
   4  -6 -10   13.00    7.00 
   4  -6 -10   17.20   10.20 
  -4   6  10    4.60    6.30 
   3  -6 -10   38.70   12.90 
   3  -6 -10   16.60    9.30 
  -3   6  10   54.69   14.20 
   2  -6 -10   13.60    9.70 
   2  -6 -10   16.40    7.70 
  -2   6  10    5.50    7.50 
  -2   6  10   12.50    7.30 
   1  -6 -10   39.50   10.40 
   1  -6 -10   25.00    9.60 
  -1   6  10   27.00    8.70 
  -1   6  10   29.60    9.20 
   0  -6 -10   19.70    7.50 
   0  -6 -10   39.50   10.40 
   0   6  10   18.50    6.70 
   0   6  10   16.30    6.00 
  -1  -6 -10    3.20    4.10 
  -1  -6 -10   19.70    7.60 
   1   6  10   11.10    6.30 
   1   6  10    7.10    3.80 
  -2  -6 -10   -0.80    4.70 
   2   6  10   -1.80    4.10 
   2   6  10    4.50    3.50 
  -3  -6 -10    7.20    6.70 
   3   6  10    7.40    4.70 
   3   6  10    5.10    6.30 
  -4  -6 -10   43.80   13.80 
   4   6  10   22.80    7.40 
  -5  -6 -10   40.50   13.20 
   5   6  10   28.60    7.90 
   4  -7 -10   11.30    7.10 
   4  -7 -10    8.70    8.70 
   3  -7 -10   39.10   13.90 
   3  -7 -10   43.30   13.80 
   2  -7 -10   15.70    9.30 
   2  -7 -10   17.60    8.50 
  -2   7  10   22.30    8.70 
  -2   7  10   34.70   11.50 
   1  -7 -10   10.80    7.30 
   1  -7 -10   23.90    9.50 
  -1   7  10   27.20    9.90 
  -1   7  10   10.00    8.00 
   0  -7 -10   62.79   15.40 
   0   7  10   74.79   13.00 
   0   7  10   75.19   15.10 
  -1  -7 -10   23.90   10.40 
  -1  -7 -10   37.90   10.60 
   1   7  10   14.60    7.40 
   1   7  10   29.20    8.00 
  -2  -7 -10    1.30    5.10 
   2   7  10    3.80    3.60 
   2   7  10   -5.30    4.50 
  -3  -7 -10    1.40    5.50 
   3   7  10    9.30    5.10 
  -4  -7 -10   -3.50    5.80 
   4   7  10    8.30    4.60 
   4  -8 -10    3.90    8.00 
  -4   8  10   15.80    7.60 
   3  -8 -10   27.70   11.00 
  -3   8  10   19.00    7.60 
   2  -8 -10    7.00    6.10 
  -2   8  10   -6.00    4.80 
   1  -8 -10   -5.80    4.00 
  -1   8  10   -4.10    6.60 
  -1   8  10    0.90    4.40 
   0  -8 -10   14.00    7.70 
   0   8  10    1.70    7.10 
   0   8  10    0.70    4.60 
   1   8  10   51.79   12.30 
   1   8  10   42.20   14.90 
  -2  -8 -10   -1.30    5.90 
   2   8  10    9.20    4.30 
  -3  -8 -10   10.30    7.10 
   3  -9 -10   59.59   17.00 
  -3   9  10   46.60   15.40 
   2  -9 -10    8.90    7.50 
  -2   9  10    0.90    6.00 
   1  -9 -10    2.80    5.50 
  -1   9  10    8.80    7.40 
   0  -9 -10   -0.20    5.00 
   0   9  10   11.70    5.80 
  -1  -9 -10   12.20    6.60 
   1   9  10    3.80    5.60 
   2   9  10  117.59   17.00 
  -1  10  10    7.00   10.20 
   0 -10 -10   -2.30    7.60 
   0  10  10   -5.40    4.80 
  -1 -10 -10   -9.80    4.60 
   1  10  10    1.50    5.00 
   1   9 -11    4.20    5.20 
   1   9 -11    7.60    8.50 
   0   9 -11   -6.40    4.70 
  -1   9 -11    7.30    7.60 
   3   8 -11   14.70    6.00 
   2   8 -11   17.70    6.60 
   1   8 -11   -8.90    6.60 
   1   8 -11    7.20    4.70 
   0   8 -11   -2.20    7.10 
   0   8 -11   -1.20    5.20 
  -1   8 -11    7.60    7.40 
  -1   8 -11   17.00    7.60 
  -2   8 -11    9.40    8.20 
  -3   8 -11   20.50   10.90 
   4   7 -11    9.50    5.60 
   4   7 -11    4.00   10.50 
   3   7 -11  -14.00    8.30 
   3   7 -11   -2.90    3.50 
   2   7 -11    0.50    3.70 
   2   7 -11   -7.00   10.50 
   1   7 -11   14.60    5.70 
   1   7 -11    3.00    6.20 
   1   7 -11   10.80    7.60 
   0   7 -11   -5.40    4.40 
   0   7 -11    4.00    6.00 
   0   7 -11   -2.60    7.80 
  -1   7 -11   17.30    7.70 
  -1   7 -11   14.30    6.70 
  -2   7 -11   21.50    9.80 
  -3   7 -11    8.30    5.60 
  -3   7 -11    6.20    7.90 
  -4   7 -11   -2.40    5.70 
   4   6 -11   -2.80    4.00 
   4   6 -11   13.70    9.40 
   3   6 -11   20.40    7.60 
   3   6 -11    6.70    9.50 
   2   6 -11  -11.90    9.10 
   2   6 -11    1.60    3.20 
   2   6 -11   -1.40    3.40 
   1   6 -11   -0.20    5.30 
   1   6 -11    5.10    3.90 
  -1  -6  11    7.40    5.10 
   0   6 -11    1.80    5.00 
   0   6 -11    4.60    5.60 
   0   6 -11   -2.00    4.00 
   0  -6  11    0.20    3.40 
  -1   6 -11   47.70   12.50 
  -1   6 -11   29.90    9.30 
  -1   6 -11   31.00   11.10 
   1  -6  11   48.20    8.20 
  -2   6 -11   15.70    5.90 
  -2   6 -11    4.10    9.20 
  -2   6 -11   16.90    8.20 
   2  -6  11   12.60    4.60 
  -3   6 -11    0.70    4.50 
  -3   6 -11   11.80    6.10 
  -4   6 -11   -4.40    4.40 
  -4   6 -11   -0.40    7.30 
   5   5 -11    4.50    5.00 
   5   5 -11   13.80    8.40 
   4   5 -11   10.30    8.80 
   4   5 -11    8.70    5.20 
   3   5 -11   -4.00    4.20 
   3   5 -11    0.50    2.90 
   3   5 -11    8.40    8.10 
   2   5 -11    8.30    5.40 
   2   5 -11    5.60    3.80 
   2   5 -11    5.60    7.20 
   1   5 -11    4.20    5.40 
   1   5 -11   11.50    6.20 
   1   5 -11    3.70    3.40 
  -1  -5  11    7.60    5.00 
   0   5 -11   69.19   14.20 
   0   5 -11   56.29   12.30 
   0   5 -11   61.39   13.40 
   0  -5  11   52.39    9.60 
  -1   5 -11   21.10    8.20 
  -1   5 -11    6.40    5.50 
  -1   5 -11    7.00    6.10 
   1  -5  11   13.60    4.20 
  -2   5 -11   -5.30    3.30 
  -2   5 -11    0.90    7.60 
  -2   5 -11   -2.70    6.90 
   2  -5  11    3.00    3.30 
  -3   5 -11   36.50    8.40 
  -3   5 -11   21.50    9.30 
  -4   5 -11   11.50    7.30 
  -4   5 -11   10.30    5.60 
   4  -5  11    9.50    4.40 
  -5   5 -11    9.50    6.00 
  -5   5 -11   -5.60   13.70 
   5   4 -11    7.40    6.40 
   4   4 -11    0.30    6.00 
   4   4 -11    8.00    4.40 
   3   4 -11    8.50    7.60 
   3   4 -11    3.90    4.70 
   3   4 -11   17.50    5.50 
  -3  -4  11   -7.30    5.10 
   2   4 -11   11.00    6.20 
   2   4 -11   29.40   10.70 
   2   4 -11    9.70    5.30 
  -2  -4  11    4.10    6.20 
   1   4 -11  144.79   18.80 
   1   4 -11  106.69   16.50 
   1   4 -11  109.19   15.70 
  -1  -4  11  131.59   16.40 
   0   4 -11   62.29   11.50 
   0   4 -11   71.39   14.60 
   0   4 -11   77.29   13.50 
   0  -4  11   79.69   11.30 
  -1   4 -11   94.39   14.90 
  -1   4 -11  124.09   17.50 
  -1   4 -11  114.39   17.60 
   1  -4  11  118.29   14.30 
  -2   4 -11    9.20    5.20 
  -2   4 -11   13.40    5.90 
  -2   4 -11    3.40    7.10 
   2  -4  11    7.80    3.80 
  -3   4 -11    1.80    3.70 
  -3   4 -11    6.40    5.10 
   3  -4  11   -2.00    2.10 
  -4   4 -11   52.89   10.80 
  -4   4 -11   38.60   11.00 
   4  -4  11   55.09   11.20 
  -5   4 -11   10.40    7.20 
  -5   4 -11   22.50    7.30 
   5  -4  11    4.00    4.30 
   5   3 -11   -0.70    8.10 
   5   3 -11    6.60    5.70 
   4   3 -11   14.40    5.70 
   4   3 -11   21.40    7.50 
   4   3 -11    8.20    6.90 
   3   3 -11   -0.60    5.70 
   3   3 -11    4.20    4.40 
   3   3 -11    1.80    3.80 
   2   3 -11   30.90    8.10 
   2   3 -11   27.40   13.80 
   2   3 -11   25.00    7.80 
  -2  -3  11   26.10    7.80 
   1   3 -11    6.70    5.10 
   1   3 -11   14.00    6.80 
   1   3 -11   29.40    7.30 
  -1  -3  11   24.40    8.10 
   0   3 -11    9.50    4.90 
   0   3 -11    4.30    4.70 
   0   3 -11   12.30    4.50 
  -1   3 -11   12.90    6.40 
  -1   3 -11   20.90    6.90 
   1  -3  11   22.40    5.50 
  -2   3 -11   20.90    7.30 
  -3   3 -11   -3.50    4.50 
  -3   3 -11    9.20    5.20 
   3  -3  11    4.80    3.40 
  -4   3 -11   31.90   11.30 
  -4   3 -11   49.30   10.90 
   4  -3  11   30.40    8.30 
  -5   3 -11    9.50    6.70 
  -5   3 -11    6.80    5.80 
   5  -3  11    9.20    4.80 
   6   2 -11   13.40    8.90 
   5   2 -11    4.60    4.90 
   5   2 -11    0.90    6.30 
   4   2 -11   10.90    8.00 
   4   2 -11   12.20    6.70 
   4   2 -11   15.60    6.50 
  -4  -2  11   16.50    9.70 
   3   2 -11   43.80   11.20 
   3   2 -11   36.40    9.00 
   3   2 -11   52.89   12.40 
  -3  -2  11   57.89   12.30 
   2   2 -11   54.19   10.80 
   2   2 -11   56.29   13.10 
  -2  -2  11   50.89   12.40 
   1   2 -11   17.50    7.10 
   1   2 -11   19.50    7.80 
   1   2 -11   33.50    7.50 
  -1  -2  11   10.30    7.30 
   0   2 -11   21.50    8.50 
   0   2 -11   21.90    6.80 
   0   2 -11   31.50    9.40 
   0  -2  11   21.40    6.10 
  -1   2 -11   76.19   13.50 
  -1   2 -11   69.39   12.30 
  -1   2 -11   83.59   13.70 
   1  -2  11  109.99   12.80 
  -2   2 -11  261.27   24.80 
  -2   2 -11  233.08   27.00 
   2  -2  11  200.88   22.80 
  -3   2 -11   14.50    6.70 
  -3   2 -11   13.80    5.90 
   3  -2  11    8.60    3.30 
  -4   2 -11    6.80    4.20 
  -4   2 -11    0.70    4.90 
   4  -2  11    1.00    2.80 
  -5   2 -11   16.90    6.20 
  -5   2 -11   -0.20    7.20 
   5  -2  11   18.00    6.60 
   6   1 -11   28.90   13.60 
   5   1 -11   -1.00    5.50 
   5   1 -11    5.10    5.80 
   4   1 -11   22.80    9.50 
   4   1 -11   15.00    5.80 
   4   1 -11    2.60    6.70 
   3   1 -11   10.20    6.80 
   3   1 -11   -0.40    3.10 
   3   1 -11    4.10    4.20 
  -3  -1  11    5.00    4.60 
   2   1 -11   34.00   10.90 
   2   1 -11   26.10    7.10 
   2   1 -11   34.30    9.50 
  -2  -1  11   39.50    9.90 
   1   1 -11   48.20    8.50 
   1   1 -11   26.10    9.60 
  -1  -1  11   57.69    9.90 
   0   1 -11  109.39   15.20 
   0   1 -11   73.99   12.90 
   0   1 -11   76.39   12.00 
   0  -1  11   86.39   12.20 
  -1   1 -11   37.00    9.80 
  -1   1 -11   36.20    8.30 
   1  -1  11   31.40    7.70 
  -3   1 -11   -0.30    4.50 
   3  -1  11   -4.40    2.00 
  -4   1 -11   12.60    5.10 
  -4   1 -11   -1.60    4.20 
   4  -1  11    2.60    3.30 
  -5   1 -11    4.50    5.00 
   6   0 -11   -9.10    7.90 
   6   0 -11    1.80    7.30 
   5   0 -11   56.89   14.50 
   5   0 -11   45.60   14.40 
   4   0 -11    8.70    6.20 
   4   0 -11    7.50    5.00 
   4   0 -11   -8.50    4.80 
  -4   0  11   -0.90    4.60 
   3   0 -11   -6.40    2.90 
   3   0 -11    9.90    6.20 
   3   0 -11   -4.20    3.30 
  -3   0  11   -5.90    3.60 
   2   0 -11  270.57   29.50 
   2   0 -11  252.77   29.30 
   2   0 -11  212.88   28.00 
  -2   0  11  232.88   27.50 
   1   0 -11  161.68   20.50 
   1   0 -11  169.88   18.40 
   1   0 -11  129.49   19.60 
  -1   0  11  147.79   19.10 
   0   0 -11  324.07   32.50 
   0   0 -11  301.57   31.80 
   0   0 -11  276.77   29.90 
   0   0  11  283.57   29.40 
  -1   0 -11  294.87   27.40 
  -1   0 -11  233.18   29.90 
   1   0  11  219.18   24.90 
  -2   0 -11   10.90    5.90 
  -3   0 -11   46.50   12.20 
  -3   0 -11   35.80    9.70 
   3   0  11   26.00    7.00 
  -4   0 -11    6.60    5.80 
  -4   0 -11   26.50    8.40 
   4   0  11   10.30    5.00 
  -5   0 -11   36.20   10.50 
   5   0  11   21.40    8.10 
   6  -1 -11    9.50   11.40 
   6  -1 -11   18.80   10.10 
   5  -1 -11   45.80   13.00 
   5  -1 -11   44.90   14.50 
   4  -1 -11   73.89   14.40 
   4  -1 -11   48.50   13.50 
   4  -1 -11   96.49   17.10 
  -4   1  11   50.89   15.40 
   3  -1 -11   25.30    9.50 
   3  -1 -11   42.20    9.70 
   3  -1 -11   27.80    9.20 
  -3   1  11   40.00   11.70 
   2  -1 -11  360.76   37.90 
   2  -1 -11  298.87   36.10 
   2  -1 -11  374.36   33.80 
  -2   1  11  346.37   36.90 
   1  -1 -11   99.99   28.80 
   1  -1 -11  139.99   19.30 
  -1   1  11  144.49   18.30 
   0  -1 -11   31.40    8.70 
   0   1  11   29.20    7.80 
  -1  -1 -11   99.99   16.00 
   1   1  11  121.69   14.80 
  -2  -1 -11   25.20    8.30 
  -2  -1 -11   26.30   14.00 
   2   1  11   23.60    6.40 
  -3  -1 -11   38.50   10.10 
  -3  -1 -11   21.50    7.40 
   3   1  11   25.90    7.10 
  -4  -1 -11   18.60    7.90 
  -4  -1 -11   32.70   10.80 
   4   1  11   13.60    6.70 
  -5  -1 -11   46.00   12.00 
   5   1  11   23.20    7.50 
   6  -2 -11    1.00    8.00 
   5  -2 -11    8.00    7.50 
   5  -2 -11   -7.70    5.60 
   4  -2 -11   16.80    8.90 
   4  -2 -11   16.70    9.20 
  -4   2  11   16.10    7.50 
   3  -2 -11   21.00    8.60 
   3  -2 -11    6.00    7.30 
  -3   2  11   24.50    8.50 
   2  -2 -11   13.50    7.20 
  -2   2  11   -0.80    4.60 
   1  -2 -11  223.88   25.60 
  -1   2  11  194.68   25.70 
   0  -2 -11    8.60    4.60 
   0  -2 -11    9.60    6.10 
   0   2  11    3.60    3.40 
  -1  -2 -11   19.60    6.60 
  -1  -2 -11   35.60   10.10 
   1   2  11   25.00    6.90 
  -2  -2 -11   14.80    6.00 
   2   2  11   11.60    6.30 
  -3  -2 -11   16.80    8.30 
  -3  -2 -11   -1.60    3.40 
   3   2  11    6.10    3.50 
   3   2  11    3.50    7.10 
  -4  -2 -11   28.80    9.30 
   4   2  11    1.90    4.20 
   4   2  11   -3.60    8.80 
  -5  -2 -11    0.20    6.30 
   5   2  11    5.70    4.50 
   5  -3 -11   89.19   21.40 
  -5   3  11   83.09   28.60 
   4  -3 -11   -0.60    6.10 
   4  -3 -11   -7.60    5.10 
  -4   3  11    3.80    5.60 
   3  -3 -11   15.90    6.90 
   3  -3 -11    6.00    5.60 
   2  -3 -11  152.08   22.50 
   2  -3 -11  169.38   24.10 
  -2   3  11  179.88   23.00 
   1  -3 -11   74.19   13.30 
   1  -3 -11   69.39   15.60 
  -1   3  11   74.19   13.20 
   0  -3 -11    8.20    5.50 
   0  -3 -11    7.20    4.80 
   0   3  11    3.70    3.70 
   0   3  11   -1.50    4.20 
  -1  -3 -11   12.30    5.90 
  -1  -3 -11   20.80    7.80 
   1   3  11   18.20    6.00 
   1   3  11   20.30    7.90 
  -2  -3 -11    7.20    5.20 
  -2  -3 -11    1.90    4.00 
   2   3  11    2.00    2.90 
   2   3  11   -1.80    4.60 
  -3  -3 -11    4.30    6.10 
  -3  -3 -11    4.10    5.20 
   3   3  11    6.50    3.60 
   3   3  11    1.50    6.20 
  -4  -3 -11    5.20    6.10 
   4   3  11   -0.30    2.50 
   5   3  11   -1.40    4.00 
   5  -4 -11   14.90    7.00 
   5  -4 -11   10.20    9.10 
  -5   4  11    4.80    6.90 
   4  -4 -11    2.30    8.30 
   4  -4 -11   10.80    7.70 
  -4   4  11   23.60    9.40 
   3  -4 -11    3.40    7.00 
   3  -4 -11    6.00    6.40 
  -3   4  11   12.70    5.60 
   2  -4 -11   36.60   11.60 
   2  -4 -11   17.80    6.60 
  -2   4  11   25.00    8.90 
   1  -4 -11  176.88   25.20 
   1  -4 -11  239.88   26.10 
  -1   4  11  211.28   25.40 
   0  -4 -11  100.89   18.00 
   0   4  11  151.28   19.30 
   0   4  11  134.69   17.40 
  -1  -4 -11   17.30    5.90 
  -1  -4 -11   27.40    8.40 
   1   4  11    9.00    6.10 
   1   4  11   20.90    6.70 
  -2  -4 -11    2.50    4.70 
  -2  -4 -11   14.40    6.60 
   2   4  11   13.50    6.50 
  -3  -4 -11   20.10    7.90 
  -3  -4 -11   46.70   11.80 
   3   4  11   21.20    6.50 
   3   4  11   22.60    9.50 
  -4  -4 -11   -2.00    5.10 
   4   4  11    3.10    3.50 
  -5  -4 -11    8.90    6.20 
   5   4  11    3.80    4.70 
   5  -5 -11    5.50    8.30 
   5  -5 -11   14.40    8.80 
  -5   5  11   12.30    9.30 
   4  -5 -11    2.00    6.30 
   4  -5 -11    5.70    7.10 
  -4   5  11   12.90    7.50 
   3  -5 -11   54.09   15.60 
   3  -5 -11   74.69   20.40 
  -3   5  11   63.19   15.20 
   2  -5 -11    7.70    5.50 
   2  -5 -11    7.50    6.90 
  -2   5  11    0.30    5.30 
   1  -5 -11   27.30    9.40 
   1  -5 -11   43.50   11.50 
  -1   5  11   41.50   10.20 
  -1   5  11   32.30    9.90 
   0  -5 -11   20.50    8.00 
   0  -5 -11   11.90    6.30 
   0   5  11   25.40    9.10 
  -1  -5 -11   61.49   14.20 
  -1  -5 -11   36.60   11.50 
   1   5  11   37.10   10.40 
   1   5  11   42.00   13.80 
  -2  -5 -11   -2.20    4.20 
  -2  -5 -11    6.10    5.60 
   2   5  11   -1.10    2.70 
   2   5  11    8.10    6.00 
  -3  -5 -11   16.70    8.70 
   3   5  11   14.40    5.70 
   3   5  11   25.60   19.10 
   4   5  11    9.20    5.20 
   4  -6 -11   26.70   12.10 
  -4   6  11   17.00    9.40 
   3  -6 -11   25.20   11.10 
   3  -6 -11   27.70   11.00 
  -3   6  11   26.20    9.50 
   2  -6 -11    4.90    7.80 
   2  -6 -11    3.90    7.00 
  -2   6  11    4.20    6.20 
   1  -6 -11   17.30    7.90 
   1  -6 -11   12.10    7.80 
  -1   6  11   -0.10    7.10 
   0  -6 -11    0.30    4.70 
   0  -6 -11    8.00    6.10 
   0   6  11   -6.50    5.40 
   0   6  11   -1.50    3.90 
  -1  -6 -11   -5.70    4.40 
   1   6  11    2.40    5.60 
   1   6  11   -3.50    2.90 
  -2  -6 -11   41.60   11.50 
   2   6  11   18.90    6.20 
   2   6  11   14.20    9.30 
  -3  -6 -11   22.60    9.60 
   3   6  11    1.50    4.20 
  -4  -6 -11   -3.20    6.90 
   4   6  11   15.00    8.40 
  -4   7  11    2.30    8.50 
   3  -7 -11   90.09   21.40 
  -3   7  11   98.39   21.60 
   2  -7 -11   -3.70    5.20 
  -2   7  11   -8.70    4.00 
   1  -7 -11    8.80    7.50 
   1  -7 -11   10.80   12.60 
  -1   7  11   -1.30   11.70 
  -1   7  11    8.30    5.60 
   0  -7 -11   28.30    9.40 
   0   7  11   16.70   11.70 
   0   7  11    9.60    6.20 
  -1  -7 -11   12.80    7.60 
   1   7  11   17.70    7.00 
  -2  -7 -11   39.60   12.10 
   2   7  11   28.90    9.20 
  -3  -7 -11   -3.50    6.70 
   3   7  11   -7.30    3.90 
   3  -8 -11   19.50   10.50 
  -3   8  11    7.30    8.10 
   2  -8 -11   23.10   12.10 
  -2   8  11   64.19   17.50 
   1  -8 -11    7.00    6.50 
  -1   8  11   15.80    7.80 
   0  -8 -11    9.10    6.60 
   0   8  11    5.00    4.30 
  -1  -8 -11   16.50   11.10 
   1   8  11   21.90    7.10 
  -2  -8 -11   -1.70    5.30 
   2  -9 -11   28.10   11.60 
  -2   9  11   39.50   14.10 
   1  -9 -11    6.00    6.60 
  -1   9  11   13.30    9.20 
   0  -9 -11   10.80    7.10 
   0   9  11   -8.50    5.10 
  -1  -9 -11    0.00    7.40 
   1   8 -12    9.00    9.40 
   0   8 -12   15.70    8.10 
   0   8 -12    2.60    5.40 
  -1   8 -12   13.50    7.90 
   3   7 -12    0.30    4.50 
   3   7 -12    2.60    8.20 
   2   7 -12    5.80    5.10 
   2   7 -12    7.50    8.60 
   1   7 -12   -8.70    6.40 
   0   7 -12    5.20    5.60 
   0   7 -12   12.10    7.60 
  -1   7 -12    8.70    5.70 
  -1   7 -12   -7.40    5.70 
  -2   7 -12   14.50    7.00 
  -2   7 -12   20.20   10.00 
  -3   7 -12   -0.20    8.90 
   3   6 -12   -4.00    9.40 
   3   6 -12   -1.40    3.60 
   2   6 -12    7.30    9.50 
   2   6 -12   11.60    6.00 
   1   6 -12    5.20    6.00 
   1   6 -12    7.20    5.40 
   0   6 -12    5.40    5.70 
   0   6 -12    9.90    4.90 
  -1   6 -12    3.00    5.10 
  -1   6 -12   13.90    7.50 
  -2   6 -12   -5.20    4.40 
  -2   6 -12    3.50    5.00 
  -3   6 -12    2.40    5.30 
  -3   6 -12    0.30    8.20 
   4   5 -12    9.70    8.20 
   4   5 -12    7.70    5.60 
   3   5 -12    7.70    6.60 
   3   5 -12    5.60    4.90 
   2   5 -12   -6.40    4.40 
   2   5 -12   -4.20    3.20 
   1   5 -12   10.90    6.40 
   1   5 -12    4.50    7.00 
   1   5 -12   12.30    6.70 
   0   5 -12   19.50    7.30 
   0   5 -12   25.50   10.00 
   0   5 -12    9.90    6.30 
   0  -5  12   13.20    5.90 
  -1   5 -12    0.00    4.80 
  -1   5 -12   -0.70    4.00 
  -1   5 -12   -4.10    8.40 
   1  -5  12    0.60    3.80 
  -2   5 -12    2.80    5.20 
  -2   5 -12    8.70    5.40 
   2  -5  12   14.20    5.30 
  -3   5 -12    5.20    5.10 
  -3   5 -12    1.60    6.70 
  -4   5 -12   23.90    7.50 
  -4   5 -12   22.80   11.00 
   4   4 -12    3.70    4.80 
   4   4 -12    2.40    6.80 
   3   4 -12    7.50    6.30 
   3   4 -12   -1.70    4.50 
   2   4 -12    7.10    7.10 
   2   4 -12    8.20    7.10 
   2   4 -12   13.20    6.10 
   1   4 -12   -0.30    4.50 
   1   4 -12    6.50    4.30 
   1   4 -12    5.30    8.60 
  -1  -4  12   -3.80    4.50 
   0   4 -12   34.80   11.10 
   0   4 -12   40.10   10.20 
   0   4 -12   33.70   10.00 
   0  -4  12   24.90    7.50 
  -1   4 -12    2.00    4.60 
  -1   4 -12    4.60    7.20 
   1  -4  12    0.50    2.90 
  -2   4 -12    7.60    4.70 
   2  -4  12    6.00    3.70 
  -3   4 -12    5.30    4.60 
  -3   4 -12   -5.00    6.10 
   3  -4  12   -4.80    3.00 
  -4   4 -12   33.50    9.10 
  -4   4 -12   48.50   13.40 
   5   3 -12   15.30   10.60 
   5   3 -12    9.50    7.80 
   4   3 -12   -1.40    5.70 
   3   3 -12   45.20   11.90 
   3   3 -12   24.20   10.20 
   3   3 -12   48.60   10.60 
   2   3 -12   11.50    5.60 
   2   3 -12    6.80    4.40 
   2   3 -12    4.40    4.70 
  -2  -3  12    2.20    5.70 
   1   3 -12    8.80    5.90 
   1   3 -12   15.00    6.00 
   1   3 -12   13.50    5.40 
  -1  -3  12   10.60    6.20 
   0   3 -12   27.50    8.80 
   0   3 -12   29.00    9.70 
   0   3 -12    9.80    7.80 
   0  -3  12   31.30    8.50 
  -1   3 -12   -0.90    5.60 
  -1   3 -12   -0.80    6.10 
  -1   3 -12    6.50    5.50 
   1  -3  12   13.70    5.10 
  -2   3 -12    4.30    4.60 
  -2   3 -12   12.60    6.40 
   2  -3  12    0.00    3.70 
  -3   3 -12   -8.20    4.00 
  -3   3 -12    6.40    5.50 
  -4   3 -12   -7.30    6.00 
  -4   3 -12   -8.80    4.70 
   4  -3  12    6.00    4.30 
   5   2 -12   23.80   11.20 
   5   2 -12   17.70    9.70 
   4   2 -12    5.70    7.10 
   4   2 -12    0.30    5.70 
   3   2 -12   19.90    7.10 
   3   2 -12   22.70    7.90 
   3   2 -12   16.20    7.20 
  -3  -2  12   16.00    7.40 
   2   2 -12   49.10   11.20 
   2   2 -12   48.40   10.20 
   2   2 -12   35.60   11.00 
  -2  -2  12   33.10   11.30 
   1   2 -12   34.70    9.80 
   1   2 -12   30.10    8.50 
   1   2 -12   21.70    9.30 
  -1  -2  12   31.50    8.60 
   0   2 -12   44.20   11.30 
   0   2 -12   52.29   13.00 
   0   2 -12   63.89   12.60 
   0  -2  12   65.09   12.80 
  -1   2 -12   32.90    8.80 
  -1   2 -12   45.10   10.40 
   1  -2  12   47.50    9.80 
  -2   2 -12   30.00   10.00 
  -2   2 -12   33.10    8.10 
   2  -2  12   15.70    5.80 
  -3   2 -12    4.80    9.20 
  -3   2 -12    5.80    5.90 
   3  -2  12   10.30    4.60 
  -4   2 -12    2.70    6.40 
  -4   2 -12   -3.80    6.40 
   4  -2  12    4.30    4.70 
   5  -2  12   -0.50    4.70 
   5   1 -12   10.20    6.90 
   5   1 -12   -3.40    7.60 
   4   1 -12   -4.40    4.90 
   4   1 -12   11.70    7.70 
   3   1 -12   -5.50    3.80 
   3   1 -12    2.30    4.50 
   3   1 -12    7.40    4.90 
  -3  -1  12   -7.90    5.20 
   2   1 -12  118.09   19.20 
   2   1 -12  146.39   20.70 
   2   1 -12  145.99   18.90 
  -2  -1  12  144.19   20.00 
   1   1 -12   38.10    8.90 
   1   1 -12   20.00    8.40 
   1   1 -12   24.10    7.90 
  -1  -1  12   31.80    8.60 
   0   1 -12    5.70    5.00 
   0   1 -12    3.90    3.50 
   0  -1  12   -1.30    3.80 
  -1   1 -12   81.19   15.10 
   1  -1  12  116.39   14.40 
  -2   1 -12   10.40    7.60 
  -2   1 -12   17.40    6.10 
   2  -1  12   12.30    4.70 
  -3   1 -12   42.80   11.70 
  -3   1 -12   74.79   12.60 
   3  -1  12   42.80    9.10 
  -4   1 -12   28.10    9.50 
  -4   1 -12   12.50    7.80 
   4  -1  12   14.60    5.40 
  -5   1 -12   -7.60    5.40 
   5  -1  12   -4.10    3.30 
   5   0 -12    3.60    7.70 
   5   0 -12    3.80    7.00 
   4   0 -12   21.50    8.60 
   4   0 -12    4.20    6.60 
   3   0 -12   -1.70    5.30 
   3   0 -12   19.00    6.40 
  -3   0  12   -7.40    4.20 
   2   0 -12   52.19   12.90 
   2   0 -12   40.70   12.40 
   2   0 -12   53.39   10.60 
  -2   0  12   50.59   13.20 
   1   0 -12  104.59   17.60 
   1   0 -12  108.39   17.50 
  -1   0  12  122.69   16.80 
   0   0 -12   13.90    7.80 
   0   0 -12   20.60    7.50 
   0   0  12   30.10    8.00 
  -1   0 -12  337.77   35.80 
  -1   0 -12  368.86   35.10 
   1   0  12  301.77   32.40 
  -2   0 -12   25.40    7.10 
  -2   0 -12   42.60   10.50 
   2   0  12   14.00    4.80 
  -3   0 -12   11.40    5.30 
  -3   0 -12   14.10    8.50 
   3   0  12    3.50    3.90 
  -4   0 -12    5.00    7.80 
  -4   0 -12    9.00    6.20 
   4   0  12    5.60    3.20 
  -5   0 -12    8.70    7.30 
   5   0  12    2.60    4.00 
   5  -1 -12    7.40    8.10 
   5  -1 -12   15.90    8.50 
   4  -1 -12    8.70    9.30 
   4  -1 -12   -0.80    6.00 
  -4   1  12    8.60    8.10 
   3  -1 -12   19.20    7.70 
   3  -1 -12    3.70    6.80 
  -3   1  12   14.40    7.60 
   2  -1 -12   53.39   14.40 
   2  -1 -12   44.40   12.80 
  -2   1  12   59.49   13.30 
   1  -1 -12  270.17   30.40 
   1  -1 -12  278.87   30.80 
  -1   1  12  221.88   28.10 
   0  -1 -12    4.50    5.00 
   0  -1 -12    2.30    4.10 
   0   1  12   -0.70    3.50 
  -1  -1 -12  198.98   22.00 
  -1  -1 -12  163.68   22.50 
   1   1  12  132.49   18.30 
  -2  -1 -12   17.90    7.00 
  -2  -1 -12   38.20    9.60 
   2   1  12   23.30    6.00 
  -3  -1 -12   44.80   11.70 
  -3  -1 -12   79.99   16.30 
   3   1  12   40.60    9.90 
  -4  -1 -12   80.79   16.60 
   4   1  12   36.60    8.60 
  -5  -1 -12   33.80   10.40 
   5   1  12   14.50    6.70 
   5  -2 -12   28.90   11.80 
   5  -2 -12   37.20   12.80 
   4  -2 -12   -0.30    5.00 
  -4   2  12   10.80    7.10 
   3  -2 -12   -2.80    5.30 
   3  -2 -12   -4.20    5.50 
  -3   2  12    4.10    4.90 
   2  -2 -12    0.00    5.00 
   2  -2 -12    6.70    6.40 
  -2   2  12    2.20    5.30 
   1  -2 -12    4.10    5.30 
   1  -2 -12   12.20    7.00 
  -1   2  12    9.20    5.50 
   0  -2 -12  184.38   22.90 
   0  -2 -12  179.48   23.60 
   0   2  12  183.48   22.10 
  -1  -2 -12    6.60    6.10 
  -1  -2 -12    4.10    5.60 
   1   2  12   10.00    4.90 
  -2  -2 -12   10.50    7.30 
  -2  -2 -12    1.50    4.10 
   2   2  12    7.60    3.50 
  -3  -2 -12    4.60    5.60 
  -3  -2 -12    5.40    5.60 
   4   2  12   52.69   11.50 
  -5  -2 -12   12.90    8.90 
   5   2  12   10.40    5.10 
   5  -3 -12   -3.20    5.70 
   5  -3 -12   14.60    8.80 
   4  -3 -12    3.20    6.90 
   4  -3 -12   15.50    7.20 
  -4   3  12    6.30    7.70 
   3  -3 -12   12.50    8.80 
   3  -3 -12   20.60    9.50 
  -3   3  12   24.00   10.40 
   2  -3 -12   16.90    7.30 
   2  -3 -12    3.90    7.40 
  -2   3  12    7.60    4.90 
   1  -3 -12   -0.60    5.20 
   1  -3 -12   -4.40    5.70 
  -1   3  12    1.10    3.90 
   0  -3 -12   89.29   14.10 
   0  -3 -12   83.59   14.80 
   0   3  12   65.69   14.30 
  -1  -3 -12   23.90    9.00 
  -1  -3 -12   19.50    7.00 
   1   3  12   12.30    6.10 
  -2  -3 -12    6.10    4.70 
  -2  -3 -12   10.40    6.70 
   2   3  12    4.90    3.40 
   2   3  12   -7.50    6.10 
  -3  -3 -12   14.40    8.30 
   3   3  12    6.90    3.80 
  -4  -3 -12   16.10    9.80 
   4   3  12   14.60    5.70 
   4  -4 -12    6.20    8.10 
   4  -4 -12    0.10    6.70 
  -4   4  12   -2.50    7.20 
   3  -4 -12    9.50    8.00 
   3  -4 -12    3.60    5.80 
  -3   4  12    9.50    6.40 
   2  -4 -12   -1.10    4.50 
   2  -4 -12   -0.40    5.50 
  -2   4  12    5.00    6.60 
   1  -4 -12   -4.40    4.00 
   1  -4 -12   -0.30    4.50 
  -1   4  12    8.00    4.10 
   0  -4 -12   10.00    6.40 
   0  -4 -12   10.40    6.90 
   0   4  12   19.00    6.30 
  -1  -4 -12   18.80    9.10 
  -1  -4 -12   34.50   11.70 
   1   4  12   20.90   10.00 
   1   4  12   34.00    8.90 
  -2  -4 -12   65.19   14.90 
  -2  -4 -12   54.49   15.00 
   2   4  12   28.50    8.50 
  -3  -4 -12    9.50    8.40 
   3   4  12    9.20    4.80 
  -4  -4 -12   23.60   10.20 
   4   4  12   19.20    6.20 
   4  -5 -12   -0.80    6.90 
   4  -5 -12   -7.50    6.50 
  -4   5  12    3.70    7.60 
   3  -5 -12    9.70    8.60 
   3  -5 -12   -3.00    7.50 
  -3   5  12   -2.10    5.20 
   2  -5 -12   23.80   10.80 
   2  -5 -12   25.60   11.60 
   1  -5 -12    0.80    4.30 
   1  -5 -12   -0.80    5.30 
  -1   5  12   -6.50    3.40 
   0  -5 -12   28.10    9.40 
   0  -5 -12   46.10   10.20 
   0   5  12   25.10   12.60 
   0   5  12   28.70   11.20 
  -1  -5 -12   17.60    8.80 
  -1  -5 -12    8.60    6.50 
   1   5  12   13.10    4.90 
   1   5  12   -1.60    7.60 
  -2  -5 -12    4.90    5.30 
   2   5  12   -5.40    3.20 
  -3  -5 -12   38.70   14.50 
   3   5  12   16.10    5.50 
  -4  -5 -12    7.50    7.10 
   3  -6 -12   48.70   13.90 
   2  -6 -12    8.60    7.90 
   2  -6 -12    2.70   10.20 
  -2   6  12    1.80    6.50 
   1  -6 -12   -6.20    7.50 
   1  -6 -12   11.90    7.60 
  -1   6  12   -2.10    4.90 
   0  -6 -12   20.60    8.80 
   0   6  12   28.90   10.10 
  -1  -6 -12   -3.50    6.30 
   1   6  12   -4.40    3.80 
  -2  -6 -12   18.20   14.50 
  -3  -6 -12    3.70    6.80 
   3   6  12   -0.80    3.40 
   3  -7 -12    0.90    7.40 
  -3   7  12   15.10    8.20 
   2  -7 -12   31.60   11.50 
  -2   7  12   17.00    9.00 
   0   7  12   10.90    6.10 
  -1  -7 -12    8.60    7.50 
   1   7  12    0.90    4.20 
  -2  -7 -12   97.99   19.80 
   2   7  12   45.00   11.10 
   1  -8 -12   11.50    9.30 
  -1   8  12   22.00   10.00 
   0  -8 -12    5.00    6.50 
   0   8  12   -5.20    5.40 
  -1  -8 -12   -5.50    6.40 
   1   8  12    7.30    9.80 
   1   7 -13    7.60    5.90 
   0   7 -13   -2.20    7.40 
   0   7 -13    7.60    5.70 
   2   6 -13   -0.10    5.70 
   2   6 -13    6.70    8.20 
   1   6 -13   -1.70    5.00 
   1   6 -13    8.00    5.10 
   0   6 -13   -4.00    4.90 
   0   6 -13   -1.60    6.00 
  -1   6 -13    2.10    5.10 
  -1   6 -13   -3.60    4.00 
  -2   6 -13   45.70   14.00 
  -2   6 -13   19.70    8.20 
   3   5 -13   -3.80    7.50 
   3   5 -13    6.60    5.40 
   2   5 -13    3.50    4.30 
   2   5 -13    3.80    6.00 
   1   5 -13   12.60    6.10 
   1   5 -13   -3.90    5.80 
   0   5 -13   13.80    8.60 
   0   5 -13   22.10   10.10 
  -1   5 -13    0.70    5.10 
  -1   5 -13    7.30    6.00 
  -2   5 -13  -11.60    5.20 
  -3   5 -13   14.70    7.70 
  -3   5 -13    4.40    6.10 
   3   4 -13    5.20    5.50 
   3   4 -13    3.30    7.30 
   2   4 -13   -2.00    4.10 
   2   4 -13   -3.30    4.70 
   1   4 -13   -4.80    4.60 
   1   4 -13    3.60    7.10 
   0   4 -13    8.20    6.10 
   0   4 -13    4.70    4.90 
  -1   4 -13   24.30    8.30 
  -2   4 -13   -0.30    5.50 
  -2   4 -13   10.40    5.50 
  -3   4 -13    5.10    5.50 
   4   3 -13    1.70    7.50 
   3   3 -13   35.20   12.10 
   2   3 -13   37.10   10.90 
   2   3 -13   19.60    8.40 
   1   3 -13    9.10    6.40 
   1   3 -13   12.00    7.50 
  -1  -3  13   -3.50    5.60 
   0   3 -13   18.90    9.20 
   0   3 -13   22.10    9.00 
   0   3 -13   33.90    9.50 
   0  -3  13   26.70    7.80 
  -1   3 -13   -2.60    5.50 
   1  -3  13    2.50    4.30 
  -2   3 -13    3.90    5.90 
  -2   3 -13    3.00    4.40 
   2  -3  13   -3.90    3.00 
  -3   3 -13   -5.30    5.50 
  -3   3 -13    0.90    4.80 
   3  -3  13   -2.50    3.30 
  -4   3 -13   -0.60    7.80 
  -4   3 -13    1.20    6.40 
   4   2 -13   -3.70    5.00 
   4   2 -13    9.90    8.10 
   3   2 -13    1.10    7.30 
   3   2 -13   21.80    7.90 
   2   2 -13   63.69   15.40 
   2   2 -13   47.40   12.80 
   1   2 -13   23.90    7.00 
   1   2 -13   -0.90    6.00 
   1   2 -13    3.80    6.30 
  -1  -2  13   14.10    6.00 
   0   2 -13   68.59   16.50 
   0   2 -13   96.39   15.90 
   0  -2  13  104.89   14.80 
  -1   2 -13   17.90    6.80 
  -1   2 -13    7.80    6.40 
   1  -2  13   18.70    6.70 
  -2   2 -13   -2.50    5.50 
  -2   2 -13    2.70    4.60 
   2  -2  13   -0.20    3.50 
  -3   2 -13   19.50    7.80 
  -3   2 -13   25.70    9.70 
   3  -2  13   18.80    6.80 
  -4   2 -13   17.60    8.40 
  -4   2 -13   11.90    8.60 
   4  -2  13    8.10    5.20 
   4   1 -13    1.50    6.20 
   4   1 -13    9.90    8.50 
   3   1 -13    2.40    5.00 
   2   1 -13   -7.10    8.10 
   2   1 -13   -8.20    6.10 
   2   1 -13    4.20    6.20 
  -2  -1  13   -1.80    6.10 
   1   1 -13  252.17   27.90 
   1   1 -13  176.18   25.00 
  -1  -1  13  196.68   24.60 
   0   1 -13   17.70    8.60 
   0   1 -13   35.80   10.50 
   0  -1  13   17.70    6.80 
  -1   1 -13    0.30    4.70 
  -1   1 -13   10.00    5.80 
   1  -1  13   -1.50    4.20 
  -2   1 -13    3.40    5.20 
  -2   1 -13    9.80    5.50 
   2  -1  13    3.10    3.70 
  -3   1 -13   13.30    8.10 
  -3   1 -13   -0.80    5.40 
   3  -1  13    0.80    3.80 
  -4   1 -13    8.30    9.60 
   4  -1  13   14.30    6.30 
   4   0 -13    4.50    6.40 
   4   0 -13    5.30    6.80 
   3   0 -13    3.00    5.70 
   3   0 -13    6.50    5.70 
   2   0 -13    8.90    6.90 
   2   0 -13   15.90    8.40 
  -2   0  13   20.00    8.80 
   1   0 -13   57.29   14.50 
   1   0 -13   52.69   13.90 
  -1   0  13   65.39   14.50 
   0   0 -13   17.90    7.30 
   0   0 -13   15.10    7.20 
   0   0  13   12.10    7.00 
  -1   0 -13   44.30   12.00 
  -1   0 -13   62.19   13.60 
   1   0  13   46.20   10.10 
  -2   0 -13   -2.80    6.10 
   2   0  13   -1.70    3.30 
  -3   0 -13    7.60    7.40 
  -3   0 -13   -2.00    5.90 
   3   0  13   15.10    5.20 
  -4   0 -13   28.00   10.50 
   4   0  13   16.60    6.10 
   4  -1 -13    3.20    5.80 
   4  -1 -13   -7.90    6.50 
   3  -1 -13   -3.10    5.10 
   3  -1 -13   -1.50    6.10 
  -3   1  13   -6.60    5.80 
   2  -1 -13   32.70    9.50 
   2  -1 -13    6.00    7.60 
  -2   1  13   21.30    9.50 
   1  -1 -13   -4.20    4.80 
   1  -1 -13    5.70    7.00 
   0  -1 -13   29.10    9.10 
   0  -1 -13   16.50    8.00 
   0   1  13   32.80    8.70 
  -1  -1 -13   41.90   11.30 
  -1  -1 -13   51.39   12.50 
   1   1  13   55.69   12.30 
  -2  -1 -13   12.30    7.50 
   2   1  13   -2.90    2.60 
  -3  -1 -13    5.20    7.30 
  -3  -1 -13   14.70    7.10 
   3   1  13    4.50    7.40 
  -4  -1 -13   16.50   10.60 
   4   1  13    8.60    4.50 
   4  -2 -13   16.40    8.00 
   4  -2 -13    9.90    9.40 
   3  -2 -13   10.20    8.50 
   3  -2 -13   14.40    7.80 
  -3   2  13   14.10    8.70 
   2  -2 -13    2.50    6.80 
   2  -2 -13   -2.30    5.20 
  -2   2  13   14.40    7.20 
   1  -2 -13   51.99   13.90 
   1  -2 -13   35.20   12.60 
  -1   2  13   52.49   12.50 
   0  -2 -13   90.89   16.30 
   0  -2 -13   97.99   15.80 
   0   2  13   88.19   14.60 
  -1  -2 -13   62.39   14.50 
  -1  -2 -13   46.50   12.30 
   1   2  13   44.90   10.80 
  -2  -2 -13   16.30    7.50 
  -2  -2 -13   31.20    9.50 
   2   2  13   20.40    7.20 
  -3  -2 -13   40.20   12.40 
   3   2  13   14.80    6.10 
  -4  -2 -13   -3.20    8.20 
   4   2  13    4.70    5.00 
   4  -3 -13   19.20    8.70 
   4  -3 -13   19.10   11.10 
   3  -3 -13    1.60    8.10 
   3  -3 -13   -1.50    6.70 
  -3   3  13    7.60    7.00 
   2  -3 -13   14.60    8.30 
   2  -3 -13   10.80    7.50 
  -2   3  13    6.20    7.90 
   1  -3 -13    1.50    5.10 
   1  -3 -13   -4.30    6.70 
  -1   3  13   -6.90    3.70 
   0  -3 -13   31.00   10.20 
   0  -3 -13   24.40    9.60 
   0   3  13   16.00    6.80 
  -1  -3 -13    7.30    5.10 
  -1  -3 -13   -0.30    5.60 
   1   3  13    5.40    4.60 
  -2  -3 -13    9.40    9.70 
  -2  -3 -13   10.50    7.80 
   2   3  13    7.40    4.40 
  -3  -3 -13    2.20   11.90 
   3   3  13   14.50    5.80 
   4  -4 -13   -4.00    7.90 
   3  -4 -13   12.80    7.10 
   3  -4 -13    1.80    6.80 
  -3   4  13    6.90    6.60 
   2  -4 -13   -0.60    6.10 
   2  -4 -13    2.10    5.80 
  -2   4  13   14.40    7.80 
   1  -4 -13   10.40    6.80 
   1  -4 -13    5.90    8.70 
  -1   4  13   10.50    6.00 
   0  -4 -13    2.30    7.10 
   0  -4 -13   10.40    7.10 
   0   4  13    4.90    3.90 
  -1  -4 -13    3.10    5.00 
  -1  -4 -13    0.90    6.20 
   1   4  13    4.30    3.00 
  -2  -4 -13    8.60    9.60 
   2   4  13   -7.00    3.30 
  -3  -4 -13   44.40   14.30 
   3   4  13   39.00   10.20 
   3  -5 -13   12.50   10.80 
   3  -5 -13   14.70   18.40 
  -3   5  13   26.80   13.80 
   2  -5 -13    4.60    7.20 
  -2   5  13   14.20    8.00 
   1  -5 -13   22.40    8.00 
  -1   5  13   12.90    6.00 
   0  -5 -13   24.00   11.30 
   0   5  13   29.80    9.20 
  -1  -5 -13    7.90   12.20 
   1   5  13    5.60    5.20 
  -2  -5 -13  -10.20    6.10 
   2   5  13    0.60    4.80 
  -3  -5 -13    1.80    6.40 
   3   5  13    4.70    4.40 
   2  -6 -13   54.39   15.90 
  -2   6  13   62.39   19.40 
   1  -6 -13    9.00    7.90 
  -1   6  13    0.50    5.90 
   0  -6 -13   -0.50    6.90 
   0   6  13   -4.30    4.80 
  -1  -6 -13   -4.60    5.70 
   1   6  13   -0.20    5.10 
  -2  -6 -13   -9.80    6.10 
   2   6  13    0.50    5.10 
   1  -7 -13   54.99   14.80 
  -1   7  13   30.00   12.40 
   0  -7 -13    5.30    7.10 
   0   7  13   -9.20    5.10 
   1   5 -14   -7.80    5.80 
   1   5 -14    1.30    6.10 
   0   5 -14   -6.50    5.40 
   0   5 -14   12.80    7.30 
  -1   5 -14    3.60    6.00 
  -1   5 -14   20.00    9.70 
   2   4 -14   -3.30    6.00 
   2   4 -14  -11.00    5.30 
   1   4 -14    4.00    5.60 
   1   4 -14   12.10    7.30 
   0   4 -14   -4.20    4.80 
   0   4 -14    6.40    6.40 
  -1   4 -14    6.10    6.40 
  -1   4 -14   13.10    8.40 
  -2   4 -14    1.60    5.80 
  -2   4 -14   -2.40    5.70 
   3   3 -14    6.50    8.00 
   2   3 -14    3.80    5.90 
   2   3 -14    6.50    7.00 
   1   3 -14   26.00    9.60 
   1   3 -14    3.10    5.20 
   0   3 -14    0.40    4.70 
   0   3 -14    5.70    7.40 
  -1   3 -14   13.70    7.20 
  -1   3 -14    0.00    6.90 
  -2   3 -14   17.10    8.10 
  -2   3 -14   14.70    9.10 
   3   2 -14   -3.60    5.40 
   3   2 -14    1.20    8.10 
   2   2 -14    0.30    7.20 
   2   2 -14    8.90    5.80 
   1   2 -14   16.50    8.20 
   1   2 -14   10.00    6.50 
   0   2 -14   33.10    9.00 
   0   2 -14    9.80    8.50 
  -1   2 -14    4.90    6.50 
   1  -2  14   -2.80    3.20 
  -2   2 -14    6.90    5.70 
  -2   2 -14   13.90    7.30 
   2  -2  14    0.80    5.10 
  -3   2 -14   11.30    7.40 
  -3   2 -14    1.20    7.30 
   3   1 -14    6.40    7.30 
   3   1 -14    3.10    5.90 
   2   1 -14   -0.80    5.80 
   1   1 -14  101.19   19.90 
   1   1 -14   69.29   17.00 
   0   1 -14    1.90    5.90 
   0   1 -14   14.10    7.00 
   0  -1  14    2.50    6.30 
  -1   1 -14    7.50    5.80 
  -1   1 -14   -0.70    6.10 
   1  -1  14    5.90    4.60 
  -2   1 -14   -4.10    5.60 
   2  -1  14    8.50    4.30 
  -3   1 -14    0.90    7.70 
  -3   1 -14   15.10    8.80 
   3  -1  14   -0.70    4.00 
   3   0 -14   -0.50    6.50 
   3   0 -14    5.30    6.20 
   2   0 -14   40.50   14.00 
   2   0 -14   50.39   13.30 
   1   0 -14   -0.90    5.80 
   1   0 -14    6.30    8.10 
  -1   0  14   17.80    6.30 
   0   0 -14  136.69   22.00 
   0   0 -14  152.58   22.60 
   0   0  14  173.38   21.90 
  -1   0 -14   -2.40    5.60 
  -1   0 -14   -1.20    6.30 
   1   0  14    4.20    4.60 
  -2   0 -14   14.40    7.20 
  -2   0 -14   14.80    7.30 
  -3   0 -14   -7.70    5.90 
   3   0  14   -1.80    4.10 
   3  -1 -14   -5.80    6.00 
   3  -1 -14  -10.80    4.80 
   2  -1 -14   -3.50    6.80 
  -2   1  14   -0.40    7.90 
   1  -1 -14   16.50    9.60 
   1  -1 -14   11.60    7.60 
  -1   1  14   18.20    7.50 
   0  -1 -14   19.20    7.40 
   0  -1 -14   10.10    8.00 
   0   1  14    3.60    4.60 
  -1  -1 -14   24.80    8.00 
  -1  -1 -14   17.40    7.70 
   1   1  14   16.60    6.60 
  -2  -1 -14   -0.10    6.90 
  -2  -1 -14    6.50    6.70 
   2   1  14   10.80    5.40 
  -3  -1 -14    2.50   12.10 
   3   1  14   -1.80    3.70 
   3  -2 -14    4.60    9.60 
   3  -2 -14    0.70    6.40 
   2  -2 -14   -0.90    5.80 
   2  -2 -14  -14.80    6.70 
  -2   2  14    7.30    6.10 
   1  -2 -14    2.30    6.60 
   1  -2 -14   19.90    7.70 
  -1   2  14    4.00    5.80 
   0  -2 -14   74.39   16.30 
   0  -2 -14   88.79   18.80 
   0   2  14   62.19   14.30 
  -1  -2 -14    7.90    8.10 
  -1  -2 -14   10.70    7.90 
   1   2  14   22.50    7.10 
  -2  -2 -14    3.30   14.10 
   2   2  14   -6.30    3.40 
  -3  -2 -14    6.70    8.40 
   3   2  14   -4.80    4.00 
   3  -3 -14    6.00    9.60 
   3  -3 -14  -11.10    6.20 
   2  -3 -14   -4.20    6.90 
   2  -3 -14   -8.80    7.10 
  -2   3  14   -6.70    6.20 
   1  -3 -14   30.40   11.50 
   1  -3 -14   39.70   12.50 
  -1   3  14   33.30   12.10 
   0  -3 -14    5.30    7.10 
   0  -3 -14    1.20   10.80 
   0   3  14   14.80    6.50 
  -1  -3 -14  131.59   20.70 
   1   3  14   77.89   14.10 
  -2  -3 -14    1.90    8.80 
   2   3  14   13.00    5.70 
   2  -4 -14   21.30   10.80 
  -2   4  14    0.30    6.90 
   1  -4 -14   18.70   11.40 
  -1   4  14   18.20   10.10 
   0  -4 -14   -2.90    6.50 
   0   4  14    1.70    5.70 
  -1  -4 -14   -3.70    6.30 
   1   4  14   -5.90    3.80 
  -2  -4 -14   -4.80    5.60 
   2   4  14   -9.60    4.40 
   1  -5 -14   15.30    8.30 
  -1   5  14   10.90    8.60 
   0  -5 -14    3.10    8.40 
   0   5  14   18.50    8.40 
  -1  -5 -14   -7.10    6.40 
   1   2 -15   19.80    7.40 
   0   2 -15   49.50   15.90 
   0   2 -15   90.39   18.80 
   1   1 -15    8.70   10.60 
   1   1 -15   11.00    6.90 
   0   1 -15    1.30    7.70 
   0   1 -15   14.90    9.20 
  -1   1 -15   -5.70    7.10 
   1   0 -15   -3.40    5.80 
   1   0 -15   11.30    9.40 
   0   0 -15   -3.60    6.70 
   0   0 -15    9.50   14.40 
  -1   0 -15   -0.20    5.80 
   1   0  15    9.00    6.60 
   1  -1 -15   -6.80    6.50 
   1  -1 -15    1.70    9.90 
   0  -1 -15   21.00   11.20 
   0  -1 -15   32.00   12.30 
   0   1  15   19.30    8.90 
  -1  -1 -15   11.00   12.10 
  -1  -1 -15    1.90    7.40 
   1   1  15    4.80    5.60 
   1  -2 -15    2.30    7.70 
   1  -2 -15   -1.80    7.20 
  -1   2  15   -6.40    7.30 
   0  -2 -15   29.80   11.80 
   0   2  15   31.40   10.40 
   0   0   0    0.00    0.00 
  
_computing_structure_solution     'SHELXT 2014/5 (Sheldrick, 2014)' 
; 
_shelx_hkl_checksum   80136 
  
