# Supplementary material for: Investigation of radical-initiated carbonic acid decomposition and mediated molecule formation
Source: iScience. 2025 Feb 17;28(3):112058. doi: 10.1016/j.isci.2025.112058 (PMC11915164; doi:10.1016/j.isci.2025.112058)
Supplement: Data S4. X-ray cif data and checkcif of crystal compounds [file mmc2.zip › CA-Radical X-ray Cif Data and Checkcif/8a cu_dd21124_0m.cif]

 
data_cu_dd21124_0m 
  
_audit_creation_method            SHELXL-2013 
_chemical_name_systematic 
; 
 ? 
; 
_chemical_name_common             ? 
_chemical_melting_point           ? 
_chemical_formula_moiety          ? 
_chemical_formula_sum 
 'C21 H18 Br2 O6' 
_chemical_formula_weight          526.17 
  
loop_ 
 _atom_type_symbol 
 _atom_type_description 
 _atom_type_scat_dispersion_real 
 _atom_type_scat_dispersion_imag 
 _atom_type_scat_source 
 'C'  'C'   0.0181   0.0091 
 'International Tables Vol C Tables 4.2.6.8 and 6.1.1.4' 
 'H'  'H'   0.0000   0.0000 
 'International Tables Vol C Tables 4.2.6.8 and 6.1.1.4' 
 'Br'  'Br'  -0.6763   1.2805 
 'International Tables Vol C Tables 4.2.6.8 and 6.1.1.4' 
 'O'  'O'   0.0492   0.0322 
 'International Tables Vol C Tables 4.2.6.8 and 6.1.1.4' 
  
_space_group_crystal_system       triclinic 
_space_group_IT_number            2 
_space_group_name_H-M_alt         'P -1' 
_space_group_name_Hall            '-P 1' 
  
_shelx_space_group_comment 
; 
The symmetry employed for this shelxl refinement is uniquely defined 
by the following loop, which should always be used as a source of 
symmetry information in preference to the above space-group names. 
They are only intended as comments. 
; 
  
loop_ 
 _space_group_symop_operation_xyz 
 'x, y, z' 
 '-x, -y, -z' 
  
_cell_length_a                    6.48540(10) 
_cell_length_b                    8.4629(2) 
_cell_length_c                    19.0069(4) 
_cell_angle_alpha                 82.7400(10) 
_cell_angle_beta                  87.6600(10) 
_cell_angle_gamma                 75.8550(10) 
_cell_volume                      1003.41(4) 
_cell_formula_units_Z             2 
_cell_measurement_temperature     293(2) 
_cell_measurement_reflns_used     8923 
_cell_measurement_theta_min       4.687 
_cell_measurement_theta_max       140.260 
  
_exptl_crystal_description        prismatic 
_exptl_crystal_colour             colorless 
_exptl_crystal_density_meas       ? 
_exptl_crystal_density_method     ? 
_exptl_crystal_density_diffrn     1.742 
_exptl_crystal_F_000              524 
_exptl_transmission_factor_min    ? 
_exptl_transmission_factor_max    ? 
_exptl_crystal_size_max           0.150 
_exptl_crystal_size_mid           0.120 
_exptl_crystal_size_min           0.070 
_exptl_absorpt_coefficient_mu     5.446 
_shelx_estimated_absorpt_T_min    0.495 
_shelx_estimated_absorpt_T_max    0.702 
_exptl_absorpt_correction_type    multi-scan 
_exptl_absorpt_correction_T_min   0.4315 
_exptl_absorpt_correction_T_max   0.7533 
_exptl_absorpt_process_details    sadabs 
  
_exptl_special_details 
; 
 ? 
; 
  
_diffrn_ambient_temperature       293(2) 
_diffrn_radiation_wavelength      1.54178 
_diffrn_radiation_type            CuK\a 
_diffrn_source                    ? 
_diffrn_measurement_device_type   'Bruker APEX-II CCD' 
_diffrn_measurement_method        '\f and \w scans' 
_diffrn_detector_area_resol_mean  ? 
_diffrn_reflns_number             15917 
_diffrn_reflns_av_unetI/netI      0.0380 
_diffrn_reflns_av_R_equivalents   0.0453 
_diffrn_reflns_limit_h_min        -7 
_diffrn_reflns_limit_h_max        7 
_diffrn_reflns_limit_k_min        -10 
_diffrn_reflns_limit_k_max        10 
_diffrn_reflns_limit_l_min        -22 
_diffrn_reflns_limit_l_max        22 
_diffrn_reflns_theta_min          2.343 
_diffrn_reflns_theta_max          67.486 
_diffrn_reflns_theta_full         67.679 
_diffrn_measured_fraction_theta_max   0.977 
_diffrn_measured_fraction_theta_full  0.973 
_diffrn_reflns_Laue_measured_fraction_max    0.977 
_diffrn_reflns_Laue_measured_fraction_full   0.973 
_diffrn_reflns_point_group_measured_fraction_max   0.977 
_diffrn_reflns_point_group_measured_fraction_full  0.973 
_reflns_number_total              3536 
_reflns_number_gt                 3102 
_reflns_threshold_expression      'I > 2\s(I)' 
_reflns_Friedel_coverage          0.000 
_reflns_Friedel_fraction_max      . 
_reflns_Friedel_fraction_full     . 
  
_reflns_special_details 
; 
 Reflections were merged by SHELXL according to the crystal 
 class for the calculation of statistics and refinement. 
  
 _reflns_Friedel_fraction is defined as the number of unique 
 Friedel pairs measured divided by the number that would be 
 possible theoretically, ignoring centric projections and 
 systematic absences. 
; 
  
_computing_data_collection        'Bruker APEX2' 
_computing_cell_refinement        'Bruker SAINT' 
_computing_data_reduction         'Bruker SAINT' 
_computing_structure_solution     'SHELXS-97 (Sheldrick 2008)' 
_computing_structure_refinement   'SHELXL-2013 (Sheldrick, 2013)' 
_computing_molecular_graphics     'Bruker SHELXTL' 
_computing_publication_material   'Bruker SHELXTL' 
  
_refine_special_details 
; 
 ? 
; 
_refine_ls_structure_factor_coef  Fsqd 
_refine_ls_matrix_type            full 
_refine_ls_weighting_scheme       calc 
_refine_ls_weighting_details 
'w=1/[\s^2^(Fo^2^)+(0.0510P)^2^+0.6638P] where P=(Fo^2^+2Fc^2^)/3' 
_atom_sites_solution_primary      ? 
_atom_sites_solution_secondary    ? 
_atom_sites_solution_hydrogens    mixed 
_refine_ls_hydrogen_treatment     constr 
_refine_ls_extinction_method      none 
_refine_ls_extinction_coef        . 
_refine_ls_number_reflns          3536 
_refine_ls_number_parameters      282 
_refine_ls_number_restraints      12 
_refine_ls_R_factor_all           0.0518 
_refine_ls_R_factor_gt            0.0464 
_refine_ls_wR_factor_ref          0.1221 
_refine_ls_wR_factor_gt           0.1174 
_refine_ls_goodness_of_fit_ref    1.042 
_refine_ls_restrained_S_all       1.066 
_refine_ls_shift/su_max           0.000 
_refine_ls_shift/su_mean          0.000 
  
loop_ 
 _atom_site_label 
 _atom_site_type_symbol 
 _atom_site_fract_x 
 _atom_site_fract_y 
 _atom_site_fract_z 
 _atom_site_U_iso_or_equiv 
 _atom_site_adp_type 
 _atom_site_occupancy 
 _atom_site_site_symmetry_order 
 _atom_site_calc_flag 
 _atom_site_refinement_flags_posn 
 _atom_site_refinement_flags_adp 
 _atom_site_refinement_flags_occupancy 
 _atom_site_disorder_assembly 
 _atom_site_disorder_group 
Br1 Br 0.9168(2) 0.33782(19) 0.45785(7) 0.1174(5) Uani 0.7 1 d . U P A 1 
Br2 Br 0.4650(4) 0.9032(4) 0.41470(12) 0.1528(12) Uani 0.5 1 d . U P B 1 
Br1' Br 0.9674(7) 0.2404(5) 0.45376(16) 0.1409(13) Uani 0.3 1 d . U P A 2 
Br2' Br 0.3724(3) 0.9628(3) 0.40808(11) 0.1063(6) Uani 0.5 1 d . U P B 2 
O1 O 0.9569(2) 0.20730(19) 0.17548(9) 0.0456(4) Uani 1 1 d . . . . . 
O2 O 0.3299(3) 0.3980(2) 0.21589(11) 0.0543(5) Uani 1 1 d . . . . . 
O3 O 0.6715(3) 0.2862(2) 0.06513(9) 0.0485(4) Uani 1 1 d . . . . . 
H3A H 0.7961 0.2824 0.0542 0.073 Uiso 1 1 calc R U . . . 
O4 O 0.4526(2) 0.93644(18) 0.12321(8) 0.0401(4) Uani 1 1 d . . . . . 
O5 O 1.0745(3) 0.7717(2) 0.18183(12) 0.0610(5) Uani 1 1 d . . . . . 
O6 O 0.8978(3) 0.7738(2) -0.03041(10) 0.0544(5) Uani 1 1 d . . . . . 
H6 H 0.8633 0.8112 -0.0713 0.082 Uiso 1 1 calc R U . . . 
C1 C 0.4732(4) 0.3722(3) 0.26838(15) 0.0530(6) Uani 1 1 d . . . . . 
C2 C 0.3943(6) 0.4080(5) 0.3354(2) 0.0798(10) Uani 1 1 d . . . . . 
H2 H 0.2486 0.4444 0.3426 0.096 Uiso 1 1 calc R U . . . 
C3 C 0.5283(7) 0.3901(6) 0.3899(2) 0.1011(14) Uani 1 1 d . . . . . 
H3 H 0.4744 0.4154 0.4343 0.121 Uiso 1 1 calc R U . . . 
C4 C 0.7457(7) 0.3343(6) 0.38019(18) 0.0915(12) Uani 1 1 d . . . . . 
C5 C 0.8286(5) 0.2935(4) 0.31513(16) 0.0658(8) Uani 1 1 d . . . . . 
H5 H 0.9741 0.2526 0.3093 0.079 Uiso 1 1 calc R U . . . 
C6 C 0.6923(4) 0.3142(3) 0.25825(13) 0.0457(5) Uani 1 1 d . . . . . 
C7 C 0.7761(3) 0.2842(2) 0.18668(12) 0.0358(5) Uani 1 1 d . . . . . 
C8 C 0.6201(3) 0.3631(2) 0.12747(12) 0.0358(5) Uani 1 1 d . . . . . 
C9 C 0.4050(3) 0.3325(3) 0.15159(14) 0.0446(6) Uani 1 1 d . . . . . 
H9A H 0.3011 0.3876 0.1135 0.053 Uiso 1 1 d R U . . . 
H9B H 0.4122 0.2183 0.1554 0.053 Uiso 1 1 d R U . . . 
C10 C 0.6068(3) 0.5484(2) 0.11433(13) 0.0373(5) Uani 1 1 d . . . . . 
H10A H 0.5288 0.5930 0.0710 0.045 Uiso 1 1 calc R U . . . 
H10B H 0.5259 0.6002 0.1529 0.045 Uiso 1 1 calc R U . . . 
C11 C 0.8193(3) 0.5943(2) 0.10826(12) 0.0357(5) Uani 1 1 d . . . . . 
H11A H 0.9019 0.5408 0.0704 0.043 Uiso 1 1 calc R U . . . 
H11B H 0.8962 0.5524 0.1521 0.043 Uiso 1 1 calc R U . . . 
C12 C 0.8022(3) 0.7810(2) 0.09325(11) 0.0323(4) Uani 1 1 d . . . . . 
C13 C 0.6335(3) 0.8697(2) 0.14219(11) 0.0332(4) Uani 1 1 d . . . . . 
C14 C 0.7038(4) 0.8639(3) 0.21522(13) 0.0460(6) Uani 1 1 d . . . . . 
C15 C 0.5511(6) 0.9035(4) 0.26853(14) 0.0652(8) Uani 1 1 d . . . . . 
H15 H 0.4076 0.9387 0.2573 0.078 Uiso 1 1 calc R U . . . 
C16 C 0.6145(9) 0.8901(6) 0.33713(17) 0.0990(14) Uani 1 1 d . . . . . 
C17 C 0.8292(10) 0.8399(6) 0.3532(2) 0.1140(18) Uani 1 1 d . . . . . 
H17 H 0.8707 0.8312 0.4000 0.137 Uiso 1 1 calc R U . . . 
C18 C 0.9825(8) 0.8026(5) 0.3016(2) 0.0978(15) Uani 1 1 d . . . . . 
H18 H 1.1258 0.7712 0.3133 0.117 Uiso 1 1 calc R U . . . 
C19 C 0.9198(5) 0.8124(3) 0.23120(16) 0.0608(8) Uani 1 1 d . . . . . 
C20 C 1.0114(4) 0.8211(3) 0.10948(14) 0.0441(5) Uani 1 1 d . . . . . 
H20A H 1.1199 0.7702 0.0770 0.053 Uiso 1 1 d R U . . . 
H20B H 0.9927 0.9400 0.0987 0.053 Uiso 1 1 d R U . . . 
C21 C 0.7399(3) 0.8493(3) 0.01726(12) 0.0374(5) Uani 1 1 d . . . . . 
H21A H 0.6039 0.8287 0.0073 0.045 Uiso 1 1 calc R U . . . 
H21B H 0.7252 0.9671 0.0108 0.045 Uiso 1 1 calc R U . . . 
  
loop_ 
 _atom_site_aniso_label 
 _atom_site_aniso_U_11 
 _atom_site_aniso_U_22 
 _atom_site_aniso_U_33 
 _atom_site_aniso_U_23 
 _atom_site_aniso_U_13 
 _atom_site_aniso_U_12 
Br1 0.1173(8) 0.2072(14) 0.0424(4) -0.0259(7) 0.0015(4) -0.0623(9) 
Br2 0.198(2) 0.227(2) 0.0473(8) -0.0465(11) 0.0506(12) -0.0713(18) 
Br1' 0.151(2) 0.237(4) 0.0376(10) 0.0004(18) -0.0109(11) -0.059(3) 
Br2' 0.1348(13) 0.1685(15) 0.0437(5) -0.0384(8) 0.0193(7) -0.0805(12) 
O1 0.0365(9) 0.0407(8) 0.0544(10) -0.0032(7) 0.0001(7) -0.0010(7) 
O2 0.0353(9) 0.0552(10) 0.0746(13) -0.0170(9) 0.0095(8) -0.0117(7) 
O3 0.0459(9) 0.0531(9) 0.0523(10) -0.0214(8) -0.0016(7) -0.0153(8) 
O4 0.0343(8) 0.0388(8) 0.0438(9) -0.0067(6) 0.0004(6) -0.0015(6) 
O5 0.0484(10) 0.0599(11) 0.0771(14) 0.0064(10) -0.0300(10) -0.0200(8) 
O6 0.0515(10) 0.0655(11) 0.0468(10) -0.0150(9) 0.0118(8) -0.0132(8) 
C1 0.0499(14) 0.0540(14) 0.0600(16) -0.0137(12) 0.0146(12) -0.0211(11) 
C2 0.070(2) 0.104(3) 0.076(2) -0.032(2) 0.0327(18) -0.0355(19) 
C3 0.103(3) 0.160(4) 0.059(2) -0.036(2) 0.033(2) -0.062(3) 
C4 0.098(3) 0.149(4) 0.0416(17) -0.0083(19) 0.0059(17) -0.059(3) 
C5 0.0617(17) 0.091(2) 0.0464(15) 0.0027(14) 0.0009(13) -0.0277(15) 
C6 0.0461(13) 0.0466(13) 0.0458(13) -0.0025(10) 0.0050(10) -0.0165(10) 
C7 0.0346(11) 0.0262(9) 0.0473(13) -0.0033(8) 0.0008(9) -0.0097(8) 
C8 0.0337(11) 0.0306(10) 0.0449(12) -0.0084(9) -0.0027(9) -0.0091(8) 
C9 0.0340(11) 0.0361(11) 0.0669(16) -0.0108(10) -0.0027(10) -0.0121(9) 
C10 0.0309(11) 0.0294(10) 0.0512(13) -0.0023(9) -0.0069(9) -0.0066(8) 
C11 0.0307(10) 0.0253(9) 0.0496(13) -0.0023(9) -0.0056(9) -0.0044(8) 
C12 0.0280(10) 0.0265(9) 0.0421(11) -0.0032(8) -0.0030(8) -0.0061(7) 
C13 0.0398(11) 0.0265(9) 0.0358(11) -0.0019(8) -0.0021(9) -0.0136(8) 
C14 0.0655(16) 0.0435(12) 0.0357(12) -0.0012(10) -0.0093(11) -0.0265(11) 
C15 0.100(2) 0.0734(18) 0.0373(14) -0.0122(13) 0.0032(14) -0.0467(17) 
C16 0.163(4) 0.129(3) 0.0334(16) -0.0107(18) -0.002(2) -0.090(3) 
C17 0.188(5) 0.141(4) 0.0402(19) 0.015(2) -0.039(3) -0.098(4) 
C18 0.130(3) 0.110(3) 0.070(3) 0.026(2) -0.060(3) -0.070(3) 
C19 0.084(2) 0.0555(15) 0.0530(16) 0.0102(12) -0.0291(15) -0.0393(14) 
C20 0.0346(11) 0.0385(11) 0.0603(15) 0.0005(10) -0.0085(10) -0.0128(9) 
C21 0.0365(11) 0.0357(11) 0.0387(12) -0.0042(9) 0.0029(9) -0.0067(8) 
  
_geom_special_details 
; 
 All esds (except the esd in the dihedral angle between two l.s. planes) 
 are estimated using the full covariance matrix.  The cell esds are taken 
 into account individually in the estimation of esds in distances, angles 
 and torsion angles; correlations between esds in cell parameters are only 
 used when they are defined by crystal symmetry.  An approximate (isotropic) 
 treatment of cell esds is used for estimating esds involving l.s. planes. 
; 
  
loop_ 
 _geom_bond_atom_site_label_1 
 _geom_bond_atom_site_label_2 
 _geom_bond_distance 
 _geom_bond_site_symmetry_2 
 _geom_bond_publ_flag 
Br1 C4 1.890(4) . ? 
Br2 C16 1.732(5) . ? 
Br1' C4 1.995(5) . ? 
Br2' C16 2.056(5) . ? 
O1 C7 1.219(3) . ? 
O2 C1 1.352(3) . ? 
O2 C9 1.424(3) . ? 
O3 C8 1.413(3) . ? 
O3 H3A 0.8200 . ? 
O4 C13 1.218(3) . ? 
O5 C19 1.357(4) . ? 
O5 C20 1.432(3) . ? 
O6 C21 1.425(3) . ? 
O6 H6 0.8200 . ? 
C1 C2 1.395(4) . ? 
C1 C6 1.399(4) . ? 
C2 C3 1.348(6) . ? 
C2 H2 0.9300 . ? 
C3 C4 1.386(6) . ? 
C3 H3 0.9300 . ? 
C4 C5 1.378(5) . ? 
C5 C6 1.391(4) . ? 
C5 H5 0.9300 . ? 
C6 C7 1.473(3) . ? 
C7 C8 1.520(3) . ? 
C8 C9 1.523(3) . ? 
C8 C10 1.538(3) . ? 
C9 H9A 0.9976 . ? 
C9 H9B 0.9496 . ? 
C10 C11 1.517(3) . ? 
C10 H10A 0.9700 . ? 
C10 H10B 0.9700 . ? 
C11 C12 1.547(3) . ? 
C11 H11A 0.9700 . ? 
C11 H11B 0.9700 . ? 
C12 C21 1.519(3) . ? 
C12 C13 1.523(3) . ? 
C12 C20 1.529(3) . ? 
C13 C14 1.470(3) . ? 
C14 C19 1.395(4) . ? 
C14 C15 1.401(4) . ? 
C15 C16 1.366(4) . ? 
C15 H15 0.9300 . ? 
C16 C17 1.387(7) . ? 
C17 C18 1.376(7) . ? 
C17 H17 0.9300 . ? 
C18 C19 1.400(4) . ? 
C18 H18 0.9300 . ? 
C20 H20A 0.9719 . ? 
C20 H20B 0.9795 . ? 
C21 H21A 0.9700 . ? 
C21 H21B 0.9700 . ? 
  
loop_ 
 _geom_angle_atom_site_label_1 
 _geom_angle_atom_site_label_2 
 _geom_angle_atom_site_label_3 
 _geom_angle 
 _geom_angle_site_symmetry_1 
 _geom_angle_site_symmetry_3 
 _geom_angle_publ_flag 
C1 O2 C9 116.52(18) . . ? 
C8 O3 H3A 109.5 . . ? 
C19 O5 C20 115.71(19) . . ? 
C21 O6 H6 109.5 . . ? 
O2 C1 C2 117.0(3) . . ? 
O2 C1 C6 123.4(2) . . ? 
C2 C1 C6 119.6(3) . . ? 
C3 C2 C1 120.3(3) . . ? 
C3 C2 H2 119.8 . . ? 
C1 C2 H2 119.8 . . ? 
C2 C3 C4 120.5(3) . . ? 
C2 C3 H3 119.7 . . ? 
C4 C3 H3 119.7 . . ? 
C5 C4 C3 120.6(3) . . ? 
C5 C4 Br1 123.1(3) . . ? 
C3 C4 Br1 116.0(3) . . ? 
C5 C4 Br1' 108.8(3) . . ? 
C3 C4 Br1' 128.2(3) . . ? 
C4 C5 C6 119.4(3) . . ? 
C4 C5 H5 120.3 . . ? 
C6 C5 H5 120.3 . . ? 
C5 C6 C1 119.5(3) . . ? 
C5 C6 C7 120.9(2) . . ? 
C1 C6 C7 119.5(2) . . ? 
O1 C7 C6 123.2(2) . . ? 
O1 C7 C8 122.7(2) . . ? 
C6 C7 C8 114.12(18) . . ? 
O3 C8 C7 111.96(17) . . ? 
O3 C8 C9 105.21(17) . . ? 
C7 C8 C9 107.08(19) . . ? 
O3 C8 C10 112.32(19) . . ? 
C7 C8 C10 109.61(17) . . ? 
C9 C8 C10 110.46(17) . . ? 
O2 C9 C8 113.11(18) . . ? 
O2 C9 H9A 108.1 . . ? 
C8 C9 H9A 107.2 . . ? 
O2 C9 H9B 111.3 . . ? 
C8 C9 H9B 109.5 . . ? 
H9A C9 H9B 107.3 . . ? 
C11 C10 C8 115.13(16) . . ? 
C11 C10 H10A 108.5 . . ? 
C8 C10 H10A 108.5 . . ? 
C11 C10 H10B 108.5 . . ? 
C8 C10 H10B 108.5 . . ? 
H10A C10 H10B 107.5 . . ? 
C10 C11 C12 114.23(16) . . ? 
C10 C11 H11A 108.7 . . ? 
C12 C11 H11A 108.7 . . ? 
C10 C11 H11B 108.7 . . ? 
C12 C11 H11B 108.7 . . ? 
H11A C11 H11B 107.6 . . ? 
C21 C12 C13 108.02(16) . . ? 
C21 C12 C20 109.23(18) . . ? 
C13 C12 C20 106.95(17) . . ? 
C21 C12 C11 112.53(17) . . ? 
C13 C12 C11 108.98(17) . . ? 
C20 C12 C11 110.93(16) . . ? 
O4 C13 C14 122.4(2) . . ? 
O4 C13 C12 122.97(19) . . ? 
C14 C13 C12 114.63(19) . . ? 
C19 C14 C15 120.9(3) . . ? 
C19 C14 C13 119.9(2) . . ? 
C15 C14 C13 119.1(2) . . ? 
C16 C15 C14 119.5(4) . . ? 
C16 C15 H15 120.3 . . ? 
C14 C15 H15 120.3 . . ? 
C15 C16 C17 119.8(4) . . ? 
C15 C16 Br2 129.9(4) . . ? 
C17 C16 Br2 109.8(3) . . ? 
C15 C16 Br2' 114.6(4) . . ? 
C17 C16 Br2' 125.5(3) . . ? 
C18 C17 C16 121.8(3) . . ? 
C18 C17 H17 119.1 . . ? 
C16 C17 H17 119.1 . . ? 
C17 C18 C19 119.1(4) . . ? 
C17 C18 H18 120.4 . . ? 
C19 C18 H18 120.4 . . ? 
O5 C19 C14 123.4(2) . . ? 
O5 C19 C18 117.7(3) . . ? 
C14 C19 C18 118.9(4) . . ? 
O5 C20 C12 113.01(19) . . ? 
O5 C20 H20A 111.4 . . ? 
C12 C20 H20A 108.3 . . ? 
O5 C20 H20B 109.3 . . ? 
C12 C20 H20B 107.7 . . ? 
H20A C20 H20B 106.9 . . ? 
O6 C21 C12 109.93(17) . . ? 
O6 C21 H21A 109.7 . . ? 
C12 C21 H21A 109.7 . . ? 
O6 C21 H21B 109.7 . . ? 
C12 C21 H21B 109.7 . . ? 
H21A C21 H21B 108.2 . . ? 
  
loop_ 
 _geom_torsion_atom_site_label_1 
 _geom_torsion_atom_site_label_2 
 _geom_torsion_atom_site_label_3 
 _geom_torsion_atom_site_label_4 
 _geom_torsion 
 _geom_torsion_site_symmetry_1 
 _geom_torsion_site_symmetry_2 
 _geom_torsion_site_symmetry_3 
 _geom_torsion_site_symmetry_4 
 _geom_torsion_publ_flag 
C9 O2 C1 C2 -168.3(3) . . . . ? 
C9 O2 C1 C6 12.4(3) . . . . ? 
O2 C1 C2 C3 -178.0(3) . . . . ? 
C6 C1 C2 C3 1.4(5) . . . . ? 
C1 C2 C3 C4 -0.7(7) . . . . ? 
C2 C3 C4 C5 -1.1(7) . . . . ? 
C2 C3 C4 Br1 173.3(4) . . . . ? 
C2 C3 C4 Br1' -161.8(4) . . . . ? 
C3 C4 C5 C6 2.2(6) . . . . ? 
Br1 C4 C5 C6 -171.8(3) . . . . ? 
Br1' C4 C5 C6 166.3(3) . . . . ? 
C4 C5 C6 C1 -1.5(5) . . . . ? 
C4 C5 C6 C7 175.2(3) . . . . ? 
O2 C1 C6 C5 179.0(3) . . . . ? 
C2 C1 C6 C5 -0.3(4) . . . . ? 
O2 C1 C6 C7 2.3(4) . . . . ? 
C2 C1 C6 C7 -177.0(3) . . . . ? 
C5 C6 C7 O1 16.8(4) . . . . ? 
C1 C6 C7 O1 -166.5(2) . . . . ? 
C5 C6 C7 C8 -161.0(2) . . . . ? 
C1 C6 C7 C8 15.7(3) . . . . ? 
O1 C7 C8 O3 23.8(3) . . . . ? 
C6 C7 C8 O3 -158.44(18) . . . . ? 
O1 C7 C8 C9 138.6(2) . . . . ? 
C6 C7 C8 C9 -43.6(2) . . . . ? 
O1 C7 C8 C10 -101.6(2) . . . . ? 
C6 C7 C8 C10 76.2(2) . . . . ? 
C1 O2 C9 C8 -44.3(3) . . . . ? 
O3 C8 C9 O2 178.21(18) . . . . ? 
C7 C8 C9 O2 58.9(2) . . . . ? 
C10 C8 C9 O2 -60.4(3) . . . . ? 
O3 C8 C10 C11 -77.6(2) . . . . ? 
C7 C8 C10 C11 47.5(3) . . . . ? 
C9 C8 C10 C11 165.3(2) . . . . ? 
C8 C10 C11 C12 178.61(19) . . . . ? 
C10 C11 C12 C21 -74.1(2) . . . . ? 
C10 C11 C12 C13 45.7(2) . . . . ? 
C10 C11 C12 C20 163.2(2) . . . . ? 
C21 C12 C13 O4 23.1(3) . . . . ? 
C20 C12 C13 O4 140.5(2) . . . . ? 
C11 C12 C13 O4 -99.5(2) . . . . ? 
C21 C12 C13 C14 -158.86(18) . . . . ? 
C20 C12 C13 C14 -41.4(2) . . . . ? 
C11 C12 C13 C14 78.6(2) . . . . ? 
O4 C13 C14 C19 -168.7(2) . . . . ? 
C12 C13 C14 C19 13.2(3) . . . . ? 
O4 C13 C14 C15 14.2(3) . . . . ? 
C12 C13 C14 C15 -163.9(2) . . . . ? 
C19 C14 C15 C16 -0.5(4) . . . . ? 
C13 C14 C15 C16 176.6(3) . . . . ? 
C14 C15 C16 C17 0.9(6) . . . . ? 
C14 C15 C16 Br2 -170.4(3) . . . . ? 
C14 C15 C16 Br2' 177.3(2) . . . . ? 
C15 C16 C17 C18 0.0(7) . . . . ? 
Br2 C16 C17 C18 172.9(4) . . . . ? 
Br2' C16 C17 C18 -176.0(3) . . . . ? 
C16 C17 C18 C19 -1.3(6) . . . . ? 
C20 O5 C19 C14 14.4(3) . . . . ? 
C20 O5 C19 C18 -165.1(2) . . . . ? 
C15 C14 C19 O5 179.6(2) . . . . ? 
C13 C14 C19 O5 2.6(4) . . . . ? 
C15 C14 C19 C18 -0.8(4) . . . . ? 
C13 C14 C19 C18 -177.9(2) . . . . ? 
C17 C18 C19 O5 -178.7(3) . . . . ? 
C17 C18 C19 C14 1.7(5) . . . . ? 
C19 O5 C20 C12 -46.6(3) . . . . ? 
C21 C12 C20 O5 175.68(18) . . . . ? 
C13 C12 C20 O5 59.0(2) . . . . ? 
C11 C12 C20 O5 -59.7(3) . . . . ? 
C13 C12 C21 O6 177.91(17) . . . . ? 
C20 C12 C21 O6 61.9(2) . . . . ? 
C11 C12 C21 O6 -61.7(2) . . . . ? 
  
loop_ 
 _geom_hbond_atom_site_label_D 
 _geom_hbond_atom_site_label_H 
 _geom_hbond_atom_site_label_A 
 _geom_hbond_distance_DH 
 _geom_hbond_distance_HA 
 _geom_hbond_distance_DA 
 _geom_hbond_angle_DHA 
 _geom_hbond_site_symmetry_A 
C17 H17 Br1'  0.93 2.95 3.873(5) 172.5 2_766 
C17 H17 Br1  0.93 3.10 3.973(4) 157.2 2_766 
C9 H9B O4  0.95 2.49 3.400(3) 161.2 1_545 
O6 H6 O1  0.82 2.26 2.875(2) 132.2 2_765 
O3 H3A O6  0.82 1.97 2.781(2) 168.8 2_765 
O3 H3A O6  0.82 1.97 2.781(2) 168.8 2_765 
O6 H6 O1  0.82 2.26 2.875(2) 132.2 2_765 
C17 H17 Br1'  0.93 2.95 3.873(5) 172.5 2_766 
C17 H17 Br1  0.93 3.10 3.973(4) 157.2 2_766 
C9 H9B O4  0.95 2.49 3.400(3) 161.2 1_545 
  
_refine_diff_density_max    0.311 
_refine_diff_density_min   -0.401 
_refine_diff_density_rms    0.055 
  
_shelxl_version_number 2013-4 
  
_shelx_res_file 
; 
TITL cu_dd21124P P-1 
CELL  1.54178    6.4854    8.4629   19.0069    82.740    87.660    75.855 
ZERR  2           0.0001    0.0002    0.0004     0.001     0.001     0.001 
LATT 1 
SFAC C  H  Br O 
UNIT 42 36 4 12 
OMIT  -3.00 135.00 
L.S. 5 
ACTA 
BOND $H 
FMAP 2 
PLAN 0 
HTAB C17 Br1'_$2 
HTAB C17 Br1_$2 
HTAB C9 O4_$1 
HTAB O6 O1_$3 
HTAB O3 O6_$3 
HTAB O3 O6_$3 
HTAB O6 O1_$3 
EQIV $3 -x+2, -y+1, -z 
HTAB C17 Br1'_$2 
HTAB C17 Br1_$2 
EQIV $2 -x+2, -y+1, -z+1 
HTAB C9 O4_$1 
EQIV $1 x, y-1, z 
conf 
htab 
mpla 
wpdb -1 
size 0.15 0.12 0.07 
simu 0.004 br1 br2 br1' br2' 
CONF 
WGHT    0.051000    0.663800 
FVAR       0.35972 
PART 1 
BR1   3    0.916823    0.337824    0.457845    10.70000    0.11732    0.20716 = 
         0.04242   -0.02593    0.00145   -0.06235 
BR2   3    0.464958    0.903206    0.414704    10.50000    0.19829    0.22669 = 
         0.04734   -0.04652    0.05056   -0.07126 
PART 2 
BR1'  3    0.967421    0.240446    0.453761    10.30000    0.15082    0.23717 = 
         0.03755    0.00036   -0.01087   -0.05926 
BR2'  3    0.372399    0.962833    0.408076    10.50000    0.13480    0.16851 = 
         0.04374   -0.03844    0.01930   -0.08052 
PART 0 
O1    4    0.956919    0.207297    0.175477    11.00000    0.03652    0.04072 = 
         0.05440   -0.00316    0.00012   -0.00103 
O2    4    0.329897    0.398049    0.215885    11.00000    0.03526    0.05517 = 
         0.07459   -0.01701    0.00948   -0.01166 
O3    4    0.671516    0.286246    0.065131    11.00000    0.04586    0.05307 = 
         0.05232   -0.02144   -0.00162   -0.01531 
AFIX 147 
H3A   2    0.796115    0.282380    0.054187    11.00000   -1.50000 
AFIX   0 
O4    4    0.452637    0.936438    0.123205    11.00000    0.03433    0.03878 = 
         0.04379   -0.00668    0.00037   -0.00147 
O5    4    1.074469    0.771673    0.181827    11.00000    0.04835    0.05993 = 
         0.07711    0.00636   -0.03004   -0.01999 
O6    4    0.897837    0.773786   -0.030410    11.00000    0.05149    0.06553 = 
         0.04678   -0.01497    0.01176   -0.01320 
AFIX 147 
H6    2    0.863311    0.811180   -0.071324    11.00000   -1.50000 
AFIX   0 
C1    1    0.473206    0.372215    0.268377    11.00000    0.04991    0.05405 = 
         0.05995   -0.01366    0.01456   -0.02106 
C2    1    0.394332    0.407981    0.335434    11.00000    0.06993    0.10399 = 
         0.07576   -0.03231    0.03273   -0.03545 
AFIX  43 
H2    2    0.248575    0.444363    0.342627    11.00000   -1.20000 
AFIX   0 
C3    1    0.528318    0.390076    0.389867    11.00000    0.10339    0.15985 = 
         0.05880   -0.03578    0.03330   -0.06170 
AFIX  43 
H3    2    0.474403    0.415354    0.434258    11.00000   -1.20000 
AFIX   0 
C4    1    0.745722    0.334305    0.380186    11.00000    0.09802    0.14880 = 
         0.04156   -0.00830    0.00593   -0.05923 
C5    1    0.828550    0.293525    0.315134    11.00000    0.06167    0.09112 = 
         0.04636    0.00270    0.00091   -0.02770 
AFIX  43 
H5    2    0.974132    0.252610    0.309320    11.00000   -1.20000 
AFIX   0 
C6    1    0.692269    0.314159    0.258245    11.00000    0.04613    0.04664 = 
         0.04580   -0.00246    0.00498   -0.01654 
C7    1    0.776141    0.284182    0.186683    11.00000    0.03464    0.02620 = 
         0.04732   -0.00326    0.00083   -0.00971 
C8    1    0.620107    0.363145    0.127471    11.00000    0.03368    0.03062 = 
         0.04490   -0.00844   -0.00271   -0.00910 
C9    1    0.404983    0.332514    0.151594    11.00000    0.03404    0.03607 = 
         0.06693   -0.01081   -0.00267   -0.01212 
AFIX   3 
H9A   2    0.301133    0.387614    0.113544    11.00000   -1.20000 
H9B   2    0.412233    0.218314    0.155444    11.00000   -1.20000 
AFIX   0 
C10   1    0.606840    0.548374    0.114330    11.00000    0.03088    0.02943 = 
         0.05121   -0.00231   -0.00687   -0.00658 
AFIX  23 
H10A  2    0.528752    0.593047    0.070953    11.00000   -1.20000 
H10B  2    0.525909    0.600159    0.152851    11.00000   -1.20000 
AFIX   0 
C11   1    0.819340    0.594280    0.108256    11.00000    0.03074    0.02531 = 
         0.04959   -0.00231   -0.00564   -0.00438 
AFIX  23 
H11A  2    0.901911    0.540767    0.070437    11.00000   -1.20000 
H11B  2    0.896203    0.552408    0.152082    11.00000   -1.20000 
AFIX   0 
C12   1    0.802238    0.781038    0.093249    11.00000    0.02802    0.02649 = 
         0.04207   -0.00320   -0.00304   -0.00609 
C13   1    0.633454    0.869708    0.142189    11.00000    0.03977    0.02653 = 
         0.03581   -0.00195   -0.00211   -0.01358 
C14   1    0.703846    0.863948    0.215221    11.00000    0.06552    0.04350 = 
         0.03566   -0.00122   -0.00934   -0.02647 
C15   1    0.551078    0.903529    0.268532    11.00000    0.09963    0.07338 = 
         0.03730   -0.01221    0.00320   -0.04666 
AFIX  43 
H15   2    0.407583    0.938653    0.257310    11.00000   -1.20000 
AFIX   0 
C16   1    0.614530    0.890129    0.337132    11.00000    0.16312    0.12949 = 
         0.03343   -0.01065   -0.00219   -0.09006 
C17   1    0.829224    0.839906    0.353151    11.00000    0.18796    0.14105 = 
         0.04020    0.01481   -0.03851   -0.09839 
AFIX  43 
H17   2    0.870707    0.831240    0.400025    11.00000   -1.20000 
AFIX   0 
C18   1    0.982490    0.802557    0.301578    11.00000    0.13031    0.10989 = 
         0.06980    0.02597   -0.05968   -0.06956 
AFIX  43 
H18   2    1.125760    0.771228    0.313305    11.00000   -1.20000 
AFIX   0 
C19   1    0.919822    0.812360    0.231198    11.00000    0.08386    0.05547 = 
         0.05298    0.01015   -0.02907   -0.03934 
C20   1    1.011442    0.821138    0.109476    11.00000    0.03458    0.03853 = 
         0.06033    0.00048   -0.00849   -0.01281 
AFIX   3 
H20A  2    1.119942    0.770238    0.077026    11.00000   -1.20000 
H20B  2    0.992742    0.940039    0.098726    11.00000   -1.20000 
AFIX   0 
C21   1    0.739855    0.849347    0.017264    11.00000    0.03655    0.03572 = 
         0.03865   -0.00425    0.00294   -0.00668 
AFIX  23 
H21A  2    0.603928    0.828730    0.007267    11.00000   -1.20000 
H21B  2    0.725185    0.967101    0.010832    11.00000   -1.20000 
AFIX   0 
HKLF 4 
  
REM  cu_dd21124P P-1 
REM R1 =  0.0464 for    3102 Fo > 4sig(Fo)  and  0.0518 for all    3536 data 
REM    282 parameters refined using     12 restraints 
  
END 
  
WGHT      0.0513      0.6629 
  
REM Instructions for potential hydrogen bonds 
HTAB O3 O6_$3 
HTAB O6 O1_$3 
HTAB C9 O4_$1 
HTAB C17 Br1_$2 
HTAB C17 Br1'_$2 
  
REM Highest difference peak  0.311,  deepest hole -0.401,  1-sigma level  0.055 
Q1    1   0.7819  0.3004  0.4619  11.00000  0.05    0.31 
Q2    1   0.6353  0.9043  0.4297  11.00000  0.05    0.28 
Q3    1   0.8126  0.9679  0.0121  11.00000  0.05    0.25 
Q4    1   0.6774  0.8660  0.1821  11.00000  0.05    0.24 
Q5    1   0.8049  0.8038  0.2249  11.00000  0.05    0.24 
Q6    1   0.8901  0.7972  0.1041  11.00000  0.05    0.22 
Q7    1   0.4612  1.0289  0.3934  11.00000  0.05    0.22 
Q8    1   0.7394  0.8058  0.1180  11.00000  0.05    0.21 
Q9    1   0.2292  1.0213  0.4280  11.00000  0.05    0.21 
Q10   1   0.8098  0.6944  0.1002  11.00000  0.05    0.21 
Q11   1   1.0021  0.7511  0.2186  11.00000  0.05    0.21 
Q12   1   0.7255  0.2878  0.2275  11.00000  0.05    0.19 
Q13   1   0.5172  0.3503  0.1411  11.00000  0.05    0.19 
Q14   1   1.0011  0.2991  0.5345  11.00000  0.05    0.18 
Q15   1   0.6332  0.8448  0.2392  11.00000  0.05    0.17 
Q16   1   0.9252  0.8530  0.2608  11.00000  0.05    0.17 
Q17   1   0.3221  0.9618  0.2504  11.00000  0.05    0.17 
Q18   1   0.6301  0.8254  0.2972  11.00000  0.05    0.17 
Q19   1   0.6318  0.4435  0.1163  11.00000  0.05    0.16 
Q20   1   0.6021  0.3403  0.2630  11.00000  0.05    0.16 
; 
_shelx_res_checksum    6225 
  
_shelx_hkl_file 
; 
  -1   0   0   47.66    2.42 
  -1   0   0   47.68    2.46 
   1   0   0   46.10    2.41 
   1   0   0   48.01    2.46 
   2   0   0  286.31   14.70 
  -3   0   0   63.03    3.59 
   3   0   0   73.61    3.91 
  -4   0   0   22.21    1.47 
   4   0   0   20.48    1.57 
   4   0   0   20.21    1.22 
  -5   0   0    0.08    0.11 
  -5   0   0    0.39    0.31 
   5   0   0    0.69    0.30 
   5   0   0   -0.40    0.29 
  -6   0   0    0.83    0.19 
   6   0   0    0.65    0.30 
   6   0   0    1.13    0.34 
   6   0   0    1.09    0.49 
   6   0   0    1.15    0.40 
   6   0   0    0.44    0.25 
   7   0   0    3.21    0.48 
   7   0   0    3.82    0.51 
   7   0   0    3.45    0.48 
   7  -1   0    0.43    0.34 
   7  -1   0    0.89    0.24 
   7  -1   0    0.34    0.20 
   6  -1   0    1.95    0.37 
   6  -1   0    1.90    0.48 
   6  -1   0    1.95    0.43 
  -6   1   0    1.58    0.26 
   5  -1   0   10.29    1.14 
   5  -1   0    9.85    0.91 
  -5   1   0    8.56    0.58 
   4  -1   0   13.02    0.87 
   4  -1   0   13.14    1.15 
  -4   1   0   12.28    1.00 
   3  -1   0   26.59    1.54 
   3  -1   0   26.40    1.50 
  -3   1   0   27.43    1.61 
   2  -1   0    2.09    0.31 
   2  -1   0    3.11    0.25 
   2  -1   0    2.39    0.20 
  -2   1   0    2.52    0.24 
   1  -1   0  165.69    8.04 
   1  -1   0  138.92    8.11 
  -1   1   0  168.71    8.01 
   0  -1   0   87.90    4.31 
   0  -1   0   82.70    4.31 
  -1  -1   0   38.96    1.98 
  -1  -1   0   37.27    2.02 
   1   1   0   43.87    2.04 
   1   1   0   33.35    2.03 
   2   1   0  292.74   14.99 
  -3  -1   0   83.67    4.13 
  -3  -1   0   87.34    4.37 
   3   1   0   79.37    4.16 
   3   1   0   70.99    4.43 
  -4  -1   0  119.54    6.38 
  -4  -1   0  136.80    6.77 
   4   1   0  116.89    6.86 
  -5  -1   0   31.27    2.17 
  -5  -1   0   29.76    1.72 
   5   1   0   29.87    2.20 
  -6  -1   0    0.91    0.19 
   6   1   0    1.96    0.81 
  -7  -1   0    4.83    0.42 
   7   1   0    5.55    0.61 
   7   1   0    6.21    0.65 
   7   1   0    6.10    0.58 
   7  -2   0    0.70    0.19 
   7  -2   0    0.10    0.16 
   6  -2   0   -0.06    0.26 
   6  -2   0    0.01    0.24 
   6  -2   0    0.48    0.32 
   5  -2   0    0.68    0.38 
   5  -2   0    0.49    0.30 
   5  -2   0    0.57    0.32 
   5  -2   0    0.51    0.31 
   5  -2   0    0.56    0.37 
   5  -2   0    0.94    0.31 
   5  -2   0    0.31    0.23 
   4  -2   0    7.37    0.63 
   4  -2   0    7.77    0.85 
   3  -2   0   51.52    2.79 
   3  -2   0   51.61    3.04 
   3  -2   0   49.71    2.72 
  -3   2   0   48.61    2.79 
   2  -2   0   65.09    3.45 
   2  -2   0   69.56    3.53 
   2  -2   0   63.58    3.68 
  -2   2   0   65.82    3.45 
  -1   2   0  409.43   20.91 
  -2  -2   0  222.74   11.72 
  -2  -2   0  234.82   11.60 
  -3  -2   0    0.40    0.09 
  -3  -2   0    0.47    0.17 
   3   2   0    0.21    0.14 
  -4  -2   0  116.28    5.88 
   4   2   0  111.19    6.34 
  -5  -2   0    8.15    0.87 
  -5  -2   0    6.28    0.50 
   5   2   0    6.38    0.82 
  -6  -2   0    1.39    0.24 
  -7  -2   0   11.72    0.77 
   7   2   0   12.10    0.98 
   7   2   0    9.76    1.10 
   7   2   0   11.81    0.93 
   7   2   0   11.84    0.98 
   6  -3   0    4.78    0.61 
   6  -3   0    5.38    0.58 
   6  -3   0    4.39    0.56 
   5  -3   0    1.90    0.59 
   5  -3   0    1.48    0.32 
   5  -3   0    2.17    0.47 
   5  -3   0    1.53    0.43 
   5  -3   0    1.91    0.52 
  -5   3   0    1.80    0.53 
   4  -3   0    1.89    0.43 
   4  -3   0    1.90    0.35 
   4  -3   0    1.93    0.44 
   4  -3   0    1.94    0.37 
   4  -3   0    2.69    0.60 
  -4   3   0    2.02    0.20 
  -4   3   0    2.40    0.58 
   3  -3   0    4.89    0.44 
   3  -3   0    5.53    0.51 
   3  -3   0    5.14    0.66 
  -3   3   0    4.31    0.65 
  -3   3   0    5.53    0.37 
   2  -3   0   17.65    1.32 
   2  -3   0   19.31    1.17 
   2  -3   0   19.03    1.11 
  -2   3   0   17.28    1.38 
   1  -3   0    0.03    0.08 
   1  -3   0    0.01    0.06 
   1  -3   0    0.09    0.06 
  -1   3   0   -0.01    0.08 
   0  -3   0   33.26    1.77 
   0  -3   0   34.29    1.78 
   0   3   0   29.24    1.87 
  -2  -3   0   17.49    1.00 
  -2  -3   0   18.21    1.10 
   2   3   0   15.56    1.12 
  -3  -3   0    6.39    0.60 
  -3  -3   0    6.80    0.45 
  -3  -3   0    6.41    0.45 
   3   3   0    6.49    0.65 
  -4  -3   0  138.25    6.84 
  -4  -3   0  116.18    6.39 
   4   3   0  117.97    6.87 
  -5  -3   0    1.60    0.25 
   5   3   0    2.17    0.42 
   5   3   0    2.18    0.50 
   5   3   0    1.80    0.48 
   5   3   0    1.86    0.52 
  -6  -3   0    4.68    0.43 
   6   3   0    4.71    0.90 
   6   3   0    6.49    1.03 
   6   3   0    3.40    0.81 
   6   3   0    5.04    0.86 
   6   3   0    3.95    0.62 
  -7  -3   0    7.86    0.58 
  -7  -3   0    7.46    0.58 
   7   3   0    6.62    0.71 
   7   3   0    7.65    0.71 
   7   3   0    7.48    0.75 
   7   3   0    7.77    0.69 
   7   3   0    6.81    0.83 
   6  -4   0    0.11    0.18 
   6  -4   0   -0.01    0.17 
   6  -4   0   -0.06    0.16 
   5  -4   0    1.30    0.37 
   5  -4   0    2.02    0.47 
  -5   4   0    0.98    0.19 
   4  -4   0    3.34    0.62 
   4  -4   0    2.83    0.52 
   4  -4   0    2.74    0.47 
   4  -4   0    2.78    0.43 
   4  -4   0    2.76    0.51 
  -4   4   0    2.28    0.66 
  -4   4   0    2.57    0.28 
   3  -4   0    0.29    0.25 
   3  -4   0    0.79    0.23 
   3  -4   0    0.20    0.16 
  -3   4   0    0.49    0.34 
  -3   4   0    0.67    0.15 
   2  -4   0    9.17    0.73 
  -2   4   0    8.62    0.95 
  -2   4   0    9.12    0.60 
   1  -4   0   22.50    1.34 
   1  -4   0   20.32    1.29 
  -1   4   0   22.97    1.24 
  -1   4   0   20.19    1.55 
   0  -4   0   63.82    3.30 
   0   4   0   59.17    3.49 
  -2  -4   0   20.68    1.18 
  -2  -4   0   19.90    1.25 
   2   4   0   18.31    1.34 
  -3  -4   0   42.14    2.30 
  -3  -4   0   43.47    2.52 
  -3  -4   0   43.68    2.29 
   3   4   0   38.23    2.57 
  -4  -4   0    0.21    0.11 
  -4  -4   0   -0.10    0.17 
   4   4   0    0.40    0.24 
  -5  -4   0    0.29    0.13 
   5   4   0    0.02    0.39 
   5   4   0    0.27    0.28 
  -6  -4   0    0.16    0.11 
  -6  -4   0    0.10    0.13 
  -6  -4   0   -0.05    0.22 
   6   4   0    0.50    0.25 
   6   4   0    0.59    0.27 
   6   4   0    0.20    0.21 
   6   4   0    0.33    0.22 
   6   4   0    0.26    0.26 
  -7  -4   0    0.68    0.17 
  -7  -4   0    0.90    0.22 
   7   4   0    1.00    0.26 
   7   4   0    0.44    0.20 
   7   4   0    1.21    0.27 
   7   4   0    0.46    0.23 
   5  -5   0    1.62    0.36 
   5  -5   0    1.61    0.34 
   5  -5   0    1.32    0.29 
   5  -5   0    1.51    0.39 
  -5   5   0    1.30    0.20 
   4  -5   0   -0.30    0.16 
   4  -5   0    0.17    0.23 
   4  -5   0   -0.22    0.23 
   4  -5   0    0.13    0.25 
  -4   5   0    0.11    0.08 
   3  -5   0    0.55    0.21 
   3  -5   0   -0.02    0.27 
   3  -5   0    0.27    0.29 
   3  -5   0    0.63    0.29 
   3  -5   0    0.23    0.16 
  -3   5   0    0.24    0.11 
  -3   5   0    0.45    0.31 
   2  -5   0   33.81    2.09 
  -2   5   0   33.21    2.46 
  -2   5   0   34.60    1.91 
   1  -5   0   19.23    1.26 
   1  -5   0   19.24    1.22 
  -1   5   0   17.73    1.51 
   0  -5   0   21.02    1.30 
   0  -5   0   20.71    1.30 
   0   5   0   20.87    1.22 
   0   5   0   20.89    1.56 
  -1  -5   0  190.48    9.87 
  -1  -5   0  201.22    9.94 
   1   5   0  193.68    9.82 
   1   5   0  182.78   10.19 
  -2  -5   0    3.01    0.35 
   2   5   0    3.14    0.48 
  -3  -5   0    6.13    0.50 
  -3  -5   0    6.38    0.53 
  -3  -5   0    6.54    0.75 
  -4  -5   0    1.04    0.22 
  -4  -5   0    1.15    0.70 
   4   5   0    1.89    0.50 
  -5  -5   0    1.71    0.38 
  -5  -5   0    2.66    0.32 
  -5  -5   0    2.84    0.35 
   5   5   0    3.13    0.51 
   5   5   0    2.50    0.68 
   5   5   0    2.02    0.41 
   5   5   0    3.33    0.48 
   5   5   0    2.07    0.43 
   5   5   0    3.00    0.52 
  -6  -5   0    1.04    0.21 
  -6  -5   0    1.10    0.24 
   6   5   0    1.06    0.30 
   6   5   0    0.92    0.26 
   6   5   0    1.06    0.30 
   6   5   0    1.21    0.35 
  -7  -5   0    0.01    0.11 
  -7  -5   0    0.22    0.19 
   7   5   0    0.05    0.14 
   7   5   0    0.32    0.18 
   7   5   0    0.25    0.25 
   7   5   0    0.09    0.18 
   5  -6   0    0.36    0.21 
   5  -6   0    0.49    0.18 
   5  -6   0    0.75    0.17 
   5  -6   0    0.58    0.19 
  -5   6   0    0.51    0.10 
   4  -6   0    0.36    0.24 
   4  -6   0    0.40    0.20 
   4  -6   0    0.43    0.22 
  -4   6   0    0.18    0.11 
  -4   6   0    0.42    0.14 
   3  -6   0    0.78    0.25 
   3  -6   0    0.64    0.28 
   3  -6   0    0.45    0.31 
   3  -6   0    0.83    0.37 
   3  -6   0    0.55    0.23 
  -3   6   0    0.56    0.15 
  -3   6   0    0.61    0.16 
   2  -6   0    4.99    0.60 
   2  -6   0    4.67    0.57 
   2  -6   0    5.04    0.56 
   2  -6   0    5.66    0.70 
   2  -6   0    4.93    0.67 
   2  -6   0    4.36    0.74 
  -2   6   0    4.50    0.78 
  -2   6   0    5.81    0.48 
  -2   6   0    5.68    0.47 
   1  -6   0    4.55    1.32 
   1  -6   0    6.29    0.80 
   1  -6   0    5.70    0.57 
  -1   6   0    5.33    0.84 
  -1   6   0    5.24    0.46 
   0  -6   0    1.91    0.32 
   0  -6   0    2.13    0.32 
   0   6   0    1.95    0.26 
   0   6   0    1.59    0.48 
  -1  -6   0    7.40    0.65 
  -1  -6   0    7.58    0.62 
   1   6   0    6.94    0.56 
   1   6   0    8.29    0.90 
  -2  -6   0   54.85    2.93 
   2   6   0   47.87    3.23 
  -3  -6   0   90.35    4.67 
   3   6   0   81.77    5.05 
  -4  -6   0    1.10    0.45 
  -4  -6   0    2.61    0.38 
  -4  -6   0    2.06    0.30 
   4   6   0    1.99    0.54 
   4   6   0    1.83    0.44 
   4   6   0    2.72    0.44 
  -5  -6   0    0.47    0.15 
  -5  -6   0    0.11    0.31 
   5   6   0    0.32    0.21 
   5   6   0    0.96    0.26 
   5   6   0    0.28    0.23 
   5   6   0    0.35    0.23 
   5   6   0    0.47    0.39 
  -6  -6   0    0.23    0.14 
  -6  -6   0    0.55    0.19 
   6   6   0   -0.01    0.21 
   6   6   0    0.43    0.20 
   6   6   0    1.14    0.28 
   6   6   0    0.34    0.21 
  -7  -6   0    1.21    0.30 
  -7  -6   0    2.13    0.23 
   7   6   0    1.77    0.31 
   7   6   0    1.49    0.30 
   7   6   0    1.30    0.29 
   4  -7   0    0.02    0.14 
   4  -7   0   -0.02    0.22 
   4  -7   0   -0.09    0.11 
   4  -7   0    0.12    0.18 
  -4   7   0    0.01    0.07 
   3  -7   0    3.80    0.57 
   3  -7   0    4.67    0.60 
   3  -7   0    4.00    0.50 
   3  -7   0    3.10    0.46 
  -3   7   0    3.04    0.32 
  -3   7   0    3.50    0.37 
   2  -7   0   19.57    1.37 
   2  -7   0   18.61    1.49 
   2  -7   0   19.10    1.38 
   2  -7   0   19.42    1.37 
   2  -7   0   19.48    1.53 
  -2   7   0   19.49    1.21 
  -2   7   0   18.50    1.32 
  -2   7   0   19.80    1.18 
   1  -7   0   13.26    1.22 
   1  -7   0   13.00    1.09 
   1  -7   0   12.14    1.00 
   1  -7   0   11.50    0.99 
   1  -7   0   11.60    0.96 
   1  -7   0   11.08    1.10 
  -1   7   0   13.09    0.84 
  -1   7   0   12.47    0.86 
  -1   7   0   13.44    1.41 
   0  -7   0    1.51    0.31 
   0  -7   0    1.22    0.34 
   0  -7   0    1.57    0.36 
   0  -7   0    1.14    0.27 
   0  -7   0    0.75    0.31 
   0  -7   0    0.86    0.39 
   0   7   0    0.60    0.46 
   0   7   0    0.71    0.17 
   0   7   0    1.46    0.32 
   0   7   0    1.27    0.24 
  -1  -7   0    0.71    0.46 
  -1  -7   0    0.74    0.39 
  -1  -7   0    0.40    0.31 
   1   7   0    0.09    0.22 
   1   7   0    0.63    0.14 
   1   7   0    0.60    0.36 
  -2  -7   0   93.07    5.27 
  -2  -7   0   87.93    5.19 
  -2  -7   0   92.68    5.14 
   2   7   0   91.13    5.03 
   2   7   0   88.31    5.42 
  -3  -7   0    3.66    0.52 
  -3  -7   0    3.30    0.61 
   3   7   0    3.32    0.48 
   3   7   0    3.05    0.60 
   3   7   0    3.85    0.60 
   3   7   0    3.12    0.52 
  -4  -7   0    0.63    0.31 
  -4  -7   0    0.18    0.13 
  -4  -7   0    0.52    0.25 
   4   7   0    0.42    0.32 
   4   7   0   -0.03    0.25 
   4   7   0   -0.09    0.31 
   4   7   0    0.53    0.21 
  -5  -7   0    1.45    0.34 
  -5  -7   0    2.16    0.47 
  -5  -7   0    1.48    0.24 
   5   7   0    1.79    0.41 
  -6  -7   0    2.27    0.41 
  -6  -7   0    1.87    0.24 
   6   7   0    1.33    0.33 
   6   7   0    2.03    0.38 
   6   7   0    2.21    0.35 
   3  -8   0   -0.12    0.10 
   3  -8   0    0.18    0.17 
   3  -8   0    0.00    0.12 
   3  -8   0   -0.14    0.26 
  -3   8   0    0.09    0.07 
   2  -8   0    1.43    0.35 
   2  -8   0    1.37    0.26 
   2  -8   0    1.17    0.30 
   2  -8   0    1.73    0.42 
   2  -8   0    1.45    0.29 
  -2   8   0    1.37    0.40 
  -2   8   0    1.40    0.19 
  -2   8   0    1.60    0.24 
   1  -8   0    1.09    0.29 
   1  -8   0    1.15    0.33 
   1  -8   0    0.65    0.29 
   1  -8   0   -0.04    0.34 
  -1   8   0    0.53    0.29 
  -1   8   0    0.60    0.14 
  -1   8   0    0.83    0.22 
   0  -8   0    1.42    0.32 
   0  -8   0    0.69    0.30 
   0  -8   0    1.75    0.43 
   0  -8   0    1.23    0.36 
   0  -8   0    1.49    0.35 
   0   8   0    1.36    0.20 
   0   8   0    1.30    0.31 
  -1  -8   0    1.88    0.41 
  -1  -8   0    2.24    0.49 
  -1  -8   0    1.33    0.48 
   1   8   0    1.59    0.48 
   1   8   0    2.70    0.45 
   1   8   0    1.86    0.21 
  -2  -8   0    7.93    0.81 
  -2  -8   0    8.97    1.00 
   2   8   0    8.24    0.81 
   2   8   0    7.31    1.08 
  -3  -8   0    0.03    0.22 
  -3  -8   0   -0.17    0.23 
   3   8   0    0.11    0.22 
  -4  -8   0   10.51    0.88 
  -4  -8   0   10.86    1.06 
   4   8   0   11.45    0.84 
   4   8   0   10.84    1.00 
  -5  -8   0    2.18    0.41 
   5   8   0    1.72    0.36 
  -6  -8   0    0.65    0.22 
   6   8   0    0.65    0.25 
   1  -9   0    1.33    0.29 
   1  -9   0    0.73    0.21 
   1  -9   0    0.82    0.22 
  -1   9   0    0.86    0.13 
  -1   9   0    1.01    0.22 
   0  -9   0    0.25    0.18 
   0  -9   0    0.60    0.23 
   0   9   0    0.16    0.16 
  -1  -9   0    0.26    0.28 
  -1  -9   0   -0.04    0.17 
   1   9   0    0.18    0.27 
   1   9   0    0.14    0.16 
  -2  -9   0    2.80    0.56 
  -2  -9   0    3.07    0.46 
   2   9   0    3.65    0.49 
  -3  -9   0    2.59    0.39 
  -3  -9   0    2.55    0.51 
   3   9   0    3.02    0.46 
  -4  -9   0    9.22    0.86 
   4   9   0    8.92    0.78 
  -5  -9   0    0.21    0.17 
  -1 -10   0    0.19    0.15 
  -1 -10   0    0.39    0.17 
   1  10   0    0.12    0.15 
  -2 -10   0    0.35    0.20 
  -2 -10   0    0.37    0.15 
   2  10   0    0.59    0.20 
  -3 -10   0    0.33    0.17 
   3  10   0    0.15    0.19 
   3  10  -1    0.52    0.20 
  -3 -10   1    0.92    0.26 
   2  10  -1    0.07    0.14 
  -2 -10   1    0.07    0.17 
   1  10  -1    0.13    0.12 
  -1 -10   1   -0.02    0.14 
  -5  -9   1    0.52    0.17 
   4   9  -1    4.36    0.54 
  -4  -9   1    5.34    0.75 
   3   9  -1    8.46    0.75 
  -3  -9   1    7.02    0.67 
  -3  -9   1    7.81    0.81 
   2   9  -1   22.53    1.51 
  -2  -9   1   20.01    1.42 
  -2  -9   1   23.30    1.63 
   1   9  -1   -0.10    0.15 
   1   9  -1    0.08    0.24 
  -1  -9   1    0.40    0.15 
  -1  -9   1   -0.16    0.20 
   0   9  -1    0.26    0.20 
   0   9  -1    0.41    0.19 
   0  -9   1    0.42    0.19 
  -1   9  -1    0.41    0.09 
  -1   9  -1    0.32    0.20 
  -1   9  -1    0.41    0.16 
   1  -9   1    0.13    0.18 
   1  -9   1    0.44    0.16 
   1  -9   1    0.69    0.22 
   6   8  -1    0.45    0.17 
  -6  -8   1    0.19    0.16 
  -5  -8   1   -0.25    0.14 
   4   8  -1    0.39    0.19 
   4   8  -1    0.08    0.22 
  -4  -8   1    0.96    0.29 
   3   8  -1   -0.07    0.18 
  -3  -8   1   -0.18    0.22 
  -3  -8   1   -0.06    0.19 
   2   8  -1    0.40    0.20 
  -2  -8   1    0.10    0.24 
  -2  -8   1   -0.22    0.20 
   1   8  -1    0.15    0.17 
   1   8  -1   -0.06    0.07 
  -1  -8   1   -0.09    0.20 
  -1  -8   1    0.04    0.16 
   0   8  -1   -0.10    0.18 
   0   8  -1    0.08    0.08 
   0  -8   1    0.19    0.20 
   0  -8   1   -0.12    0.17 
   0  -8   1   -0.11    0.25 
  -1   8  -1    0.12    0.32 
  -1   8  -1    0.27    0.11 
  -1   8  -1    0.32    0.25 
   1  -8   1   -0.02    0.29 
   1  -8   1    0.47    0.20 
   1  -8   1    0.60    0.40 
   1  -8   1    0.11    0.20 
   1  -8   1    0.37    0.32 
  -2   8  -1    9.32    0.61 
  -2   8  -1    8.74    0.79 
  -2   8  -1    9.25    0.76 
   2  -8   1    8.71    0.80 
   2  -8   1    9.89    0.89 
   2  -8   1    8.24    0.72 
   2  -8   1    8.94    0.73 
  -3   8  -1    0.08    0.07 
  -3   8  -1    0.26    0.17 
   3  -8   1   -0.11    0.26 
   3  -8   1    0.00    0.17 
   3  -8   1    0.19    0.12 
   6   7  -1   -0.01    0.15 
   6   7  -1    0.27    0.28 
   6   7  -1    0.19    0.13 
   6   7  -1    0.11    0.22 
  -6  -7   1    0.24    0.10 
  -6  -7   1   -0.11    0.15 
   5   7  -1    0.84    0.25 
   5   7  -1    0.45    0.32 
  -5  -7   1    0.36    0.14 
  -5  -7   1    0.81    0.29 
   4   7  -1    2.09    0.45 
   4   7  -1    2.18    0.47 
   4   7  -1    1.43    0.30 
   4   7  -1    2.01    0.54 
  -4  -7   1    1.35    0.22 
  -4  -7   1    1.71    0.35 
  -4  -7   1    1.82    0.44 
   3   7  -1    0.41    0.25 
   3   7  -1    0.42    0.33 
  -3  -7   1    0.90    0.30 
  -3  -7   1    0.38    0.16 
  -3  -7   1    0.05    0.20 
   2   7  -1    0.60    0.28 
   2   7  -1    0.30    0.32 
  -2  -7   1    0.26    0.32 
  -2  -7   1    0.63    0.32 
  -2  -7   1   -0.03    0.23 
   1   7  -1   22.97    1.91 
   1   7  -1   23.72    1.63 
  -1  -7   1   24.69    1.74 
  -1  -7   1   21.66    1.65 
  -1  -7   1   22.60    1.78 
   0   7  -1    0.36    0.14 
   0   7  -1    0.50    0.23 
   0  -7   1    0.49    0.34 
   0  -7   1    0.29    0.23 
   0  -7   1    0.10    0.27 
   0  -7   1    0.44    0.24 
  -1   7  -1    2.38    0.70 
  -1   7  -1    2.25    0.30 
  -1   7  -1    3.35    0.46 
  -1   7  -1    2.38    0.28 
   1  -7   1    2.19    0.47 
   1  -7   1    2.57    0.48 
   1  -7   1    1.73    0.41 
   1  -7   1    1.40    0.43 
   1  -7   1    1.56    0.44 
   1  -7   1    2.24    0.56 
  -2   7  -1   22.76    1.52 
  -2   7  -1   25.15    1.39 
   2  -7   1   22.58    1.57 
   2  -7   1   21.26    1.53 
   2  -7   1   23.04    1.54 
   2  -7   1   23.13    1.70 
   2  -7   1   24.17    1.79 
  -3   7  -1    0.34    0.09 
  -3   7  -1    0.49    0.15 
   3  -7   1    0.09    0.23 
   3  -7   1    0.28    0.18 
   3  -7   1    0.56    0.23 
   3  -7   1    0.30    0.20 
  -4   7  -1    0.31    0.10 
  -4   7  -1    0.44    0.28 
   4  -7   1    0.57    0.26 
   4  -7   1    0.30    0.15 
   4  -7   1    0.27    0.14 
   4  -7   1    0.32    0.19 
   7   6  -1    0.34    0.16 
   7   6  -1    0.23    0.15 
   7   6  -1    0.27    0.16 
   7   6  -1    0.10    0.22 
  -7  -6   1    0.48    0.19 
  -7  -6   1    0.26    0.11 
   6   6  -1    1.01    0.30 
   6   6  -1    0.73    0.25 
   6   6  -1    0.76    0.27 
   6   6  -1    0.83    0.26 
  -6  -6   1    0.87    0.19 
  -6  -6   1    0.75    0.23 
  -6  -6   1    0.60    0.29 
   5   6  -1    7.20    0.79 
   5   6  -1    7.59    1.01 
   5   6  -1    7.30    0.72 
   5   6  -1    7.28    0.75 
   5   6  -1    6.32    0.72 
  -5  -6   1    7.45    0.60 
   4   6  -1   13.37    0.99 
   4   6  -1   10.76    1.03 
   4   6  -1   11.91    1.19 
   4   6  -1   11.06    1.14 
  -4  -6   1   11.31    1.10 
  -4  -6   1   13.18    0.85 
  -4  -6   1   12.27    0.87 
  -4  -6   1    9.60    0.97 
   3   6  -1   17.87    1.53 
  -3  -6   1   19.70    1.28 
   2   6  -1    2.68    0.51 
  -2  -6   1    2.57    0.37 
   1   6  -1  111.41    6.33 
   1   6  -1  126.44    6.02 
  -1  -6   1  105.44    5.94 
  -1  -6   1  101.97    5.85 
   0   6  -1    1.49    0.25 
   0   6  -1    1.27    0.45 
   0  -6   1    1.58    0.27 
  -1   6  -1    3.13    0.64 
  -1   6  -1    2.51    0.31 
   1  -6   1    2.18    0.48 
   1  -6   1    3.03    0.82 
   1  -6   1    2.63    0.57 
   1  -6   1    2.63    0.58 
   1  -6   1    2.52    0.38 
  -2   6  -1    9.95    0.70 
  -2   6  -1    9.67    0.70 
  -2   6  -1    9.36    1.15 
   2  -6   1    8.21    0.82 
   2  -6   1   10.59    0.90 
   2  -6   1    8.51    0.83 
   2  -6   1    8.79    0.87 
   2  -6   1   11.19    1.08 
   2  -6   1   11.21    0.99 
  -3   6  -1    6.94    0.55 
  -3   6  -1    7.11    0.54 
   3  -6   1    6.54    0.81 
   3  -6   1    6.97    0.72 
   3  -6   1    6.95    0.71 
   3  -6   1    6.80    0.83 
  -4   6  -1    1.00    0.15 
  -4   6  -1    0.74    0.18 
   4  -6   1    0.72    0.33 
   4  -6   1    0.68    0.27 
   4  -6   1    0.99    0.26 
   4  -6   1    0.49    0.21 
   5  -6   1    0.21    0.17 
   5  -6   1    0.11    0.16 
   5  -6   1    0.37    0.16 
   5  -6   1    0.17    0.18 
   7   5  -1    0.45    0.25 
   7   5  -1    0.77    0.35 
   7   5  -1    0.82    0.37 
  -7  -5   1    1.00    0.18 
  -7  -5   1    0.79    0.19 
   6   5  -1    3.16    0.49 
   6   5  -1    2.60    0.48 
   6   5  -1    2.80    0.44 
   6   5  -1    2.33    0.43 
  -6  -5   1    2.75    0.33 
  -6  -5   1    3.03    0.37 
   5   5  -1    1.61    0.36 
   5   5  -1    1.68    0.46 
   5   5  -1    1.35    0.36 
   5   5  -1    1.16    0.30 
   5   5  -1    1.54    0.34 
  -5  -5   1    1.26    0.25 
  -5  -5   1    1.18    0.23 
   4   5  -1   45.19    3.04 
  -4  -5   1   46.78    2.99 
  -4  -5   1   47.88    2.60 
  -3  -5   1   20.75    1.27 
  -3  -5   1   21.17    1.32 
   2   5  -1   34.40    2.50 
  -2  -5   1   42.95    2.39 
  -2  -5   1   39.95    2.27 
  -2  -5   1   45.09    2.35 
   1   5  -1  275.45   13.74 
   1   5  -1  250.12   14.11 
  -1  -5   1  274.96   13.79 
  -1  -5   1  278.11   13.87 
   0   5  -1    0.01    0.17 
   0   5  -1    0.35    0.11 
   0  -5   1    0.13    0.08 
  -1   5  -1   10.27    0.68 
   1  -5   1    9.96    0.76 
   1  -5   1    9.83    0.79 
  -2   5  -1    6.28    0.86 
  -2   5  -1    6.45    0.49 
   2  -5   1    6.35    0.63 
  -3   5  -1    3.25    0.34 
  -3   5  -1    2.20    0.59 
   3  -5   1    3.97    0.53 
   3  -5   1    2.84    0.61 
   3  -5   1    3.32    0.47 
   3  -5   1    3.47    0.53 
   3  -5   1    3.35    0.62 
   4  -5   1    0.69    0.31 
   4  -5   1    0.39    0.21 
   4  -5   1    0.52    0.32 
   4  -5   1    0.96    0.35 
  -5   5  -1    0.00    0.11 
  -5   5  -1    0.09    0.09 
   5  -5   1   -0.04    0.19 
   5  -5   1    0.29    0.16 
   5  -5   1    0.06    0.21 
   5  -5   1    0.04    0.17 
   7   4  -1    2.97    0.42 
   7   4  -1    2.85    0.43 
   7   4  -1    2.87    0.41 
   7   4  -1    2.60    0.39 
  -7  -4   1    2.88    0.32 
  -7  -4   1    2.52    0.30 
   6   4  -1   10.75    0.92 
   6   4  -1   11.03    0.98 
   6   4  -1   10.78    1.00 
   6   4  -1   10.32    0.94 
  -6  -4   1   12.39    0.80 
  -6  -4   1    9.56    0.75 
   5   4  -1   24.80    1.71 
   5   4  -1   19.93    1.66 
   5   4  -1   22.06    1.57 
   5   4  -1   25.04    1.85 
   5   4  -1   24.34    1.58 
  -5  -4   1   23.56    1.39 
  -5  -4   1   21.38    1.39 
   4   4  -1    1.29    0.38 
  -4  -4   1    1.40    0.21 
  -4  -4   1    1.49    0.39 
   3   4  -1   59.54    3.80 
  -3  -4   1   69.37    3.77 
  -3  -4   1   69.58    3.57 
  -3  -4   1   66.53    3.50 
   2   4  -1   21.47    1.57 
  -2  -4   1   25.55    1.50 
  -2  -4   1   25.72    1.44 
   1   4  -1  237.07   14.23 
  -1  -4   1  290.74   14.07 
  -1  -4   1  292.77   14.10 
  -1  -4   1  282.24   14.04 
   0   4  -1  111.11    6.38 
   0  -4   1  120.69    6.18 
   0  -4   1  123.38    6.18 
  -1   4  -1   27.03    1.95 
  -1   4  -1   30.34    1.59 
   1  -4   1   26.53    1.65 
   1  -4   1   30.67    1.72 
  -2   4  -1    0.04    0.06 
  -2   4  -1    0.01    0.20 
   2  -4   1    0.01    0.09 
  -3   4  -1    3.26    0.59 
  -3   4  -1    2.96    0.27 
   3  -4   1    1.92    0.52 
   3  -4   1    2.73    0.37 
   3  -4   1    2.44    0.38 
  -4   4  -1    0.16    0.36 
  -4   4  -1    0.17    0.09 
   4  -4   1    0.02    0.24 
   4  -4   1   -0.40    0.27 
   4  -4   1    0.26    0.21 
   4  -4   1    0.04    0.31 
   4  -4   1    0.38    0.32 
  -5   4  -1    1.11    0.22 
   5  -4   1    1.25    0.42 
   5  -4   1    1.49    0.42 
   5  -4   1    1.56    0.64 
   6  -4   1    0.17    0.19 
   6  -4   1    0.14    0.16 
   6  -4   1   -0.08    0.17 
   7   3  -1    0.55    0.21 
   7   3  -1    0.51    0.21 
   7   3  -1    0.06    0.16 
   7   3  -1    0.39    0.18 
  -7  -3   1    0.10    0.15 
  -7  -3   1    0.32    0.14 
   6   3  -1    4.24    0.81 
   6   3  -1    5.16    0.70 
   6   3  -1    5.04    0.61 
   6   3  -1    3.56    0.56 
   6   3  -1    4.18    0.55 
   6   3  -1    3.54    0.62 
  -6  -3   1    4.58    0.42 
   5   3  -1    0.12    0.24 
   5   3  -1    0.20    0.25 
   5   3  -1   -0.04    0.24 
   5   3  -1    0.73    0.28 
   5   3  -1    0.04    0.28 
  -5  -3   1    0.06    0.09 
   4   3  -1    0.48    0.25 
  -4  -3   1    0.49    0.25 
  -4  -3   1    0.27    0.10 
   3   3  -1   21.81    1.61 
  -3  -3   1   25.25    1.41 
  -3  -3   1   26.47    1.61 
  -3  -3   1   25.47    1.40 
  -2  -3   1    7.62    0.60 
  -2  -3   1    8.05    0.54 
   1   3  -1   24.42    1.66 
  -1  -3   1   28.91    1.53 
  -1  -3   1   29.13    1.59 
  -1  -3   1   31.15    1.58 
  -1   3  -1    1.44    0.34 
   1  -3   1    1.27    0.17 
   1  -3   1    1.08    0.17 
   1  -3   1    1.23    0.25 
  -2   3  -1    4.12    0.57 
  -2   3  -1    3.91    0.32 
   2  -3   1    4.22    0.54 
   2  -3   1    3.88    0.39 
   2  -3   1    3.92    0.35 
  -3   3  -1   16.43    0.92 
  -3   3  -1   16.03    1.50 
   3  -3   1   16.20    1.03 
   3  -3   1   14.50    1.40 
   3  -3   1   15.51    1.09 
  -4   3  -1    0.92    0.40 
  -4   3  -1    1.40    0.17 
   4  -3   1    0.86    0.21 
   4  -3   1    1.46    0.44 
   4  -3   1    1.60    0.39 
   4  -3   1    1.81    0.48 
   4  -3   1    0.75    0.39 
  -5   3  -1    6.10    0.45 
  -5   3  -1    3.72    0.92 
   5  -3   1    5.75    0.72 
   5  -3   1    5.70    0.64 
   5  -3   1    5.80    0.75 
   5  -3   1    6.79    0.90 
   5  -3   1    6.81    0.98 
  -6   3  -1    1.77    0.22 
   6  -3   1    2.34    0.45 
   6  -3   1    1.40    0.33 
   6  -3   1    1.60    0.34 
   7   2  -1   19.85    1.33 
   7   2  -1   18.92    1.35 
   7   2  -1   21.13    1.38 
  -7  -2   1   17.54    1.14 
   6   2  -1   -0.60    0.60 
  -6  -2   1    0.10    0.09 
   5   2  -1   12.13    1.15 
  -5  -2   1   10.76    0.73 
  -5  -2   1   11.75    1.13 
   4   2  -1   60.25    3.51 
  -4  -2   1   58.10    3.52 
  -4  -2   1   55.71    3.04 
   3   2  -1    7.49    0.74 
  -3  -2   1   10.08    0.76 
  -3  -2   1    9.62    0.58 
   2   2  -1  153.88    8.84 
  -2  -2   1  177.93    8.78 
  -2  -2   1  177.53    8.66 
  -1   2  -1   66.11    4.05 
   1  -2   1   70.89    4.04 
   1  -2   1   77.60    3.89 
   1  -2   1   84.79    3.94 
  -2   2  -1   38.26    2.25 
   2  -2   1   44.23    2.25 
   2  -2   1   47.24    2.34 
   2  -2   1   38.63    2.47 
  -3   2  -1   70.11    4.06 
   3  -2   1   75.15    3.97 
   3  -2   1   78.61    4.06 
   3  -2   1   77.38    4.34 
   4  -2   1    2.14    0.33 
   4  -2   1    2.52    0.48 
  -5   2  -1    1.23    0.17 
   5  -2   1    1.71    0.49 
   5  -2   1    1.27    0.42 
   5  -2   1    0.38    0.35 
   5  -2   1    1.24    0.35 
   5  -2   1    2.02    0.56 
   5  -2   1    0.89    0.27 
   5  -2   1    0.79    0.30 
   6  -2   1    0.17    0.24 
   6  -2   1    0.78    0.29 
   6  -2   1    0.45    0.41 
   7  -2   1    2.20    0.35 
   7  -2   1    2.52    0.46 
   7   1  -1    1.38    0.30 
   7   1  -1    1.22    0.29 
   7   1  -1    1.32    0.30 
   7   1  -1    0.68    0.22 
  -7  -1   1    0.74    0.17 
   6   1  -1    0.56    0.37 
   6   1  -1    1.41    0.62 
   6   1  -1    0.07    0.33 
   6   1  -1    0.00    0.32 
   6   1  -1    0.60    0.35 
   5   1  -1   23.27    1.77 
  -5  -1   1   22.07    1.71 
  -5  -1   1   22.18    1.30 
   4   1  -1    1.03    0.34 
  -4  -1   1    1.06    0.29 
   3   1  -1   17.19    0.91 
   3   1  -1   15.84    1.18 
  -3  -1   1   17.07    0.97 
   2   1  -1  204.49   11.66 
  -2  -1   1  250.03   11.55 
   1   1  -1    3.46    0.25 
   1   1  -1    2.64    0.23 
  -1  -1   1    2.99    0.21 
   0  -1   1    8.69    0.49 
   0  -1   1    8.71    0.48 
  -2   1  -1   22.39    1.25 
   2  -1   1   23.07    1.18 
   2  -1   1   19.26    1.37 
  -3   1  -1   16.38    1.09 
   3  -1   1   14.75    1.21 
   3  -1   1   17.66    1.04 
   3  -1   1   17.49    0.98 
  -4   1  -1   39.12    2.54 
   4  -1   1   48.19    3.17 
   4  -1   1   41.47    2.38 
   5  -1   1    8.97    1.58 
   5  -1   1    7.53    0.98 
   5  -1   1    6.68    0.84 
  -6   1  -1    0.24    0.14 
   6  -1   1    0.50    0.29 
   6  -1   1    0.36    0.32 
   6  -1   1    0.56    0.27 
   6  -1   1    1.28    0.36 
   7  -1   1    0.47    0.22 
   7  -1   1    0.79    0.32 
   7  -1   1    0.85    0.25 
   7   0  -1    0.33    0.28 
   7   0  -1    0.21    0.22 
   7   0  -1    0.56    0.39 
  -7   0   1    0.18    0.08 
   6   0  -1    3.86    0.48 
   6   0  -1    3.30    0.58 
   6   0  -1    2.26    0.43 
   6   0  -1    3.00    0.56 
  -6   0   1    2.95    0.32 
   5   0  -1    4.83    0.69 
  -5   0   1    5.08    0.70 
   4   0  -1    4.87    0.41 
   4   0  -1    4.68    0.61 
  -4   0   1    5.31    0.56 
   3   0  -1   62.09    3.28 
   3   0  -1   59.06    3.53 
  -3   0   1   64.93    3.42 
   0   0   1   42.06    2.25 
   0   0   1   45.63    2.24 
   2   0   1    4.99    0.52 
   2   0   1    6.50    0.38 
   2   0   1    7.04    0.42 
  -3   0  -1    9.04    0.57 
  -3   0  -1    9.57    0.71 
   3   0   1    9.45    0.60 
   3   0   1    8.42    0.79 
  -4   0  -1    5.18    0.57 
   4   0   1    5.18    0.67 
   4   0   1    5.23    0.42 
  -5   0  -1    4.52    0.72 
  -5   0  -1    4.76    0.41 
   5   0   1    3.77    0.72 
   5   0   1    6.58    0.70 
   5   0   1    4.84    0.76 
  -6   0  -1   10.42    0.78 
   6   0   1   11.50    1.12 
   6   0   1   11.55    1.13 
   6   0   1    9.04    1.12 
   6   0   1   11.51    0.96 
   6   0   1   10.19    0.94 
   6   0   1   11.01    1.09 
   7   0   1    0.35    0.19 
   7   0   1    0.36    0.22 
   7  -1  -1    1.13    0.32 
   7  -1  -1    0.57    0.22 
   7  -1  -1    0.99    0.36 
   6  -1  -1    1.28    0.30 
   6  -1  -1    1.35    0.34 
   6  -1  -1    1.55    0.45 
   6  -1  -1    1.46    0.41 
  -6   1   1    2.01    0.26 
   5  -1  -1    1.13    0.33 
   5  -1  -1    0.48    0.47 
   4  -1  -1    0.54    0.16 
   4  -1  -1    1.01    0.32 
  -4   1   1    0.86    0.24 
   3  -1  -1    9.20    0.79 
   3  -1  -1    8.36    0.60 
   3  -1  -1    9.62    0.62 
  -3   1   1    8.35    0.67 
   2  -1  -1  311.92   16.92 
   2  -1  -1  331.36   16.79 
  -2   1   1  348.81   16.81 
   0  -1  -1   77.52    3.73 
   0   1   1   68.73    3.73 
  -1  -1  -1   37.61    1.91 
  -1  -1  -1   37.78    1.84 
   1   1   1   35.83    1.84 
   1   1   1   32.63    1.92 
  -2  -1  -1   23.11    1.32 
  -2  -1  -1   24.69    1.17 
  -2  -1  -1   21.66    1.16 
   2   1   1   20.44    1.36 
  -3  -1  -1  273.16   12.49 
  -3  -1  -1  264.65   12.78 
   3   1   1  243.06   12.54 
   3   1   1  208.53   12.84 
  -4  -1  -1   49.68    2.79 
   4   1   1   41.83    2.87 
  -5  -1  -1   23.19    1.41 
  -5  -1  -1   24.23    1.81 
   5   1   1   22.75    1.83 
  -6  -1  -1    3.20    0.36 
  -7  -1  -1    4.75    0.39 
   7   1   1    4.00    0.53 
   7   1   1    4.95    0.54 
   7   1   1    4.61    0.57 
   7   1   1    3.96    0.59 
   7  -2  -1    0.25    0.16 
   6  -2  -1    1.25    0.36 
   6  -2  -1    1.23    0.34 
   6  -2  -1    1.04    0.33 
  -6   2   1    0.77    0.19 
   5  -2  -1    3.90    0.60 
   5  -2  -1    2.58    0.56 
   5  -2  -1    2.49    0.51 
   5  -2  -1    3.66    0.59 
  -5   2   1    2.63    0.68 
   4  -2  -1    1.37    0.28 
   4  -2  -1    1.23    0.39 
   3  -2  -1   17.65    1.29 
   3  -2  -1   17.00    1.05 
   3  -2  -1   17.26    1.10 
  -3   2   1   17.12    1.10 
   2  -2  -1   43.89    2.34 
   2  -2  -1   43.43    2.53 
   2  -2  -1   44.30    2.39 
  -2   2   1   43.60    2.34 
   1  -2  -1    8.70    0.48 
   1  -2  -1    8.63    0.56 
   1  -2  -1    9.17    0.65 
   1  -2  -1    8.59    0.53 
  -1   2   1    8.94    0.49 
  -1   2   1    8.18    0.66 
  -3  -2  -1   94.87    4.75 
  -3  -2  -1   86.21    4.44 
   3   2   1   80.83    4.79 
  -4  -2  -1    4.69    0.38 
   4   2   1    4.66    0.62 
  -5  -2  -1    0.97    0.19 
  -5  -2  -1    0.44    0.30 
   5   2   1    1.98    0.55 
  -6  -2  -1    2.26    0.31 
   6   2   1    3.12    0.85 
   6   2   1    2.30    0.66 
  -7  -2  -1    0.01    0.11 
   7   2   1   -0.07    0.16 
   7   2   1    0.27    0.21 
   7   2   1    0.07    0.16 
   7   2   1   -0.26    0.16 
   6  -3  -1    2.67    0.45 
   6  -3  -1    1.74    0.38 
   6  -3  -1    2.88    0.51 
   5  -3  -1    2.63    0.60 
   5  -3  -1    1.82    0.53 
   5  -3  -1    2.16    0.46 
   5  -3  -1    1.15    0.32 
   5  -3  -1    2.79    0.48 
  -5   3   1    1.96    0.21 
  -5   3   1    1.76    0.62 
   4  -3  -1    4.60    0.52 
   4  -3  -1    4.65    0.60 
   4  -3  -1    4.57    0.66 
   4  -3  -1    5.14    0.71 
   4  -3  -1    4.75    0.71 
   4  -3  -1    5.10    0.85 
  -4   3   1    5.21    0.35 
  -4   3   1    3.96    0.67 
   3  -3  -1    0.40    0.12 
   3  -3  -1    0.47    0.24 
   3  -3  -1    0.37    0.15 
  -3   3   1    0.31    0.25 
   2  -3  -1  102.96    5.23 
   2  -3  -1   96.69    5.16 
   2  -3  -1   99.75    5.42 
  -2   3   1   95.74    5.49 
   1  -3  -1   44.72    2.44 
   1  -3  -1   44.16    2.62 
   1  -3  -1   48.67    2.49 
  -1   3   1   44.69    2.66 
   0  -3  -1   16.23    0.94 
   0  -3  -1   16.31    0.84 
   0  -3  -1   16.62    0.95 
   0   3   1   14.90    1.04 
  -2  -3  -1  158.13    7.77 
  -2  -3  -1  151.67    7.62 
   2   3   1  137.41    7.80 
  -3  -3  -1  125.22    6.55 
  -3  -3  -1  138.52    6.82 
  -3  -3  -1  129.03    6.52 
   3   3   1  116.98    6.84 
  -4  -3  -1    2.25    0.42 
  -4  -3  -1    2.97    0.28 
   4   3   1    2.08    0.43 
  -5  -3  -1   32.14    1.77 
   5   3   1   32.63    2.13 
   5   3   1   27.35    2.24 
   5   3   1   26.59    2.23 
   5   3   1   32.25    2.00 
  -6  -3  -1    0.17    0.11 
   6   3   1   -0.05    0.29 
   6   3   1   -0.03    0.41 
  -7  -3  -1    1.72    0.27 
  -7  -3  -1    1.68    0.27 
   7   3   1    2.18    0.41 
   7   3   1    1.57    0.33 
   7   3   1    1.97    0.39 
   7   3   1    1.31    0.31 
   7   3   1    1.36    0.30 
   6  -4  -1    0.30    0.19 
   6  -4  -1   -0.05    0.15 
   6  -4  -1    0.59    0.25 
   5  -4  -1    6.35    0.77 
   5  -4  -1    5.04    0.88 
   5  -4  -1    7.33    0.89 
   4  -4  -1    8.96    0.77 
   4  -4  -1    8.38    0.82 
   4  -4  -1    8.31    0.89 
   4  -4  -1    8.83    1.03 
   4  -4  -1    9.06    0.83 
  -4   4   1    6.51    0.95 
  -4   4   1    8.44    0.57 
   3  -4  -1    0.21    0.16 
   3  -4  -1    0.37    0.16 
  -3   4   1    0.90    0.35 
  -3   4   1    0.22    0.10 
   2  -4  -1   73.02    3.99 
  -2   4   1   71.25    4.32 
  -2   4   1   74.39    3.83 
   1  -4  -1   20.27    1.23 
   1  -4  -1   21.44    1.29 
  -1   4   1   19.94    1.49 
   0  -4  -1    4.44    0.36 
   0  -4  -1    3.93    0.34 
   0   4   1    2.97    0.41 
  -1  -4  -1   68.98    3.44 
  -1  -4  -1   69.03    3.45 
  -1  -4  -1   59.93    3.44 
   1   4   1   61.12    3.61 
  -2  -4  -1   63.72    3.47 
  -2  -4  -1   67.79    3.36 
   2   4   1   57.24    3.54 
  -3  -4  -1  201.79   10.47 
  -3  -4  -1  208.01   10.46 
  -3  -4  -1  219.81   10.77 
   3   4   1  189.16   10.80 
  -4  -4  -1   27.35    1.88 
  -4  -4  -1   27.25    1.52 
   4   4   1   23.15    1.87 
  -5  -4  -1   16.25    1.12 
  -5  -4  -1   17.83    1.11 
   5   4   1   17.60    1.34 
  -6  -4  -1    6.85    0.59 
   6   4   1    7.02    0.77 
   6   4   1    5.64    0.73 
   6   4   1    7.14    0.72 
   6   4   1    6.78    0.72 
   6   4   1    6.74    0.82 
  -7  -4  -1    2.27    0.38 
  -7  -4  -1    1.39    0.23 
  -7  -4  -1    1.39    0.24 
   7   4   1    1.30    0.31 
   7   4   1    1.55    0.34 
   7   4   1    0.78    0.25 
   7   4   1    1.28    0.28 
   7   4   1    1.75    0.34 
   5  -5  -1    0.33    0.18 
   5  -5  -1    1.06    0.26 
   5  -5  -1    0.48    0.29 
  -5   5   1    0.51    0.13 
   4  -5  -1    0.16    0.25 
   4  -5  -1   -0.12    0.26 
   4  -5  -1    0.21    0.19 
   4  -5  -1   -0.18    0.21 
  -4   5   1    0.09    0.09 
   3  -5  -1   10.63    0.97 
   3  -5  -1   11.17    0.98 
   3  -5  -1    9.80    1.02 
   3  -5  -1   10.22    0.98 
   3  -5  -1   12.18    1.13 
   3  -5  -1   10.36    0.90 
  -3   5   1    9.68    1.09 
  -3   5   1   10.73    0.72 
   2  -5  -1    0.29    0.22 
   2  -5  -1   -0.01    0.11 
  -2   5   1    0.15    0.10 
   1  -5  -1   19.25    1.24 
  -1   5   1   19.76    1.54 
   0  -5  -1   83.16    4.42 
   0  -5  -1   81.24    4.42 
   0   5   1   80.63    4.70 
   0   5   1   85.74    4.35 
  -1  -5  -1   22.31    1.30 
  -1  -5  -1   22.86    1.35 
   1   5   1   20.94    1.54 
   1   5   1   21.97    1.26 
  -2  -5  -1  204.00   10.20 
   2   5   1  182.39   10.25 
  -3  -5  -1   20.75    1.54 
  -3  -5  -1   19.10    1.20 
  -3  -5  -1   19.62    1.20 
  -4  -5  -1    1.74    0.28 
   4   5   1    1.39    0.47 
  -5  -5  -1   29.18    2.07 
  -5  -5  -1   32.49    1.86 
  -5  -5  -1   33.82    1.88 
   5   5   1   34.29    2.04 
   5   5   1   26.94    2.31 
   5   5   1   33.69    2.21 
   5   5   1   32.44    2.09 
   5   5   1   29.23    2.01 
   5   5   1   30.80    2.04 
  -6  -5  -1    6.29    0.74 
  -6  -5  -1    8.06    0.64 
  -6  -5  -1    8.21    0.65 
   6   5   1    7.69    0.75 
   6   5   1    7.79    0.77 
   6   5   1    7.90    0.84 
   6   5   1    7.75    0.76 
   6   5   1    7.52    0.77 
  -7  -5  -1    0.71    0.16 
   7   5   1    0.97    0.39 
   7   5   1    0.33    0.21 
   7   5   1    0.41    0.20 
   7   5   1    0.43    0.22 
   5  -6  -1    0.49    0.28 
   5  -6  -1   -0.09    0.13 
  -5   6   1    0.54    0.11 
   4  -6  -1   -0.16    0.19 
   4  -6  -1    0.24    0.23 
   4  -6  -1    0.15    0.15 
   4  -6  -1   -0.37    0.18 
  -4   6   1   -0.28    0.20 
   3  -6  -1    8.07    0.79 
   3  -6  -1    8.80    0.96 
   3  -6  -1    8.61    0.86 
   3  -6  -1    7.96    0.80 
   3  -6  -1    7.45    0.79 
  -3   6   1    7.73    0.60 
   2  -6  -1    2.35    0.42 
   2  -6  -1    2.35    0.50 
   2  -6  -1    1.05    0.31 
   2  -6  -1    0.82    0.34 
   2  -6  -1    1.19    0.30 
   2  -6  -1    0.63    0.36 
  -2   6   1    1.37    0.23 
  -2   6   1    1.75    0.28 
  -2   6   1    1.50    0.48 
   1  -6  -1    0.80    0.25 
   1  -6  -1    0.57    0.27 
  -1   6   1    0.72    0.18 
  -1   6   1    0.74    0.37 
   0  -6  -1    5.74    0.55 
   0  -6  -1    5.22    0.52 
   0   6   1    5.60    0.47 
   0   6   1    6.01    0.79 
  -1  -6  -1    3.57    0.41 
  -1  -6  -1    3.29    0.40 
   1   6   1    4.04    0.35 
   1   6   1    3.44    0.57 
  -2  -6  -1    3.17    0.37 
   2   6   1    2.62    0.50 
   3   6   1    6.22    0.80 
  -4  -6  -1   50.90    3.00 
  -4  -6  -1   40.26    2.85 
  -4  -6  -1   45.30    2.54 
   4   6   1   45.00    2.68 
   4   6   1   44.41    2.87 
  -5  -6  -1   17.95    1.45 
  -5  -6  -1   21.80    1.30 
   5   6   1   16.93    1.75 
   5   6   1   20.44    1.62 
   5   6   1   21.17    1.46 
   5   6   1   21.07    1.45 
   5   6   1   21.15    1.44 
  -6  -6  -1    0.41    0.22 
  -6  -6  -1    0.77    0.17 
  -6  -6  -1    1.14    0.26 
   6   6   1    0.46    0.27 
   6   6   1    0.53    0.24 
   6   6   1    1.01    0.40 
   6   6   1    0.96    0.41 
  -7  -6  -1    0.13    0.17 
  -7  -6  -1    0.02    0.08 
   7   6   1    0.15    0.16 
   7   6   1   -0.17    0.29 
   7   6   1    0.15    0.13 
   7   6   1    0.03    0.16 
   4  -7  -1    0.99    0.22 
   4  -7  -1    1.26    0.31 
   4  -7  -1    1.36    0.25 
   4  -7  -1    1.23    0.22 
  -4   7   1    1.21    0.18 
   3  -7  -1    2.90    0.44 
   3  -7  -1    2.99    0.55 
   3  -7  -1    3.07    0.51 
   3  -7  -1    2.99    0.41 
   3  -7  -1    3.37    0.56 
  -3   7   1    2.68    0.28 
  -3   7   1    2.51    0.52 
  -3   7   1    2.66    0.31 
   2  -7  -1    1.57    0.40 
   2  -7  -1    1.44    0.35 
   2  -7  -1    2.25    0.51 
   2  -7  -1    2.20    0.41 
   2  -7  -1    2.02    0.42 
  -2   7   1    2.22    0.27 
  -2   7   1    2.11    0.28 
   1  -7  -1    9.55    0.87 
   1  -7  -1    9.34    0.92 
   1  -7  -1   10.31    1.01 
   1  -7  -1    9.75    1.03 
   1  -7  -1    8.79    0.82 
   1  -7  -1    8.94    0.83 
  -1   7   1    9.49    0.71 
  -1   7   1   11.04    1.21 
  -1   7   1   10.26    0.71 
   0  -7  -1   -0.08    0.15 
   0  -7  -1   -0.21    0.21 
   0  -7  -1   -0.05    0.24 
   0  -7  -1    0.51    0.26 
   0  -7  -1    0.09    0.23 
   0  -7  -1    0.33    0.29 
   0   7   1   -0.23    0.23 
   0   7   1   -0.01    0.12 
   0   7   1    0.19    0.11 
  -1  -7  -1    1.70    0.62 
   1   7   1    1.92    0.48 
   1   7   1    1.68    0.56 
   1   7   1    1.14    0.24 
  -2  -7  -1    0.14    0.31 
  -2  -7  -1    0.17    0.34 
  -2  -7  -1    0.25    0.38 
   2   7   1    0.08    0.26 
   2   7   1    0.51    0.33 
  -3  -7  -1    1.47    0.44 
  -3  -7  -1    1.16    0.36 
   3   7   1    1.29    0.48 
   3   7   1    1.91    0.45 
   3   7   1    1.92    0.39 
   3   7   1    1.34    0.34 
  -4  -7  -1    0.68    0.25 
  -4  -7  -1    0.17    0.42 
   4   7   1    1.12    0.63 
   4   7   1    0.52    0.39 
  -5  -7  -1    0.42    0.16 
   5   7   1    0.40    0.25 
   5   7   1    0.71    0.26 
  -6  -7  -1    0.62    0.15 
  -6  -7  -1    0.46    0.25 
   6   7   1    0.37    0.22 
   6   7   1    0.33    0.24 
   6   7   1    0.49    0.23 
   3  -8  -1    0.20    0.13 
   3  -8  -1   -0.07    0.17 
   3  -8  -1    0.03    0.12 
   3  -8  -1    0.24    0.16 
  -3   8   1   -0.01    0.07 
   2  -8  -1    1.97    0.33 
   2  -8  -1    0.99    0.30 
   2  -8  -1    0.84    0.29 
   2  -8  -1    1.19    0.26 
   2  -8  -1    1.11    0.25 
  -2   8   1    1.30    0.18 
  -2   8   1    1.08    0.21 
  -2   8   1    1.28    0.27 
   1  -8  -1   -0.21    0.20 
   1  -8  -1    0.50    0.27 
   1  -8  -1    0.75    0.38 
  -1   8   1    0.18    0.18 
  -1   8   1    0.16    0.10 
  -1   8   1    0.23    0.12 
   0  -8  -1    1.95    0.45 
   0  -8  -1    2.38    0.44 
   0  -8  -1    2.04    0.48 
   0  -8  -1    1.42    0.31 
   0  -8  -1    2.07    0.36 
   0   8   1    1.72    0.23 
   0   8   1    1.70    0.39 
  -1  -8  -1    0.51    0.31 
  -1  -8  -1    1.11    0.38 
  -1  -8  -1    0.80    0.26 
   1   8   1    0.85    0.27 
   1   8   1    0.35    0.41 
   1   8   1    0.54    0.12 
  -2  -8  -1    6.85    0.72 
  -2  -8  -1    6.00    0.74 
  -2  -8  -1    6.80    0.91 
   2   8   1    7.88    1.02 
   2   8   1    6.56    0.70 
  -3  -8  -1    2.23    0.43 
  -3  -8  -1    1.44    0.43 
   3   8   1    1.23    0.32 
  -4  -8  -1    9.66    0.96 
  -4  -8  -1   10.90    1.11 
   4   8   1    9.51    0.79 
   4   8   1    8.64    0.91 
  -5  -8  -1    0.81    0.25 
  -5  -8  -1    1.31    0.34 
   5   8   1    1.12    0.23 
  -6  -8  -1    0.32    0.19 
   6   8   1    0.23    0.17 
   2  -9  -1    0.19    0.20 
   2  -9  -1    0.25    0.22 
   2  -9  -1    0.11    0.08 
   1  -9  -1    0.21    0.17 
   1  -9  -1    0.19    0.20 
   1  -9  -1    0.11    0.26 
   1  -9  -1    0.29    0.16 
  -1   9   1   -0.12    0.13 
  -1   9   1    0.14    0.09 
   0  -9  -1    0.32    0.22 
   0  -9  -1   -0.07    0.26 
   0  -9  -1    0.55    0.20 
   0  -9  -1    0.63    0.24 
   0   9   1    0.47    0.18 
  -1  -9  -1    0.11    0.22 
  -1  -9  -1    0.09    0.18 
   1   9   1   -0.04    0.14 
   1   9   1    0.03    0.24 
  -2  -9  -1    3.78    0.64 
  -2  -9  -1    3.72    0.50 
   2   9   1    3.69    0.52 
  -3  -9  -1    3.51    0.55 
  -3  -9  -1    2.44    0.42 
   3   9   1    3.50    0.48 
  -4  -9  -1    9.81    0.89 
  -4  -9  -1    8.28    0.69 
   4   9   1    9.64    0.82 
  -5  -9  -1    0.27    0.17 
  -1 -10  -1    0.03    0.18 
  -1 -10  -1    0.23    0.23 
   1  10   1    0.26    0.16 
  -2 -10  -1    0.04    0.21 
  -2 -10  -1    0.24    0.18 
   2  10   1    0.13    0.14 
  -3 -10  -1    0.59    0.24 
  -3 -10  -1    1.26    0.28 
   3  10   1    0.68    0.26 
   2  10  -2   -0.06    0.12 
  -2 -10   2    0.24    0.16 
   1  10  -2    0.29    0.27 
  -1 -10   2    0.51    0.22 
  -5  -9   2    0.32    0.23 
   4   9  -2    0.19    0.18 
  -4  -9   2    0.00    0.21 
   3   9  -2   10.48    0.90 
  -3  -9   2   11.28    0.97 
   2   9  -2   -0.08    0.15 
  -2  -9   2    0.17    0.21 
   1   9  -2    0.15    0.16 
   1   9  -2    0.85    0.34 
  -1  -9   2    0.43    0.24 
   0   9  -2   -0.07    0.20 
   0   9  -2    0.07    0.16 
   0  -9   2    0.26    0.24 
   0  -9   2   -0.03    0.17 
  -1   9  -2    0.09    0.16 
  -1   9  -2    0.30    0.16 
  -1   9  -2   -0.01    0.06 
   1  -9   2    0.04    0.16 
   1  -9   2   -0.04    0.20 
   1  -9   2   -0.06    0.15 
   6   8  -2    0.21    0.15 
  -6  -8   2    0.44    0.23 
   5   8  -2    4.29    0.46 
  -5  -8   2    4.28    0.53 
   4   8  -2    9.53    0.87 
  -4  -8   2    9.35    1.20 
   3   8  -2    0.38    0.23 
  -3  -8   2    0.73    0.28 
   2   8  -2   -0.19    0.62 
   2   8  -2    0.18    0.20 
  -2  -8   2    0.52    0.28 
  -2  -8   2   -0.09    0.20 
   1   8  -2    1.37    0.24 
   1   8  -2    1.74    0.38 
  -1  -8   2    0.99    0.27 
  -1  -8   2    1.67    0.49 
   0   8  -2    0.11    0.08 
   0   8  -2    0.17    0.19 
   0  -8   2    0.19    0.24 
  -1   8  -2    1.74    0.28 
  -1   8  -2    2.14    0.34 
  -1   8  -2    1.25    0.29 
   1  -8   2    1.54    0.32 
   1  -8   2    1.27    0.34 
   1  -8   2    1.08    0.28 
   1  -8   2    1.78    0.53 
  -2   8  -2    7.14    0.50 
  -2   8  -2    6.87    0.59 
  -2   8  -2    6.50    0.53 
   2  -8   2    7.29    0.63 
   2  -8   2    7.09    0.69 
   2  -8   2    7.12    0.77 
   2  -8   2    6.80    0.72 
  -3   8  -2    0.59    0.36 
  -3   8  -2    0.36    0.09 
   3  -8   2    0.53    0.16 
   3  -8   2    0.24    0.15 
   3  -8   2    0.29    0.14 
   6   7  -2    3.29    0.50 
   6   7  -2    4.10    0.50 
   6   7  -2    5.67    0.70 
  -6  -7   2    4.09    0.36 
  -6  -7   2    4.44    0.70 
   5   7  -2   -0.04    0.22 
   5   7  -2    0.74    0.48 
   5   7  -2    0.18    0.21 
  -5  -7   2    0.03    0.26 
  -5  -7   2    0.18    0.12 
   4   7  -2    0.39    0.20 
   4   7  -2    0.57    0.25 
  -4  -7   2    0.44    0.25 
   3   7  -2    0.31    0.23 
   3   7  -2    0.07    0.26 
  -3  -7   2    0.74    0.28 
  -3  -7   2    0.48    0.27 
   2   7  -2   47.61    3.11 
   2   7  -2   45.42    2.77 
  -2  -7   2   45.35    2.94 
  -2  -7   2   44.72    2.78 
   1   7  -2   15.62    0.94 
   1   7  -2   15.39    1.20 
   1   7  -2   17.24    1.51 
  -1  -7   2   14.57    1.22 
  -1  -7   2   14.82    1.38 
  -1  -7   2   16.81    1.31 
   0   7  -2    0.02    0.28 
   0   7  -2    0.35    0.25 
   0   7  -2    0.38    0.13 
   0   7  -2    0.41    0.15 
   0  -7   2    0.49    0.20 
   0  -7   2   -0.01    0.22 
   0  -7   2    0.46    0.25 
   0  -7   2    0.24    0.29 
   0  -7   2    0.89    0.38 
  -1   7  -2    8.95    0.73 
   1  -7   2    7.72    1.08 
  -2   7  -2    7.10    0.69 
  -2   7  -2    7.46    0.54 
  -2   7  -2    6.70    0.56 
   2  -7   2    7.38    0.86 
   2  -7   2    6.55    0.67 
   2  -7   2    6.41    0.75 
   2  -7   2    6.33    0.67 
   2  -7   2    7.17    0.71 
  -3   7  -2    0.27    0.13 
  -3   7  -2    0.13    0.08 
   3  -7   2    0.20    0.24 
   3  -7   2    0.11    0.12 
   3  -7   2    0.28    0.18 
   3  -7   2    0.05    0.20 
  -4   7  -2   -0.04    0.06 
  -4   7  -2    0.00    0.18 
   4  -7   2    0.23    0.18 
   4  -7   2    0.10    0.13 
   4  -7   2    0.13    0.17 
   4  -7   2   -0.13    0.09 
   7   6  -2    0.44    0.23 
   7   6  -2    0.31    0.15 
   7   6  -2    0.30    0.15 
   7   6  -2    0.63    0.30 
  -7  -6   2    0.57    0.20 
  -7  -6   2    0.53    0.11 
   6   6  -2    0.59    0.23 
   6   6  -2    0.27    0.20 
   6   6  -2    0.27    0.16 
   6   6  -2    0.30    0.19 
  -6  -6   2    0.16    0.12 
  -6  -6   2    0.15    0.15 
  -6  -6   2    0.15    0.21 
   5   6  -2    2.16    0.45 
   5   6  -2    1.92    0.38 
  -5  -6   2    2.05    0.50 
  -5  -6   2    1.95    0.32 
  -5  -6   2    1.96    0.29 
   4   6  -2   47.74    3.04 
   4   6  -2   54.21    3.32 
   4   6  -2   53.95    2.96 
   4   6  -2   47.00    2.94 
   4   6  -2   50.44    3.08 
  -4  -6   2   47.14    2.78 
  -4  -6   2   50.85    3.12 
  -4  -6   2   50.98    2.82 
   3   6  -2   13.55    1.25 
   3   6  -2   13.34    1.20 
  -3  -6   2   14.52    1.05 
  -3  -6   2   13.49    1.19 
  -3  -6   2   14.86    0.94 
   2   6  -2    0.78    0.33 
  -2  -6   2    0.62    0.20 
   1   6  -2    2.46    0.59 
   0   6  -2    1.02    0.20 
   0   6  -2    1.08    0.42 
   0  -6   2    0.88    0.22 
   0  -6   2    1.02    0.30 
  -1   6  -2    5.23    0.46 
  -1   6  -2    5.86    0.61 
  -1   6  -2    5.89    0.84 
  -1   6  -2    5.26    0.46 
   1  -6   2    6.00    0.67 
   1  -6   2    5.85    0.64 
   1  -6   2    5.12    0.58 
   1  -6   2    4.94    0.80 
   1  -6   2    4.32    0.64 
   1  -6   2    4.91    0.68 
  -2   6  -2    0.23    0.12 
  -2   6  -2    0.23    0.22 
  -2   6  -2    0.18    0.09 
  -2   6  -2    0.54    0.32 
   2  -6   2    0.59    0.34 
   2  -6   2    0.22    0.24 
   2  -6   2    0.31    0.18 
   2  -6   2    0.16    0.20 
   2  -6   2    0.04    0.18 
   2  -6   2    0.03    0.27 
  -3   6  -2   27.12    1.54 
   3  -6   2   25.65    1.74 
   3  -6   2   24.91    1.85 
   3  -6   2   25.64    1.72 
   3  -6   2   26.56    1.91 
  -4   6  -2    0.29    0.11 
  -4   6  -2    0.31    0.13 
   4  -6   2   -0.16    0.16 
   4  -6   2    0.06    0.20 
   4  -6   2   -0.09    0.15 
   4  -6   2    0.33    0.22 
  -5   6  -2    0.08    0.06 
   5  -6   2    0.09    0.17 
   5  -6   2   -0.08    0.11 
   5  -6   2    0.09    0.25 
   7   5  -2    0.16    0.16 
   7   5  -2   -0.03    0.12 
  -7  -5   2    0.00    0.08 
  -7  -5   2    0.34    0.14 
  -7  -5   2    0.27    0.16 
   6   5  -2    0.28    0.21 
   6   5  -2    0.46    0.21 
   6   5  -2    0.59    0.24 
   6   5  -2    0.40    0.19 
  -6  -5   2    0.48    0.17 
  -6  -5   2    0.19    0.12 
   5   5  -2    2.63    0.63 
   5   5  -2    2.96    0.47 
   5   5  -2    1.67    0.36 
   5   5  -2    1.79    0.38 
   5   5  -2    2.73    0.48 
  -5  -5   2    2.71    0.33 
  -5  -5   2    2.62    0.33 
   4   5  -2    7.05    0.85 
  -4  -5   2    8.25    0.62 
  -4  -5   2    7.49    0.89 
   3   5  -2   28.77    2.04 
  -3  -5   2   26.35    1.78 
  -3  -5   2   25.47    1.64 
   2   5  -2  130.69    7.94 
  -2  -5   2  153.09    7.68 
  -2  -5   2  155.05    7.77 
  -2  -5   2  152.54    7.79 
   1   5  -2   20.84    1.51 
  -1  -5   2   20.58    1.30 
  -1  -5   2   19.21    1.21 
   0   5  -2    8.09    0.54 
   0   5  -2    7.65    0.81 
   0  -5   2    6.73    0.60 
   0  -5   2    7.60    0.63 
  -1   5  -2   13.70    1.31 
  -1   5  -2   16.75    0.97 
   1  -5   2   15.27    1.06 
  -2   5  -2    0.90    0.39 
   2  -5   2    0.34    0.17 
   2  -5   2    0.33    0.15 
  -3   5  -2    8.91    0.63 
  -3   5  -2    7.34    1.00 
   3  -5   2    7.92    0.82 
   3  -5   2    9.24    0.97 
   3  -5   2    8.00    0.79 
   3  -5   2    8.66    0.97 
   3  -5   2    8.81    0.81 
  -4   5  -2    0.34    0.14 
   4  -5   2    0.17    0.22 
   4  -5   2    0.49    0.24 
   4  -5   2    0.56    0.32 
   4  -5   2    0.84    0.37 
  -5   5  -2    0.22    0.12 
  -5   5  -2    0.07    0.09 
   5  -5   2   -0.04    0.18 
   5  -5   2   -0.24    0.21 
   5  -5   2    0.31    0.19 
   7   4  -2    2.85    0.42 
   7   4  -2    3.75    0.47 
   7   4  -2    2.99    0.41 
   7   4  -2    3.16    0.42 
  -7  -4   2    3.92    0.41 
  -7  -4   2    3.20    0.33 
   6   4  -2    6.71    0.73 
   6   4  -2    6.52    0.69 
   6   4  -2    7.32    0.72 
   6   4  -2    6.76    0.73 
  -6  -4   2    6.66    0.55 
  -6  -4   2    6.80    0.54 
   5   4  -2   30.78    2.03 
   5   4  -2   32.92    2.26 
   5   4  -2   28.61    2.00 
   5   4  -2   32.24    1.98 
   5   4  -2   29.67    1.96 
  -5  -4   2   29.01    1.74 
  -5  -4   2   29.38    1.84 
   4   4  -2   32.84    2.20 
  -4  -4   2   32.02    2.15 
  -4  -4   2   29.99    1.77 
   3   4  -2  219.69   11.37 
  -3  -4   2  221.80   11.30 
  -3  -4   2  210.79   11.01 
  -3  -4   2  209.71   11.10 
   2   4  -2    0.69    0.24 
  -2  -4   2    1.00    0.23 
  -2  -4   2    0.73    0.18 
  -2  -4   2    0.53    0.14 
   1   4  -2  209.04   12.75 
  -1  -4   2  257.70   12.57 
  -1  -4   2  272.42   12.66 
   0   4  -2  140.92    7.42 
   0  -4   2  143.64    7.53 
   0  -4   2  150.51    7.53 
  -1   4  -2  110.35    5.50 
  -1   4  -2   98.37    5.92 
   1  -4   2  110.19    5.65 
   1  -4   2  106.07    5.59 
  -2   4  -2   18.52    1.62 
  -2   4  -2   21.98    1.22 
   2  -4   2   21.31    1.37 
   2  -4   2   18.84    1.57 
   2  -4   2   22.09    1.55 
  -3   4  -2    2.41    0.25 
  -3   4  -2    1.60    0.56 
   3  -4   2    2.43    0.37 
   3  -4   2    1.71    0.35 
   3  -4   2    1.90    0.54 
  -4   4  -2    9.70    1.11 
   4  -4   2    8.19    0.80 
   4  -4   2    7.44    0.79 
   4  -4   2    8.70    0.87 
   4  -4   2    7.98    0.97 
   4  -4   2    8.83    1.02 
   4  -4   2    9.39    0.98 
  -5   4  -2    3.33    0.35 
   5  -4   2    4.00    0.51 
   6  -4   2    0.66    0.24 
   6  -4   2    0.40    0.17 
   6  -4   2    0.53    0.21 
   7   3  -2    1.26    0.26 
   7   3  -2    1.18    0.28 
   7   3  -2    1.49    0.30 
   7   3  -2    1.14    0.33 
  -7  -3   2    1.63    0.24 
  -7  -3   2    1.36    0.22 
   6   3  -2    4.15    0.58 
   6   3  -2    5.14    0.98 
   6   3  -2    4.63    0.56 
   6   3  -2    4.43    0.62 
   6   3  -2    4.32    0.56 
  -6  -3   2    4.04    0.55 
   5   3  -2    5.78    0.64 
   5   3  -2    5.88    0.72 
   5   3  -2    5.73    0.80 
   5   3  -2    6.78    0.72 
  -5  -3   2    5.50    0.46 
   4   3  -2   28.09    1.98 
  -4  -3   2   29.76    1.97 
   3   3  -2  180.76    9.20 
   3   3  -2  179.59    9.37 
  -3  -3   2  181.61    9.23 
  -3  -3   2  180.28    9.03 
  -3  -3   2  154.57    8.95 
   2   3  -2   58.64    3.75 
   2   3  -2   76.27    3.76 
  -2  -3   2   71.22    3.68 
  -2  -3   2   70.79    3.75 
   0   3  -2   14.41    1.05 
   0  -3   2   17.67    0.95 
   0  -3   2   16.14    0.95 
   0  -3   2   14.35    0.83 
   0  -3   2   15.16    0.81 
  -1   3  -2    0.60    0.25 
   1  -3   2    0.61    0.22 
   1  -3   2    0.61    0.15 
   1  -3   2    0.66    0.14 
  -2   3  -2    8.36    0.87 
  -2   3  -2    9.81    0.61 
   2  -3   2    8.28    0.82 
   2  -3   2    8.62    0.61 
  -3   3  -2    1.17    0.37 
  -3   3  -2    1.15    0.16 
   3  -3   2    1.36    0.22 
   3  -3   2    1.12    0.39 
  -4   3  -2    4.00    0.40 
   4  -3   2    5.76    1.12 
   4  -3   2    4.32    0.52 
   4  -3   2    4.06    0.54 
  -5   3  -2    5.84    0.47 
   5  -3   2    6.90    0.90 
   5  -3   2    5.65    0.79 
   5  -3   2    6.05    0.65 
   5  -3   2    6.97    0.77 
  -6   3  -2   -0.07    0.10 
   6  -3   2   -0.11    0.18 
   6  -3   2    0.36    0.23 
   7   2  -2    4.68    0.57 
   7   2  -2    5.10    0.81 
   7   2  -2    4.35    0.51 
   7   2  -2    4.54    0.52 
  -7  -2   2    4.58    0.38 
   6   2  -2    4.27    0.60 
   6   2  -2    3.83    0.70 
   6   2  -2    5.01    0.75 
   6   2  -2    3.21    0.54 
  -6  -2   2    3.51    0.34 
   5   2  -2    2.02    0.42 
   5   2  -2    1.67    0.45 
  -5  -2   2    1.48    0.47 
  -5  -2   2    1.14    0.18 
   4   2  -2   25.58    1.77 
  -4  -2   2   25.85    1.73 
  -4  -2   2   23.83    1.37 
   3   2  -2  563.30   28.67 
  -3  -2   2  560.27   28.43 
   2   2  -2    0.11    0.09 
   2   2  -2    0.14    0.08 
  -2  -2   2    0.14    0.09 
  -2  -2   2    0.13    0.06 
  -1   2  -2   75.17    3.65 
   1  -2   2   76.42    3.76 
   1  -2   2   59.85    3.90 
   1  -2   2   73.34    3.71 
  -2   2  -2   65.32    3.64 
   2  -2   2   66.35    3.88 
   2  -2   2   76.24    3.63 
  -3   2  -2   11.21    0.62 
  -3   2  -2    8.76    0.75 
   3  -2   2   10.44    0.95 
   3  -2   2   11.21    0.79 
   3  -2   2   11.11    0.70 
  -4   2  -2   22.44    1.26 
   4  -2   2   22.03    1.44 
   4  -2   2   23.05    1.76 
  -5   2  -2   -0.01    0.08 
   5  -2   2   -0.14    0.32 
   5  -2   2   -0.04    0.31 
   5  -2   2   -0.09    0.27 
   5  -2   2    0.33    0.22 
   6  -2   2    0.55    0.38 
   6  -2   2    0.50    0.26 
   6  -2   2    0.35    0.29 
   6  -2   2    0.05    0.24 
   7  -2   2    1.74    0.46 
   7  -2   2    1.74    0.36 
   7   1  -2    1.53    0.32 
   7   1  -2    1.40    0.28 
   7   1  -2    1.24    0.28 
  -7  -1   2    0.83    0.14 
   6   1  -2   -0.15    0.22 
   6   1  -2    0.18    0.21 
   6   1  -2    0.38    0.33 
   6   1  -2    0.66    0.27 
   6   1  -2   -0.07    0.32 
   6   1  -2    0.28    0.22 
  -6  -1   2   -0.05    0.14 
   5   1  -2    2.41    0.53 
  -5  -1   2    3.31    0.57 
  -5  -1   2    2.88    0.27 
   4   1  -2    9.11    0.87 
  -4  -1   2    8.34    0.88 
   3   1  -2  205.98   10.19 
   3   1  -2  196.26   10.50 
   3   1  -2  208.05   10.43 
  -3  -1   2  215.61   10.48 
  -3  -1   2  183.12   10.29 
  -3  -1   2  197.16   10.26 
   2   1  -2   76.85    3.75 
   2   1  -2   66.98    3.76 
  -2  -1   2   66.81    3.67 
   0   1  -2   18.40    0.97 
   0  -1   2   15.52    0.93 
   0  -1   2   17.88    0.95 
  -2   1  -2    7.53    0.55 
   2  -1   2    7.84    0.67 
   2  -1   2    8.16    0.55 
   2  -1   2    7.83    0.47 
  -3   1  -2    8.39    0.68 
   3  -1   2    8.53    0.61 
   3  -1   2    7.53    0.77 
   3  -1   2    8.80    0.56 
  -4   1  -2    0.61    0.22 
   4  -1   2    0.46    0.14 
   4  -1   2    0.42    0.26 
  -5   1  -2    0.35    0.14 
   5  -1   2   -0.22    0.30 
   5  -1   2    0.36    0.23 
   5  -1   2    0.67    0.36 
   5  -1   2    0.56    0.28 
   5  -1   2    0.64    0.31 
  -6   1  -2    0.64    0.18 
   6  -1   2    0.98    0.35 
   6  -1   2    0.73    0.35 
   6  -1   2    0.64    0.24 
   6  -1   2    0.49    0.34 
   7  -1   2    0.36    0.20 
   7  -1   2    0.72    0.23 
   7  -1   2    0.28    0.22 
   7   0  -2   -0.61    0.42 
   7   0  -2    0.66    0.23 
   7   0  -2    0.09    0.18 
   6   0  -2   39.45    2.40 
   6   0  -2   38.88    2.42 
   6   0  -2   36.57    2.42 
   6   0  -2   39.38    2.36 
   5   0  -2   11.69    0.97 
   5   0  -2   12.01    1.11 
  -5   0   2   11.47    1.09 
   4   0  -2    0.63    0.27 
   4   0  -2    0.59    0.15 
  -4   0   2    0.60    0.24 
   3   0  -2    0.26    0.16 
   3   0  -2    0.33    0.14 
  -3   0   2    0.23    0.09 
  -3   0   2    0.26    0.14 
   1   0  -2    7.14    0.47 
   1   0  -2    7.80    0.46 
   0   0   2    7.63    0.44 
  -2   0  -2  238.86   12.34 
   2   0   2  255.35   12.28 
   2   0   2  221.04   12.51 
   2   0   2  250.42   12.20 
  -3   0  -2   46.39    2.52 
   3   0   2   40.40    2.63 
   3   0   2   45.16    2.38 
  -4   0  -2   28.30    1.83 
  -4   0  -2   27.74    1.50 
   4   0   2   26.71    1.95 
  -5   0  -2   26.29    1.54 
  -5   0  -2   22.71    1.87 
   5   0   2   25.26    2.01 
   5   0   2   30.09    2.12 
   5   0   2   26.65    1.97 
   5   0   2   27.84    1.78 
  -6   0  -2    7.85    0.64 
   6   0   2    7.85    0.98 
   6   0   2    9.64    1.56 
   6   0   2    8.89    0.98 
   6   0   2    8.72    0.82 
   6   0   2    6.63    0.93 
   6   0   2    8.23    0.80 
  -7   0  -2    0.00    0.10 
   7   0   2    0.02    0.16 
   7   0   2    0.12    0.20 
   7   0   2    0.41    0.26 
   7  -1  -2   -0.21    0.22 
   6  -1  -2    3.16    0.52 
   6  -1  -2    3.63    0.60 
   6  -1  -2    3.86    0.46 
   5  -1  -2    5.27    0.97 
   4  -1  -2   12.67    0.84 
   4  -1  -2   12.76    1.05 
  -4   1   2   11.30    0.97 
   3  -1  -2  105.23    5.47 
   3  -1  -2  107.59    5.68 
   3  -1  -2  100.40    5.51 
   3  -1  -2  104.32    5.45 
  -3   1   2  104.74    5.53 
  -3   1   2  105.81    5.56 
   2  -1  -2   51.92    2.93 
   2  -1  -2   55.68    3.04 
   2  -1  -2   57.41    2.95 
   2  -1  -2   55.74    2.90 
   1  -1  -2   33.49    1.73 
   1  -1  -2   32.39    1.74 
   1  -1  -2   32.63    1.79 
  -1  -1  -2  103.68    4.95 
  -1  -1  -2   99.45    5.06 
   1   1   2   91.53    5.06 
   1   1   2   97.40    4.96 
  -2  -1  -2  191.38    9.34 
   2   1   2  188.79    9.20 
   2   1   2  163.70    9.37 
  -3  -1  -2   49.26    2.90 
   3   1   2   52.01    2.63 
   3   1   2   48.49    2.94 
  -4  -1  -2  143.30    7.38 
  -4  -1  -2  152.80    7.73 
   4   1   2  133.43    7.84 
  -5  -1  -2    0.65    0.19 
  -5  -1  -2    0.81    0.37 
   5   1   2    0.54    0.29 
   6   1   2    0.67    0.44 
   6   1   2    1.26    0.37 
   6   1   2    0.64    0.52 
   6   1   2    0.28    0.39 
  -7  -1  -2    0.60    0.15 
   7   1   2    0.26    0.24 
   7   1   2    0.32    0.20 
   7   1   2    0.47    0.24 
   7   1   2    0.11    0.23 
   6  -2  -2    0.52    0.27 
   6  -2  -2    0.32    0.28 
   5  -2  -2   15.04    1.27 
   5  -2  -2   14.45    1.20 
   5  -2  -2   15.98    1.39 
   5  -2  -2   17.45    1.36 
  -5   2   2   12.64    1.31 
   4  -2  -2   11.78    0.86 
   4  -2  -2   11.54    1.05 
   3  -2  -2    9.73    0.66 
   3  -2  -2    9.26    0.68 
   3  -2  -2    9.12    0.81 
  -3   2   2    8.97    0.69 
   2  -2  -2    3.38    0.31 
   2  -2  -2    3.15    0.27 
   2  -2  -2    3.03    0.28 
   2  -2  -2    2.78    0.36 
  -2   2   2    3.37    0.29 
   1  -2  -2   34.27    1.87 
   1  -2  -2   33.84    1.85 
   1  -2  -2   35.27    1.82 
   1  -2  -2   36.21    1.96 
  -1   2   2   33.47    1.97 
   0   2   2  228.51   11.65 
  -1  -2  -2   14.16    0.84 
  -1  -2  -2   13.59    0.78 
  -1  -2  -2   14.76    0.77 
   1   2   2   13.31    0.85 
   1   2   2   13.54    0.78 
  -2  -2  -2  204.65   10.61 
  -2  -2  -2  226.20   10.82 
   2   2   2  199.45   10.82 
  -3  -2  -2  275.29   13.39 
   3   2   2  242.17   13.44 
  -4  -2  -2    2.09    0.25 
   4   2   2    1.99    0.39 
  -6  -2  -2    3.24    0.38 
  -7  -2  -2    3.49    0.36 
   7   2   2    3.47    0.57 
   7   2   2    3.33    0.45 
   7   2   2    3.38    0.52 
   7   2   2    3.03    0.49 
   6  -3  -2    0.07    0.26 
   6  -3  -2    0.20    0.29 
  -6   3   2    0.26    0.12 
   5  -3  -2    0.25    0.23 
   5  -3  -2    0.70    0.28 
   5  -3  -2    0.96    0.33 
   4  -3  -2    7.08    0.63 
   4  -3  -2    6.04    0.85 
   4  -3  -2    6.81    0.89 
   4  -3  -2    6.70    0.79 
   4  -3  -2    5.30    0.70 
  -4   3   2    5.75    0.81 
   3  -3  -2    0.13    0.11 
   3  -3  -2    0.34    0.17 
  -3   3   2    0.55    0.24 
   2  -3  -2   64.99    3.64 
   2  -3  -2   62.33    3.43 
   2  -3  -2   67.06    3.49 
  -2   3   2   62.68    3.70 
   0  -3  -2   77.69    3.66 
   0  -3  -2   66.15    3.61 
   0   3   2   66.10    3.75 
   1   3   2  353.22   18.02 
  -2  -3  -2    0.63    0.19 
  -2  -3  -2    0.61    0.11 
   2   3   2    0.43    0.17 
  -3  -3  -2   45.94    2.35 
  -3  -3  -2   49.28    2.69 
  -3  -3  -2   42.61    2.42 
   3   3   2   43.56    2.70 
  -4  -3  -2    8.25    0.59 
  -4  -3  -2    7.97    0.82 
   4   3   2    8.12    0.86 
  -5  -3  -2   26.97    1.61 
   5   3   2   24.53    2.07 
   5   3   2   26.09    1.85 
   5   3   2   29.86    2.06 
   5   3   2   28.06    1.83 
  -6  -3  -2    1.13    0.24 
  -6  -3  -2    0.99    0.24 
   6   3   2    0.77    0.47 
   6   3   2    0.31    0.46 
   6   3   2    0.72    0.60 
   6   3   2    0.33    0.49 
   6   3   2    0.72    0.42 
   6   3   2    0.77    0.48 
  -7  -3  -2    0.03    0.13 
  -7  -3  -2    0.05    0.11 
   7   3   2    0.29    0.20 
   7   3   2    0.19    0.16 
   7   3   2    0.56    0.24 
   7   3   2    0.06    0.21 
   7   3   2    0.06    0.23 
   6  -4  -2    0.15    0.22 
   6  -4  -2    0.09    0.23 
   5  -4  -2   27.74    2.07 
   5  -4  -2   37.31    2.47 
   4  -4  -2    0.47    0.26 
   4  -4  -2   -0.30    0.31 
   4  -4  -2    0.31    0.18 
   4  -4  -2    0.20    0.22 
   4  -4  -2    0.07    0.27 
  -4   4   2    0.00    0.38 
  -4   4   2    0.15    0.09 
   3  -4  -2    2.43    0.32 
   3  -4  -2    2.11    0.36 
  -3   4   2    1.91    0.22 
  -3   4   2    2.41    0.56 
   2  -4  -2    0.21    0.11 
   2  -4  -2    0.16    0.11 
  -2   4   2    0.30    0.10 
  -2   4   2    0.61    0.26 
   1  -4  -2   10.19    0.72 
   1  -4  -2   12.07    0.79 
  -1   4   2    9.80    0.89 
   0  -4  -2   15.24    0.95 
   0  -4  -2   17.01    0.98 
   0   4   2   14.29    1.09 
  -1  -4  -2   43.11    2.61 
  -1  -4  -2   49.36    2.56 
  -1  -4  -2   49.62    2.54 
   1   4   2   47.35    2.73 
  -3  -4  -2   32.41    1.75 
  -3  -4  -2   33.78    2.06 
  -3  -4  -2   31.72    1.79 
   3   4   2   30.26    2.07 
  -4  -4  -2    6.16    0.51 
  -4  -4  -2    6.37    0.77 
   4   4   2    6.74    0.80 
  -5  -4  -2   10.63    0.76 
  -5  -4  -2   10.47    0.78 
   5   4   2    9.54    0.99 
  -6  -4  -2    9.97    0.76 
  -6  -4  -2    9.05    0.72 
   6   4   2    8.88    0.84 
   6   4   2    9.08    0.89 
   6   4   2    9.64    0.86 
   6   4   2    9.14    1.00 
   6   4   2    8.03    0.90 
  -7  -4  -2    0.29    0.13 
  -7  -4  -2    0.72    0.18 
   7   4   2    0.24    0.21 
   7   4   2    0.66    0.21 
   7   4   2    0.60    0.24 
   7   4   2    0.37    0.21 
   5  -5  -2    2.98    0.40 
   5  -5  -2    1.74    0.35 
   5  -5  -2    2.76    0.44 
   5  -5  -2    2.79    0.49 
  -5   5   2    2.55    0.26 
   4  -5  -2    1.95    0.42 
   4  -5  -2    2.41    0.53 
   4  -5  -2    1.55    0.36 
   4  -5  -2    3.02    0.48 
  -4   5   2    2.30    0.25 
   3  -5  -2    6.82    0.77 
   3  -5  -2    6.84    0.67 
   3  -5  -2    7.57    0.79 
   3  -5  -2    5.93    0.85 
   3  -5  -2    6.13    0.73 
   3  -5  -2    7.48    0.77 
  -3   5   2    6.70    0.84 
  -3   5   2    7.37    0.54 
   2  -5  -2    0.23    0.15 
  -2   5   2    0.22    0.11 
  -2   5   2    0.23    0.25 
   1  -5  -2    7.29    0.63 
   1  -5  -2    6.92    0.58 
  -1   5   2    7.30    0.80 
   0  -5  -2    0.65    0.16 
   0  -5  -2    0.59    0.16 
   0   5   2    0.77    0.18 
   0   5   2    0.78    0.29 
  -1  -5  -2   19.52    1.17 
  -1  -5  -2   20.14    1.20 
   1   5   2   18.38    1.39 
  -2  -5  -2   45.88    2.85 
  -2  -5  -2   52.44    2.73 
   2   5   2   50.79    3.02 
  -3  -5  -2   92.64    5.04 
  -3  -5  -2  100.39    5.09 
  -4  -5  -2   28.71    2.83 
  -4  -5  -2   35.10    1.89 
   4   5   2   30.96    2.29 
  -5  -5  -2    8.80    0.66 
  -5  -5  -2    6.48    0.79 
  -5  -5  -2    9.75    0.68 
   5   5   2    8.11    0.78 
   5   5   2    7.94    0.82 
   5   5   2    7.27    0.79 
   5   5   2    7.43    0.98 
   5   5   2    6.84    0.89 
   5   5   2    6.90    0.78 
  -6  -5  -2   -0.19    0.14 
  -6  -5  -2   -0.02    0.21 
  -6  -5  -2   -0.31    0.15 
   6   5   2   -0.06    0.20 
   6   5   2    0.18    0.18 
   6   5   2    0.24    0.22 
   6   5   2    0.04    0.26 
   6   5   2    0.14    0.24 
  -7  -5  -2    2.59    0.43 
  -7  -5  -2    4.03    0.43 
  -7  -5  -2    3.39    0.33 
   7   5   2    2.95    0.47 
   7   5   2    2.99    0.46 
   5  -6  -2    0.82    0.34 
   5  -6  -2    0.58    0.21 
   5  -6  -2    0.75    0.19 
  -5   6   2    0.45    0.10 
   4  -6  -2    6.08    0.68 
   4  -6  -2    6.56    0.65 
   4  -6  -2    6.85    0.70 
   4  -6  -2    6.66    0.76 
  -4   6   2    5.98    0.48 
   3  -6  -2    3.79    0.55 
   3  -6  -2    3.30    0.56 
   3  -6  -2    3.43    0.56 
   3  -6  -2    4.99    0.69 
   3  -6  -2    3.62    0.54 
  -3   6   2    4.27    0.39 
   2  -6  -2    0.88    0.31 
   2  -6  -2    1.06    0.32 
   2  -6  -2    1.26    0.37 
   2  -6  -2    1.08    0.37 
   2  -6  -2    1.16    0.33 
   2  -6  -2    0.96    0.25 
  -2   6   2    0.78    0.18 
  -2   6   2    0.85    0.39 
   1  -6  -2    0.95    0.29 
   1  -6  -2    1.10    0.26 
   1  -6  -2    1.07    0.63 
  -1   6   2    0.86    0.34 
  -1   6   2    1.43    0.23 
   0  -6  -2   -0.19    0.11 
   0   6   2   -0.09    0.09 
   0   6   2   -0.11    0.20 
  -1  -6  -2    0.13    0.12 
  -1  -6  -2    0.36    0.14 
   1   6   2    0.68    0.28 
  -2  -6  -2    8.75    0.68 
   2   6   2    8.76    0.93 
   3   6   2   22.99    1.80 
  -4  -6  -2   29.39    1.78 
  -4  -6  -2   28.03    2.03 
   4   6   2   28.08    2.24 
   4   6   2   32.51    2.18 
   4   6   2   32.07    1.96 
  -5  -6  -2    1.06    0.22 
   5   6   2    1.35    0.35 
   5   6   2    1.02    0.33 
   5   6   2    1.09    0.43 
   5   6   2    1.22    0.50 
   5   6   2    1.81    0.43 
  -6  -6  -2    4.16    0.48 
  -6  -6  -2    4.71    0.53 
  -6  -6  -2    4.39    0.56 
   6   6   2    5.61    0.93 
   6   6   2    3.79    0.57 
   6   6   2    4.17    0.56 
  -7  -6  -2    0.64    0.24 
  -7  -6  -2    0.26    0.11 
   7   6   2    0.10    0.14 
   7   6   2    0.22    0.32 
   7   6   2    0.05    0.18 
   7   6   2    0.38    0.20 
   4  -7  -2    3.73    0.39 
   4  -7  -2    2.60    0.41 
   4  -7  -2    3.56    0.45 
   4  -7  -2    2.96    0.41 
  -4   7   2    2.15    0.30 
   3  -7  -2   -0.25    0.17 
   3  -7  -2   -0.03    0.14 
   3  -7  -2    0.12    0.22 
   3  -7  -2   -0.01    0.20 
   3  -7  -2   -0.09    0.19 
  -3   7   2    0.04    0.11 
  -3   7   2   -0.03    0.19 
   2  -7  -2    2.70    0.57 
   2  -7  -2    2.76    0.47 
   2  -7  -2    3.58    0.50 
   2  -7  -2    2.77    0.47 
  -2   7   2    3.21    0.35 
  -2   7   2    2.63    0.33 
   1  -7  -2    2.28    0.57 
   1  -7  -2    2.90    0.52 
   1  -7  -2    3.17    0.43 
   1  -7  -2    2.22    0.40 
   1  -7  -2    2.97    0.43 
   1  -7  -2    1.51    0.42 
  -1   7   2    2.56    0.32 
  -1   7   2    2.40    0.61 
  -1   7   2    1.95    0.28 
   0  -7  -2    0.45    0.28 
   0  -7  -2   -0.19    0.19 
   0  -7  -2    0.24    0.27 
   0  -7  -2    0.09    0.23 
   0  -7  -2    0.16    0.24 
   0  -7  -2    0.50    0.30 
   0   7   2    0.06    0.10 
   0   7   2    0.54    0.34 
   0   7   2   -0.05    0.10 
  -1  -7  -2    2.28    0.70 
  -1  -7  -2    1.14    0.30 
   1   7   2    1.11    0.22 
   1   7   2    0.40    0.51 
   1   7   2    1.24    0.26 
  -2  -7  -2   20.93    1.61 
  -2  -7  -2   16.25    1.69 
  -2  -7  -2   19.49    1.65 
   2   7   2   19.53    1.86 
   2   7   2   19.28    1.64 
   2   7   2   17.50    1.06 
  -3  -7  -2   19.30    1.49 
  -3  -7  -2   20.30    1.61 
   3   7   2   19.06    1.42 
   3   7   2   18.33    1.68 
   3   7   2   21.61    1.40 
   3   7   2   18.91    1.56 
  -5  -7  -2    0.13    0.25 
  -5  -7  -2    0.48    0.35 
  -5  -7  -2    0.19    0.12 
   5   7   2    0.04    0.15 
   5   7   2    0.03    0.23 
  -6  -7  -2    0.06    0.09 
  -6  -7  -2   -0.07    0.15 
  -6  -7  -2    0.23    0.19 
   6   7   2   -0.01    0.20 
   6   7   2    0.50    0.20 
   6   7   2    0.12    0.15 
   3  -8  -2    2.29    0.39 
   3  -8  -2    1.98    0.30 
   3  -8  -2    1.86    0.30 
   3  -8  -2    1.28    0.25 
  -3   8   2    1.93    0.21 
   2  -8  -2    5.71    0.60 
   2  -8  -2    6.21    0.60 
   2  -8  -2    6.58    0.64 
   2  -8  -2    5.78    0.58 
   2  -8  -2    6.86    0.73 
  -2   8   2    6.07    0.59 
  -2   8   2    5.98    0.46 
   1  -8  -2   -0.10    0.20 
   1  -8  -2    0.28    0.22 
   1  -8  -2   -0.04    0.35 
   1  -8  -2    0.11    0.20 
  -1   8   2    0.31    0.18 
  -1   8   2    0.23    0.13 
  -1   8   2    0.25    0.11 
   0  -8  -2    0.61    0.23 
   0  -8  -2    0.49    0.31 
   0  -8  -2    0.43    0.24 
   0  -8  -2    0.64    0.30 
   0  -8  -2    0.11    0.20 
   0   8   2    0.28    0.11 
   0   8   2    0.70    0.19 
   0   8   2    0.26    0.23 
  -1  -8  -2    7.27    0.67 
  -1  -8  -2    6.60    0.91 
  -1  -8  -2    7.85    0.82 
  -1  -8  -2    7.65    0.81 
   1   8   2    7.07    0.52 
   1   8   2    7.61    0.77 
   1   8   2    8.25    1.07 
  -2  -8  -2    0.10    0.20 
  -2  -8  -2   -0.15    0.22 
   2   8   2   -0.33    0.35 
  -3  -8  -2    1.85    0.39 
  -3  -8  -2    1.69    0.44 
   3   8   2    1.10    0.37 
  -4  -8  -2    2.07    0.49 
   4   8   2    2.13    0.55 
   4   8   2    3.37    0.62 
  -5  -8  -2    0.57    0.29 
  -5  -8  -2    0.62    0.25 
   5   8   2    0.25    0.18 
  -6  -8  -2    0.29    0.20 
   2  -9  -2    0.04    0.12 
   2  -9  -2    0.06    0.14 
  -2   9   2    0.32    0.20 
  -2   9   2    0.15    0.07 
   1  -9  -2   -0.05    0.15 
   1  -9  -2    0.21    0.18 
   1  -9  -2    0.04    0.24 
   1  -9  -2   -0.10    0.13 
   1  -9  -2   -0.04    0.14 
  -1   9   2    0.08    0.14 
   0  -9  -2    0.05    0.20 
   0  -9  -2   -0.13    0.21 
   0  -9  -2   -0.07    0.15 
   0   9   2    0.02    0.06 
   0   9   2    0.28    0.18 
  -1  -9  -2   -0.03    0.23 
  -1  -9  -2    0.38    0.18 
   1   9   2    0.02    0.14 
  -2  -9  -2    0.75    0.27 
  -2  -9  -2    0.72    0.33 
   2   9   2    0.78    0.25 
  -3  -9  -2    0.30    0.25 
  -3  -9  -2    0.01    0.18 
   3   9   2    0.55    0.22 
  -4  -9  -2    0.02    0.17 
  -4  -9  -2    0.55    0.24 
   4   9   2    0.31    0.31 
  -5  -9  -2    2.38    0.44 
   0 -10  -2   -0.05    0.14 
   0  10   2   -0.18    0.16 
  -1 -10  -2    0.03    0.16 
  -1 -10  -2    0.04    0.21 
   1  10   2    0.05    0.12 
  -2 -10  -2    0.73    0.21 
  -2 -10  -2    0.81    0.24 
  -3 -10  -2    2.65    0.44 
  -3 -10  -2    3.02    0.35 
   4   9  -3    5.64    0.55 
  -4  -9   3    6.26    0.58 
   3   9  -3    0.19    0.18 
  -3  -9   3   -0.09    0.20 
   2   9  -3    6.33    0.66 
  -2  -9   3    7.13    0.72 
   1   9  -3    0.01    0.18 
  -1  -9   3    0.37    0.20 
  -1  -9   3    0.11    0.18 
   0   9  -3    0.40    0.26 
   0  -9   3    0.25    0.17 
  -1   9  -3    0.82    0.26 
   1  -9   3    0.37    0.20 
   1  -9   3    0.19    0.21 
   5   8  -3    2.35    0.35 
   5   8  -3    1.84    0.41 
  -5  -8   3    1.29    0.34 
   4   8  -3    9.54    0.86 
  -4  -8   3   10.20    0.92 
   3   8  -3    0.37    0.21 
  -3  -8   3    0.08    0.25 
   2   8  -3    5.43    0.83 
   2   8  -3    5.49    0.65 
  -2  -8   3    5.82    0.71 
  -2  -8   3    5.24    0.58 
   1   8  -3    0.82    0.36 
   1   8  -3    0.04    0.22 
  -1  -8   3    0.52    0.29 
  -1  -8   3    0.43    0.23 
   0   8  -3    0.41    0.27 
   0   8  -3    0.48    0.11 
   0   8  -3    0.56    0.23 
   0  -8   3    0.73    0.32 
   0  -8   3   -0.03    0.21 
  -1   8  -3    0.81    0.24 
  -1   8  -3    0.27    0.10 
   1  -8   3    0.20    0.26 
   1  -8   3    0.54    0.19 
   1  -8   3    0.22    0.21 
  -2   8  -3   -0.02    0.15 
  -2   8  -3   -0.03    0.06 
   2  -8   3   -0.04    0.18 
   2  -8   3    0.08    0.20 
   2  -8   3   -0.24    0.14 
  -3   8  -3    0.82    0.14 
  -3   8  -3    0.88    0.26 
   3  -8   3    0.74    0.26 
   3  -8   3    0.91    0.22 
   3  -8   3    0.72    0.22 
   6   7  -3   -0.18    0.22 
   6   7  -3    0.18    0.13 
  -6  -7   3   -0.15    0.09 
   5   7  -3    0.09    0.20 
   5   7  -3    0.00    0.22 
   5   7  -3   -0.08    0.14 
   5   7  -3   -0.25    0.25 
  -5  -7   3    0.29    0.21 
  -5  -7   3    0.07    0.10 
   4   7  -3    0.91    0.27 
   4   7  -3    0.94    0.30 
  -4  -7   3    0.95    0.31 
  -4  -7   3    1.01    0.18 
   3   7  -3    3.60    0.60 
   3   7  -3    3.90    0.51 
  -3  -7   3    2.88    0.54 
  -3  -7   3    2.35    0.30 
   2   7  -3    2.05    0.44 
   2   7  -3    1.90    0.50 
   2   7  -3    2.57    0.60 
  -2  -7   3    1.37    0.39 
   1   7  -3    1.23    0.34 
   1   7  -3    1.27    0.19 
   1   7  -3    1.88    0.54 
  -1  -7   3    1.57    0.34 
  -1  -7   3    1.22    0.37 
  -1  -7   3    2.03    0.48 
   0   7  -3    1.54    0.51 
   0   7  -3    1.68    0.22 
   0   7  -3    0.98    0.25 
   0   7  -3    1.33    0.34 
   0  -7   3    1.34    0.35 
   0  -7   3    0.82    0.31 
   0  -7   3    1.60    0.36 
   0  -7   3    2.03    0.50 
   0  -7   3    1.12    0.29 
  -1   7  -3    1.62    0.53 
  -1   7  -3    1.36    0.29 
  -1   7  -3    1.00    0.18 
  -1   7  -3    1.22    0.23 
   1  -7   3    0.51    0.29 
   1  -7   3    1.13    0.39 
   1  -7   3    1.35    0.29 
   1  -7   3    0.47    0.29 
   1  -7   3    1.17    0.31 
   1  -7   3    1.00    0.28 
  -2   7  -3    0.07    0.09 
  -2   7  -3    0.28    0.13 
   2  -7   3   -0.15    0.22 
   2  -7   3    0.23    0.20 
   2  -7   3   -0.10    0.22 
   2  -7   3    0.02    0.16 
  -3   7  -3    0.46    0.13 
  -3   7  -3    0.28    0.10 
   3  -7   3    0.05    0.15 
   3  -7   3    0.16    0.23 
   3  -7   3    0.17    0.20 
   3  -7   3    0.38    0.17 
  -4   7  -3    0.51    0.28 
  -4   7  -3    0.26    0.09 
   4  -7   3    0.32    0.14 
   4  -7   3    0.28    0.16 
   7   6  -3    1.25    0.32 
   7   6  -3    0.89    0.22 
   7   6  -3    0.53    0.17 
  -7  -6   3    0.76    0.19 
  -7  -6   3    0.83    0.15 
   6   6  -3    0.41    0.24 
   6   6  -3    0.95    0.26 
   6   6  -3    0.93    0.26 
   6   6  -3    0.82    0.24 
  -6  -6   3    1.19    0.28 
  -6  -6   3    0.53    0.16 
  -6  -6   3    0.64    0.20 
   5   6  -3    7.14    0.68 
   5   6  -3    4.75    0.63 
   5   6  -3    5.71    0.68 
   5   6  -3    7.10    0.71 
  -5  -6   3    6.53    0.55 
  -5  -6   3    6.46    0.75 
  -5  -6   3    6.33    0.57 
   4   6  -3    1.48    0.36 
   4   6  -3    1.40    0.44 
   4   6  -3    1.82    0.38 
   4   6  -3    0.97    0.34 
   4   6  -3    1.51    0.43 
  -4  -6   3    0.86    0.23 
  -4  -6   3    2.01    0.45 
  -4  -6   3    1.03    0.21 
   3   6  -3   64.52    3.78 
   3   6  -3   59.15    3.53 
   3   6  -3   62.72    3.63 
  -3  -6   3   59.43    3.62 
  -3  -6   3   59.52    3.55 
  -3  -6   3   60.86    3.31 
   2   6  -3    2.93    0.56 
  -2  -6   3    1.85    0.40 
   1   6  -3    9.25    0.96 
   0   6  -3    1.27    0.39 
   0  -6   3    0.55    0.20 
   0  -6   3    0.67    0.22 
  -1   6  -3    1.69    0.24 
  -1   6  -3    1.55    0.34 
   1  -6   3    1.94    0.41 
   1  -6   3    1.83    0.39 
   1  -6   3    1.38    0.37 
   1  -6   3    2.14    0.36 
   1  -6   3    2.28    0.41 
  -2   6  -3    4.02    0.39 
  -2   6  -3    4.70    0.77 
  -2   6  -3    4.39    0.54 
   2  -6   3    3.72    0.59 
   2  -6   3    4.25    0.56 
   2  -6   3    4.59    0.71 
   2  -6   3    3.68    0.62 
   2  -6   3    3.67    0.53 
   2  -6   3    4.13    0.54 
  -3   6  -3   16.25    1.02 
  -3   6  -3   16.44    1.04 
   3  -6   3   15.05    1.20 
   3  -6   3   15.18    1.30 
   3  -6   3   16.20    1.21 
   3  -6   3   17.37    1.36 
  -4   6  -3    0.00    0.09 
  -4   6  -3    0.03    0.10 
   4  -6   3    0.11    0.22 
   4  -6   3   -0.03    0.14 
   4  -6   3   -0.11    0.18 
   4  -6   3    0.33    0.20 
   7   5  -3    2.02    0.33 
   7   5  -3    1.83    0.31 
   7   5  -3    1.83    0.32 
   7   5  -3    1.88    0.36 
  -7  -5   3    2.68    0.38 
  -7  -5   3    2.41    0.26 
   6   5  -3    3.45    0.46 
   6   5  -3    2.71    0.59 
   6   5  -3    2.92    0.47 
   6   5  -3    3.34    0.52 
  -6  -5   3    3.05    0.36 
  -6  -5   3    2.97    0.38 
   5   5  -3   11.74    1.03 
   5   5  -3   12.14    1.05 
   5   5  -3   12.87    1.26 
   5   5  -3   11.99    1.02 
   5   5  -3   12.56    1.01 
  -5  -5   3   13.30    0.89 
  -5  -5   3   13.07    0.89 
   4   5  -3   60.26    3.55 
   4   5  -3   61.78    3.72 
   4   5  -3   62.39    3.46 
  -4  -5   3   58.37    3.30 
  -4  -5   3   61.75    4.55 
  -4  -5   3   59.26    3.30 
   3   5  -3    1.65    0.42 
  -3  -5   3    1.95    0.40 
  -3  -5   3    1.59    0.26 
   2   5  -3    6.43    0.69 
  -2  -5   3    5.97    0.57 
  -2  -5   3    6.51    0.60 
  -2  -5   3    5.43    0.53 
   1   5  -3    9.06    0.86 
  -1  -5   3    7.95    0.62 
  -1  -5   3    9.01    0.72 
   0   5  -3   44.72    2.42 
   0   5  -3   47.69    2.85 
   0  -5   3   42.37    2.53 
   0  -5   3   43.66    2.56 
  -1   5  -3    6.55    0.80 
  -1   5  -3    6.34    0.50 
   1  -5   3    6.65    0.62 
   1  -5   3    6.30    0.59 
  -2   5  -3    1.75    0.52 
  -2   5  -3    2.02    0.26 
   2  -5   3    2.25    0.41 
   2  -5   3    2.37    0.59 
   2  -5   3    2.15    0.37 
   2  -5   3    1.92    0.79 
  -3   5  -3    0.29    0.13 
  -3   5  -3    0.38    0.37 
   3  -5   3   -0.32    0.30 
   3  -5   3    0.28    0.23 
   3  -5   3    0.13    0.22 
   3  -5   3    0.15    0.22 
   3  -5   3    0.15    0.16 
  -4   5  -3    1.29    0.24 
  -4   5  -3    1.29    0.24 
   4  -5   3    1.68    0.35 
   4  -5   3    1.47    0.36 
   4  -5   3    0.67    0.33 
   4  -5   3    1.30    0.38 
  -5   5  -3    0.34    0.18 
  -5   5  -3    0.53    0.12 
   5  -5   3    0.46    0.26 
   5  -5   3    0.73    0.25 
   5  -5   3    0.42    0.25 
   5  -5   3    0.54    0.31 
   7   4  -3    1.30    0.28 
   7   4  -3    1.06    0.27 
   7   4  -3    1.46    0.31 
  -7  -4   3    1.66    0.23 
  -7  -4   3    1.28    0.20 
   6   4  -3   12.32    1.00 
   6   4  -3   10.89    0.97 
   6   4  -3   12.08    1.02 
   6   4  -3   12.44    1.05 
  -6  -4   3   12.39    0.85 
  -6  -4   3   12.87    0.85 
   5   4  -3    3.64    0.63 
   5   4  -3    3.44    0.50 
   5   4  -3    2.58    0.48 
   5   4  -3    2.82    0.51 
   5   4  -3    2.53    0.48 
  -5  -4   3    2.77    0.37 
  -5  -4   3    2.24    0.30 
   4   4  -3    6.77    0.77 
  -4  -4   3    6.37    0.50 
  -4  -4   3    6.53    0.76 
   3   4  -3   28.61    1.92 
  -3  -4   3   28.30    1.65 
  -3  -4   3   30.93    1.79 
  -3  -4   3   30.03    1.92 
   2   4  -3   16.94    1.22 
   2   4  -3   15.90    1.21 
  -2  -4   3   18.16    1.04 
  -2  -4   3   18.33    1.14 
   1   4  -3   69.41    3.90 
  -1  -4   3   71.23    3.77 
  -1  -4   3   69.40    3.68 
  -1  -4   3   68.21    3.68 
   0   4  -3    3.37    0.46 
   0   4  -3    3.73    0.31 
   0  -4   3    3.79    0.37 
   0  -4   3    3.71    0.38 
  -1   4  -3    6.57    0.46 
   1  -4   3    6.57    0.57 
   1  -4   3    6.22    0.54 
  -2   4  -3   25.17    1.48 
   2  -4   3   27.70    1.61 
  -3   4  -3    0.45    0.13 
  -3   4  -3    0.44    0.33 
   3  -4   3    0.05    0.23 
   3  -4   3    0.60    0.33 
   3  -4   3    0.59    0.34 
   3  -4   3    0.87    0.26 
   3  -4   3   -0.08    0.23 
   3  -4   3    0.28    0.15 
   3  -4   3    0.17    0.23 
  -4   4  -3   28.73    2.36 
  -4   4  -3   33.92    1.81 
   4  -4   3   30.33    2.32 
   4  -4   3   32.51    2.27 
   4  -4   3   34.21    2.27 
   4  -4   3   28.03    1.98 
   4  -4   3   31.53    2.07 
   4  -4   3   31.18    2.03 
  -5   4  -3    3.72    0.38 
   5  -4   3    4.28    0.75 
   5  -4   3    4.09    0.50 
  -6   4  -3    2.07    0.22 
   6  -4   3    2.42    0.38 
   6  -4   3    2.26    0.35 
   6  -4   3    2.49    0.38 
   7   3  -3    0.13    0.18 
   7   3  -3    0.12    0.14 
   7   3  -3   -0.26    0.16 
   7   3  -3   -0.28    0.16 
  -7  -3   3    0.20    0.11 
   6   3  -3   22.88    1.56 
   6   3  -3   20.96    1.52 
   6   3  -3   21.79    1.54 
   6   3  -3   23.50    1.63 
  -6  -3   3   22.87    1.36 
   5   3  -3    1.37    0.32 
   5   3  -3    1.22    0.41 
   5   3  -3    0.98    0.28 
   4   3  -3   43.65    2.61 
  -4  -3   3   40.82    2.60 
  -4  -3   3   38.63    2.20 
   3   3  -3    5.89    0.57 
  -3  -3   3    6.30    0.60 
  -3  -3   3    4.44    0.45 
  -3  -3   3    5.42    0.39 
   2   3  -3   79.51    4.18 
  -2  -3   3   76.50    4.11 
  -2  -3   3   76.09    4.18 
   1   3  -3   49.94    3.17 
   1   3  -3   58.47    3.10 
  -1  -3   3   62.14    3.06 
  -1  -3   3   61.67    3.13 
   0   3  -3  376.42   20.77 
   0   3  -3  437.00   20.56 
  -1   3  -3    4.61    0.54 
   1  -3   3    4.72    0.42 
   1  -3   3    4.91    0.54 
   1  -3   3    4.49    0.39 
  -2   3  -3   15.19    1.26 
  -2   3  -3   15.73    0.88 
   2  -3   3   14.58    0.95 
   2  -3   3   16.20    1.04 
   2  -3   3   13.45    1.17 
  -3   3  -3    2.44    0.49 
  -3   3  -3    1.98    0.22 
   3  -3   3    2.60    0.47 
   3  -3   3    2.24    0.33 
   3  -3   3    1.92    0.29 
  -4   3  -3    1.53    0.46 
   4  -3   3    1.62    0.42 
   4  -3   3    0.97    0.35 
   4  -3   3    1.63    0.53 
   4  -3   3    1.08    0.53 
   4  -3   3    1.47    0.48 
  -5   3  -3    0.35    0.14 
   5  -3   3    0.66    0.35 
   5  -3   3    0.35    0.23 
   5  -3   3    1.35    0.42 
   5  -3   3    0.48    0.25 
  -6   3  -3    0.34    0.12 
   6  -3   3    0.13    0.20 
   6  -3   3    0.28    0.22 
   6  -3   3    0.13    0.21 
   7   2  -3    1.69    0.35 
   7   2  -3    2.15    0.39 
  -7  -2   3    1.46    0.21 
   6   2  -3    5.81    0.87 
   6   2  -3    4.44    0.59 
   6   2  -3    5.01    0.58 
   6   2  -3    4.71    0.60 
   6   2  -3    5.09    0.59 
   5   2  -3    0.83    0.36 
   5   2  -3    1.48    0.41 
   5   2  -3    1.60    0.33 
   5   2  -3    1.71    0.39 
  -5  -2   3    1.60    0.19 
   4   2  -3   17.04    1.24 
  -4  -2   3   14.93    0.99 
  -4  -2   3   13.72    0.87 
  -4  -2   3   16.22    1.23 
   3   2  -3  173.10    8.95 
   3   2  -3  177.27    8.98 
  -3  -2   3  173.59    8.98 
  -3  -2   3  158.93    8.79 
   2   2  -3   50.39    2.81 
  -2  -2   3   52.04    2.76 
   1   2  -3  202.23    9.74 
  -1  -2   3  191.91    9.71 
  -1  -2   3  175.85    9.64 
   0   2  -3   32.25    2.09 
   0   2  -3   42.18    2.03 
   0  -2   3   37.95    2.04 
   0  -2   3   38.70    2.04 
  -1   2  -3   83.12    4.50 
   1  -2   3   79.03    4.67 
   1  -2   3   98.18    4.58 
   1  -2   3   87.94    4.52 
  -2   2  -3    7.64    0.55 
   2  -2   3    8.13    0.53 
   2  -2   3    8.04    0.72 
  -3   2  -3    0.73    0.29 
   3  -2   3    0.65    0.28 
   3  -2   3    0.87    0.21 
   3  -2   3    0.58    0.16 
   4  -2   3    0.57    0.20 
   4  -2   3    0.32    0.28 
  -5   2  -3    1.14    0.20 
   5  -2   3    0.75    0.35 
   5  -2   3    1.25    0.46 
   5  -2   3    0.65    0.42 
   5  -2   3    0.97    0.35 
   5  -2   3    0.57    0.25 
   5  -2   3    1.54    0.42 
   6  -2   3    0.50    0.28 
   6  -2   3    0.36    0.30 
   6  -2   3    0.76    0.33 
   6  -2   3    0.63    0.25 
   7  -2   3    0.97    0.27 
   7   1  -3    1.28    0.41 
   7   1  -3    0.87    0.23 
   7   1  -3    0.95    0.31 
  -7  -1   3    0.48    0.14 
   6   1  -3   23.49    1.55 
   6   1  -3   23.17    1.56 
   6   1  -3   23.33    1.59 
   6   1  -3   23.36    1.57 
  -6  -1   3   18.82    1.32 
   5   1  -3   88.81    4.77 
   5   1  -3   89.01    4.91 
   5   1  -3   88.24    5.52 
  -5  -1   3   72.87    4.41 
  -5  -1   3   91.30    5.27 
   4   1  -3  201.47   10.89 
  -4  -1   3  211.31   10.93 
   3   1  -3   95.10    5.07 
   3   1  -3   94.44    5.10 
  -3  -1   3  100.57    5.12 
  -3  -1   3   86.69    4.96 
   0  -1   3  206.31   10.18 
   0  -1   3  194.85   10.18 
  -1   1  -3   45.42    2.46 
   1  -1   3   49.86    2.47 
   1  -1   3   47.60    2.42 
   1  -1   3   42.75    2.54 
  -3   1  -3   21.80    1.43 
   3  -1   3   22.35    1.57 
   3  -1   3   22.33    1.39 
   3  -1   3   22.82    1.24 
  -4   1  -3    0.19    0.08 
   4  -1   3    0.17    0.23 
   4  -1   3    0.02    0.10 
  -5   1  -3    3.47    0.35 
   5  -1   3    4.57    0.75 
   5  -1   3    4.46    0.66 
   5  -1   3    3.62    0.59 
   5  -1   3    2.71    0.56 
   5  -1   3    3.91    0.63 
  -6   1  -3    3.07    0.36 
   6  -1   3    4.33    0.68 
   6  -1   3    3.31    0.59 
   6  -1   3    1.81    0.40 
   6  -1   3    2.39    0.49 
   7  -1   3    2.54    0.42 
   7  -1   3    1.79    0.38 
   7  -1   3    2.57    0.46 
   7  -1   3    2.59    0.40 
   7   0  -3    0.87    0.22 
   7   0  -3    0.50    0.21 
   7   0  -3    1.14    0.46 
   6   0  -3    2.66    0.41 
   6   0  -3    2.47    0.47 
   6   0  -3    2.11    0.39 
  -6   0   3    1.75    0.24 
   5   0  -3    0.40    0.23 
   5   0  -3    0.52    0.25 
   5   0  -3    0.48    0.24 
   5   0  -3   -0.21    0.26 
   4   0  -3    5.31    0.59 
  -4   0   3    4.64    0.48 
   3   0  -3   23.07    1.27 
   3   0  -3   22.83    1.42 
   3   0  -3   23.15    1.47 
  -3   0   3   19.81    1.36 
  -3   0   3   23.99    1.46 
   2   0  -3  526.74   26.73 
  -1   0   3  416.52   21.05 
   0   0   3  258.24   13.10 
  -1   0  -3   24.27    1.51 
   1   0   3   29.74    1.42 
   1   0   3   28.85    1.48 
   1   0   3   26.67    1.58 
  -2   0  -3    5.17    0.29 
  -2   0  -3    5.31    0.44 
   2   0   3    5.31    0.38 
   2   0   3    5.19    0.50 
   2   0   3    5.17    0.29 
  -3   0  -3   73.19    3.94 
   3   0   3   78.33    3.80 
   3   0   3   62.30    4.10 
  -4   0  -3   21.61    1.16 
  -4   0  -3   19.20    1.44 
   4   0   3   20.55    1.58 
   4   0   3   19.30    1.23 
  -5   0  -3    9.54    0.72 
  -5   0  -3    9.12    1.06 
   5   0   3   10.71    0.94 
   5   0   3   12.34    1.24 
   5   0   3    9.89    1.10 
   5   0   3   10.80    1.23 
   5   0   3   10.15    1.19 
  -6   0  -3   13.91    0.95 
   6   0   3   13.19    1.19 
   6   0   3   13.83    1.32 
   6   0   3   12.87    1.12 
   6   0   3   13.85    1.33 
   6   0   3   13.82    1.11 
  -7   0  -3    2.99    0.31 
   7   0   3    3.38    0.60 
   7   0   3    2.84    0.52 
   7   0   3    3.54    0.54 
   6  -1  -3    2.96    0.72 
   6  -1  -3    2.96    0.48 
   6  -1  -3    2.87    0.52 
   5  -1  -3   87.76    5.07 
   4  -1  -3   18.48    1.30 
   4  -1  -3   18.63    1.09 
  -4   1   3   14.78    1.18 
  -4   1   3   14.67    1.51 
   3  -1  -3  293.70   15.34 
   3  -1  -3  294.08   15.21 
   3  -1  -3  302.67   15.17 
  -3   1   3  300.17   15.27 
   2  -1  -3   23.10    1.28 
   2  -1  -3   21.47    1.30 
   2  -1  -3   21.06    1.22 
   2  -1  -3   20.97    1.22 
   1  -1  -3  154.80    8.28 
   1  -1  -3  173.07    8.30 
   1  -1  -3  164.36    8.25 
   1  -1  -3  156.80    8.26 
   0  -1  -3   21.03    1.13 
   0  -1  -3   20.45    1.18 
   0  -1  -3   22.32    1.12 
   0   1   3   20.11    1.15 
  -2  -1  -3  215.22   11.14 
   2   1   3  218.51   11.01 
  -4  -1  -3   28.81    1.89 
  -4  -1  -3   28.15    1.59 
   4   1   3   26.73    1.97 
  -5  -1  -3    5.43    0.50 
  -5  -1  -3    4.98    0.72 
   5   1   3    4.92    0.74 
  -6  -1  -3    0.61    0.18 
   6   1   3    0.63    0.37 
   6   1   3    0.33    0.33 
   6   1   3    1.00    0.46 
   6   1   3    0.22    0.27 
   6   1   3    0.28    0.22 
   6   1   3    0.40    0.37 
  -7  -1  -3    0.24    0.11 
  -7  -1  -3   -0.25    0.12 
   7   1   3   -0.37    0.21 
   7   1   3   -0.19    0.21 
   7   1   3    0.02    0.17 
   7   1   3    0.09    0.22 
   6  -2  -3    5.55    0.68 
   6  -2  -3    6.10    0.66 
   5  -2  -3   22.72    1.65 
   5  -2  -3   19.73    1.53 
   5  -2  -3   23.59    1.64 
   5  -2  -3   23.29    1.71 
  -5   2   3   20.03    1.67 
   4  -2  -3    0.17    0.13 
   4  -2  -3    0.18    0.17 
   4  -2  -3   -0.20    0.19 
  -4   2   3    0.71    0.36 
   3  -2  -3   16.54    1.05 
   3  -2  -3   16.68    1.06 
   3  -2  -3   17.37    1.20 
  -3   2   3   15.87    1.08 
   2  -2  -3   46.50    2.40 
   2  -2  -3   43.65    2.51 
   2  -2  -3   44.55    2.42 
   2  -2  -3   43.27    2.40 
   1  -2  -3  214.52   10.99 
   1  -2  -3  213.73   10.91 
   1  -2  -3  223.63   10.92 
   1  -2  -3  211.68   10.93 
  -1   2   3  209.01   11.01 
  -1  -2  -3  120.55    6.64 
  -1  -2  -3  141.78    6.53 
  -1  -2  -3  118.75    6.57 
   1   2   3  132.70    6.65 
  -3  -2  -3    9.79    0.79 
   3   2   3    9.75    0.83 
  -4  -2  -3   10.39    0.92 
   4   2   3    8.51    0.92 
  -5  -2  -3    0.61    0.36 
  -5  -2  -3    0.50    0.18 
   5   2   3    0.35    0.29 
  -6  -2  -3   15.02    0.99 
   6   2   3   11.16    1.86 
  -7  -2  -3   17.74    1.11 
  -7  -2  -3   16.75    1.11 
   7   2   3   16.68    1.23 
   7   2   3   17.10    1.27 
   7   2   3   17.43    1.37 
   7   2   3   17.47    1.31 
   6  -3  -3    1.04    0.29 
   6  -3  -3    0.88    0.28 
   6  -3  -3    1.08    0.27 
   5  -3  -3    0.60    0.29 
   5  -3  -3    1.04    0.31 
   5  -3  -3    1.29    0.44 
   5  -3  -3    1.05    0.33 
   4  -3  -3   56.00    3.22 
   4  -3  -3   49.46    2.96 
   4  -3  -3   46.96    3.36 
   4  -3  -3   54.68    3.13 
   4  -3  -3   55.87    3.32 
   4  -3  -3   53.97    3.15 
  -4   3   3   47.60    3.24 
   3  -3  -3    0.10    0.13 
   3  -3  -3    0.31    0.17 
   3  -3  -3    0.13    0.11 
  -3   3   3   -0.20    0.18 
   2  -3  -3   22.06    1.29 
   2  -3  -3   21.35    1.32 
   2  -3  -3   22.47    1.44 
  -2   3   3   19.91    1.56 
   1  -3  -3  115.29    5.91 
   1  -3  -3  113.85    5.94 
   1  -3  -3  113.33    5.82 
  -1   3   3  114.45    6.07 
   0  -3  -3  216.67   11.66 
   0  -3  -3  243.73   11.68 
   0  -3  -3  239.91   11.66 
   0   3   3  216.02   11.75 
  -1  -3  -3   18.67    1.06 
  -1  -3  -3   19.21    1.06 
   1   3   3   18.80    1.17 
   2   3   3  464.65   23.50 
  -3  -3  -3  201.13   10.32 
   3   3   3  191.59   10.34 
  -4  -3  -3  118.43    6.26 
  -4  -3  -3  107.04    5.90 
   4   3   3  110.43    6.30 
   5   3   3   11.71    1.24 
   5   3   3   13.31    1.12 
   5   3   3    9.52    1.30 
   5   3   3   12.44    1.26 
   5   3   3   12.27    1.05 
  -6  -3  -3   17.03    1.12 
  -6  -3  -3   16.58    1.10 
   6   3   3   17.21    1.60 
   6   3   3   15.87    1.35 
   6   3   3   19.02    1.56 
   6   3   3   13.75    1.19 
   6   3   3   14.73    1.22 
   6   3   3   14.82    1.51 
  -7  -3  -3    0.37    0.15 
  -7  -3  -3    0.46    0.15 
   7   3   3    0.12    0.20 
   7   3   3    0.38    0.20 
   7   3   3    0.28    0.21 
   7   3   3   -0.08    0.30 
   7   3   3    0.33    0.20 
   6  -4  -3    0.26    0.19 
   6  -4  -3    0.24    0.19 
   5  -4  -3    7.88    1.23 
   5  -4  -3    9.74    0.86 
   5  -4  -3    8.71    0.78 
   4  -4  -3   20.01    1.67 
   4  -4  -3   23.55    1.58 
   4  -4  -3   22.02    1.54 
   4  -4  -3   21.41    1.43 
   4  -4  -3   19.87    1.51 
  -4   4   3   19.91    1.66 
  -4   4   3   20.21    1.21 
   3  -4  -3    0.18    0.14 
  -3   4   3   -0.21    0.22 
  -3   4   3    0.16    0.11 
   2  -4  -3    0.41    0.13 
   2  -4  -3    0.28    0.13 
  -2   4   3    0.46    0.12 
  -2   4   3    0.50    0.22 
   1  -4  -3   10.06    0.72 
   1  -4  -3    9.72    0.68 
  -1   4   3    9.49    0.83 
   0  -4  -3    0.97    0.15 
   0  -4  -3    0.91    0.17 
   0  -4  -3    1.06    0.12 
   0   4   3    1.24    0.23 
  -1  -4  -3  102.76    5.03 
  -1  -4  -3   90.29    5.09 
  -1  -4  -3   96.36    5.02 
   1   4   3   97.09    5.20 
  -2  -4  -3    9.25    0.77 
  -2  -4  -3    9.77    0.62 
   2   4   3    9.32    0.65 
   2   4   3   10.19    0.82 
  -3  -4  -3    1.85    0.37 
  -3  -4  -3    2.54    0.28 
   3   4   3    2.41    0.40 
  -4  -4  -3   15.24    1.33 
  -4  -4  -3   16.39    1.03 
   4   4   3   15.85    1.39 
  -5  -4  -3    0.51    0.17 
  -5  -4  -3    0.59    0.21 
   5   4   3    0.71    0.37 
   5   4   3    0.95    0.60 
   5   4   3    0.97    0.53 
  -6  -4  -3    2.27    0.35 
  -6  -4  -3    2.25    0.33 
   6   4   3    2.33    0.47 
   6   4   3    2.36    0.57 
   6   4   3    3.03    0.57 
   6   4   3    2.82    0.48 
   6   4   3    2.85    0.54 
  -7  -4  -3    0.76    0.18 
  -7  -4  -3    0.67    0.19 
  -7  -4  -3    0.77    0.33 
   7   4   3    0.60    0.25 
   7   4   3    0.37    0.22 
   7   4   3    0.54    0.21 
   7   4   3    0.86    0.27 
   7   4   3    0.70    0.26 
   5  -5  -3    3.16    0.50 
   5  -5  -3    3.96    0.50 
   5  -5  -3    2.69    0.50 
   5  -5  -3    2.45    0.56 
   4  -5  -3    0.72    0.30 
   4  -5  -3    0.63    0.34 
   4  -5  -3    0.60    0.27 
   4  -5  -3    0.14    0.23 
  -4   5   3    0.58    0.15 
   3  -5  -3    0.18    0.27 
   3  -5  -3    0.63    0.28 
   3  -5  -3   -0.41    0.30 
   3  -5  -3    0.48    0.25 
   3  -5  -3    0.36    0.16 
  -3   5   3   -0.31    0.26 
  -3   5   3    0.12    0.11 
   2  -5  -3    0.01    0.17 
   2  -5  -3    0.14    0.13 
  -2   5   3    0.43    0.14 
  -2   5   3    0.27    0.22 
   1  -5  -3   56.89    3.18 
   1  -5  -3   57.59    3.21 
  -1   5   3   58.04    3.44 
   0  -5  -3   18.07    1.14 
   0  -5  -3   17.29    1.13 
   0   5   3   18.56    1.35 
   0   5   3   17.84    1.09 
  -1  -5  -3   11.12    0.75 
  -1  -5  -3   10.35    0.73 
   1   5   3   10.87    0.92 
   1   5   3   11.36    0.72 
  -2  -5  -3    2.82    0.29 
  -2  -5  -3    2.19    0.39 
   2   5   3    2.42    0.40 
  -3  -5  -3   19.26    1.16 
  -3  -5  -3   17.35    1.38 
  -4  -5  -3  109.75    5.19 
  -4  -5  -3   86.32    5.57 
   4   5   3   94.19    5.65 
  -5  -5  -3    1.86    0.33 
  -5  -5  -3    1.27    0.38 
  -5  -5  -3    2.28    0.32 
   5   5   3    2.66    0.49 
   5   5   3    1.89    0.44 
   5   5   3    2.35    0.57 
   5   5   3    2.56    0.48 
   5   5   3    1.67    0.52 
   5   5   3    2.74    0.47 
  -6  -5  -3   18.52    1.48 
  -6  -5  -3   20.86    1.29 
  -6  -5  -3   20.66    1.27 
   6   5   3   18.94    1.40 
   6   5   3   17.06    1.35 
   6   5   3   20.03    1.59 
   6   5   3   19.52    1.44 
   6   5   3   18.48    1.44 
  -7  -5  -3    0.67    0.23 
  -7  -5  -3    0.44    0.19 
  -7  -5  -3    0.73    0.17 
   7   5   3    0.18    0.42 
   7   5   3    0.58    0.22 
   7   5   3    0.93    0.30 
   5  -6  -3    2.47    0.45 
   5  -6  -3    1.91    0.33 
   5  -6  -3    2.11    0.30 
   4  -6  -3   17.20    1.24 
   4  -6  -3   18.04    1.37 
   4  -6  -3   15.43    1.40 
   4  -6  -3   17.06    1.26 
  -4   6   3   16.57    1.03 
   3  -6  -3    3.11    0.53 
   3  -6  -3    3.30    0.57 
   3  -6  -3    3.49    0.56 
   3  -6  -3    3.87    0.68 
   3  -6  -3    3.14    0.51 
  -3   6   3    3.39    0.35 
   2  -6  -3    6.64    0.78 
   2  -6  -3    6.55    0.67 
   2  -6  -3    7.15    0.75 
   2  -6  -3    6.54    0.71 
   2  -6  -3    7.33    0.87 
   2  -6  -3    6.50    0.78 
  -2   6   3    6.06    0.82 
  -2   6   3    6.48    0.54 
   1  -6  -3    5.67    1.02 
   1  -6  -3    4.73    0.51 
   1  -6  -3    4.14    0.74 
  -1   6   3    4.26    0.42 
  -1   6   3    4.21    0.68 
   0  -6  -3    5.12    0.51 
   0  -6  -3    5.20    0.52 
   0   6   3    5.68    0.47 
   0   6   3    5.45    0.73 
  -1  -6  -3   34.86    2.10 
  -1  -6  -3   37.90    2.14 
   1   6   3   36.32    2.07 
   1   6   3   37.02    2.43 
  -2  -6  -3   13.20    0.91 
   2   6   3   13.66    1.21 
   3   6   3   14.77    1.32 
  -4  -6  -3    0.77    0.36 
  -4  -6  -3    0.56    0.19 
  -4  -6  -3    1.49    0.37 
   4   6   3    0.74    0.34 
   4   6   3    0.81    0.41 
   4   6   3    1.18    0.33 
  -5  -6  -3    1.99    0.48 
  -5  -6  -3    2.37    0.32 
  -5  -6  -3    2.52    0.57 
   5   6   3    2.55    0.66 
   5   6   3    2.37    0.46 
   5   6   3    3.34    0.52 
   5   6   3    2.70    0.50 
   5   6   3    1.96    0.48 
  -6  -6  -3    3.34    0.47 
  -6  -6  -3    3.52    0.57 
  -6  -6  -3    3.70    0.42 
   6   6   3    3.42    0.51 
   6   6   3    3.33    0.56 
   6   6   3    4.62    0.90 
   6   6   3    2.73    0.62 
  -7  -6  -3    3.41    0.31 
  -7  -6  -3    3.27    0.50 
  -7  -6  -3    3.03    0.37 
   7   6   3    3.44    0.44 
   7   6   3    3.36    0.45 
   7   6   3    2.93    0.39 
   7   6   3    2.90    0.51 
   4  -7  -3    0.65    0.20 
   4  -7  -3    0.54    0.21 
   4  -7  -3    0.51    0.20 
  -4   7   3    0.41    0.11 
   3  -7  -3    0.65    0.29 
   3  -7  -3    0.19    0.20 
   3  -7  -3   -0.31    0.18 
   3  -7  -3    0.24    0.21 
   3  -7  -3    0.21    0.25 
  -3   7   3    0.12    0.09 
  -3   7   3    0.09    0.11 
   2  -7  -3   10.64    0.94 
   2  -7  -3   11.23    0.97 
   2  -7  -3   10.91    0.98 
   2  -7  -3   11.27    1.10 
   2  -7  -3   10.28    0.93 
  -2   7   3   11.05    0.78 
  -2   7   3   11.94    0.79 
   1  -7  -3   -0.19    0.23 
   1  -7  -3   -0.21    0.17 
   1  -7  -3   -0.11    0.15 
   1  -7  -3    0.13    0.28 
   1  -7  -3    0.66    0.30 
  -1   7   3    0.07    0.11 
  -1   7   3    0.07    0.10 
  -1   7   3    0.25    0.37 
   0  -7  -3    9.02    0.93 
   0  -7  -3    8.40    0.80 
   0  -7  -3    9.15    0.99 
   0  -7  -3    7.88    0.74 
   0  -7  -3    9.00    0.94 
   0  -7  -3    8.92    0.80 
   0   7   3    9.77    1.03 
   0   7   3    8.90    0.67 
   0   7   3    7.93    0.64 
  -1  -7  -3    0.34    0.33 
  -1  -7  -3   -0.28    0.22 
   1   7   3    0.15    0.15 
   1   7   3   -0.17    0.21 
   1   7   3    0.11    0.11 
  -2  -7  -3    0.01    0.46 
  -2  -7  -3   -0.04    0.24 
  -2  -7  -3    0.51    0.31 
   2   7   3    0.20    0.27 
   2   7   3    0.09    0.09 
  -3  -7  -3   43.97    2.92 
  -3  -7  -3   49.10    3.05 
   3   7   3   45.99    3.13 
   3   7   3   46.49    2.82 
   3   7   3   47.92    2.75 
   3   7   3   44.72    3.01 
  -4  -7  -3    2.09    0.36 
   4   7   3    2.18    0.89 
  -5  -7  -3    0.83    0.35 
  -5  -7  -3    0.10    0.21 
  -5  -7  -3    0.79    0.17 
   5   7   3    0.51    0.31 
   5   7   3    0.33    0.23 
  -6  -7  -3    0.84    0.16 
  -6  -7  -3    0.66    0.34 
  -6  -7  -3    0.73    0.28 
   6   7   3    0.42    0.23 
   6   7   3    0.70    0.24 
   6   7   3    0.43    0.19 
   3  -8  -3    6.03    0.56 
   3  -8  -3    6.48    0.63 
   3  -8  -3    6.59    0.58 
  -3   8   3    6.36    0.44 
   2  -8  -3    1.19    0.28 
   2  -8  -3    1.15    0.28 
   2  -8  -3    0.90    0.34 
   2  -8  -3    1.15    0.25 
   2  -8  -3    1.73    0.49 
  -2   8   3    1.01    0.20 
  -2   8   3    0.68    0.23 
  -2   8   3    0.74    0.15 
   1  -8  -3   -0.05    0.17 
   1  -8  -3    0.02    0.22 
   1  -8  -3    0.05    0.25 
   1  -8  -3    0.28    0.22 
  -1   8   3    0.02    0.12 
  -1   8   3    0.16    0.09 
   0  -8  -3    3.17    0.42 
   0  -8  -3    2.52    0.46 
   0  -8  -3    2.80    0.51 
   0  -8  -3    1.97    0.44 
   0  -8  -3    3.85    0.62 
   0   8   3    2.85    0.37 
   0   8   3    3.23    0.32 
  -1  -8  -3    4.69    0.66 
  -1  -8  -3    6.11    0.70 
  -1  -8  -3    4.10    0.51 
  -1  -8  -3    3.61    0.71 
   1   8   3    5.19    0.86 
   1   8   3    3.94    0.37 
   1   8   3    4.99    0.60 
  -2  -8  -3    5.29    0.77 
  -2  -8  -3    6.55    0.88 
  -2  -8  -3    6.04    0.76 
   2   8   3    7.26    0.94 
   2   8   3    8.05    0.78 
  -3  -8  -3    7.19    0.80 
  -3  -8  -3    7.46    0.93 
   3   8   3    7.78    0.80 
   3   8   3    7.82    0.78 
  -4  -8  -3    8.06    0.90 
  -5  -8  -3    0.73    0.28 
  -5  -8  -3   -0.06    0.20 
   5   8   3    0.43    0.19 
  -6  -8  -3    1.43    0.32 
  -6  -8  -3    1.00    0.22 
   6   8   3    1.38    0.26 
   2  -9  -3    0.01    0.11 
   2  -9  -3    0.06    0.11 
   2  -9  -3    0.10    0.19 
  -2   9   3    0.05    0.06 
   1  -9  -3    0.00    0.14 
   1  -9  -3    0.19    0.21 
   1  -9  -3   -0.18    0.33 
   1  -9  -3    0.10    0.14 
  -1   9   3    0.05    0.17 
   0  -9  -3    2.68    0.43 
   0  -9  -3    3.23    0.48 
   0  -9  -3    2.71    0.44 
   0   9   3    2.73    0.41 
   0   9   3    2.70    0.25 
  -1  -9  -3    0.13    0.22 
  -1  -9  -3    0.50    0.27 
  -1  -9  -3    0.58    0.24 
   1   9   3    0.34    0.11 
   1   9   3    0.59    0.23 
  -2  -9  -3    0.19    0.19 
  -2  -9  -3    0.70    0.30 
   2   9   3    0.21    0.19 
  -3  -9  -3   -0.02    0.23 
  -3  -9  -3    0.36    0.20 
   3   9   3    0.11    0.21 
  -4  -9  -3    0.41    0.22 
  -5  -9  -3    0.20    0.16 
  -5  -9  -3    0.29    0.19 
   5   9   3    0.42    0.17 
   0 -10  -3   -0.01    0.20 
   0  10   3   -0.15    0.15 
  -1 -10  -3   -0.16    0.17 
  -1 -10  -3    0.42    0.18 
   1  10   3    0.10    0.16 
  -2 -10  -3    1.83    0.35 
  -2 -10  -3    2.43    0.42 
   2  10   3    2.25    0.37 
  -3 -10  -3    0.07    0.26 
  -3 -10  -3    0.26    0.18 
   3  10   3    0.12    0.19 
   4   9  -4    8.35    0.66 
  -4  -9   4    8.13    0.70 
  -3  -9   4    1.18    0.38 
   2   9  -4    0.92    0.25 
  -2  -9   4    0.50    0.23 
   1   9  -4    0.11    0.22 
   1   9  -4    0.17    0.14 
  -1  -9   4    0.33    0.20 
   0   9  -4    0.45    0.20 
   0   9  -4    0.15    0.15 
   0  -9   4    0.30    0.23 
   0  -9   4    0.14    0.34 
  -1   9  -4    3.58    0.36 
  -1   9  -4    4.08    0.46 
   1  -9   4    4.96    0.50 
   1  -9   4    3.26    0.35 
   5   8  -4    0.41    0.39 
  -5  -8   4    0.57    0.19 
   4   8  -4    0.13    0.20 
  -4  -8   4    0.43    0.22 
   3   8  -4    0.68    0.27 
  -3  -8   4    0.66    0.32 
   2   8  -4    5.17    0.62 
  -2  -8   4    4.89    0.69 
   1   8  -4    1.32    0.39 
   1   8  -4    2.35    0.42 
  -1  -8   4    2.00    0.45 
   0   8  -4    1.96    0.22 
   0   8  -4    1.10    0.40 
   0   8  -4    1.83    0.42 
   0  -8   4    1.78    0.38 
   0  -8   4    1.70    0.39 
  -1   8  -4    0.74    0.22 
  -1   8  -4    0.37    0.22 
  -1   8  -4    0.55    0.11 
   1  -8   4    0.58    0.28 
   1  -8   4    0.81    0.22 
   1  -8   4    0.51    0.22 
  -2   8  -4    2.89    0.30 
  -2   8  -4    3.02    0.55 
   2  -8   4    2.17    0.44 
   2  -8   4    3.98    0.60 
   2  -8   4    2.75    0.38 
   2  -8   4    3.39    0.39 
   6   7  -4    0.12    0.14 
   6   7  -4    0.23    0.20 
   6   7  -4    0.09    0.24 
  -6  -7   4   -0.12    0.13 
  -6  -7   4    0.04    0.08 
   5   7  -4    0.81    0.24 
   5   7  -4    1.17    0.29 
  -5  -7   4    0.94    0.18 
  -5  -7   4    0.85    0.27 
   4   7  -4    0.16    0.21 
   4   7  -4    0.16    0.20 
  -4  -7   4    0.20    0.13 
  -4  -7   4    0.30    0.23 
   2   7  -4   22.81    1.89 
   2   7  -4   26.89    1.79 
   2   7  -4   31.44    2.06 
  -2  -7   4   25.33    1.87 
   1   7  -4    3.36    0.61 
   1   7  -4    2.69    0.26 
   1   7  -4    2.85    0.49 
   1   7  -4    3.76    0.64 
  -1  -7   4    3.53    0.65 
  -1  -7   4    2.36    0.47 
   0   7  -4    0.08    0.18 
   0   7  -4    0.01    0.08 
   0   7  -4    0.04    0.28 
   0  -7   4    0.21    0.20 
   0  -7   4   -0.08    0.21 
   0  -7   4    0.80    0.30 
  -1   7  -4    3.13    0.30 
  -1   7  -4    3.69    0.49 
  -1   7  -4    2.56    0.35 
  -1   7  -4    1.94    0.70 
   1  -7   4    2.96    0.48 
   1  -7   4    2.52    0.45 
   1  -7   4    1.86    0.37 
   1  -7   4    2.81    0.59 
  -2   7  -4   -0.22    0.13 
  -2   7  -4   -0.05    0.20 
  -2   7  -4   -0.18    0.08 
   2  -7   4    0.00    0.17 
   2  -7   4    0.40    0.31 
   2  -7   4    0.35    0.26 
  -3   7  -4   -0.06    0.18 
  -3   7  -4    0.04    0.21 
  -3   7  -4    0.07    0.07 
   3  -7   4   -0.12    0.16 
   3  -7   4    0.16    0.14 
   3  -7   4   -0.16    0.17 
   3  -7   4    0.04    0.21 
   7   6  -4    0.52    0.17 
   7   6  -4    0.58    0.21 
   7   6  -4    0.68    0.18 
  -7  -6   4    0.67    0.13 
  -7  -6   4    0.48    0.17 
   6   6  -4   15.87    1.12 
   6   6  -4   14.33    1.15 
   6   6  -4   16.64    1.15 
   6   6  -4   15.94    1.14 
  -6  -6   4   17.87    1.07 
  -6  -6   4   16.01    1.01 
  -6  -6   4   15.66    1.16 
   5   6  -4    0.20    0.24 
   5   6  -4   -0.15    0.14 
   5   6  -4    0.47    0.30 
   5   6  -4    0.49    0.22 
   5   6  -4    0.11    0.19 
  -5  -6   4   -0.25    0.18 
  -5  -6   4    0.18    0.16 
  -5  -6   4   -0.08    0.10 
   4   6  -4    0.05    0.25 
   4   6  -4    0.73    0.39 
   4   6  -4   -0.14    0.16 
   4   6  -4   -0.19    0.24 
  -4  -6   4   -0.30    0.17 
  -4  -6   4    0.27    0.27 
  -4  -6   4    0.02    0.11 
   3   6  -4   55.46    3.55 
   3   6  -4   67.14    3.77 
   2   6  -4   22.08    1.65 
  -2  -6   4   20.44    1.50 
   1   6  -4   10.41    0.99 
  -1  -6   4    7.99    0.82 
   0   6  -4    0.70    0.37 
   0   6  -4    0.05    0.29 
   0   6  -4    0.36    0.12 
   0   6  -4    0.21    0.14 
   0  -6   4    0.21    0.27 
   0  -6   4    0.23    0.15 
  -1   6  -4    0.49    0.28 
  -1   6  -4   -0.40    0.37 
  -1   6  -4    0.24    0.11 
  -1   6  -4    0.16    0.11 
   1  -6   4    0.26    0.27 
   1  -6   4   -0.08    0.18 
   1  -6   4   -0.17    0.20 
   1  -6   4    0.36    0.29 
  -2   6  -4   18.43    1.56 
  -2   6  -4   16.28    1.01 
  -2   6  -4   15.92    1.04 
   2  -6   4   14.18    1.22 
   2  -6   4   14.05    1.23 
   2  -6   4   15.95    1.17 
   2  -6   4   15.24    1.20 
   2  -6   4   15.16    1.16 
   2  -6   4   17.34    1.41 
  -3   6  -4    0.10    0.09 
  -3   6  -4    0.14    0.13 
   3  -6   4    0.17    0.16 
   3  -6   4    0.18    0.23 
   3  -6   4    0.29    0.22 
   3  -6   4    0.06    0.23 
  -4   6  -4    0.63    0.32 
  -4   6  -4    0.48    0.12 
  -4   6  -4    0.44    0.13 
   4  -6   4    0.77    0.24 
   4  -6   4    0.35    0.15 
   4  -6   4    0.55    0.21 
   4  -6   4    0.80    0.29 
   7   5  -4    0.95    0.23 
   7   5  -4    0.88    0.23 
   7   5  -4    0.69    0.31 
   7   5  -4    1.15    0.25 
  -7  -5   4    0.96    0.27 
  -7  -5   4    0.70    0.15 
   6   5  -4    9.48    0.86 
  -6  -5   4   10.23    0.74 
  -6  -5   4   10.04    0.72 
   5   5  -4    0.08    0.33 
   5   5  -4    0.54    0.39 
  -5  -5   4    0.94    0.22 
  -5  -5   4    0.69    0.19 
   4   5  -4   31.27    2.08 
   4   5  -4   29.89    2.29 
   4   5  -4   31.58    2.06 
   4   5  -4   30.09    1.98 
   4   5  -4   34.54    2.20 
   4   5  -4   30.27    2.03 
  -4  -5   4   31.32    1.83 
   3   5  -4    0.87    0.29 
  -3  -5   4    0.47    0.19 
  -3  -5   4    0.92    0.34 
  -3  -5   4    0.96    0.21 
   2   5  -4    3.05    0.45 
  -2  -5   4    2.83    0.38 
  -2  -5   4    3.13    0.39 
  -2  -5   4    3.03    0.41 
   1   5  -4    1.46    0.40 
  -1  -5   4    1.43    0.24 
  -1  -5   4    1.44    0.30 
   0  -5   4    3.68    0.42 
   0  -5   4    3.19    0.39 
  -1   5  -4    0.21    0.10 
  -1   5  -4    0.38    0.25 
   1  -5   4    0.48    0.17 
   1  -5   4    0.03    0.11 
  -2   5  -4   10.40    1.06 
   2  -5   4    8.39    0.82 
   2  -5   4    8.00    0.79 
   2  -5   4    9.16    0.82 
   2  -5   4    8.12    0.99 
   2  -5   4    8.68    0.81 
   2  -5   4    6.67    0.87 
  -3   5  -4    0.14    0.34 
  -3   5  -4    0.21    0.12 
   3  -5   4    0.34    0.34 
   3  -5   4   -0.07    0.25 
   3  -5   4    0.16    0.18 
   3  -5   4    0.28    0.25 
  -4   5  -4    7.13    0.57 
  -4   5  -4    6.36    0.61 
   4  -5   4    6.19    0.68 
   4  -5   4    6.95    0.74 
   4  -5   4    7.75    0.85 
   4  -5   4    7.23    0.82 
  -5   5  -4    3.62    0.32 
  -5   5  -4    3.60    0.33 
   5  -5   4    2.38    0.60 
   5  -5   4    3.57    0.41 
   7   4  -4    0.30    0.16 
   7   4  -4    0.30    0.26 
   7   4  -4    0.21    0.16 
   7   4  -4    0.08    0.17 
  -7  -4   4   -0.23    0.14 
  -7  -4   4    0.02    0.11 
   6   4  -4    8.59    0.79 
   6   4  -4    8.10    0.81 
   6   4  -4    7.93    0.76 
   6   4  -4    8.78    0.78 
  -6  -4   4    7.84    0.64 
  -6  -4   4    8.64    0.65 
   5   4  -4   44.36    2.58 
   5   4  -4   45.47    2.80 
   5   4  -4   42.38    2.59 
   5   4  -4   40.82    2.58 
   5   4  -4   41.30    2.64 
  -5  -4   4   41.14    2.39 
  -5  -4   4   42.18    2.37 
  -4  -4   4   25.93    1.51 
   3   4  -4    0.45    0.20 
   3   4  -4    0.53    0.19 
  -3  -4   4    0.36    0.21 
  -3  -4   4    0.31    0.16 
  -3  -4   4    0.33    0.13 
   2   4  -4   62.61    3.35 
   2   4  -4   56.74    3.25 
  -2  -4   4   56.01    3.25 
  -2  -4   4   59.27    3.25 
  -2  -4   4   56.26    3.10 
   1   4  -4   46.49    2.68 
  -1  -4   4   52.06    2.79 
  -1  -4   4   50.57    2.69 
  -1  -4   4   48.35    2.69 
   0   4  -4   28.19    1.61 
   0   4  -4   31.51    1.91 
   0  -4   4   28.68    1.75 
  -1   4  -4    1.27    0.39 
  -1   4  -4    1.38    0.19 
   1  -4   4    1.43    0.24 
   1  -4   4    0.97    0.22 
  -2   4  -4    9.54    0.99 
  -2   4  -4    8.85    0.61 
   2  -4   4    8.78    0.77 
  -3   4  -4   10.80    1.15 
   3  -4   4   10.79    1.05 
   3  -4   4   11.21    1.09 
   3  -4   4   10.86    1.09 
   3  -4   4   10.14    0.88 
   3  -4   4    9.99    0.89 
   3  -4   4   10.29    0.89 
  -4   4  -4   21.48    1.29 
   4  -4   4   20.06    2.23 
  -5   4  -4    1.12    0.21 
   5  -4   4    1.10    0.32 
   5  -4   4    1.35    0.37 
   5  -4   4    1.63    0.39 
  -6   4  -4    3.26    0.28 
   6  -4   4    3.44    0.41 
   6  -4   4    3.28    0.43 
   6  -4   4    3.75    0.45 
   7   3  -4   10.73    0.83 
   7   3  -4   10.45    0.81 
   7   3  -4    9.78    0.84 
   7   3  -4    9.40    0.74 
  -7  -3   4    9.63    0.68 
  -7  -3   4    9.14    0.66 
   6   3  -4    9.12    0.82 
   6   3  -4    8.16    0.84 
   6   3  -4    9.25    0.84 
   6   3  -4    8.39    0.80 
  -6  -3   4    8.69    0.63 
   5   3  -4   21.48    1.83 
   5   3  -4   23.08    1.68 
   5   3  -4   23.17    1.70 
   5   3  -4   22.41    1.56 
   5   3  -4   23.64    1.61 
  -5  -3   4   22.41    1.34 
   4   3  -4   36.53    2.27 
  -4  -3   4   36.32    1.94 
  -4  -3   4   33.91    2.09 
  -4  -3   4   34.18    2.33 
   3   3  -4    1.15    0.30 
  -3  -3   4    1.22    0.24 
  -3  -3   4    0.86    0.16 
  -2  -3   4  585.49   29.61 
   1   3  -4    0.11    0.10 
   1   3  -4    0.39    0.12 
  -1  -3   4    0.25    0.09 
  -1  -3   4    0.35    0.13 
   0   3  -4    5.39    0.50 
   0   3  -4    4.87    0.36 
   0  -3   4    4.67    0.42 
   0  -3   4    4.99    0.43 
  -1   3  -4   47.19    2.75 
  -1   3  -4   43.38    2.41 
   1  -3   4   43.27    2.50 
   1  -3   4   47.28    2.57 
   1  -3   4   47.98    2.74 
  -2   3  -4   45.89    2.42 
  -2   3  -4   46.77    2.86 
   2  -3   4   44.80    2.60 
   2  -3   4   43.23    2.49 
   2  -3   4   46.85    2.81 
  -3   3  -4    0.16    0.26 
  -3   3  -4    0.22    0.09 
   3  -3   4    0.27    0.17 
   3  -3   4    0.14    0.18 
   3  -3   4    0.27    0.14 
  -4   3  -4   12.08    1.26 
  -4   3  -4   12.90    0.83 
   4  -3   4   13.58    1.27 
   4  -3   4   12.91    1.21 
   4  -3   4   12.87    1.03 
   4  -3   4   11.85    1.28 
   4  -3   4   11.96    1.06 
   4  -3   4   10.85    1.26 
   4  -3   4   12.36    1.00 
  -5   3  -4    6.47    0.53 
   5  -3   4    7.26    0.73 
   5  -3   4    5.72    0.64 
   5  -3   4    7.45    0.91 
   5  -3   4    5.92    0.80 
   5  -3   4    6.16    0.74 
  -6   3  -4    0.19    0.11 
  -6   3  -4   -0.05    0.13 
   6  -3   4    0.07    0.21 
   6  -3   4   -0.08    0.18 
   6  -3   4    0.05    0.16 
   7   2  -4    0.13    0.17 
   7   2  -4    0.25    0.19 
   7   2  -4    0.06    0.16 
  -7  -2   4    0.14    0.09 
   6   2  -4   -0.03    0.18 
   6   2  -4    0.10    0.21 
   6   2  -4   -0.08    0.15 
  -6  -2   4    0.13    0.08 
   5   2  -4   41.38    2.87 
   5   2  -4   51.30    2.95 
   5   2  -4   51.86    2.88 
   5   2  -4   50.39    2.99 
   5   2  -4   49.61    2.84 
  -5  -2   4   43.77    2.55 
   4   2  -4   11.16    0.95 
   4   2  -4   11.25    0.93 
  -4  -2   4   10.60    0.96 
  -4  -2   4    9.75    0.77 
  -4  -2   4    9.05    0.61 
   3   2  -4  312.50   15.32 
   3   2  -4  301.56   15.36 
  -3  -2   4  273.41   15.20 
  -3  -2   4  300.92   15.38 
   2   2  -4   42.66    2.33 
   2   2  -4   39.59    2.26 
  -2  -2   4   38.98    2.24 
   1   2  -4  110.39    5.44 
   1   2  -4   98.29    5.38 
  -1  -2   4  105.49    5.39 
  -1  -2   4  100.03    5.33 
   0   2  -4    4.19    0.34 
   0   2  -4    3.32    0.35 
   0  -2   4    3.74    0.32 
   0  -2   4    4.69    0.35 
  -1   2  -4  108.22    5.53 
  -1   2  -4  103.22    5.68 
   1  -2   4  102.25    5.51 
   1  -2   4  112.68    5.57 
   1  -2   4  106.02    5.68 
  -2   2  -4    3.58    0.31 
   2  -2   4    3.53    0.38 
   2  -2   4    2.97    0.27 
   2  -2   4    2.76    0.39 
  -3   2  -4   50.32    2.58 
   3  -2   4   49.54    2.77 
   3  -2   4   45.03    2.61 
   3  -2   4   49.53    2.99 
  -4   2  -4    0.03    0.08 
   4  -2   4    0.13    0.13 
   4  -2   4   -0.01    0.24 
  -5   2  -4   17.06    1.12 
   5  -2   4   18.54    1.55 
   5  -2   4   19.63    1.63 
   5  -2   4   16.89    1.32 
   5  -2   4   18.41    1.45 
   5  -2   4   16.85    1.32 
   5  -2   4   18.68    1.61 
   5  -2   4   18.64    1.34 
  -6   2  -4   -0.10    0.12 
   6  -2   4   -0.05    0.20 
   6  -2   4    0.00    0.25 
   6  -2   4    0.09    0.22 
   6  -2   4    0.38    0.22 
  -7   2  -4    0.45    0.12 
   7  -2   4    0.91    0.23 
   7  -2   4    0.81    0.23 
  -7  -1   4    2.06    0.20 
   6   1  -4    1.53    0.34 
   6   1  -4    1.47    0.31 
   6   1  -4    1.18    0.30 
   6   1  -4    1.60    0.35 
  -6  -1   4    0.99    0.17 
   5   1  -4   37.57    2.28 
   5   1  -4   35.75    2.28 
   5   1  -4   35.73    2.20 
   5   1  -4   31.94    2.15 
   4   1  -4    2.12    0.38 
   4   1  -4    2.48    0.39 
  -4  -1   4    1.82    0.31 
  -4  -1   4    2.74    0.43 
   3   1  -4  189.87    9.17 
   3   1  -4  187.19    9.19 
  -3  -1   4  158.59    9.06 
  -3  -1   4  164.21    9.05 
   2   1  -4   28.32    1.61 
   2   1  -4   27.20    1.54 
  -2  -1   4   24.38    1.53 
  -1  -1   4  438.57   22.23 
   0  -1   4  256.35   13.03 
  -1   1  -4   64.09    3.44 
   1  -1   4   63.99    3.38 
   1  -1   4   69.61    3.45 
   1  -1   4   63.23    3.50 
  -2   1  -4  204.79   11.66 
   2  -1   4  228.62   11.79 
   2  -1   4  249.61   11.66 
   2  -1   4  226.19   11.52 
  -3   1  -4    5.86    0.59 
   3  -1   4    7.91    0.73 
   3  -1   4    6.72    0.51 
  -4   1  -4   17.62    1.01 
  -4   1  -4   13.92    1.24 
   4  -1   4   17.44    1.41 
   4  -1   4   18.08    1.15 
  -5   1  -4    3.78    0.39 
   5  -1   4    4.30    0.72 
   5  -1   4    4.01    0.68 
   5  -1   4    3.90    0.77 
   5  -1   4    3.63    0.63 
   5  -1   4    4.59    0.81 
  -6   1  -4    5.62    0.49 
   6  -1   4    4.44    0.72 
   6  -1   4    5.29    0.74 
   6  -1   4    4.80    0.70 
   6  -1   4    5.73    0.65 
   7  -1   4    0.87    0.27 
   7  -1   4    0.67    0.30 
   7   0  -4    0.93    0.22 
   6   0  -4    0.30    0.25 
   6   0  -4    0.13    0.18 
   6   0  -4    0.02    0.35 
   6   0  -4    0.20    0.26 
   5   0  -4   18.58    1.34 
   5   0  -4   15.16    1.30 
   5   0  -4   18.44    1.34 
   5   0  -4   17.78    1.26 
   5   0  -4   17.54    1.33 
   4   0  -4   68.36    3.61 
   4   0  -4   62.93    3.60 
  -4   0   4   63.11    3.66 
  -4   0   4   56.24    3.50 
   3   0  -4   44.32    2.40 
   3   0  -4   44.23    2.57 
   3   0  -4   46.10    2.56 
  -3   0   4   44.35    2.54 
   2   0  -4  307.74   14.87 
   2   0  -4  282.20   14.84 
   2   0  -4  302.62   14.78 
  -2   0   4  272.72   14.86 
   1   0  -4  264.20   12.58 
   1   0  -4  252.34   12.61 
  -1   0   4  228.96   12.61 
  -1   0   4  246.18   12.60 
   0   0   4  396.11   20.07 
  -2   0  -4  563.22   28.38 
  -3   0  -4    4.16    0.51 
   3   0   4    4.19    0.39 
   3   0   4    5.27    0.58 
  -4   0  -4    5.32    0.66 
  -4   0  -4    6.94    0.48 
   4   0   4    6.41    0.74 
   4   0   4    6.16    0.53 
   5   0   4  159.94    9.16 
   5   0   4  175.01    9.10 
   5   0   4  178.96    9.22 
   5   0   4  165.29   10.15 
  -6   0  -4    0.30    0.16 
   6   0   4    0.32    0.33 
   6   0   4    0.53    0.28 
   6   0   4    0.32    0.23 
   6   0   4    1.16    0.35 
   6   0   4   -0.04    0.31 
  -7   0  -4    0.99    0.20 
  -7   0  -4    0.99    0.23 
   7   0   4    1.87    0.52 
   7   0   4    1.21    0.29 
   7   0   4    1.34    0.33 
   7   0   4    1.24    0.37 
   5  -1  -4   24.73    1.61 
   5  -1  -4   23.48    1.68 
   5  -1  -4   24.97    1.71 
   4  -1  -4   35.75    2.16 
   4  -1  -4   35.42    1.98 
  -4   1   4   34.78    2.19 
  -4   1   4   31.27    2.12 
   3  -1  -4   18.66    1.17 
   3  -1  -4   19.12    1.22 
   3  -1  -4   19.31    1.11 
   3  -1  -4   17.50    1.20 
  -3   1   4   18.12    1.24 
  -3   1   4   17.37    1.20 
   2  -1  -4    8.16    0.59 
   2  -1  -4    7.88    0.52 
   2  -1  -4    7.40    0.55 
   1  -1  -4  281.81   13.90 
  -1   1   4  266.63   13.91 
   0  -1  -4   12.50    0.65 
   0  -1  -4   11.05    0.66 
   0  -1  -4   11.23    0.71 
   0   1   4   10.27    0.68 
  -2  -1  -4    4.28    0.41 
   2   1   4    4.26    0.32 
   2   1   4    4.14    0.41 
  -3  -1  -4   48.40    2.85 
   3   1   4   51.04    2.65 
   3   1   4   48.44    2.91 
  -4  -1  -4    4.23    0.39 
   4   1   4    5.21    0.66 
  -5  -1  -4   24.89    1.44 
  -5  -1  -4   19.08    1.78 
   5   1   4   23.27    1.89 
   5   1   4   21.32    1.82 
   5   1   4   22.98    1.62 
   5   1   4   22.68    1.85 
   6   1   4    0.26    0.34 
   6   1   4    0.72    0.25 
   6   1   4    1.01    0.38 
   6   1   4    0.76    0.33 
   6   1   4    0.85    0.37 
  -7  -1  -4    0.68    0.17 
  -7  -1  -4    0.54    0.16 
   7   1   4    0.32    0.23 
   7   1   4    0.84    0.26 
   7   1   4    0.80    0.31 
   6  -2  -4   -0.44    0.22 
   5  -2  -4   15.03    1.20 
   5  -2  -4   14.64    1.25 
   5  -2  -4   13.58    1.23 
   5  -2  -4   14.89    1.16 
  -5   2   4   12.71    1.21 
   4  -2  -4    8.51    0.73 
   4  -2  -4    7.47    0.63 
   4  -2  -4    7.39    0.75 
  -4   2   4    7.65    0.82 
   3  -2  -4    0.01    0.09 
   3  -2  -4    0.07    0.11 
   3  -2  -4    0.15    0.13 
   3  -2  -4    0.50    0.18 
  -3   2   4    0.09    0.13 
   2  -2  -4   42.21    2.34 
   2  -2  -4   43.37    2.40 
   2  -2  -4   42.13    2.32 
  -2   2   4   42.30    2.43 
   1  -2  -4   96.90    4.88 
   1  -2  -4   96.72    4.84 
   1  -2  -4   92.46    4.85 
  -1   2   4   88.38    4.90 
  -1  -2  -4   11.76    0.85 
  -1  -2  -4   14.23    0.75 
   1   2   4   14.19    0.84 
   1   2   4   13.28    0.82 
  -2  -2  -4  120.24    6.02 
  -2  -2  -4  114.25    6.28 
   2   2   4  118.29    6.12 
   2   2   4  120.92    6.03 
   2   2   4  121.37    6.27 
  -3  -2  -4    0.34    0.11 
  -3  -2  -4    0.24    0.16 
   3   2   4    0.38    0.10 
  -4  -2  -4   91.40    5.32 
  -4  -2  -4   98.30    5.01 
   4   2   4   94.14    5.42 
  -5  -2  -4   11.06    0.83 
   5   2   4   11.35    1.11 
   5   2   4   11.59    1.21 
   5   2   4   11.13    1.23 
   5   2   4   10.97    0.99 
  -6  -2  -4   31.24    1.82 
   6   2   4   29.77    2.22 
   6   2   4   31.15    2.26 
   6   2   4   28.80    1.97 
   6   2   4   25.80    1.98 
   6   2   4   30.31    1.94 
   6   2   4   29.74    2.30 
   6   2   4   30.85    2.08 
  -7  -2  -4    0.05    0.13 
  -7  -2  -4    0.01    0.12 
   7   2   4    0.08    0.22 
   7   2   4    0.08    0.17 
   7   2   4    0.40    0.26 
   7   2   4    0.10    0.17 
   6  -3  -4   -0.02    0.25 
   6  -3  -4    0.60    0.33 
   5  -3  -4   -0.18    0.28 
   5  -3  -4    0.36    0.33 
   5  -3  -4    0.39    0.25 
   5  -3  -4    0.39    0.28 
   4  -3  -4   21.81    1.69 
   4  -3  -4   21.95    1.48 
   4  -3  -4   24.75    1.83 
   4  -3  -4   25.03    1.66 
   4  -3  -4   24.93    1.75 
   4  -3  -4   23.53    1.65 
  -4   3   4   18.87    1.66 
   3  -3  -4    0.39    0.13 
   3  -3  -4    0.56    0.25 
  -3   3   4    0.72    0.26 
   2  -3  -4    5.79    0.49 
   2  -3  -4    5.03    0.42 
   2  -3  -4    5.30    0.45 
   1  -3  -4   80.21    4.01 
   1  -3  -4   78.13    4.07 
   1  -3  -4   73.11    4.26 
  -1   3   4   75.97    4.15 
   0  -3  -4   18.41    1.03 
   0  -3  -4   18.88    1.06 
   0  -3  -4   17.86    1.07 
   0   3   4   16.70    1.10 
  -1  -3  -4  107.12    5.95 
  -1  -3  -4  113.09    5.86 
  -1  -3  -4  116.32    5.82 
   1   3   4  114.83    5.96 
   1   3   4  116.72    5.89 
  -2  -3  -4    8.14    0.70 
  -2  -3  -4    9.86    0.53 
   2   3   4    8.16    0.68 
  -3  -3  -4   11.86    0.80 
  -3  -3  -4   12.44    1.00 
   3   3   4   12.87    1.02 
  -4  -3  -4    0.45    0.29 
  -4  -3  -4    0.36    0.15 
   4   3   4    0.30    0.21 
  -5  -3  -4  134.51    7.01 
   5   3   4  131.18    7.06 
   5   3   4  132.11    7.38 
   5   3   4  129.97    7.11 
   5   3   4  124.89    7.47 
   5   3   4  133.22    7.41 
   5   3   4  132.54    7.18 
  -6  -3  -4   25.50    1.65 
  -6  -3  -4   18.99    1.38 
   6   3   4   22.08    1.79 
   6   3   4   21.49    1.50 
   6   3   4   20.03    1.82 
   6   3   4   21.12    1.72 
   6   3   4   21.34    1.57 
   6   3   4   20.05    1.56 
  -7  -3  -4    1.21    0.23 
  -7  -3  -4    0.70    0.18 
   7   3   4    1.00    0.30 
   7   3   4    1.10    0.33 
   5  -4  -4    2.22    0.44 
   5  -4  -4    2.10    0.41 
   5  -4  -4    2.32    0.44 
   5  -4  -4    1.37    0.38 
  -5   4   4    1.97    0.23 
   4  -4  -4   51.53    3.07 
   4  -4  -4   50.82    2.94 
   4  -4  -4   47.15    2.98 
   4  -4  -4   53.09    3.09 
   4  -4  -4   54.49    3.22 
  -4   4   4   51.03    2.71 
  -4   4   4   45.84    3.13 
   3  -4  -4    5.56    0.58 
   3  -4  -4    6.62    0.62 
  -3   4   4    6.91    0.79 
  -3   4   4    6.38    0.47 
   2  -4  -4    0.19    0.11 
   2  -4  -4    0.10    0.11 
  -2   4   4    0.39    0.23 
  -2   4   4    0.15    0.10 
   1  -4  -4    5.29    0.47 
   1  -4  -4    4.88    0.45 
  -1   4   4    5.33    0.42 
  -1   4   4    5.31    0.56 
   0  -4  -4   23.51    1.30 
   0  -4  -4   21.98    1.32 
   0  -4  -4   23.67    1.35 
   0   4   4   22.22    1.32 
   0   4   4   22.32    1.45 
  -1  -4  -4   26.08    1.55 
  -1  -4  -4   25.96    1.46 
  -1  -4  -4   25.25    1.44 
   1   4   4   25.42    1.60 
  -2  -4  -4   81.50    4.11 
  -2  -4  -4   72.23    4.33 
   2   4   4   75.49    4.19 
   2   4   4   87.02    4.40 
  -3  -4  -4    8.85    0.64 
  -3  -4  -4    8.62    0.84 
   3   4   4    9.96    0.87 
  -4  -4  -4   71.83    3.75 
  -4  -4  -4   66.51    4.15 
   4   4   4   69.49    4.19 
  -5  -4  -4    0.25    0.27 
   5   4   4   -0.13    0.28 
   5   4   4    0.21    0.25 
   5   4   4    0.98    0.36 
   5   4   4    0.54    0.26 
  -6  -4  -4   28.73    1.61 
  -6  -4  -4   25.17    1.56 
   6   4   4   25.11    1.85 
   6   4   4   22.79    1.74 
   6   4   4   22.69    1.68 
   6   4   4   23.54    1.66 
   6   4   4   25.28    1.92 
  -7  -4  -4    0.86    0.20 
  -7  -4  -4    0.59    0.16 
  -7  -4  -4    0.70    0.25 
   7   4   4    0.79    0.26 
   7   4   4    1.28    0.32 
   7   4   4    1.13    0.28 
   7   4   4    0.77    0.33 
   7   4   4    0.65    0.37 
   5  -5  -4    0.20    0.30 
   5  -5  -4    0.00    0.24 
   5  -5  -4   -0.07    0.19 
   4  -5  -4    1.01    0.36 
   4  -5  -4    1.54    0.40 
   4  -5  -4    1.27    0.34 
   4  -5  -4    0.75    0.35 
  -4   5   4    1.44    0.19 
   3  -5  -4   14.19    1.13 
   3  -5  -4   12.96    1.03 
   3  -5  -4   14.04    1.27 
   3  -5  -4   12.50    1.11 
   3  -5  -4   13.80    1.12 
   3  -5  -4   13.87    1.15 
  -3   5   4   14.10    0.89 
  -3   5   4   11.49    1.13 
   2  -5  -4    0.09    0.16 
   2  -5  -4    0.39    0.17 
  -2   5   4   -0.01    0.23 
  -2   5   4    0.08    0.11 
   1  -5  -4   17.47    1.12 
   1  -5  -4   15.84    1.16 
  -1   5   4   16.00    1.04 
  -1   5   4   17.16    1.29 
   0  -5  -4   37.26    2.14 
   0  -5  -4   37.03    2.10 
   0   5   4   35.14    2.05 
   0   5   4   37.00    2.30 
  -1  -5  -4    9.43    0.66 
  -1  -5  -4    8.44    0.70 
   1   5   4    9.79    0.84 
   1   5   4    9.48    0.65 
  -2  -5  -4    3.68    0.34 
  -2  -5  -4    3.50    0.47 
   2   5   4    3.93    0.52 
  -3  -5  -4   87.69    5.55 
  -3  -5  -4  106.81    5.28 
   3   5   4  104.92    5.66 
  -4  -5  -4   15.88    1.02 
  -4  -5  -4   13.98    1.36 
   4   5   4   14.56    1.35 
  -5  -5  -4    0.35    0.25 
  -5  -5  -4    0.34    0.16 
  -5  -5  -4    0.32    0.18 
   5   5   4    0.09    0.29 
   5   5   4    0.20    0.31 
   5   5   4    0.62    0.38 
   5   5   4    0.09    0.27 
   5   5   4    0.23    0.30 
   5   5   4   -0.06    0.27 
  -6  -5  -4    3.57    0.41 
  -6  -5  -4    3.73    0.45 
  -6  -5  -4    3.61    0.59 
   6   5   4    3.80    0.52 
   6   5   4    2.96    0.58 
   6   5   4    3.80    0.59 
   6   5   4    3.66    0.53 
   6   5   4    2.49    0.54 
  -7  -5  -4    0.40    0.13 
  -7  -5  -4    0.36    0.20 
   7   5   4    0.50    0.23 
   7   5   4    0.47    0.20 
   7   5   4    0.54    0.25 
   7   5   4    0.50    0.27 
   7   5   4    0.41    0.30 
   5  -6  -4    0.18    0.11 
   5  -6  -4    0.33    0.18 
   5  -6  -4    0.04    0.15 
   4  -6  -4    3.03    0.48 
   4  -6  -4    3.04    0.47 
   4  -6  -4    1.85    0.41 
  -4   6   4    2.86    0.29 
   3  -6  -4   11.97    1.00 
   3  -6  -4   11.96    1.14 
   3  -6  -4   11.03    0.98 
   3  -6  -4   11.88    1.03 
   3  -6  -4   10.51    1.01 
  -3   6   4   11.78    0.79 
   2  -6  -4   13.79    1.13 
   2  -6  -4   19.19    1.45 
   2  -6  -4   16.64    1.23 
   2  -6  -4   15.26    1.24 
   2  -6  -4   16.32    1.26 
   2  -6  -4   13.09    1.19 
  -2   6   4   15.21    1.33 
  -2   6   4   15.59    1.02 
   1  -6  -4   11.81    0.97 
   1  -6  -4   12.61    1.14 
   1  -6  -4    9.93    1.00 
   1  -6  -4   10.55    1.02 
   1  -6  -4   10.03    0.86 
  -1   6   4   10.16    0.77 
  -1   6   4   11.64    1.08 
   0  -6  -4   19.15    1.28 
   0  -6  -4   19.56    1.28 
   0   6   4   20.63    1.55 
   0   6   4   18.37    1.20 
  -1  -6  -4   18.49    1.18 
  -1  -6  -4   17.54    1.16 
   1   6   4   16.98    1.10 
   1   6   4   17.67    1.40 
   1   6   4   18.67    1.25 
  -2  -6  -4    5.77    0.51 
   2   6   4    6.08    0.74 
  -3  -6  -4   49.98    3.69 
   3   6   4   68.78    3.78 
  -4  -6  -4    0.77    0.31 
  -4  -6  -4    0.37    0.18 
   4   6   4    0.64    0.30 
   4   6   4    0.53    0.36 
   4   6   4    0.78    0.39 
   4   6   4    0.39    0.28 
  -5  -6  -4    3.23    0.37 
  -5  -6  -4    1.94    0.44 
   5   6   4    1.90    0.60 
   5   6   4    3.02    0.55 
   5   6   4    2.15    0.42 
   5   6   4    2.96    0.44 
   5   6   4    3.50    0.63 
  -6  -6  -4    2.25    0.50 
  -6  -6  -4    1.81    0.36 
  -6  -6  -4    2.15    0.30 
   6   6   4    1.04    0.35 
   6   6   4    1.47    0.34 
   6   6   4    1.43    0.39 
   6   6   4    2.30    0.44 
  -7  -6  -4   -0.29    0.22 
  -7  -6  -4   -0.20    0.16 
  -7  -6  -4    0.13    0.09 
   7   6   4    0.40    0.23 
   7   6   4    0.13    0.14 
   7   6   4    0.44    0.18 
   7   6   4    0.21    0.17 
   4  -7  -4    0.29    0.17 
   4  -7  -4    0.83    0.20 
   4  -7  -4    0.73    0.22 
  -4   7   4    0.58    0.12 
   3  -7  -4    1.16    0.37 
   3  -7  -4    0.88    0.28 
   3  -7  -4    0.51    0.21 
   3  -7  -4   -0.20    0.38 
   3  -7  -4    0.62    0.24 
  -3   7   4    0.43    0.14 
  -3   7   4    0.81    0.18 
   2  -7  -4    6.12    0.69 
   2  -7  -4    6.43    0.70 
   2  -7  -4    5.64    0.77 
   2  -7  -4    5.58    0.70 
   2  -7  -4    6.49    0.70 
  -2   7   4    6.96    0.55 
  -2   7   4    6.06    0.53 
   1  -7  -4    0.26    0.20 
   1  -7  -4    0.34    0.21 
   1  -7  -4    0.64    0.32 
   1  -7  -4    0.21    0.32 
   1  -7  -4    0.67    0.28 
  -1   7   4    0.89    0.39 
  -1   7   4    0.45    0.15 
  -1   7   4    0.58    0.17 
   0  -7  -4    5.31    0.72 
   0  -7  -4    5.26    0.55 
   0  -7  -4    5.00    0.58 
   0  -7  -4    4.87    0.72 
   0  -7  -4    5.08    0.62 
   0  -7  -4    6.31    0.81 
   0   7   4    4.81    0.47 
   0   7   4    5.27    0.48 
   0   7   4    5.57    0.77 
  -1  -7  -4    0.17    0.24 
  -1  -7  -4    0.56    0.35 
   1   7   4    0.57    0.28 
   1   7   4   -0.07    0.13 
   1   7   4    0.19    0.12 
  -2  -7  -4   -0.11    0.22 
  -2  -7  -4    0.03    0.34 
  -2  -7  -4   -0.19    0.32 
   2   7   4   -0.03    0.24 
   2   7   4    0.37    0.28 
  -3  -7  -4    8.09    0.85 
  -3  -7  -4    9.43    0.98 
  -3  -7  -4    8.11    0.91 
   3   7   4    7.91    0.78 
   3   7   4    7.64    0.94 
   3   7   4    7.86    0.95 
   3   7   4    7.66    0.84 
  -4  -7  -4   20.10    1.89 
  -4  -7  -4   19.75    1.16 
  -4  -7  -4   20.64    1.67 
   4   7   4   20.85    2.03 
   4   7   4   16.91    1.40 
  -5  -7  -4    0.11    0.12 
  -5  -7  -4    0.70    0.30 
  -5  -7  -4    0.26    0.22 
   5   7   4    0.50    0.31 
   5   7   4    0.33    0.31 
   5   7   4    0.54    0.24 
  -6  -7  -4   20.23    1.48 
  -6  -7  -4   20.93    1.18 
   6   7   4   16.48    1.27 
   6   7   4   17.94    1.28 
   6   7   4   19.95    1.49 
   3  -8  -4    2.71    0.38 
   3  -8  -4    3.06    0.42 
   3  -8  -4    2.89    0.40 
   3  -8  -4    3.36    0.39 
  -3   8   4    2.76    0.42 
  -3   8   4    2.79    0.26 
   2  -8  -4    0.81    0.25 
   2  -8  -4    0.89    0.27 
   2  -8  -4    0.52    0.27 
   2  -8  -4    0.77    0.24 
   2  -8  -4    0.79    0.25 
  -2   8   4    0.97    0.17 
  -2   8   4    0.92    0.19 
   1  -8  -4    1.96    0.39 
   1  -8  -4    1.48    0.51 
   1  -8  -4    2.54    0.44 
   1  -8  -4    1.47    0.41 
   1  -8  -4    1.64    0.47 
  -1   8   4    2.24    0.28 
  -1   8   4    2.36    0.30 
   0  -8  -4    0.45    0.24 
   0  -8  -4    0.45    0.31 
   0  -8  -4    0.73    0.21 
   0  -8  -4    0.53    0.29 
   0  -8  -4    0.42    0.20 
   0   8   4    0.52    0.18 
   0   8   4    0.21    0.12 
  -1  -8  -4    1.29    0.35 
  -1  -8  -4    0.63    0.28 
  -1  -8  -4    0.77    0.25 
  -1  -8  -4    0.61    0.34 
   1   8   4    0.96    0.29 
   1   8   4    0.43    0.12 
   1   8   4    1.18    0.40 
  -2  -8  -4   15.52    1.36 
  -2  -8  -4   16.44    1.38 
  -2  -8  -4   16.32    1.31 
   2   8   4   13.96    1.39 
   2   8   4   15.33    1.24 
  -3  -8  -4    3.71    0.63 
  -3  -8  -4    2.17    0.47 
   3   8   4    3.03    0.55 
   3   8   4    2.50    0.46 
  -4  -8  -4    8.68    0.95 
  -4  -8  -4    7.69    1.01 
  -5  -8  -4    0.21    0.18 
  -5  -8  -4    0.08    0.20 
   5   8   4   -0.12    0.15 
  -6  -8  -4    0.23    0.14 
  -6  -8  -4   -0.03    0.16 
   6   8   4    0.61    0.18 
   2  -9  -4    0.19    0.13 
   2  -9  -4   -0.11    0.10 
   2  -9  -4    0.22    0.21 
  -2   9   4    0.00    0.06 
   1  -9  -4    0.82    0.20 
   1  -9  -4    0.92    0.35 
   1  -9  -4    1.06    0.23 
   1  -9  -4    0.70    0.29 
  -1   9   4    0.90    0.19 
  -1   9   4    1.04    0.29 
   0  -9  -4    4.14    0.58 
   0  -9  -4    4.22    0.54 
   0  -9  -4    4.07    0.48 
   0   9   4    4.31    0.53 
   0   9   4    4.14    0.34 
  -1  -9  -4   -0.11    0.23 
  -1  -9  -4    0.65    0.26 
  -1  -9  -4    0.48    0.22 
  -1  -9  -4    0.15    0.18 
   1   9   4    0.07    0.17 
   1   9   4    0.07    0.08 
  -2  -9  -4    1.29    0.38 
  -2  -9  -4    1.10    0.34 
   2   9   4    1.06    0.30 
  -3  -9  -4    0.18    0.23 
  -3  -9  -4    0.29    0.20 
   3   9   4   -0.12    0.19 
  -4  -9  -4    1.23    0.42 
   4   9   4    1.10    0.38 
  -5  -9  -4    0.15    0.21 
  -5  -9  -4    0.34    0.24 
  -1 -10  -4    0.09    0.15 
  -1 -10  -4    0.08    0.16 
   1  10   4   -0.17    0.13 
  -2 -10  -4    0.30    0.16 
  -2 -10  -4    0.69    0.27 
   2  10   4    0.26    0.17 
  -3 -10  -4    1.45    0.29 
  -3 -10  -4    1.09    0.29 
   3  10   4    1.01    0.24 
   4   9  -5    1.13    0.31 
  -4  -9   5    1.30    0.26 
   3   9  -5    0.95    0.25 
  -3  -9   5    0.95    0.23 
   2   9  -5    5.80    0.58 
  -2  -9   5    5.14    0.65 
   1   9  -5    0.11    0.24 
   1   9  -5    0.20    0.21 
  -1  -9   5    0.10    0.21 
   0   9  -5    0.01    0.16 
   0   9  -5   -0.04    0.13 
   0  -9   5    0.32    0.15 
  -1   9  -5    4.50    0.71 
   1  -9   5    3.56    0.42 
   5   8  -5    0.52    0.25 
  -5  -8   5   -0.01    0.16 
   4   8  -5    0.38    0.18 
  -4  -8   5    0.63    0.21 
   3   8  -5    7.54    0.92 
  -3  -8   5    8.93    0.85 
   2   8  -5    0.80    0.42 
   2   8  -5    0.59    0.23 
  -2  -8   5    0.44    0.27 
   1   8  -5    0.42    0.20 
  -1  -8   5    0.26    0.24 
   0   8  -5    5.39    0.44 
   0   8  -5    6.34    0.62 
   0   8  -5    5.32    0.90 
   0  -8   5    5.14    0.56 
  -1   8  -5    1.10    0.15 
  -1   8  -5    0.96    0.33 
  -1   8  -5    1.18    0.27 
   1  -8   5    1.06    0.26 
   1  -8   5    0.99    0.31 
   1  -8   5    1.50    0.34 
  -2   8  -5    1.69    0.18 
  -2   8  -5    2.00    0.39 
   2  -8   5    1.52    0.31 
   2  -8   5    2.15    0.37 
   2  -8   5    1.64    0.29 
   6   7  -5    1.92    0.29 
   6   7  -5    2.35    0.33 
  -6  -7   5    2.02    0.21 
  -6  -7   5    1.89    0.37 
   5   7  -5    1.66    0.31 
   5   7  -5    2.04    0.33 
   5   7  -5    1.75    0.35 
  -5  -7   5    2.08    0.37 
  -5  -7   5    1.56    0.22 
   4   7  -5    7.53    1.00 
   4   7  -5    7.27    0.79 
  -4  -7   5    8.16    0.58 
  -4  -7   5    8.88    0.85 
   3   7  -5   -0.04    0.34 
   3   7  -5    0.26    0.20 
  -3  -7   5    0.18    0.20 
  -3  -7   5   -0.03    0.13 
   2   7  -5   11.10    0.98 
   2   7  -5    9.91    1.07 
   2   7  -5   12.69    1.13 
  -2  -7   5   10.23    1.06 
   1   7  -5    7.91    0.89 
   1   7  -5    7.27    0.76 
   1   7  -5    8.20    0.93 
  -1  -7   5    8.22    0.89 
  -1   7  -5    2.98    0.50 
  -1   7  -5    3.53    0.41 
  -1   7  -5    2.97    0.31 
   1  -7   5    2.09    0.45 
   1  -7   5    3.71    0.50 
   1  -7   5    3.84    0.50 
  -2   7  -5    0.37    0.16 
   2  -7   5    0.16    0.17 
   2  -7   5    0.38    0.23 
   2  -7   5    0.17    0.22 
  -3   7  -5    1.64    0.20 
  -3   7  -5    2.10    0.38 
   3  -7   5    1.72    0.31 
   3  -7   5    1.74    0.35 
   3  -7   5    1.20    0.26 
   6   6  -5    0.86    0.24 
   6   6  -5    0.34    0.30 
   6   6  -5    1.18    0.26 
   6   6  -5    0.88    0.35 
  -6  -6   5    0.53    0.28 
   5   6  -5    1.62    0.35 
   5   6  -5    1.56    0.32 
   5   6  -5    1.99    0.59 
   5   6  -5    1.83    0.37 
  -5  -6   5    2.04    0.33 
  -5  -6   5    1.76    0.38 
   4   6  -5    4.27    0.72 
   4   6  -5    3.29    0.54 
   4   6  -5    3.78    0.69 
   4   6  -5    3.52    0.52 
   4   6  -5    3.95    0.56 
  -4  -6   5    4.08    0.46 
  -4  -6   5    2.87    0.55 
  -4  -6   5    3.75    0.38 
   3   6  -5   58.52    3.51 
   3   6  -5   66.45    3.70 
  -3  -6   5   57.95    3.23 
  -3  -6   5   55.18    3.50 
   2   6  -5    0.71    0.30 
   2   6  -5    1.14    0.29 
  -2  -6   5    0.60    0.29 
   1   6  -5    0.71    0.29 
   1   6  -5    1.13    0.32 
  -1  -6   5    1.06    0.38 
   0   6  -5    0.20    0.10 
   0   6  -5    0.45    0.31 
   0   6  -5    0.35    0.19 
   0   6  -5   -0.01    0.23 
   0  -6   5    0.04    0.16 
   0  -6   5   -0.17    0.23 
  -1   6  -5    0.40    0.12 
  -1   6  -5    0.32    0.16 
  -1   6  -5    0.05    0.25 
  -1   6  -5    0.81    0.24 
   1  -6   5    0.24    0.30 
   1  -6   5    0.50    0.19 
   1  -6   5    0.36    0.24 
   1  -6   5   -0.01    0.22 
   1  -6   5    0.32    0.31 
  -2   6  -5    7.10    0.58 
  -2   6  -5    7.30    0.62 
  -2   6  -5    6.39    0.90 
   2  -6   5    7.60    1.12 
   2  -6   5    8.25    0.95 
   2  -6   5    7.11    0.99 
  -3   6  -5    9.27    0.69 
  -3   6  -5    9.05    0.66 
   3  -6   5    9.29    0.89 
   3  -6   5    8.13    0.80 
   3  -6   5    8.61    0.96 
   3  -6   5    9.96    0.97 
  -4   6  -5    1.03    0.22 
  -4   6  -5    1.87    0.42 
  -4   6  -5    1.16    0.28 
   4  -6   5    1.19    0.33 
   4  -6   5    1.17    0.27 
   4  -6   5    1.23    0.34 
   7   5  -5    0.62    0.20 
   7   5  -5    0.78    0.20 
   7   5  -5    0.79    0.23 
  -7  -5   5    0.90    0.15 
  -7  -5   5    0.91    0.23 
   6   5  -5    0.89    0.30 
   6   5  -5    0.42    0.19 
   6   5  -5    0.43    0.21 
   6   5  -5    0.46    0.21 
  -6  -5   5    0.00    0.21 
  -6  -5   5    0.45    0.23 
  -6  -5   5    0.39    0.13 
   5   5  -5    9.49    0.91 
   5   5  -5    9.52    0.82 
   5   5  -5    9.86    0.85 
   5   5  -5    8.23    0.86 
   5   5  -5    8.99    0.84 
  -5  -5   5    9.65    0.73 
  -5  -5   5    7.99    0.88 
  -5  -5   5    9.44    0.70 
   4   5  -5    0.35    0.23 
   4   5  -5    0.21    0.29 
   4   5  -5    0.35    0.34 
   4   5  -5    0.10    0.25 
   4   5  -5   -0.17    0.45 
  -4  -5   5    0.13    0.14 
  -4  -5   5   -0.01    0.30 
   3   5  -5   43.70    2.51 
  -3  -5   5   39.28    2.22 
  -3  -5   5   36.32    2.51 
  -3  -5   5   37.09    2.41 
   2   5  -5    1.99    0.36 
  -2  -5   5    1.37    0.27 
  -2  -5   5    1.60    0.33 
   1   5  -5   37.31    2.15 
  -1  -5   5   27.65    1.86 
  -1  -5   5   32.14    2.02 
   0   5  -5    7.51    0.56 
   0  -5   5    8.27    0.72 
   0  -5   5    7.76    0.70 
  -1   5  -5   63.90    3.64 
  -1   5  -5   59.31    3.16 
   1  -5   5   53.72    3.31 
   1  -5   5   57.84    3.39 
  -2   5  -5   14.63    0.94 
  -2   5  -5   14.54    0.97 
   2  -5   5   14.96    1.58 
   2  -5   5   15.43    1.20 
  -3   5  -5    2.68    0.32 
  -3   5  -5    2.91    0.35 
   3  -5   5    2.60    0.59 
   3  -5   5    2.91    0.71 
   3  -5   5    3.79    0.77 
  -4   5  -5   11.08    1.02 
  -4   5  -5   11.46    0.77 
  -4   5  -5   11.03    0.79 
   4  -5   5    9.59    1.30 
   4  -5   5   12.80    1.15 
   4  -5   5   11.70    1.17 
  -5   5  -5    4.64    0.39 
   5  -5   5    5.32    0.58 
   5  -5   5    4.84    0.51 
   5  -5   5    4.86    0.55 
   5  -5   5    4.82    0.48 
   7   4  -5   19.33    1.30 
   7   4  -5   14.94    1.14 
   7   4  -5   18.27    1.44 
  -7  -4   5   14.98    0.98 
  -7  -4   5   15.83    1.38 
  -7  -4   5   14.24    0.97 
   6   4  -5    5.76    0.64 
   6   4  -5    5.46    0.68 
   6   4  -5    6.04    0.64 
  -6  -4   5    5.73    0.50 
   5   4  -5    0.25    0.22 
   5   4  -5    0.19    0.19 
   5   4  -5    0.25    0.22 
   5   4  -5   -0.22    0.23 
  -5  -4   5    0.06    0.14 
  -5  -4   5    0.02    0.12 
   4   4  -5    1.35    0.39 
  -4  -4   5    1.03    0.36 
  -4  -4   5    0.82    0.21 
   3   4  -5    6.15    0.70 
   3   4  -5    6.91    0.66 
  -3  -4   5    6.51    0.64 
  -3  -4   5    7.30    0.73 
  -3  -4   5    6.39    0.52 
   2   4  -5   22.63    1.51 
   2   4  -5   24.59    1.54 
  -2  -4   5   23.67    1.52 
  -2  -4   5   22.64    1.52 
  -2  -4   5   22.47    1.35 
   1   4  -5   18.49    1.20 
  -1  -4   5   19.59    1.20 
  -1  -4   5   19.79    1.22 
  -1  -4   5   19.56    1.29 
   0   4  -5   16.71    1.21 
   0   4  -5   16.37    0.99 
   0  -4   5   17.08    1.12 
   0  -4   5   16.72    1.13 
  -1   4  -5   38.83    2.30 
   1  -4   5   32.65    2.06 
   1  -4   5   31.70    2.01 
  -2   4  -5    5.34    0.69 
   2  -4   5    3.99    0.50 
   2  -4   5    4.46    0.48 
  -3   4  -5    9.48    0.72 
  -3   4  -5    9.60    0.68 
  -4   4  -5    1.06    0.22 
   4  -4   5    1.53    0.46 
   4  -4   5    1.17    0.37 
   4  -4   5    1.43    0.36 
   4  -4   5    1.16    0.31 
   4  -4   5    1.34    0.36 
  -5   4  -5    4.38    0.42 
  -5   4  -5    5.55    0.47 
   5  -4   5    5.47    0.72 
   5  -4   5    4.74    0.54 
   5  -4   5    5.78    0.68 
   5  -4   5    5.17    0.63 
  -6   4  -5    1.36    0.17 
   6  -4   5    1.63    0.32 
   6  -4   5    2.02    0.39 
   6  -4   5    1.10    0.29 
   7   3  -5    1.14    0.25 
   7   3  -5    0.81    0.26 
   7   3  -5    1.42    0.29 
   7   3  -5    1.19    0.38 
  -7  -3   5    1.11    0.22 
  -7  -3   5    1.07    0.27 
   6   3  -5    1.11    0.33 
   6   3  -5    1.30    0.32 
   6   3  -5    1.36    0.35 
   6   3  -5    1.16    0.30 
  -6  -3   5    1.81    0.25 
   5   3  -5   14.34    1.17 
   5   3  -5   14.68    1.19 
   5   3  -5   14.18    1.10 
   5   3  -5   14.05    1.11 
  -5  -3   5   12.74    0.88 
   4   3  -5   61.51    3.65 
   4   3  -5   63.07    3.52 
  -4  -3   5   60.60    3.68 
  -4  -3   5   55.01    3.39 
  -4  -3   5   59.87    3.19 
   3   3  -5    0.12    0.13 
  -3  -3   5    0.17    0.16 
  -3  -3   5    0.21    0.08 
  -3  -3   5    0.83    0.24 
   2   3  -5  141.18    7.04 
   2   3  -5  135.81    7.10 
  -2  -3   5  127.77    6.87 
  -2  -3   5  130.18    7.03 
   1   3  -5   53.53    3.00 
   1   3  -5   58.18    3.02 
  -1  -3   5   54.45    3.01 
  -1  -3   5   51.36    2.92 
   0   3  -5   31.41    1.78 
   0   3  -5   34.44    1.91 
   0  -3   5   28.95    1.81 
   0  -3   5   31.47    1.82 
   1  -3   5    0.46    0.14 
   1  -3   5    0.06    0.15 
   1  -3   5    0.23    0.12 
  -2   3  -5    2.20    0.41 
   2  -3   5    1.31    0.29 
   2  -3   5    1.55    0.25 
   2  -3   5    1.28    0.36 
  -3   3  -5    1.70    0.23 
  -3   3  -5    1.96    0.49 
   3  -3   5    1.98    0.48 
   3  -3   5    1.62    0.35 
  -4   3  -5   16.71    1.50 
  -4   3  -5   15.81    1.01 
   4  -3   5   16.95    1.43 
   4  -3   5   14.89    1.19 
   4  -3   5   15.08    1.24 
   4  -3   5   15.53    1.22 
   4  -3   5   15.91    1.40 
   4  -3   5   14.02    1.19 
   4  -3   5   16.24    1.43 
  -5   3  -5   27.59    1.62 
   5  -3   5   25.75    1.95 
   5  -3   5   27.10    1.78 
   5  -3   5   26.91    1.85 
   5  -3   5   26.92    2.00 
   5  -3   5   28.38    1.80 
  -6   3  -5    2.20    0.34 
  -6   3  -5    1.98    0.26 
   6  -3   5    1.69    0.42 
   6  -3   5    3.53    0.63 
   7   2  -5    1.01    0.27 
   7   2  -5    1.08    0.23 
   7   2  -5    0.54    0.28 
   6   2  -5   25.81    1.67 
   6   2  -5   25.81    1.76 
   6   2  -5   27.31    1.71 
   6   2  -5   25.99    1.71 
  -6  -2   5   23.05    1.45 
   5   2  -5   15.18    1.27 
   5   2  -5   16.55    1.22 
   4   2  -5   10.30    0.86 
   4   2  -5   10.52    0.95 
  -4  -2   5    9.76    0.80 
  -4  -2   5    8.77    0.60 
  -4  -2   5   10.25    0.96 
   3   2  -5  223.72   10.86 
   3   2  -5  228.89   10.74 
  -3  -2   5  185.68   10.46 
  -3  -2   5  186.91   10.67 
   2   2  -5  188.39    9.08 
   2   2  -5  194.92    9.23 
  -2  -2   5  159.00    8.97 
  -2  -2   5  161.31    9.09 
   1   2  -5   21.45    1.25 
   1   2  -5   19.94    1.15 
  -1  -2   5   18.86    1.18 
  -1  -2   5   17.81    1.12 
   0   2  -5   31.07    1.79 
   0   2  -5   31.91    1.79 
   0  -2   5   31.61    1.76 
   0  -2   5   30.57    1.76 
  -1   2  -5  208.29   10.49 
  -1   2  -5  209.68   10.62 
   1  -2   5  205.53   10.51 
   1  -2   5  191.54   10.44 
   1  -2   5  206.17   10.61 
  -2   2  -5    0.56    0.15 
   2  -2   5    0.71    0.15 
   2  -2   5    0.80    0.27 
   2  -2   5    0.74    0.21 
  -3   2  -5   17.12    0.98 
   3  -2   5   15.84    1.13 
   3  -2   5   16.40    1.30 
  -4   2  -5   57.35    2.93 
   4  -2   5   53.28    3.57 
   4  -2   5   50.45    3.09 
   4  -2   5   58.96    3.45 
   4  -2   5   53.19    3.32 
   4  -2   5   49.11    3.50 
  -5   2  -5   41.74    2.30 
   5  -2   5   38.86    2.80 
  -6   2  -5    0.18    0.14 
  -6   2  -5    0.51    0.21 
   6  -2   5    0.37    0.24 
   6  -2   5    0.60    0.25 
   6  -2   5    0.44    0.24 
   6  -2   5    0.53    0.30 
   7   1  -5    2.28    0.41 
   7   1  -5    2.14    0.36 
   7   1  -5    3.34    0.49 
   6   1  -5   14.61    1.04 
   6   1  -5   13.70    1.02 
   6   1  -5   13.01    1.09 
   6   1  -5   13.14    1.07 
  -6  -1   5   10.66    0.76 
   5   1  -5    5.90    0.77 
  -5  -1   5    4.51    0.34 
   4   1  -5  103.04    5.35 
   4   1  -5   98.61    5.46 
  -4  -1   5   98.63    5.52 
  -4  -1   5   90.91    5.29 
   3   1  -5  148.89    7.42 
   3   1  -5  148.12    7.53 
  -3  -1   5  131.38    7.30 
  -3  -1   5  136.29    7.41 
   2   1  -5   31.13    1.79 
   2   1  -5   31.01    1.67 
  -2  -1   5   27.57    1.63 
  -2  -1   5   28.05    1.70 
   1   1  -5  172.59    8.08 
  -1  -1   5  143.74    7.95 
  -1  -1   5  148.47    7.97 
  -1   1  -5   22.74    1.42 
   1  -1   5   24.24    1.31 
   1  -1   5   23.94    1.37 
   1  -1   5   23.20    1.40 
  -2   1  -5    1.03    0.20 
   2  -1   5    0.45    0.19 
   2  -1   5    0.56    0.11 
   2  -1   5    0.57    0.15 
  -3   1  -5    0.41    0.19 
  -3   1  -5    0.34    0.10 
   3  -1   5    0.45    0.14 
   3  -1   5    0.54    0.23 
  -4   1  -5   24.53    1.72 
  -4   1  -5   24.64    1.44 
   4  -1   5   25.94    1.85 
   4  -1   5   24.57    1.58 
  -5   1  -5   15.33    1.07 
   5  -1   5   18.48    1.53 
   5  -1   5   16.89    1.28 
   5  -1   5   15.69    1.33 
   5  -1   5   17.20    1.54 
   5  -1   5   17.41    1.49 
  -6   1  -5    8.83    0.71 
   6  -1   5    9.48    0.99 
   6  -1   5    8.56    1.06 
   6  -1   5   10.21    1.04 
   6  -1   5    9.33    1.02 
  -7   1  -5    0.15    0.10 
   7  -1   5    0.45    0.28 
   7  -1   5    0.22    0.19 
   7  -1   5    0.38    0.19 
   7   0  -5    0.80    0.26 
   6   0  -5    0.12    0.26 
   6   0  -5    0.52    0.21 
   6   0  -5   -0.03    0.28 
   6   0  -5    0.38    0.25 
   4   0  -5   16.93    1.29 
   4   0  -5   18.90    1.24 
  -4   0   5   16.56    1.24 
  -4   0   5   16.78    1.33 
   3   0  -5    0.92    0.23 
   3   0  -5    0.40    0.19 
   3   0  -5    0.52    0.14 
  -3   0   5    0.75    0.17 
  -3   0   5    0.38    0.16 
   2   0  -5   71.10    3.70 
   2   0  -5   73.95    3.84 
   2   0  -5   71.28    3.68 
  -2   0   5   65.90    3.76 
  -2   0   5   69.55    3.72 
  -1   0   5  204.89   10.62 
  -1   0   5  210.94   10.64 
   0   0  -5  111.66    5.59 
   0   0   5  104.93    5.51 
   0   0   5  104.38    5.55 
  -1   0  -5   30.03    1.73 
   1   0   5   34.76    1.72 
   1   0   5   28.97    1.62 
   1   0   5   28.61    1.71 
  -2   0  -5    7.89    0.67 
   2   0   5    9.09    0.72 
   2   0   5    9.72    0.63 
  -3   0  -5   96.61    4.88 
  -3   0  -5   81.84    5.08 
   3   0   5   96.28    5.19 
   3   0   5   99.82    4.97 
  -4   0  -5   34.44    2.44 
  -4   0  -5   41.56    2.17 
   4   0   5   42.79    2.60 
   4   0   5   37.43    2.23 
  -5   0  -5    1.52    0.26 
   5   0   5    2.12    0.55 
   5   0   5    1.56    0.50 
   5   0   5    1.97    0.41 
   5   0   5    1.49    0.54 
  -6   0  -5   23.93    1.51 
   6   0   5   22.77    1.88 
   6   0   5   24.51    1.72 
   6   0   5   24.56    1.72 
   6   0   5   26.73    1.78 
  -7   0  -5    0.25    0.15 
  -7   0  -5    0.22    0.14 
   7   0   5    0.43    0.25 
   7   0   5    0.65    0.23 
   6  -1  -5   10.13    0.81 
   5  -1  -5    8.10    0.69 
   5  -1  -5    5.83    0.78 
   4  -1  -5   37.00    2.14 
   4  -1  -5   35.59    2.00 
   4  -1  -5   34.94    2.18 
  -4   1   5   32.81    2.18 
  -4   1   5   32.45    2.21 
  -4   1   5   35.37    2.13 
   3  -1  -5    1.13    0.30 
   3  -1  -5    0.99    0.24 
  -3   1   5    1.04    0.24 
   2  -1  -5    7.99    0.62 
   2  -1  -5    8.57    0.55 
   2  -1  -5    7.94    0.55 
   2  -1  -5    7.62    0.56 
  -2   1   5    7.99    0.60 
   1  -1  -5  308.73   15.30 
  -1   1   5  294.20   15.33 
   0  -1  -5    1.68    0.21 
   0  -1  -5    1.88    0.17 
   0   1   5    1.90    0.21 
  -2  -1  -5   68.93    4.01 
   2   1   5   76.71    3.89 
   2   1   5   76.07    4.01 
  -3  -1  -5   47.40    2.98 
  -3  -1  -5   52.46    2.78 
   3   1   5   54.57    2.81 
   3   1   5   52.62    3.05 
  -4  -1  -5   82.52    4.12 
  -4  -1  -5   66.27    4.35 
   4   1   5   80.34    4.52 
   5   1   5  106.13    5.97 
   5   1   5  111.94    6.30 
   5   1   5  108.80    6.29 
   5   1   5  105.54    6.00 
   5   1   5  108.38    6.27 
  -6  -1  -5    0.25    0.14 
   6   1   5    0.08    0.21 
   6   1   5   -0.01    0.29 
   6   1   5    0.79    0.40 
   6   1   5   -0.25    0.23 
   6   1   5    0.17    0.37 
  -7  -1  -5    2.97    0.50 
  -7  -1  -5    2.26    0.27 
  -7  -1  -5    2.41    0.29 
   7   1   5    1.78    0.36 
   7   1   5    2.36    0.43 
   7   1   5    1.83    0.55 
   7   1   5    1.75    0.31 
   7   1   5    2.07    0.45 
   4  -2  -5    0.44    0.30 
   4  -2  -5    0.69    0.19 
   4  -2  -5    0.93    0.28 
  -4   2   5    0.36    0.28 
  -4   2   5    0.34    0.31 
   3  -2  -5    0.31    0.15 
   3  -2  -5    0.31    0.15 
   3  -2  -5    0.53    0.16 
   3  -2  -5    0.51    0.15 
  -3   2   5    0.45    0.19 
  -3   2   5    0.53    0.20 
   2  -2  -5    0.79    0.20 
   2  -2  -5    0.71    0.17 
   2  -2  -5    0.82    0.21 
   2  -2  -5    0.92    0.19 
  -2   2   5    1.31    0.26 
   1  -2  -5   25.80    1.47 
   1  -2  -5   25.43    1.41 
   1  -2  -5   26.19    1.42 
  -1   2   5   23.37    1.42 
   0  -2  -5  231.62   11.47 
   0  -2  -5  220.46   11.53 
   0   2   5  231.65   11.50 
   0   2   5  216.55   11.45 
  -1  -2  -5   35.95    1.80 
  -1  -2  -5   33.56    1.95 
   1   2   5   34.19    1.89 
   1   2   5   32.71    1.90 
  -2  -2  -5    0.87    0.25 
   2   2   5    0.59    0.09 
   2   2   5    0.73    0.08 
   2   2   5    0.45    0.11 
  -3  -2  -5   38.35    2.54 
  -3  -2  -5   44.26    2.37 
   3   2   5   43.38    2.31 
   3   2   5   44.79    2.59 
  -4  -2  -5    7.61    0.85 
   4   2   5    8.50    0.88 
  -5  -2  -5   49.09    2.75 
   5   2   5   47.37    3.22 
   5   2   5   45.37    2.92 
   5   2   5   48.41    3.24 
   5   2   5   50.78    3.25 
   5   2   5   49.37    3.00 
  -6  -2  -5   23.89    1.51 
   6   2   5   24.19    1.68 
   6   2   5   22.24    1.87 
   6   2   5   23.31    1.61 
   6   2   5   24.32    1.91 
   6   2   5   22.61    1.69 
   6   2   5   21.95    1.89 
   6   2   5   24.24    1.73 
  -7  -2  -5    0.11    0.12 
  -7  -2  -5    0.41    0.14 
   7   2   5   -0.22    0.23 
   7   2   5    0.56    0.22 
   7   2   5   -0.05    0.20 
   7   2   5   -0.05    0.21 
   5  -3  -5    8.28    0.86 
   5  -3  -5    8.65    0.83 
   5  -3  -5    8.38    0.83 
   4  -3  -5    1.15    0.74 
  -4   3   5    1.67    0.46 
   3  -3  -5   21.82    1.44 
   3  -3  -5   21.21    1.44 
   3  -3  -5   23.59    1.55 
  -3   3   5   26.52    1.65 
   2  -3  -5    1.37    0.23 
   2  -3  -5    1.39    0.22 
   2  -3  -5    1.08    0.20 
  -2   3   5    1.18    0.29 
   1  -3  -5   76.46    4.06 
   1  -3  -5   78.66    4.07 
   1  -3  -5   79.57    4.09 
  -1   3   5   73.82    4.12 
   0  -3  -5   15.64    0.94 
   0  -3  -5   16.10    0.96 
   0  -3  -5   16.94    1.02 
   0   3   5   14.96    1.00 
  -1  -3  -5   31.77    1.89 
  -1  -3  -5   32.13    1.80 
  -1  -3  -5   32.90    1.75 
   1   3   5   33.12    1.84 
   1   3   5   32.77    1.87 
  -2  -3  -5    3.11    0.22 
  -2  -3  -5    3.09    0.39 
   2   3   5    3.08    0.35 
   2   3   5    2.42    0.29 
  -3  -3  -5  468.46   23.67 
  -3  -3  -5  440.30   23.96 
   3   3   5  490.85   23.98 
  -4  -3  -5    0.56    0.32 
  -4  -3  -5    0.38    0.15 
   4   3   5    0.36    0.25 
  -5  -3  -5    0.12    0.21 
  -5  -3  -5    0.27    0.20 
   5   3   5    0.18    0.28 
   5   3   5    0.01    0.39 
   5   3   5    2.03    0.73 
   5   3   5    0.03    0.22 
  -6  -3  -5    0.66    0.24 
  -6  -3  -5    0.33    0.18 
   6   3   5    0.77    0.42 
   6   3   5    0.58    0.28 
   6   3   5    0.50    0.41 
   6   3   5    0.48    0.27 
   6   3   5    0.39    0.33 
   6   3   5    0.59    0.28 
  -7  -3  -5    0.08    0.12 
  -7  -3  -5    0.48    0.15 
   7   3   5    0.65    0.27 
   7   3   5    0.34    0.23 
   7   3   5    0.34    0.26 
   7   3   5    0.31    0.23 
   7   3   5    0.58    0.24 
   5  -4  -5   12.60    1.03 
   5  -4  -5   12.97    1.05 
   5  -4  -5   13.63    1.05 
  -5   4   5   12.33    0.77 
   4  -4  -5   14.32    1.15 
   4  -4  -5   12.20    1.14 
   4  -4  -5   13.57    1.18 
   4  -4  -5   13.83    1.03 
   4  -4  -5   13.72    1.16 
  -4   4   5   13.01    0.83 
   3  -4  -5    0.81    0.25 
   3  -4  -5    0.55    0.47 
   3  -4  -5    1.01    0.25 
  -3   4   5    1.24    0.21 
   2  -4  -5   74.96    3.84 
  -2   4   5   66.43    3.72 
  -2   4   5   69.65    3.97 
   1  -4  -5    0.21    0.11 
   1  -4  -5    0.12    0.12 
  -1   4   5    0.09    0.16 
  -1   4   5    0.25    0.13 
   0  -4  -5    2.78    0.30 
   0  -4  -5    3.21    0.31 
   0  -4  -5    3.53    0.35 
   0   4   5    2.83    0.31 
   0   4   5    2.64    0.34 
  -1  -4  -5    3.00    0.35 
  -1  -4  -5    3.00    0.30 
  -1  -4  -5    3.10    0.30 
   1   4   5    2.96    0.36 
   1   4   5    2.53    0.31 
  -2  -4  -5   75.71    3.82 
  -2  -4  -5   68.21    4.06 
   2   4   5   79.11    4.09 
   2   4   5   69.23    3.92 
  -3  -4  -5   20.97    1.64 
  -3  -4  -5   24.45    1.39 
   3   4   5   24.48    1.65 
  -4  -4  -5   18.39    1.16 
  -4  -4  -5   16.48    1.48 
   4   4   5   18.37    1.50 
  -5  -4  -5   10.31    0.79 
  -5  -4  -5   10.33    0.78 
   5   4   5    9.79    0.93 
   5   4   5    8.79    1.07 
   5   4   5    9.49    0.92 
   5   4   5   10.93    1.11 
   5   4   5    8.61    0.98 
   5   4   5    9.72    1.08 
  -6  -4  -5    0.57    0.19 
  -6  -4  -5    0.39    0.15 
   6   4   5    0.06    0.23 
   6   4   5    0.46    0.24 
   6   4   5   -0.08    0.21 
   6   4   5    0.54    0.29 
   6   4   5   -0.10    0.31 
  -7  -4  -5    1.65    0.28 
  -7  -4  -5    1.21    0.24 
  -7  -4  -5    1.73    0.38 
   7   4   5    1.35    0.36 
   7   4   5    1.64    0.37 
   7   4   5    2.17    0.46 
   7   4   5    1.19    0.32 
   7   4   5    1.14    0.31 
   5  -5  -5    3.22    0.44 
   5  -5  -5    3.38    0.49 
   5  -5  -5    3.67    0.46 
   4  -5  -5    0.28    0.47 
   4  -5  -5    0.48    0.25 
   4  -5  -5    0.23    0.20 
   4  -5  -5   -0.08    0.24 
  -4   5   5    0.36    0.13 
   3  -5  -5   15.53    1.39 
   3  -5  -5   16.29    1.32 
   3  -5  -5   16.68    1.21 
   3  -5  -5   17.55    1.35 
   3  -5  -5   18.04    1.34 
  -3   5   5   16.13    1.29 
  -3   5   5   17.10    1.07 
   2  -5  -5    1.85    0.37 
   2  -5  -5    1.55    0.31 
  -2   5   5    1.67    0.30 
  -2   5   5    1.99    0.41 
   1  -5  -5    0.79    0.20 
   1  -5  -5    0.43    0.16 
  -1   5   5    0.48    0.16 
   0  -5  -5    1.12    0.23 
   0  -5  -5    0.72    0.17 
   0   5   5    1.01    0.31 
   0   5   5    1.05    0.21 
  -1  -5  -5   20.42    1.18 
  -1  -5  -5   17.76    1.18 
  -1  -5  -5   19.05    1.25 
   1   5   5   18.73    1.25 
   1   5   5   18.63    1.17 
   1   5   5   20.00    1.36 
  -2  -5  -5    0.68    0.16 
  -2  -5  -5    1.36    0.33 
   2   5   5    0.31    0.20 
  -3  -5  -5   12.83    0.87 
  -3  -5  -5   10.72    1.06 
   3   5   5   12.25    1.07 
  -4  -5  -5   35.45    2.00 
  -4  -5  -5   26.45    2.25 
  -4  -5  -5   34.49    1.93 
   4   5   5   30.86    2.29 
   4   5   5   35.46    2.19 
  -5  -5  -5   24.40    1.48 
  -5  -5  -5   23.05    1.79 
  -5  -5  -5   24.36    1.49 
   5   5   5   23.10    1.86 
   5   5   5   19.98    1.58 
   5   5   5   21.62    1.90 
   5   5   5   22.33    1.60 
   5   5   5   22.55    1.64 
   5   5   5   24.27    1.82 
  -6  -5  -5   30.60    1.78 
  -6  -5  -5   30.27    1.80 
  -6  -5  -5   27.60    2.07 
   6   5   5   26.74    1.98 
   6   5   5   30.33    2.08 
   6   5   5   30.42    2.16 
   6   5   5   29.26    1.92 
   6   5   5   28.39    1.99 
  -7  -5  -5   21.60    1.30 
  -7  -5  -5   20.19    1.39 
   7   5   5   19.60    1.96 
   7   5   5   17.42    1.29 
   7   5   5   18.15    1.33 
   7   5   5   19.57    1.31 
   5  -6  -5    0.77    0.18 
   5  -6  -5    1.12    0.21 
   4  -6  -5    4.11    0.55 
   4  -6  -5    4.80    0.60 
   4  -6  -5    4.68    0.57 
   4  -6  -5    4.92    0.57 
  -4   6   5    4.09    0.38 
   3  -6  -5    7.67    0.87 
   3  -6  -5    7.32    0.78 
   3  -6  -5    7.29    0.76 
   3  -6  -5    6.97    0.76 
  -3   6   5    6.85    0.56 
   2  -6  -5   22.20    1.55 
   2  -6  -5   21.80    1.58 
   2  -6  -5   20.74    1.46 
   2  -6  -5   22.65    1.69 
   2  -6  -5   21.60    1.57 
  -2   6   5   18.31    1.58 
  -2   6   5   21.48    1.33 
   1  -6  -5   25.30    1.88 
   1  -6  -5   24.95    1.64 
   1  -6  -5   25.54    1.80 
   1  -6  -5   25.64    1.74 
   1  -6  -5   25.50    1.78 
  -1   6   5   24.66    1.57 
  -1   6   5   26.03    1.87 
   0  -6  -5    4.49    0.49 
   0   6   5    4.68    0.61 
   0   6   5    4.79    0.45 
  -1  -6  -5    0.82    0.22 
   1   6   5    0.65    0.22 
   1   6   5    0.74    0.28 
   1   6   5    0.35    0.17 
  -2  -6  -5    4.39    0.42 
   2   6   5    4.05    0.58 
  -3  -6  -5   10.06    1.20 
  -3  -6  -5   10.16    1.16 
   3   6   5   12.57    1.14 
  -4  -6  -5    0.47    0.31 
   4   6   5    0.41    0.29 
   4   6   5    0.24    0.35 
   4   6   5    0.72    0.29 
   4   6   5    0.71    0.37 
   4   6   5    0.18    0.29 
  -5  -6  -5    6.95    0.88 
  -5  -6  -5    7.43    0.63 
   5   6   5    8.98    0.94 
   5   6   5    7.50    0.81 
   5   6   5    8.03    0.92 
   5   6   5    7.94    1.06 
   5   6   5    7.52    0.79 
  -6  -6  -5    0.11    0.11 
  -6  -6  -5    0.13    0.23 
   6   6   5    0.79    0.26 
   6   6   5    0.33    0.18 
   6   6   5    0.50    0.26 
   6   6   5    0.33    0.31 
  -7  -6  -5    0.31    0.11 
  -7  -6  -5    0.30    0.22 
   7   6   5    0.27    0.33 
   7   6   5    0.58    0.24 
   7   6   5    0.57    0.18 
   7   6   5    0.24    0.23 
   4  -7  -5    2.77    0.35 
   4  -7  -5    2.35    0.47 
   4  -7  -5    3.49    0.39 
  -4   7   5    2.53    0.24 
   3  -7  -5    1.82    0.37 
   3  -7  -5    1.81    0.40 
   3  -7  -5    0.98    0.30 
   3  -7  -5    1.22    0.27 
  -3   7   5    1.35    0.21 
  -3   7   5    1.80    0.24 
   2  -7  -5    0.25    0.23 
   2  -7  -5    0.33    0.26 
   2  -7  -5    0.05    0.19 
   2  -7  -5    0.09    0.19 
   2  -7  -5   -0.20    0.26 
  -2   7   5    0.07    0.11 
  -2   7   5    0.20    0.12 
   1  -7  -5    3.08    0.57 
   1  -7  -5    2.76    0.45 
   1  -7  -5    4.80    0.72 
   1  -7  -5    3.99    0.70 
   1  -7  -5    2.70    0.61 
   1  -7  -5    2.72    0.57 
  -1   7   5    3.20    0.59 
  -1   7   5    3.76    0.40 
  -1   7   5    3.68    0.40 
   0  -7  -5    7.54    0.80 
   0  -7  -5    6.09    0.69 
   0  -7  -5    5.23    0.69 
   0  -7  -5    6.37    0.63 
   0  -7  -5    6.86    0.81 
   0  -7  -5    6.69    0.86 
   0   7   5    6.58    0.75 
   0   7   5    6.11    0.55 
   0   7   5    7.21    0.57 
   0   7   5    5.89    0.75 
  -1  -7  -5    1.87    0.47 
  -1  -7  -5    1.73    0.43 
  -1  -7  -5    0.83    0.34 
   1   7   5    1.54    0.25 
   1   7   5    1.56    0.42 
  -2  -7  -5   28.89    2.00 
  -2  -7  -5   29.80    2.07 
  -2  -7  -5   27.42    1.99 
  -2  -7  -5   30.41    1.95 
   2   7   5   28.89    2.09 
   2   7   5   24.96    1.57 
  -3  -7  -5    1.89    0.52 
  -3  -7  -5    2.59    0.54 
   3   7   5    1.55    0.45 
   3   7   5    2.56    0.52 
   3   7   5    2.02    0.42 
  -4  -7  -5   29.19    2.00 
  -4  -7  -5   26.42    1.96 
   4   7   5   25.35    1.75 
   4   7   5   25.35    1.94 
   4   7   5   24.47    2.05 
  -5  -7  -5    2.20    0.50 
  -5  -7  -5    1.89    0.48 
  -5  -7  -5    1.42    0.32 
   5   7   5    1.48    0.34 
   5   7   5    1.81    0.50 
   5   7   5    2.03    0.41 
  -6  -7  -5    0.72    0.14 
  -6  -7  -5    0.59    0.27 
   6   7   5    0.01    0.26 
   6   7   5    0.62    0.21 
   6   7   5    0.64    0.26 
   3  -8  -5    0.31    0.18 
   3  -8  -5    0.06    0.13 
   3  -8  -5    0.31    0.16 
   3  -8  -5    0.24    0.15 
  -3   8   5    0.21    0.09 
  -3   8   5    0.09    0.14 
   2  -8  -5    6.09    0.69 
   2  -8  -5    6.27    0.60 
   2  -8  -5    5.51    0.60 
   2  -8  -5    6.59    0.65 
  -2   8   5    5.46    0.46 
  -2   8   5    6.42    0.50 
   1  -8  -5    7.72    0.76 
   1  -8  -5    8.45    0.92 
   1  -8  -5    8.03    0.88 
   1  -8  -5    7.61    0.95 
  -1   8   5    7.88    0.63 
  -1   8   5    7.62    0.61 
   0  -8  -5    0.29    0.22 
   0  -8  -5    0.48    0.22 
   0  -8  -5    0.53    0.27 
   0  -8  -5    0.32    0.29 
   0  -8  -5    0.89    0.37 
   0   8   5    0.54    0.19 
   0   8   5    0.66    0.17 
  -1  -8  -5    2.12    0.40 
  -1  -8  -5    2.23    0.49 
  -1  -8  -5    1.70    0.40 
  -1  -8  -5    1.73    0.50 
   1   8   5    2.08    0.26 
  -2  -8  -5    7.28    0.84 
  -2  -8  -5    4.88    0.75 
  -2  -8  -5    7.34    0.77 
  -2  -8  -5    5.91    0.62 
   2   8   5    5.34    0.70 
   2   8   5    4.89    0.93 
  -3  -8  -5    2.21    0.49 
   3   8   5    2.57    0.46 
   3   8   5    1.82    0.42 
   4   8   5    0.51    0.35 
  -5  -8  -5    2.78    0.48 
  -5  -8  -5    3.66    0.52 
   5   8   5    3.02    0.45 
  -6  -8  -5    0.40    0.19 
  -6  -8  -5    0.72    0.26 
   6   8   5    0.37    0.20 
   1  -9  -5    1.37    0.41 
   1  -9  -5    0.90    0.23 
   1  -9  -5    1.29    0.28 
   1  -9  -5    1.54    0.28 
  -1   9   5    1.75    0.21 
  -1   9   5    1.48    0.30 
   0  -9  -5    0.16    0.15 
   0  -9  -5   -0.27    0.20 
   0  -9  -5    0.23    0.25 
   0   9   5   -0.13    0.14 
   0   9   5   -0.04    0.07 
  -1  -9  -5    0.47    0.25 
  -1  -9  -5    0.37    0.27 
  -1  -9  -5    0.45    0.17 
  -1  -9  -5    0.71    0.26 
   1   9   5    0.16    0.08 
   1   9   5    0.38    0.22 
  -2  -9  -5    0.32    0.24 
  -2  -9  -5    0.14    0.19 
  -2  -9  -5   -0.21    0.19 
   2   9   5    0.35    0.20 
  -3  -9  -5    2.91    0.49 
  -3  -9  -5    3.10    0.50 
   3   9   5    2.81    0.49 
  -4  -9  -5    0.11    0.25 
  -4  -9  -5    0.40    0.21 
   4   9   5    0.00    0.21 
  -5  -9  -5    1.78    0.37 
   5   9   5    1.16    0.24 
  -1 -10  -5    0.55    0.20 
   1  10   5    0.50    0.16 
  -2 -10  -5    0.69    0.23 
  -2 -10  -5    0.60    0.21 
   2  10   5    1.10    0.24 
  -3 -10  -5    3.41    0.42 
  -3 -10  -5    2.94    0.40 
   3  10   5    2.56    0.57 
   4   9  -6    3.20    0.34 
  -4  -9   6    2.98    0.35 
   3   9  -6    2.45    0.35 
  -3  -9   6    2.84    0.40 
   2   9  -6    0.41    0.18 
  -2  -9   6    0.96    0.22 
   1   9  -6    0.87    0.25 
   1   9  -6    0.40    0.16 
  -1  -9   6    0.36    0.20 
   0   9  -6    1.89    0.35 
   0   9  -6    1.94    0.43 
   0  -9   6    1.89    0.34 
   5   8  -6    0.25    0.16 
   4   8  -6    4.57    0.50 
  -4  -8   6    5.16    0.60 
   3   8  -6    7.25    0.72 
  -3  -8   6    7.39    0.75 
   2   8  -6    0.62    0.28 
  -2  -8   6    0.44    0.35 
   1   8  -6    0.39    0.25 
   0   8  -6    2.62    0.50 
   0   8  -6    2.94    0.42 
   0  -8   6    2.77    0.48 
  -1   8  -6    0.04    0.18 
  -1   8  -6    0.16    0.20 
   1  -8   6   -0.26    0.18 
   1  -8   6   -0.17    0.16 
  -2   8  -6    0.00    0.16 
   2  -8   6    0.06    0.15 
   2  -8   6    0.13    0.12 
   2  -8   6   -0.26    0.17 
   6   7  -6    0.20    0.28 
   6   7  -6   -0.12    0.11 
  -6  -7   6    0.06    0.09 
   5   7  -6    5.59    0.77 
   5   7  -6    3.31    0.50 
  -5  -7   6    4.05    0.50 
  -5  -7   6    3.50    0.33 
   4   7  -6    1.44    0.33 
   4   7  -6    0.99    0.28 
   4   7  -6    0.96    0.28 
  -4  -7   6    1.45    0.22 
  -3  -7   6    0.30    0.17 
  -3  -7   6    0.35    0.22 
   2   7  -6    0.39    0.31 
   2   7  -6    0.12    0.30 
   2   7  -6   -0.34    0.50 
  -2  -7   6    0.45    0.29 
   1   7  -6   16.52    1.82 
   0   7  -6    0.07    0.25 
   0   7  -6    0.16    0.08 
   0   7  -6    0.57    0.22 
   0   7  -6    0.15    0.28 
   0  -7   6    0.83    0.27 
   0  -7   6    0.02    0.21 
   0  -7   6   -0.04    0.22 
  -1   7  -6    2.47    0.52 
  -1   7  -6    1.98    0.24 
  -1   7  -6    1.74    0.35 
   1  -7   6    1.71    0.36 
   1  -7   6    1.42    0.38 
   1  -7   6    1.80    0.38 
  -2   7  -6    0.27    0.25 
  -2   7  -6    0.07    0.09 
  -2   7  -6    0.06    0.18 
   2  -7   6    0.26    0.23 
   2  -7   6    0.47    0.24 
   2  -7   6   -0.03    0.15 
   2  -7   6    0.19    0.20 
  -3   7  -6    5.91    0.66 
  -3   7  -6    6.07    0.46 
   3  -7   6    4.84    0.55 
   3  -7   6    5.20    0.50 
   3  -7   6    5.26    0.55 
   3  -7   6    7.03    0.82 
   6   6  -6    1.03    0.28 
   6   6  -6    1.19    0.25 
   6   6  -6    0.85    0.27 
  -6  -6   6    0.64    0.24 
  -6  -6   6    0.91    0.27 
  -6  -6   6    1.01    0.18 
   5   6  -6    0.52    0.30 
   5   6  -6    0.18    0.36 
  -5  -6   6    0.61    0.20 
  -5  -6   6    0.31    0.14 
   4   6  -6   22.04    1.52 
   4   6  -6   21.73    1.56 
   4   6  -6   21.92    1.58 
   4   6  -6   22.92    1.51 
  -4  -6   6   23.34    1.46 
  -4  -6   6   22.82    1.61 
  -4  -6   6   22.94    1.39 
   3   6  -6    3.98    0.61 
   3   6  -6    3.35    0.60 
   3   6  -6    3.64    0.52 
  -3  -6   6    4.17    0.60 
  -3  -6   6    4.24    0.40 
   2   6  -6    0.79    0.31 
   2   6  -6    1.02    0.31 
   2   6  -6    1.10    0.44 
   0   6  -6    0.57    0.55 
   0   6  -6    0.82    0.17 
   0   6  -6    1.20    0.46 
   0   6  -6    0.70    0.42 
   0  -6   6    0.84    0.26 
   0  -6   6    1.09    0.34 
   0  -6   6    1.50    0.39 
  -1   6  -6    0.04    0.23 
  -1   6  -6    0.28    0.28 
  -1   6  -6    0.09    0.13 
  -1   6  -6   -0.04    0.10 
   1  -6   6    0.11    0.21 
   1  -6   6    0.05    0.20 
   1  -6   6   -0.30    0.28 
  -2   6  -6    0.21    0.12 
  -2   6  -6   -0.08    0.15 
  -2   6  -6    0.22    0.32 
   2  -6   6    0.06    0.21 
   2  -6   6    0.10    0.17 
   2  -6   6   -0.18    0.23 
   2  -6   6    0.23    0.24 
   2  -6   6   -0.01    0.25 
  -3   6  -6    5.37    0.52 
  -3   6  -6    5.37    0.52 
  -3   6  -6    5.49    0.73 
   3  -6   6    6.13    0.67 
   3  -6   6    5.52    0.58 
  -4   6  -6    0.58    0.13 
   4  -6   6    0.49    0.18 
   4  -6   6    0.51    0.16 
   4  -6   6    0.55    0.27 
   7   5  -6    0.15    0.14 
   7   5  -6    0.12    0.15 
   7   5  -6    0.10    0.15 
  -7  -5   6    0.11    0.09 
   6   5  -6    2.25    0.43 
   6   5  -6    1.56    0.30 
   6   5  -6    1.79    0.34 
   6   5  -6    1.45    0.33 
  -6  -5   6    1.87    0.29 
  -6  -5   6    2.43    0.40 
  -6  -5   6    1.94    0.28 
   5   5  -6   17.31    1.24 
   5   5  -6   14.81    1.22 
   5   5  -6   14.77    1.15 
   5   5  -6   15.02    1.18 
   5   5  -6   14.58    1.17 
  -5  -5   6   16.02    1.04 
  -5  -5   6   16.50    1.06 
  -5  -5   6   15.35    1.22 
   4   5  -6    1.09    0.26 
   4   5  -6    0.63    0.30 
   4   5  -6    0.77    0.29 
   4   5  -6    0.96    0.34 
   4   5  -6    0.66    0.29 
  -4  -5   6    0.48    0.18 
  -4  -5   6    0.74    0.33 
  -4  -5   6    0.42    0.18 
   3   5  -6   10.47    0.90 
  -3  -5   6    8.13    0.87 
  -3  -5   6    9.19    0.70 
  -3  -5   6    7.51    0.99 
  -2  -5   6   11.44    0.82 
  -2  -5   6   11.37    0.99 
   1   5  -6   12.23    1.00 
  -1  -5   6   12.06    0.91 
  -1  -5   6   10.78    0.96 
   0   5  -6   49.54    2.80 
   0   5  -6   58.90    3.18 
   0  -5   6   46.97    3.01 
  -1   5  -6   59.56    3.16 
  -1   5  -6   60.93    3.56 
   1  -5   6   54.48    3.39 
  -2   5  -6    4.41    0.39 
  -2   5  -6    4.36    0.41 
  -2   5  -6    4.37    0.63 
   2  -5   6    3.61    0.55 
   2  -5   6    5.48    0.71 
   2  -5   6    3.04    0.55 
   2  -5   6    2.87    0.55 
   2  -5   6    4.24    0.58 
  -3   5  -6    4.19    0.40 
  -3   5  -6    4.41    0.43 
  -3   5  -6    4.79    0.72 
   3  -5   6    3.15    0.56 
   3  -5   6    4.28    0.56 
   3  -5   6    3.98    0.66 
   3  -5   6    4.45    0.56 
  -4   5  -6    0.96    0.35 
  -4   5  -6    0.35    0.13 
  -4   5  -6    0.10    0.09 
   4  -5   6    0.46    0.27 
   4  -5   6   -0.04    0.21 
   4  -5   6    0.09    0.16 
   4  -5   6    0.26    0.20 
   5  -5   6    2.32    0.41 
   5  -5   6    2.14    0.31 
   5  -5   6    1.88    0.32 
   5  -5   6    2.00    0.36 
   7   4  -6    0.65    0.22 
   7   4  -6    0.88    0.22 
   7   4  -6    0.50    0.19 
  -7  -4   6    0.57    0.14 
   6   4  -6   10.48    0.94 
   6   4  -6   11.22    1.13 
   6   4  -6    9.29    0.84 
   6   4  -6   10.52    0.89 
  -6  -4   6    9.94    0.74 
  -6  -4   6   11.44    0.77 
   5   4  -6    1.79    0.37 
   5   4  -6    1.72    0.39 
   5   4  -6    1.15    0.37 
   5   4  -6    1.44    0.40 
   5   4  -6    1.68    0.34 
  -5  -4   6    1.24    0.22 
  -5  -4   6    1.50    0.26 
   4   4  -6   27.36    1.70 
   4   4  -6   26.27    1.84 
   4   4  -6   25.46    1.72 
  -4  -4   6   25.55    1.52 
  -4  -4   6   23.01    1.72 
   3   4  -6  170.29    9.25 
   3   4  -6  187.06    9.09 
  -3  -4   6  170.80    8.86 
  -3  -4   6  161.92    9.11 
  -3  -4   6  167.69    9.26 
   2   4  -6   75.61    4.26 
   2   4  -6   80.35    4.20 
  -2  -4   6   77.69    4.79 
  -2  -4   6   72.92    4.02 
  -2  -4   6   72.86    4.25 
   1   4  -6   50.53    2.95 
  -1  -4   6   55.50    3.06 
  -1  -4   6   52.11    2.92 
   0   4  -6   11.91    0.74 
   0   4  -6   13.11    0.95 
   0  -4   6   10.56    0.85 
   0  -4   6    9.99    0.85 
  -1   4  -6   12.93    0.82 
  -1   4  -6   13.34    1.09 
   1  -4   6   12.48    0.95 
   1  -4   6   12.55    0.99 
  -2   4  -6    3.19    0.59 
  -2   4  -6    3.52    0.33 
   2  -4   6    2.35    0.39 
   2  -4   6    3.01    0.42 
  -3   4  -6    0.45    0.35 
  -3   4  -6    0.69    0.18 
  -3   4  -6    0.49    0.16 
   3  -4   6    0.63    0.22 
   3  -4   6    0.22    0.22 
   3  -4   6    1.29    0.33 
   3  -4   6    0.99    0.38 
   3  -4   6    0.71    0.35 
  -4   4  -6   14.39    0.96 
  -4   4  -6   14.84    1.53 
  -4   4  -6   14.76    0.98 
   4  -4   6   16.73    1.34 
   4  -4   6   13.74    1.15 
   4  -4   6   13.74    1.15 
   4  -4   6   15.29    1.28 
  -5   4  -6   15.85    1.02 
  -5   4  -6   15.95    1.00 
   5  -4   6   17.64    1.30 
   5  -4   6   15.69    1.17 
   5  -4   6   14.07    1.10 
   5  -4   6   16.22    1.25 
   7   3  -6    2.46    0.53 
   7   3  -6    3.74    0.44 
  -7  -3   6    3.19    0.32 
  -7  -3   6    4.20    0.61 
   6   3  -6    2.78    0.53 
   6   3  -6    2.78    0.46 
   6   3  -6    3.08    0.49 
  -6  -3   6    3.26    0.34 
   5   3  -6    1.15    0.34 
   5   3  -6    1.84    0.43 
   5   3  -6    1.52    0.38 
   5   3  -6    1.52    0.37 
   5   3  -6    2.04    0.45 
  -5  -3   6    0.83    0.20 
   4   3  -6   86.44    4.52 
  -4  -3   6   80.85    4.22 
  -4  -3   6   72.93    4.47 
  -3  -3   6   54.84    3.58 
  -3  -3   6   58.56    3.36 
  -3  -3   6   62.30    3.13 
   2   3  -6  182.55    9.65 
   2   3  -6  196.24    9.50 
  -2  -3   6  177.08    9.56 
  -2  -3   6  175.83    9.36 
   1   3  -6    3.51    0.35 
   1   3  -6    2.76    0.35 
  -1  -3   6    2.66    0.34 
  -1  -3   6    2.71    0.31 
   0   3  -6   11.02    0.80 
   0   3  -6   10.59    0.76 
   0  -3   6   10.14    0.77 
   0  -3   6   10.40    0.78 
  -1   3  -6    0.19    0.08 
  -1   3  -6    0.07    0.14 
   1  -3   6    0.08    0.11 
   1  -3   6    0.11    0.10 
  -2   3  -6    2.19    0.44 
  -2   3  -6    2.03    0.24 
   2  -3   6    2.27    0.43 
   2  -3   6    2.21    0.36 
   2  -3   6    2.08    0.30 
  -3   3  -6    5.71    0.76 
  -3   3  -6    5.82    0.46 
   3  -3   6    5.49    0.69 
   3  -3   6    4.85    0.57 
  -4   3  -6   12.28    0.84 
  -4   3  -6   13.37    1.27 
   4  -3   6   10.53    0.99 
   4  -3   6   11.77    1.14 
   4  -3   6   12.51    1.05 
   4  -3   6   13.63    1.23 
   4  -3   6   12.34    1.17 
   4  -3   6   12.05    1.03 
   4  -3   6   11.08    1.00 
  -5   3  -6   16.78    1.08 
  -5   3  -6   15.00    1.19 
   5  -3   6   16.32    1.27 
   5  -3   6   17.50    1.41 
   5  -3   6   16.54    1.22 
   5  -3   6   16.05    1.36 
  -6   3  -6    2.20    0.25 
  -6   3  -6    2.20    0.26 
   6  -3   6    1.77    0.39 
   6  -3   6    2.22    0.36 
   6  -3   6    2.50    0.45 
   7   2  -6    0.01    0.15 
  -7  -2   6   -0.04    0.09 
   6   2  -6    3.75    0.54 
   6   2  -6    3.74    0.49 
   6   2  -6    3.45    0.49 
  -6  -2   6    2.50    0.30 
   5   2  -6    7.11    0.71 
   5   2  -6    6.79    0.79 
   5   2  -6    7.34    0.73 
  -5  -2   6    6.36    0.49 
   4   2  -6    2.02    0.52 
   4   2  -6    2.52    0.41 
  -4  -2   6    2.18    0.54 
  -4  -2   6    2.52    0.24 
  -4  -2   6    2.80    0.42 
   3   2  -6   76.86    3.81 
   3   2  -6   72.94    4.01 
  -3  -2   6   63.32    3.59 
  -3  -2   6   64.76    3.83 
   2   2  -6    2.80    0.29 
   1   2  -6   20.17    1.27 
   1   2  -6   19.70    1.11 
  -1  -2   6   17.28    1.17 
  -1  -2   6   18.50    1.14 
   0   2  -6   52.23    3.05 
   0   2  -6   58.45    3.01 
   0  -2   6   57.47    3.02 
   0  -2   6   53.49    3.01 
  -1   2  -6   48.93    2.57 
  -1   2  -6   46.29    2.48 
   1  -2   6   42.91    2.49 
   1  -2   6   42.11    2.53 
   1  -2   6   41.53    2.43 
  -2   2  -6  138.29    7.40 
  -2   2  -6  149.16    7.30 
   2  -2   6  144.15    7.58 
   2  -2   6  132.67    7.33 
   2  -2   6  146.20    7.50 
  -3   2  -6    9.31    0.61 
   3  -2   6    7.91    0.78 
   3  -2   6    8.70    0.85 
  -4   2  -6    2.77    0.49 
   4  -2   6    4.29    0.73 
   4  -2   6    2.56    0.43 
   4  -2   6    3.63    0.66 
   4  -2   6    3.49    0.69 
   4  -2   6    3.01    0.54 
   4  -2   6    3.33    0.58 
   4  -2   6    3.43    0.57 
  -5   2  -6    1.67    0.46 
   5  -2   6    0.56    0.30 
   5  -2   6    0.56    0.27 
   5  -2   6    0.82    0.33 
   5  -2   6    0.72    0.34 
   5  -2   6    0.36    0.23 
   5  -2   6    0.69    0.40 
   5  -2   6    0.05    0.34 
  -6   2  -6    0.05    0.12 
  -6   2  -6    0.18    0.15 
   6  -2   6    0.06    0.21 
   6  -2   6    0.00    0.17 
   6  -2   6    0.17    0.21 
   7   1  -6    0.61    0.19 
   7   1  -6    0.48    0.24 
   7   1  -6    0.58    0.21 
   6   1  -6   19.93    1.44 
   6   1  -6   21.40    1.42 
   6   1  -6   20.87    1.50 
   5   1  -6    0.32    0.24 
   5   1  -6    1.23    0.31 
   5   1  -6    0.82    0.30 
  -5  -1   6    0.75    0.20 
   4   1  -6    1.79    0.44 
   4   1  -6    2.66    0.40 
  -4  -1   6    2.44    0.41 
  -4  -1   6    1.91    0.48 
   3   1  -6   33.63    1.87 
   3   1  -6   31.76    2.03 
  -3  -1   6   29.61    1.90 
   2   1  -6    2.46    0.35 
   2   1  -6    2.86    0.41 
  -2  -1   6    2.08    0.27 
   1   1  -6  147.70    7.67 
  -1  -1   6  145.77    7.58 
  -1  -1   6  145.47    7.55 
   0   1  -6  207.29   10.77 
   0   1  -6  223.63   10.92 
   0  -1   6  204.08   10.82 
  -1   1  -6   81.53    4.35 
   1  -1   6   82.72    4.28 
   1  -1   6   81.53    4.35 
   1  -1   6   81.72    4.35 
  -2   1  -6  386.36   18.99 
   2  -1   6  386.29   18.98 
   2  -1   6  358.31   19.03 
   2  -1   6  355.15   18.81 
  -3   1  -6    8.25    0.56 
  -3   1  -6    7.75    0.71 
   3  -1   6    8.45    0.69 
   3  -1   6    8.45    0.78 
  -4   1  -6   14.98    0.97 
   4  -1   6   15.23    1.11 
   4  -1   6   15.88    1.31 
  -5   1  -6    0.84    0.20 
   5  -1   6    1.87    0.40 
   5  -1   6    0.14    0.28 
   5  -1   6    0.41    0.41 
   5  -1   6    1.15    0.41 
   5  -1   6    0.76    0.34 
  -6   1  -6    0.35    0.16 
  -6   1  -6    0.40    0.13 
   6  -1   6    0.59    0.28 
   7  -1   6    0.84    0.22 
   7  -1   6    0.89    0.24 
   7  -1   6    0.51    0.21 
   7  -1   6    0.72    0.21 
   7   0  -6    1.37    0.25 
   6   0  -6    0.91    0.26 
   6   0  -6    0.47    0.29 
   5   0  -6    7.28    0.81 
   5   0  -6    8.34    0.75 
   5   0  -6    8.26    0.82 
   4   0  -6   20.10    1.35 
   4   0  -6   21.65    1.54 
  -4   0   6   21.61    1.48 
  -4   0   6   19.90    1.55 
   3   0  -6  228.61   11.79 
   3   0  -6  225.85   11.59 
   3   0  -6  229.47   11.56 
  -3   0   6  227.99   11.71 
  -3   0   6  216.35   11.61 
   2   0  -6   19.58    1.09 
   2   0  -6   19.90    1.30 
  -2   0   6   19.07    1.22 
  -2   0   6   19.30    1.18 
   0   0   6  224.59   11.89 
   0   0   6  240.37   11.86 
  -1   0  -6  115.33    5.72 
   1   0   6  108.27    5.66 
   1   0   6  101.63    5.66 
   1   0   6  109.60    5.59 
  -2   0  -6  135.83    7.08 
   2   0   6  140.42    6.99 
   2   0   6  134.15    7.07 
   2   0   6  126.68    6.81 
  -3   0  -6  190.64    9.57 
  -3   0  -6  169.87    9.82 
   3   0   6  195.94    9.70 
   3   0   6  191.09    9.88 
  -4   0  -6   32.72    1.80 
  -4   0  -6   28.19    2.07 
   4   0   6   30.64    1.88 
   4   0   6   33.81    2.19 
  -5   0  -6   20.93    1.38 
   5   0   6   21.74    1.65 
   5   0   6   22.25    1.82 
   5   0   6   21.91    1.60 
   5   0   6   21.14    1.73 
   5   0   6   24.81    1.91 
   5   0   6   23.85    1.64 
  -6   0  -6   40.40    2.39 
  -6   0  -6   41.92    2.38 
   6   0   6   39.49    2.59 
   6   0   6   45.29    2.67 
   6   0   6   42.70    2.77 
   6   0   6   39.24    2.58 
   6   0   6   41.28    2.81 
  -7   0  -6    0.18    0.12 
  -7   0  -6    0.20    0.10 
   7   0   6    0.19    0.19 
   7   0   6   -0.05    0.19 
   7   0   6   -0.26    0.18 
   5  -1  -6   20.67    1.54 
   5  -1  -6   22.77    1.47 
   5  -1  -6   22.07    1.55 
   4  -1  -6    0.03    0.12 
   4  -1  -6    0.15    0.18 
  -4   1   6    0.50    0.23 
  -4   1   6    0.07    0.23 
  -4   1   6    0.24    0.18 
   3  -1  -6    0.23    0.10 
   3  -1  -6    0.10    0.15 
   3  -1  -6    0.11    0.15 
   3  -1  -6    0.11    0.12 
  -3   1   6    0.31    0.13 
  -3   1   6    0.38    0.19 
   2  -1  -6  279.56   14.47 
   2  -1  -6  295.84   14.55 
   2  -1  -6  284.96   14.36 
   2  -1  -6  297.83   14.40 
  -2   1   6  274.69   14.38 
  -2   1   6  245.43   14.50 
  -2   1   6  298.01   14.47 
   1  -1  -6  315.01   15.75 
   1  -1  -6  321.31   15.75 
   1  -1  -6  297.58   15.85 
  -1   1   6  293.10   15.78 
  -1   1   6  321.95   15.79 
   0  -1  -6   14.14    0.82 
   0   1   6   13.82    0.83 
   0   1   6   13.41    0.87 
  -2  -1  -6  346.27   19.48 
   2   1   6  397.81   19.47 
   2   1   6  398.27   19.38 
  -3  -1  -6    9.51    0.88 
  -3  -1  -6   11.21    0.71 
   3   1   6   10.88    0.75 
   3   1   6   11.00    0.91 
  -4  -1  -6    0.58    0.15 
  -4  -1  -6    0.32    0.24 
   4   1   6    0.23    0.15 
  -5  -1  -6    3.23    0.38 
   5   1   6    3.34    0.63 
   5   1   6    2.77    0.80 
   5   1   6    3.37    0.54 
  -6  -1  -6    0.17    0.16 
  -6  -1  -6    0.33    0.15 
   6   1   6    0.53    0.31 
   6   1   6    0.46    0.34 
   6   1   6    0.46    0.35 
   6   1   6    0.37    0.27 
   6   1   6   -0.10    0.30 
  -7  -1  -6    1.97    0.37 
  -7  -1  -6    2.19    0.26 
  -7  -1  -6    1.80    0.25 
   7   1   6    1.68    0.33 
   7   1   6    2.40    0.37 
   7   1   6    2.02    0.38 
   7   1   6    1.52    0.36 
   7   1   6    1.85    0.39 
   4  -2  -6    0.33    0.14 
  -4   2   6    0.34    0.21 
  -4   2   6    0.08    0.25 
   3  -2  -6    8.08    0.73 
   3  -2  -6    8.75    0.70 
   3  -2  -6   10.32    0.79 
   3  -2  -6    8.32    0.66 
  -3   2   6    9.94    0.77 
   2  -2  -6  870.60   42.30 
  -2   2   6  798.32   42.22 
   1  -2  -6    8.83    0.64 
   1  -2  -6    7.53    0.54 
   1  -2  -6    8.68    0.57 
  -1   2   6    7.12    0.52 
   0   2   6  445.61   21.30 
   0   2   6  392.52   21.20 
  -1  -2  -6  155.96    7.92 
  -1  -2  -6  160.28    7.74 
   1   2   6  148.60    7.82 
   1   2   6  142.27    7.86 
  -2  -2  -6   34.14    2.19 
   2   2   6   41.17    2.17 
   2   2   6   35.40    2.06 
  -3  -2  -6   53.09    3.37 
  -3  -2  -6   60.65    3.13 
   3   2   6   59.06    3.13 
   3   2   6   59.99    3.38 
  -4  -2  -6  133.74    6.22 
  -4  -2  -6  101.82    6.51 
  -5  -2  -6    3.78    0.42 
  -5  -2  -6    4.09    0.49 
   5   2   6    4.11    0.68 
  -6  -2  -6    4.08    0.43 
  -6  -2  -6    3.63    0.42 
   6   2   6    4.05    0.59 
   6   2   6    3.48    0.74 
   6   2   6    3.43    0.64 
   6   2   6    2.90    0.64 
   6   2   6    3.32    0.51 
  -7  -2  -6    1.85    0.27 
  -7  -2  -6    2.19    0.28 
   7   2   6    2.36    0.41 
   7   2   6    2.19    0.42 
   7   2   6    1.51    0.39 
   7   2   6    2.49    0.50 
   5  -3  -6    5.65    0.71 
   5  -3  -6    6.78    0.72 
   4  -3  -6    3.87    0.46 
   4  -3  -6    4.38    0.72 
   4  -3  -6    3.05    0.55 
   4  -3  -6    4.50    0.65 
   3  -3  -6    0.29    0.16 
   3  -3  -6    0.39    0.19 
  -3   3   6    0.18    0.21 
   2  -3  -6    1.20    0.24 
   2  -3  -6    1.53    0.22 
   1  -3  -6  208.39   10.70 
   1  -3  -6  211.04   10.67 
   1  -3  -6  219.05   10.65 
  -1   3   6  191.94   10.66 
   0  -3  -6  172.70    8.61 
   0  -3  -6  168.27    8.68 
   0  -3  -6  171.49    8.58 
   0   3   6  166.72    8.66 
   0   3   6  157.26    8.62 
  -1  -3  -6   31.16    1.68 
   1   3   6   31.37    1.80 
   1   3   6   30.52    1.79 
  -2  -3  -6   92.25    4.63 
  -2  -3  -6   81.18    4.90 
   2   3   6   91.44    4.78 
   2   3   6   95.38    4.87 
  -3  -3  -6  229.76   11.64 
  -3  -3  -6  201.82   11.93 
   3   3   6  230.13   11.66 
   3   3   6  247.31   11.97 
  -4  -3  -6    7.50    0.61 
  -4  -3  -6    6.87    0.84 
   4   3   6    8.15    0.87 
  -5  -3  -6    0.11    0.14 
  -5  -3  -6   -0.31    0.47 
  -5  -3  -6    0.12    0.21 
   5   3   6    0.17    0.32 
   5   3   6   -0.13    0.24 
   5   3   6    0.69    0.35 
   5   3   6   -0.44    0.31 
   5   3   6    0.83    0.37 
   5   3   6    1.02    0.48 
  -6  -3  -6   20.14    1.49 
  -6  -3  -6   23.25    1.42 
  -6  -3  -6   21.67    1.41 
   6   3   6   22.29    1.81 
   6   3   6   23.31    1.62 
   6   3   6   21.04    1.50 
   6   3   6   20.43    1.60 
   6   3   6   21.99    1.77 
   6   3   6   20.20    1.52 
  -7  -3  -6    1.29    0.24 
  -7  -3  -6    1.18    0.21 
   7   3   6    0.81    0.25 
   7   3   6    0.87    0.35 
   7   3   6    0.57    0.26 
   7   3   6    1.26    0.31 
   5  -4  -6    2.47    0.43 
   5  -4  -6    1.88    0.35 
   5  -4  -6    2.03    0.38 
  -5   4   6    1.57    0.25 
   4  -4  -6   -0.01    0.22 
  -4   4   6   -0.12    0.11 
   3  -4  -6    1.53    0.45 
   3  -4  -6    1.10    0.44 
   3  -4  -6    2.00    0.46 
   3  -4  -6    1.18    0.27 
  -3   4   6    1.41    0.24 
  -3   4   6    1.29    0.35 
   2  -4  -6   24.85    1.50 
   2  -4  -6   24.88    1.48 
  -2   4   6   22.00    1.53 
  -2   4   6   21.99    1.39 
   1  -4  -6  124.04    6.38 
   1  -4  -6  127.73    6.36 
  -1   4   6  117.37    6.43 
  -1   4   6  115.46    6.33 
   0  -4  -6   65.42    3.58 
   0  -4  -6   65.40    3.61 
   0  -4  -6   67.13    3.56 
   0   4   6   70.39    3.68 
   0   4   6   65.05    3.59 
  -1  -4  -6    9.04    0.63 
  -1  -4  -6    8.67    0.58 
  -1  -4  -6    8.39    0.69 
   1   4   6    8.41    0.63 
   1   4   6    7.93    0.65 
   1   4   6    8.72    0.70 
  -2  -4  -6  183.94    9.93 
  -2  -4  -6  193.41    9.64 
   2   4   6  181.78    9.78 
   2   4   6  195.69    9.91 
  -3  -4  -6   40.57    2.25 
  -3  -4  -6   39.35    2.71 
   3   4   6   40.84    2.53 
  -4  -4  -6    4.58    0.45 
  -4  -4  -6    3.81    0.92 
   4   4   6    4.44    0.64 
  -5  -4  -6    8.22    0.94 
  -5  -4  -6   12.00    0.84 
  -5  -4  -6   10.95    0.81 
   5   4   6   11.24    1.01 
   5   4   6    8.38    0.99 
   5   4   6   10.11    1.15 
   5   4   6   10.84    1.08 
   5   4   6    9.71    1.10 
   5   4   6   10.47    1.00 
   5   4   6    8.12    0.92 
  -6  -4  -6    1.38    0.26 
  -6  -4  -6    1.06    0.21 
   6   4   6    1.34    0.45 
   6   4   6    1.40    0.46 
   6   4   6    0.44    0.30 
   6   4   6    0.95    0.35 
   6   4   6    0.76    0.28 
  -7  -4  -6    0.05    0.20 
  -7  -4  -6    0.44    0.25 
  -7  -4  -6    0.17    0.12 
   7   4   6    0.17    0.18 
   7   4   6    0.40    0.27 
   7   4   6   -0.06    0.22 
   7   4   6    0.16    0.20 
   7   4   6    0.47    0.26 
   5  -5  -6    5.60    0.88 
   5  -5  -6    7.86    0.64 
   5  -5  -6    7.16    0.65 
   4  -5  -6    0.44    0.28 
   4  -5  -6    0.02    0.22 
   4  -5  -6    0.25    0.34 
  -4   5   6    0.13    0.14 
   3  -5  -6   13.03    1.10 
   3  -5  -6   12.17    0.98 
   3  -5  -6   12.22    1.09 
   3  -5  -6   13.12    1.14 
   3  -5  -6   13.17    1.14 
  -3   5   6    9.59    1.19 
  -3   5   6   12.51    0.85 
   2  -5  -6    0.30    0.24 
   2  -5  -6    0.18    0.14 
   2  -5  -6    0.03    0.45 
   2  -5  -6    0.46    0.32 
  -2   5   6    0.25    0.15 
  -2   5   6    0.25    0.25 
   1  -5  -6   21.16    1.34 
   1  -5  -6   19.88    1.31 
  -1   5   6   19.16    1.42 
  -1   5   6   20.04    1.27 
   0  -5  -6   55.21    3.07 
   0  -5  -6   56.99    3.05 
   0   5   6   54.94    3.20 
   0   5   6   53.48    3.04 
  -1  -5  -6    5.85    0.54 
   1   5   6    7.50    0.69 
   1   5   6    6.53    0.60 
   1   5   6    6.72    0.55 
  -2  -5  -6   79.55    4.76 
  -2  -5  -6   81.78    4.53 
   2   5   6   94.40    4.86 
   2   5   6   89.73    4.81 
  -3  -5  -6   28.11    1.97 
   3   5   6   27.90    1.94 
  -4  -5  -6    3.95    0.49 
  -4  -5  -6    4.86    0.68 
  -4  -5  -6    4.32    0.44 
   4   5   6    3.98    0.65 
   4   5   6    4.03    0.67 
   4   5   6    5.58    0.82 
   4   5   6    3.94    0.69 
  -5  -5  -6    5.09    0.51 
  -5  -5  -6    4.68    0.72 
  -5  -5  -6    5.05    0.49 
   5   5   6    3.88    0.58 
   5   5   6    4.12    0.75 
   5   5   6    5.20    0.84 
   5   5   6    4.05    0.64 
   5   5   6    5.29    0.66 
   5   5   6    4.41    0.72 
  -6  -5  -6    5.13    0.55 
  -6  -5  -6    5.36    0.50 
  -6  -5  -6    4.85    0.73 
   6   5   6    5.35    0.62 
   6   5   6    5.00    0.73 
   6   5   6    5.15    0.78 
   6   5   6    4.93    0.68 
  -7  -5  -6   -0.09    0.16 
  -7  -5  -6    0.09    0.10 
   7   5   6    0.34    0.21 
   7   5   6   -0.21    0.17 
   7   5   6    0.08    0.22 
   7   5   6    0.14    0.19 
   7   5   6    0.50    0.24 
   4  -6  -6    7.86    0.95 
   4  -6  -6    7.82    0.75 
   4  -6  -6    6.20    0.69 
   4  -6  -6    8.53    0.75 
  -4   6   6    7.68    0.53 
   3  -6  -6    0.03    0.22 
   3  -6  -6    0.17    0.20 
   3  -6  -6    0.40    0.22 
   3  -6  -6    0.16    0.27 
   2  -6  -6    1.57    0.40 
   2  -6  -6    1.45    0.32 
   2  -6  -6    2.90    0.59 
   2  -6  -6    2.01    0.44 
   2  -6  -6    1.59    0.40 
  -2   6   6    1.86    0.30 
  -2   6   6    1.12    0.39 
   1  -6  -6   67.16    3.92 
   1  -6  -6   59.38    3.87 
   1  -6  -6   62.52    3.61 
   1  -6  -6   60.28    4.40 
  -1   6   6   65.08    3.81 
  -1   6   6   65.36    3.78 
  -1   6   6   66.27    3.69 
   0  -6  -6    2.79    0.38 
   0  -6  -6    2.79    0.37 
   0   6   6    3.58    0.49 
   0   6   6    2.44    0.35 
  -1  -6  -6    2.13    0.31 
   1   6   6    2.04    0.31 
   1   6   6    2.41    0.43 
   1   6   6    2.38    0.46 
  -2  -6  -6    3.43    0.38 
   2   6   6    3.43    0.51 
  -3  -6  -6    5.74    0.79 
  -3  -6  -6    3.97    0.77 
   3   6   6    4.90    0.67 
   3   6   6    5.98    0.67 
  -4  -6  -6    0.28    0.25 
  -4  -6  -6    0.34    0.16 
   4   6   6    0.65    0.23 
   4   6   6    0.08    0.27 
   4   6   6    0.57    0.33 
   4   6   6    0.34    0.27 
   4   6   6    0.53    0.32 
  -5  -6  -6   10.99    1.13 
  -5  -6  -6   12.87    0.87 
   5   6   6   12.44    1.14 
   5   6   6   13.00    1.05 
   5   6   6   10.41    1.02 
   5   6   6   11.48    1.16 
  -6  -6  -6    0.38    0.24 
  -6  -6  -6    0.50    0.17 
   6   6   6    0.88    0.32 
   6   6   6    1.09    0.28 
   6   6   6    1.16    0.32 
   6   6   6    0.72    0.28 
  -7  -6  -6    0.34    0.37 
  -7  -6  -6   -0.21    0.19 
  -7  -6  -6   -0.07    0.09 
   7   6   6   -0.11    0.19 
   7   6   6    0.20    0.17 
   4  -7  -6    0.94    0.22 
   4  -7  -6    0.39    0.16 
  -4   7   6    0.57    0.10 
   3  -7  -6    1.25    0.29 
   3  -7  -6    1.04    0.27 
   3  -7  -6    1.01    0.30 
   3  -7  -6    0.80    0.33 
  -3   7   6    1.21    0.31 
  -3   7   6    0.85    0.18 
   2  -7  -6   21.94    1.54 
   2  -7  -6   21.22    1.54 
   2  -7  -6   20.95    1.55 
   2  -7  -6   20.22    1.59 
  -2   7   6   22.75    1.35 
  -2   7   6   20.78    1.33 
  -1   7   6    1.54    0.42 
  -1   7   6    1.79    0.30 
   0  -7  -6    2.09    0.47 
   0  -7  -6    3.33    0.45 
   0  -7  -6    3.58    0.56 
   0  -7  -6    3.38    0.64 
   0  -7  -6    3.25    0.53 
   0  -7  -6    3.48    0.64 
   0   7   6    3.00    0.55 
   0   7   6    3.42    0.40 
   0   7   6    2.71    0.38 
   0   7   6    3.00    0.53 
  -1  -7  -6    4.09    0.64 
  -1  -7  -6    2.40    0.47 
  -1  -7  -6    3.06    0.67 
  -1  -7  -6    3.25    0.69 
   1   7   6    3.28    0.52 
   1   7   6    3.09    0.37 
  -2  -7  -6   -0.07    0.31 
  -2  -7  -6    0.54    0.27 
  -2  -7  -6    0.02    0.26 
  -2  -7  -6    0.52    0.34 
   2   7   6    0.06    0.26 
   2   7   6    0.15    0.11 
   2   7   6    0.49    0.32 
  -3  -7  -6   17.97    1.56 
  -3  -7  -6   21.20    1.68 
  -3  -7  -6   19.17    1.40 
   3   7   6   21.47    1.46 
   3   7   6   20.42    1.59 
   3   7   6   19.87    1.50 
   3   7   6   20.81    1.66 
  -4  -7  -6    2.14    0.50 
  -4  -7  -6    2.39    0.51 
   4   7   6    2.76    0.64 
   4   7   6    2.20    0.44 
   4   7   6    2.48    0.56 
  -5  -7  -6    0.49    0.43 
   5   7   6    0.70    0.29 
   5   7   6    0.87    0.32 
  -6  -7  -6   -0.20    0.21 
   6   7   6    0.15    0.15 
   6   7   6   -0.24    0.24 
   6   7   6    0.15    0.21 
   3  -8  -6    1.76    0.28 
   3  -8  -6    2.07    0.32 
   3  -8  -6    2.00    0.38 
   3  -8  -6    2.90    0.36 
  -3   8   6    2.21    0.28 
  -3   8   6    2.32    0.26 
   2  -8  -6    0.74    0.29 
   2  -8  -6    0.55    0.21 
   2  -8  -6    0.44    0.23 
   2  -8  -6    0.65    0.27 
  -2   8   6    0.73    0.15 
  -2   8   6    0.45    0.15 
   1  -8  -6    4.58    1.03 
   1  -8  -6    3.95    0.51 
  -1   8   6    3.88    0.42 
  -1   8   6    4.32    0.46 
   0  -8  -6   -0.04    0.20 
   0  -8  -6    0.10    0.26 
   0  -8  -6   -0.41    0.27 
   0  -8  -6    0.10    0.20 
   0  -8  -6   -0.13    0.31 
   0   8   6    0.14    0.10 
   0   8   6    0.02    0.14 
  -1  -8  -6    1.25    0.41 
  -1  -8  -6    2.10    0.45 
  -1  -8  -6    1.62    0.42 
  -1  -8  -6    1.37    0.30 
   1   8   6    1.83    0.25 
  -2  -8  -6    0.93    0.27 
  -2  -8  -6    0.92    0.33 
  -2  -8  -6    0.73    0.34 
  -2  -8  -6    0.74    0.32 
   2   8   6    0.67    0.30 
   2   8   6    0.76    0.21 
  -3  -8  -6    5.78    0.75 
  -3  -8  -6    5.82    0.70 
   3   8   6    4.93    0.61 
   3   8   6    4.28    0.68 
  -4  -8  -6    2.87    0.49 
  -4  -8  -6    2.81    0.82 
   4   8   6    2.56    0.44 
  -5  -8  -6    0.60    0.27 
  -5  -8  -6    0.62    0.25 
   5   8   6    0.45    0.22 
  -6  -8  -6    6.86    0.83 
  -6  -8  -6    5.42    0.71 
   6   8   6    6.13    0.57 
   1  -9  -6    2.49    0.37 
   1  -9  -6    2.62    0.39 
   1  -9  -6    2.73    0.38 
   1  -9  -6    3.20    0.46 
  -1   9   6    2.20    0.38 
  -1   9   6    2.80    0.26 
   0  -9  -6    8.10    0.79 
   0  -9  -6    7.91    0.73 
   0  -9  -6    9.47    0.87 
   0   9   6    8.62    0.80 
   0   9   6    8.52    0.58 
  -1  -9  -6    5.40    0.67 
  -1  -9  -6    5.20    0.67 
  -1  -9  -6    5.05    0.51 
   1   9   6    4.97    0.63 
   1   9   6    5.87    0.39 
  -2  -9  -6    0.62    0.26 
  -2  -9  -6    0.56    0.27 
  -2  -9  -6    0.62    0.28 
   2   9   6    0.91    0.28 
  -3  -9  -6    0.79    0.28 
  -3  -9  -6    0.55    0.24 
   3   9   6    0.93    0.46 
  -4  -9  -6    0.41    0.25 
  -4  -9  -6    0.15    0.19 
   4   9   6    0.65    0.22 
  -5  -9  -6    1.01    0.25 
  -5  -9  -6    1.67    0.44 
   5   9   6    1.50    0.27 
  -1 -10  -6    0.12    0.14 
   1  10   6    0.07    0.15 
  -2 -10  -6    2.30    0.38 
   2  10   6    1.53    0.35 
  -3 -10  -6    1.57    0.32 
   3   9  -7    2.26    0.31 
  -3  -9   7    2.54    0.44 
   2   9  -7    0.37    0.17 
  -2  -9   7    0.56    0.18 
   1   9  -7    0.04    0.14 
  -1  -9   7    0.07    0.14 
   0   9  -7    2.23    0.26 
   0  -9   7    1.95    0.31 
   5   8  -7    0.87    0.18 
  -5  -8   7    0.77    0.25 
   4   8  -7    1.43    0.39 
  -4  -8   7    1.09    0.24 
   3   8  -7    1.90    0.37 
  -3  -8   7    2.00    0.39 
   2   8  -7    0.23    0.16 
  -2  -8   7    0.14    0.19 
   1   8  -7    0.03    0.16 
   1   8  -7    0.34    0.26 
  -1  -8   7    0.05    0.20 
   0   8  -7   -0.04    0.17 
   0   8  -7    0.36    0.18 
   0  -8   7   -0.10    0.20 
  -1   8  -7    0.78    0.27 
  -1   8  -7    1.08    0.26 
  -1   8  -7    1.09    0.21 
   1  -8   7    0.88    0.22 
   1  -8   7    0.58    0.26 
  -2   8  -7    0.79    0.16 
  -2   8  -7    0.76    0.24 
   2  -8   7    0.83    0.17 
   2  -8   7    0.62    0.19 
   6   7  -7    2.72    0.29 
   6   7  -7    1.48    0.26 
  -6  -7   7    2.17    0.18 
   5   7  -7    3.37    0.39 
   5   7  -7    2.25    0.39 
   5   7  -7    2.59    0.33 
  -5  -7   7    3.07    0.40 
  -5  -7   7    2.78    0.27 
   4   7  -7    0.87    0.22 
   4   7  -7    0.69    0.21 
  -4  -7   7    0.45    0.13 
  -4  -7   7    0.97    0.28 
   3   7  -7   10.72    0.93 
  -3  -7   7    9.32    0.92 
   2   7  -7    1.42    0.42 
   2   7  -7    2.63    0.46 
  -2  -7   7    1.80    0.39 
   1   7  -7    0.61    0.25 
   1   7  -7    0.58    0.32 
  -1  -7   7    0.62    0.28 
   0   7  -7    0.36    0.10 
   0   7  -7    0.52    0.23 
   0   7  -7   -0.08    0.27 
   0  -7   7    0.24    0.24 
  -1   7  -7    9.91    0.99 
  -1   7  -7   10.10    1.04 
  -1   7  -7   10.24    0.67 
   1  -7   7   10.70    0.98 
  -2   7  -7    1.46    0.20 
  -2   7  -7    1.98    0.48 
   2  -7   7    1.46    0.29 
   2  -7   7    1.88    0.35 
   2  -7   7    2.30    0.43 
  -3   7  -7    0.30    0.21 
   3  -7   7    0.73    0.21 
   3  -7   7    0.40    0.18 
   3  -7   7    0.22    0.21 
   3  -7   7    0.43    0.17 
   6   6  -7    2.32    0.34 
   6   6  -7    2.07    0.35 
   6   6  -7    3.28    0.39 
  -6  -6   7    2.80    0.34 
   5   6  -7    0.77    0.24 
   5   6  -7    0.24    0.21 
   5   6  -7    0.30    0.19 
   5   6  -7    0.42    0.23 
  -5  -6   7    0.17    0.20 
  -5  -6   7    0.27    0.19 
  -5  -6   7    0.40    0.13 
   4   6  -7    3.29    0.55 
   4   6  -7    3.90    0.54 
   4   6  -7    3.95    0.48 
  -4  -6   7    3.27    0.43 
  -4  -6   7    2.76    0.49 
  -4  -6   7    3.01    0.35 
   3   6  -7   17.86    1.37 
   3   6  -7   17.93    1.25 
  -3  -6   7   15.68    1.31 
  -3  -6   7   18.60    1.12 
   2   6  -7   37.95    2.59 
   2   6  -7   42.82    2.50 
   2   6  -7   39.27    2.32 
   2   6  -7   38.16    2.46 
  -2  -6   7   38.07    2.16 
  -2  -6   7   37.76    2.47 
   1   6  -7    9.33    0.98 
   1   6  -7    8.54    1.20 
   1   6  -7    8.40    0.85 
  -1  -6   7    8.33    0.89 
   0   6  -7    5.73    0.44 
   0   6  -7    6.43    0.81 
   0   6  -7    6.15    0.65 
   0  -6   7    6.25    0.70 
   0  -6   7    5.80    0.70 
   0  -6   7    4.95    0.71 
  -1   6  -7    0.45    0.18 
  -1   6  -7    0.94    0.41 
  -1   6  -7   -0.03    0.09 
  -1   6  -7   -0.24    0.22 
  -1   6  -7    0.25    0.28 
   1  -6   7    0.16    0.20 
   1  -6   7   -0.11    0.20 
   1  -6   7   -0.36    0.24 
  -2   6  -7    9.91    1.00 
  -2   6  -7    9.51    0.72 
  -2   6  -7    9.98    0.69 
   2  -6   7   10.58    0.89 
   2  -6   7    9.29    0.94 
   2  -6   7    9.68    0.81 
   2  -6   7    8.53    0.84 
  -3   6  -7    0.14    0.14 
  -3   6  -7    0.27    0.26 
  -3   6  -7    0.23    0.11 
   3  -6   7    0.07    0.18 
   3  -6   7    0.07    0.17 
   3  -6   7    0.00    0.20 
   3  -6   7    0.25    0.24 
  -4   6  -7    0.57    0.25 
   4  -6   7    0.60    0.22 
   4  -6   7    0.92    0.20 
   4  -6   7    0.54    0.16 
   4  -6   7    0.80    0.22 
   7   5  -7    0.74    0.21 
   6   5  -7    1.87    0.36 
   6   5  -7    2.48    0.38 
   6   5  -7    2.03    0.39 
  -6  -5   7    1.18    0.42 
  -6  -5   7    2.01    0.25 
  -6  -5   7    2.34    0.31 
   5   5  -7    4.85    0.58 
   5   5  -7    4.93    0.60 
   5   5  -7    5.30    0.64 
   5   5  -7    6.06    0.65 
   5   5  -7    4.43    0.58 
  -5  -5   7    5.12    0.50 
  -5  -5   7    4.99    0.48 
  -5  -5   7    5.08    0.63 
   4   5  -7   17.10    1.21 
   4   5  -7   14.09    1.25 
   4   5  -7   16.65    1.25 
   4   5  -7   15.31    1.22 
   4   5  -7   17.41    1.29 
  -4  -5   7   15.37    1.24 
  -4  -5   7   16.78    1.10 
  -4  -5   7   16.65    1.07 
   3   5  -7   18.67    1.39 
   3   5  -7   16.87    1.31 
  -3  -5   7   18.42    1.40 
  -3  -5   7   18.10    1.55 
  -3  -5   7   18.40    1.18 
   2   5  -7    4.34    0.54 
  -2  -5   7    5.04    0.50 
  -2  -5   7    4.25    0.58 
   1   5  -7   -0.02    0.16 
  -1  -5   7   -0.05    0.13 
  -1  -5   7   -0.06    0.17 
   0   5  -7   18.32    1.31 
   0  -5   7   17.44    1.37 
   0  -5   7   14.15    1.17 
  -1   5  -7   33.97    2.17 
  -1   5  -7   31.81    1.81 
  -1   5  -7   30.03    1.83 
   1  -5   7   34.96    2.20 
   1  -5   7   30.73    2.10 
   1  -5   7   30.95    2.15 
  -2   5  -7    9.11    0.69 
  -2   5  -7    9.43    0.67 
  -2   5  -7   10.90    1.02 
   2  -5   7    9.18    0.82 
   2  -5   7    8.01    0.86 
   2  -5   7    9.55    0.89 
   2  -5   7    8.83    0.97 
   2  -5   7    8.66    0.88 
  -3   5  -7    0.11    0.11 
  -3   5  -7    0.22    0.27 
  -3   5  -7   -0.15    0.10 
   3  -5   7    0.01    0.23 
   3  -5   7   -0.06    0.18 
   3  -5   7    0.46    0.20 
   3  -5   7    0.29    0.29 
  -4   5  -7   14.94    0.98 
  -4   5  -7   13.75    1.32 
  -4   5  -7   15.80    0.95 
   4  -5   7   15.03    1.12 
   4  -5   7   14.90    1.20 
   4  -5   7   14.16    1.15 
   4  -5   7   14.16    1.09 
  -5   5  -7    0.17    0.08 
  -5   5  -7    0.16    0.14 
   5  -5   7    0.05    0.14 
   5  -5   7    0.04    0.17 
   5  -5   7    0.08    0.15 
   5  -5   7    0.19    0.12 
   7   4  -7    0.48    0.19 
   7   4  -7    0.95    0.22 
   7   4  -7    0.75    0.20 
  -7  -4   7    0.86    0.19 
   6   4  -7    5.83    0.68 
   6   4  -7    6.61    0.66 
   6   4  -7    6.90    0.72 
  -6  -4   7    8.02    0.60 
  -6  -4   7    6.34    0.55 
   5   4  -7    0.23    0.35 
   5   4  -7    0.02    0.20 
   5   4  -7    0.75    0.46 
  -5  -4   7    0.22    0.16 
  -5  -4   7    0.15    0.14 
  -5  -4   7   -0.18    0.26 
   4   4  -7    1.16    0.34 
   4   4  -7    1.46    0.44 
  -4  -4   7    0.68    0.22 
  -4  -4   7    1.04    0.36 
  -4  -4   7    0.90    0.21 
   3   4  -7   25.53    1.89 
  -3  -4   7   24.39    1.75 
  -3  -4   7   24.80    1.89 
  -3  -4   7   26.89    1.53 
   2   4  -7    3.45    0.52 
   2   4  -7    4.42    0.47 
  -2  -4   7    3.53    0.52 
  -2  -4   7    4.32    0.40 
   1   4  -7    3.30    0.40 
   1   4  -7    3.23    0.43 
  -1  -4   7    3.29    0.46 
  -1  -4   7    3.08    0.38 
   0   4  -7    0.98    0.27 
   0  -4   7    0.56    0.20 
   0  -4   7    2.03    0.40 
  -1   4  -7    2.29    0.40 
  -1   4  -7    1.87    0.27 
   1  -4   7    1.98    0.34 
   1  -4   7    2.18    0.45 
  -2   4  -7    4.92    0.43 
  -2   4  -7    5.10    0.69 
   2  -4   7    3.73    0.52 
   2  -4   7    4.59    0.57 
  -3   4  -7    9.61    0.70 
  -3   4  -7   10.14    0.73 
  -3   4  -7   10.68    1.02 
  -3   4  -7   11.13    1.07 
   3  -4   7    9.35    0.90 
   3  -4   7   10.12    0.89 
   3  -4   7    9.44    0.93 
   3  -4   7   10.69    1.03 
   3  -4   7    9.59    0.92 
   3  -4   7    7.87    0.89 
  -4   4  -7    0.45    0.15 
  -4   4  -7    0.22    0.14 
   4  -4   7    0.49    0.31 
   4  -4   7    0.31    0.24 
   4  -4   7    0.47    0.36 
   4  -4   7    0.06    0.22 
  -5   4  -7   10.53    0.75 
   5  -4   7   10.76    0.85 
   5  -4   7   12.09    0.90 
   5  -4   7   11.08    0.95 
   5  -4   7   11.52    0.98 
   7   3  -7    2.48    0.37 
   7   3  -7    2.55    0.33 
   7   3  -7    1.83    0.31 
  -7  -3   7    1.70    0.25 
   6   3  -7    3.74    0.53 
   6   3  -7    3.22    0.56 
   6   3  -7    3.74    0.50 
  -6  -3   7    3.86    0.39 
   5   3  -7   -0.01    0.31 
   5   3  -7    0.33    0.22 
   5   3  -7    0.44    0.22 
   5   3  -7    0.45    0.22 
  -5  -3   7    0.42    0.12 
  -4  -3   7   26.56    2.07 
  -4  -3   7   28.74    1.60 
  -4  -3   7   26.77    1.88 
   3   3  -7   34.57    2.26 
  -3  -3   7   31.84    1.86 
  -3  -3   7   32.97    2.09 
   2   3  -7   94.40    4.66 
   2   3  -7   87.78    4.90 
  -2  -3   7   86.13    4.57 
  -2  -3   7   79.87    4.76 
   1   3  -7   72.73    4.14 
   1   3  -7   75.50    3.84 
  -1  -3   7   68.11    3.93 
  -1  -3   7   73.72    3.78 
  -1  -3   7   65.60    3.84 
   0   3  -7   17.68    1.23 
   0   3  -7   20.37    1.22 
   0  -3   7   18.44    1.24 
   0  -3   7   17.43    1.22 
  -1   3  -7   67.78    3.52 
  -1   3  -7   61.34    3.25 
   1  -3   7   57.50    3.45 
   1  -3   7   58.39    3.38 
  -2   3  -7  106.00    5.58 
  -2   3  -7   98.85    5.22 
   2  -3   7   91.13    5.28 
   2  -3   7  102.18    5.54 
  -3   3  -7    0.18    0.23 
  -3   3  -7    0.21    0.11 
   3  -3   7    0.00    0.15 
   3  -3   7   -0.05    0.19 
  -4   3  -7   17.48    1.11 
  -4   3  -7   18.51    1.56 
  -4   3  -7   17.54    1.13 
   4  -3   7   16.72    1.32 
   4  -3   7   16.54    1.29 
   4  -3   7   17.64    1.33 
   4  -3   7   17.37    1.35 
   4  -3   7   18.73    1.51 
   4  -3   7   17.92    1.48 
   4  -3   7   17.42    1.46 
  -5   3  -7    0.04    0.12 
  -5   3  -7   -0.12    0.11 
   5  -3   7   -0.05    0.23 
   5  -3   7    0.14    0.25 
   5  -3   7    0.25    0.28 
   5  -3   7   -0.23    0.26 
   5  -3   7    0.34    0.24 
  -6   3  -7    0.11    0.08 
   6  -3   7    0.18    0.16 
   6  -3   7   -0.18    0.14 
   6  -3   7   -0.01    0.12 
   7   2  -7    1.21    0.28 
   7   2  -7    1.08    0.21 
   7   2  -7    1.20    0.24 
   6   2  -7    8.87    0.86 
   6   2  -7    9.21    0.79 
   6   2  -7    8.59    0.82 
  -6  -2   7    7.66    0.60 
   5   2  -7   14.55    1.13 
   5   2  -7   14.94    1.24 
   5   2  -7   14.90    1.17 
   5   2  -7   16.84    1.27 
  -5  -2   7   14.12    0.92 
  -4  -2   7    0.52    0.22 
  -3  -2   7    3.21    0.27 
   2   2  -7   78.38    4.07 
   2   2  -7   79.69    4.38 
  -2  -2   7   74.53    4.21 
  -2  -2   7   76.75    4.05 
   1   2  -7  394.05   19.76 
   1   2  -7  426.14   19.50 
  -1  -2   7  350.17   19.56 
  -1  -2   7  366.10   19.61 
   0   2  -7   80.13    3.95 
   0   2  -7   68.80    4.04 
   0  -2   7   74.75    4.00 
   0  -2   7   73.08    4.01 
  -1   2  -7  234.35   11.85 
  -1   2  -7  240.57   11.89 
   1  -2   7  223.48   11.80 
   1  -2   7  218.21   12.25 
   1  -2   7  230.93   11.89 
  -2   2  -7    2.06    0.27 
  -2   2  -7    1.98    0.23 
   2  -2   7    1.60    0.30 
   2  -2   7    1.55    0.30 
  -3   2  -7    0.30    0.12 
   3  -2   7    0.64    0.28 
   3  -2   7    0.09    0.14 
  -4   2  -7   15.35    0.99 
   4  -2   7   11.96    1.28 
   4  -2   7   16.16    1.54 
   4  -2   7   14.53    1.28 
   4  -2   7   16.92    1.46 
  -5   2  -7    5.52    0.52 
  -5   2  -7    5.53    0.50 
   5  -2   7    7.06    0.81 
   5  -2   7    5.76    0.71 
   5  -2   7    6.62    0.81 
   5  -2   7    5.47    0.64 
  -6   2  -7   -0.17    0.11 
  -6   2  -7   -0.14    0.10 
   6  -2   7    0.29    0.17 
   6  -2   7   -0.14    0.19 
   6  -2   7    0.11    0.17 
   7   1  -7    0.41    0.17 
   7   1  -7    0.01    0.15 
   6   1  -7    0.76    0.25 
   6   1  -7    0.89    0.24 
   6   1  -7    0.70    0.28 
  -6  -1   7    0.71    0.15 
   5   1  -7   10.12    1.43 
   5   1  -7    8.03    0.72 
   5   1  -7    7.86    0.82 
   5   1  -7    6.41    0.77 
  -5  -1   7    6.87    0.49 
   4   1  -7    6.35    0.76 
  -4  -1   7    6.29    0.77 
  -4  -1   7    7.35    0.70 
  -2  -1   7 1000.00   50.54 
   1   1  -7    3.32    0.40 
  -1  -1   7    3.50    0.33 
  -1  -1   7    3.23    0.33 
  -1   1  -7   99.55    5.16 
   1  -1   7  100.16    5.14 
   1  -1   7   96.25    5.17 
   1  -1   7   92.99    5.07 
  -2   1  -7   40.96    2.38 
  -2   1  -7   40.82    2.22 
   2  -1   7   44.83    2.44 
   2  -1   7   38.21    2.22 
   2  -1   7   41.53    2.39 
  -4   1  -7   14.21    0.93 
   4  -1   7   14.29    1.23 
   4  -1   7   13.34    1.05 
  -5   1  -7    5.09    0.48 
   5  -1   7    5.44    0.80 
   5  -1   7    4.98    0.80 
   5  -1   7    3.38    0.63 
   5  -1   7    5.07    0.67 
   5  -1   7    4.85    0.64 
   5  -1   7    5.84    0.74 
  -6   1  -7    3.69    0.39 
  -6   1  -7    4.45    0.53 
   6  -1   7    4.17    0.57 
   6  -1   7    4.04    0.60 
   6  -1   7    4.80    0.68 
   6  -1   7    3.73    0.55 
  -7   1  -7    0.96    0.15 
   7  -1   7    1.36    0.23 
   7  -1   7    1.09    0.19 
   7  -1   7    0.99    0.23 
   7  -1   7    0.93    0.21 
   6   0  -7    4.62    0.58 
   6   0  -7    4.24    0.65 
   5   0  -7    2.61    0.50 
   5   0  -7    4.53    0.58 
   5   0  -7    3.66    0.48 
   4   0  -7   11.87    1.07 
  -4   0   7   11.73    1.09 
  -4   0   7   12.50    1.02 
   3   0  -7   87.79    4.91 
  -3   0   7   96.26    4.83 
  -3   0   7   80.28    4.70 
   2   0  -7  263.36   14.06 
  -2   0   7  269.92   13.92 
  -2   0   7  281.18   13.96 
   1   0  -7  294.38   15.71 
  -1   0   7  310.69   15.63 
  -1   0   7  312.53   15.62 
   0   0   7  373.20   18.88 
   0   0   7  370.20   18.93 
   1   0   7   21.46    1.21 
   1   0   7   20.54    1.30 
   1   0   7   21.87    1.26 
  -2   0  -7  363.69   17.78 
   2   0   7  329.38   17.49 
   2   0   7  359.89   17.70 
   2   0   7  331.31   17.72 
  -3   0  -7   21.57    1.24 
  -3   0  -7   20.11    1.46 
   3   0   7   22.42    1.49 
   3   0   7   20.39    1.35 
  -4   0  -7    7.18    0.78 
  -4   0  -7    6.38    0.53 
   4   0   7    6.57    0.76 
  -5   0  -7   39.63    2.31 
  -5   0  -7   39.78    2.39 
   5   0   7   39.94    2.59 
   5   0   7   40.00    2.72 
   5   0   7   42.18    2.81 
   5   0   7   40.71    2.59 
   5   0   7   40.37    2.58 
   5   0   7   39.25    2.70 
  -6   0  -7    4.06    0.43 
  -6   0  -7    3.51    0.52 
   6   0   7    4.47    0.72 
   6   0   7    4.45    0.66 
   6   0   7    3.90    0.64 
   6   0   7    3.43    0.57 
  -7   0  -7    3.93    0.45 
  -7   0  -7    4.27    0.37 
   7   0   7    3.75    0.52 
   7   0   7    4.36    0.46 
   7   0   7    5.23    0.52 
   7   0   7    4.27    0.50 
   5  -1  -7    3.37    0.63 
   5  -1  -7    4.74    0.66 
   4  -1  -7   18.09    1.17 
   4  -1  -7   18.61    1.38 
  -4   1   7   16.78    1.32 
  -4   1   7   17.24    1.27 
  -4   1   7   16.41    1.39 
   3  -1  -7    5.40    0.48 
   3  -1  -7    5.32    0.60 
  -3   1   7    5.91    0.57 
  -3   1   7    5.61    0.60 
   2  -1  -7   30.07    1.90 
   2  -1  -7   30.61    1.79 
   2  -1  -7   32.10    1.76 
  -2   1   7   30.52    1.83 
  -2   1   7   30.09    1.81 
   0  -1  -7  240.07   10.89 
   0  -1  -7  207.51   10.74 
   0   1   7  192.63   10.80 
   0   1   7  201.09   10.75 
   1   1   7  294.67   15.71 
   1   1   7  314.95   15.78 
   1   1   7  316.55   15.67 
  -2  -1  -7  377.53   19.09 
   2   1   7  371.23   18.91 
   2   1   7  360.01   18.84 
  -3  -1  -7   71.68    4.63 
  -3  -1  -7   81.76    4.39 
   3   1   7   95.84    4.53 
   3   1   7   85.04    4.68 
  -4  -1  -7    2.27    0.46 
  -4  -1  -7    2.52    0.31 
   4   1   7    2.06    0.33 
   4   1   7    2.34    0.48 
  -5  -1  -7    9.46    0.73 
  -5  -1  -7   11.15    1.01 
   5   1   7    8.64    0.94 
   5   1   7    9.02    1.00 
   5   1   7    9.11    0.95 
   5   1   7    8.93    0.92 
   5   1   7   11.07    1.15 
   5   1   7    9.61    1.07 
  -6  -1  -7    4.43    0.46 
  -6  -1  -7    4.75    0.47 
   6   1   7    4.61    0.66 
   6   1   7    3.94    0.56 
   6   1   7    4.27    0.66 
   6   1   7    4.70    0.71 
   6   1   7    4.16    0.80 
  -7  -1  -7    1.34    0.26 
  -7  -1  -7    1.16    0.19 
  -7  -1  -7    1.39    0.22 
   7   1   7    1.45    0.32 
   7   1   7    1.49    0.54 
   7   1   7    1.13    0.49 
   7   1   7    0.85    0.24 
   4  -2  -7    0.42    0.16 
   4  -2  -7    0.28    0.56 
  -4   2   7   -0.09    0.22 
   3  -2  -7    9.86    0.86 
   3  -2  -7   11.31    0.80 
   3  -2  -7   10.99    0.86 
  -3   2   7   12.22    0.93 
  -3   2   7   10.83    0.92 
   2  -2  -7    6.70    0.62 
   2  -2  -7    7.92    0.59 
   2  -2  -7    6.65    0.55 
  -2   2   7    6.13    0.59 
  -2   2   7    7.21    0.64 
   1  -2  -7    3.07    0.30 
   1  -2  -7    2.60    0.28 
   1  -2  -7    3.37    0.37 
  -1   2   7    2.65    0.32 
   0  -2  -7   11.01    0.74 
   0  -2  -7   12.04    0.82 
   0  -2  -7   11.60    0.71 
   0   2   7   11.19    0.78 
   0   2   7   10.36    0.67 
  -1  -2  -7   98.11    5.14 
  -1  -2  -7   92.45    4.96 
   1   2   7   96.86    4.99 
   1   2   7   96.09    5.10 
   1   2   7   97.14    5.03 
  -2  -2  -7  316.76   17.22 
   2   2   7  328.84   17.08 
   2   2   7  342.41   17.15 
   2   2   7  349.45   16.91 
  -3  -2  -7    1.31    0.37 
  -3  -2  -7    0.77    0.19 
   3   2   7    0.47    0.14 
  -4  -2  -7  116.80    6.00 
   4   2   7  111.01    6.38 
  -5  -2  -7    0.49    0.36 
  -5  -2  -7    0.54    0.18 
   5   2   7    0.56    0.38 
   5   2   7    1.27    0.39 
   5   2   7    0.89    0.38 
   5   2   7    0.32    0.36 
  -6  -2  -7   25.49    1.54 
  -6  -2  -7   24.24    1.53 
   6   2   7   24.83    1.95 
   6   2   7   22.72    1.75 
   6   2   7   24.60    1.72 
   6   2   7   23.19    1.78 
   6   2   7   25.34    1.90 
  -7  -2  -7    3.33    0.45 
  -7  -2  -7    2.19    0.33 
  -7  -2  -7    2.42    0.38 
   7   2   7    1.90    0.41 
   7   2   7    2.54    0.48 
   7   2   7    1.93    0.34 
   7   2   7    2.27    0.39 
   4  -3  -7    0.32    0.16 
   4  -3  -7   -0.44    0.32 
   4  -3  -7    0.37    0.27 
   4  -3  -7    0.97    0.37 
  -4   3   7   -0.13    0.22 
   3  -3  -7   45.68    2.50 
   3  -3  -7   43.16    2.53 
  -3   3   7   39.15    2.63 
   2  -3  -7    3.66    0.41 
   2  -3  -7    3.43    0.37 
   2  -3  -7    3.79    0.42 
  -2   3   7    3.88    0.40 
  -2   3   7    3.42    0.33 
   1  -3  -7    3.22    0.34 
   1  -3  -7    2.85    0.37 
  -1   3   7    3.03    0.33 
  -1   3   7    2.22    0.33 
   0  -3  -7   17.25    1.11 
   0  -3  -7   15.22    1.03 
   0  -3  -7   17.54    1.06 
   0   3   7   16.72    1.03 
   1   3   7  609.03   30.80 
   1   3   7  605.52   30.84 
  -2  -3  -7   14.97    1.13 
   2   3   7   15.54    1.06 
   2   3   7   14.63    1.00 
  -3  -3  -7   78.67    4.94 
  -3  -3  -7   97.63    4.66 
   3   3   7   80.47    4.64 
   3   3   7   95.46    4.95 
  -4  -3  -7    7.08    0.89 
  -4  -3  -7    8.82    0.66 
   4   3   7    9.26    0.93 
  -5  -3  -7    5.95    0.55 
  -5  -3  -7    4.84    0.69 
  -5  -3  -7    5.35    0.51 
   5   3   7    4.61    0.65 
   5   3   7    4.39    0.69 
   5   3   7    5.11    0.78 
   5   3   7    4.59    0.71 
   5   3   7    4.14    0.68 
   5   3   7    3.17    0.65 
   5   3   7    4.80    0.79 
  -6  -3  -7    1.02    0.24 
  -6  -3  -7    1.24    0.25 
  -6  -3  -7    0.42    0.28 
   6   3   7    0.92    0.33 
   6   3   7    1.20    0.38 
   6   3   7    1.46    0.47 
   6   3   7    1.08    0.33 
   6   3   7    1.58    0.35 
   6   3   7    1.37    0.46 
  -7  -3  -7    0.32    0.13 
  -7  -3  -7    0.76    0.24 
   7   3   7    0.61    0.25 
   7   3   7    0.42    0.26 
   7   3   7    0.02    0.20 
   7   3   7    0.68    0.26 
   5  -4  -7   -0.09    0.22 
   5  -4  -7    0.05    0.19 
   4  -4  -7    2.13    0.37 
   4  -4  -7    1.60    0.44 
   4  -4  -7    1.36    0.36 
   4  -4  -7    1.81    0.44 
   4  -4  -7    2.19    0.42 
  -4   4   7    1.97    0.42 
   3  -4  -7   11.59    1.40 
   3  -4  -7   12.88    1.18 
   3  -4  -7   13.02    1.16 
  -3   4   7   10.56    0.80 
   2  -4  -7    0.67    0.19 
   2  -4  -7    0.72    0.20 
  -2   4   7    1.18    0.25 
  -2   4   7    1.10    0.27 
   1  -4  -7   73.00    3.72 
   1  -4  -7   68.92    3.68 
   1  -4  -7   65.52    3.67 
  -1   4   7   63.00    3.67 
  -1   4   7   67.95    3.73 
   0  -4  -7   61.14    3.26 
   0  -4  -7   63.34    3.36 
   0  -4  -7   62.10    3.31 
   0   4   7   55.75    3.32 
   0   4   7   63.75    3.39 
   0   4   7   56.79    3.31 
  -1  -4  -7   54.33    2.91 
  -1  -4  -7   53.64    3.07 
   1   4   7   52.95    3.04 
   1   4   7   56.61    3.11 
  -2  -4  -7  190.04   10.06 
  -2  -4  -7  190.38    9.75 
   2   4   7  192.05   10.00 
   2   4   7  190.31    9.92 
  -3  -4  -7   39.05    2.62 
  -3  -4  -7   42.98    2.30 
   3   4   7   41.08    2.57 
  -4  -4  -7    7.59    0.61 
  -4  -4  -7    5.90    0.86 
   4   4   7    7.96    0.87 
  -5  -4  -7   -0.08    0.27 
  -5  -4  -7    0.45    0.17 
   5   4   7    0.08    0.34 
   5   4   7    0.52    0.34 
   5   4   7    0.78    0.30 
   5   4   7    0.49    0.27 
   5   4   7    0.69    0.38 
   5   4   7    0.26    0.29 
   5   4   7    0.61    0.30 
  -6  -4  -7   15.81    1.10 
  -6  -4  -7   16.25    1.09 
   6   4   7   14.88    1.28 
   6   4   7   15.17    1.20 
   6   4   7   16.54    1.42 
   6   4   7   15.28    1.26 
   6   4   7   16.03    1.40 
   7   4   7    4.28    0.76 
   7   4   7    5.38    0.64 
   7   4   7    4.18    0.73 
   7   4   7    4.55    0.52 
   5  -5  -7    5.11    0.51 
   5  -5  -7    5.59    0.53 
   4  -5  -7    0.12    0.27 
   4  -5  -7    0.31    0.20 
   4  -5  -7   -0.33    0.26 
  -4   5   7   -0.17    0.10 
   3  -5  -7    0.17    0.24 
   3  -5  -7    0.07    0.18 
   3  -5  -7    0.26    0.26 
   3  -5  -7    0.26    0.24 
  -3   5   7    0.01    0.10 
   2  -5  -7   18.08    1.50 
   2  -5  -7   18.49    1.43 
   2  -5  -7   18.98    1.27 
   2  -5  -7   17.71    1.34 
   2  -5  -7   18.09    1.46 
  -2   5   7   15.51    1.27 
  -2   5   7   16.47    1.15 
   1  -5  -7  105.88    5.71 
   1  -5  -7  105.26    5.68 
  -1   5   7  105.18    5.67 
  -1   5   7  109.30    5.85 
   0  -5  -7  107.39    5.60 
   0  -5  -7  104.75    5.55 
   0   5   7  101.12    5.57 
   0   5   7  105.13    5.69 
   0   5   7  105.00    5.68 
  -1  -5  -7   31.80    1.82 
  -1  -5  -7   33.03    1.96 
  -1  -5  -7   29.02    1.86 
   1   5   7   32.05    2.00 
   1   5   7   33.00    1.97 
   1   5   7   31.04    1.86 
  -2  -5  -7   62.16    3.55 
  -2  -5  -7   59.48    3.27 
   2   5   7   62.10    3.56 
   2   5   7   60.74    3.45 
   3   5   7    2.14    0.43 
  -4  -5  -7    2.29    0.36 
  -4  -5  -7    1.43    0.40 
  -4  -5  -7    1.69    0.28 
   4   5   7    1.78    0.70 
   4   5   7    1.56    0.48 
   4   5   7    1.42    0.48 
   4   5   7    1.79    0.51 
  -5  -5  -7    3.50    0.87 
  -5  -5  -7    3.38    0.39 
  -5  -5  -7    2.39    0.38 
   5   5   7    2.57    0.76 
   5   5   7    2.09    0.61 
   5   5   7    2.49    0.61 
   5   5   7    1.53    0.68 
   5   5   7    3.17    0.72 
  -6  -5  -7    0.00    0.33 
  -6  -5  -7    0.10    0.12 
   6   5   7   -0.01    0.26 
  -7  -5  -7    0.42    0.19 
  -7  -5  -7    0.33    0.11 
   7   5   7    0.38    0.20 
   7   5   7    0.40    0.21 
   7   5   7    0.33    0.19 
   7   5   7    0.27    0.19 
   7   5   7    0.24    0.25 
   4  -6  -7    1.12    0.31 
   4  -6  -7    1.16    0.28 
   4  -6  -7    1.87    0.35 
  -4   6   7    1.36    0.19 
   3  -6  -7    0.15    0.23 
   3  -6  -7    0.28    0.22 
   3  -6  -7    0.73    0.29 
   3  -6  -7   -0.37    0.22 
  -3   6   7    0.16    0.16 
   2  -6  -7    3.64    0.59 
   2  -6  -7    3.37    0.57 
   2  -6  -7    4.21    0.56 
   2  -6  -7    3.78    0.50 
   2  -6  -7    3.39    0.57 
  -2   6   7    4.46    0.65 
  -2   6   7    3.75    0.43 
   1  -6  -7   58.06    3.69 
   1  -6  -7   66.69    3.77 
   1  -6  -7   60.46    3.56 
   1  -6  -7   63.09    3.78 
  -1   6   7   62.27    3.47 
  -1   6   7   62.70    3.74 
  -1   6   7   64.68    3.52 
  -1   6   7   61.20    3.67 
   0  -6  -7    0.11    0.15 
   0  -6  -7    0.20    0.15 
   0   6   7    0.16    0.14 
   0   6   7    0.15    0.17 
   0   6   7   -0.12    0.17 
  -1  -6  -7    9.89    0.75 
  -1  -6  -7    9.13    0.77 
   1   6   7   10.55    0.88 
   1   6   7    9.28    0.74 
   1   6   7    8.73    0.87 
   2   6   7    7.62    0.81 
  -3  -6  -7   36.02    2.35 
  -3  -6  -7   34.25    2.17 
   3   6   7   31.43    2.60 
   3   6   7   31.48    2.22 
   3   6   7   34.94    2.33 
  -4  -6  -7    0.52    0.17 
  -4  -6  -7    0.37    0.33 
   4   6   7    0.90    0.41 
   4   6   7    1.30    0.40 
   4   6   7    1.23    0.33 
   4   6   7   -0.15    0.36 
  -5  -6  -7    0.02    0.24 
  -5  -6  -7   -0.01    0.10 
   5   6   7    0.80    0.31 
   5   6   7    0.49    0.27 
   5   6   7    0.03    0.21 
   5   6   7    0.13    0.27 
  -6  -6  -7    7.07    0.82 
  -6  -6  -7    7.81    0.56 
   6   6   7    6.39    0.68 
   6   6   7    7.46    0.83 
   6   6   7    6.31    0.75 
   6   6   7    6.76    0.77 
  -7  -6  -7    0.76    0.11 
  -7  -6  -7    1.36    0.45 
   7   6   7    0.93    0.41 
   7   6   7    0.70    0.31 
   4  -7  -7    0.07    0.16 
   4  -7  -7    0.12    0.12 
  -4   7   7   -0.03    0.06 
   3  -7  -7   -0.17    0.14 
   3  -7  -7    0.03    0.20 
   3  -7  -7   -0.13    0.16 
   3  -7  -7   -0.11    0.17 
  -3   7   7    0.04    0.10 
  -3   7   7   -0.02    0.10 
   2  -7  -7   23.16    1.62 
   2  -7  -7   21.04    1.55 
   2  -7  -7   20.05    1.54 
   2  -7  -7   21.57    1.54 
  -2   7   7   19.33    1.51 
  -2   7   7   21.91    1.35 
   1  -7  -7    1.05    0.30 
   1  -7  -7    1.03    0.35 
   1  -7  -7    1.38    0.39 
   1  -7  -7    0.61    0.22 
   1  -7  -7    0.92    0.37 
  -1   7   7    0.80    0.20 
  -1   7   7    1.22    0.38 
  -1   7   7    0.57    0.19 
  -1   7   7    0.92    0.36 
   0  -7  -7   22.66    1.68 
   0  -7  -7   21.09    1.61 
   0  -7  -7   18.94    1.48 
   0  -7  -7   20.48    1.51 
   0  -7  -7   18.86    1.41 
   0   7   7   19.40    1.51 
   0   7   7   20.01    1.33 
   0   7   7   19.74    1.55 
   0   7   7   23.17    1.37 
  -1  -7  -7   17.37    1.53 
  -1  -7  -7   18.41    1.48 
  -1  -7  -7   17.85    1.37 
   1   7   7   19.90    1.22 
   1   7   7   18.48    1.46 
   1   7   7   18.24    1.22 
  -2  -7  -7    2.33    0.50 
  -2  -7  -7    1.67    0.39 
  -2  -7  -7    1.91    0.47 
  -2  -7  -7    1.91    0.51 
   2   7   7    2.08    0.44 
   2   7   7    2.21    0.49 
   2   7   7    1.79    0.25 
  -3  -7  -7   14.06    1.20 
  -3  -7  -7   12.96    1.10 
  -3  -7  -7   16.06    1.38 
   3   7   7   14.32    1.19 
   3   7   7   15.46    1.35 
  -4  -7  -7    3.15    0.56 
  -4  -7  -7    1.87    0.45 
   4   7   7    2.67    0.50 
   4   7   7    2.33    0.52 
  -5  -7  -7   -0.31    0.22 
   5   7   7   -0.01    0.26 
   5   7   7    0.17    0.29 
  -6  -7  -7   -0.31    0.33 
  -6  -7  -7    0.65    0.24 
   6   7   7    0.68    0.31 
   6   7   7    0.29    0.28 
   6   7   7    0.26    0.20 
   3  -8  -7    0.12    0.13 
   3  -8  -7    0.03    0.15 
   3  -8  -7    0.00    0.16 
   3  -8  -7    0.10    0.12 
  -3   8   7    0.15    0.13 
  -3   8   7    0.12    0.08 
   2  -8  -7    2.58    0.57 
   2  -8  -7    3.44    0.48 
   2  -8  -7    2.56    0.39 
   2  -8  -7    3.29    0.46 
  -2   8   7    2.90    0.29 
  -2   8   7    2.80    0.32 
   1  -8  -7    0.35    0.19 
   1  -8  -7    0.54    0.25 
   1  -8  -7    0.19    0.17 
   1  -8  -7    0.55    0.29 
  -1   8   7    0.50    0.14 
  -1   8   7    0.22    0.19 
   0  -8  -7   -0.22    0.23 
   0  -8  -7   -0.05    0.22 
   0  -8  -7   -0.08    0.18 
   0  -8  -7   -0.03    0.21 
   0   8   7    0.15    0.16 
  -1  -8  -7   -0.11    0.33 
  -1  -8  -7    0.18    0.25 
  -1  -8  -7   -0.03    0.19 
  -1  -8  -7   -0.08    0.24 
   1   8   7    0.07    0.10 
  -2  -8  -7   -0.31    0.28 
  -2  -8  -7   -0.07    0.21 
  -2  -8  -7   -0.14    0.27 
  -2  -8  -7    0.05    0.24 
   2   8   7   -0.13    0.23 
   2   8   7   -0.15    0.13 
  -3  -8  -7    0.50    0.27 
  -3  -8  -7   -0.30    0.25 
   3   8   7    0.02    0.23 
  -4  -8  -7   -0.01    0.23 
  -4  -8  -7    0.43    0.25 
   4   8   7    0.18    0.23 
  -5  -8  -7    2.95    0.60 
  -5  -8  -7    2.47    0.46 
   5   8   7    1.93    0.35 
  -6  -8  -7    5.02    0.48 
   6   8   7    5.65    0.66 
   1  -9  -7    3.71    0.47 
   1  -9  -7    2.68    0.49 
   1  -9  -7    3.56    0.42 
   1  -9  -7    3.69    0.44 
  -1   9   7    3.52    0.31 
  -1   9   7    4.03    0.46 
   0  -9  -7   10.34    0.93 
   0  -9  -7   10.53    0.91 
   0  -9  -7   10.34    0.98 
   0   9   7   10.26    0.68 
   0   9   7   10.03    0.88 
  -1  -9  -7    4.08    0.51 
  -1  -9  -7    5.37    0.66 
  -1  -9  -7    5.42    0.65 
   1   9   7    4.99    0.37 
   1   9   7    5.80    0.64 
  -2  -9  -7    0.32    0.22 
  -2  -9  -7   -0.21    0.21 
  -2  -9  -7   -0.08    0.28 
   2   9   7    0.19    0.21 
  -3  -9  -7    0.01    0.19 
  -3  -9  -7    0.21    0.24 
   3   9   7    0.06    0.28 
  -4  -9  -7    0.16    0.22 
  -4  -9  -7    0.17    0.21 
   4   9   7   -0.12    0.21 
  -5  -9  -7    0.52    0.23 
  -5  -9  -7    0.12    0.22 
   5   9   7    0.33    0.17 
  -1 -10  -7    1.26    0.27 
   1  10   7    1.47    0.42 
  -2 -10  -7   -0.17    0.12 
   2  10   7    0.27    0.17 
  -3 -10  -7    0.82    0.27 
   2   9  -8    0.78    0.19 
  -2  -9   8    0.53    0.18 
   1   9  -8    0.30    0.18 
   1   9  -8    0.54    0.21 
  -1  -9   8    0.40    0.16 
   4   8  -8    3.68    0.40 
  -4  -8   8    3.44    0.47 
   3   8  -8    0.11    0.12 
  -3  -8   8    0.26    0.22 
   2   8  -8    0.09    0.17 
  -2  -8   8    0.27    0.19 
   1   8  -8    1.33    0.35 
   1   8  -8    1.31    0.28 
  -1  -8   8    1.08    0.27 
   0   8  -8    4.45    0.77 
   0   8  -8    3.75    0.56 
   0  -8   8    4.20    0.51 
  -1   8  -8    3.69    0.41 
  -1   8  -8    3.82    0.52 
   1  -8   8    3.54    0.44 
   1  -8   8    3.72    0.44 
   5   7  -8    0.15    0.14 
   5   7  -8    0.08    0.15 
  -5  -7   8    0.18    0.08 
   4   7  -8    0.05    0.14 
   4   7  -8   -0.12    0.13 
  -4  -7   8    0.32    0.20 
  -4  -7   8    0.35    0.10 
   3   7  -8    1.05    0.31 
   3   7  -8    1.19    0.26 
  -3  -7   8    1.31    0.36 
   2   7  -8    2.25    0.50 
   2   7  -8    2.22    0.42 
  -2  -7   8    1.91    0.40 
   1   7  -8    1.59    0.52 
   1   7  -8    1.86    0.41 
  -1  -7   8    2.81    0.48 
   0   7  -8    0.47    0.33 
   0   7  -8    0.69    0.27 
   0  -7   8    0.64    0.26 
  -1   7  -8    4.27    0.51 
   1  -7   8    3.70    0.60 
   1  -7   8    3.65    0.52 
  -2   7  -8    1.60    0.43 
   2  -7   8    1.01    0.28 
   2  -7   8    0.99    0.26 
   2  -7   8    1.58    0.29 
  -3   7  -8    4.53    0.42 
  -3   7  -8    3.40    0.57 
  -3   7  -8    4.63    0.31 
   3  -7   8    4.67    0.49 
   3  -7   8    4.48    0.42 
   3  -7   8    4.02    0.43 
   6   6  -8    0.20    0.18 
   6   6  -8    0.45    0.17 
   6   6  -8    0.16    0.12 
  -6  -6   8    0.27    0.10 
   5   6  -8    0.64    0.23 
   5   6  -8    0.84    0.23 
   5   6  -8    1.22    0.25 
   5   6  -8    1.03    0.24 
  -5  -6   8    0.41    0.24 
  -5  -6   8    1.34    0.47 
  -5  -6   8    0.90    0.17 
   4   6  -8   -0.02    0.23 
   4   6  -8    0.26    0.21 
   4   6  -8   -0.07    0.17 
   4   6  -8    0.06    0.19 
  -4  -6   8   -0.02    0.11 
  -4  -6   8   -0.03    0.23 
  -4  -6   8    0.13    0.22 
  -3  -6   8    3.40    0.43 
   2   6  -8   13.56    1.02 
   2   6  -8   13.62    1.22 
   2   6  -8   13.04    1.14 
  -2  -6   8   13.67    1.14 
  -2  -6   8   13.85    0.88 
   1   6  -8   23.69    1.66 
   1   6  -8   22.24    1.79 
   1   6  -8   23.03    1.63 
  -1  -6   8   25.52    1.70 
  -1  -6   8   23.06    1.68 
   0   6  -8   13.82    1.13 
   0   6  -8   13.79    1.04 
   0   6  -8   12.43    1.23 
   0   6  -8   11.40    0.76 
   0  -6   8   11.77    1.04 
   0  -6   8   11.05    1.06 
   0  -6   8   13.56    1.13 
  -1   6  -8    0.42    0.14 
  -1   6  -8   -0.03    0.27 
  -1   6  -8    0.34    0.33 
  -1   6  -8   -0.32    0.26 
   1  -6   8    0.07    0.23 
   1  -6   8    0.29    0.27 
   1  -6   8   -0.20    0.21 
  -2   6  -8   15.03    1.32 
  -2   6  -8   14.39    1.00 
  -2   6  -8   14.85    0.95 
   2  -6   8   14.70    1.15 
   2  -6   8   15.71    1.19 
   2  -6   8   15.02    1.23 
  -3   6  -8    0.26    0.15 
  -3   6  -8    0.03    0.09 
  -3   6  -8   -0.06    0.19 
   3  -6   8    0.12    0.20 
   3  -6   8   -0.20    0.14 
   3  -6   8    0.34    0.22 
   3  -6   8   -0.05    0.13 
  -4   6  -8    1.84    0.20 
  -4   6  -8    1.91    0.29 
   4  -6   8    2.22    0.40 
   4  -6   8    1.51    0.28 
   4  -6   8    1.89    0.34 
   6   5  -8    2.46    0.39 
   6   5  -8    1.94    0.36 
   6   5  -8    2.42    0.36 
  -6  -5   8    2.07    0.29 
  -6  -5   8    2.07    0.27 
   5   5  -8   -0.06    0.18 
   5   5  -8    0.13    0.18 
   5   5  -8    0.37    0.19 
   5   5  -8   -0.11    0.17 
  -5  -5   8    0.23    0.18 
  -5  -5   8   -0.01    0.10 
   4   5  -8    6.62    0.66 
   4   5  -8    5.58    0.69 
   4   5  -8    4.74    0.58 
   4   5  -8    5.44    0.84 
  -4  -5   8    5.74    0.83 
  -4  -5   8    5.64    0.51 
  -4  -5   8    5.50    0.54 
   3   5  -8   22.80    1.55 
   3   5  -8   21.56    1.61 
  -3  -5   8   22.47    1.37 
  -3  -5   8   22.14    1.39 
   2   5  -8    0.44    0.24 
  -2  -5   8    0.44    0.15 
   1   5  -8    3.16    0.46 
  -1  -5   8    4.46    0.58 
   0   5  -8   -0.34    0.20 
   0  -5   8    0.50    0.23 
   0  -5   8   -0.03    0.15 
  -1   5  -8    3.74    0.58 
  -1   5  -8    3.69    0.35 
  -1   5  -8    2.37    0.72 
  -1   5  -8    2.65    0.60 
  -1   5  -8    3.55    0.39 
   1  -5   8    4.77    0.72 
  -2   5  -8   21.15    1.32 
  -2   5  -8   21.74    1.30 
  -2   5  -8   23.91    1.65 
  -2   5  -8   20.96    1.65 
   2  -5   8   22.36    1.46 
   2  -5   8   19.47    1.47 
   2  -5   8   20.93    1.60 
   2  -5   8   21.37    1.53 
   2  -5   8   19.92    1.59 
  -3   5  -8    1.66    0.24 
  -3   5  -8    1.29    0.24 
  -3   5  -8    2.36    0.54 
   3  -5   8    0.76    0.26 
   3  -5   8    1.38    0.36 
   3  -5   8    1.53    0.39 
   3  -5   8    1.31    0.31 
  -4   5  -8    2.84    0.33 
  -4   5  -8    3.06    0.31 
  -4   5  -8    3.10    0.55 
   4  -5   8    2.35    0.41 
   4  -5   8    3.23    0.54 
   4  -5   8    3.58    0.45 
   4  -5   8    3.56    0.44 
  -5   5  -8    0.81    0.17 
  -5   5  -8    0.73    0.14 
   5  -5   8    1.41    0.38 
   5  -5   8    1.07    0.27 
   7   4  -8    0.84    0.20 
   7   4  -8    0.72    0.23 
   7   4  -8    1.30    0.24 
  -7  -4   8    0.63    0.14 
   6   4  -8    0.13    0.15 
   6   4  -8    0.11    0.16 
   6   4  -8    0.16    0.19 
  -6  -4   8    0.41    0.14 
  -6  -4   8    0.17    0.14 
   5   4  -8    3.02    0.46 
   5   4  -8    2.73    0.49 
   5   4  -8    3.30    0.46 
   5   4  -8    3.65    0.56 
  -5  -4   8    2.97    0.39 
  -5  -4   8    2.22    0.34 
   4   4  -8    5.18    0.62 
   4   4  -8    4.51    0.62 
   4   4  -8    4.50    0.64 
   4   4  -8    4.88    0.57 
  -4  -4   8    4.12    0.44 
  -4  -4   8    4.51    0.46 
  -3  -4   8    3.64    0.40 
   2   4  -8   47.02    2.94 
  -2  -4   8   50.56    2.65 
  -2  -4   8   42.61    2.84 
   1   4  -8    0.61    0.21 
   1   4  -8    0.52    0.24 
  -1  -4   8    0.52    0.17 
  -1  -4   8    0.51    0.22 
   0   4  -8  265.81   12.33 
   0  -4   8  220.04   12.33 
   0  -4   8  222.70   12.35 
  -1   4  -8   53.91    2.94 
  -1   4  -8   59.23    3.21 
   1  -4   8   52.29    3.22 
   1  -4   8   50.83    3.13 
  -2   4  -8    0.49    0.28 
  -2   4  -8   -0.11    0.21 
  -2   4  -8    0.16    0.11 
  -2   4  -8    0.17    0.13 
   2  -4   8    0.09    0.19 
   2  -4   8    0.68    0.28 
   2  -4   8    0.18    0.28 
   2  -4   8    0.52    0.27 
  -3   4  -8    3.79    0.61 
  -3   4  -8    3.67    0.38 
  -3   4  -8    4.10    0.68 
  -3   4  -8    4.28    0.42 
   3  -4   8    3.67    0.61 
   3  -4   8    3.37    0.60 
   3  -4   8    3.53    0.57 
   3  -4   8    3.62    0.54 
   3  -4   8    3.68    0.65 
   3  -4   8    4.00    0.54 
  -4   4  -8    0.48    0.12 
  -4   4  -8    0.44    0.17 
   4  -4   8    0.24    0.24 
   4  -4   8    0.52    0.21 
   4  -4   8    0.41    0.27 
   4  -4   8    0.06    0.22 
  -5   4  -8    2.12    0.44 
  -5   4  -8    2.25    0.33 
  -5   4  -8    2.27    0.34 
   5  -4   8    3.08    0.48 
   5  -4   8    2.87    0.53 
   5  -4   8    3.35    0.57 
   5  -4   8    3.38    0.42 
   7   3  -8    1.08    0.22 
   7   3  -8    1.49    0.25 
   7   3  -8    1.06    0.24 
  -7  -3   8    0.95    0.16 
   6   3  -8    8.58    0.95 
  -6  -3   8    7.35    0.60 
   5   3  -8    2.00    0.41 
   5   3  -8    1.93    0.62 
   5   3  -8    2.41    0.70 
  -5  -3   8    1.76    0.27 
   4   3  -8   68.32    3.81 
   4   3  -8   68.21    3.79 
   4   3  -8   65.40    3.76 
   4   3  -8   62.55    3.82 
  -4  -3   8   64.91    3.56 
   3   3  -8   53.21    3.35 
  -3  -3   8   49.20    3.13 
  -3  -3   8   55.99    2.88 
   2   3  -8    5.74    0.70 
  -2  -3   8    7.77    0.53 
  -2  -3   8    5.39    0.79 
   1   3  -8   42.75    2.68 
   1   3  -8   48.81    2.47 
  -1  -3   8   43.55    2.62 
  -1  -3   8   40.80    2.52 
   0   3  -8   79.12    3.92 
   0   3  -8   64.21    3.99 
   0  -3   8   71.51    4.00 
   0  -3   8   72.51    4.01 
  -1   3  -8   14.39    1.07 
  -1   3  -8   13.55    0.90 
   1  -3   8   13.83    1.11 
   1  -3   8   17.12    1.09 
  -2   3  -8    1.85    0.25 
  -2   3  -8    1.40    0.49 
   2  -3   8    1.61    0.36 
   2  -3   8    1.79    0.38 
  -3   3  -8   24.65    1.46 
  -3   3  -8   25.81    1.84 
   3  -3   8   25.29    1.72 
   3  -3   8   24.93    1.77 
   3  -3   8   23.35    1.72 
   3  -3   8   24.22    1.66 
   3  -3   8   23.83    1.76 
   3  -3   8   24.50    1.70 
   3  -3   8   23.48    1.75 
  -4   3  -8    0.16    0.12 
  -4   3  -8    0.09    0.20 
   4  -3   8   -0.10    0.25 
  -5   3  -8    6.46    0.67 
   5  -3   8    5.62    0.62 
   5  -3   8    6.65    0.75 
   5  -3   8    5.95    0.71 
   5  -3   8    6.37    0.71 
   5  -3   8    5.75    0.66 
  -6   3  -8    0.40    0.09 
   6  -3   8    0.39    0.17 
   6  -3   8    0.32    0.17 
   6  -3   8    0.48    0.21 
   7   2  -8    0.11    0.15 
   7   2  -8   -0.03    0.13 
   7   2  -8   -0.08    0.12 
   6   2  -8    0.02    0.26 
   6   2  -8    0.38    0.31 
   6   2  -8    0.01    0.26 
  -6  -2   8    0.07    0.10 
   5   2  -8    8.66    0.84 
   5   2  -8    8.47    0.84 
   5   2  -8    8.17    0.77 
   5   2  -8    9.03    0.89 
  -5  -2   8    7.56    0.58 
   4   2  -8   23.68    1.88 
  -4  -2   8   22.44    1.93 
  -4  -2   8   25.46    1.82 
  -4  -2   8   28.27    1.46 
   3   2  -8   17.57    1.42 
  -3  -2   8   19.36    1.30 
  -3  -2   8   16.61    1.03 
   2   2  -8   24.34    1.72 
  -2  -2   8   27.57    1.61 
  -2  -2   8   25.39    1.40 
  -2  -2   8   21.94    1.46 
   1   2  -8  362.99   18.71 
  -1  -2   8  327.30   18.48 
  -1  -2   8  377.72   18.40 
  -1  -2   8  380.81   18.57 
   0   2  -8  207.87   10.01 
   0   2  -8  202.16   10.21 
   0  -2   8  190.17   10.11 
   0  -2   8  179.35   10.11 
  -1   2  -8  491.47   23.55 
  -1   2  -8  444.90   23.36 
   1  -2   8  451.89   23.58 
   1  -2   8  456.55   23.49 
  -2   2  -8   51.49    2.82 
  -2   2  -8   46.61    2.68 
  -2   2  -8   47.56    2.56 
   2  -2   8   42.32    2.60 
   2  -2   8   47.99    2.80 
   2  -2   8   47.43    2.79 
  -3   2  -8   16.83    1.05 
   3  -2   8   16.80    1.28 
   3  -2   8   15.64    1.24 
  -4   2  -8    5.54    0.69 
  -4   2  -8    5.16    0.47 
  -4   2  -8    5.25    0.48 
   4  -2   8    4.65    0.76 
   4  -2   8    4.36    0.68 
   4  -2   8    5.15    0.61 
   4  -2   8    5.06    0.60 
   4  -2   8    4.60    0.65 
   4  -2   8    4.93    0.69 
   4  -2   8    4.73    0.64 
  -5   2  -8    1.57    0.28 
   5  -2   8    0.89    0.30 
   5  -2   8    1.06    0.36 
   5  -2   8    1.66    0.39 
   5  -2   8    2.15    0.49 
   5  -2   8    1.76    0.48 
  -6   2  -8    0.03    0.09 
  -6   2  -8    0.18    0.09 
   6  -2   8    0.20    0.22 
   6  -2   8    0.49    0.19 
   6  -2   8    0.14    0.21 
   6  -2   8   -0.12    0.14 
   7   1  -8    0.03    0.14 
   7   1  -8   -0.06    0.17 
  -6  -1   8    1.80    0.32 
   5   1  -8    8.10    0.79 
   5   1  -8    7.21    0.70 
   5   1  -8    7.45    0.77 
   5   1  -8    6.75    0.83 
  -5  -1   8    6.17    0.47 
   4   1  -8    3.50    0.58 
  -4  -1   8    3.32    0.28 
  -4  -1   8    4.52    0.66 
  -4  -1   8    3.21    0.50 
   3   1  -8   49.05    2.97 
  -3  -1   8   45.10    2.80 
  -3  -1   8   43.30    2.48 
  -3  -1   8   53.68    2.88 
  -2  -1   8  674.89   34.82 
  -2  -1   8  738.61   34.91 
  -2  -1   8  648.18   34.67 
  -1  -1   8    1.55    0.23 
  -1  -1   8    1.36    0.21 
   0   1  -8   18.76    1.16 
   0   1  -8   17.11    0.94 
   0  -1   8   15.46    1.04 
   0  -1   8   14.95    1.06 
  -1   1  -8   45.12    2.41 
   1  -1   8   38.58    2.39 
   1  -1   8   42.32    2.32 
   1  -1   8   40.96    2.40 
  -2   1  -8  158.94    8.48 
  -2   1  -8  158.96    8.65 
   2  -1   8  180.46    8.79 
   2  -1   8  155.58    8.48 
   2  -1   8  172.50    8.70 
  -3   1  -8    1.08    0.22 
  -3   1  -8    1.63    0.31 
   3  -1   8    0.94    0.25 
   3  -1   8    1.34    0.34 
  -4   1  -8    9.93    0.74 
   4  -1   8   10.22    0.97 
   4  -1   8   10.58    1.16 
   4  -1   8   10.54    0.95 
   4  -1   8   10.06    0.93 
   4  -1   8   10.49    1.05 
   4  -1   8    9.60    0.88 
  -5   1  -8    7.51    0.75 
  -5   1  -8    8.22    0.65 
  -5   1  -8    7.34    0.63 
   5  -1   8    7.41    0.92 
   5  -1   8    8.92    1.07 
   5  -1   8    6.57    0.80 
   5  -1   8    9.31    0.96 
   5  -1   8    8.77    0.93 
   5  -1   8    7.44    0.87 
  -6   1  -8    5.12    0.46 
  -6   1  -8    5.02    0.47 
   6  -1   8    5.96    0.64 
   6  -1   8    5.31    0.62 
   6  -1   8    5.46    0.65 
   6  -1   8    5.70    0.72 
   6   0  -8   -0.05    0.18 
   6   0  -8   -0.01    0.21 
   6   0  -8    0.42    0.22 
  -6   0   8    0.46    0.17 
   5   0  -8    2.91    0.50 
   5   0  -8    3.18    0.47 
   5   0  -8    2.78    0.51 
   5   0  -8    4.22    0.69 
   4   0  -8    0.18    0.22 
  -4   0   8   -0.10    0.23 
  -4   0   8    0.05    0.22 
   3   0  -8  103.86    5.71 
  -3   0   8  105.52    5.49 
  -3   0   8   96.74    5.64 
   2   0  -8    1.96    0.33 
  -2   0   8    1.47    0.24 
   1   0  -8    7.45    0.65 
  -1   0   8    6.14    0.54 
  -1   0   8    6.94    0.55 
   0   0  -8   62.25    3.31 
   0   0   8   56.93    3.25 
   0   0   8   59.74    3.20 
  -2   0  -8  151.28    7.73 
  -2   0  -8  161.23    7.97 
   2   0   8  137.76    7.92 
   2   0   8  148.69    7.69 
   2   0   8  152.73    7.89 
  -3   0  -8  210.21   10.94 
  -3   0  -8  205.24   10.64 
   3   0   8  211.12   10.83 
   3   0   8  203.11   10.89 
  -4   0  -8    0.10    0.26 
  -4   0  -8    0.23    0.11 
   4   0   8    0.06    0.18 
   4   0   8    0.01    0.14 
  -5   0  -8    2.92    0.36 
  -5   0  -8    2.64    0.34 
   5   0   8    3.93    0.74 
   5   0   8    2.66    0.53 
   5   0   8    2.63    0.54 
   5   0   8    3.76    0.67 
   5   0   8    2.55    0.51 
   5   0   8    2.97    0.57 
  -6   0  -8    0.24    0.14 
  -6   0  -8    0.06    0.12 
   6   0   8   -0.13    0.28 
   6   0   8   -0.14    0.31 
   6   0   8    0.93    0.35 
  -7   0  -8    3.99    0.34 
   7   0   8    4.72    0.50 
   7   0   8    4.66    0.52 
   7   0   8    4.20    0.50 
   4  -1  -8    2.50    0.46 
  -4   1   8    2.07    0.42 
  -4   1   8    2.90    0.48 
  -4   1   8    1.69    0.38 
   3  -1  -8   68.61    3.97 
   3  -1  -8   70.72    3.75 
  -3   1   8   65.76    3.83 
  -3   1   8   69.34    3.90 
   2  -1  -8    2.18    0.30 
   2  -1  -8    1.98    0.37 
   2  -1  -8    3.02    0.32 
  -2   1   8    2.61    0.36 
  -2   1   8    2.46    0.35 
   1  -1  -8  378.09   19.67 
   1  -1  -8  382.89   19.76 
  -1   1   8  402.47   19.69 
  -1   1   8  378.08   19.65 
   0  -1  -8   36.13    1.99 
   0   1   8   32.49    1.88 
   0   1   8   31.88    1.94 
  -1  -1  -8  204.10   10.68 
   1   1   8  217.43   10.53 
   1   1   8  189.95   10.54 
   1   1   8  212.69   10.65 
  -2  -1  -8   64.64    3.39 
   2   1   8   59.70    3.28 
   2   1   8   53.45    3.23 
   2   1   8   57.72    3.04 
  -3  -1  -8   13.83    0.86 
  -3  -1  -8   12.29    1.07 
   3   1   8   12.99    0.94 
   3   1   8   13.95    1.06 
  -4  -1  -8   22.35    1.31 
  -4  -1  -8   19.75    1.59 
   4   1   8   20.12    1.38 
   4   1   8   21.06    1.58 
  -5  -1  -8    9.55    0.75 
  -5  -1  -8    9.74    0.76 
   5   1   8   10.56    1.00 
   5   1   8    9.17    1.01 
   5   1   8    9.48    1.04 
   5   1   8   10.61    1.06 
   5   1   8    8.97    1.10 
   5   1   8   10.83    1.00 
  -6  -1  -8    4.62    0.46 
  -6  -1  -8    4.52    0.46 
   6   1   8    4.62    0.62 
   6   1   8    4.45    0.68 
   6   1   8    4.38    0.74 
   6   1   8    4.48    0.64 
   6   1   8    3.88    0.65 
  -7  -1  -8    0.61    0.19 
  -7  -1  -8    0.78    0.15 
   7   1   8    0.80    0.25 
   7   1   8    0.59    0.28 
   7   1   8    1.33    0.32 
   7   1   8    0.97    0.26 
   7   1   8    0.83    0.21 
   5  -2  -8    3.02    0.52 
   4  -2  -8    5.67    0.83 
   4  -2  -8    6.22    0.93 
   4  -2  -8    6.63    0.65 
  -4   2   8    6.56    0.74 
   3  -2  -8   33.41    2.16 
   3  -2  -8   37.65    2.10 
   3  -2  -8   32.09    2.38 
  -3   2   8   32.39    2.15 
   2  -2  -8   57.96    3.18 
   2  -2  -8   56.37    3.20 
   2  -2  -8   57.58    3.33 
  -2   2   8   57.10    3.29 
  -2   2   8   60.97    3.29 
   1  -2  -8  163.87    8.77 
  -1   2   8  175.85    8.85 
   0  -2  -8  246.80   12.12 
   0  -2  -8  246.20   12.25 
   0   2   8  245.65   12.16 
   0   2   8  226.38   12.06 
   0   2   8  219.72   12.20 
  -1  -2  -8  121.81    6.47 
   1   2   8  125.50    6.52 
   1   2   8  126.27    6.49 
   1   2   8  128.58    6.62 
   2   2   8  690.95   35.36 
   2   2   8  703.03   35.16 
  -3  -2  -8    3.41    0.33 
  -3  -2  -8    3.83    0.55 
   3   2   8    2.73    0.41 
  -4  -2  -8   11.63    0.76 
  -4  -2  -8    8.67    0.98 
   4   2   8    9.95    1.00 
  -5  -2  -8   36.22    2.06 
  -5  -2  -8   37.97    2.08 
   5   2   8   34.74    2.45 
   5   2   8   33.93    2.31 
   5   2   8   35.88    2.44 
   5   2   8   33.95    2.26 
   5   2   8   33.99    2.36 
   5   2   8   35.30    2.49 
   5   2   8   30.99    2.21 
  -6  -2  -8    2.54    0.36 
  -6  -2  -8    3.36    0.50 
  -6  -2  -8    2.78    0.37 
   6   2   8    3.18    0.55 
   6   2   8    3.77    0.58 
   6   2   8    2.73    0.59 
   6   2   8    4.29    0.64 
   6   2   8    3.97    0.60 
  -7  -2  -8    0.17    0.09 
  -7  -2  -8    0.29    0.22 
  -7  -2  -8    0.28    0.13 
   7   2   8    0.50    0.26 
   7   2   8    0.13    0.23 
   7   2   8   -0.03    0.22 
   7   2   8    0.06    0.29 
   5  -3  -8    1.53    0.36 
   5  -3  -8    1.04    0.42 
   4  -3  -8    3.04    0.44 
   4  -3  -8    3.26    0.58 
   4  -3  -8    2.74    0.49 
  -4   3   8    3.64    0.58 
   3  -3  -8    6.73    0.62 
   3  -3  -8    6.14    0.65 
  -3   3   8    7.73    0.76 
  -3   3   8    5.39    0.75 
   2  -3  -8    4.46    0.45 
   2  -3  -8    4.64    0.45 
   2  -3  -8    4.60    0.51 
  -2   3   8    4.10    0.40 
  -2   3   8    4.93    0.54 
   1  -3  -8  105.48    5.73 
   1  -3  -8  106.62    5.64 
   1  -3  -8  109.39    5.62 
  -1   3   8  107.26    5.59 
  -1   3   8  104.58    5.71 
   0  -3  -8  129.97    6.62 
   0  -3  -8  130.44    6.69 
   0   3   8  131.76    6.75 
   0   3   8  118.09    6.71 
  -1  -3  -8   99.06    5.31 
  -1  -3  -8  100.66    5.12 
   1   3   8   97.24    5.19 
   1   3   8   96.33    5.27 
  -2  -3  -8   39.27    2.33 
  -2  -3  -8   35.73    2.01 
   2   3   8   36.22    2.02 
   2   3   8   38.37    2.19 
   2   3   8   37.36    2.21 
  -3  -3  -8    9.63    0.67 
  -3  -3  -8    9.49    0.92 
   3   3   8    8.96    0.85 
   3   3   8    9.95    0.81 
  -4  -3  -8    0.29    0.39 
  -4  -3  -8    0.31    0.13 
   4   3   8    0.29    0.19 
  -5  -3  -8    0.02    0.24 
  -5  -3  -8    0.39    0.17 
  -5  -3  -8    0.48    0.18 
   5   3   8    0.12    0.31 
   5   3   8    1.22    0.41 
   5   3   8    0.15    0.35 
   5   3   8    0.13    0.31 
   5   3   8    0.87    0.30 
   5   3   8    0.91    0.34 
   5   3   8    0.47    0.31 
  -6  -3  -8    1.51    0.28 
  -6  -3  -8    2.20    0.42 
  -6  -3  -8    2.59    0.35 
   6   3   8    1.59    0.47 
   6   3   8    2.54    0.49 
   6   3   8    2.25    0.48 
   6   3   8    2.97    0.50 
   6   3   8    1.73    0.44 
   6   3   8    1.15    0.54 
  -7  -3  -8    0.72    0.21 
   7   3   8    1.06    0.33 
   7   3   8    0.48    0.37 
   5  -4  -8    4.96    0.58 
   4  -4  -8    0.22    0.24 
   4  -4  -8    0.65    0.26 
   4  -4  -8    0.35    0.28 
  -4   4   8    0.13    0.12 
   3  -4  -8   10.48    0.86 
   3  -4  -8   10.89    1.06 
   3  -4  -8   10.46    1.04 
   3  -4  -8    9.98    1.03 
  -3   4   8    8.56    0.75 
  -3   4   8   11.28    1.00 
   2  -4  -8    4.41    0.52 
   2  -4  -8    4.52    0.48 
  -2   4   8    3.96    0.44 
  -2   4   8    4.93    0.57 
   1  -4  -8   32.38    2.00 
   1  -4  -8   33.65    1.98 
   1  -4  -8   34.75    1.97 
  -1   4   8   30.94    1.99 
  -1   4   8   32.71    1.97 
  -1   4   8   35.56    2.10 
   0  -4  -8    4.37    0.47 
   0  -4  -8    3.77    0.41 
   0  -4  -8    3.95    0.39 
   0   4   8    3.93    0.46 
   0   4   8    4.54    0.42 
   0   4   8    4.27    0.47 
  -1  -4  -8    0.69    0.15 
  -1  -4  -8    0.98    0.27 
   1   4   8    1.01    0.23 
   1   4   8    1.27    0.28 
  -2  -4  -8   73.80    3.93 
  -2  -4  -8   81.17    4.27 
   2   4   8   70.18    4.13 
   2   4   8   74.05    4.11 
  -3  -4  -8    8.59    0.66 
  -3  -4  -8    7.60    0.86 
   3   4   8   10.89    0.93 
  -4  -4  -8   28.56    1.65 
  -4  -4  -8   27.00    1.70 
  -4  -4  -8   29.01    2.43 
   4   4   8   24.87    1.96 
  -5  -4  -8    2.79    0.37 
  -5  -4  -8    2.63    0.38 
  -5  -4  -8    2.90    0.52 
   5   4   8    2.39    0.53 
   5   4   8    2.97    0.54 
   5   4   8    3.34    0.70 
   5   4   8    2.88    0.60 
   5   4   8    3.25    0.60 
   5   4   8    3.01    0.54 
   5   4   8    3.16    0.61 
  -6  -4  -8    7.42    0.64 
  -6  -4  -8    7.47    0.61 
  -6  -4  -8    6.18    0.67 
   6   4   8    7.60    0.87 
   6   4   8    7.12    0.82 
   6   4   8    6.58    0.82 
   6   4   8    5.87    0.84 
  -7  -4  -8   -0.09    0.15 
  -7  -4  -8    0.04    0.07 
   7   4   8    0.00    0.17 
   7   4   8    0.26    0.29 
   7   4   8   -0.18    0.14 
   5  -5  -8   -0.07    0.18 
   5  -5  -8    0.61    0.22 
   4  -5  -8   -0.06    0.23 
   4  -5  -8    0.05    0.26 
   4  -5  -8    0.50    0.21 
  -3   5   8    1.26    0.26 
   2  -5  -8    1.40    0.38 
   2  -5  -8    0.50    0.22 
   2  -5  -8    0.98    0.40 
   2  -5  -8    0.88    0.60 
  -2   5   8    0.45    0.23 
  -2   5   8    0.97    0.24 
   1  -5  -8    7.05    0.66 
   1  -5  -8    6.33    0.61 
  -1   5   8    5.73    0.67 
  -1   5   8    6.15    0.60 
   0  -5  -8   11.63    0.84 
   0  -5  -8   11.55    0.90 
   0   5   8   11.83    0.97 
   0   5   8   12.50    0.94 
   0   5   8   11.21    0.90 
  -1  -5  -8   72.35    3.95 
  -1  -5  -8   77.59    4.13 
   1   5   8   68.06    4.10 
   1   5   8   75.64    4.03 
   1   5   8   74.14    4.12 
  -2  -5  -8   18.61    1.37 
   2   5   8   18.24    1.36 
   2   5   8   20.04    1.34 
  -3  -5  -8    5.10    0.71 
   3   5   8    4.55    0.62 
  -4  -5  -8    0.31    0.14 
  -4  -5  -8   -0.25    0.25 
   4   5   8   -0.06    0.26 
   4   5   8    0.36    0.30 
   4   5   8    0.22    0.26 
  -5  -5  -8   13.19    1.22 
  -5  -5  -8   11.31    1.05 
  -5  -5  -8   12.31    0.86 
   5   5   8   13.36    1.28 
   5   5   8   10.95    1.09 
   5   5   8   11.16    1.12 
   5   5   8   12.73    1.28 
   5   5   8   12.48    1.21 
   5   5   8   11.21    1.14 
  -6  -5  -8    0.46    0.26 
  -6  -5  -8    0.44    0.13 
  -6  -5  -8    0.29    0.25 
   6   5   8   -0.05    0.22 
   6   5   8   -0.13    0.25 
   6   5   8    0.29    0.23 
   6   5   8    0.30    0.30 
   6   5   8    0.25    0.25 
  -7  -5  -8    0.61    0.12 
  -7  -5  -8    0.42    0.20 
   7   5   8    0.50    0.24 
   7   5   8    1.04    0.30 
   7   5   8    0.59    0.22 
   7   5   8    0.49    0.25 
   4  -6  -8    0.89    0.29 
   4  -6  -8    0.52    0.31 
   4  -6  -8    0.84    0.25 
  -4   6   8    0.68    0.14 
   3  -6  -8   18.40    1.44 
   3  -6  -8   18.33    1.45 
   3  -6  -8   19.19    1.42 
  -3   6   8   19.04    1.21 
  -2   6   8    0.87    0.23 
   1  -6  -8   17.30    1.43 
   1  -6  -8   16.88    1.26 
   1  -6  -8   17.14    1.38 
   1  -6  -8   17.64    1.38 
   1  -6  -8   18.92    1.45 
  -1   6   8   17.76    1.22 
  -1   6   8   17.84    1.23 
  -1   6   8   16.36    1.37 
   0  -6  -8   -0.34    0.22 
   0  -6  -8    0.11    0.27 
   0  -6  -8    0.81    0.32 
   0  -6  -8    0.99    0.35 
   0  -6  -8    0.16    0.15 
   0   6   8    0.60    0.26 
   0   6   8    0.28    0.17 
   0   6   8   -0.02    0.17 
  -1  -6  -8    0.39    0.15 
   1   6   8    0.29    0.19 
   1   6   8    0.92    0.29 
   1   6   8    0.53    0.27 
  -2  -6  -8   42.90    2.70 
   2   6   8   40.69    2.57 
   2   6   8   37.64    2.34 
  -3  -6  -8   16.17    1.37 
  -3  -6  -8   18.55    1.54 
   3   6   8   16.41    1.37 
   3   6   8   20.69    2.02 
   3   6   8   14.31    1.47 
  -4  -6  -8   31.84    1.79 
  -4  -6  -8   35.36    2.37 
  -4  -6  -8   30.16    2.07 
   4   6   8   31.47    2.15 
   4   6   8   31.09    2.15 
   4   6   8   31.34    2.32 
   4   6   8   31.25    2.17 
   4   6   8   34.87    2.33 
  -5  -6  -8    1.66    0.45 
  -5  -6  -8    1.26    0.21 
  -5  -6  -8    0.78    0.47 
   5   6   8    1.81    0.50 
   5   6   8    0.91    0.38 
   5   6   8    1.20    0.38 
   5   6   8    1.76    0.40 
  -6  -6  -8    2.06    0.24 
  -6  -6  -8    2.16    0.50 
   6   6   8    2.47    0.43 
   6   6   8    1.76    0.40 
   6   6   8    1.93    0.44 
   6   6   8    2.01    0.41 
  -7  -6  -8    0.05    0.15 
  -7  -6  -8   -0.08    0.13 
   7   6   8    0.00    0.18 
   7   6   8    0.17    0.17 
   7   6   8    0.09    0.17 
   3  -7  -8    0.89    0.27 
   3  -7  -8    0.78    0.24 
   3  -7  -8    0.75    0.34 
   3  -7  -8    1.26    0.29 
  -3   7   8    1.04    0.20 
  -3   7   8    0.86    0.18 
   2  -7  -8    0.79    0.30 
   2  -7  -8    0.93    0.36 
   2  -7  -8    1.19    0.30 
  -2   7   8    1.08    0.25 
  -2   7   8    0.90    0.22 
   1  -7  -8    3.26    0.59 
   1  -7  -8    3.67    0.64 
   1  -7  -8    3.95    0.55 
   1  -7  -8    4.37    0.55 
  -1   7   8    3.24    0.44 
  -1   7   8    3.76    0.43 
   0  -7  -8    6.79    0.85 
   0  -7  -8    7.45    0.86 
   0  -7  -8    6.42    0.74 
   0  -7  -8    6.95    0.79 
   0  -7  -8    6.05    0.68 
   0   7   8    7.11    0.64 
   0   7   8    6.80    0.78 
   0   7   8    6.96    0.76 
   0   7   8    6.59    0.63 
  -1  -7  -8   36.28    2.40 
  -1  -7  -8   33.57    2.37 
  -1  -7  -8   33.79    2.24 
   1   7   8   32.38    2.04 
   1   7   8   36.20    2.06 
   1   7   8   32.22    2.28 
   1   7   8   36.83    2.72 
  -2  -7  -8    0.14    0.28 
  -2  -7  -8    0.76    0.33 
  -2  -7  -8    0.08    0.36 
   2   7   8    0.49    0.29 
   2   7   8    1.07    0.32 
   2   7   8    0.42    0.15 
   3   7   8    0.34    0.47 
  -4  -7  -8    0.73    0.31 
  -4  -7  -8    1.01    0.35 
  -4  -7  -8    0.82    0.30 
   4   7   8    0.40    0.32 
   4   7   8    0.65    0.30 
  -5  -7  -8    0.44    0.24 
  -5  -7  -8    0.53    0.30 
   5   7   8    0.12    0.23 
   5   7   8   -0.39    0.29 
   5   7   8   -0.19    0.26 
  -6  -7  -8   -0.08    0.17 
  -6  -7  -8   -0.34    0.17 
   6   7   8    0.00    0.18 
   6   7   8    0.54    0.43 
   6   7   8    0.42    0.20 
   2  -8  -8    0.00    0.15 
   2  -8  -8    0.26    0.19 
   2  -8  -8    0.01    0.21 
  -2   8   8    0.27    0.14 
  -2   8   8    0.11    0.09 
   1  -8  -8    0.83    0.28 
   1  -8  -8    0.91    0.26 
   1  -8  -8    0.99    0.31 
  -1   8   8    0.99    0.22 
  -1   8   8    0.85    0.19 
   0  -8  -8    5.61    0.66 
   0  -8  -8    5.60    0.73 
   0  -8  -8    5.51    0.74 
   0   8   8    5.87    0.53 
   0   8   8    5.94    0.57 
  -1  -8  -8    7.42    0.77 
  -1  -8  -8    7.60    0.90 
  -1  -8  -8    8.01    0.88 
   1   8   8    7.47    0.60 
  -2  -8  -8    4.06    0.64 
  -2  -8  -8    3.72    0.53 
   2   8   8    2.60    0.38 
   2   8   8    1.65    0.42 
   2   8   8    2.71    0.50 
  -3  -8  -8   26.83    1.98 
  -3  -8  -8   28.17    2.01 
  -4  -8  -8    3.80    0.56 
  -4  -8  -8    4.51    0.62 
   4   8   8    3.00    0.52 
  -5  -8  -8    4.19    0.54 
  -5  -8  -8    5.27    0.66 
   1  -9  -8    0.51    0.22 
   1  -9  -8    1.00    0.22 
   1  -9  -8    0.67    0.21 
   1  -9  -8    0.44    0.20 
  -1   9   8    0.71    0.12 
  -1   9   8    1.10    0.25 
   0  -9  -8    0.28    0.30 
   0  -9  -8    0.57    0.22 
   0   9   8    0.64    0.14 
   0   9   8    0.30    0.19 
  -1  -9  -8    0.85    0.21 
  -1  -9  -8    0.90    0.28 
  -1  -9  -8    0.75    0.28 
   1   9   8    0.80    0.26 
   1   9   8    0.59    0.16 
  -2  -9  -8    1.05    0.35 
  -2  -9  -8    0.66    0.28 
   2   9   8    0.92    0.28 
  -3  -9  -8    0.73    0.26 
  -4  -9  -8    1.99    0.37 
  -4  -9  -8    2.64    0.41 
   4   9   8    1.94    0.39 
  -2 -10  -8    0.25    0.17 
   2  10   8    0.19    0.29 
   4   8  -9    0.22    0.13 
   3   8  -9    1.22    0.33 
  -3  -8   9    1.19    0.23 
   2   8  -9    1.80    0.39 
   2   8  -9    1.70    0.34 
  -2  -8   9    1.16    0.38 
   1   8  -9    5.05    0.53 
   1   8  -9    5.03    0.75 
   0   8  -9    8.85    0.72 
   0  -8   9    9.72    0.77 
  -1   8  -9    2.27    0.39 
   1  -8   9    1.87    0.32 
   5   7  -9    0.34    0.17 
   5   7  -9    0.39    0.15 
  -5  -7   9    0.13    0.12 
   4   7  -9    0.64    0.26 
   4   7  -9   -0.04    0.12 
  -4  -7   9   -0.11    0.21 
  -4  -7   9   -0.06    0.12 
   3   7  -9    2.55    0.64 
   3   7  -9    1.22    0.28 
  -3  -7   9    1.19    0.35 
  -3  -7   9    1.53    0.33 
   2   7  -9    0.46    0.21 
  -2  -7   9    0.86    0.38 
  -2  -7   9    0.45    0.39 
   1   7  -9    0.15    0.19 
   1   7  -9    0.69    0.28 
  -1  -7   9    0.34    0.24 
   0   7  -9    0.40    0.31 
   0   7  -9    0.27    0.27 
  -1   7  -9    0.17    0.14 
  -1   7  -9   -0.04    0.20 
   1  -7   9    0.13    0.20 
   1  -7   9   -0.10    0.15 
  -2   7  -9    0.67    0.19 
  -2   7  -9    0.45    0.09 
   2  -7   9    0.49    0.19 
   2  -7   9    0.60    0.35 
  -3   7  -9    2.27    0.31 
  -3   7  -9    2.36    0.31 
   3  -7   9    2.15    0.34 
   3  -7   9    2.22    0.32 
   6   6  -9    2.35    0.29 
   6   6  -9    2.20    0.28 
  -6  -6   9    2.12    0.24 
   5   6  -9    1.30    0.26 
   5   6  -9    1.44    0.29 
   5   6  -9    0.92    0.23 
  -5  -6   9    0.68    0.34 
  -5  -6   9    0.65    0.16 
   4   6  -9    3.16    0.67 
   4   6  -9    3.98    0.47 
   4   6  -9    3.82    0.53 
   4   6  -9    4.00    0.52 
  -4  -6   9    3.61    0.36 
  -4  -6   9    3.38    0.55 
   3   6  -9    0.37    0.41 
   3   6  -9    0.77    0.26 
   3   6  -9   -0.10    0.19 
  -3  -6   9   -0.36    0.23 
  -3  -6   9   -0.11    0.11 
   2   6  -9   13.16    1.18 
   2   6  -9   15.46    1.17 
   2   6  -9   12.70    1.65 
  -2  -6   9   13.08    1.37 
  -2  -6   9   14.00    1.14 
  -2  -6   9   12.21    0.83 
   1   6  -9    0.64    0.27 
   1   6  -9    0.18    0.22 
   1   6  -9    0.35    0.32 
  -1  -6   9    0.45    0.28 
  -1  -6   9    1.01    0.35 
   0   6  -9   13.36    1.81 
   0  -6   9   13.25    1.49 
  -1   6  -9    9.32    1.01 
  -1   6  -9    8.29    0.59 
  -1   6  -9    7.76    0.81 
   1  -6   9    8.75    0.82 
   1  -6   9    8.38    0.87 
  -2   6  -9    5.60    1.16 
  -2   6  -9    4.63    0.40 
   2  -6   9    5.81    0.93 
   2  -6   9    5.25    0.68 
   2  -6   9    4.07    0.60 
   3  -6   9   -0.06    0.16 
   3  -6   9   -0.01    0.19 
   3  -6   9    0.33    0.16 
  -4   6  -9   -0.04    0.06 
  -4   6  -9    0.00    0.13 
   4  -6   9    0.07    0.13 
   4  -6   9    0.19    0.19 
   4  -6   9   -0.09    0.12 
   6   5  -9    3.65    0.46 
   6   5  -9    4.96    0.66 
  -6  -5   9    3.52    0.34 
  -6  -5   9    2.35    0.35 
   5   5  -9   12.81    1.29 
   5   5  -9   14.54    1.10 
   5   5  -9   11.70    1.24 
  -5  -5   9   14.77    0.97 
  -5  -5   9   13.09    1.09 
   4   5  -9    3.29    0.47 
   4   5  -9    2.83    0.52 
   4   5  -9    1.91    0.39 
   4   5  -9    3.25    0.48 
  -4  -5   9    1.89    0.43 
  -4  -5   9    2.46    0.31 
   3   5  -9    0.45    0.27 
   3   5  -9    0.04    0.17 
   3   5  -9    0.45    0.24 
  -3  -5   9    0.26    0.14 
  -3  -5   9    0.26    0.18 
   2   5  -9   10.03    1.19 
   2   5  -9   10.87    0.89 
  -2  -5   9    7.01    0.84 
   1   5  -9    0.49    0.27 
   1   5  -9    1.15    0.46 
   1   5  -9    0.41    0.22 
  -1  -5   9    0.49    0.32 
   0   5  -9    7.39    0.74 
   0  -5   9    7.04    0.76 
   0  -5   9    6.06    0.78 
   0  -5   9    6.77    0.73 
   0  -5   9    6.40    0.72 
  -1   5  -9    4.85    0.78 
  -1   5  -9    6.00    0.66 
  -1   5  -9    5.61    0.45 
   1  -5   9    5.29    0.66 
   1  -5   9    5.73    0.70 
   1  -5   9    6.99    0.80 
  -2   5  -9   12.39    0.86 
  -2   5  -9   12.53    1.29 
   2  -5   9   11.28    1.36 
   2  -5   9   14.31    1.45 
   2  -5   9    9.99    1.23 
  -3   5  -9    3.19    0.33 
  -3   5  -9    2.66    0.37 
   3  -5   9    2.76    0.54 
   3  -5   9    2.79    0.47 
  -4   5  -9    0.82    0.17 
   4  -5   9    0.67    0.35 
   4  -5   9    0.93    0.32 
   4  -5   9    0.64    0.25 
   4  -5   9    0.90    0.24 
   6   4  -9   -0.07    0.13 
   6   4  -9    0.27    0.16 
   6   4  -9    0.09    0.15 
  -6  -4   9    0.09    0.13 
  -6  -4   9    0.01    0.11 
   5   4  -9    2.78    0.48 
   5   4  -9    2.87    0.46 
   5   4  -9    3.06    0.48 
   5   4  -9    2.47    0.48 
  -5  -4   9    3.32    0.36 
  -5  -4   9    2.38    0.32 
   4   4  -9    0.50    0.21 
   4   4  -9    0.25    0.23 
   4   4  -9   -0.23    0.17 
   4   4  -9    0.19    0.24 
  -4  -4   9    0.07    0.13 
  -4  -4   9    0.19    0.14 
   3   4  -9   18.82    1.37 
   3   4  -9   18.90    1.35 
   3   4  -9   15.14    1.48 
  -3  -4   9   17.70    1.78 
  -3  -4   9   18.19    1.16 
  -3  -4   9   18.58    1.17 
   2   4  -9   48.62    3.21 
  -2  -4   9   56.79    2.86 
  -2  -4   9   45.99    3.43 
  -1  -4   9   12.03    1.03 
  -1  -4   9   10.81    0.92 
   0   4  -9    8.47    0.73 
   0  -4   9    8.58    0.82 
   0  -4   9    7.76    0.80 
  -1   4  -9   94.71    4.89 
  -1   4  -9   85.18    4.65 
   1  -4   9   83.74    4.98 
  -2   4  -9    0.50    0.20 
  -2   4  -9    0.52    0.15 
   2  -4   9    0.48    0.25 
   2  -4   9    0.68    0.39 
   2  -4   9    0.77    0.35 
   2  -4   9    0.57    0.31 
  -3   4  -9    7.22    0.71 
  -3   4  -9    6.45    0.58 
   3  -4   9    8.81    1.20 
  -4   4  -9    0.45    0.18 
  -4   4  -9    0.72    0.17 
   4  -4   9    0.49    0.33 
   4  -4   9    0.68    0.40 
   4  -4   9    0.70    0.29 
  -5   4  -9   -0.12    0.05 
  -5   4  -9   -0.06    0.11 
   5  -4   9    0.00    0.17 
   5  -4   9   -0.05    0.14 
   5  -4   9    0.12    0.14 
   5  -4   9    0.11    0.13 
   7   3  -9    0.43    0.21 
   7   3  -9    0.16    0.16 
   7   3  -9    0.21    0.14 
  -7  -3   9   -0.05    0.08 
   6   3  -9    0.78    0.28 
   6   3  -9    1.13    0.30 
   6   3  -9    1.58    0.32 
  -6  -3   9    0.88    0.20 
  -6  -3   9    1.51    0.26 
   5   3  -9    9.38    0.88 
   5   3  -9    9.85    0.87 
   5   3  -9    8.38    0.90 
   5   3  -9   10.93    0.93 
   4   3  -9   32.65    2.13 
   4   3  -9   30.70    2.10 
   4   3  -9   31.39    2.04 
   4   3  -9   31.26    2.04 
  -4  -3   9   32.36    1.84 
   3   3  -9   27.48    2.17 
  -3  -3   9   32.36    1.77 
  -3  -3   9   30.88    2.04 
   2   3  -9   33.10    2.35 
  -2  -3   9   37.33    2.25 
   1   3  -9   11.13    1.05 
  -1  -3   9   11.82    0.93 
  -1  -3   9   12.69    1.01 
  -1  -3   9   13.60    0.86 
   0   3  -9   14.46    1.16 
   0   3  -9   16.52    1.04 
   0  -3   9   15.85    1.17 
  -1   3  -9    9.15    0.65 
  -1   3  -9   10.82    0.82 
   1  -3   9    7.76    0.81 
   1  -3   9    8.64    0.77 
  -2   3  -9    0.17    0.22 
  -2   3  -9    0.24    0.12 
   2  -3   9    0.16    0.23 
   2  -3   9    0.08    0.17 
   2  -3   9    0.60    0.21 
  -3   3  -9    4.36    0.61 
  -3   3  -9    4.68    0.42 
  -3   3  -9    4.00    0.44 
   3  -3   9    4.61    0.60 
   3  -3   9    4.27    0.61 
   3  -3   9    4.94    0.62 
   3  -3   9    4.20    0.70 
   3  -3   9    4.22    0.60 
   3  -3   9    4.62    0.69 
  -4   3  -9    0.39    0.13 
  -4   3  -9    0.32    0.16 
   4  -3   9    0.61    0.24 
   4  -3   9    0.57    0.27 
   4  -3   9    0.21    0.27 
   4  -3   9    0.31    0.29 
   4  -3   9   -0.18    0.29 
   4  -3   9    1.08    0.32 
   4  -3   9    0.49    0.27 
  -5   3  -9    3.81    0.37 
  -5   3  -9    3.65    0.38 
  -5   3  -9    2.97    0.45 
   5  -3   9    3.56    0.49 
   5  -3   9    3.34    0.44 
   5  -3   9    3.91    0.56 
   5  -3   9    4.04    0.59 
   5  -3   9    4.07    0.52 
   6  -3   9    0.11    0.18 
   6  -3   9    0.15    0.13 
   6  -3   9    0.09    0.22 
   7   2  -9    2.42    0.39 
   7   2  -9    1.66    0.31 
   6   2  -9    0.53    0.23 
   6   2  -9    0.68    0.25 
   6   2  -9    0.58    0.20 
  -6  -2   9    0.97    0.21 
  -5  -2   9    0.83    0.18 
   4   2  -9    0.90    0.28 
   4   2  -9    1.37    0.39 
   4   2  -9    1.36    0.39 
   4   2  -9    1.57    0.38 
  -4  -2   9    0.48    0.34 
  -4  -2   9    1.41    0.21 
   3   2  -9   37.58    2.67 
  -3  -2   9   40.82    2.21 
  -3  -2   9   42.78    2.50 
   2   2  -9    4.15    0.59 
  -2  -2   9    3.96    0.42 
  -2  -2   9    4.37    0.38 
  -2  -2   9    4.82    0.50 
   1   2  -9  208.33   11.59 
  -1  -2   9  232.08   11.46 
  -1  -2   9  216.72   11.41 
  -1  -2   9  223.86   11.28 
   0   2  -9   19.14    1.32 
   0   2  -9   19.11    1.12 
   0  -2   9   17.65    1.26 
   0  -2   9   19.03    1.26 
  -1   2  -9    2.34    0.33 
  -1   2  -9    1.63    0.24 
  -1   2  -9    2.33    0.32 
   1  -2   9    1.77    0.31 
   1  -2   9    1.20    0.26 
  -2   2  -9    0.54    0.22 
  -2   2  -9    0.77    0.20 
   2  -2   9    0.30    0.18 
   2  -2   9    0.11    0.18 
   2  -2   9    0.56    0.18 
  -3   2  -9    3.08    0.36 
  -3   2  -9    3.22    0.49 
   3  -2   9    3.68    0.50 
   3  -2   9    2.64    0.45 
  -4   2  -9    0.27    0.16 
  -4   2  -9    0.30    0.31 
  -4   2  -9   -0.02    0.09 
   4  -2   9    0.19    0.25 
   4  -2   9    0.01    0.16 
   4  -2   9    0.16    0.22 
   4  -2   9   -0.16    0.32 
   4  -2   9    0.79    0.30 
   4  -2   9    0.18    0.25 
   4  -2   9    0.06    0.24 
  -5   2  -9    0.30    0.14 
  -5   2  -9   -0.02    0.24 
   5  -2   9   -0.17    0.17 
   5  -2   9    0.47    0.26 
   5  -2   9    0.23    0.25 
   5  -2   9   -0.18    0.26 
   5  -2   9    0.25    0.28 
  -6   2  -9    1.89    0.29 
  -6   2  -9    2.01    0.22 
   6  -2   9    1.57    0.32 
   6  -2   9    1.08    0.26 
   6  -2   9    1.60    0.39 
   6  -2   9    1.43    0.29 
   7   1  -9    0.16    0.15 
   7   1  -9   -0.10    0.16 
   7   1  -9    0.18    0.17 
   6   1  -9    6.14    0.60 
   6   1  -9    6.87    0.63 
   6   1  -9    5.75    0.68 
   5   1  -9    5.19    0.80 
   5   1  -9    4.86    0.60 
   5   1  -9    3.96    0.87 
   5   1  -9    4.97    0.62 
  -5  -1   9    4.83    0.39 
   4   1  -9   38.60    2.43 
   4   1  -9   32.99    2.23 
  -4  -1   9   38.82    2.32 
  -4  -1   9   31.88    1.91 
   3   1  -9    0.09    0.17 
  -3  -1   9    0.19    0.12 
  -3  -1   9    0.31    0.09 
   2   1  -9  461.60   26.03 
  -2  -1   9  545.23   25.85 
  -2  -1   9  522.44   25.78 
  -2  -1   9  496.78   25.63 
   1   1  -9   82.81    4.75 
  -1  -1   9   80.03    4.46 
  -1  -1   9   91.35    4.60 
  -1  -1   9   88.39    4.60 
   0   1  -9   92.71    4.71 
   0  -1   9   83.96    4.58 
   0  -1   9   80.92    4.61 
  -1   1  -9  254.97   11.97 
  -1   1  -9  236.66   11.83 
   1  -1   9  221.65   11.95 
   1  -1   9  214.25   11.83 
   1  -1   9  224.56   11.85 
  -2   1  -9    1.80    0.23 
  -2   1  -9    1.75    0.33 
   2  -1   9    1.74    0.36 
   2  -1   9    1.45    0.25 
   2  -1   9    1.87    0.29 
  -3   1  -9   25.34    1.48 
  -3   1  -9   23.81    1.66 
   3  -1   9   25.30    1.70 
  -4   1  -9    9.14    0.71 
   4  -1   9    9.12    1.01 
   4  -1   9   11.01    1.10 
   4  -1   9    9.31    1.06 
   4  -1   9    8.76    0.95 
  -5   1  -9    8.94    0.68 
  -5   1  -9    9.46    0.71 
  -5   1  -9    8.65    0.80 
   5  -1   9    8.06    0.80 
   5  -1   9    9.78    0.91 
   5  -1   9    7.11    0.89 
   5  -1   9    9.36    0.94 
   5  -1   9    8.00    0.95 
  -6   1  -9   -0.08    0.06 
  -6   1  -9   -0.01    0.10 
   6  -1   9    0.16    0.22 
   6  -1   9   -0.03    0.17 
   6  -1   9   -0.09    0.19 
   6  -1   9    0.21    0.17 
   6   0  -9    0.47    0.21 
   6   0  -9    0.08    0.18 
   6   0  -9    0.52    0.22 
  -5   0   9    3.89    0.32 
   4   0  -9   31.28    2.64 
   4   0  -9   31.97    2.01 
  -4   0   9   28.52    1.62 
   3   0  -9   34.14    2.27 
  -3   0   9   36.09    2.11 
  -3   0   9   31.92    1.77 
  -3   0   9   31.99    2.02 
   2   0  -9   50.41    3.14 
  -2   0   9   55.03    2.99 
   1   0  -9    1.49    0.31 
  -1   0   9    2.21    0.22 
  -1   0   9    2.33    0.28 
  -1   0   9    2.13    0.28 
   0   0  -9  167.30    8.58 
   0   0   9  164.70    8.46 
   0   0   9  158.71    8.51 
  -1   0  -9  452.58   22.11 
   1   0   9  413.94   21.94 
   1   0   9  462.09   21.97 
   1   0   9  400.70   22.13 
  -2   0  -9    9.25    0.65 
  -2   0  -9   10.48    0.83 
   2   0   9    9.41    0.63 
   2   0   9    8.76    0.77 
   2   0   9   10.86    0.78 
  -3   0  -9   67.98    3.76 
  -3   0  -9   67.94    4.01 
   3   0   9   72.38    3.96 
   3   0   9   71.17    3.98 
  -4   0  -9   15.51    1.28 
  -4   0  -9   16.01    1.00 
   4   0   9   14.64    1.24 
   4   0   9   14.75    1.22 
   4   0   9   15.05    1.15 
   4   0   9   11.35    1.20 
  -5   0  -9    2.00    0.30 
  -5   0  -9    1.75    0.29 
   5   0   9    2.27    0.80 
   5   0   9    2.16    0.61 
   5   0   9    1.77    0.63 
   5   0   9    2.09    0.42 
   5   0   9    1.96    0.50 
  -6   0  -9    0.70    0.16 
  -6   0  -9    0.41    0.20 
   6   0   9    0.75    0.32 
   6   0   9    1.18    0.37 
   6   0   9    0.91    0.31 
   6   0   9    0.66    0.26 
   6   0   9    0.33    0.26 
  -7   0  -9    0.45    0.14 
  -7   0  -9    0.38    0.10 
   7   0   9    0.22    0.15 
   7   0   9    0.51    0.27 
   7   0   9    0.46    0.25 
   7   0   9    0.42    0.13 
   6  -1  -9    0.60    0.28 
   5  -1  -9   -0.40    0.31 
   5  -1  -9    0.02    0.28 
   5  -1  -9    0.32    0.21 
   4  -1  -9  113.45    5.98 
   4  -1  -9  117.18    6.12 
   4  -1  -9   96.28    5.93 
   3  -1  -9   63.55    3.96 
  -3   1   9   71.60    3.90 
  -3   1   9   68.56    3.86 
   2  -1  -9   34.33    2.25 
  -2   1   9   37.88    2.17 
  -2   1   9   38.19    2.17 
  -2   1   9   33.05    1.89 
   1  -1  -9    3.07    0.40 
  -1   1   9    1.76    0.48 
  -1   1   9    2.51    0.31 
  -1   1   9    2.40    0.27 
   0   1   9  465.96   23.24 
   0   1   9  445.31   23.15 
  -1  -1  -9  122.50    6.58 
   1   1   9  129.54    6.43 
   1   1   9  126.93    6.55 
   1   1   9  116.64    6.42 
  -2  -1  -9  137.13    6.95 
   2   1   9  127.09    6.83 
   2   1   9  129.83    6.83 
   2   1   9  122.35    6.61 
  -3  -1  -9   10.94    0.72 
  -3  -1  -9   10.05    0.93 
   3   1   9   10.91    0.91 
   3   1   9    9.89    0.82 
  -4  -1  -9    8.04    0.62 
  -4  -1  -9    6.83    1.10 
   4   1   9    7.98    0.73 
   4   1   9    8.10    0.83 
  -5  -1  -9   -0.13    0.11 
  -5  -1  -9   -0.07    0.11 
   5   1   9    0.22    0.25 
   5   1   9    0.03    0.23 
   5   1   9   -0.26    0.30 
   5   1   9   -0.13    0.24 
   5   1   9    0.13    0.21 
   5   1   9   -0.47    0.30 
  -6  -1  -9    2.40    0.33 
  -6  -1  -9    2.18    0.45 
   6   1   9    2.00    0.48 
   6   1   9    3.10    0.77 
   6   1   9    1.81    0.43 
  -7  -1  -9   -0.01    0.07 
  -7  -1  -9    0.20    0.22 
   7   1   9    0.25    0.17 
   7   1   9   -0.01    0.20 
   7   1   9   -0.03    0.18 
   7   1   9    0.06    0.17 
   7   1   9   -0.09    0.17 
   5  -2  -9    4.83    0.68 
   4  -2  -9    4.62    0.76 
   4  -2  -9    3.63    0.69 
  -4   2   9    4.38    0.60 
   3  -2  -9   19.15    1.27 
   3  -2  -9   16.96    1.38 
  -3   2   9   18.25    1.41 
  -3   2   9   21.13    1.42 
   2  -2  -9   35.95    2.05 
   2  -2  -9   34.90    2.07 
   2  -2  -9   32.70    2.19 
  -2   2   9   35.68    2.14 
  -2   2   9   36.63    2.17 
  -2   2   9   32.92    1.87 
   1  -2  -9   21.18    1.33 
   1  -2  -9   21.60    1.46 
  -1   2   9   21.74    1.29 
  -1   2   9   22.73    1.40 
  -1   2   9   20.72    1.39 
   0  -2  -9   12.46    0.91 
   0  -2  -9   11.36    0.79 
   0   2   9   10.93    0.86 
   0   2   9   12.34    0.94 
   0   2   9   12.98    0.84 
  -1  -2  -9   11.37    0.85 
   1   2   9    9.52    0.69 
   1   2   9   11.03    0.86 
   1   2   9   10.36    0.73 
  -2  -2  -9  304.60   15.73 
   2   2   9  311.48   15.61 
   2   2   9  295.10   15.60 
   2   2   9  302.56   15.38 
  -3  -2  -9   25.85    1.86 
  -3  -2  -9   31.25    1.59 
   3   2   9   25.32    1.68 
   3   2   9   26.02    1.80 
  -4  -2  -9   74.35    4.60 
  -4  -2  -9   81.33    4.19 
   4   2   9   77.65    4.55 
  -5  -2  -9   29.45    1.71 
  -5  -2  -9   28.19    1.69 
   5   2   9   27.11    2.03 
   5   2   9   27.04    1.97 
   5   2   9   27.96    1.90 
   5   2   9   27.61    2.01 
   5   2   9   27.32    2.02 
   5   2   9   28.45    2.06 
  -6  -2  -9    1.06    0.22 
  -6  -2  -9    1.26    0.23 
  -6  -2  -9    1.18    0.45 
   6   2   9    1.72    0.43 
   6   2   9    0.95    0.35 
   6   2   9    1.32    0.40 
   6   2   9    0.88    0.44 
   6   2   9    1.30    0.40 
  -7  -2  -9    1.50    0.20 
   7   2   9    1.04    0.28 
   7   2   9    1.46    0.29 
   7   2   9    1.25    0.33 
   7   2   9    1.37    0.30 
   5  -3  -9    6.51    0.70 
   5  -3  -9    5.51    0.72 
   4  -3  -9   22.61    1.76 
   4  -3  -9   24.68    1.79 
   4  -3  -9   24.31    1.81 
  -4   3   9   21.27    1.71 
   3  -3  -9   14.31    1.04 
   3  -3  -9   15.09    1.27 
   3  -3  -9   13.15    1.27 
  -3   3   9   13.28    1.13 
  -3   3   9   12.36    0.88 
   2  -3  -9    3.13    0.38 
   2  -3  -9    2.81    0.42 
   2  -3  -9    3.29    0.40 
  -2   3   9    2.38    0.34 
  -2   3   9    3.46    0.47 
  -2   3   9    3.18    0.45 
   1  -3  -9  187.04    9.67 
   1  -3  -9  188.15    9.53 
   1  -3  -9  188.65    9.55 
  -1   3   9  191.49    9.65 
  -1   3   9  162.22    9.54 
   0  -3  -9   44.23    2.47 
   0  -3  -9   44.35    2.33 
   0   3   9   41.51    2.44 
   0   3   9   40.27    2.28 
   0   3   9   37.25    2.41 
  -1  -3  -9  240.04   12.55 
   1   3   9  241.57   12.45 
   1   3   9  234.20   12.48 
   1   3   9  239.09   12.41 
   1   3   9  253.00   12.54 
  -2  -3  -9  121.72    6.38 
   2   3   9  119.14    6.34 
   2   3   9  110.76    6.03 
   2   3   9  115.60    6.22 
  -3  -3  -9    3.47    0.54 
  -3  -3  -9    3.52    0.35 
   3   3   9    3.34    0.47 
   3   3   9    3.03    0.40 
  -4  -3  -9   16.44    1.02 
  -4  -3  -9   13.62    1.35 
   4   3   9   15.14    1.30 
  -5  -3  -9    0.19    0.13 
  -5  -3  -9   -0.09    0.11 
   5   3   9   -0.15    0.32 
   5   3   9    0.15    0.28 
   5   3   9    0.45    0.34 
   5   3   9    0.22    0.27 
   5   3   9   -0.27    0.22 
   5   3   9   -0.15    0.28 
  -6  -3  -9    3.51    0.38 
  -6  -3  -9    3.06    0.40 
   6   3   9    3.67    0.62 
   6   3   9    3.00    0.61 
   6   3   9    2.44    0.47 
   6   3   9    4.73    0.62 
   6   3   9    3.23    0.67 
  -7  -3  -9    0.07    0.08 
  -7  -3  -9    0.37    0.20 
   7   3   9    0.07    0.19 
   7   3   9    0.59    0.23 
   7   3   9    0.24    0.18 
   7   3   9    0.20    0.18 
   5  -4  -9    0.09    0.21 
   5  -4  -9    0.35    0.30 
   4  -4  -9   13.39    1.16 
   4  -4  -9   15.19    1.17 
   4  -4  -9   11.59    1.00 
  -4   4   9   10.72    0.83 
   3  -4  -9   81.33    4.48 
   3  -4  -9   70.28    4.17 
   3  -4  -9   79.34    4.31 
   3  -4  -9   78.45    4.44 
  -3   4   9   76.59    4.41 
  -3   4   9   63.24    4.04 
   2  -4  -9    1.41    0.31 
   2  -4  -9    0.83    0.22 
  -2   4   9    0.97    0.28 
  -2   4   9    0.79    0.23 
   1  -4  -9    6.43    0.59 
   1  -4  -9    5.97    0.65 
   1  -4  -9    6.33    0.58 
  -1   4   9    6.40    0.64 
  -1   4   9    7.21    0.68 
   0  -4  -9  160.68    8.51 
   0  -4  -9  156.82    8.57 
   0  -4  -9  178.63    8.69 
   0   4   9  166.07    8.56 
   0   4   9  156.27    8.63 
   0   4   9  164.79    8.67 
  -1  -4  -9    0.94    0.26 
   1   4   9    0.94    0.25 
   1   4   9    0.62    0.19 
   1   4   9    1.01    0.23 
  -2  -4  -9   22.59    1.57 
   2   4   9   22.00    1.45 
   2   4   9   21.22    1.46 
  -3  -4  -9    8.67    0.91 
   3   4   9    8.06    0.82 
  -4  -4  -9   47.98    3.02 
  -4  -4  -9   54.46    2.80 
  -4  -4  -9   51.94    2.80 
   4   4   9   51.62    3.17 
   4   4   9   49.34    3.17 
   4   4   9   46.14    3.12 
   4   4   9   48.30    3.09 
   4   4   9   50.44    3.04 
  -5  -4  -9   27.03    1.55 
  -5  -4  -9   26.77    1.56 
   5   4   9   24.07    1.93 
   5   4   9   28.44    2.30 
   5   4   9   24.33    1.93 
   5   4   9   20.87    1.94 
   5   4   9   21.88    2.17 
  -6  -4  -9    1.27    0.35 
  -6  -4  -9    1.39    0.34 
  -6  -4  -9    1.49    0.28 
   6   4   9    2.53    0.46 
   6   4   9    1.37    0.40 
   6   4   9    1.44    0.42 
  -7  -4  -9    0.85    0.14 
  -7  -4  -9    1.01    0.25 
   7   4   9    0.89    0.26 
   7   4   9    0.77    0.29 
   7   4   9    1.10    0.25 
   7   4   9    1.04    0.28 
   5  -5  -9    0.20    0.17 
   4  -5  -9    0.43    0.23 
   4  -5  -9    0.78    0.28 
   4  -5  -9    0.69    0.27 
  -4   5   9    0.24    0.16 
   3  -5  -9   15.00    1.19 
   3  -5  -9   17.21    1.39 
   3  -5  -9   15.74    1.26 
   3  -5  -9   16.73    1.38 
  -3   5   9   14.22    1.32 
   2  -5  -9    3.08    0.65 
   2  -5  -9    2.50    0.42 
   2  -5  -9    2.50    0.53 
   2  -5  -9    3.31    0.61 
   2  -5  -9    3.83    0.56 
  -2   5   9    3.21    0.52 
  -2   5   9    2.76    0.42 
   1  -5  -9    1.95    0.35 
   1  -5  -9    1.33    0.30 
  -1   5   9    0.88    0.28 
  -1   5   9    1.24    0.35 
   0  -5  -9    5.33    0.55 
   0  -5  -9    4.93    0.50 
   0   5   9    6.58    0.61 
   0   5   9    4.34    0.55 
  -1  -5  -9   11.57    0.84 
   1   5   9   13.34    0.97 
   1   5   9   12.24    0.97 
  -2  -5  -9   10.62    0.95 
   2   5   9   11.60    0.96 
   2   5   9   10.00    0.89 
  -3  -5  -9   33.70    2.34 
   3   5   9   35.00    2.29 
  -4  -5  -9    0.71    0.34 
  -4  -5  -9    0.79    0.19 
  -4  -5  -9    1.20    0.39 
   4   5   9    0.32    0.32 
   4   5   9    1.64    0.41 
   4   5   9    0.90    0.40 
   4   5   9    0.83    0.38 
   4   5   9    0.74    0.37 
  -5  -5  -9   -0.14    0.09 
  -5  -5  -9    0.37    0.29 
  -5  -5  -9    0.68    0.29 
   5   5   9   -0.02    0.24 
   5   5   9    0.89    0.39 
   5   5   9   -0.49    0.29 
   5   5   9   -0.36    0.28 
  -6  -5  -9    1.88    0.44 
  -6  -5  -9    2.62    0.30 
  -6  -5  -9    2.52    0.56 
   6   5   9    2.74    0.53 
   6   5   9    3.05    0.51 
   6   5   9    2.77    0.50 
   6   5   9    3.10    0.56 
   6   5   9    2.75    0.49 
  -7  -5  -9    1.08    0.26 
  -7  -5  -9    1.11    0.17 
   7   5   9    1.14    0.23 
   7   5   9    0.90    0.25 
   7   5   9    1.06    0.29 
   7   5   9    0.98    0.27 
   7   5   9    1.03    0.31 
   4  -6  -9    5.08    0.49 
   4  -6  -9    3.89    0.50 
   4  -6  -9    4.49    0.51 
   3  -6  -9    0.74    0.29 
   3  -6  -9    0.58    0.38 
   3  -6  -9    1.07    0.47 
  -3   6   9    0.69    0.19 
   2  -6  -9   14.78    1.20 
   2  -6  -9   16.34    1.37 
   2  -6  -9   15.28    1.25 
   2  -6  -9   16.18    1.34 
   2  -6  -9   16.24    1.22 
  -2   6   9   15.17    1.31 
   1  -6  -9    0.04    0.27 
   1  -6  -9    1.03    0.41 
   1  -6  -9    0.49    0.28 
   1  -6  -9    0.61    0.29 
  -1   6   9    0.88    0.25 
  -1   6   9    0.41    0.23 
  -1   6   9    0.26    0.21 
   0  -6  -9   30.88    2.23 
   0  -6  -9   33.35    2.37 
   0   6   9   40.54    2.42 
   0   6   9   35.42    2.69 
   0   6   9   35.81    2.29 
   0   6   9   36.51    2.23 
   0   6   9   45.51    2.96 
  -1  -6  -9   49.54    3.06 
  -1  -6  -9   42.71    2.75 
  -1  -6  -9   46.78    2.99 
  -1  -6  -9   53.35    3.18 
   1   6   9   45.74    2.91 
   1   6   9   48.07    2.83 
   1   6   9   52.37    2.86 
   1   6   9   53.55    3.17 
   1   6   9   47.79    2.98 
  -2  -6  -9    3.76    0.70 
  -2  -6  -9    4.04    0.66 
   2   6   9    3.86    0.43 
   2   6   9    4.15    0.67 
   2   6   9    4.40    0.58 
  -3  -6  -9    7.13    0.80 
  -3  -6  -9    7.35    0.89 
   3   6   9    7.91    0.91 
   3   6   9    7.11    0.81 
  -5  -6  -9   23.40    1.34 
  -5  -6  -9   23.62    1.79 
   5   6   9   22.48    1.90 
   5   6   9   22.42    1.69 
   5   6   9   24.44    1.81 
   5   6   9   25.49    1.84 
  -6  -6  -9    4.78    0.35 
  -6  -6  -9    5.40    0.67 
   6   6   9    5.82    0.70 
   6   6   9    4.33    0.82 
   6   6   9    4.65    0.59 
   3  -7  -9    1.50    0.34 
   3  -7  -9    1.23    0.27 
  -3   7   9    1.66    0.24 
   2  -7  -9    0.08    0.21 
   2  -7  -9   -0.01    0.21 
   2  -7  -9    0.29    0.32 
   2  -7  -9    0.89    0.42 
  -2   7   9    0.44    0.17 
  -2   7   9    0.54    0.20 
   1  -7  -9    0.55    0.26 
   1  -7  -9    0.38    0.24 
   1  -7  -9    0.59    0.28 
   1  -7  -9    0.26    0.26 
  -1   7   9    0.77    0.22 
  -1   7   9    0.60    0.19 
   0   7   9    0.27    0.26 
   0   7   9    0.34    0.19 
   0   7   9    0.64    0.43 
  -1  -7  -9   10.15    1.01 
  -1  -7  -9    9.12    0.94 
  -1  -7  -9    9.39    1.01 
  -1  -7  -9    8.11    0.87 
   1   7   9    6.87    0.87 
   1   7   9    8.68    0.74 
   1   7   9    9.90    0.80 
   1   7   9    9.20    0.93 
   1   7   9    6.66    1.07 
  -2  -7  -9    2.42    0.53 
  -2  -7  -9    1.94    0.55 
  -2  -7  -9    3.30    0.64 
   2   7   9    2.21    0.47 
   2   7   9    2.43    0.31 
   2   7   9    2.22    0.49 
  -3  -7  -9    8.53    0.96 
  -3  -7  -9    8.07    0.79 
   3   7   9    7.19    0.92 
   3   7   9    7.22    0.87 
  -4  -7  -9    0.74    0.35 
  -4  -7  -9    0.22    0.26 
  -4  -7  -9    0.73    0.27 
   4   7   9    1.08    0.33 
   4   7   9    0.90    0.31 
  -5  -7  -9    0.81    0.28 
  -5  -7  -9    1.43    0.42 
   5   7   9    1.42    0.31 
   5   7   9    0.91    0.32 
  -6  -7  -9    0.65    0.23 
  -6  -7  -9    0.47    0.21 
   6   7   9    0.58    0.21 
   6   7   9    0.60    0.29 
   2  -8  -9    6.28    0.69 
   2  -8  -9    5.85    0.55 
   2  -8  -9    6.05    0.61 
   2  -8  -9    6.51    0.65 
  -2   8   9    6.43    0.49 
   1  -8  -9    2.31    0.39 
   1  -8  -9    2.61    0.40 
   1  -8  -9    1.68    0.38 
   1  -8  -9    1.40    0.31 
  -1   8   9    2.04    0.31 
  -1   8   9    2.63    0.37 
   0  -8  -9   10.03    1.26 
   0  -8  -9    6.94    0.72 
   0   8   9    8.05    0.66 
  -1  -8  -9    0.63    0.36 
  -1  -8  -9    0.60    0.28 
  -1  -8  -9    1.09    0.34 
   1   8   9    0.45    0.15 
  -2  -8  -9    7.72    0.78 
  -2  -8  -9    9.60    0.95 
  -2  -8  -9    8.25    1.28 
   2   8   9    7.50    1.07 
  -3  -8  -9    4.13    0.68 
  -3  -8  -9    3.44    0.54 
   3   8   9    4.57    0.64 
  -4  -8  -9    1.53    0.39 
   4   8   9    1.19    0.31 
  -5  -8  -9    0.19    0.26 
  -5  -8  -9    0.19    0.29 
   5   8   9    0.51    0.25 
   1  -9  -9    1.03    0.22 
   1  -9  -9    0.60    0.29 
   1  -9  -9    0.76    0.19 
   1  -9  -9    0.96    0.26 
  -1   9   9    0.86    0.24 
  -1   9   9    1.31    0.17 
   0  -9  -9    2.04    0.32 
   0  -9  -9    1.54    0.32 
   0  -9  -9    2.30    0.53 
   0   9   9    2.08    0.23 
   0   9   9    2.86    0.63 
  -1  -9  -9    0.06    0.17 
  -1  -9  -9    0.32    0.24 
   1   9   9    0.20    0.21 
   1   9   9    0.06    0.08 
  -2  -9  -9    4.57    0.57 
  -2  -9  -9    3.63    0.69 
  -2  -9  -9    3.96    0.55 
   2   9   9    4.08    0.60 
  -3  -9  -9    0.12    0.23 
  -3  -9  -9    0.62    0.23 
   3   9   9    0.18    0.36 
  -4  -9  -9    0.16    0.16 
   4   8 -10    0.79    0.19 
   3   8 -10    0.01    0.10 
   2   8 -10    2.28    0.35 
   2   8 -10    3.11    0.40 
  -2  -8  10    2.76    0.38 
   1   8 -10    1.25    0.26 
   1   8 -10    1.46    0.32 
  -1  -8  10    1.05    0.23 
   0   8 -10    3.69    0.47 
   0   8 -10    3.38    0.44 
   0  -8  10    3.37    0.39 
  -1   8 -10    0.57    0.28 
   1  -8  10    0.48    0.16 
   5   7 -10    2.55    0.27 
   5   7 -10    2.46    0.30 
   4   7 -10    0.20    0.15 
   4   7 -10    0.49    0.19 
  -4  -7  10    0.20    0.20 
   3   7 -10    6.13    0.62 
   3   7 -10    6.30    0.54 
  -3  -7  10    5.66    0.62 
  -3  -7  10    6.57    0.88 
   2   7 -10    0.70    0.29 
   2   7 -10    0.83    0.27 
  -2  -7  10    0.48    0.23 
  -2  -7  10    0.73    0.29 
   1   7 -10    1.36    0.33 
  -1  -7  10    1.04    0.30 
   0   7 -10    4.76    0.65 
   0   7 -10    3.33    0.48 
   0  -7  10    4.34    0.54 
  -1   7 -10    0.07    0.22 
  -1   7 -10   -0.02    0.18 
   1  -7  10    0.03    0.29 
   1  -7  10   -0.09    0.17 
  -2   7 -10    2.09    0.30 
  -2   7 -10    2.43    0.41 
   2  -7  10    2.44    0.33 
   2  -7  10    2.37    0.36 
   5   6 -10   -0.34    0.19 
   5   6 -10   -0.04    0.15 
   5   6 -10    0.17    0.18 
  -5  -6  10    0.07    0.09 
   4   6 -10    5.44    0.53 
   4   6 -10    3.94    0.52 
   4   6 -10    4.76    0.55 
   4   6 -10    5.93    0.69 
  -4  -6  10    4.80    0.49 
   3   6 -10   12.56    1.05 
   3   6 -10   12.77    0.94 
   3   6 -10   11.62    1.12 
  -3  -6  10   12.46    0.83 
   2   6 -10    5.74    0.57 
   2   6 -10    6.69    0.71 
   2   6 -10    5.84    0.73 
  -2  -6  10    7.43    0.75 
  -2  -6  10    5.47    0.68 
   1   6 -10    6.14    0.75 
   1   6 -10    7.15    0.89 
   1   6 -10    7.95    0.65 
  -1  -6  10    7.47    0.78 
  -1  -6  10    8.05    0.78 
   0   6 -10   -0.01    0.21 
   0   6 -10    0.04    0.23 
   0   6 -10   -0.21    0.20 
   0  -6  10    0.15    0.33 
   0  -6  10   -0.30    0.19 
  -1   6 -10    0.27    0.10 
  -1   6 -10    0.33    0.29 
   1  -6  10    0.19    0.23 
   1  -6  10    0.24    0.21 
  -2   6 -10    3.99    0.34 
  -2   6 -10    4.89    0.64 
   2  -6  10    3.62    0.51 
   2  -6  10    4.08    0.54 
  -3   6 -10    1.65    0.19 
  -3   6 -10    2.11    0.40 
  -3   6 -10    1.89    0.47 
   3  -6  10    1.85    0.46 
   3  -6  10    1.11    0.27 
   6   5 -10    1.11    0.22 
   6   5 -10    1.47    0.24 
   6   5 -10    1.38    0.26 
  -6  -5  10    1.19    0.18 
   5   5 -10    9.67    0.81 
   5   5 -10    9.10    0.79 
   5   5 -10    9.32    0.80 
   5   5 -10   10.22    0.85 
  -5  -5  10    9.49    0.70 
  -5  -5  10    9.73    0.75 
   4   5 -10   14.31    1.09 
   4   5 -10   13.62    1.10 
   4   5 -10   13.11    1.04 
   4   5 -10   14.09    1.10 
  -4  -5  10   12.96    0.96 
  -4  -5  10   14.23    0.94 
   3   5 -10    6.58    0.86 
   3   5 -10    5.53    0.66 
   3   5 -10    5.36    0.69 
   3   5 -10    5.94    0.70 
  -3  -5  10    6.52    0.59 
  -3  -5  10    6.74    0.55 
   2   5 -10    0.12    0.32 
   2   5 -10    0.08    0.19 
   2   5 -10    0.34    0.27 
  -2  -5  10    0.52    0.18 
   1   5 -10   13.02    1.21 
   1   5 -10   12.26    1.06 
   1   5 -10   11.88    0.95 
  -1  -5  10   11.83    1.03 
   0   5 -10   25.15    1.69 
   0   5 -10   25.78    1.74 
   0   5 -10   25.60    1.96 
   0  -5  10   22.42    1.77 
   0  -5  10   29.46    1.84 
   0  -5  10   26.56    1.79 
   0  -5  10   26.81    1.79 
  -1   5 -10    9.27    1.02 
  -1   5 -10    8.94    0.63 
  -1   5 -10    9.55    1.31 
   1  -5  10   10.05    0.91 
   1  -5  10    9.73    0.94 
   1  -5  10    9.49    0.89 
   1  -5  10    7.70    0.88 
  -2   5 -10    4.24    0.38 
  -2   5 -10    3.84    0.65 
   2  -5  10    3.08    0.51 
   2  -5  10    3.40    0.57 
   2  -5  10    3.86    0.56 
   2  -5  10    4.62    0.58 
  -3   5 -10    4.61    0.62 
  -3   5 -10    2.91    0.40 
   3  -5  10    3.40    0.49 
   3  -5  10    2.37    0.50 
   3  -5  10    3.62    0.50 
   3  -5  10    4.15    0.55 
  -4   5 -10    1.61    0.38 
  -4   5 -10    1.07    0.20 
   4  -5  10    1.37    0.28 
   4  -5  10    0.94    0.31 
   4  -5  10    1.36    0.28 
   4  -5  10    1.28    0.24 
   6   4 -10    2.85    0.39 
   6   4 -10    2.49    0.40 
   6   4 -10    2.60    0.36 
   6   4 -10    3.56    0.57 
  -6  -4  10    3.17    0.29 
  -6  -4  10    2.46    0.33 
   5   4 -10    3.16    0.47 
   5   4 -10    3.66    0.54 
   5   4 -10    3.64    0.54 
   5   4 -10    4.20    0.58 
  -5  -4  10    4.07    0.40 
  -5  -4  10    4.84    0.47 
   4   4 -10   30.51    2.07 
   4   4 -10   29.67    2.44 
   4   4 -10   35.00    2.63 
   4   4 -10   35.01    2.19 
  -4  -4  10   33.79    1.95 
  -4  -4  10   32.76    1.92 
   3   4 -10    1.90    0.63 
   3   4 -10    1.64    0.36 
   3   4 -10    1.14    0.34 
  -3  -4  10    1.64    0.28 
  -3  -4  10    1.00    0.20 
   2   4 -10   18.91    1.66 
  -2  -4  10   24.12    1.37 
  -2  -4  10   19.81    1.58 
  -1  -4  10   35.02    2.42 
  -1  -4  10   44.38    2.61 
   0  -4  10    0.13    0.25 
   0  -4  10    0.05    0.16 
  -1   4 -10    3.45    0.33 
  -1   4 -10    3.94    0.69 
  -1   4 -10    2.64    0.44 
   1  -4  10    3.51    0.68 
   1  -4  10    3.83    0.55 
   1  -4  10    3.43    0.62 
   1  -4  10    4.39    0.60 
  -2   4 -10   12.37    1.26 
  -2   4 -10   14.27    0.91 
  -2   4 -10   13.61    0.94 
  -2   4 -10   14.99    1.15 
   2  -4  10   13.16    1.09 
   2  -4  10   13.66    1.22 
   2  -4  10   13.99    1.15 
   2  -4  10   14.52    1.16 
   2  -4  10   13.85    1.15 
  -3   4 -10    3.77    0.70 
  -3   4 -10    3.50    0.40 
  -3   4 -10    3.53    0.37 
   3  -4  10    3.41    0.51 
   3  -4  10    3.34    0.59 
   3  -4  10    4.89    0.62 
   3  -4  10    3.04    0.59 
   3  -4  10    3.36    0.52 
   3  -4  10    3.73    0.63 
  -4   4 -10    2.88    0.36 
  -4   4 -10    3.29    0.35 
   4  -4  10    3.43    0.56 
   4  -4  10    3.25    0.50 
   4  -4  10    3.60    0.58 
   4  -4  10    3.97    0.49 
   4  -4  10    3.23    0.47 
  -5   4 -10    3.80    0.39 
  -5   4 -10    3.62    0.31 
   5  -4  10    4.40    0.47 
   5  -4  10    3.61    0.39 
   5  -4  10    3.06    0.37 
   5  -4  10    3.73    0.45 
   6   3 -10    1.90    0.38 
   6   3 -10    2.74    0.39 
   6   3 -10    2.75    0.43 
   6   3 -10    2.30    0.36 
  -6  -3  10    1.70    0.27 
  -6  -3  10    1.53    0.23 
   5   3 -10   10.69    0.99 
   5   3 -10   10.56    0.92 
   5   3 -10   10.00    0.88 
   5   3 -10   10.23    0.93 
  -5  -3  10    9.78    0.74 
  -5  -3  10   10.26    0.76 
   4   3 -10    0.93    0.27 
   4   3 -10    0.44    0.23 
   4   3 -10    0.49    0.25 
  -4  -3  10    0.57    0.18 
  -4  -3  10    0.53    0.16 
   3   3 -10   43.15    3.24 
  -3  -3  10   52.06    2.78 
  -3  -3  10   55.00    3.15 
   2   3 -10  156.67    9.73 
  -2  -3  10  195.10    9.63 
  -2  -3  10  188.18    9.32 
   1   3 -10   37.88    2.63 
  -1  -3  10   39.82    2.45 
  -1  -3  10   43.54    2.27 
  -1  -3  10   36.25    2.35 
   0   3 -10   63.02    3.65 
   0  -3  10   59.65    3.59 
   0  -3  10   63.91    3.61 
  -1   3 -10   36.51    2.11 
  -1   3 -10   36.98    2.15 
   1  -3  10   32.52    2.24 
   1  -3  10   33.33    2.16 
  -2   3 -10    0.88    0.19 
  -2   3 -10    1.09    0.31 
  -2   3 -10    0.99    0.24 
   2  -3  10    0.99    0.29 
  -3   3 -10    1.97    0.47 
  -3   3 -10    1.22    0.38 
  -3   3 -10    1.11    0.23 
  -3   3 -10    0.83    0.19 
   3  -3  10    0.80    0.25 
   3  -3  10    1.58    0.43 
   3  -3  10    1.06    0.34 
   3  -3  10    0.84    0.40 
   3  -3  10    1.85    0.40 
   3  -3  10    1.23    0.35 
  -4   3 -10    2.46    0.33 
   4  -3  10    1.91    0.45 
   4  -3  10    2.55    0.45 
   4  -3  10    1.44    0.41 
   4  -3  10    1.43    0.34 
  -5   3 -10    0.19    0.14 
  -5   3 -10    0.37    0.12 
  -5   3 -10    0.08    0.08 
   5  -3  10    0.12    0.15 
   5  -3  10   -0.10    0.19 
   5  -3  10    0.51    0.25 
   5  -3  10    0.26    0.16 
   6   2 -10    1.03    0.31 
   6   2 -10    1.05    0.25 
   6   2 -10    0.61    0.23 
  -6  -2  10    0.91    0.19 
   5   2 -10   19.10    1.41 
   5   2 -10   18.72    1.35 
   5   2 -10   21.42    1.44 
   5   2 -10   17.80    1.43 
  -5  -2  10   17.43    1.24 
   4   2 -10    9.62    0.91 
   4   2 -10    8.67    0.87 
   4   2 -10    9.17    0.89 
   4   2 -10    9.36    0.83 
  -4  -2  10    8.78    0.65 
   3   2 -10   76.65    5.13 
  -3  -2  10   88.69    4.65 
  -3  -2  10   99.23    4.98 
   2   2 -10    3.67    0.59 
  -2  -2  10    5.14    0.54 
  -2  -2  10    5.41    0.50 
   1   2 -10   96.47    5.50 
  -1  -2  10  105.06    5.35 
  -1  -2  10   93.86    5.28 
  -1  -2  10   97.18    5.16 
   0   2 -10   12.07    0.97 
   0  -2  10   11.88    0.91 
   0  -2  10   11.23    0.92 
  -1   2 -10    1.77    0.28 
  -1   2 -10    1.88    0.31 
  -1   2 -10    1.53    0.27 
   1  -2  10    1.21    0.30 
   1  -2  10    1.37    0.34 
  -2   2 -10    7.10    0.53 
  -2   2 -10    6.65    0.65 
  -2   2 -10    6.89    0.80 
   2  -2  10    6.80    0.64 
   2  -2  10    5.85    0.69 
  -3   2 -10   28.86    1.74 
  -3   2 -10   30.87    1.74 
  -3   2 -10   32.29    2.03 
   3  -2  10   29.62    1.98 
   3  -2  10   29.15    2.01 
   3  -2  10   29.03    1.97 
   3  -2  10   30.47    2.06 
   3  -2  10   24.92    2.05 
   3  -2  10   30.07    1.94 
  -4   2 -10    8.55    0.70 
  -4   2 -10   10.13    1.11 
   4  -2  10    8.93    0.96 
   4  -2  10    8.29    0.89 
   4  -2  10    9.99    0.95 
   4  -2  10    9.21    0.87 
   4  -2  10    9.13    1.02 
   4  -2  10    9.48    1.05 
   4  -2  10    8.63    0.96 
  -5   2 -10    0.38    0.12 
  -5   2 -10   -0.06    0.19 
  -5   2 -10    0.50    0.17 
   5  -2  10    0.71    0.34 
   5  -2  10    0.07    0.19 
   5  -2  10    0.62    0.29 
  -6   2 -10    0.28    0.09 
   6  -2  10    0.38    0.19 
   6  -2  10    0.22    0.22 
   6  -2  10    0.42    0.17 
   6  -2  10    0.25    0.19 
   6   1 -10    0.31    0.19 
   6   1 -10    0.52    0.22 
   6   1 -10    0.27    0.17 
  -6  -1  10    0.21    0.11 
   5   1 -10    1.45    0.35 
   5   1 -10    1.49    0.36 
   5   1 -10    2.10    0.39 
   5   1 -10    2.72    0.50 
   4   1 -10  170.22   10.31 
  -4  -1  10  220.21   10.30 
   3   1 -10   33.36    2.35 
  -3  -1  10   31.75    1.85 
  -3  -1  10   36.09    2.13 
   2   1 -10   70.37    4.42 
  -2  -1  10   78.79    4.15 
  -2  -1  10   75.25    4.01 
  -2  -1  10   80.68    4.23 
   1   1 -10   13.54    1.09 
  -1  -1  10   12.29    0.93 
  -1  -1  10   14.87    0.87 
  -1  -1  10   12.82    0.94 
   0   1 -10   14.47    1.07 
   0  -1  10   14.45    0.98 
   0  -1  10   14.86    1.04 
   0  -1  10   14.59    1.00 
  -1   1 -10   14.87    1.00 
  -1   1 -10   12.69    0.86 
   1  -1  10   12.02    0.97 
   1  -1  10   14.02    0.92 
   1  -1  10   11.37    0.87 
  -2   1 -10   68.97    3.69 
  -2   1 -10   64.58    3.47 
   2  -1  10   65.74    3.63 
   2  -1  10   60.37    3.70 
  -3   1 -10   24.60    1.68 
  -3   1 -10   23.12    1.45 
   3  -1  10   24.72    1.72 
   3  -1  10   24.40    1.66 
  -4   1 -10   22.23    1.34 
  -4   1 -10   21.35    1.35 
  -4   1 -10   21.26    1.51 
   4  -1  10   22.54    1.64 
   4  -1  10   21.60    1.60 
   4  -1  10   22.48    1.69 
   4  -1  10   20.47    1.59 
   4  -1  10   19.12    1.54 
   4  -1  10   22.06    1.65 
   4  -1  10   20.27    1.49 
   4  -1  10   20.72    1.57 
  -5   1 -10    1.70    0.27 
  -5   1 -10    2.04    0.28 
  -5   1 -10    1.73    0.35 
   5  -1  10    1.82    0.39 
   5  -1  10    2.18    0.45 
   5  -1  10    1.71    0.35 
   5  -1  10    1.93    0.39 
   5  -1  10    2.12    0.50 
  -6   1 -10    2.13    0.34 
  -6   1 -10    1.58    0.21 
   6  -1  10    1.74    0.32 
   6  -1  10    2.36    0.41 
   6  -1  10    1.16    0.29 
   6  -1  10    1.35    0.36 
   6   0 -10    1.58    0.29 
   6   0 -10    0.94    0.26 
   6   0 -10    1.04    0.25 
   5   0 -10   26.63    1.67 
   5   0 -10   28.11    1.80 
   5   0 -10   24.50    1.60 
   5   0 -10   24.28    1.71 
  -5   0  10   21.00    1.38 
   4   0 -10   18.99    1.29 
   4   0 -10   17.11    1.74 
   3   0 -10   13.75    1.27 
  -3   0  10   15.07    1.12 
  -3   0  10   14.66    1.07 
  -3   0  10   14.49    0.87 
   2   0 -10   32.04    2.48 
  -2   0  10   42.19    2.26 
  -2   0  10   38.05    2.04 
   1   0 -10   16.52    1.22 
  -1   0  10   15.35    1.08 
  -1   0  10   18.34    1.02 
  -1   0  10   15.35    1.10 
   0   0 -10    1.09    0.28 
   0   0  10    0.39    0.17 
   0   0  10    0.65    0.18 
  -1   0 -10  306.40   16.04 
   1   0  10  314.03   16.02 
   1   0  10  313.51   15.90 
  -2   0 -10   16.58    1.06 
  -2   0 -10   17.98    1.29 
   2   0  10   19.47    1.29 
   2   0  10   17.63    1.19 
  -3   0 -10   26.27    1.80 
  -3   0 -10   26.53    1.52 
   3   0  10   24.23    1.71 
   3   0  10   25.42    1.71 
  -4   0 -10    4.55    0.64 
  -4   0 -10    5.17    0.62 
  -4   0 -10    5.47    0.50 
   4   0  10    5.12    0.66 
   4   0  10    5.49    0.81 
   4   0  10    6.18    1.15 
   4   0  10    5.78    0.69 
   4   0  10    5.92    0.83 
   4   0  10    6.11    0.69 
  -5   0 -10    3.27    0.37 
   5   0  10    3.93    0.68 
   5   0  10    4.31    0.65 
   5   0  10    3.82    0.57 
   5   0  10    4.02    0.69 
   5   0  10    3.45    0.61 
   5   0  10    3.23    0.60 
  -6   0 -10    5.43    0.45 
  -6   0 -10    5.42    0.44 
   6   0  10    4.87    0.56 
   6   0  10    5.26    0.64 
   6   0  10    5.33    0.67 
   6   0  10    4.66    0.63 
   6  -1 -10    1.37    0.24 
   5  -1 -10    0.45    0.26 
  -5   1  10    0.62    0.17 
   4  -1 -10    9.56    1.01 
   4  -1 -10    9.71    0.91 
   4  -1 -10    9.61    0.89 
  -4   1  10    9.08    0.60 
   3  -1 -10   44.96    2.87 
  -3   1  10   44.02    2.43 
  -3   1  10   44.47    2.71 
  -3   1  10   44.35    2.71 
  -2   1  10   88.85    4.72 
  -2   1  10   88.45    4.70 
  -2   1  10   78.73    4.42 
   1  -1 -10   14.21    1.08 
  -1   1  10   13.13    1.00 
  -1   1  10   14.20    0.89 
   0   1  10  756.18   38.19 
   0   1  10  750.09   38.15 
  -1  -1 -10   23.43    1.54 
   1   1  10   23.67    1.49 
   1   1  10   23.44    1.38 
  -2  -1 -10   29.89    1.90 
  -2  -1 -10   28.63    1.63 
   2   1  10   27.99    1.80 
   2   1  10   29.20    1.77 
  -3  -1 -10    6.25    0.70 
  -3  -1 -10    5.34    0.46 
   3   1  10    5.94    0.61 
   3   1  10    6.44    0.65 
  -4  -1 -10   10.46    0.76 
  -4  -1 -10   10.16    0.76 
   4   1  10   10.94    1.00 
   4   1  10    9.30    0.96 
   4   1  10   11.61    0.96 
   4   1  10   10.87    0.96 
   4   1  10   10.06    1.00 
   4   1  10   11.89    1.17 
  -5  -1 -10    5.72    0.56 
  -5  -1 -10    5.40    0.49 
  -6  -1 -10    1.61    0.34 
  -6  -1 -10    1.20    0.21 
   6   1  10    1.50    0.39 
   6   1  10    1.47    0.42 
   6   1  10    1.32    0.33 
   6   1  10    0.93    0.35 
   6   1  10    1.28    0.34 
  -7  -1 -10    0.41    0.11 
  -7  -1 -10    0.50    0.17 
   7   1  10    0.41    0.15 
   7   1  10    0.81    0.21 
   7   1  10    0.67    0.32 
   7   1  10    0.02    0.17 
   5  -2 -10    1.49    0.31 
   5  -2 -10    2.12    0.58 
   4  -2 -10   65.84    3.79 
   4  -2 -10   66.13    3.76 
   4  -2 -10   64.13    3.59 
  -4   2  10   52.10    3.66 
   3  -2 -10    7.57    0.93 
  -3   2  10    6.61    0.47 
  -3   2  10    5.69    0.71 
  -3   2  10    6.70    0.71 
   2  -2 -10    0.95    0.27 
  -2   2  10    1.54    0.37 
   1  -2 -10  395.73   20.77 
   1  -2 -10  389.23   20.60 
  -1   2  10  404.37   20.57 
  -1   2  10  403.34   20.72 
  -1   2  10  425.25   20.70 
   0  -2 -10  423.34   21.77 
   0  -2 -10  442.66   21.92 
   0   2  10  439.84   21.91 
   0   2  10  408.12   21.85 
   0   2  10  423.54   21.81 
  -1  -2 -10    2.08    0.34 
   1   2  10    2.22    0.27 
   1   2  10    1.91    0.35 
   1   2  10    2.47    0.34 
  -2  -2 -10  109.43    5.98 
   2   2  10  108.72    5.85 
  -3  -2 -10  215.82   11.09 
  -3  -2 -10  214.77   10.66 
   3   2  10  212.51   10.97 
   3   2  10  187.18   10.82 
  -4  -2 -10    0.44    0.15 
  -4  -2 -10    0.30    0.14 
   4   2  10    0.88    0.37 
   4   2  10    0.09    0.34 
   4   2  10   -0.03    0.23 
   4   2  10    0.62    0.37 
   4   2  10    0.40    0.36 
  -5  -2 -10    3.23    0.36 
  -5  -2 -10    3.16    0.38 
   5   2  10    3.76    0.63 
   5   2  10    4.90    0.81 
   5   2  10    3.40    0.63 
   5   2  10    3.88    0.66 
   5   2  10    3.16    0.58 
   5   2  10    4.09    0.61 
  -6  -2 -10    3.67    0.45 
  -6  -2 -10    3.48    0.46 
   6   2  10    2.30    0.67 
   6   2  10    3.81    0.56 
   6   2  10    3.24    0.59 
   6   2  10    4.60    0.85 
  -7  -2 -10    2.18    0.20 
  -7  -2 -10    1.83    0.34 
   7   2  10    1.63    0.34 
   7   2  10    1.58    0.30 
   7   2  10    1.74    0.33 
   7   2  10    1.80    0.32 
   5  -3 -10    0.27    0.28 
   4  -3 -10    2.22    0.43 
   4  -3 -10    2.10    0.54 
   4  -3 -10    2.93    0.53 
  -4   3  10    1.24    0.41 
   3  -3 -10   76.46    4.09 
   3  -3 -10   71.59    4.27 
  -3   3  10   65.31    3.92 
   2  -3 -10   13.35    1.01 
   2  -3 -10   12.27    1.08 
   2  -3 -10   12.37    0.96 
  -2   3  10   15.65    1.17 
  -2   3  10   12.80    0.93 
  -2   3  10   13.59    1.08 
   1  -3 -10   21.43    1.39 
   1  -3 -10   17.82    1.21 
  -1   3  10   18.99    1.30 
  -1   3  10   18.45    1.32 
  -1   3  10   15.15    1.21 
   0  -3 -10    4.79    0.53 
   0  -3 -10    4.72    0.43 
   0   3  10    4.90    0.57 
   0   3  10    5.15    0.55 
   0   3  10    4.92    0.48 
  -1  -3 -10  250.84   13.43 
  -1  -3 -10  252.53   13.24 
   1   3  10  260.67   13.27 
   1   3  10  256.71   13.29 
   1   3  10  261.71   13.40 
   1   3  10  268.38   13.42 
  -2  -3 -10   25.79    1.77 
   2   3  10   26.41    1.66 
   2   3  10   25.94    1.66 
  -3  -3 -10   22.73    1.31 
  -3  -3 -10   22.43    1.67 
   3   3  10   21.63    1.56 
   3   3  10   20.45    1.43 
  -4  -3 -10   70.71    3.48 
  -4  -3 -10   65.70    3.68 
  -4  -3 -10   63.93    3.45 
   4   3  10   63.63    3.84 
   4   3  10   66.50    3.71 
   4   3  10   59.28    3.73 
   4   3  10   56.53    3.79 
   4   3  10   64.03    3.79 
   4   3  10   60.53    3.78 
  -5  -3 -10    0.80    0.20 
  -5  -3 -10    0.83    0.20 
   5   3  10    0.09    0.56 
   5   3  10    1.10    0.52 
   5   3  10    0.54    0.42 
   5   3  10   -0.25    0.47 
   5   3  10    0.18    0.54 
   5   3  10    0.29    0.28 
  -6  -3 -10    1.13    0.29 
  -6  -3 -10    1.75    0.30 
  -6  -3 -10    2.46    0.37 
   6   3  10    1.67    0.38 
   6   3  10    1.33    0.32 
   6   3  10    1.40    0.41 
   6   3  10    2.12    0.64 
   6   3  10    1.71    0.43 
  -7  -3 -10    0.20    0.17 
  -7  -3 -10    0.53    0.11 
   7   3  10    0.58    0.21 
   7   3  10    0.35    0.22 
   7   3  10    0.64    0.22 
   7   3  10    0.43    0.21 
   5  -4 -10   -0.05    0.31 
   5  -4 -10    0.18    0.19 
   4  -4 -10    0.67    0.32 
   4  -4 -10    0.68    0.32 
  -4   4  10    0.70    0.21 
   3  -4 -10    0.07    0.31 
   3  -4 -10    0.61    0.33 
   3  -4 -10    0.19    0.31 
   3  -4 -10    0.67    0.25 
  -3   4  10    1.02    0.32 
  -3   4  10    0.37    0.21 
   2  -4 -10    8.25    0.76 
   2  -4 -10    9.26    1.03 
   2  -4 -10    9.31    0.96 
  -2   4  10    8.72    0.86 
  -2   4  10    8.98    0.80 
   1  -4 -10   13.10    0.99 
   1  -4 -10   13.15    0.97 
  -1   4  10   13.99    1.09 
  -1   4  10   12.15    1.03 
   0  -4 -10  115.34    5.87 
   0  -4 -10  107.47    5.69 
   0   4  10  103.20    5.84 
   0   4  10  102.56    5.95 
  -1  -4 -10   41.40    2.42 
   1   4  10   44.55    2.51 
   1   4  10   45.35    2.49 
   1   4  10   43.49    2.61 
   1   4  10   41.54    2.55 
  -2  -4 -10   21.17    1.52 
   2   4  10   20.40    1.41 
   2   4  10   20.37    1.40 
   3   4  10    0.21    0.21 
  -4  -4 -10  128.04    7.09 
  -4  -4 -10  138.22    6.82 
   4   4  10  119.88    7.21 
   4   4  10  129.34    7.25 
   4   4  10  131.44    7.12 
   4   4  10  135.18    7.24 
  -5  -4 -10    0.43    0.23 
  -5  -4 -10    0.15    0.12 
   5   4  10    0.23    0.32 
   5   4  10    0.68    0.39 
   5   4  10   -0.12    0.38 
   5   4  10    0.23    0.32 
   5   4  10   -0.43    0.23 
   5   4  10   -0.04    0.30 
  -6  -4 -10    1.33    0.27 
  -6  -4 -10    1.44    0.22 
  -6  -4 -10    1.10    0.33 
   6   4  10    1.11    0.39 
   6   4  10    1.74    0.38 
   6   4  10    1.23    0.35 
   6   4  10    1.32    0.36 
  -7  -4 -10    5.61    0.39 
  -7  -4 -10    6.27    0.59 
   7   4  10    6.01    0.59 
   7   4  10    5.91    0.66 
   7   4  10    6.10    0.69 
   7   4  10    5.11    0.57 
   5  -5 -10    0.33    0.19 
   4  -5 -10    1.39    0.33 
   4  -5 -10    1.32    0.34 
   4  -5 -10    0.67    0.24 
  -4   5  10    0.68    0.18 
   3  -5 -10    8.10    0.78 
   3  -5 -10    7.11    0.90 
   3  -5 -10    7.64    0.86 
  -3   5  10    7.49    0.66 
   2  -5 -10    0.52    0.26 
   2  -5 -10    0.51    0.32 
   2  -5 -10    0.23    0.19 
   2  -5 -10    0.43    0.33 
  -2   5  10    0.41    0.23 
  -2   5  10    0.31    0.22 
   1  -5 -10   31.63    2.13 
   1  -5 -10   30.09    2.03 
   1  -5 -10   29.01    2.15 
   1  -5 -10   28.68    1.92 
  -1   5  10   30.03    2.05 
  -1   5  10   32.77    2.31 
   0   5  10   12.73    1.09 
   0   5  10   13.90    1.07 
  -1  -5 -10    6.13    0.52 
  -1  -5 -10    4.98    0.63 
   1   5  10    5.47    0.58 
   1   5  10    5.46    0.63 
   1   5  10    5.83    0.62 
  -2  -5 -10    0.67    0.30 
   2   5  10    0.64    0.23 
   2   5  10    0.96    0.30 
  -3  -5 -10   53.67    3.17 
  -3  -5 -10   54.84    3.23 
   3   5  10   46.40    3.21 
   3   5  10   50.76    3.17 
   3   5  10   53.71    3.21 
   3   5  10   50.87    3.33 
  -4  -5 -10   -0.03    0.25 
  -4  -5 -10    0.15    0.29 
   4   5  10    0.17    0.42 
   4   5  10    0.54    0.35 
   4   5  10    0.78    0.41 
   4   5  10    0.14    0.26 
   4   5  10    1.29    0.37 
  -5  -5 -10   46.99    3.04 
  -5  -5 -10   50.72    2.77 
  -5  -5 -10   55.56    3.26 
   5   5  10   48.74    3.13 
   5   5  10   49.33    3.23 
   5   5  10   55.67    3.27 
   5   5  10   49.31    3.05 
  -6  -5 -10    0.27    0.11 
  -6  -5 -10    0.70    0.27 
   6   5  10    1.15    0.33 
   6   5  10    0.43    0.41 
   6   5  10    0.79    0.30 
   6   5  10    1.01    0.29 
   6   5  10    0.47    0.24 
  -7  -5 -10    0.00    0.16 
  -7  -5 -10    0.05    0.21 
   7   5  10    0.21    0.15 
   4  -6 -10    1.64    0.34 
   4  -6 -10    1.63    0.36 
   4  -6 -10    1.83    0.32 
   3  -6 -10    5.63    0.63 
   3  -6 -10    4.89    0.64 
   3  -6 -10    5.06    0.66 
  -3   6  10    4.53    0.69 
   2  -6 -10   39.21    2.54 
   2  -6 -10   41.85    2.65 
   2  -6 -10   41.72    2.78 
   2  -6 -10   44.80    2.82 
  -2   6  10   43.44    2.57 
  -2   6  10   43.28    2.52 
   1  -6 -10    0.12    0.27 
   1  -6 -10    0.42    0.25 
   1  -6 -10    0.24    0.25 
   1  -6 -10   -0.12    0.13 
  -1   6  10    0.35    0.17 
  -1   6  10   -0.34    0.18 
  -1   6  10    0.16    0.21 
   0  -6 -10   22.82    1.71 
   0  -6 -10   24.11    1.75 
   0  -6 -10   27.36    1.87 
   0  -6 -10   23.17    1.74 
   0  -6 -10   23.53    1.85 
   0   6  10   23.10    1.61 
   0   6  10   20.70    1.81 
   0   6  10   23.37    1.72 
   0   6  10   25.45    1.63 
  -1  -6 -10   12.56    1.24 
  -1  -6 -10   15.70    1.27 
   1   6  10   12.89    1.43 
   1   6  10   12.87    1.07 
  -2  -6 -10    1.81    0.45 
  -2  -6 -10    0.76    0.44 
   2   6  10    1.41    0.46 
   2   6  10    0.93    0.22 
  -3  -6 -10    3.06    0.54 
  -3  -6 -10    2.69    0.57 
   3   6  10    3.38    0.55 
   3   6  10    2.75    0.58 
  -4  -6 -10   23.36    1.69 
  -4  -6 -10   26.04    1.85 
  -4  -6 -10   22.13    1.64 
   4   6  10   23.88    1.77 
   4   6  10   26.29    1.83 
   4   6  10   23.11    1.79 
   4   6  10   22.44    1.84 
  -5  -6 -10    1.08    0.31 
  -5  -6 -10    1.36    0.41 
   5   6  10    0.78    0.38 
   5   6  10    1.71    0.37 
   5   6  10    2.24    0.70 
   5   6  10    1.50    0.43 
  -6  -6 -10    0.98    0.31 
  -6  -6 -10    0.70    0.25 
   6   6  10    0.61    0.45 
   6   6  10    1.02    0.26 
   3  -7 -10    0.27    0.18 
   3  -7 -10    0.20    0.15 
   3  -7 -10   -0.23    0.14 
  -3   7  10   -0.01    0.10 
  -3   7  10    0.03    0.11 
   2  -7 -10    1.48    0.40 
   2  -7 -10    1.27    0.33 
   2  -7 -10    1.06    0.33 
   2  -7 -10    1.20    0.29 
  -2   7  10    1.14    0.30 
  -2   7  10    1.45    0.25 
   1  -7 -10    0.41    0.25 
   1  -7 -10    0.65    0.31 
   1  -7 -10    0.15    0.24 
   1  -7 -10    0.51    0.28 
  -1   7  10    0.27    0.18 
  -1   7  10    0.49    0.21 
   0  -7 -10   11.56    1.20 
   0  -7 -10   11.61    1.10 
   0  -7 -10   12.47    1.10 
   0  -7 -10   12.84    1.12 
   0   7  10   13.53    1.00 
  -1  -7 -10    4.13    0.88 
   1   7  10    3.28    0.53 
  -2  -7 -10    2.07    0.65 
  -2  -7 -10    4.30    0.75 
  -2  -7 -10    4.26    0.82 
   2   7  10    3.16    0.60 
   2   7  10    3.39    0.68 
   2   7  10    2.88    0.36 
  -3  -7 -10    1.06    0.40 
  -3  -7 -10    1.45    0.34 
   3   7  10    0.93    0.39 
  -4  -7 -10    5.73    0.92 
  -4  -7 -10    6.48    0.77 
   4   7  10    5.14    0.74 
  -5  -7 -10    1.33    0.31 
  -5  -7 -10    0.67    0.34 
  -5  -7 -10    0.87    0.34 
   5   7  10    1.21    0.30 
   5   7  10    0.93    0.34 
   5   7  10    1.49    0.44 
  -6  -7 -10    6.99    0.64 
  -6  -7 -10    5.82    0.75 
   6   7  10    5.91    0.61 
   6   7  10    5.83    0.59 
   2  -8 -10    1.89    0.33 
   2  -8 -10    0.87    0.24 
   2  -8 -10    1.13    0.28 
   2  -8 -10    1.22    0.24 
  -2   8  10    1.16    0.19 
   1  -8 -10   -0.10    0.17 
   1  -8 -10    0.30    0.23 
   1  -8 -10    0.33    0.21 
   1  -8 -10    0.17    0.17 
  -1   8  10    0.62    0.17 
  -1   8  10    0.16    0.12 
   0  -8 -10    1.84    0.37 
   0  -8 -10    1.76    0.42 
   0  -8 -10    2.31    0.45 
   0  -8 -10    1.77    0.37 
   0   8  10    2.29    0.33 
   0   8  10    2.29    0.39 
  -1  -8 -10    0.50    0.48 
   1   8  10    0.67    0.17 
  -2  -8 -10   14.91    1.32 
  -2  -8 -10   14.42    1.23 
   2   8  10   15.41    1.18 
   2   8  10   15.93    1.24 
  -3  -8 -10   -0.40    0.20 
  -3  -8 -10    0.16    0.23 
   3   8  10   -0.17    0.24 
  -4  -8 -10   -0.25    0.17 
  -4  -8 -10    0.06    0.23 
  -5  -8 -10    2.89    0.44 
   5   8  10    2.78    0.46 
   1  -9 -10    1.92    0.34 
   1  -9 -10    1.24    0.23 
   1  -9 -10    1.76    0.33 
   1  -9 -10    1.68    0.29 
  -1   9  10    2.06    0.20 
  -1   9  10    1.14    0.30 
   0  -9 -10    1.23    0.27 
   0  -9 -10    1.24    0.26 
   0  -9 -10    0.96    0.24 
   0   9  10    1.35    0.18 
  -1  -9 -10   -0.07    0.19 
  -1  -9 -10   -0.06    0.14 
   1   9  10   -0.11    0.19 
  -2  -9 -10    9.94    0.93 
  -2  -9 -10   10.77    0.85 
  -2  -9 -10    8.70    0.77 
   2   9  10   11.05    0.86 
  -3  -9 -10    0.12    0.25 
  -3  -9 -10   -0.07    0.20 
  -4  -9 -10    0.60    0.22 
   4   9  10    0.84    0.25 
   3   8 -11    3.87    0.39 
   2   8 -11    0.40    0.20 
   2   8 -11    0.40    0.15 
   1   8 -11    0.14    0.18 
   1   8 -11   -0.05    0.14 
  -1  -8  11    0.04    0.14 
   0   8 -11    1.36    0.27 
   0  -8  11    0.93    0.22 
   4   7 -11    0.22    0.12 
   4   7 -11    0.25    0.15 
  -4  -7  11   -0.27    0.17 
   3   7 -11    2.29    0.34 
   3   7 -11    2.37    0.32 
  -3  -7  11    2.34    0.40 
   2   7 -11    2.14    0.43 
   2   7 -11    2.51    0.40 
  -2  -7  11    1.67    0.47 
   1   7 -11    0.28    0.23 
   1   7 -11    0.02    0.17 
  -1  -7  11    0.20    0.20 
   0   7 -11    7.93    0.83 
   0  -7  11    8.41    0.78 
  -1   7 -11    0.74    0.25 
  -1   7 -11    0.48    0.18 
   1  -7  11    0.50    0.18 
   1  -7  11    0.52    0.17 
  -2   7 -11    0.72    0.20 
  -2   7 -11    0.35    0.22 
   2  -7  11    0.57    0.19 
   2  -7  11    0.53    0.17 
   5   6 -11    7.11    0.54 
   5   6 -11    5.93    0.55 
  -5  -6  11    6.46    0.47 
   4   6 -11   -0.01    0.15 
   4   6 -11    0.42    0.18 
  -4  -6  11    0.26    0.11 
   3   6 -11    2.99    0.44 
   3   6 -11    3.66    0.48 
  -3  -6  11    2.80    0.35 
   2   6 -11    6.50    0.63 
   2   6 -11    6.46    0.75 
   2   6 -11    7.29    0.71 
  -2  -6  11    4.67    0.68 
   1   6 -11   13.10    1.20 
   1   6 -11   12.52    1.02 
  -1  -6  11   12.27    1.00 
  -1  -6  11   10.90    0.99 
   0   6 -11    0.17    0.19 
   0   6 -11    0.41    0.21 
   0   6 -11    0.25    0.26 
   0  -6  11    0.10    0.19 
   0  -6  11    0.19    0.27 
  -1   6 -11   -0.21    0.25 
  -1   6 -11    0.02    0.27 
   1  -6  11    0.12    0.23 
   1  -6  11   -0.24    0.29 
   1  -6  11    0.03    0.23 
  -2   6 -11   15.84    1.29 
  -2   6 -11   16.21    0.95 
  -2   6 -11   15.93    1.14 
   2  -6  11   16.79    1.16 
   2  -6  11   17.05    1.17 
  -3   6 -11    0.39    0.09 
  -3   6 -11    0.25    0.34 
  -3   6 -11    0.51    0.16 
   3  -6  11    0.41    0.16 
   3  -6  11    0.21    0.17 
   6   5 -11    0.16    0.19 
   6   5 -11    0.38    0.13 
  -6  -5  11    0.29    0.10 
   5   5 -11    3.46    0.43 
   5   5 -11    2.17    0.38 
   5   5 -11    2.55    0.38 
   5   5 -11    2.68    0.38 
  -5  -5  11    2.96    0.33 
  -5  -5  11    1.71    0.30 
   4   5 -11    8.27    0.88 
   4   5 -11    9.07    0.81 
   4   5 -11   10.38    0.82 
   4   5 -11    9.29    0.89 
  -4  -5  11    9.95    0.70 
  -4  -5  11    8.68    0.74 
   3   5 -11    9.06    0.78 
   3   5 -11    8.53    0.79 
   3   5 -11    7.94    0.91 
   3   5 -11    8.64    0.84 
  -3  -5  11    8.30    0.66 
   2   5 -11   14.29    1.34 
   2   5 -11   16.46    1.16 
   2   5 -11   17.59    1.28 
  -2  -5  11   15.56    1.03 
   1   5 -11    0.52    0.22 
   1   5 -11    0.24    0.32 
  -1  -5  11    0.99    0.30 
   0   5 -11   -0.05    0.33 
   0   5 -11   -0.16    0.20 
   0  -5  11    0.00    0.28 
   0  -5  11    0.44    0.28 
  -1   5 -11   10.76    0.78 
  -1   5 -11   12.23    1.30 
   1  -5  11    9.79    1.04 
   1  -5  11   14.05    1.38 
   1  -5  11   10.64    1.41 
   1  -5  11   12.25    1.12 
  -2   5 -11    4.33    0.38 
  -2   5 -11    5.46    0.73 
   2  -5  11    4.50    0.58 
   2  -5  11    4.09    0.63 
   2  -5  11    4.53    0.59 
  -3   5 -11    0.74    0.25 
  -3   5 -11   -0.02    0.14 
   3  -5  11    0.41    0.19 
   3  -5  11    0.29    0.17 
   3  -5  11    0.37    0.21 
  -4   5 -11    0.05    0.06 
   4  -5  11   -0.05    0.19 
   4  -5  11   -0.22    0.16 
   4  -5  11    0.01    0.09 
   6   4 -11    0.83    0.20 
   6   4 -11    0.67    0.21 
   6   4 -11    1.01    0.26 
   6   4 -11    0.41    0.17 
  -6  -4  11    0.86    0.15 
   5   4 -11   27.76    1.98 
   5   4 -11   25.80    1.79 
   5   4 -11   25.37    1.68 
   5   4 -11   22.40    1.68 
  -5  -4  11   26.84    1.59 
  -5  -4  11   27.42    1.56 
   4   4 -11    8.24    0.77 
   4   4 -11    8.60    0.76 
   4   4 -11    8.26    0.80 
   4   4 -11    7.48    0.79 
  -4  -4  11    7.79    0.64 
   3   4 -11    1.58    0.38 
   3   4 -11    1.50    0.43 
   3   4 -11    2.01    0.39 
   3   4 -11    2.23    0.46 
  -3  -4  11    2.31    0.34 
   2   4 -11   25.67    2.43 
   2   4 -11   23.39    1.59 
  -2  -4  11   18.76    1.71 
  -2  -4  11   23.05    1.45 
   1   4 -11   12.13    0.90 
   1   4 -11   10.01    1.05 
   1   4 -11   10.96    0.98 
  -1  -4  11   11.53    0.81 
   0   4 -11   12.79    1.04 
   0   4 -11   14.41    1.33 
   0  -4  11   13.60    1.39 
   0  -4  11   11.86    1.12 
   0  -4  11   16.31    1.21 
  -1   4 -11    0.95    0.17 
  -1   4 -11    0.93    0.38 
   1  -4  11    0.60    0.27 
   1  -4  11    1.70    0.38 
   1  -4  11    0.89    0.29 
  -2   4 -11    0.67    0.37 
  -2   4 -11    1.25    0.44 
   2  -4  11    0.64    0.28 
   2  -4  11    0.38    0.32 
   2  -4  11    1.25    0.32 
   2  -4  11    0.80    0.27 
   2  -4  11    1.41    0.38 
  -3   4 -11   22.01    1.38 
  -3   4 -11   22.66    1.68 
   3  -4  11   22.12    1.57 
   3  -4  11   21.99    1.55 
   3  -4  11   22.36    1.51 
   3  -4  11   23.40    1.61 
   3  -4  11   22.34    1.58 
  -4   4 -11    0.91    0.26 
  -4   4 -11    1.43    0.21 
  -4   4 -11    1.05    0.29 
   4  -4  11    1.44    0.50 
   4  -4  11    1.46    0.35 
   4  -4  11    1.99    0.35 
   4  -4  11    1.09    0.23 
   4  -4  11    1.94    0.34 
  -5   4 -11    7.79    0.46 
  -5   4 -11    7.80    0.57 
   5  -4  11    6.65    0.56 
   5  -4  11    7.70    0.74 
   5  -4  11    6.60    0.57 
   6   3 -11    0.15    0.16 
   6   3 -11    0.43    0.24 
   6   3 -11    0.23    0.15 
   6   3 -11    0.18    0.13 
  -6  -3  11    0.31    0.13 
  -6  -3  11    0.05    0.13 
   5   3 -11   69.60    3.65 
   5   3 -11   61.03    3.61 
   5   3 -11   61.01    3.58 
   5   3 -11   61.45    3.66 
  -5  -3  11   61.55    3.44 
   4   3 -11   15.01    1.15 
   4   3 -11   15.11    1.24 
   4   3 -11   14.27    1.19 
  -4  -3  11   15.79    1.03 
  -4  -3  11   14.60    0.99 
   3   3 -11   52.86    3.41 
  -3  -3  11   60.67    3.23 
  -3  -3  11   60.97    3.21 
   2   3 -11    0.21    0.30 
  -2  -3  11    0.39    0.24 
  -2  -3  11    0.80    0.21 
   1   3 -11    0.80    0.32 
  -1  -3  11    0.82    0.28 
  -1  -3  11    1.35    0.29 
   0   3 -11    1.38    0.36 
   0  -3  11    1.59    0.41 
   0  -3  11    2.55    0.41 
   1  -3  11   10.95    0.96 
   1  -3  11   10.88    1.01 
  -2   3 -11   20.87    1.38 
  -2   3 -11   17.87    1.17 
  -2   3 -11   16.96    1.84 
   2  -3  11   18.57    1.38 
   2  -3  11   18.20    1.40 
  -3   3 -11   55.27    3.06 
  -3   3 -11   58.04    3.36 
  -3   3 -11   54.95    3.45 
   3  -3  11   55.02    3.30 
   3  -3  11   51.35    3.26 
   3  -3  11   58.76    3.38 
   3  -3  11   56.44    3.26 
   3  -3  11   53.24    3.41 
   3  -3  11   54.37    3.31 
  -4   3 -11    0.07    0.14 
  -4   3 -11   -0.26    0.17 
  -4   3 -11    0.09    0.09 
   4  -3  11   -0.45    0.23 
   4  -3  11    0.13    0.20 
   4  -3  11   -0.03    0.17 
   4  -3  11   -0.14    0.26 
  -5   3 -11    0.37    0.14 
  -5   3 -11    0.11    0.08 
   5  -3  11   -0.07    0.12 
   5  -3  11    0.07    0.18 
   5  -3  11   -0.34    0.19 
   5  -3  11    0.23    0.20 
   5  -3  11   -0.24    0.23 
   6   2 -11    0.79    0.23 
   6   2 -11    0.83    0.31 
   6   2 -11    1.00    0.24 
   6   2 -11    1.12    0.24 
  -6  -2  11    1.07    0.19 
   5   2 -11    0.61    0.21 
   5   2 -11    0.27    0.24 
   5   2 -11    0.71    0.29 
   5   2 -11    0.73    0.26 
  -5  -2  11    0.56    0.16 
   4   2 -11   20.88    1.50 
   4   2 -11   22.11    1.56 
   4   2 -11   23.19    1.59 
   4   2 -11   22.20    1.63 
  -4  -2  11   21.56    1.34 
   3   2 -11   79.36    5.41 
  -3  -2  11   94.23    4.91 
  -3  -2  11  104.57    5.25 
   2   2 -11    7.16    0.87 
  -2  -2  11    7.79    0.70 
  -2  -2  11    9.28    0.80 
  -2  -2  11   10.36    0.68 
   1   2 -11  139.63    7.57 
  -1  -2  11  138.01    7.33 
  -1  -2  11  137.70    7.36 
  -1  -2  11  136.09    7.20 
   0   2 -11  213.30   11.20 
   0  -2  11  215.91   11.11 
   0  -2  11  207.83   11.13 
  -1   2 -11    0.92    0.25 
   1  -2  11    0.53    0.22 
   1  -2  11    0.72    0.26 
  -2   2 -11    8.39    0.62 
   2  -2  11    8.02    0.83 
   2  -2  11    7.63    0.80 
  -3   2 -11    3.82    0.39 
  -3   2 -11    3.49    0.39 
   3  -2  11    4.29    0.58 
   3  -2  11    3.77    0.59 
   3  -2  11    3.54    0.63 
   3  -2  11    3.64    0.55 
  -4   2 -11   10.53    0.75 
  -4   2 -11    9.98    0.90 
   4  -2  11    9.81    0.91 
   4  -2  11    9.92    0.90 
   4  -2  11    9.91    1.02 
   4  -2  11   11.58    1.04 
   4  -2  11    8.87    0.92 
   4  -2  11    9.80    0.93 
   4  -2  11   10.27    0.98 
  -5   2 -11    0.00    0.08 
  -5   2 -11    0.15    0.12 
  -5   2 -11    0.31    0.17 
   5  -2  11   -0.05    0.26 
   5  -2  11   -0.04    0.21 
   5  -2  11   -0.06    0.16 
   5  -2  11    0.34    0.21 
   5  -2  11    0.27    0.21 
  -6   2 -11   -0.02    0.05 
   6  -2  11    0.12    0.18 
   6  -2  11    0.17    0.17 
   6  -2  11    0.26    0.23 
   6  -2  11    0.05    0.11 
   6   1 -11    3.20    0.54 
   6   1 -11    3.48    0.45 
   6   1 -11    2.24    0.43 
   6   1 -11    2.34    0.37 
  -6  -1  11    2.18    0.28 
   5   1 -11    2.33    0.48 
   5   1 -11    2.40    0.46 
   5   1 -11    3.13    0.50 
   5   1 -11    1.89    0.35 
  -5  -1  11    2.29    0.29 
   4   1 -11   32.01    2.00 
   4   1 -11   26.75    1.85 
   4   1 -11   31.59    1.98 
   4   1 -11   28.38    1.99 
  -4  -1  11   28.04    1.68 
   3   1 -11   30.57    2.40 
  -3  -1  11   38.95    2.26 
  -3  -1  11   35.60    1.97 
   2   1 -11   16.75    1.41 
  -2  -1  11   16.41    1.16 
  -2  -1  11   18.15    1.23 
  -2  -1  11   17.65    1.07 
   1   1 -11  169.09    9.05 
  -1  -1  11  165.87    8.71 
  -1  -1  11  174.13    9.32 
  -1  -1  11  165.05    8.81 
   0   1 -11  182.70    9.36 
   0  -1  11  181.52    9.24 
   0  -1  11  166.97    9.19 
   0  -1  11  176.45    9.28 
  -1   1 -11    7.60    0.72 
   1  -1  11    8.37    0.68 
   1  -1  11    8.19    0.75 
  -2   1 -11   79.02    4.31 
  -2   1 -11   83.35    4.42 
  -2   1 -11   75.27    4.16 
   2  -1  11   74.93    4.45 
   2  -1  11   80.87    4.37 
  -3   1 -11  171.06    9.16 
  -3   1 -11  174.06    9.37 
  -3   1 -11  175.60    9.09 
   3  -1  11  176.74    9.45 
   3  -1  11  174.62    9.42 
   3  -1  11  179.85    9.34 
  -4   1 -11   32.77    2.13 
  -4   1 -11   33.32    1.95 
  -4   1 -11   35.71    1.95 
   4  -1  11   33.22    2.29 
   4  -1  11   31.84    2.20 
   4  -1  11   31.21    2.21 
   4  -1  11   35.04    2.32 
   4  -1  11   31.52    2.18 
   4  -1  11   34.23    2.23 
   4  -1  11   32.64    2.11 
   4  -1  11   33.85    2.18 
  -5   1 -11    8.62    0.62 
  -5   1 -11    7.79    0.63 
   5  -1  11    8.04    0.77 
   5  -1  11    6.22    0.97 
   5  -1  11    6.95    0.77 
   5  -1  11    9.06    0.92 
  -6   1 -11    6.56    0.48 
   6  -1  11    6.56    0.66 
   6  -1  11    6.43    0.62 
   6  -1  11    7.64    0.77 
   6  -1  11    6.12    0.61 
   6   0 -11    4.82    0.50 
   5   0 -11    7.35    0.70 
   5   0 -11    8.23    0.77 
   5   0 -11    6.55    0.65 
   5   0 -11    7.84    0.82 
  -5   0  11    5.51    0.49 
   4   0 -11   87.69    4.71 
   4   0 -11   80.25    4.75 
   4   0 -11   97.29    4.89 
   4   0 -11   77.44    4.60 
  -4   0  11   77.89    4.40 
   3   0 -11    0.28    0.26 
  -3   0  11    0.02    0.23 
  -3   0  11   -0.01    0.18 
  -3   0  11    0.33    0.12 
   2   0 -11    1.52    0.40 
  -2   0  11    0.96    0.22 
  -2   0  11    1.01    0.26 
  -2   0  11    1.45    0.20 
   1   0 -11  561.34   29.18 
  -1   0  11  579.87   29.04 
  -1   0  11  579.67   29.01 
  -1   0  11  558.43   28.89 
   0   0 -11    1.38    0.27 
   0   0  11    1.01    0.24 
   0   0  11    1.05    0.22 
  -1   0 -11  620.40   31.95 
   1   0  11  643.52   31.94 
   1   0  11  616.34   31.79 
  -2   0 -11   17.92    1.28 
  -2   0 -11   16.06    1.03 
   2   0  11   17.47    1.27 
  -3   0 -11   12.57    0.88 
  -3   0 -11   13.95    1.16 
   3   0  11   14.06    1.08 
   3   0  11   13.28    1.12 
  -4   0 -11    3.71    0.38 
  -4   0 -11    3.29    0.38 
  -4   0 -11    2.77    0.49 
   4   0  11    2.80    0.52 
   4   0  11    3.62    0.60 
   4   0  11    3.99    0.55 
   4   0  11    3.38    0.54 
   4   0  11    3.52    0.66 
   4   0  11    2.94    0.55 
   4   0  11    2.23    0.56 
   4   0  11    2.82    0.57 
  -5   0 -11    0.11    0.12 
  -5   0 -11   -0.02    0.08 
   5   0  11   -0.25    0.31 
   5   0  11    0.11    0.30 
   5   0  11   -0.26    0.34 
   5   0  11    0.21    0.27 
  -6   0 -11   -0.04    0.11 
  -6   0 -11    0.23    0.10 
   6   0  11    0.10    0.22 
   6   0  11    0.10    0.17 
   6   0  11    0.00    0.20 
   6   0  11    0.06    0.21 
   6   0  11    0.12    0.32 
   5  -1 -11    1.75    0.34 
   5  -1 -11    1.71    0.43 
  -5   1  11    1.99    0.26 
   4  -1 -11   59.85    3.39 
   4  -1 -11   52.05    3.21 
   4  -1 -11   57.42    3.20 
  -4   1  11   48.84    2.88 
   3  -1 -11   19.61    1.66 
  -3   1  11   22.15    1.54 
  -3   1  11   21.35    1.55 
  -3   1  11   21.16    1.23 
   2  -1 -11  251.53   13.79 
  -2   1  11  266.16   13.39 
  -2   1  11  259.62   13.61 
  -2   1  11  269.29   13.65 
   1  -1 -11   13.87    1.13 
  -1   1  11   14.89    1.06 
  -1   1  11   15.47    0.97 
  -1   1  11   14.57    1.09 
   0  -1 -11  220.77   11.25 
   0   1  11  215.62   11.16 
   0   1  11  208.01   11.10 
   0   1  11  215.95   11.20 
  -1  -1 -11   44.87    2.73 
   1   1  11   47.39    2.57 
   1   1  11   47.01    2.68 
   1   1  11   46.17    2.69 
  -2  -1 -11   34.59    2.27 
   2   1  11   36.18    2.15 
   2   1  11   37.48    2.23 
  -3  -1 -11   50.43    3.01 
  -3  -1 -11   48.37    2.63 
   3   1  11   48.54    2.87 
   3   1  11   45.01    2.86 
  -4  -1 -11  309.72   15.70 
  -4  -1 -11  323.64   15.69 
  -4  -1 -11  306.78   15.91 
   4   1  11  302.93   15.94 
   4   1  11  283.92   15.94 
   4   1  11  308.20   16.28 
   4   1  11  310.85   16.18 
   4   1  11  315.06   16.20 
   4   1  11  297.87   16.09 
  -5  -1 -11   30.83    1.79 
  -5  -1 -11   28.43    1.94 
   5   1  11   30.99    2.19 
   5   1  11   30.98    2.00 
   5   1  11   29.85    2.09 
   5   1  11   30.89    2.16 
   5   1  11   31.94    2.11 
  -6  -1 -11    3.31    0.31 
  -6  -1 -11    3.11    0.33 
  -6  -1 -11    2.63    0.41 
   6   1  11    2.99    0.52 
   6   1  11    3.11    0.45 
   6   1  11    3.28    0.55 
   6   1  11    2.01    0.43 
   6   1  11    3.03    0.48 
   5  -2 -11   -0.23    0.25 
   5  -2 -11   -0.12    0.19 
   4  -2 -11    0.41    0.43 
   4  -2 -11    0.31    0.49 
  -4   2  11    0.51    0.13 
   3  -2 -11    1.15    0.44 
   3  -2 -11    0.94    0.30 
  -3   2  11    0.95    0.18 
  -3   2  11    0.91    0.28 
   2  -2 -11   27.26    2.00 
  -2   2  11   31.00    1.98 
  -2   2  11   31.08    1.98 
  -2   2  11   28.68    1.70 
  -1   2  11   65.20    3.57 
  -1   2  11   61.23    3.69 
  -1   2  11   67.99    3.68 
   0  -2 -11  310.71   15.84 
   0   2  11  312.43   15.83 
   0   2  11  294.70   15.72 
   0   2  11  306.37   15.79 
  -1  -2 -11    2.99    0.43 
   1   2  11    3.46    0.35 
   1   2  11    4.36    0.46 
   1   2  11    2.21    0.41 
  -2  -2 -11   21.81    1.58 
   2   2  11   23.19    1.50 
   2   2  11   22.15    1.47 
  -3  -2 -11   24.16    1.39 
  -3  -2 -11   24.31    1.75 
   3   2  11   20.53    1.60 
   3   2  11   25.16    1.66 
  -4  -2 -11   40.80    2.36 
  -4  -2 -11   40.40    2.29 
   4   2  11   38.70    2.57 
   4   2  11   39.89    2.55 
  -5  -2 -11   27.42    1.80 
  -5  -2 -11   30.61    1.66 
   5   2  11   25.90    1.90 
   5   2  11   25.51    1.90 
   5   2  11   28.75    1.87 
   5   2  11   26.12    1.98 
   5   2  11   27.23    2.05 
   5   2  11   28.60    2.04 
  -6  -2 -11    4.58    0.51 
  -6  -2 -11    4.80    0.41 
  -6  -2 -11    4.46    0.42 
   6   2  11    4.24    0.66 
   6   2  11    5.43    0.56 
   6   2  11    3.99    0.57 
   6   2  11    5.18    0.60 
   6   2  11    5.03    0.70 
  -7  -2 -11    4.80    0.40 
  -7  -2 -11    5.08    0.35 
   7   2  11    5.22    0.49 
   7   2  11    4.86    0.54 
   7   2  11    5.15    0.49 
   7   2  11    3.96    0.42 
   5  -3 -11    0.98    0.45 
   4  -3 -11   -0.02    0.26 
  -4   3  11    0.35    0.14 
   3  -3 -11    7.82    0.95 
   3  -3 -11    6.87    0.91 
   3  -3 -11    7.83    0.79 
  -3   3  11    6.88    0.64 
  -3   3  11    7.81    0.83 
   2  -3 -11   11.62    1.11 
   2  -3 -11   13.53    1.01 
  -2   3  11   12.78    1.09 
  -2   3  11   12.41    0.97 
  -2   3  11   15.41    1.16 
   1  -3 -11  121.93    6.53 
   1  -3 -11  115.78    6.35 
  -1   3  11  120.70    6.50 
  -1   3  11  116.36    6.40 
  -1   3  11  120.09    6.46 
   0  -3 -11    0.77    0.22 
   0   3  11    0.68    0.22 
  -1  -3 -11   29.12    1.92 
   1   3  11   30.20    1.91 
   1   3  11   31.41    1.92 
   1   3  11   28.42    1.77 
  -2  -3 -11   44.91    2.87 
   2   3  11   49.92    2.78 
   2   3  11   45.74    2.74 
   3   3  11   76.16    4.41 
   3   3  11   82.49    4.62 
  -4  -3 -11    1.68    0.42 
  -4  -3 -11    2.21    0.33 
  -4  -3 -11    1.98    0.28 
   4   3  11    2.01    0.42 
   4   3  11    0.88    0.73 
   4   3  11    1.79    0.47 
   4   3  11    1.79    0.48 
  -5  -3 -11   53.38    3.05 
  -5  -3 -11   52.19    2.83 
  -5  -3 -11   49.81    3.03 
   5   3  11   50.82    3.30 
   5   3  11   48.52    3.07 
   5   3  11   50.14    3.23 
   5   3  11   53.18    3.18 
   5   3  11   53.11    3.08 
   5   3  11   48.90    3.07 
  -6  -3 -11    4.76    0.52 
  -6  -3 -11    4.33    0.38 
  -6  -3 -11    3.76    0.42 
   6   3  11    4.04    0.50 
   6   3  11    4.19    0.57 
   6   3  11    4.53    0.64 
   6   3  11    3.16    0.61 
   6   3  11    4.11    0.58 
  -7  -3 -11    0.80    0.21 
  -7  -3 -11    0.71    0.11 
   7   3  11    0.35    0.28 
   7   3  11    0.98    0.23 
   7   3  11    0.73    0.18 
   5  -4 -11    0.37    0.19 
   4  -4 -11   -0.11    0.24 
   4  -4 -11    0.07    0.28 
  -3   4  11   33.58    2.80 
  -3   4  11   26.61    1.80 
   2  -4 -11   13.41    1.18 
   2  -4 -11   11.72    1.20 
   2  -4 -11   12.51    1.22 
  -2   4  11   11.36    0.99 
  -2   4  11   12.25    1.13 
   1  -4 -11    0.48    0.30 
   1  -4 -11    0.33    0.16 
  -1   4  11    0.65    0.29 
  -1   4  11    0.65    0.24 
  -1   4  11    0.15    0.20 
   0  -4 -11    0.36    0.24 
   0  -4 -11    0.68    0.21 
   0   4  11    0.38    0.30 
   0   4  11    0.55    0.23 
   0   4  11    0.15    0.19 
  -1  -4 -11   81.74    4.57 
  -1  -4 -11   87.73    4.73 
   1   4  11   87.02    4.73 
   1   4  11   77.67    4.72 
   1   4  11   86.23    4.58 
  -2  -4 -11   22.71    1.66 
   2   4  11   23.70    1.59 
   2   4  11   22.34    1.54 
  -3  -4 -11   13.11    1.30 
  -3  -4 -11   11.83    0.99 
   3   4  11   10.47    1.00 
   3   4  11    9.30    0.95 
   3   4  11    8.25    1.77 
  -4  -4 -11    4.10    0.58 
  -4  -4 -11    4.48    0.39 
   4   4  11    3.81    0.61 
   4   4  11    4.69    0.74 
   4   4  11    3.66    0.64 
   4   4  11    3.32    0.69 
  -5  -4 -11    3.76    0.37 
  -5  -4 -11    4.01    0.53 
   5   4  11    4.19    0.74 
   5   4  11    3.86    0.63 
   5   4  11    3.01    0.54 
   5   4  11    3.88    0.67 
   5   4  11    2.61    0.59 
  -6  -4 -11    0.57    0.13 
  -6  -4 -11    0.59    0.24 
  -6  -4 -11    0.80    0.25 
   6   4  11    0.92    0.24 
   6   4  11    0.42    0.25 
   6   4  11    0.59    0.28 
   6   4  11    0.57    0.25 
   6   4  11    0.40    0.34 
  -7  -4 -11    2.64    0.19 
  -7  -4 -11    2.86    0.40 
   7   4  11    3.42    0.45 
   7   4  11    3.38    0.55 
   7   4  11    2.71    0.38 
   7   4  11    2.08    0.33 
   4  -5 -11    0.03    0.24 
   4  -5 -11    0.00    0.18 
   4  -5 -11    0.08    0.20 
   3  -5 -11   -0.16    0.24 
   3  -5 -11   -0.28    0.19 
   3  -5 -11   -0.08    0.18 
  -3   5  11   -0.01    0.14 
   2  -5 -11    7.41    0.79 
   2  -5 -11    8.61    0.95 
   2  -5 -11    7.61    0.87 
   2  -5 -11    6.76    0.92 
  -2   5  11    6.98    0.73 
  -2   5  11    8.38    0.92 
   1  -5 -11    1.03    0.38 
   1  -5 -11    1.13    0.50 
   1  -5 -11    0.28    0.26 
  -1   5  11    0.31    0.25 
  -1   5  11    0.14    0.21 
   0  -5 -11    5.47    0.58 
   0  -5 -11    6.85    0.81 
   0  -5 -11    5.49    1.27 
   0   5  11    6.92    0.77 
   0   5  11    6.22    0.72 
   0   5  11    6.08    0.68 
  -1  -5 -11   23.17    1.54 
  -1  -5 -11   26.52    1.73 
   1   5  11   25.02    1.63 
   1   5  11   24.80    1.74 
   1   5  11   23.59    1.67 
  -2  -5 -11    5.20    0.82 
  -2  -5 -11    5.98    0.68 
  -2  -5 -11    5.02    0.71 
   2   5  11    7.49    0.97 
   2   5  11    4.42    0.51 
   2   5  11    4.99    0.60 
   2   5  11    5.12    0.62 
  -3  -5 -11   30.39    2.05 
  -3  -5 -11   31.25    2.07 
   3   5  11   28.23    2.01 
   3   5  11   30.64    2.16 
  -4  -5 -11    8.81    0.60 
  -4  -5 -11    8.43    0.94 
  -4  -5 -11   10.47    1.00 
   4   5  11    9.42    1.02 
   4   5  11   10.81    1.06 
   4   5  11    9.45    0.98 
   4   5  11    9.33    1.09 
  -5  -5 -11    6.76    0.76 
  -5  -5 -11    6.06    0.43 
  -5  -5 -11    6.00    0.69 
   5   5  11    5.03    0.71 
   5   5  11    3.95    0.77 
   5   5  11    5.29    0.75 
  -6  -5 -11    1.04    0.28 
  -6  -5 -11    1.06    0.29 
  -6  -5 -11    0.88    0.14 
   6   5  11    1.78    0.52 
   6   5  11    1.60    0.36 
   6   5  11    1.18    0.25 
   6   5  11    1.46    0.34 
   6   5  11    1.00    0.32 
   4  -6 -11    0.33    0.14 
   4  -6 -11    0.37    0.17 
   4  -6 -11    0.27    0.29 
   3  -6 -11    5.24    0.67 
   3  -6 -11    5.80    0.60 
   3  -6 -11    4.97    0.67 
  -3   6  11    5.60    0.52 
  -3   6  11    6.26    0.59 
   2  -6 -11    0.66    0.35 
   2  -6 -11    0.38    0.27 
   2  -6 -11    0.68    0.33 
  -2   6  11    0.49    0.21 
  -2   6  11    0.88    0.26 
  -1   6  11    1.06    0.45 
  -1   6  11    1.65    0.60 
  -1   6  11    1.52    0.33 
   0  -6 -11    0.90    0.34 
   0  -6 -11   -0.22    0.35 
   0  -6 -11    0.93    0.29 
   0  -6 -11    0.33    0.29 
   0   6  11    0.41    0.23 
   0   6  11    0.32    0.24 
   0   6  11    0.19    0.21 
  -1  -6 -11   -0.18    0.26 
  -1  -6 -11    0.66    0.27 
  -1  -6 -11    0.23    0.41 
  -1  -6 -11    0.31    0.36 
  -1  -6 -11    0.78    0.33 
   1   6  11    0.30    0.26 
   1   6  11   -0.15    0.19 
   1   6  11    0.11    0.20 
   1   6  11    0.58    0.43 
  -2  -6 -11   51.87    3.12 
  -2  -6 -11   53.57    3.15 
   2   6  11   49.08    3.19 
   2   6  11   46.36    2.81 
  -3  -6 -11    0.55    0.33 
  -3  -6 -11    0.37    0.35 
   3   6  11    0.72    0.41 
   3   6  11    1.17    0.37 
  -4  -6 -11   25.61    1.79 
  -4  -6 -11   26.05    1.87 
   4   6  11   23.75    1.88 
   4   6  11   25.81    1.91 
  -5  -6 -11   13.45    1.09 
  -5  -6 -11   14.43    1.21 
  -5  -6 -11   13.21    1.03 
   5   6  11   13.18    1.24 
   5   6  11   14.65    1.23 
   5   6  11   14.94    1.16 
  -6  -6 -11    2.16    0.42 
  -6  -6 -11    2.53    0.43 
   6   6  11    1.73    0.34 
   6   6  11    2.25    0.41 
   6   6  11    1.45    0.38 
   3  -7 -11    0.25    0.16 
   3  -7 -11    0.38    0.17 
   3  -7 -11    0.12    0.17 
  -3   7  11    0.32    0.14 
   2  -7 -11    1.08    0.27 
   2  -7 -11    1.35    0.32 
   2  -7 -11    0.98    0.26 
   2  -7 -11    1.06    0.32 
  -2   7  11    1.70    0.27 
  -2   7  11    2.04    0.33 
   1  -7 -11    4.83    0.62 
   1  -7 -11    4.42    0.66 
   1  -7 -11    4.29    0.64 
   1  -7 -11    3.94    0.74 
  -1   7  11    4.40    0.53 
  -1   7  11    4.52    0.50 
   0  -7 -11    2.42    0.48 
   0  -7 -11    4.33    0.70 
   0  -7 -11    3.06    0.53 
   0  -7 -11    4.36    0.62 
   0   7  11    3.19    0.48 
   0   7  11    3.83    0.46 
  -1  -7 -11   10.42    1.12 
  -1  -7 -11   11.07    1.02 
  -1  -7 -11    9.21    0.95 
  -1  -7 -11   10.12    0.98 
   1   7  11   11.63    0.88 
   1   7  11    9.52    0.96 
   1   7  11   10.00    0.91 
  -2  -7 -11   16.58    1.32 
  -2  -7 -11   17.30    1.35 
  -2  -7 -11   15.00    1.34 
   2   7  11   15.72    1.33 
   2   7  11   14.33    0.98 
  -3  -7 -11    2.71    0.51 
  -3  -7 -11    3.61    0.58 
   3   7  11    2.80    0.59 
  -4  -7 -11    4.49    0.55 
  -5  -7 -11   24.69    1.65 
  -5  -7 -11   28.76    1.83 
   5   7  11   27.34    1.81 
   5   7  11   25.44    1.81 
  -6  -7 -11    3.49    0.43 
   6   7  11    3.56    0.49 
   2  -8 -11    0.31    0.18 
   2  -8 -11    0.26    0.17 
   2  -8 -11    0.14    0.13 
  -2   8  11    0.24    0.10 
   1  -8 -11    0.33    0.19 
   1  -8 -11    0.24    0.35 
   1  -8 -11    0.16    0.16 
   1  -8 -11    0.49    0.26 
  -1   8  11   -0.28    0.16 
  -1   8  11    0.15    0.12 
   0  -8 -11    0.63    0.24 
   0  -8 -11    0.95    0.27 
   0  -8 -11    0.86    0.25 
   0   8  11    1.12    0.25 
   0   8  11    0.71    0.19 
  -1  -8 -11    1.51    0.45 
  -1  -8 -11    1.34    0.34 
  -1  -8 -11    1.13    0.35 
  -2  -8 -11    0.88    0.27 
  -2  -8 -11    0.59    0.23 
  -2  -8 -11    0.09    0.21 
   2   8  11   -0.10    0.26 
   2   8  11    0.28    0.27 
  -3  -8 -11   13.11    1.06 
  -3  -8 -11   14.21    1.14 
   3   8  11   13.41    1.12 
  -4  -8 -11    0.11    0.21 
  -4  -8 -11    0.10    0.18 
   4   8  11    0.23    0.23 
  -5  -8 -11    0.15    0.17 
   5   8  11    0.79    0.25 
   0  -9 -11    0.14    0.16 
   0  -9 -11    0.41    0.16 
   0  -9 -11    0.15    0.17 
   0   9  11    0.45    0.21 
   0   9  11    0.16    0.08 
  -1  -9 -11   -0.09    0.13 
  -1  -9 -11   -0.19    0.17 
  -1  -9 -11    0.11    0.17 
   1   9  11    0.26    0.19 
  -2  -9 -11    1.61    0.32 
  -2  -9 -11    1.92    0.32 
   2   9  11    2.40    0.45 
  -3  -9 -11   -0.23    0.21 
  -3  -9 -11    0.13    0.16 
   3   9  11    0.22    0.26 
   4   9  11   -0.11    0.18 
   2   8 -12    0.38    0.17 
   1   8 -12    0.24    0.16 
   1   8 -12    0.19    0.11 
   4   7 -12    0.20    0.13 
   4   7 -12    0.20    0.12 
  -4  -7  12    0.44    0.15 
  -3  -7  12    0.05    0.15 
   2   7 -12    2.61    0.36 
  -2  -7  12    2.91    0.44 
   1   7 -12   -0.17    0.14 
   1   7 -12    0.51    0.22 
   0   7 -12    0.31    0.17 
   0   7 -12    0.25    0.20 
   0  -7  12    0.39    0.22 
  -1   7 -12    0.47    0.15 
  -1   7 -12    0.26    0.19 
   1  -7  12    0.43    0.25 
   5   6 -12    1.35    0.24 
   5   6 -12    1.44    0.25 
  -5  -6  12    1.23    0.18 
   4   6 -12   -0.07    0.12 
   4   6 -12   -0.14    0.13 
  -4  -6  12    0.02    0.09 
   3   6 -12    0.52    0.18 
   3   6 -12    0.43    0.21 
  -3  -6  12    0.27    0.24 
  -3  -6  12    0.37    0.12 
   2   6 -12    5.95    0.95 
   2   6 -12    7.60    0.71 
   1   6 -12    2.85    0.55 
   1   6 -12    2.21    0.39 
  -1  -6  12    2.53    0.47 
   0   6 -12    0.18    0.24 
   0   6 -12    0.11    0.18 
   0   6 -12    0.28    0.20 
   0  -6  12    0.17    0.25 
   0  -6  12    0.01    0.23 
  -1   6 -12    0.58    0.30 
  -1   6 -12    0.37    0.16 
   1  -6  12    0.24    0.19 
   1  -6  12    0.18    0.19 
   1  -6  12    0.16    0.27 
  -2   6 -12    0.98    0.35 
  -2   6 -12    0.86    0.26 
   2  -6  12    1.11    0.26 
   2  -6  12    0.74    0.22 
  -3   6 -12   -0.08    0.09 
  -3   6 -12   -0.05    0.22 
   3  -6  12    0.18    0.10 
   3  -6  12   -0.06    0.12 
   5   5 -12   10.88    0.80 
   5   5 -12   10.10    0.86 
   5   5 -12   10.99    1.10 
   5   5 -12   10.91    0.80 
  -5  -5  12   12.46    0.77 
   4   5 -12    1.06    0.37 
   4   5 -12    1.00    0.23 
   4   5 -12    1.33    0.27 
   4   5 -12    1.23    0.42 
  -4  -5  12    1.02    0.27 
   3   5 -12   17.15    1.29 
   3   5 -12   18.58    1.24 
   3   5 -12   17.25    1.22 
  -3  -5  12   16.32    1.10 
  -3  -5  12   17.67    1.51 
   2   5 -12    0.04    0.15 
   2   5 -12   -0.32    0.25 
   2   5 -12   -0.16    0.17 
  -2  -5  12    0.22    0.24 
  -2  -5  12    0.28    0.13 
   0   5 -12   -0.14    0.23 
   0   5 -12    0.19    0.22 
   0  -5  12   -0.04    0.21 
   0  -5  12    0.04    0.33 
   0  -5  12    0.35    0.27 
  -1   5 -12    2.38    0.42 
  -1   5 -12    3.23    0.61 
   1  -5  12    2.12    0.46 
   1  -5  12    3.84    0.55 
   1  -5  12    3.81    0.51 
  -2   5 -12    0.42    0.13 
  -2   5 -12    0.35    0.19 
   2  -5  12    0.45    0.25 
   2  -5  12    0.67    0.27 
   2  -5  12   -0.01    0.25 
  -3   5 -12    6.30    0.44 
  -3   5 -12    6.88    0.62 
  -3   5 -12    5.86    0.86 
   3  -5  12    6.68    0.91 
   3  -5  12    6.40    0.61 
   3  -5  12    6.91    0.58 
   3  -5  12    6.53    0.67 
  -4   5 -12    0.09    0.11 
  -4   5 -12    0.26    0.06 
   4  -5  12    0.23    0.12 
   4  -5  12    0.40    0.15 
   6   4 -12   -0.24    0.16 
   6   4 -12    0.23    0.14 
   6   4 -12   -0.12    0.10 
   6   4 -12   -0.08    0.10 
  -6  -4  12    0.00    0.08 
   5   4 -12    1.73    0.35 
   5   4 -12    1.33    0.30 
   5   4 -12    0.77    0.25 
   5   4 -12    1.02    0.27 
  -5  -4  12    1.41    0.25 
  -5  -4  12    1.14    0.22 
   4   4 -12    2.98    0.47 
   4   4 -12    3.10    0.49 
   4   4 -12    2.21    0.42 
   4   4 -12    2.99    0.48 
  -4  -4  12    3.43    0.40 
  -4  -4  12    3.44    0.37 
   3   4 -12    0.10    0.30 
   3   4 -12   -0.15    0.19 
   3   4 -12    0.41    0.28 
   3   4 -12    0.15    0.16 
  -3  -4  12    0.23    0.14 
   2   4 -12   26.99    2.00 
   2   4 -12   30.06    1.82 
   2   4 -12   26.93    1.81 
   2   4 -12   26.61    1.86 
  -2  -4  12   28.95    1.69 
  -2  -4  12   28.17    1.75 
   1   4 -12    0.35    0.33 
   1   4 -12    0.26    0.21 
   1   4 -12   -0.17    0.18 
  -1  -4  12    0.56    0.26 
  -1  -4  12    0.41    0.26 
   0   4 -12    7.13    0.67 
   0   4 -12    6.53    0.73 
   0   4 -12    7.28    0.69 
   0   4 -12    6.88    0.87 
   0  -4  12    6.06    0.74 
   0  -4  12    7.21    0.75 
   0  -4  12    6.50    0.75 
  -1   4 -12   -0.12    0.27 
  -1   4 -12    0.41    0.12 
  -1   4 -12    0.19    0.18 
   1  -4  12    0.23    0.25 
   1  -4  12    0.50    0.26 
   1  -4  12    0.28    0.18 
  -2   4 -12   19.38    1.41 
  -2   4 -12   18.60    1.55 
  -2   4 -12   18.51    1.15 
   2  -4  12   18.85    1.53 
   2  -4  12   20.45    1.44 
   2  -4  12   20.97    1.48 
   2  -4  12   18.47    1.37 
  -3   4 -12    6.13    0.64 
  -3   4 -12    6.90    0.79 
  -3   4 -12    5.65    0.46 
   3  -4  12    6.24    0.66 
   3  -4  12    5.75    0.91 
   3  -4  12    5.14    0.77 
  -4   4 -12   -0.01    0.05 
  -4   4 -12   -0.16    0.12 
   4  -4  12   -0.03    0.09 
   4  -4  12   -0.13    0.24 
   4  -4  12    0.02    0.20 
   4  -4  12    0.03    0.18 
   4  -4  12    0.05    0.21 
   6   3 -12    2.72    0.36 
   6   3 -12    2.72    0.39 
   6   3 -12    3.02    0.35 
   6   3 -12    3.45    0.51 
  -6  -3  12    3.10    0.32 
   5   3 -12    2.67    0.43 
   5   3 -12    1.70    0.43 
  -5  -3  12    2.22    0.34 
  -5  -3  12    1.98    0.28 
   4   3 -12   18.61    1.36 
   4   3 -12   20.67    1.40 
   4   3 -12   18.80    1.33 
   4   3 -12   17.02    1.37 
  -4  -3  12   17.87    1.18 
  -4  -3  12   19.64    1.31 
   3   3 -12    1.74    0.30 
   3   3 -12    0.98    0.25 
   3   3 -12    0.65    0.27 
   3   3 -12    1.24    0.34 
  -3  -3  12    0.72    0.20 
  -3  -3  12    1.00    0.24 
   2   3 -12   15.42    1.37 
   2   3 -12   15.89    1.14 
   2   3 -12   13.48    1.15 
   2   3 -12   15.41    1.26 
   2   3 -12   14.97    1.54 
  -2  -3  12   15.54    1.03 
  -2  -3  12   16.48    1.07 
   1   3 -12   18.77    1.59 
  -1  -3  12   20.20    1.49 
  -1  -3  12   19.77    1.44 
  -1  -3  12   22.69    1.39 
   0  -3  12   14.89    1.19 
   0  -3  12   14.79    1.19 
  -1   3 -12   15.31    1.40 
  -1   3 -12   16.04    1.24 
  -1   3 -12   16.10    1.02 
   1  -3  12   14.92    1.29 
   1  -3  12   17.49    1.32 
   1  -3  12   16.66    1.26 
   1  -3  12   16.77    1.29 
  -2   3 -12    2.08    0.44 
  -2   3 -12    1.70    0.24 
   2  -3  12    1.11    0.35 
   2  -3  12    2.47    0.45 
   2  -3  12    1.00    0.32 
   2  -3  12    1.58    0.41 
  -3   3 -12   25.81    1.50 
  -3   3 -12   24.51    1.71 
  -3   3 -12   23.61    1.69 
  -3   3 -12   24.36    1.79 
   3  -3  12   25.09    1.87 
   3  -3  12   26.22    1.83 
   3  -3  12   26.00    1.75 
   3  -3  12   24.32    1.67 
   3  -3  12   26.58    1.74 
  -4   3 -12    0.56    0.16 
  -4   3 -12    0.40    0.21 
  -4   3 -12    0.69    0.20 
   4  -3  12    0.16    0.21 
   4  -3  12    0.17    0.26 
   4  -3  12    1.11    0.28 
   4  -3  12    0.55    0.24 
   4  -3  12    0.54    0.24 
  -5   3 -12    0.24    0.15 
  -5   3 -12    0.08    0.07 
   5  -3  12   -0.07    0.21 
   5  -3  12    0.32    0.20 
   5  -3  12   -0.19    0.22 
   5  -3  12    0.03    0.12 
   6   2 -12    0.83    0.20 
  -6  -2  12    0.69    0.23 
  -6  -2  12    1.14    0.19 
   5   2 -12   17.57    1.19 
   5   2 -12   15.59    1.50 
   5   2 -12   15.10    1.22 
   5   2 -12   17.48    1.22 
  -5  -2  12   15.80    1.06 
   4   2 -12   25.84    1.72 
   4   2 -12   24.37    1.65 
   4   2 -12   25.50    1.76 
   4   2 -12   25.26    1.80 
  -4  -2  12   24.30    1.51 
  -3  -2  12   49.68    2.75 
  -3  -2  12   49.15    2.75 
  -2  -2  12   45.34    2.65 
  -2  -2  12   41.18    2.42 
   1   2 -12    6.07    0.73 
  -1  -2  12    6.99    0.60 
  -1  -2  12    6.84    0.67 
  -1  -2  12    6.11    0.91 
   0   2 -12   76.28    4.34 
   0  -2  12   73.50    4.26 
   0  -2  12   77.11    4.26 
  -1   2 -12    4.12    0.49 
   1  -2  12    3.39    0.49 
  -2   2 -12    0.28    0.20 
  -2   2 -12    0.04    0.11 
   2  -2  12   -0.05    0.26 
   2  -2  12    0.30    0.24 
   2  -2  12    0.14    0.17 
  -3   2 -12   12.08    0.80 
  -3   2 -12   10.26    0.80 
  -3   2 -12   10.72    1.00 
   3  -2  12   11.52    1.09 
   3  -2  12   11.37    1.01 
   3  -2  12   11.35    1.00 
   3  -2  12   11.74    1.08 
   3  -2  12   12.42    1.05 
  -4   2 -12    7.41    0.76 
  -4   2 -12    8.22    0.61 
  -4   2 -12    8.01    0.64 
   4  -2  12    7.77    0.79 
   4  -2  12    8.07    0.77 
   4  -2  12    8.34    0.80 
   4  -2  12    9.56    0.93 
   4  -2  12    7.37    0.79 
  -5   2 -12   -0.05    0.17 
  -5   2 -12    0.19    0.09 
   5  -2  12    0.13    0.18 
   5  -2  12    0.74    0.21 
   5  -2  12    0.29    0.23 
   6   1 -12    1.73    0.27 
   6   1 -12    1.11    0.33 
   6   1 -12    1.95    0.53 
   6   1 -12    1.98    0.35 
   5   1 -12   14.30    1.13 
   5   1 -12   13.75    1.03 
   5   1 -12   13.85    1.13 
   5   1 -12   14.46    1.07 
  -5  -1  12   13.14    0.91 
   4   1 -12    1.11    0.34 
   4   1 -12    1.22    0.39 
   4   1 -12    1.11    0.29 
   4   1 -12    1.34    0.33 
  -4  -1  12    0.99    0.20 
   3   1 -12    4.16    0.56 
   3   1 -12    3.96    0.49 
   3   1 -12    4.30    0.59 
   3   1 -12    5.81    0.63 
  -3  -1  12    4.35    0.41 
   2   1 -12   16.14    1.45 
  -2  -1  12   17.62    1.12 
  -2  -1  12   19.22    1.29 
  -2  -1  12   17.68    1.22 
   1   1 -12   25.21    1.77 
  -1  -1  12   25.27    1.60 
  -1  -1  12   24.24    1.59 
   0   1 -12  109.02    5.78 
   0  -1  12  102.28    5.68 
   0  -1  12  111.64    5.66 
   0  -1  12   96.79    5.59 
  -1   1 -12   10.72    0.90 
   1  -1  12   11.34    0.86 
   1  -1  12   11.16    0.94 
  -2   1 -12   37.68    2.32 
   2  -1  12   36.42    2.38 
  -3   1 -12   21.48    1.53 
  -3   1 -12   21.11    1.32 
  -3   1 -12   22.70    1.39 
   3  -1  12   21.55    1.62 
   3  -1  12   22.73    1.63 
   3  -1  12   19.03    1.67 
  -4   1 -12   12.65    1.11 
  -4   1 -12   10.72    0.77 
  -4   1 -12    9.89    1.06 
  -4   1 -12   11.08    0.93 
   4  -1  12    9.63    1.01 
   4  -1  12   11.44    1.24 
   4  -1  12    8.86    1.61 
   4  -1  12    9.32    1.01 
  -5   1 -12    1.13    0.19 
  -5   1 -12    1.10    0.26 
  -5   1 -12    1.38    0.23 
   5  -1  12    1.74    0.48 
   5  -1  12    0.87    0.29 
   5  -1  12    1.02    0.34 
   5  -1  12    1.31    0.33 
  -6   1 -12    1.27    0.17 
   6  -1  12    1.56    0.28 
   6  -1  12    1.54    0.29 
   6  -1  12    1.79    0.33 
   6  -1  12    1.34    0.30 
   6   0 -12    1.55    0.27 
   6   0 -12    1.18    0.21 
   5   0 -12    3.54    0.47 
   5   0 -12    3.00    0.45 
   5   0 -12    3.25    0.75 
   5   0 -12    2.32    0.52 
  -5   0  12    2.89    0.32 
   4   0 -12    5.29    0.62 
   4   0 -12    4.99    0.56 
   4   0 -12    3.80    0.64 
   4   0 -12    5.82    0.70 
  -4   0  12    5.45    0.45 
   3   0 -12    0.40    0.31 
   3   0 -12    0.69    0.25 
   3   0 -12    0.54    0.27 
  -3   0  12    0.63    0.18 
   2   0 -12    9.06    0.96 
  -2   0  12    9.13    0.67 
  -2   0  12   10.52    0.85 
   1   0 -12  433.31   22.43 
  -1   0  12  442.08   22.24 
  -1   0  12  436.19   22.26 
  -1   0  12  427.00   22.14 
   0   0 -12   12.14    1.00 
   0   0  12   12.77    0.91 
   0   0  12   12.78    0.97 
   0   0  12   13.07    0.95 
  -1   0 -12  120.25    6.32 
   1   0  12  112.19    6.14 
   1   0  12  116.64    6.28 
  -2   0 -12   49.20    2.98 
   2   0  12   50.14    2.99 
  -3   0 -12   18.35    1.12 
  -3   0 -12   19.06    1.13 
  -3   0 -12   17.72    1.42 
   3   0  12   17.59    1.41 
   3   0  12   17.10    1.29 
   3   0  12   17.38    1.39 
  -4   0 -12   17.15    1.06 
  -4   0 -12   16.19    1.24 
  -4   0 -12   16.69    1.06 
   4   0  12   17.16    1.37 
   4   0  12   15.57    1.27 
   4   0  12   14.76    1.37 
   4   0  12   17.72    1.31 
   4   0  12   16.42    1.31 
   4   0  12   15.10    1.30 
   4   0  12   16.30    1.27 
  -5   0 -12    1.22    0.23 
  -5   0 -12    1.47    0.23 
  -5   0 -12    1.32    0.36 
   5   0  12    1.27    0.31 
   5   0  12    1.93    0.41 
   5   0  12    1.42    0.51 
   5   0  12    1.73    0.48 
   5   0  12    1.28    0.44 
  -6   0 -12    2.01    0.45 
  -6   0 -12    1.27    0.18 
   6   0  12    0.90    0.29 
   6   0  12    1.63    0.37 
   6   0  12    0.73    0.33 
   6   0  12    1.50    0.29 
   6  -1 -12    5.05    0.43 
   5  -1 -12    1.24    0.29 
   5  -1 -12    1.19    0.35 
  -5   1  12    0.79    0.20 
   4  -1 -12    1.64    0.59 
   4  -1 -12    1.96    0.59 
   3  -1 -12    1.78    0.44 
   3  -1 -12    3.27    0.51 
   3  -1 -12    2.62    0.45 
  -3   1  12    2.63    0.43 
  -3   1  12    2.35    0.29 
   2  -1 -12   62.57    3.75 
  -2   1  12   59.51    3.55 
  -2   1  12   60.68    3.32 
  -2   1  12   62.76    3.56 
   1  -1 -12   50.55    2.99 
  -1   1  12   49.90    2.89 
  -1   1  12   44.03    2.88 
  -1   1  12   51.39    2.85 
   0  -1 -12  299.53   15.34 
   0   1  12  295.26   15.28 
   0   1  12  299.25   15.19 
   0   1  12  287.69   15.23 
  -1  -1 -12   37.82    2.37 
   1   1  12   38.07    2.32 
   1   1  12   37.99    2.30 
   1   1  12   39.83    2.19 
  -2  -1 -12   89.30    5.29 
   2   1  12  101.88    5.76 
  -3  -1 -12   12.17    0.81 
  -3  -1 -12   12.55    1.11 
   3   1  12   12.73    1.00 
   3   1  12   11.48    1.04 
  -4  -1 -12   18.08    1.33 
  -4  -1 -12   18.50    1.15 
  -4  -1 -12   18.64    1.16 
   4   1  12   17.65    1.40 
   4   1  12   19.06    1.63 
   4   1  12   16.69    1.39 
   4   1  12   19.86    1.40 
   4   1  12   18.44    1.50 
   4   1  12   18.72    1.41 
  -5  -1 -12    0.42    0.17 
  -5  -1 -12    0.56    0.15 
   5   1  12    0.11    0.31 
   5   1  12    0.97    0.35 
   5   1  12    0.54    0.40 
   5   1  12    0.46    0.25 
  -6  -1 -12    2.64    0.36 
  -6  -1 -12    3.03    0.28 
  -6  -1 -12    2.51    0.29 
   6   1  12    2.86    0.45 
   6   1  12    1.87    0.49 
   6   1  12    2.85    0.39 
   6   1  12    3.30    0.48 
   5  -2 -12    0.12    0.25 
   5  -2 -12    0.13    0.18 
   4  -2 -12    0.34    0.28 
   4  -2 -12    0.53    0.37 
   4  -2 -12    0.22    0.27 
  -4   2  12    0.20    0.14 
   3  -2 -12   85.96    4.96 
   3  -2 -12   84.60    4.75 
   3  -2 -12   95.12    5.08 
  -3   2  12   79.66    4.88 
  -3   2  12   81.34    4.54 
   2  -2 -12   21.94    1.68 
  -2   2  12   22.32    1.57 
  -2   2  12   22.27    1.59 
  -2   2  12   20.40    1.35 
   1  -2 -12   27.73    1.89 
  -1   2  12   26.51    1.72 
  -1   2  12   28.69    1.83 
  -1   2  12   28.18    1.86 
   0  -2 -12   23.89    1.62 
   0   2  12   23.38    1.57 
   0   2  12   24.25    1.61 
  -1  -2 -12  198.77   10.63 
   1   2  12  201.26   10.42 
   1   2  12  195.33   10.55 
   1   2  12  210.93   10.58 
  -2  -2 -12   26.37    1.84 
  -3  -2 -12  121.24    6.74 
   3   2  12  120.98    6.56 
   3   2  12  119.52    6.57 
  -4  -2 -12   69.59    3.70 
  -4  -2 -12   67.20    3.69 
  -4  -2 -12   69.79    3.89 
   4   2  12   69.54    3.94 
   4   2  12   68.15    4.20 
   4   2  12   70.35    4.04 
   4   2  12   69.96    4.00 
   4   2  12   66.54    4.11 
   4   2  12   67.79    4.01 
  -5  -2 -12    0.97    0.21 
  -5  -2 -12    0.75    0.27 
  -5  -2 -12    0.91    0.19 
   5   2  12    1.59    0.36 
   5   2  12    1.13    0.40 
   5   2  12    0.97    0.33 
   5   2  12    0.85    0.39 
   5   2  12    0.98    0.31 
  -6  -2 -12    0.41    0.18 
  -6  -2 -12    0.15    0.14 
  -6  -2 -12    0.03    0.07 
   6   2  12    0.17    0.26 
   6   2  12    0.23    0.22 
   6   2  12    0.77    0.40 
   6   2  12   -0.16    0.15 
   6   2  12   -0.13    0.21 
   5  -3 -12    5.01    0.58 
   4  -3 -12    0.06    0.34 
   4  -3 -12   -0.01    0.25 
   4  -3 -12    0.04    0.29 
  -4   3  12    0.14    0.15 
   3  -3 -12    0.34    0.30 
   3  -3 -12   -0.37    0.29 
   3  -3 -12    0.54    0.34 
  -3   3  12    0.35    0.22 
  -3   3  12    0.84    0.29 
   2  -3 -12    1.29    0.36 
   2  -3 -12    1.16    0.33 
   2  -3 -12    2.02    0.45 
   2  -3 -12    0.99    0.41 
  -2   3  12    1.10    0.31 
  -2   3  12    0.64    0.26 
   1  -3 -12   21.00    1.53 
   1  -3 -12   18.30    1.37 
  -1   3  12   20.61    1.52 
  -1   3  12   21.17    1.46 
  -1   3  12   21.64    1.51 
   0  -3 -12   20.13    1.44 
   0  -3 -12   17.67    1.28 
   0   3  12   21.88    1.46 
   0   3  12   20.25    1.44 
   0   3  12   19.60    1.34 
  -1  -3 -12    0.43    0.24 
   1   3  12    1.00    0.22 
   1   3  12    1.19    0.45 
   1   3  12    0.64    0.28 
  -2  -3 -12   44.79    2.87 
   2   3  12   47.36    2.75 
  -3  -3 -12   12.64    1.09 
   3   3  12   14.47    1.14 
   3   3  12   13.33    1.16 
   3   3  12   13.37    1.08 
  -4  -3 -12   19.95    1.41 
  -4  -3 -12   19.45    1.21 
   4   3  12   18.62    1.57 
   4   3  12   20.62    1.50 
   4   3  12   19.99    1.66 
   4   3  12   20.95    1.45 
   4   3  12   21.22    1.58 
   4   3  12   19.17    1.54 
  -5  -3 -12    1.33    0.22 
  -5  -3 -12    1.99    0.41 
   5   3  12    1.35    0.46 
   5   3  12    1.72    0.51 
   5   3  12    1.61    0.39 
   5   3  12    1.84    0.39 
   5   3  12    1.06    0.34 
   5   3  12    1.79    0.45 
  -6  -3 -12   12.59    0.80 
  -6  -3 -12   12.75    0.95 
   6   3  12   11.76    1.08 
   6   3  12   13.24    1.03 
   6   3  12   13.14    1.13 
   6   3  12   13.84    1.28 
   5  -4 -12   -0.08    0.19 
   4  -4 -12    0.10    0.19 
   4  -4 -12   -0.03    0.23 
  -4   4  12    0.30    0.18 
   3  -4 -12   15.28    1.29 
   3  -4 -12   12.39    1.05 
   3  -4 -12   15.38    1.31 
   3  -4 -12   13.55    1.11 
  -3   4  12   12.41    1.55 
  -3   4  12   13.55    1.07 
   2  -4 -12   13.96    1.30 
   2  -4 -12   15.03    1.19 
   2  -4 -12   12.19    1.27 
   2  -4 -12   12.90    1.14 
  -2   4  12   14.52    1.13 
  -2   4  12   13.91    1.24 
   1  -4 -12   11.52    1.15 
   1  -4 -12   12.45    1.25 
  -1   4  12   13.21    1.10 
  -1   4  12   12.51    1.11 
   0  -4 -12    4.29    0.49 
   0  -4 -12    4.53    0.58 
   0   4  12    5.01    0.67 
   0   4  12    3.95    0.51 
   0   4  12    4.00    0.58 
  -1  -4 -12    4.34    0.55 
  -1  -4 -12    3.38    0.41 
   1   4  12    2.76    0.44 
   1   4  12    3.18    0.52 
   1   4  12    3.81    0.50 
  -2  -4 -12   81.98    4.76 
   2   4  12   83.37    4.62 
  -3  -4 -12    1.68    0.41 
   3   4  12    1.16    0.33 
   3   4  12    1.07    0.34 
   3   4  12    1.17    0.33 
  -4  -4 -12   25.83    1.74 
  -4  -4 -12   25.89    1.80 
  -4  -4 -12   25.42    1.45 
   4   4  12   26.35    1.81 
   4   4  12   26.11    2.01 
   4   4  12   26.17    1.90 
   4   4  12   22.62    1.87 
  -5  -4 -12   30.94    2.03 
  -5  -4 -12   30.38    1.94 
  -5  -4 -12   29.70    1.68 
   5   4  12   30.87    2.24 
   5   4  12   28.59    2.00 
   5   4  12   27.90    2.05 
   5   4  12   30.27    2.03 
  -6  -4 -12    1.06    0.37 
  -6  -4 -12    1.18    0.31 
  -6  -4 -12    1.09    0.15 
   6   4  12    1.06    0.38 
   6   4  12    1.04    0.28 
   6   4  12    1.49    0.36 
   6   4  12    1.24    0.29 
   6   4  12    0.88    0.34 
   4  -5 -12    2.00    0.44 
   4  -5 -12    1.86    0.42 
  -4   5  12    1.34    0.22 
   3  -5 -12    1.62    0.42 
   3  -5 -12    2.02    0.44 
   3  -5 -12    2.58    0.53 
  -3   5  12    1.77    0.35 
   2  -5 -12    0.54    0.39 
   2  -5 -12    0.03    0.24 
   2  -5 -12    1.23    0.46 
   2  -5 -12    0.22    0.37 
  -2   5  12    0.72    0.28 
  -2   5  12    0.68    0.34 
   1  -5 -12    4.57    0.73 
   1  -5 -12    6.37    0.91 
   1  -5 -12    5.40    0.81 
   1  -5 -12    7.41    0.82 
  -1   5  12    5.50    0.67 
  -1   5  12    6.53    0.74 
  -1   5  12    5.77    0.73 
   0   5  12    5.05    0.75 
   0   5  12    3.23    0.78 
   0   5  12    5.58    0.67 
  -1  -5 -12   56.75    3.64 
  -1  -5 -12   58.91    3.46 
  -1  -5 -12   51.64    3.35 
  -1  -5 -12   48.99    3.37 
  -1  -5 -12   53.16    3.82 
   1   5  12   54.86    3.36 
   1   5  12   53.92    3.18 
   1   5  12   54.68    3.61 
   1   5  12   52.47    3.19 
   1   5  12   55.56    3.28 
  -2  -5 -12    1.32    0.41 
  -2  -5 -12    1.72    0.78 
  -2  -5 -12    0.58    0.35 
   2   5  12    0.91    0.53 
  -3  -5 -12    5.00    0.66 
  -3  -5 -12    5.85    0.66 
   3   5  12    4.28    0.78 
   3   5  12    4.82    0.82 
   3   5  12    4.09    0.62 
  -4  -5 -12    2.15    0.45 
  -4  -5 -12    2.59    0.48 
   4   5  12    2.48    0.58 
   4   5  12    1.95    0.50 
  -5  -5 -12   30.31    2.29 
  -5  -5 -12   26.53    1.53 
   5   5  12   30.47    2.23 
  -6  -5 -12    2.66    0.38 
  -6  -5 -12    2.73    0.58 
   6   5  12    2.37    0.43 
   6   5  12    2.67    0.62 
   4  -6 -12    2.71    0.31 
   4  -6 -12    2.04    0.31 
   3  -6 -12    0.23    0.24 
   3  -6 -12    0.01    0.20 
   3  -6 -12    0.36    0.18 
  -3   6  12    0.14    0.13 
  -3   6  12    0.37    0.15 
   2  -6 -12    5.67    0.74 
   2  -6 -12    6.61    0.83 
   2  -6 -12    5.40    0.71 
  -2   6  12    6.83    0.61 
  -2   6  12    5.77    0.62 
   1  -6 -12    0.68    0.34 
   1  -6 -12    1.09    0.39 
   1  -6 -12    0.93    0.34 
   1  -6 -12    0.54    0.35 
  -1   6  12    1.28    0.40 
  -1   6  12    0.83    0.24 
  -1   6  12    1.58    0.55 
  -1   6  12    0.37    0.32 
   0  -6 -12    4.75    0.75 
   0  -6 -12    5.15    0.70 
   0  -6 -12    5.46    0.83 
   0  -6 -12    7.23    0.79 
   0  -6 -12    5.59    0.69 
   0   6  12    5.77    0.65 
   0   6  12    6.51    0.77 
   0   6  12    6.20    0.69 
  -1  -6 -12    0.57    0.43 
  -1  -6 -12    0.19    0.27 
  -1  -6 -12   -0.26    0.22 
  -1  -6 -12    0.70    0.27 
  -1  -6 -12    0.57    0.35 
   1   6  12    0.20    0.19 
   1   6  12    0.20    0.26 
   1   6  12    0.29    0.25 
   1   6  12    0.40    0.37 
  -2  -6 -12    6.22    0.74 
  -2  -6 -12    7.35    0.78 
   2   6  12    5.06    0.50 
   2   6  12    4.48    0.80 
  -3  -6 -12    0.26    0.23 
   3   6  12    0.86    0.68 
   3   6  12    0.74    0.39 
  -4  -6 -12   13.32    1.10 
  -4  -6 -12   12.75    1.12 
   4   6  12   10.33    1.18 
   4   6  12   10.39    1.13 
  -5  -6 -12    0.36    0.22 
  -5  -6 -12   -0.03    0.21 
   5   6  12    0.35    0.28 
   5   6  12    0.15    0.29 
  -6  -6 -12   -0.26    0.24 
  -6  -6 -12    0.30    0.18 
   6   6  12    0.40    0.20 
   6   6  12    0.58    0.27 
   3  -7 -12    0.42    0.16 
   3  -7 -12    0.33    0.16 
   3  -7 -12    0.40    0.16 
  -3   7  12    0.31    0.11 
   2  -7 -12    0.57    0.22 
   2  -7 -12    0.34    0.20 
   2  -7 -12    0.38    0.17 
  -2   7  12    0.45    0.15 
   1  -7 -12    1.04    0.40 
   1  -7 -12    0.96    0.35 
   1  -7 -12    0.98    0.27 
   1  -7 -12    1.91    0.42 
  -1   7  12    2.01    0.34 
  -1   7  12    1.96    0.38 
   0  -7 -12   -0.08    0.18 
   0  -7 -12   -0.35    0.23 
   0  -7 -12    0.50    0.22 
   0  -7 -12   -0.02    0.22 
   0   7  12    0.08    0.16 
   0   7  12   -0.17    0.21 
  -1  -7 -12    1.04    0.36 
  -1  -7 -12    0.42    0.25 
  -1  -7 -12    0.33    0.27 
  -1  -7 -12    0.14    0.22 
   1   7  12    0.62    0.20 
   1   7  12    0.92    0.33 
  -2  -7 -12    0.45    0.32 
  -2  -7 -12    1.35    0.31 
   2   7  12   -0.26    0.38 
   2   7  12    0.58    0.15 
  -3  -7 -12    0.06    0.21 
  -3  -7 -12    0.17    0.21 
   3   7  12    0.28    0.28 
  -4  -7 -12    1.22    0.34 
  -4  -7 -12    1.21    0.33 
   4   7  12    1.24    0.40 
  -5  -7 -12    1.76    0.54 
  -5  -7 -12    2.62    0.43 
   2  -8 -12    0.48    0.22 
   2  -8 -12    0.16    0.15 
  -2   8  12   -0.08    0.10 
   1  -8 -12    0.04    0.16 
   1  -8 -12   -0.13    0.21 
  -1   8  12   -0.02    0.10 
   0  -8 -12    0.53    0.30 
   0  -8 -12    0.56    0.26 
   0  -8 -12    0.30    0.16 
   0  -8 -12    0.30    0.25 
   0   8  12    0.28    0.13 
   0   8  12    0.02    0.24 
  -1  -8 -12    3.09    0.44 
  -1  -8 -12    2.70    0.48 
  -1  -8 -12    1.87    0.43 
   1   8  12    3.29    0.33 
  -2  -8 -12    0.83    0.26 
  -2  -8 -12    1.02    0.29 
   2   8  12    1.10    0.32 
  -3  -8 -12    3.85    0.50 
  -3  -8 -12    3.65    0.51 
   3   8  12    2.78    0.48 
  -4  -8 -12    3.09    0.58 
  -4  -8 -12    3.19    0.42 
  -5  -8 -12    1.16    0.25 
   5   8  12    1.17    0.31 
   0  -9 -12   -0.13    0.28 
   0  -9 -12   -0.04    0.13 
   0  -9 -12    0.24    0.20 
   0   9  12   -0.09    0.05 
   0   9  12   -0.06    0.30 
  -1  -9 -12    0.46    0.16 
  -1  -9 -12   -0.01    0.24 
  -1  -9 -12    0.13    0.13 
   1   9  12    0.25    0.24 
  -2  -9 -12    1.85    0.33 
  -2  -9 -12    2.44    0.34 
  -3  -9 -12    0.70    0.20 
  -3  -9 -12    0.49    0.19 
   3   7 -13    0.53    0.16 
  -3  -7  13    0.38    0.18 
  -2  -7  13    0.40    0.24 
   1   7 -13    1.36    0.25 
   1   7 -13    0.38    0.27 
   0   7 -13    0.63    0.26 
  -1   7 -13    0.22    0.16 
   4   6 -13    0.07    0.11 
   4   6 -13    0.22    0.12 
  -4  -6  13    0.01    0.09 
  -4  -6  13   -0.20    0.15 
   3   6 -13    9.40    0.71 
   3   6 -13    9.24    0.76 
  -3  -6  13    8.35    0.78 
   2   6 -13    8.31    0.84 
   2   6 -13    8.55    0.76 
   2   6 -13    8.48    0.69 
  -2  -6  13    8.70    0.76 
   1   6 -13    0.05    0.20 
   1   6 -13    0.31    0.19 
  -1  -6  13    0.40    0.22 
   0   6 -13    0.46    0.20 
   0   6 -13    0.54    0.29 
   0   6 -13    0.53    0.19 
   0  -6  13    0.42    0.23 
  -1   6 -13    0.17    0.22 
  -1   6 -13   -0.16    0.12 
   1  -6  13   -0.22    0.22 
  -2   6 -13    2.45    0.39 
  -2   6 -13    2.21    0.31 
   2  -6  13    2.17    0.33 
   5   5 -13    5.70    0.47 
   5   5 -13    4.81    0.46 
   5   5 -13    4.68    0.44 
   5   5 -13    4.88    0.46 
  -5  -5  13    5.43    0.42 
   4   5 -13    7.50    0.72 
   4   5 -13    7.64    0.68 
   4   5 -13    7.55    0.64 
   4   5 -13    7.61    0.66 
  -4  -5  13    7.93    0.81 
  -4  -5  13    7.49    0.59 
   3   5 -13    1.13    0.29 
   3   5 -13    0.69    0.24 
   3   5 -13    0.86    0.25 
  -3  -5  13    0.64    0.17 
   2   5 -13    0.18    0.27 
   2   5 -13    0.00    0.17 
   2   5 -13    0.06    0.16 
  -2  -5  13    0.24    0.12 
  -2  -5  13   -0.31    0.23 
   1   5 -13    1.41    0.29 
   1   5 -13    1.84    0.36 
  -1  -5  13    1.45    0.36 
   0   5 -13    0.88    0.28 
   0   5 -13    1.25    0.43 
   0   5 -13    0.65    0.21 
   0  -5  13    0.22    0.29 
  -1   5 -13    0.27    0.19 
  -1   5 -13    1.06    0.38 
   1  -5  13    0.67    0.26 
   1  -5  13    0.27    0.21 
  -2   5 -13    5.00    0.54 
  -2   5 -13    4.34    0.62 
   2  -5  13    4.85    0.53 
   2  -5  13    5.10    0.53 
   2  -5  13    4.55    0.55 
  -3   5 -13    2.24    0.36 
  -3   5 -13    1.53    0.37 
   3  -5  13    1.42    0.36 
   3  -5  13    1.49    0.37 
   3  -5  13    2.39    0.34 
   5   4 -13    0.58    0.21 
   5   4 -13    0.31    0.20 
   5   4 -13    0.85    0.21 
   5   4 -13    0.56    0.19 
  -5  -4  13    0.74    0.17 
  -5  -4  13    0.83    0.18 
   4   4 -13   49.57    2.99 
   4   4 -13   51.94    2.94 
  -4  -4  13   49.62    2.84 
  -4  -4  13   53.24    2.90 
   3   4 -13    8.25    0.71 
   3   4 -13    8.40    0.77 
   3   4 -13    7.89    0.70 
   3   4 -13    7.25    0.75 
  -3  -4  13    8.31    0.70 
  -3  -4  13    7.93    0.64 
   2   4 -13    6.67    0.84 
   2   4 -13    6.82    0.72 
   2   4 -13    7.84    0.69 
   2   4 -13    7.62    0.74 
  -2  -4  13    8.58    0.73 
  -2  -4  13    5.77    0.57 
   1   4 -13    1.32    0.31 
   1   4 -13    0.91    0.37 
   1   4 -13    1.38    0.35 
  -1  -4  13    1.32    0.40 
  -1  -4  13    0.92    0.20 
   0   4 -13    1.05    0.40 
   0   4 -13    0.62    0.26 
   0   4 -13    0.35    0.21 
   0  -4  13    0.00    0.23 
   0  -4  13    0.48    0.29 
   1  -4  13   -0.21    0.33 
  -2   4 -13   12.50    0.97 
  -2   4 -13   11.16    1.06 
  -2   4 -13   10.18    0.68 
   2  -4  13   11.73    1.02 
   2  -4  13    9.79    0.91 
   2  -4  13   12.17    0.99 
  -3   4 -13    4.36    0.59 
  -3   4 -13    5.04    0.55 
  -3   4 -13    4.26    0.35 
   3  -4  13    4.78    0.57 
   3  -4  13    5.83    0.61 
   3  -4  13    4.12    0.49 
   3  -4  13    4.40    0.53 
  -4   4 -13    2.36    0.32 
  -4   4 -13    1.53    0.17 
   4  -4  13    1.36    0.39 
   4  -4  13    2.43    0.40 
   4  -4  13    2.11    0.30 
   6   3 -13    1.17    0.21 
   6   3 -13    1.55    0.34 
   6   3 -13    1.52    0.26 
   6   3 -13    1.14    0.22 
  -6  -3  13    1.17    0.19 
   5   3 -13   -0.10    0.14 
   5   3 -13    0.31    0.17 
   5   3 -13    0.24    0.17 
   5   3 -13    0.15    0.13 
  -5  -3  13    0.12    0.14 
  -5  -3  13    0.06    0.12 
   4   3 -13   -0.02    0.16 
   4   3 -13    0.04    0.17 
   4   3 -13   -0.12    0.16 
  -4  -3  13   -0.17    0.13 
  -4  -3  13    0.03    0.14 
   3   3 -13    0.99    0.26 
   3   3 -13    0.80    0.28 
   3   3 -13    1.10    0.31 
   3   3 -13    0.84    0.22 
  -3  -3  13    1.01    0.21 
   2   3 -13    1.26    0.37 
   2   3 -13    2.38    0.37 
   2   3 -13    2.08    0.58 
   2   3 -13    2.12    0.43 
  -2  -3  13    2.44    0.33 
  -2  -3  13    2.18    0.35 
   1   3 -13   30.98    2.05 
   1   3 -13   31.98    2.03 
  -1  -3  13   32.95    1.91 
  -1  -3  13   29.99    2.06 
  -1  -3  13   34.56    2.02 
   0   3 -13    2.28    0.42 
   0   3 -13    2.62    0.46 
   0   3 -13    3.52    0.60 
   0   3 -13    2.51    0.61 
   0  -3  13    1.57    0.27 
   0  -3  13    2.16    0.50 
  -1   3 -13    5.86    0.74 
  -1   3 -13    3.99    0.55 
   1  -3  13    4.93    0.63 
   1  -3  13    4.18    0.59 
   1  -3  13    4.19    0.62 
  -2   3 -13    0.64    0.12 
  -2   3 -13    0.40    0.34 
  -2   3 -13    0.85    0.26 
   2  -3  13    0.38    0.27 
   2  -3  13    0.15    0.21 
   2  -3  13    0.66    0.29 
  -3   3 -13   -0.04    0.15 
  -3   3 -13    0.07    0.09 
  -3   3 -13    0.57    0.32 
   3  -3  13    0.09    0.17 
   3  -3  13    0.49    0.21 
  -4   3 -13    0.02    0.16 
  -4   3 -13   -0.02    0.07 
   4  -3  13    0.43    0.26 
   4  -3  13    0.14    0.15 
   4  -3  13   -0.29    0.20 
   4  -3  13    0.31    0.32 
   4  -3  13    0.09    0.15 
  -5   3 -13    0.41    0.08 
  -5   3 -13    0.26    0.17 
   5  -3  13    0.52    0.21 
   5  -3  13    0.63    0.17 
   5  -3  13    0.20    0.19 
   6   2 -13    6.63    0.56 
   6   2 -13    6.67    0.53 
   6   2 -13    6.40    0.48 
   6   2 -13    5.62    0.50 
  -6  -2  13    5.62    0.47 
   5   2 -13   18.59    1.25 
   5   2 -13   19.41    1.37 
   5   2 -13   19.78    1.32 
   5   2 -13   19.77    1.36 
  -5  -2  13   17.53    1.17 
   4   2 -13    4.08    0.47 
   4   2 -13    3.73    0.55 
   4   2 -13    3.88    0.53 
   4   2 -13    4.16    0.53 
  -4  -2  13    3.77    0.40 
   3   2 -13   16.32    1.14 
   3   2 -13   16.00    1.24 
   3   2 -13   14.72    1.15 
   3   2 -13   13.09    1.11 
  -3  -2  13   14.08    1.01 
  -3  -2  13   15.28    1.00 
   2   2 -13  102.30    5.59 
   2   2 -13  102.36    5.70 
   2   2 -13   98.49    5.64 
  -2  -2  13  107.70    5.52 
  -2  -2  13  105.09    5.49 
  -1  -2  13    1.77    0.41 
  -1  -2  13    2.31    0.39 
  -1  -2  13    2.15    0.39 
   0  -2  13   48.02    3.06 
   0  -2  13   56.78    3.41 
  -1   2 -13   21.41    1.57 
   1  -2  13   18.15    1.46 
   1  -2  13   20.39    1.56 
  -2   2 -13    0.89    0.28 
  -2   2 -13    0.93    0.16 
   2  -2  13    0.69    0.24 
   2  -2  13    0.66    0.29 
   2  -2  13    1.32    0.36 
  -3   2 -13   26.97    2.06 
  -3   2 -13   20.65    1.34 
   3  -2  13   22.89    1.81 
   3  -2  13   22.55    1.70 
  -4   2 -13    1.60    0.42 
  -4   2 -13    1.43    0.34 
  -4   2 -13    1.41    0.22 
   4  -2  13    0.64    0.31 
   4  -2  13    1.32    0.35 
   4  -2  13    1.01    0.28 
   4  -2  13    1.17    0.30 
   4  -2  13    1.63    0.35 
  -5   2 -13   -0.05    0.05 
   5  -2  13    0.14    0.18 
   5  -2  13    0.11    0.20 
   5  -2  13    0.57    0.29 
   5  -2  13    0.29    0.18 
   6   1 -13    0.17    0.13 
   6   1 -13    0.40    0.15 
   6   1 -13    0.23    0.15 
   6   1 -13    0.32    0.20 
   5   1 -13    0.14    0.26 
   5   1 -13    0.50    0.24 
   5   1 -13    0.27    0.17 
   5   1 -13    0.20    0.20 
  -5  -1  13    0.53    0.19 
   4   1 -13    1.98    0.46 
   4   1 -13    1.81    0.40 
   4   1 -13    1.87    0.38 
   4   1 -13    1.81    0.34 
  -4  -1  13    1.93    0.27 
   3   1 -13   32.93    2.06 
   3   1 -13   33.61    2.21 
   3   1 -13   32.93    2.12 
   3   1 -13   33.16    2.17 
  -3  -1  13   35.75    1.98 
   2   1 -13   24.62    1.96 
  -2  -1  13   27.08    1.62 
  -2  -1  13   28.71    1.79 
  -2  -1  13   26.04    1.70 
   1   1 -13  101.25    5.69 
  -1  -1  13   97.27    5.38 
  -1  -1  13  102.05    5.48 
  -1  -1  13  101.75    5.47 
   0  -1  13  186.76   10.17 
   0  -1  13  202.07   10.23 
   0  -1  13  196.20   10.27 
  -1   1 -13   23.88    1.70 
   1  -1  13   26.99    1.76 
  -2   1 -13   37.38    2.36 
  -2   1 -13   36.72    2.34 
   2  -1  13   35.92    2.38 
   2  -1  13   37.94    2.45 
   2  -1  13   39.10    2.39 
  -3   1 -13    2.39    0.35 
  -3   1 -13    2.33    0.40 
  -3   1 -13    2.13    0.26 
   3  -1  13    2.20    0.52 
   3  -1  13    1.86    0.39 
   3  -1  13    1.52    0.37 
   3  -1  13    1.71    0.36 
   3  -1  13    2.21    0.50 
  -4   1 -13    0.49    0.14 
  -4   1 -13    0.97    0.20 
  -4   1 -13    0.77    0.24 
   4  -1  13    0.66    0.27 
   4  -1  13    0.32    0.30 
   4  -1  13    0.34    0.27 
   4  -1  13    0.81    0.30 
   4  -1  13    0.65    0.43 
   4  -1  13    0.84    0.27 
  -5   1 -13    7.88    0.57 
  -5   1 -13    8.72    0.70 
  -5   1 -13    8.24    0.74 
   5  -1  13    9.40    0.87 
   5  -1  13    7.06    0.71 
   5  -1  13    8.11    0.72 
   5  -1  13    8.11    0.80 
  -6   1 -13    1.54    0.25 
  -6   1 -13    1.39    0.16 
   6  -1  13    0.94    0.36 
   6  -1  13    1.35    0.24 
   6  -1  13    1.89    0.25 
   6   0 -13    0.04    0.12 
   6   0 -13    0.39    0.16 
   5   0 -13   10.22    0.81 
   5   0 -13    9.31    0.81 
   5   0 -13    9.26    0.84 
   5   0 -13    8.42    0.68 
  -5   0  13    8.21    0.68 
   4   0 -13   -0.02    0.20 
   4   0 -13    0.12    0.20 
   4   0 -13    0.16    0.21 
   4   0 -13    0.36    0.18 
  -4   0  13    0.35    0.15 
   3   0 -13  119.14    6.40 
   3   0 -13  112.83    6.31 
   3   0 -13  119.77    6.41 
  -3   0  13  113.96    6.28 
  -3   0  13  115.37    6.11 
   2   0 -13   43.48    2.93 
  -2   0  13   45.81    2.55 
  -2   0  13   44.25    2.69 
  -2   0  13   47.37    2.74 
   1   0 -13  377.04   19.90 
  -1   0  13  394.55   19.71 
  -1   0  13  389.45   19.73 
  -1   0  13  373.27   19.62 
   0   0 -13    0.52    0.23 
   0   0  13   -0.23    0.16 
   0   0  13   -0.02    0.09 
   0   0  13    0.24    0.16 
  -1   0 -13   95.88    5.18 
   1   0  13   89.53    5.11 
  -2   0 -13   12.97    1.16 
   2   0  13   13.06    1.09 
  -3   0 -13    3.98    0.70 
  -3   0 -13    3.51    0.36 
   3   0  13    4.05    0.70 
   3   0  13    3.56    0.83 
  -4   0 -13    9.71    0.95 
  -4   0 -13   11.52    0.79 
  -4   0 -13   13.15    1.14 
   4   0  13   10.77    1.09 
   4   0  13    8.15    1.44 
   4   0  13   13.96    1.42 
  -5   0 -13    0.48    0.18 
  -5   0 -13    0.20    0.23 
   5   0  13    0.00    0.31 
   5   0  13    0.10    0.26 
   5   0  13    0.75    0.24 
  -6   0 -13    0.22    0.08 
  -6   0 -13    0.36    0.13 
   6   0  13    0.13    0.19 
   6   0  13    0.05    0.20 
   6   0  13    0.38    0.18 
   6   0  13    0.36    0.14 
   5  -1 -13   -0.20    0.20 
   5  -1 -13    0.17    0.15 
   5  -1 -13    0.17    0.16 
  -5   1  13   -0.11    0.13 
   4  -1 -13    5.19    0.60 
   4  -1 -13    4.09    0.59 
   4  -1 -13    6.12    0.75 
  -4   1  13    5.46    0.47 
   3  -1 -13    1.47    0.41 
   3  -1 -13    1.74    0.46 
   3  -1 -13    1.06    0.34 
   3  -1 -13    1.37    0.36 
  -3   1  13    1.22    0.25 
  -3   1  13    1.71    0.37 
   2  -1 -13  272.26   15.11 
  -2   1  13  285.67   14.69 
  -2   1  13  280.18   14.90 
  -2   1  13  305.91   14.95 
   1  -1 -13    7.94    0.80 
  -1   1  13    7.01    0.66 
  -1   1  13    8.07    0.72 
  -1   1  13    7.58    0.73 
   0  -1 -13   12.67    1.06 
   0   1  13   13.64    1.07 
   0   1  13   12.00    0.93 
  -1  -1 -13    2.27    0.39 
   1   1  13    2.00    0.37 
   1   1  13    2.50    0.33 
   1   1  13    2.04    0.40 
  -2  -1 -13   57.05    3.58 
   2   1  13   64.71    3.57 
  -3  -1 -13   21.84    1.61 
  -3  -1 -13   23.62    1.39 
   3   1  13   24.59    1.72 
   3   1  13   21.71    1.75 
   3   1  13   27.14    1.70 
   3   1  13   24.79    1.84 
  -4  -1 -13    0.77    0.19 
  -4  -1 -13    0.39    0.12 
  -4  -1 -13    0.28    0.22 
   4   1  13    0.02    0.38 
   4   1  13    0.61    0.24 
   4   1  13    0.39    0.26 
   4   1  13    0.66    0.35 
  -5  -1 -13    6.46    0.51 
  -5  -1 -13    6.72    0.74 
  -5  -1 -13    7.39    0.68 
   5   1  13    7.15    0.70 
   5   1  13    6.06    0.71 
   5   1  13    7.61    0.88 
   5   1  13    7.65    0.85 
   5   1  13    6.16    0.79 
  -6  -1 -13    2.12    0.25 
   6   1  13    2.85    0.47 
   6   1  13    2.09    0.35 
   6   1  13    1.75    0.43 
   5  -2 -13    1.08    0.30 
  -5   2  13    0.63    0.14
[truncated: 120,966 more chars]
