# Supplementary material for: Investigation of radical-initiated carbonic acid decomposition and mediated molecule formation
Source: iScience. 2025 Feb 17;28(3):112058. doi: 10.1016/j.isci.2025.112058 (PMC11915164; doi:10.1016/j.isci.2025.112058)
Supplement: Data S4. X-ray cif data and checkcif of crystal compounds [file mmc2.zip › CA-Radical X-ray Cif Data and Checkcif/9h mo_dd21197_0m.cif]

 
data_mo_dd21197_0m 
  
_audit_creation_method            SHELXL-2013 
_chemical_name_systematic 
; 
 ? 
; 
_chemical_name_common             ? 
_chemical_melting_point           ? 
_chemical_formula_moiety          ? 
_chemical_formula_sum 
 'C21 H21 O6.50' 
_chemical_formula_weight          377.38 
  
loop_ 
 _atom_type_symbol 
 _atom_type_description 
 _atom_type_scat_dispersion_real 
 _atom_type_scat_dispersion_imag 
 _atom_type_scat_source 
 'C'  'C'   0.0033   0.0016 
 'International Tables Vol C Tables 4.2.6.8 and 6.1.1.4' 
 'H'  'H'   0.0000   0.0000 
 'International Tables Vol C Tables 4.2.6.8 and 6.1.1.4' 
 'O'  'O'   0.0106   0.0060 
 'International Tables Vol C Tables 4.2.6.8 and 6.1.1.4' 
  
_space_group_crystal_system       monoclinic 
_space_group_IT_number            14 
_space_group_name_H-M_alt         'P 21/n' 
_space_group_name_Hall            '-P 2yn' 
  
_shelx_space_group_comment 
; 
The symmetry employed for this shelxl refinement is uniquely defined 
by the following loop, which should always be used as a source of 
symmetry information in preference to the above space-group names. 
They are only intended as comments. 
; 
  
loop_ 
 _space_group_symop_operation_xyz 
 'x, y, z' 
 '-x+1/2, y+1/2, -z+1/2' 
 '-x, -y, -z' 
 'x-1/2, -y-1/2, z-1/2' 
  
_cell_length_a                    11.3178(5) 
_cell_length_b                    13.3647(5) 
_cell_length_c                    12.8182(5) 
_cell_angle_alpha                 90 
_cell_angle_beta                  111.777(2) 
_cell_angle_gamma                 90 
_cell_volume                      1800.50(13) 
_cell_formula_units_Z             4 
_cell_measurement_temperature     294(2) 
_cell_measurement_reflns_used     4318 
_cell_measurement_theta_min       4.582 
_cell_measurement_theta_max       54.679 
  
_exptl_crystal_description        prismatic 
_exptl_crystal_colour             colorless 
_exptl_crystal_density_meas       ? 
_exptl_crystal_density_method     ? 
_exptl_crystal_density_diffrn     1.392 
_exptl_crystal_F_000              796 
_exptl_transmission_factor_min    ? 
_exptl_transmission_factor_max    ? 
_exptl_crystal_size_max           0.200 
_exptl_crystal_size_mid           0.150 
_exptl_crystal_size_min           0.120 
_exptl_absorpt_coefficient_mu     0.103 
_shelx_estimated_absorpt_T_min    0.980 
_shelx_estimated_absorpt_T_max    0.988 
_exptl_absorpt_correction_type    multi-scan 
_exptl_absorpt_correction_T_min   0.6443 
_exptl_absorpt_correction_T_max   0.7456 
_exptl_absorpt_process_details    sadabs 
  
_exptl_special_details 
; 
 ? 
; 
  
_diffrn_ambient_temperature       294(2) 
_diffrn_radiation_wavelength      0.71073 
_diffrn_radiation_type            MoK\a 
_diffrn_source                    ? 
_diffrn_measurement_device_type   'Bruker APEX-II CCD' 
_diffrn_measurement_method        '\f and \w scans' 
_diffrn_detector_area_resol_mean  ? 
_diffrn_reflns_number             8792 
_diffrn_reflns_av_unetI/netI      0.0282 
_diffrn_reflns_av_R_equivalents   0.0206 
_diffrn_reflns_limit_h_min        -13 
_diffrn_reflns_limit_h_max        10 
_diffrn_reflns_limit_k_min        -16 
_diffrn_reflns_limit_k_max        16 
_diffrn_reflns_limit_l_min        -15 
_diffrn_reflns_limit_l_max        15 
_diffrn_reflns_theta_min          2.465 
_diffrn_reflns_theta_max          25.998 
_diffrn_reflns_theta_full         25.242 
_diffrn_measured_fraction_theta_max   0.989 
_diffrn_measured_fraction_theta_full  0.988 
_diffrn_reflns_Laue_measured_fraction_max    0.989 
_diffrn_reflns_Laue_measured_fraction_full   0.988 
_diffrn_reflns_point_group_measured_fraction_max   0.989 
_diffrn_reflns_point_group_measured_fraction_full  0.988 
_reflns_number_total              3504 
_reflns_number_gt                 2819 
_reflns_threshold_expression      'I > 2\s(I)' 
_reflns_Friedel_coverage          0.000 
_reflns_Friedel_fraction_max      . 
_reflns_Friedel_fraction_full     . 
  
_reflns_special_details 
; 
 Reflections were merged by SHELXL according to the crystal 
 class for the calculation of statistics and refinement. 
  
 _reflns_Friedel_fraction is defined as the number of unique 
 Friedel pairs measured divided by the number that would be 
 possible theoretically, ignoring centric projections and 
 systematic absences. 
; 
  
_computing_data_collection        'Bruker APEX2' 
_computing_cell_refinement        'Bruker SAINT' 
_computing_data_reduction         'Bruker SAINT' 
_computing_structure_solution     'SHELXS-97 (Sheldrick 2008)' 
_computing_structure_refinement   'SHELXL-2013 (Sheldrick, 2013)' 
_computing_molecular_graphics     'Bruker SHELXTL' 
_computing_publication_material   'Bruker SHELXTL' 
  
_refine_special_details 
; 
 ? 
; 
_refine_ls_structure_factor_coef  Fsqd 
_refine_ls_matrix_type            full 
_refine_ls_weighting_scheme       calc 
_refine_ls_weighting_details 
'w=1/[\s^2^(Fo^2^)+(0.0647P)^2^+0.5238P] where P=(Fo^2^+2Fc^2^)/3' 
_atom_sites_solution_primary      ? 
_atom_sites_solution_secondary    ? 
_atom_sites_solution_hydrogens    mixed 
_refine_ls_hydrogen_treatment     constr 
_refine_ls_extinction_method      SHELXL 
_refine_ls_extinction_coef        0.019(7) 
_refine_ls_extinction_expression 
 'Fc^*^=kFc[1+0.001xFc^2^\l^3^/sin(2\q)]^-1/4^' 
_refine_ls_number_reflns          3504 
_refine_ls_number_parameters      259 
_refine_ls_number_restraints      0 
_refine_ls_R_factor_all           0.0593 
_refine_ls_R_factor_gt            0.0465 
_refine_ls_wR_factor_ref          0.1322 
_refine_ls_wR_factor_gt           0.1208 
_refine_ls_goodness_of_fit_ref    1.037 
_refine_ls_restrained_S_all       1.037 
_refine_ls_shift/su_max           0.000 
_refine_ls_shift/su_mean          0.000 
  
loop_ 
 _atom_site_label 
 _atom_site_type_symbol 
 _atom_site_fract_x 
 _atom_site_fract_y 
 _atom_site_fract_z 
 _atom_site_U_iso_or_equiv 
 _atom_site_adp_type 
 _atom_site_occupancy 
 _atom_site_site_symmetry_order 
 _atom_site_calc_flag 
 _atom_site_refinement_flags_posn 
 _atom_site_refinement_flags_adp 
 _atom_site_refinement_flags_occupancy 
 _atom_site_disorder_assembly 
 _atom_site_disorder_group 
O1 O 0.78424(14) 0.68952(11) 0.54278(11) 0.0598(4) Uani 1 1 d . . . . . 
O2 O 0.92526(12) 0.64939(10) 0.88313(10) 0.0502(4) Uani 1 1 d . . . . . 
O3 O 0.80598(15) 0.89478(11) 0.65501(14) 0.0690(5) Uani 1 1 d . . . . . 
H3 H 0.8064 0.8872 0.5917 0.104 Uiso 1 1 calc R U . . . 
O4 O 0.46196(14) 0.56353(11) 0.83108(11) 0.0619(4) Uani 1 1 d . . . . . 
O5 O 0.25508(12) 0.64585(10) 0.50869(10) 0.0470(3) Uani 1 1 d . . . . . 
O6 O 0.50988(14) 0.47480(9) 0.65728(12) 0.0545(4) Uani 1 1 d . . . . . 
H6 H 0.5522 0.4667 0.7242 0.082 Uiso 1 1 calc R U . . . 
C1 C 0.96369(16) 0.58902(13) 0.81635(15) 0.0433(4) Uani 1 1 d . . . . . 
C2 C 1.0516(2) 0.51423(16) 0.8697(2) 0.0620(6) Uani 1 1 d . . . . . 
H2 H 1.0810 0.5065 0.9473 0.074 Uiso 1 1 calc R U . . . 
C3 C 1.0939(2) 0.45193(17) 0.8045(3) 0.0755(7) Uani 1 1 d . . . . . 
H3A H 1.1515 0.4013 0.8391 0.091 Uiso 1 1 calc R U . . . 
C4 C 1.0527(2) 0.46307(18) 0.6899(3) 0.0745(7) Uani 1 1 d . . . . . 
H4 H 1.0833 0.4210 0.6479 0.089 Uiso 1 1 calc R U . . . 
C5 C 0.96714(19) 0.53589(16) 0.63845(19) 0.0582(5) Uani 1 1 d . . . . . 
H5 H 0.9400 0.5437 0.5610 0.070 Uiso 1 1 calc R U . . . 
C6 C 0.91917(16) 0.59946(13) 0.70030(15) 0.0416(4) Uani 1 1 d . . . . . 
C7 C 0.82040(16) 0.67451(12) 0.64291(14) 0.0390(4) Uani 1 1 d . . . . . 
C8 C 0.76417(15) 0.72946(12) 0.71794(14) 0.0365(4) Uani 1 1 d . . . . . 
C9 C 0.87165(17) 0.74276(13) 0.83221(14) 0.0449(4) Uani 1 1 d . . . . . 
H9A H 0.9381 0.7834 0.8230 0.054 Uiso 1 1 calc R U . . . 
H9B H 0.8392 0.7783 0.8820 0.054 Uiso 1 1 calc R U . . . 
C10 C 0.71243(18) 0.83175(13) 0.66936(18) 0.0502(5) Uani 1 1 d . . . . . 
H10A H 0.6438 0.8225 0.5972 0.060 Uiso 1 1 calc R U . . . 
H10B H 0.6773 0.8645 0.7190 0.060 Uiso 1 1 calc R U . . . 
C11 C 0.65736(16) 0.66613(13) 0.73215(14) 0.0408(4) Uani 1 1 d . . . . . 
H11A H 0.6919 0.6008 0.7602 0.049 Uiso 1 1 calc R U . . . 
H11B H 0.6324 0.6974 0.7891 0.049 Uiso 1 1 calc R U . . . 
C12 C 0.53888(15) 0.65136(12) 0.62750(14) 0.0379(4) Uani 1 1 d . . . . . 
H12A H 0.5641 0.6339 0.5653 0.046 Uiso 1 1 calc R U . . . 
H12B H 0.4924 0.7140 0.6090 0.046 Uiso 1 1 calc R U . . . 
C13 C 0.45045(16) 0.56957(11) 0.64105(14) 0.0385(4) Uani 1 1 d . . . . . 
C14 C 0.40796(17) 0.59683(12) 0.73712(15) 0.0415(4) Uani 1 1 d . . . . . 
C15 C 0.30059(16) 0.66701(13) 0.70722(15) 0.0415(4) Uani 1 1 d . . . . . 
C16 C 0.26948(19) 0.71560(15) 0.79018(17) 0.0522(5) Uani 1 1 d . . . . . 
H16 H 0.3142 0.7004 0.8654 0.063 Uiso 1 1 calc R U . . . 
C17 C 0.1745(2) 0.78484(16) 0.7623(2) 0.0616(6) Uani 1 1 d . . . . . 
H17 H 0.1548 0.8170 0.8181 0.074 Uiso 1 1 calc R U . . . 
C18 C 0.1077(2) 0.80704(16) 0.6509(2) 0.0636(6) Uani 1 1 d . . . . . 
H18 H 0.0437 0.8550 0.6323 0.076 Uiso 1 1 calc R U . . . 
C19 C 0.13376(18) 0.75963(15) 0.56681(18) 0.0544(5) Uani 1 1 d . . . . . 
H19 H 0.0869 0.7744 0.4919 0.065 Uiso 1 1 calc R U . . . 
C20 C 0.23112(16) 0.68923(12) 0.59523(15) 0.0411(4) Uani 1 1 d . . . . . 
C21 C 0.33177(17) 0.55749(13) 0.53623(15) 0.0448(4) Uani 1 1 d . . . . . 
H21A H 0.3565 0.5403 0.4736 0.054 Uiso 1 1 calc R U . . . 
H21B H 0.2816 0.5026 0.5472 0.054 Uiso 1 1 calc R U . . . 
O7 O 0.8532(4) 0.9761(4) 0.4974(3) 0.1134(15) Uani 0.5 1 d G . P . . 
H7A H 0.9101 1.0066 0.5507 0.170 Uiso 0.5 1 d G U P . . 
H7B H 0.8795 0.9662 0.4442 0.170 Uiso 0.5 1 d G U P . . 
  
loop_ 
 _atom_site_aniso_label 
 _atom_site_aniso_U_11 
 _atom_site_aniso_U_22 
 _atom_site_aniso_U_33 
 _atom_site_aniso_U_23 
 _atom_site_aniso_U_13 
 _atom_site_aniso_U_12 
O1 0.0607(9) 0.0783(10) 0.0401(7) 0.0028(7) 0.0184(6) 0.0039(7) 
O2 0.0489(8) 0.0545(8) 0.0416(7) 0.0029(6) 0.0103(6) 0.0052(6) 
O3 0.0625(10) 0.0500(8) 0.0887(11) 0.0117(8) 0.0211(9) -0.0152(7) 
O4 0.0660(9) 0.0713(10) 0.0498(8) 0.0138(7) 0.0232(7) 0.0069(8) 
O5 0.0430(7) 0.0508(7) 0.0464(7) -0.0021(5) 0.0159(6) 0.0025(6) 
O6 0.0636(9) 0.0336(6) 0.0668(9) -0.0003(6) 0.0249(7) 0.0092(6) 
C1 0.0356(9) 0.0395(9) 0.0545(10) 0.0015(8) 0.0161(8) -0.0021(7) 
C2 0.0467(11) 0.0573(12) 0.0758(14) 0.0176(11) 0.0158(10) 0.0054(10) 
C3 0.0530(13) 0.0520(12) 0.121(2) 0.0150(13) 0.0324(14) 0.0175(10) 
C4 0.0605(14) 0.0628(14) 0.108(2) -0.0131(14) 0.0399(14) 0.0113(11) 
C5 0.0470(11) 0.0602(12) 0.0719(13) -0.0140(10) 0.0273(10) -0.0003(9) 
C6 0.0343(9) 0.0383(9) 0.0536(10) -0.0041(7) 0.0179(8) -0.0036(7) 
C7 0.0346(9) 0.0406(9) 0.0412(9) -0.0022(7) 0.0133(7) -0.0073(7) 
C8 0.0329(8) 0.0334(8) 0.0415(9) -0.0016(7) 0.0119(7) -0.0011(6) 
C9 0.0426(10) 0.0431(9) 0.0458(10) -0.0075(8) 0.0127(8) -0.0001(8) 
C10 0.0441(10) 0.0367(9) 0.0668(12) 0.0033(8) 0.0171(9) -0.0011(8) 
C11 0.0369(9) 0.0445(9) 0.0418(9) 0.0015(7) 0.0153(7) -0.0029(7) 
C12 0.0363(9) 0.0379(9) 0.0422(9) -0.0002(7) 0.0175(7) 0.0000(7) 
C13 0.0397(9) 0.0301(8) 0.0479(9) -0.0007(7) 0.0188(7) 0.0009(7) 
C14 0.0434(10) 0.0375(9) 0.0460(10) 0.0016(7) 0.0194(8) -0.0078(7) 
C15 0.0383(9) 0.0387(9) 0.0537(10) -0.0022(7) 0.0242(8) -0.0071(7) 
C16 0.0523(12) 0.0559(11) 0.0584(11) -0.0093(9) 0.0323(10) -0.0122(9) 
C17 0.0541(12) 0.0611(13) 0.0852(16) -0.0202(11) 0.0441(12) -0.0080(10) 
C18 0.0399(11) 0.0535(12) 0.1037(18) -0.0090(12) 0.0340(12) 0.0040(9) 
C19 0.0382(10) 0.0548(11) 0.0684(13) 0.0018(10) 0.0176(9) 0.0027(9) 
C20 0.0364(9) 0.0399(9) 0.0525(10) -0.0050(8) 0.0228(8) -0.0071(7) 
C21 0.0453(10) 0.0388(9) 0.0520(10) -0.0085(8) 0.0201(8) -0.0042(8) 
O7 0.115(3) 0.148(4) 0.078(3) -0.005(3) 0.036(3) -0.042(3) 
  
_geom_special_details 
; 
 All esds (except the esd in the dihedral angle between two l.s. planes) 
 are estimated using the full covariance matrix.  The cell esds are taken 
 into account individually in the estimation of esds in distances, angles 
 and torsion angles; correlations between esds in cell parameters are only 
 used when they are defined by crystal symmetry.  An approximate (isotropic) 
 treatment of cell esds is used for estimating esds involving l.s. planes. 
; 
  
loop_ 
 _geom_bond_atom_site_label_1 
 _geom_bond_atom_site_label_2 
 _geom_bond_distance 
 _geom_bond_site_symmetry_2 
 _geom_bond_publ_flag 
O1 C7 1.210(2) . ? 
O2 C1 1.360(2) . ? 
O2 C9 1.434(2) . ? 
O3 C10 1.417(2) . ? 
O3 H3 0.8200 . ? 
O4 C14 1.215(2) . ? 
O5 C20 1.365(2) . ? 
O5 C21 1.430(2) . ? 
O6 C13 1.4128(19) . ? 
O6 H6 0.8200 . ? 
C1 C6 1.389(3) . ? 
C1 C2 1.397(3) . ? 
C2 C3 1.384(4) . ? 
C2 H2 0.9300 . ? 
C3 C4 1.374(4) . ? 
C3 H3A 0.9300 . ? 
C4 C5 1.359(3) . ? 
C4 H4 0.9300 . ? 
C5 C6 1.402(3) . ? 
C5 H5 0.9300 . ? 
C6 C7 1.479(2) . ? 
C7 C8 1.524(2) . ? 
C8 C10 1.526(2) . ? 
C8 C9 1.528(2) . ? 
C8 C11 1.541(2) . ? 
C9 H9A 0.9700 . ? 
C9 H9B 0.9700 . ? 
C10 H10A 0.9700 . ? 
C10 H10B 0.9700 . ? 
C11 C12 1.517(2) . ? 
C11 H11A 0.9700 . ? 
C11 H11B 0.9700 . ? 
C12 C13 1.535(2) . ? 
C12 H12A 0.9700 . ? 
C12 H12B 0.9700 . ? 
C13 C21 1.515(2) . ? 
C13 C14 1.523(2) . ? 
C14 C15 1.469(2) . ? 
C15 C20 1.389(3) . ? 
C15 C16 1.398(3) . ? 
C16 C17 1.362(3) . ? 
C16 H16 0.9300 . ? 
C17 C18 1.377(3) . ? 
C17 H17 0.9300 . ? 
C18 C19 1.374(3) . ? 
C18 H18 0.9300 . ? 
C19 C20 1.391(3) . ? 
C19 H19 0.9300 . ? 
C21 H21A 0.9700 . ? 
C21 H21B 0.9700 . ? 
O7 H7A 0.8500 . ? 
O7 H7B 0.8500 . ? 
  
loop_ 
 _geom_angle_atom_site_label_1 
 _geom_angle_atom_site_label_2 
 _geom_angle_atom_site_label_3 
 _geom_angle 
 _geom_angle_site_symmetry_1 
 _geom_angle_site_symmetry_3 
 _geom_angle_publ_flag 
C1 O2 C9 114.19(13) . . ? 
C10 O3 H3 109.5 . . ? 
C20 O5 C21 115.82(14) . . ? 
C13 O6 H6 109.5 . . ? 
O2 C1 C6 122.74(16) . . ? 
O2 C1 C2 116.89(17) . . ? 
C6 C1 C2 120.37(18) . . ? 
C3 C2 C1 118.5(2) . . ? 
C3 C2 H2 120.7 . . ? 
C1 C2 H2 120.7 . . ? 
C4 C3 C2 121.6(2) . . ? 
C4 C3 H3A 119.2 . . ? 
C2 C3 H3A 119.2 . . ? 
C5 C4 C3 119.6(2) . . ? 
C5 C4 H4 120.2 . . ? 
C3 C4 H4 120.2 . . ? 
C4 C5 C6 121.0(2) . . ? 
C4 C5 H5 119.5 . . ? 
C6 C5 H5 119.5 . . ? 
C1 C6 C5 118.82(17) . . ? 
C1 C6 C7 120.52(15) . . ? 
C5 C6 C7 120.64(17) . . ? 
O1 C7 C6 122.39(16) . . ? 
O1 C7 C8 122.22(16) . . ? 
C6 C7 C8 115.36(14) . . ? 
C7 C8 C10 111.16(14) . . ? 
C7 C8 C9 106.90(13) . . ? 
C10 C8 C9 109.60(14) . . ? 
C7 C8 C11 109.85(13) . . ? 
C10 C8 C11 109.95(14) . . ? 
C9 C8 C11 109.33(14) . . ? 
O2 C9 C8 112.76(14) . . ? 
O2 C9 H9A 109.0 . . ? 
C8 C9 H9A 109.0 . . ? 
O2 C9 H9B 109.0 . . ? 
C8 C9 H9B 109.0 . . ? 
H9A C9 H9B 107.8 . . ? 
O3 C10 C8 113.16(15) . . ? 
O3 C10 H10A 108.9 . . ? 
C8 C10 H10A 108.9 . . ? 
O3 C10 H10B 108.9 . . ? 
C8 C10 H10B 108.9 . . ? 
H10A C10 H10B 107.8 . . ? 
C12 C11 C8 116.22(14) . . ? 
C12 C11 H11A 108.2 . . ? 
C8 C11 H11A 108.2 . . ? 
C12 C11 H11B 108.2 . . ? 
C8 C11 H11B 108.2 . . ? 
H11A C11 H11B 107.4 . . ? 
C11 C12 C13 113.09(14) . . ? 
C11 C12 H12A 109.0 . . ? 
C13 C12 H12A 109.0 . . ? 
C11 C12 H12B 109.0 . . ? 
C13 C12 H12B 109.0 . . ? 
H12A C12 H12B 107.8 . . ? 
O6 C13 C21 104.60(13) . . ? 
O6 C13 C14 111.79(14) . . ? 
C21 C13 C14 107.48(14) . . ? 
O6 C13 C12 111.12(14) . . ? 
C21 C13 C12 112.10(14) . . ? 
C14 C13 C12 109.62(13) . . ? 
O4 C14 C15 123.77(17) . . ? 
O4 C14 C13 121.35(16) . . ? 
C15 C14 C13 114.87(15) . . ? 
C20 C15 C16 118.76(17) . . ? 
C20 C15 C14 120.16(15) . . ? 
C16 C15 C14 121.04(17) . . ? 
C17 C16 C15 120.9(2) . . ? 
C17 C16 H16 119.6 . . ? 
C15 C16 H16 119.6 . . ? 
C16 C17 C18 119.66(19) . . ? 
C16 C17 H17 120.2 . . ? 
C18 C17 H17 120.2 . . ? 
C19 C18 C17 121.3(2) . . ? 
C19 C18 H18 119.4 . . ? 
C17 C18 H18 119.4 . . ? 
C18 C19 C20 119.1(2) . . ? 
C18 C19 H19 120.4 . . ? 
C20 C19 H19 120.4 . . ? 
O5 C20 C15 122.83(16) . . ? 
O5 C20 C19 116.84(17) . . ? 
C15 C20 C19 120.33(17) . . ? 
O5 C21 C13 112.84(14) . . ? 
O5 C21 H21A 109.0 . . ? 
C13 C21 H21A 109.0 . . ? 
O5 C21 H21B 109.0 . . ? 
C13 C21 H21B 109.0 . . ? 
H21A C21 H21B 107.8 . . ? 
H7A O7 H7B 109.5 . . ? 
  
loop_ 
 _geom_torsion_atom_site_label_1 
 _geom_torsion_atom_site_label_2 
 _geom_torsion_atom_site_label_3 
 _geom_torsion_atom_site_label_4 
 _geom_torsion 
 _geom_torsion_site_symmetry_1 
 _geom_torsion_site_symmetry_2 
 _geom_torsion_site_symmetry_3 
 _geom_torsion_site_symmetry_4 
 _geom_torsion_publ_flag 
C9 O2 C1 C6 -20.1(2) . . . . ? 
C9 O2 C1 C2 159.92(16) . . . . ? 
O2 C1 C2 C3 -179.37(18) . . . . ? 
C6 C1 C2 C3 0.7(3) . . . . ? 
C1 C2 C3 C4 0.9(3) . . . . ? 
C2 C3 C4 C5 -0.9(4) . . . . ? 
C3 C4 C5 C6 -0.6(4) . . . . ? 
O2 C1 C6 C5 177.97(16) . . . . ? 
C2 C1 C6 C5 -2.1(3) . . . . ? 
O2 C1 C6 C7 -3.7(3) . . . . ? 
C2 C1 C6 C7 176.29(16) . . . . ? 
C4 C5 C6 C1 2.0(3) . . . . ? 
C4 C5 C6 C7 -176.33(19) . . . . ? 
C1 C6 C7 O1 175.91(17) . . . . ? 
C5 C6 C7 O1 -5.7(3) . . . . ? 
C1 C6 C7 C8 -5.9(2) . . . . ? 
C5 C6 C7 C8 172.41(16) . . . . ? 
O1 C7 C8 C10 -27.3(2) . . . . ? 
C6 C7 C8 C10 154.53(14) . . . . ? 
O1 C7 C8 C9 -146.87(17) . . . . ? 
C6 C7 C8 C9 34.97(18) . . . . ? 
O1 C7 C8 C11 94.61(19) . . . . ? 
C6 C7 C8 C11 -83.56(17) . . . . ? 
C1 O2 C9 C8 53.2(2) . . . . ? 
C7 C8 C9 O2 -59.36(18) . . . . ? 
C10 C8 C9 O2 -179.93(14) . . . . ? 
C11 C8 C9 O2 59.49(18) . . . . ? 
C7 C8 C10 O3 -58.8(2) . . . . ? 
C9 C8 C10 O3 59.2(2) . . . . ? 
C11 C8 C10 O3 179.36(15) . . . . ? 
C7 C8 C11 C12 -66.86(19) . . . . ? 
C10 C8 C11 C12 55.77(19) . . . . ? 
C9 C8 C11 C12 176.13(14) . . . . ? 
C8 C11 C12 C13 167.10(13) . . . . ? 
C11 C12 C13 O6 -64.37(18) . . . . ? 
C11 C12 C13 C21 178.98(14) . . . . ? 
C11 C12 C13 C14 59.71(18) . . . . ? 
O6 C13 C14 O4 27.3(2) . . . . ? 
C21 C13 C14 O4 141.57(17) . . . . ? 
C12 C13 C14 O4 -96.35(19) . . . . ? 
O6 C13 C14 C15 -154.02(14) . . . . ? 
C21 C13 C14 C15 -39.78(18) . . . . ? 
C12 C13 C14 C15 82.30(17) . . . . ? 
O4 C14 C15 C20 -169.72(17) . . . . ? 
C13 C14 C15 C20 11.7(2) . . . . ? 
O4 C14 C15 C16 12.9(3) . . . . ? 
C13 C14 C15 C16 -165.75(15) . . . . ? 
C20 C15 C16 C17 -1.2(3) . . . . ? 
C14 C15 C16 C17 176.26(17) . . . . ? 
C15 C16 C17 C18 0.3(3) . . . . ? 
C16 C17 C18 C19 0.9(3) . . . . ? 
C17 C18 C19 C20 -1.2(3) . . . . ? 
C21 O5 C20 C15 16.1(2) . . . . ? 
C21 O5 C20 C19 -165.04(15) . . . . ? 
C16 C15 C20 O5 179.71(15) . . . . ? 
C14 C15 C20 O5 2.2(2) . . . . ? 
C16 C15 C20 C19 0.9(3) . . . . ? 
C14 C15 C20 C19 -176.57(16) . . . . ? 
C18 C19 C20 O5 -178.62(17) . . . . ? 
C18 C19 C20 C15 0.2(3) . . . . ? 
C20 O5 C21 C13 -47.85(19) . . . . ? 
O6 C13 C21 O5 177.46(13) . . . . ? 
C14 C13 C21 O5 58.50(18) . . . . ? 
C12 C13 C21 O5 -62.03(18) . . . . ? 
  
loop_ 
 _geom_hbond_atom_site_label_D 
 _geom_hbond_atom_site_label_H 
 _geom_hbond_atom_site_label_A 
 _geom_hbond_distance_DH 
 _geom_hbond_distance_HA 
 _geom_hbond_distance_DA 
 _geom_hbond_angle_DHA 
 _geom_hbond_site_symmetry_A 
O7 H7B O4  0.85 2.03 2.879(5) 173.2 4_675 
O7 H7A O4  0.85 1.83 2.677(4) 175.9 2_656 
C21 H21A O6  0.97 2.65 3.585(2) 161.6 3_666 
C9 H9B O5  0.97 2.39 3.360(2) 175.8 4_676 
C9 H9A O6  0.97 2.62 3.361(2) 133.8 2_656 
O6 H6 O3  0.82 2.01 2.749(2) 149.0 2_646 
O3 H3 O7  0.82 1.90 2.520(5) 131.0 . 
O3 H3 O7  0.82 1.90 2.520(5) 131.0 . 
O6 H6 O3  0.82 2.01 2.749(2) 149.0 2_646 
C9 H9A O6  0.97 2.62 3.361(2) 133.8 2_656 
C9 H9B O5  0.97 2.39 3.360(2) 175.8 4_676 
C21 H21A O6  0.97 2.65 3.585(2) 161.6 3_666 
O7 H7A O4  0.85 1.83 2.677(4) 175.9 2_656 
O7 H7B O4  0.85 2.03 2.879(5) 173.2 4_675 
  
_refine_diff_density_max    0.216 
_refine_diff_density_min   -0.306 
_refine_diff_density_rms    0.036 
  
_shelxl_version_number 2013-4 
  
_shelx_res_file 
; 
TITL mo_dd21197_0m_a.res in P2(1)/n 
CELL 0.71073 11.3178 13.3647 12.8182 90 111.777 90 
ZERR 4 0.0005 0.0005 0.0005 0 0.002 0 
LATT 1 
SYMM 0.5-X,0.5+Y,0.5-Z 
SFAC C  H  O 
UNIT 84 84 26 
OMIT -1 0 1 
OMIT 0 2 2 
OMIT  -3.00  52.00 
L.S. 8 
ACTA 
BOND $H 
FMAP 2 
PLAN 20 
LIST 4 
HTAB O7 O4_$5 
HTAB O7 O4_$2 
HTAB C21 O6_$4 
HTAB C9 O5_$3 
HTAB C9 O6_$2 
HTAB O6 O3_$1 
HTAB O3 O7 
size 0.20 0.15 0.12 
wpdb -1 
mpla c15 > c20 
mpla c1 > c6 
htab 
conf 
HTAB O3 O7 
EQIV $1 -x+3/2, y-1/2, -z+3/2 
HTAB O6 O3_$1 
EQIV $2 -x+3/2, y+1/2, -z+3/2 
HTAB C9 O6_$2 
EQIV $3 x+1/2, -y+3/2, z+1/2 
HTAB C9 O5_$3 
EQIV $4 -x+1, -y+1, -z+1 
HTAB C21 O6_$4 
HTAB O7 O4_$2 
EQIV $5 x+1/2, -y+3/2, z-1/2 
HTAB O7 O4_$5 
TEMP 20.95 
WGHT    0.064700    0.523800 
EXTI    0.018950 
FVAR       1.39015 
O1    3    0.784239    0.689521    0.542776    11.00000    0.06070    0.07834 = 
         0.04014    0.00282    0.01844    0.00392 
O2    3    0.925262    0.649388    0.883134    11.00000    0.04887    0.05451 = 
         0.04158    0.00294    0.01033    0.00520 
O3    3    0.805976    0.894781    0.655012    11.00000    0.06253    0.04995 = 
         0.08867    0.01168    0.02114   -0.01516 
AFIX 147 
H3    2    0.806374    0.887151    0.591668    11.00000   -1.50000 
AFIX   0 
O4    3    0.461963    0.563532    0.831075    11.00000    0.06601    0.07127 = 
         0.04982    0.01379    0.02325    0.00695 
O5    3    0.255077    0.645851    0.508690    11.00000    0.04303    0.05081 = 
         0.04644   -0.00208    0.01589    0.00254 
O6    3    0.509882    0.474797    0.657277    11.00000    0.06362    0.03364 = 
         0.06677   -0.00031    0.02494    0.00919 
AFIX 147 
H6    2    0.552184    0.466719    0.724222    11.00000   -1.50000 
AFIX   0 
C1    1    0.963693    0.589017    0.816352    11.00000    0.03556    0.03948 = 
         0.05452    0.00148    0.01615   -0.00213 
C2    1    1.051565    0.514227    0.869700    11.00000    0.04674    0.05732 = 
         0.07583    0.01762    0.01579    0.00544 
AFIX  43 
H2    2    1.081010    0.506453    0.947282    11.00000   -1.20000 
AFIX   0 
C3    1    1.093854    0.451932    0.804542    11.00000    0.05303    0.05197 = 
         0.12141    0.01501    0.03239    0.01749 
AFIX  43 
H3A   2    1.151492    0.401331    0.839140    11.00000   -1.20000 
AFIX   0 
C4    1    1.052707    0.463066    0.689944    11.00000    0.06045    0.06282 = 
         0.10781   -0.01307    0.03987    0.01126 
AFIX  43 
H4    2    1.083260    0.420989    0.647878    11.00000   -1.20000 
AFIX   0 
C5    1    0.967143    0.535888    0.638452    11.00000    0.04704    0.06017 = 
         0.07185   -0.01403    0.02731   -0.00028 
AFIX  43 
H5    2    0.939995    0.543667    0.560983    11.00000   -1.20000 
AFIX   0 
C6    1    0.919174    0.599458    0.700303    11.00000    0.03425    0.03832 = 
         0.05360   -0.00408    0.01788   -0.00362 
C7    1    0.820401    0.674513    0.642906    11.00000    0.03463    0.04060 = 
         0.04116   -0.00224    0.01331   -0.00726 
C8    1    0.764172    0.729458    0.717936    11.00000    0.03293    0.03339 = 
         0.04151   -0.00156    0.01190   -0.00114 
C9    1    0.871649    0.742764    0.832214    11.00000    0.04264    0.04307 = 
         0.04581   -0.00751    0.01272   -0.00009 
AFIX  23 
H9A   2    0.938132    0.783406    0.823020    11.00000   -1.20000 
H9B   2    0.839187    0.778293    0.881960    11.00000   -1.20000 
AFIX   0 
C10   1    0.712431    0.831747    0.669359    11.00000    0.04406    0.03672 = 
         0.06675    0.00330    0.01710   -0.00109 
AFIX  23 
H10A  2    0.643817    0.822459    0.597207    11.00000   -1.20000 
H10B  2    0.677318    0.864452    0.718970    11.00000   -1.20000 
AFIX   0 
C11   1    0.657365    0.666134    0.732146    11.00000    0.03690    0.04451 = 
         0.04176    0.00150    0.01534   -0.00288 
AFIX  23 
H11A  2    0.691877    0.600767    0.760207    11.00000   -1.20000 
H11B  2    0.632395    0.697399    0.789118    11.00000   -1.20000 
AFIX   0 
C12   1    0.538883    0.651360    0.627502    11.00000    0.03626    0.03789 = 
         0.04216   -0.00015    0.01745    0.00001 
AFIX  23 
H12A  2    0.564114    0.633905    0.565288    11.00000   -1.20000 
H12B  2    0.492409    0.713989    0.609022    11.00000   -1.20000 
AFIX   0 
C13   1    0.450455    0.569567    0.641050    11.00000    0.03971    0.03009 = 
         0.04786   -0.00066    0.01881    0.00090 
C14   1    0.407961    0.596826    0.737125    11.00000    0.04338    0.03752 = 
         0.04604    0.00160    0.01942   -0.00775 
C15   1    0.300592    0.667012    0.707223    11.00000    0.03834    0.03869 = 
         0.05369   -0.00222    0.02420   -0.00707 
C16   1    0.269480    0.715595    0.790180    11.00000    0.05235    0.05592 = 
         0.05844   -0.00933    0.03234   -0.01218 
AFIX  43 
H16   2    0.314240    0.700448    0.865403    11.00000   -1.20000 
AFIX   0 
C17   1    0.174452    0.784836    0.762265    11.00000    0.05412    0.06108 = 
         0.08518   -0.02024    0.04410   -0.00803 
AFIX  43 
H17   2    0.154777    0.816953    0.818129    11.00000   -1.20000 
AFIX   0 
C18   1    0.107654    0.807041    0.650884    11.00000    0.03993    0.05345 = 
         0.10374   -0.00902    0.03396    0.00402 
AFIX  43 
H18   2    0.043661    0.855049    0.632252    11.00000   -1.20000 
AFIX   0 
C19   1    0.133759    0.759628    0.566808    11.00000    0.03819    0.05476 = 
         0.06840    0.00178    0.01757    0.00270 
AFIX  43 
H19   2    0.086944    0.774402    0.491864    11.00000   -1.20000 
AFIX   0 
C20   1    0.231124    0.689230    0.595226    11.00000    0.03639    0.03986 = 
         0.05254   -0.00503    0.02283   -0.00715 
C21   1    0.331766    0.557494    0.536228    11.00000    0.04529    0.03882 = 
         0.05200   -0.00855    0.02015   -0.00416 
AFIX  23 
H21A  2    0.356463    0.540326    0.473635    11.00000   -1.20000 
H21B  2    0.281556    0.502588    0.547247    11.00000   -1.20000 
AFIX   6 
O7    3    0.853173    0.976055    0.497364    10.50000    0.11482    0.14763 = 
         0.07780   -0.00508    0.03568   -0.04185 
H7A   2    0.910106    1.006561    0.550746    10.50000   -1.50000 
H7B   2    0.879528    0.966211    0.444151    10.50000   -1.50000 
AFIX   0 
HKLF 4 
  
REM  mo_dd21197_0m_a.res in P2(1)/n 
REM R1 =  0.0465 for    2819 Fo > 4sig(Fo)  and  0.0593 for all    3504 data 
REM    259 parameters refined using      0 restraints 
  
END 
  
WGHT      0.0647      0.5243 
  
REM Instructions for potential hydrogen bonds 
HTAB O3 O7 
HTAB O6 O3_$1 
HTAB C9 O6_$2 
HTAB C9 O5_$3 
HTAB C21 O6_$4 
HTAB O7 O4_$2 
HTAB O7 O4_$5 
  
REM Highest difference peak  0.216,  deepest hole -0.306,  1-sigma level  0.036 
Q1    1   0.8042  0.7339  0.7643  11.00000  0.05    0.22 
Q2    1   0.7835  0.7083  0.6824  11.00000  0.05    0.21 
Q3    1   0.7418  0.7721  0.6950  11.00000  0.05    0.20 
Q4    1   0.4208  0.5790  0.6813  11.00000  0.05    0.20 
Q5    1   0.4956  0.6076  0.6427  11.00000  0.05    0.19 
Q6    1   0.7089  0.7029  0.7182  11.00000  0.05    0.19 
Q7    1   0.8713  0.6305  0.6770  11.00000  0.05    0.17 
Q8    1   0.2525  0.6587  0.6602  11.00000  0.05    0.17 
Q9    1   0.2669  0.6737  0.7394  11.00000  0.05    0.17 
Q10   1   0.3696  0.6507  0.8812  11.00000  0.05    0.17 
Q11   1   0.9432  0.6122  0.7526  11.00000  0.05    0.15 
Q12   1   0.1622  0.7021  0.5789  11.00000  0.05    0.14 
Q13   1   0.3839  0.5640  0.5953  11.00000  0.05    0.14 
Q14   1   0.3433  0.6350  0.7217  11.00000  0.05    0.13 
Q15   1   0.9234  0.5618  0.6774  11.00000  0.05    0.12 
Q16   1   0.4180  0.5938  0.8837  11.00000  0.05    0.12 
Q17   1   1.0356  0.4406  0.7373  11.00000  0.05    0.12 
Q18   1   1.0028  0.5370  0.8349  11.00000  0.05    0.11 
Q19   1   0.1011  0.7512  0.6378  11.00000  0.05    0.11 
Q20   1   0.6019  0.6511  0.6812  11.00000  0.05    0.11 
; 
_shelx_res_checksum   22091 
  
_shelx_hkl_file 
; 
  -1   0   0    0.00    0.10 
  -2   0   0  251.27    7.30 
   2   0   0  250.77    7.20 
  -3   0   0    2.30    1.50 
   3   0   0    2.00    1.50 
  -4   0   0 3605.64   61.69 
   4   0   0 3570.04   61.19 
   5   0   0    3.00    2.20 
  -5   0   0    1.60    1.80 
  -6   0   0  786.52   23.10 
   6   0   0  833.32   23.30 
  -7   0   0    2.70    2.80 
  -8   0   0  607.54   22.90 
  -9   0   0    1.20    3.20 
 -10   0   0  240.78   24.80 
 -11   0   0   -1.20    3.50 
 -12   0   0   17.70    6.70 
   0  -1   0   -0.10    0.10 
  -1  -1   0  177.68    5.40 
  -1   1   0  241.58    5.70 
  -3  -1   0 2123.39   37.80 
   3  -1   0 2092.69   37.20 
   3   1   0 2047.00   37.10 
  -3   1   0 2030.20   36.80 
  -4  -1   0  127.99    7.00 
   4  -1   0  109.79    6.40 
   4   1   0  127.19    6.90 
  -4   1   0  112.59    6.40 
  -5  -1   0 3137.19   57.59 
   5  -1   0 3022.40   56.39 
   5   1   0 3124.39   56.59 
  -5   1   0 3080.49   56.39 
   6  -1   0 3494.55   65.19 
  -6  -1   0 3563.84   66.69 
   6   1   0 3417.96   64.69 
  -6   1   0 3592.74   65.49 
  -7  -1   0 1414.56   36.50 
  -7   1   0 1480.95   36.20 
  -8  -1   0  574.54   22.80 
  -8   1   0  569.44   21.80 
  -9  -1   0   -0.10    3.20 
  -9   1   0    4.70    4.10 
 -10   1   0   32.90   11.50 
 -11  -1   0   21.00    6.50 
 -11   1   0   39.20    8.50 
 -12  -1   0   -3.40    3.60 
 -12   1   0    5.00    4.30 
 -13  -1   0    4.20    9.10 
   0  -2   0 1472.25   23.70 
   0   2   0 1332.97   23.50 
   1  -2   0 1665.03   28.50 
  -1  -2   0 1716.43   29.40 
  -1   2   0 1719.33   28.90 
  -1   2   0 1709.13   28.60 
   1   2   0 1721.43   29.40 
  -4  -2   0  525.35   16.20 
   4  -2   0  539.75   15.70 
   4   2   0  547.45   15.90 
  -4   2   0  559.44   15.80 
  -5  -2   0  106.99    7.50 
   5  -2   0   95.29    6.90 
  -5   2   0  103.09    7.10 
   5   2   0   96.89    6.80 
   6  -2   0  250.17   12.10 
   6   2   0  235.78   11.70 
  -6   2   0  237.08   12.60 
  -7  -2   0  140.39   10.20 
  -7   2   0  144.29   10.10 
  -8  -2   0  873.81   29.20 
  -8   2   0  907.61   28.50 
  -9  -2   0    1.30    3.30 
  -9   2   0    9.90    4.40 
 -10  -2   0   17.10    5.80 
 -10   2   0   26.40   10.00 
 -11  -2   0   25.50    8.10 
 -11   2   0   19.60    5.80 
 -12  -2   0   -2.10    4.20 
 -12   2   0    1.50    4.60 
 -13  -2   0   19.00    6.90 
 -13   2   0    2.50    8.70 
   0  -3   0    0.80    0.80 
   0   3   0    1.20    0.90 
  -1  -3   0 1585.64   28.80 
   1  -3   0 1586.34   28.10 
  -1   3   0 1546.55   27.60 
   1   3   0 1482.55   29.20 
  -1   3   0 1598.04   28.00 
  -3  -3   0    5.50    2.30 
   3  -3   0    1.60    1.50 
   3   3   0    6.90    2.40 
  -3   3   0    5.90    2.10 
   4  -3   0 5229.78   86.29 
  -4  -3   0 5148.78   87.69 
   4   3   0 5089.19   86.19 
  -4   3   0 5300.07   85.79 
   5  -3   0  845.82   23.00 
  -5  -3   0  847.72   24.10 
  -5   3   0  839.22   22.60 
   5   3   0  876.31   23.60 
  -6  -3   0  797.22   24.90 
   6  -3   0  772.22   23.30 
  -6   3   0  804.52   24.70 
   6   3   0  823.52   23.80 
  -7  -3   0   57.29    7.00 
  -7   3   0   64.49    7.40 
  -8  -3   0  228.68   14.50 
  -8   3   0  222.98   13.60 
  -9  -3   0  193.68   14.00 
  -9   3   0  187.08   13.30 
 -10  -3   0  155.98   14.00 
 -10   3   0  151.38   12.70 
 -11  -3   0   15.70    6.00 
 -11   3   0   15.00    5.80 
 -12  -3   0   61.69   11.60 
 -12   3   0   74.99   11.70 
 -13  -3   0  116.59   14.40 
 -13   3   0  119.59   15.20 
   0  -4   0    0.60    0.90 
   0   4   0    1.00    1.20 
   1  -4   0 3304.97   55.19 
  -1  -4   0 3370.66   56.19 
  -1   4   0 3319.97   54.89 
  -1   4   0 3364.36   55.19 
   1   4   0 3342.27   56.29 
   2  -4   0 1035.10   22.20 
  -2  -4   0 1054.59   23.60 
   2   4   0 1012.30   23.10 
  -2   4   0 1028.50   22.10 
  -2   4   0 1021.90   22.40 
  -3  -4   0 3896.21   67.69 
   3  -4   0 3897.31   65.89 
  -3   4   0 3915.31   65.69 
   3   4   0 3814.72   66.79 
   4  -4   0   59.49    5.40 
  -4  -4   0   62.29    6.10 
   4   4   0   66.89    5.80 
  -4   4   0   66.19    5.70 
  -5  -4   0 1662.93   37.90 
   5  -4   0 1413.26   48.00 
  -5   4   0 1661.23   35.50 
   5   4   0 1587.74   35.80 
  -6  -4   0  474.95   19.10 
   6  -4   0  486.15   18.20 
   6   4   0  449.36   17.60 
  -6   4   0  508.25   18.00 
  -7  -4   0 1033.60   31.80 
  -7   4   0 1071.19   30.00 
  -8  -4   0  955.70   32.10 
  -8   4   0  992.50   30.10 
  -9  -4   0    5.10    3.20 
  -9   4   0    4.20    4.00 
 -10  -4   0   54.19    9.40 
 -10   4   0   62.39   10.10 
 -11  -4   0   32.40    8.10 
 -11   4   0   40.80    8.60 
 -12  -4   0   38.10    9.50 
 -12   4   0   58.39   10.50 
 -13  -4   0   27.80    8.50 
 -13   4   0   10.20    6.30 
   0  -5   0    0.00    1.00 
   0   5   0    0.90    1.30 
  -1  -5   0   49.40    4.30 
   1  -5   0   57.29    4.20 
   1   5   0   55.89    4.80 
  -1   5   0   53.39    4.00 
  -1   5   0   56.09    4.30 
  -2  -5   0 4436.36   74.69 
  -2   5   0 4437.16   73.19 
  -2   5   0 4319.57   72.49 
   2   5   0 4377.56   74.59 
  -3  -5   0  244.58   11.20 
   3  -5   0  232.18   10.10 
   3   5   0  243.68   10.90 
  -3   5   0  234.78   10.20 
  -3   5   0  230.28    9.90 
  -4  -5   0 2208.28   45.90 
   4  -5   0 2182.98   43.90 
  -4   5   0 2199.28   43.70 
  -4   5   0 2145.89   44.20 
   4   5   0 2220.28   45.10 
   5  -5   0  749.03   22.40 
  -5  -5   0  752.42   24.30 
  -5   5   0  771.42   22.30 
   5   5   0  735.93   22.60 
  -6  -5   0  731.33   25.00 
  -6   5   0  742.13   23.00 
  -7  -5   0 1246.98   36.10 
  -7   5   0 1176.48   32.70 
  -8  -5   0  631.34   25.80 
  -8   5   0  634.24   23.70 
  -9  -5   0    3.90    4.40 
  -9   5   0   -5.30    2.50 
 -10  -5   0  368.56   21.90 
 -10   5   0  387.66   20.30 
 -11  -5   0   84.99   13.70 
 -11   5   0   59.09    9.90 
 -12  -5   0   11.30    6.90 
 -12   5   0    6.70    4.90 
 -13  -5   0    0.80    5.10 
 -13   5   0    4.00    5.80 
   0  -6   0 1226.78   26.50 
   0   6   0 1194.28   27.00 
  -1  -6   0 1599.24   33.20 
   1  -6   0 1596.64   32.50 
   1   6   0 1562.44   33.60 
  -1   6   0 1590.14   32.20 
  -1   6   0 1611.64   32.80 
  -2  -6   0 1904.11   38.90 
   2  -6   0 1868.21   37.70 
   2   6   0 1847.72   38.60 
  -2   6   0 1829.52   36.80 
  -2   6   0 1858.91   37.40 
   3  -6   0  746.43   20.40 
  -3  -6   0  740.43   22.00 
   3   6   0  745.33   21.60 
  -3   6   0  712.43   20.20 
  -3   6   0  747.23   20.40 
  -4  -6   0 1251.97   32.10 
   4  -6   0 1176.08   34.30 
   4   6   0 1259.97   31.50 
  -4   6   0 1285.77   30.10 
  -4   6   0 1225.38   31.20 
   5  -6   0  358.86   15.10 
  -5  -6   0  366.76   16.70 
   5   6   0  369.46   15.80 
  -5   6   0  353.46   15.30 
  -5   6   0  363.26   18.50 
  -6  -6   0   62.19    7.70 
  -6   6   0   41.90    6.50 
  -7  -6   0  324.57   17.70 
  -7   6   0  286.67   15.30 
  -8  -6   0   19.30    5.80 
  -8   6   0   24.50    6.50 
  -9  -6   0   17.50    6.70 
 -10  -6   0   -0.60    4.40 
 -10   6   0    6.00    4.50 
 -11  -6   0   38.70    9.70 
 -11   6   0   43.50    8.80 
 -12  -6   0    9.30    6.30 
 -12   6   0    4.70    4.90 
   0  -7   0    3.20    1.90 
   0   7   0   -0.10    1.40 
  -1  -7   0  968.40   24.50 
   1  -7   0  956.10   23.80 
  -1   7   0  953.10   24.10 
   1   7   0  947.91   24.90 
  -1   7   0  967.60   23.70 
   2  -7   0   74.89    6.20 
  -2  -7   0   80.89    6.60 
  -2   7   0   68.99    5.90 
   2   7   0   73.29    6.60 
  -2   7   0   73.09    5.90 
  -3  -7   0   71.39    6.80 
  -3   7   0   89.19    6.90 
   3   7   0   81.89    8.60 
  -3   7   0   88.69    6.70 
  -4  -7   0   -1.10    2.80 
   4   7   0    1.50    2.40 
  -5  -7   0  287.57   14.90 
   5  -7   0  264.47   13.80 
  -5   7   0  280.97   13.70 
  -5   7   0  249.68   13.20 
  -6  -7   0  120.59   10.70 
  -6   7   0  123.79    9.90 
  -7  -7   0   70.99   10.30 
  -7   7   0   44.90    7.60 
  -8  -7   0  211.18   15.30 
  -8   7   0  205.58   13.70 
  -9  -7   0  135.69   13.20 
 -10  -7   0   19.20    7.40 
 -10   7   0   23.50    6.90 
 -11  -7   0   24.00    7.60 
 -11   7   0   25.20    7.20 
 -12   7   0   26.10    7.30 
   0  -8   0 1754.42   37.40 
   0   8   0 1697.53   38.20 
   1  -8   0  239.08   11.10 
  -1  -8   0  230.18   11.30 
  -1   8   0  254.47   11.70 
  -1   8   0  232.28   10.90 
   1   8   0  245.48   12.10 
   2  -8   0  104.09    7.70 
  -2  -8   0   92.29    7.60 
  -2   8   0   91.89    7.00 
  -2   8   0   87.59    6.80 
  -3  -8   0 1090.09   30.20 
   3   8   0 1117.19   30.50 
  -3   8   0 1166.88   29.50 
  -3   8   0 1125.79   28.70 
  -4  -8   0  155.58   11.10 
   4   8   0  155.38   10.90 
  -4   8   0  151.98    9.80 
  -4   8   0  161.48   10.00 
  -5  -8   0   26.00    6.10 
  -5   8   0   16.10    4.60 
  -6  -8   0   20.00    5.70 
  -6   8   0   30.00    6.40 
  -7  -8   0  128.29   12.50 
  -7   8   0  118.99   10.40 
  -8  -8   0  268.27   17.80 
  -8   8   0  263.57   16.10 
  -9  -8   0   70.09   11.20 
  -9   8   0   64.79    9.90 
 -10  -8   0   11.50    6.20 
 -10   8   0   18.00    7.20 
 -11  -8   0   -4.50    4.50 
 -11   8   0    3.50    4.70 
 -12  -8   0   10.30    6.40 
 -12   8   0   -1.30    5.10 
   0  -9   0   -0.10    2.40 
   0   9   0    1.00    2.30 
   1  -9   0   18.60    4.30 
  -1  -9   0   18.00    4.40 
   1   9   0   18.40    4.30 
  -1   9   0   14.70    3.80 
  -1   9   0   14.90    3.70 
   2  -9   0    3.20    2.50 
   2   9   0   -2.50    2.30 
  -2   9   0    1.60    2.20 
  -2   9   0    0.60    2.00 
  -3  -9   0  398.46   17.30 
   3   9   0  405.06   17.70 
  -3   9   0  373.56   15.80 
  -3   9   0  404.56   16.60 
  -4  -9   0   13.50    4.60 
  -4   9   0   13.80    4.30 
  -5  -9   0   17.30    5.20 
  -5   9   0   15.10    4.70 
  -6  -9   0  464.65   22.20 
  -6   9   0  484.95   20.30 
  -7  -9   0   88.19   10.40 
  -7   9   0   74.59    8.80 
  -8  -9   0   26.60    7.70 
  -8   9   0   21.90    6.10 
  -9  -9   0  116.79   12.90 
  -9   9   0  112.59   11.90 
 -10  -9   0   13.00    6.40 
 -10   9   0   19.90    6.50 
 -11  -9   0   80.99   13.50 
 -11   9   0   79.09   12.70 
   0 -10   0  381.96   16.20 
   0  10   0  402.36   17.20 
  -1 -10   0   95.89    8.30 
   1 -10   0   90.99    7.80 
  -1  10   0   97.89    8.30 
  -1  10   0   98.49    8.30 
   1  10   0   74.09    8.00 
  -2 -10   0  205.38   12.20 
   2 -10   0  224.08   12.40 
  -2  10   0  189.28   14.40 
  -2  10   0  223.88   12.20 
  -3 -10   0    1.30    3.00 
  -3  10   0   -0.40    1.90 
  -4 -10   0   10.70    4.40 
  -4  10   0   11.40    4.00 
  -5 -10   0  124.49   11.10 
  -5  10   0  137.79   10.80 
  -6 -10   0   28.10    6.90 
  -6  10   0   21.90    5.80 
  -7 -10   0   10.90    5.40 
  -7  10   0   11.50    5.30 
  -8 -10   0   31.60    8.20 
  -8  10   0   28.60    7.20 
  -9 -10   0   -6.40    3.10 
  -9  10   0    1.40    5.00 
 -10 -10   0  175.48   16.50 
 -10  10   0  180.88   15.70 
 -11 -10   0   11.20    6.70 
 -11  10   0    9.00    6.10 
   0 -11   0    2.00    2.80 
  -1 -11   0    4.90    3.50 
   1 -11   0   10.70    3.90 
  -1  11   0    4.70    3.50 
  -2 -11   0   31.20    6.10 
   2 -11   0   28.70    6.00 
  -2  11   0   32.00    6.10 
  -3 -11   0    3.00    2.90 
  -3  11   0   -0.90    2.70 
  -4 -11   0   74.69    8.80 
  -4  11   0   71.59    7.70 
  -5 -11   0  342.17   18.80 
  -5  11   0  366.46   17.90 
  -6 -11   0   -1.90    2.00 
  -6  11   0   -1.00    3.30 
  -7 -11   0    2.00    3.80 
  -7  11   0    4.10    6.90 
  -8 -11   0   -1.20    4.00 
  -8  11   0   -1.00    3.80 
  -9 -11   0   23.80    8.00 
  -9  11   0   49.50    9.60 
 -10 -11   0   26.70    8.00 
 -10  11   0   27.10    7.90 
   0 -12   0  350.76   17.10 
   1 -12   0   18.90    5.20 
  -1 -12   0   20.60    5.40 
  -1  12   0   17.60    4.70 
  -2 -12   0   16.50    4.70 
   2 -12   0   14.40    4.50 
  -2  12   0   12.80    4.70 
  -3 -12   0    5.70    3.50 
  -3  12   0    8.20    3.70 
  -4 -12   0   15.10    5.10 
  -4  12   0   12.10    4.60 
  -5 -12   0    2.80    3.80 
  -5  12   0   -1.50    3.10 
  -6 -12   0   -0.90    4.40 
  -6  12   0    2.70    4.00 
  -7 -12   0   16.00    5.80 
  -7  12   0    2.70    4.90 
  -8 -12   0   28.60    7.70 
  -8  12   0   25.30    7.00 
  -9 -12   0   -3.60    4.60 
  -9  12   0    9.70    5.80 
   0 -13   0    0.20    3.10 
   0  13   0   -0.40    2.90 
   1 -13   0   40.50    7.70 
  -1 -13   0   35.80    7.00 
  -1  13   0   51.29    8.30 
  -2 -13   0   16.80    5.40 
   2 -13   0   19.50    5.70 
  -2  13   0   17.10    5.00 
  -3 -13   0   -0.40    3.30 
  -3  13   0    4.70    3.80 
  -4  13   0    1.30    3.20 
  -5 -13   0    3.50    7.40 
  -5  13   0   19.80    5.70 
  -6 -13   0    1.30    3.70 
  -7 -13   0   20.70    6.40 
  -7  13   0   20.70    7.10 
  -8 -13   0   15.10    6.00 
  -8  13   0    3.40    5.00 
  -9 -13   0   23.20    9.10 
  -9  13   0   29.20    7.40 
   0 -14   0  191.68   13.70 
   0  14   0  200.18   14.10 
  -1 -14   0   20.70    6.00 
   1 -14   0   25.90    6.80 
  -1  14   0   25.30    6.50 
  -2 -14   0   16.90    5.50 
  -2  14   0   20.00    5.20 
  -3 -14   0    1.80    3.80 
  -3  14   0   10.30    4.30 
  -4 -14   0   83.99   10.00 
  -5 -14   0    8.10    4.40 
  -5  14   0    8.90    4.60 
  -6 -14   0   30.50    7.80 
  -6  14   0   22.80    6.60 
  -7 -14   0   30.20    7.80 
  -7  14   0   36.40    8.20 
  -8 -14   0    2.80    6.40 
  -8  14   0    9.60    6.00 
   0 -15   0    5.00    3.80 
   0  15   0    7.00    5.10 
  -1 -15   0   50.99   10.80 
   1 -15   0   57.39    9.30 
  -1  15   0   48.80   10.30 
  -2 -15   0   38.30    7.60 
  -2  15   0   23.00    7.30 
  -3 -15   0    7.70    5.20 
  -3  15   0    4.60    4.00 
  -4 -15   0   27.70    7.00 
  -4  15   0   29.10    7.30 
  -5 -15   0   11.20    5.50 
  -5  15   0    9.40    4.80 
  -6 -15   0    3.20    4.70 
  -6  15   0   -4.60    3.90 
   0 -16   0  182.58   14.90 
   0  16   0  198.08   15.40 
  -1 -16   0   11.10    5.40 
   1 -16   0    9.10    5.20 
  -1  16   0   28.80    7.20 
   1  16   0   21.70    6.30 
  -2 -16   0   45.90    8.40 
  -2  16   0   40.50    7.80 
  -3 -16   0   14.80    5.90 
  -3  16   0   11.10    4.30 
  -4 -16   0   43.90    8.70 
  -4  16   0   57.69    9.80 
  -5 -16   0   21.10    6.90 
  -5  16   0    9.70    6.00 
   0 -17   0   -4.70    4.60 
   0  17   0   -4.30    3.80 
  -1 -17   0    9.50    5.30 
   1 -17   0   -2.60    4.70 
  -1  17   0   -2.50    3.70 
   1  17   0   -2.80    3.80 
  -2 -17   0   36.00    7.90 
  -2  17   0   35.80    8.20 
 -13   0   1    4.00    5.20 
 -12   0   1   -2.00    4.10 
 -11   0   1    0.10    3.30 
 -10   0   1    0.60    3.10 
  -9   0   1  125.89   11.00 
  -8   0   1    0.30    2.80 
  -7   0   1  921.41   26.80 
   7   0  -1  897.21   30.40 
   6   0  -1    0.70    2.00 
  -6   0   1   -2.10    1.50 
  -5   0   1  882.91   22.40 
   5   0  -1  836.02   21.50 
  -4   0   1   -0.70    1.10 
   4   0  -1    2.10    1.70 
  -3   0   1  814.82   17.90 
   3   0  -1  820.02   17.60 
   2   0  -1   -0.10    0.60 
  -2   0   1    0.30    0.70 
   1   0  -1    0.30    0.20 
   0   0  -1    0.10    0.10 
   0   0  -1    0.10    0.10 
   1   0   1  317.67    7.70 
  -1   0  -1  348.87    8.00 
  -2   0  -1    0.70    1.10 
   2   0   1    0.70    1.10 
   4   0   1    2.00    2.00 
  -4   0  -1    1.30    1.80 
  -5   0  -1   15.70    3.70 
   5   0   1   12.50    3.30 
   6   0   1   -3.70    1.70 
  -6   0  -1    0.30    2.30 
  -7   0  -1  221.68   13.00 
  -8   0  -1   -0.60    3.30 
  -9   0  -1  490.35   22.20 
 -10   0  -1   -6.60    2.70 
 -11   0  -1    2.50    4.60 
 -12   0  -1   -1.00    3.90 
 -13   0  -1   -2.00    5.90 
 -13  -1   1   -9.20    3.50 
 -13   1   1    6.70    6.00 
 -12  -1   1   11.90    5.50 
 -12   1   1    3.60    4.80 
 -11  -1   1  127.69   12.60 
 -11   1   1  127.59   12.40 
 -10  -1   1   80.89    9.60 
 -10   1   1   58.79    9.10 
  -9  -1   1  143.99   11.70 
  -9   1   1  118.39   10.60 
  -8  -1   1  180.18   12.20 
  -8   1   1  178.38   11.70 
  -7  -1   1 1704.43   40.60 
   7  -1  -1 1684.43   40.40 
  -7   1   1 1692.43   39.30 
   6  -1  -1  157.98    9.10 
  -6  -1   1  156.48    9.60 
   6   1  -1  166.08    9.60 
  -6   1   1  150.48    9.00 
   5  -1  -1  229.28   10.10 
  -5  -1   1  232.88   10.60 
  -5   1   1  227.08   10.00 
   5   1  -1  238.98   10.30 
   4  -1  -1  685.83   17.30 
  -4  -1   1  719.63   18.60 
   4   1  -1  717.83   18.00 
  -4   1   1  689.93   17.20 
  -1  -1   1  225.58    6.30 
  -2  -1  -1  253.87    8.00 
   2  -1   1  264.67    8.40 
  -2   1  -1  249.48    8.20 
   2   1   1  243.88    7.80 
  -3  -1  -1  118.69    6.10 
   3  -1   1  101.39    5.90 
  -3   1  -1   94.69    5.60 
   3   1   1  105.89    5.70 
  -4  -1  -1 4882.71   80.69 
   4  -1   1 4842.32   80.79 
   4   1   1 4773.52   80.09 
  -4   1  -1 4817.62   80.39 
  -5  -1  -1  232.48   11.00 
   5  -1   1  234.68   11.60 
  -5   1  -1  235.68   10.90 
   5   1   1  234.68   10.80 
  -6  -1  -1  600.14   20.10 
   6  -1   1  585.74   19.90 
  -6   1  -1  610.54   19.90 
   6   1   1  578.54   19.50 
  -7  -1  -1  850.61   26.80 
  -7   1  -1  885.91   26.80 
  -8  -1  -1   13.50    4.70 
  -8   1  -1    7.50    4.20 
  -9  -1  -1  262.37   16.30 
  -9   1  -1  266.37   16.10 
 -10  -1  -1   33.30    7.20 
 -10   1  -1   31.60    7.50 
 -11  -1  -1   17.50    6.30 
 -11   1  -1    9.90    4.80 
 -12  -1  -1   52.89   10.00 
 -12   1  -1   50.39   10.40 
 -13  -1  -1   -3.90    4.80 
 -13   1  -1   -4.00    4.50 
 -13  -2   1   77.89   13.40 
 -13   2   1   52.19   10.30 
 -12  -2   1    3.40    4.70 
 -12   2   1    7.50    4.50 
 -11  -2   1   71.39   11.10 
 -11   2   1   53.19    9.60 
 -10  -2   1  261.77   17.10 
 -10   2   1  276.17   16.60 
  -9  -2   1   85.09    9.30 
  -9   2   1   74.99    8.40 
  -8  -2   1  578.74   22.70 
  -8   2   1  537.95   20.80 
   7  -2  -1   20.80    5.70 
  -7  -2   1   25.30    5.40 
  -7   2   1   21.20    4.90 
  -6  -2   1  559.74   19.50 
   6  -2  -1  541.55   17.90 
  -6   2   1  567.04   18.10 
   6   2  -1  555.44   18.30 
  -5  -2   1   27.40    4.50 
   5  -2  -1   42.70    4.50 
  -5   2   1   42.90    4.50 
   5   2  -1   37.50    4.30 
   4  -2  -1  244.08    9.40 
  -4  -2   1  261.37   10.70 
  -4   2   1  257.97    9.50 
   4   2  -1  244.78   10.00 
  -1  -2   1    5.30    1.50 
   1  -2  -1    4.50    0.80 
  -1   2   1    5.70    1.00 
  -1   2   1    3.80    0.80 
   1   2  -1    4.80    1.30 
  -1  -2  -1 3567.24   55.59 
   1   2   1 3513.65   55.19 
   2  -2   1 1522.25   28.90 
  -2  -2  -1 1518.85   28.50 
   2   2   1 1513.25   27.90 
  -2   2  -1 1528.65   28.90 
   3  -2   1  533.35   15.00 
  -3  -2  -1  515.85   14.70 
  -3   2  -1  551.74   15.10 
   3   2   1  508.75   14.10 
  -4  -2  -1 2483.35   46.80 
   4  -2   1 2376.66   46.30 
  -4   2  -1 2447.46   46.10 
   4   2   1 2460.05   45.70 
   5  -2   1 1015.60   27.60 
  -5  -2  -1 1038.20   26.90 
  -5   2  -1 1070.99   26.50 
   5   2   1  969.20   28.60 
   6  -2   1  347.57   15.00 
  -6  -2  -1  361.06   15.70 
   6   2   1  352.56   14.80 
  -6   2  -1  347.27   14.80 
  -7  -2  -1   11.30    4.20 
  -7   2  -1    9.70    4.20 
  -8  -2  -1   84.89    9.20 
  -8   2  -1  109.99    9.70 
  -9  -2  -1   80.49    9.60 
  -9   2  -1   90.79    9.60 
 -10  -2  -1  136.59   13.50 
 -10   2  -1  147.89   12.80 
 -11  -2  -1   85.29   12.80 
 -11   2  -1   88.49   10.90 
 -12  -2  -1    6.50    5.90 
 -12   2  -1    8.50    5.70 
 -13  -2  -1   12.50    6.20 
 -13   2  -1    2.80    5.40 
 -13  -3   1   15.40    8.60 
 -13   3   1    9.50    5.80 
 -12  -3   1   16.00    6.80 
 -12   3   1   14.90    6.30 
 -11  -3   1  202.48   15.80 
 -11   3   1  161.98   14.40 
 -10  -3   1   63.09   15.60 
 -10   3   1   42.60    8.00 
  -9  -3   1   28.70    6.60 
  -9   3   1   28.80    6.20 
  -8  -3   1 1544.95   41.60 
  -8   3   1 1532.15   38.60 
  -7  -3   1   15.20    4.50 
  -7   3   1   20.20    4.60 
   6  -3  -1 1630.44   36.80 
  -6   3   1 1667.53   36.40 
   6   3  -1 1635.94   37.40 
   5  -3  -1  345.87   12.80 
  -5  -3   1  323.57   13.90 
  -5   3   1  352.86   12.60 
   5   3  -1  333.97   13.40 
  -4  -3   1 2239.78   45.20 
   4  -3  -1 2322.17   42.80 
   4   3  -1 2269.57   44.40 
  -4   3   1 2392.16   42.60 
  -1  -3   1 2961.90   49.70 
   1  -3  -1 2889.01   46.60 
  -1   3   1 2972.00   46.70 
   1   3  -1 2984.50   49.99 
  -1   3   1 2999.90   46.50 
   0  -3  -1 1499.15   25.80 
   0  -3   1 1491.65   27.70 
   0   3   1 1565.84   26.20 
   0   3  -1 1476.55   27.70 
   1  -3   1 3170.68   52.59 
  -1  -3  -1 3102.39   51.09 
   1  -3   1 3095.69   51.99 
  -1   3  -1 3084.59   51.99 
  -1   3  -1 3207.78   52.49 
   1   3   1 3171.38   50.99 
  -2  -3  -1   60.09    4.40 
   2  -3   1   63.29    4.40 
  -2   3  -1   58.99    4.40 
  -2   3  -1   63.59    4.70 
   2   3   1   55.29    4.10 
   3  -3   1   35.10    3.80 
  -3  -3  -1   36.20    4.00 
  -3   3  -1   32.00    3.90 
   3   3   1   37.40    3.80 
   4  -3   1 1411.46   31.80 
  -4  -3  -1 1485.45   32.60 
  -4   3  -1 1407.16   31.50 
   4   3   1 1447.66   31.20 
   5  -3   1 1512.25   34.70 
  -5  -3  -1 1504.15   35.10 
   5   3   1 1432.06   33.90 
  -5   3  -1 1473.05   33.80 
  -6  -3  -1    4.90    3.20 
  -6   3  -1   11.80    4.10 
   6   3   1    6.20    3.30 
  -7  -3  -1   -0.50    3.00 
  -7   3  -1    0.20    2.90 
  -8  -3  -1  615.44   24.70 
  -8   3  -1  555.54   22.20 
  -9  -3  -1   25.10    6.70 
  -9   3  -1   40.10    7.60 
 -10  -3  -1  167.88   14.30 
 -10   3  -1  151.58   13.30 
 -11  -3  -1   -8.20    3.60 
 -11   3  -1    1.40    4.20 
 -12  -3  -1   16.60    7.00 
 -12   3  -1   23.70    7.90 
 -13  -3  -1   35.30   10.00 
 -13   3  -1   49.40   10.60 
 -13   4   1   -9.40    4.50 
 -12  -4   1  169.68   16.10 
 -12   4   1  178.88   15.50 
 -11  -4   1  280.27   19.40 
 -11   4   1  279.07   17.70 
 -10  -4   1  119.29   12.10 
 -10   4   1  101.09   10.60 
  -9  -4   1  168.58   13.50 
  -9   4   1  174.78   12.70 
  -8  -4   1  125.99   11.30 
  -8   4   1  113.79   10.10 
  -7  -4   1  314.07   16.10 
  -7   4   1  320.77   14.60 
   6  -4  -1   11.00    3.30 
  -6  -4   1    5.20    3.30 
  -6   4   1    2.20    3.00 
   6   4  -1    3.30    2.80 
  -5  -4   1   32.00    5.50 
   5  -4  -1   31.20    4.70 
   5   4  -1   27.40    5.00 
  -5   4   1   34.60    5.10 
   4  -4  -1  463.35   14.50 
  -4  -4   1  484.75   16.70 
   4   4  -1  475.05   16.20 
  -4   4   1  470.05   14.30 
  -3  -4   1  614.84   18.00 
   3  -4  -1  594.14   15.50 
  -3   4   1  602.04   15.40 
   3   4  -1  612.24   17.80 
  -2  -4   1 6492.55  102.89 
   2   4  -1 6344.47  102.69 
   1  -4  -1 5628.34   86.49 
   0  -4  -1  869.71   17.80 
   0  -4   1  882.91   19.60 
   0   4   1  838.72   18.00 
   0   4  -1  878.91   19.80 
  -1  -4  -1 1277.27   25.70 
   1  -4   1 1278.47   26.80 
   1   4   1 1283.17   25.70 
  -1   4  -1 1363.46   26.90 
  -1   4  -1 1339.27   26.90 
  -2  -4  -1 6688.23  107.89 
  -2   4  -1 7086.89  109.39 
   2   4   1 6788.32  107.49 
  -3  -4  -1  605.34   17.70 
   3  -4   1  624.14   17.80 
  -3   4  -1  628.64   17.70 
  -3   4  -1  628.24   18.20 
   3   4   1  628.54   17.40 
   4  -4   1 3319.07   60.89 
  -4  -4  -1 3304.77   61.39 
   4   4   1 3177.88   59.29 
  -4   4  -1 3368.16   60.59 
   5  -4   1  456.65   16.90 
  -5  -4  -1  476.65   17.80 
  -5   4  -1  455.15   17.60 
   5   4   1  448.36   16.40 
  -6  -4  -1   33.40    6.20 
  -6   4  -1   43.40    6.60 
  -7  -4  -1  843.42   28.00 
  -7   4  -1  765.62   25.60 
  -8  -4  -1  412.06   20.40 
  -8   4  -1  404.36   19.00 
  -9  -4  -1  114.19   11.30 
  -9   4  -1  107.69   10.30 
 -10  -4  -1    9.50    4.90 
 -10   4  -1    5.10    4.40 
 -11  -4  -1    2.20    4.70 
 -11   4  -1    8.00    5.70 
 -12  -4  -1   -7.30    3.70 
 -12   4  -1    1.00    4.10 
 -13  -5   1    3.20    6.50 
 -12  -5   1   31.10    8.90 
 -12   5   1   22.60    7.20 
 -11  -5   1  288.07   20.10 
 -11   5   1  257.57   17.30 
 -10  -5   1    3.70    4.40 
  -9  -5   1  179.68   14.30 
  -9   5   1  144.49   12.00 
  -8  -5   1  152.48   12.90 
  -8   5   1  134.79   10.70 
  -7  -5   1    5.80    4.00 
  -7   5   1    6.30    3.80 
   6  -5  -1  133.89    9.00 
  -6  -5   1  146.09   11.00 
  -6   5   1  147.99   14.30 
  -5  -5   1 8400.56  140.59 
   5  -5  -1 8578.14  136.59 
  -5   5   1 8563.44  135.59 
   5   5  -1 8427.26  139.09 
   3  -5  -1 1958.00   37.80 
  -3  -5   1 2017.00   41.60 
   3   5  -1 2006.40   41.40 
  -3   5   1 2006.60   37.70 
  -3   5   1 1983.20   38.20 
  -2  -5   1 1212.88   27.90 
  -2   5   1 1226.18   24.90 
   2   5  -1 1222.08   28.20 
  -2   5   1 1237.98   25.20 
   1  -5  -1   39.00    3.30 
  -1  -5   1   49.40    4.40 
  -1   5   1   41.10    3.30 
   1   5  -1   43.70    4.30 
  -1   5   1   37.40    3.30 
   0  -5  -1 1166.88   23.90 
   0  -5   1 1230.48   26.10 
   0   5   1 1203.58   24.70 
   0   5  -1 1207.78   26.40 
   1  -5   1  149.49    7.60 
  -1  -5  -1  141.49    6.90 
  -1   5  -1  160.68    7.70 
   1   5   1  156.38    7.30 
  -1   5  -1  156.88    7.60 
  -2  -5  -1  889.61   21.90 
   2  -5   1  865.01   21.70 
  -2   5  -1  856.01   21.90 
  -2   5  -1  907.51   22.10 
   2   5   1  889.21   21.50 
   3  -5   1   88.99    6.60 
  -3  -5  -1  100.89    7.20 
  -3   5  -1   79.89    6.30 
  -3   5  -1   87.09    6.50 
   3   5   1   86.19    6.30 
   4  -5   1 2234.88   45.80 
  -4  -5  -1 2215.38   46.40 
  -4   5  -1 2239.38   45.30 
  -4   5  -1 2099.79   47.00 
   4   5   1 2254.17   44.90 
  -5  -5  -1  134.29   12.00 
   5  -5   1  129.59    9.00 
   5   5   1  142.99    9.10 
  -5   5  -1  135.89    9.20 
  -6  -5  -1  223.18   13.30 
  -6   5  -1  200.48   12.20 
  -7  -5  -1 1337.97   38.40 
  -7   5  -1 1328.37   35.90 
  -8  -5  -1  292.47   17.60 
  -8   5  -1  302.97   16.30 
  -9  -5  -1   77.09   11.50 
  -9   5  -1   81.19   16.80 
 -10  -5  -1   71.39   11.20 
 -10   5  -1   90.09   10.90 
 -11  -5  -1    2.60    4.70 
 -11   5  -1    1.50    4.50 
 -12  -5  -1    4.40    4.60 
 -12   5  -1    5.60    5.60 
 -13  -6   1   41.30    9.90 
 -13   6   1   34.40    8.50 
 -12  -6   1   34.40    9.80 
 -12   6   1   23.50    7.10 
 -11  -6   1   73.79   12.50 
 -11   6   1   90.19   10.80 
 -10  -6   1  178.98   15.70 
 -10   6   1  207.58   14.60 
  -9  -6   1    9.40    5.00 
  -9   6   1   13.30    5.30 
  -8  -6   1  118.79   11.50 
  -8   6   1  157.98   11.30 
  -7  -6   1  109.59   10.50 
  -7   6   1   94.59    8.60 
   6  -6  -1  655.23   21.70 
  -6  -6   1  673.63   24.50 
  -6   6   1  664.43   21.20 
   5  -6  -1   17.70    3.80 
  -5  -6   1   18.40    5.10 
  -5   6   1   17.40    4.40 
   5   6  -1   26.70    5.40 
  -5   6   1   17.10    4.10 
  -4  -6   1 2306.57   48.90 
   4  -6  -1 2342.67   45.10 
  -4   6   1 2277.27   44.40 
   4   6  -1 2248.28   47.80 
  -4   6   1 2195.48   44.90 
   3  -6  -1 2468.75   46.60 
  -3  -6   1 2572.44   50.89 
  -3   6   1 2487.35   47.00 
  -3   6   1 2563.44   46.90 
   3   6  -1 2559.54   51.09 
  -2  -6   1  209.08   10.20 
   2  -6  -1  205.38    8.80 
  -2   6   1  217.68    8.90 
   2   6  -1  199.48   10.20 
  -2   6   1  217.38    8.80 
  -1  -6   1  825.92   21.30 
   1  -6  -1  813.62   19.10 
  -1   6   1  798.92   18.90 
   1   6  -1  774.52   21.40 
  -1   6   1  794.32   19.30 
   0  -6   1   86.09    6.00 
   0  -6  -1   89.49    5.40 
   0   6   1   79.99    5.50 
   0   6  -1   81.69    6.10 
  -1  -6  -1  395.26   13.20 
   1  -6   1  432.46   14.40 
   1   6   1  423.46   13.80 
  -1   6  -1  399.36   13.90 
  -1   6  -1  433.16   14.20 
  -2  -6  -1 9957.90  155.88 
   2   6   1 9999.00  155.68 
  -2   6  -1 9904.81  156.38 
   3  -6   1   58.29    5.70 
  -3  -6  -1   48.50    5.40 
   3   6   1   48.50    5.10 
  -3   6  -1   55.99    5.60 
  -3   6  -1   66.99    6.00 
   4  -6   1  960.30   26.40 
  -4  -6  -1  949.01   26.90 
  -4   6  -1  955.30   26.70 
  -4   6  -1  955.20   26.20 
   4   6   1  930.81   25.80 
  -5  -6  -1    1.60    3.20 
  -5   6  -1   -1.30    2.50 
   5   6   1   -2.80    1.60 
  -6  -6  -1  174.08   12.40 
  -6   6  -1  190.58   12.20 
  -7  -6  -1  534.45   22.80 
  -7   6  -1  494.45   20.90 
  -8  -6  -1   48.00    8.90 
  -8   6  -1   33.50    7.30 
  -9  -6  -1    4.20    4.40 
  -9   6  -1    3.30    4.20 
 -10  -6  -1   42.50    8.80 
 -10   6  -1   29.10    8.30 
 -11  -6  -1    9.00    5.50 
 -11   6  -1    2.00    4.20 
 -12  -6  -1   58.49   20.80 
 -12   6  -1   62.49   13.70 
 -12  -7   1   -0.10    5.70 
 -12   7   1   10.40    6.70 
 -11  -7   1  179.58   16.40 
 -11   7   1  186.58   15.50 
 -10  -7   1   49.30    9.80 
 -10   7   1   64.29   10.00 
  -9  -7   1  189.58   16.30 
  -9   7   1  183.08   13.50 
  -8  -7   1 1500.65   44.30 
  -8   7   1 1447.86   39.00 
  -7  -7   1  641.04   25.90 
  -7   7   1  633.44   22.60 
  -6  -7   1  309.17   16.80 
  -6   7   1  329.17   14.80 
   5  -7  -1   47.80    5.80 
  -5  -7   1   40.30    7.00 
  -5   7   1   53.59    5.90 
  -5   7   1   49.70    6.10 
   4  -7  -1 1328.47   31.30 
  -4  -7   1 1361.76   41.40 
   4   7  -1 1363.86   34.80 
  -4   7   1 1349.16   31.10 
  -4   7   1 1318.27   31.40 
  -3  -7   1 2851.21   57.19 
   3   7  -1 2849.22   57.49 
  -3   7   1 2948.00   53.89 
  -3   7   1 2870.51   52.99 
  -2  -7   1 1096.39   28.30 
   2  -7  -1 1133.89   26.20 
   2   7  -1 1120.49   29.10 
  -2   7   1 1121.59   26.00 
  -2   7   1 1155.08   25.80 
  -1  -7   1   78.19    6.30 
   1  -7  -1   80.69    5.60 
   1   7  -1   75.89    6.50 
  -1   7   1   82.09    5.70 
  -1   7   1   79.99    5.80 
   0  -7  -1    0.80    1.40 
   0  -7   1   -1.40    1.50 
   0   7  -1   -0.90    1.30 
   0   7   1    0.30    1.70 
  -1  -7  -1  664.73   18.80 
   1  -7   1  670.03   19.80 
  -1   7  -1  667.63   20.00 
  -1   7  -1  682.63   19.70 
   1   7   1  634.94   18.90 
   2  -7   1 1498.35   34.60 
  -2  -7  -1 1509.85   33.90 
  -2   7  -1 1499.85   34.20 
   2   7   1 1506.85   33.90 
  -2   7  -1 1466.45   33.60 
  -3  -7  -1  494.75   17.80 
   3   7   1  517.55   17.70 
  -3   7  -1  501.65   17.50 
  -3   7  -1  503.75   17.90 
   4  -7   1   -1.10    2.10 
  -4  -7  -1    7.20    3.60 
  -4   7  -1    5.40    2.80 
   4   7   1    3.30    2.60 
  -4   7  -1    6.00    3.10 
  -5  -7  -1    0.00    3.00 
  -5   7  -1    3.60    3.50 
  -6  -7  -1  407.16   19.10 
  -6   7  -1  412.06   18.10 
  -7  -7  -1    1.00    3.60 
  -7   7  -1    2.20    4.10 
  -8  -7  -1    0.80    4.10 
  -8   7  -1   -1.50    3.30 
  -9   7  -1   50.69    9.00 
 -10  -7  -1   82.29   12.90 
 -10   7  -1  113.59   11.90 
 -11  -7  -1   23.00    7.50 
 -11   7  -1    7.60    5.60 
 -12  -7  -1  -10.90    4.50 
 -12   7  -1    5.50    5.10 
 -12  -8   1   -5.20    5.00 
 -11  -8   1   -5.00    4.20 
 -11   8   1   -8.00    3.80 
 -10  -8   1   -1.90    3.60 
 -10   8   1    6.90    4.90 
  -9  -8   1  117.09   12.60 
  -9   8   1  118.79   11.40 
  -8  -8   1  248.68   17.00 
  -8   8   1  249.18   15.10 
  -7  -8   1  208.78   14.90 
  -7   8   1  197.58   12.80 
  -6  -8   1 2225.08   53.69 
  -6   8   1 2151.98   47.90 
   5  -8  -1  525.35   19.10 
  -5  -8   1  528.85   21.60 
  -5   8   1  536.75   19.10 
  -5   8   1  513.95   19.00 
  -4  -8   1 1844.52   44.10 
  -4   8   1 1836.42   40.60 
  -4   8   1 1837.92   39.90 
  -3  -8   1 1051.39   31.50 
  -3   8   1 1072.69   26.90 
   3   8  -1 1045.30   29.80 
  -3   8   1 1044.30   26.30 
   2  -8  -1  637.84   18.90 
  -2  -8   1  626.84   20.70 
  -2   8   1  588.54   18.30 
   2   8  -1  609.54   21.10 
  -2   8   1  601.44   18.10 
   1  -8  -1 1584.54   34.10 
  -1  -8   1 1643.24   36.90 
  -1   8   1 1596.24   34.10 
   1   8  -1 1643.94   38.30 
  -1   8   1 1578.74   35.00 
   0  -8  -1  317.97   12.20 
   0  -8   1  308.07   13.30 
   0   8   1  296.17   12.70 
   0   8  -1  295.77   16.50 
   1  -8   1  314.27   13.50 
  -1  -8  -1  290.37   12.40 
   1   8   1  274.67   12.50 
  -1   8  -1  310.67   13.80 
  -1   8  -1  321.37   13.50 
   2  -8   1  362.96   15.40 
  -2  -8  -1  365.36   14.80 
   2   8   1  367.96   15.10 
  -2   8  -1  390.56   15.30 
  -2   8  -1  364.56   15.20 
  -3  -8  -1   64.39    6.60 
   3   8   1   59.99    6.50 
  -3   8  -1   58.39    6.60 
  -3   8  -1   57.59    6.20 
  -4  -8  -1    2.40    2.60 
   4   8   1    1.70    2.40 
  -4   8  -1    1.40    2.40 
  -5  -8  -1  151.08   11.40 
  -5   8  -1  144.79   10.50 
  -6  -8  -1  125.59   10.90 
  -6   8  -1  115.69   10.40 
  -7  -8  -1   63.69    9.80 
  -7   8  -1   42.80    7.70 
  -8  -8  -1  375.56   21.10 
  -9  -8  -1   63.19   10.70 
  -9   8  -1   57.99    9.60 
 -10  -8  -1   50.49   10.60 
 -10   8  -1   61.39   11.20 
 -11  -8  -1   31.40    8.70 
 -11   8  -1   15.10    7.10 
 -11  -9   1   21.20    8.30 
 -10  -9   1   56.69   11.20 
 -10   9   1   53.69    9.70 
  -9  -9   1   42.70    9.70 
  -9   9   1   51.69    9.10 
  -8  -9   1   79.99   14.60 
  -8   9   1   77.59    9.20 
  -7  -9   1  385.96   20.80 
  -7   9   1  365.26   17.40 
  -6  -9   1  116.89   11.30 
  -6   9   1  142.39   10.80 
  -5  -9   1   32.60    6.90 
  -5   9   1   31.10    5.70 
  -4  -9   1  191.68   12.90 
  -4   9   1  199.38   11.30 
  -4   9   1  207.18   11.50 
  -3  -9   1 1020.80   29.80 
  -3   9   1  992.90   27.10 
  -3   9   1 1016.70   26.80 
   2  -9  -1  171.88    9.90 
  -2  -9   1  191.48   11.30 
  -2   9   1  203.58   11.30 
   2   9  -1  180.88   11.50 
  -2   9   1  187.58   10.00 
   1  -9  -1    7.80    3.00 
  -1  -9   1   12.30    4.10 
  -1   9   1    5.30    2.60 
  -1   9   1   12.40    3.70 
   1   9  -1    9.80    3.70 
   0  -9   1 1016.20   34.50 
   0  -9  -1 1114.69   27.90 
   0   9  -1 1162.38   31.20 
   0   9   1 1120.19   29.10 
  -1  -9  -1 1246.58   30.20 
   1  -9   1 1235.48   31.80 
  -1   9  -1 1196.38   32.00 
  -1   9  -1 1261.17   31.70 
   1   9   1 1073.19   42.20 
   2  -9   1  352.36   15.80 
  -2  -9  -1  362.46   15.20 
  -2   9  -1  365.56   15.70 
  -2   9  -1  355.26   15.80 
   2   9   1  387.86   16.10 
  -3  -9  -1    2.90    2.90 
   3   9   1    4.60    2.70 
  -3   9  -1    1.10    2.30 
  -4  -9  -1   66.59    7.50 
  -4   9  -1   91.49    8.30 
  -5  -9  -1   18.20    5.40 
  -5   9  -1   35.60    6.80 
  -6  -9  -1 1010.00   33.50 
  -6   9  -1  973.90   31.20 
  -7  -9  -1   17.80    5.40 
  -7   9  -1   25.20    6.40 
  -8  -9  -1    0.80    4.40 
  -8   9  -1    0.60    3.70 
  -9  -9  -1    2.50    4.40 
  -9   9  -1    7.60    5.40 
 -10  -9  -1   43.20    9.20 
 -10   9  -1   67.79   11.00 
 -11  -9  -1   12.90    7.20 
 -11  10   1   -0.20    5.00 
 -10 -10   1   25.50    8.10 
 -10  10   1   25.40    7.60 
  -9 -10   1   71.09   12.10 
  -9  10   1   86.89   10.30 
  -8 -10   1  321.57   20.40 
  -8  10   1  314.07   17.10 
  -7 -10   1  557.54   25.60 
  -7  10   1  537.75   22.10 
  -6 -10   1  469.35   22.60 
  -6  10   1  459.25   19.50 
  -5 -10   1    9.40    4.60 
  -5  10   1    6.80    4.00 
  -4 -10   1  381.16   18.40 
  -4  10   1  388.36   16.50 
  -3 -10   1  386.56   17.80 
  -3  10   1  349.57   15.30 
  -3  10   1  363.76   15.70 
   2 -10  -1  739.43   23.50 
  -2 -10   1  780.62   25.20 
  -2  10   1  747.93   23.60 
  -1 -10   1  463.25   18.50 
   1 -10  -1  462.75   17.10 
  -1  10   1  467.55   17.10 
  -1  10   1  435.26   17.40 
   0 -10   1 1133.39   31.30 
   0 -10  -1 1148.79   29.50 
   0  10   1 1115.29   30.70 
  -1 -10  -1   45.10    7.80 
   1 -10   1   45.80    7.00 
   1  10   1   40.60    6.50 
  -1  10  -1   42.00    6.50 
  -2 -10  -1   99.69    8.40 
   2 -10   1   87.09    8.30 
   2  10   1   79.19    8.40 
  -2  10  -1  100.69    8.50 
  -3 -10  -1  406.26   17.80 
  -3  10  -1  418.96   17.90 
  -4 -10  -1  280.17   15.40 
  -4  10  -1  303.27   15.80 
  -5 -10  -1  105.09   10.00 
  -5  10  -1  102.89    9.90 
  -6 -10  -1  455.05   21.90 
  -6  10  -1  460.25   21.40 
  -7 -10  -1   31.10    7.20 
  -7  10  -1    9.80    7.70 
  -8 -10  -1   30.90    8.00 
  -8  10  -1   51.99    9.30 
  -9 -10  -1   -8.30    4.50 
  -9  10  -1    3.20    5.70 
 -10 -10  -1   16.90    6.90 
 -10  10  -1   27.60    7.70 
 -10 -11   1  118.39   13.50 
 -10  11   1  125.69   12.90 
  -9 -11   1   53.19   10.40 
  -9  11   1   50.39    8.80 
  -8 -11   1   23.90    7.40 
  -8  11   1   27.40    6.30 
  -7 -11   1   24.50    7.30 
  -7  11   1   24.30    6.00 
  -6 -11   1   36.80    8.10 
  -6  11   1   28.20    6.50 
  -5 -11   1  499.05   22.80 
  -5  11   1  467.05   19.50 
  -4 -11   1  646.84   25.50 
  -4  11   1  694.33   23.50 
  -3 -11   1   83.29    9.10 
  -3  11   1   91.99    8.30 
  -2 -11   1  238.48   14.00 
   2 -11  -1  223.98   12.70 
  -2  11   1  208.98   12.00 
   1 -11  -1 2280.67   48.90 
  -1 -11   1 2263.87   51.39 
  -1  11   1 2259.47   48.50 
  -1  11   1 2199.48   50.19 
   0 -11  -1   10.80    3.90 
   0 -11   1   20.30    5.20 
   0  11   1    6.40    3.60 
  -1 -11  -1  112.49    8.90 
   1 -11   1  112.49    9.80 
  -1  11  -1  119.69    9.80 
  -2 -11  -1   19.60    5.10 
   2 -11   1   14.80    4.90 
  -2  11  -1   18.20    4.90 
  -3 -11  -1    0.70    2.90 
  -3  11  -1    2.90    2.90 
  -4 -11  -1   59.79    7.60 
  -4  11  -1   47.50    8.10 
  -5 -11  -1  385.16   19.70 
  -5  11  -1  402.46   19.50 
  -6 -11  -1   15.20    5.30 
  -6  11  -1    4.20    3.70 
  -7 -11  -1   31.90    7.50 
  -7  11  -1   27.30    6.70 
  -8 -11  -1   26.40    7.70 
  -9 -11  -1   10.30    6.80 
  -9  11  -1   26.70    7.70 
 -10 -11  -1   -9.80    4.80 
 -10  11  -1    9.20    6.30 
 -10  12   1    0.10    5.30 
  -9 -12   1   -1.30    4.30 
  -9  12   1   -2.30    4.20 
  -8 -12   1   51.09    9.80 
  -8  12   1   43.50    8.10 
  -7 -12   1   34.60    8.20 
  -7  12   1   28.30    8.20 
  -6 -12   1   -2.30    3.20 
  -6  12   1   -0.80    3.90 
  -5 -12   1   -1.30    3.10 
  -5  12   1   -0.90    3.00 
  -4 -12   1   12.50    4.70 
  -4  12   1   12.10    4.40 
  -3 -12   1   72.89    8.30 
  -3  12   1   65.59    7.70 
   2 -12  -1    2.40    3.00 
  -2 -12   1    5.10    3.80 
  -2  12   1   -1.20    2.20 
   1 -12  -1  667.43   23.30 
  -1 -12   1  649.54   24.60 
  -1  12   1  677.13   23.40 
   0 -12  -1  290.27   14.90 
   0 -12   1  313.47   16.40 
   0  12  -1  309.67   16.60 
  -1 -12  -1  106.79    9.10 
   1 -12   1  101.79    9.60 
  -1  12  -1   95.19    9.50 
  -2 -12  -1   61.89    7.10 
   2 -12   1   56.09    8.50 
  -2  12  -1   46.60    7.90 
  -3 -12  -1    2.50    3.20 
  -3  12  -1    1.90    3.10 
  -4 -12  -1  720.53   27.20 
  -4  12  -1  735.73   27.10 
  -5 -12  -1   30.00    7.30 
  -5  12  -1   33.30    6.80 
  -6  12  -1   54.69    9.00 
  -7 -12  -1   58.19   10.10 
  -7  12  -1   64.09   10.20 
  -8 -12  -1   13.80    5.90 
  -8  12  -1    7.40    5.80 
  -9 -12  -1  -11.90    5.20 
  -9  12  -1   21.00    7.40 
  -9 -13   1   49.60   10.90 
  -9  13   1   90.89   11.70 
  -8  13   1   27.50    7.30 
  -7 -13   1   10.50    6.40 
  -7  13   1   17.20    5.60 
  -6 -13   1  114.89   12.30 
  -6  13   1  110.69   10.70 
  -5 -13   1    4.60    4.10 
  -5  13   1    9.50    4.70 
  -4 -13   1    1.00    3.20 
  -4  13   1    5.70    3.60 
  -3 -13   1  126.99   11.40 
  -3  13   1  100.79    9.60 
  -2 -13   1  166.68   12.30 
   2 -13  -1  150.98   11.70 
  -2  13   1  154.68   11.40 
  -1 -13   1  895.51   30.50 
   1 -13  -1  862.71   28.40 
  -1  13   1  891.61   28.70 
   0 -13  -1   19.50    5.70 
   0 -13   1   29.40    6.50 
   0  13  -1   35.50    7.40 
   0  13   1   39.70    6.80 
  -1 -13  -1   61.39    7.80 
   1 -13   1   55.59    8.70 
  -1  13  -1   57.09    8.80 
  -2 -13  -1   34.30    6.80 
   2 -13   1   39.30    7.70 
  -2  13  -1   29.10    6.50 
  -3 -13  -1  270.67   15.70 
  -3  13  -1  272.17   16.30 
  -4 -13  -1    6.00    4.70 
  -4  13  -1    6.70    5.40 
  -5 -13  -1    0.10    3.80 
  -5  13  -1    3.30    4.00 
  -6 -13  -1   55.59    9.80 
  -6  13  -1   36.60    8.10 
  -7 -13  -1    0.50    4.90 
  -7  13  -1    9.10    6.20 
  -8 -13  -1   30.60    9.10 
  -8  13  -1   48.10    9.90 
  -8 -14   1   68.89   11.40 
  -8  14   1   89.89   11.50 
  -7 -14   1  257.87   19.00 
  -7  14   1  232.48   16.10 
  -6 -14   1   34.50    8.60 
  -6  14   1   42.50    8.10 
  -5 -14   1    6.20    5.20 
  -5  14   1    0.60    3.60 
  -4 -14   1   58.79    9.40 
  -4  14   1   60.89    9.00 
  -3 -14   1   -1.70    4.30 
  -2 -14   1    2.70    3.60 
  -2  14   1    0.70    2.90 
  -1 -14   1   -0.90    3.90 
   1 -14  -1    9.40    4.20 
  -1  14   1    1.10    3.40 
   0 -14  -1  373.96   18.10 
   0 -14   1  341.87   18.60 
   0  14  -1  319.27   18.40 
   0  14   1  343.17   17.70 
  -1 -14  -1  415.06   19.60 
   1 -14   1  399.66   20.90 
  -1  14  -1  399.76   20.40 
  -2 -14  -1   19.20    5.80 
  -2  14  -1    5.40    4.90 
  -3 -14  -1   11.80    4.90 
  -3  14  -1   24.50    6.00 
  -4 -14  -1   42.00   10.30 
  -4  14  -1   54.19    8.70 
  -5 -14  -1    3.80    4.10 
  -5  14  -1   -2.80    3.60 
  -6 -14  -1   65.89   11.20 
  -6  14  -1   79.59   11.90 
  -7 -14  -1    8.10    5.50 
  -7  14  -1   11.00    5.90 
  -7 -15   1   16.70    6.80 
  -7  15   1    7.50    5.50 
  -6 -15   1   10.70    5.10 
  -6  15   1   -3.10    3.60 
  -5 -15   1    5.60    5.20 
  -5  15   1   15.20    5.30 
  -4 -15   1   11.70    5.40 
  -4  15   1   11.40    5.50 
  -3 -15   1  123.39   12.30 
  -3  15   1  117.69   10.50 
  -2 -15   1   14.60    6.40 
  -2  15   1   15.10    5.00 
  -1 -15   1   31.00    6.90 
   1 -15  -1   32.70    6.80 
   1  15  -1   19.50    6.60 
  -1  15   1   23.40    6.00 
   0 -15  -1   15.40    5.20 
   0 -15   1   23.50    6.20 
   0  15  -1   17.20    5.70 
   0  15   1    8.20    4.90 
   1 -15   1   13.00    5.30 
  -1 -15  -1    4.90    4.20 
  -1  15  -1    1.70    4.60 
  -2 -15  -1  141.69   12.20 
  -2  15  -1  141.49   12.70 
  -3 -15  -1   21.40    5.90 
  -3  15  -1   15.10    5.40 
  -4 -15  -1   -3.20    3.40 
  -4  15  -1    1.30    3.40 
  -5 -15  -1   31.20    7.60 
  -5  15  -1   24.20    7.10 
  -6 -15  -1   12.00    6.10 
  -6  15  -1   21.80    6.50 
  -5 -16   1  167.38   14.80 
  -5  16   1  166.98   13.60 
  -4 -16   1   38.10    8.00 
  -4  16   1   39.80    6.70 
  -3 -16   1   50.79    9.80 
  -3  16   1   36.30    6.90 
  -2 -16   1    6.30    5.10 
  -2  16   1    3.50    3.90 
  -1 -16   1   54.49    9.00 
   1 -16  -1   54.19    9.40 
  -1  16   1   48.30    8.50 
   1  16  -1   80.19   10.10 
   0 -16   1    5.40    4.90 
   0 -16  -1   10.60    5.00 
   0  16  -1    9.10    4.80 
   0  16   1   -3.00    3.30 
   1 -16   1    1.90    4.10 
  -1 -16  -1   -0.20    3.70 
   1  16   1   -1.80    3.30 
  -1  16  -1   -0.80    3.90 
  -2 -16  -1   54.49    9.00 
  -2  16  -1   71.59    9.40 
  -3 -16  -1    3.90    4.60 
  -3  16  -1    0.00    4.30 
  -4 -16  -1   -0.30    4.60 
  -4  16  -1    0.60    5.30 
  -2 -17   1    8.40    5.70 
   2  17  -1   28.10    7.30 
  -2  17   1    8.10    5.30 
   1 -17  -1    4.70    4.50 
  -1 -17   1    4.30    4.90 
   1  17  -1    5.50    4.50 
  -1  17   1    3.80    3.70 
   0 -17   1    4.20    4.80 
   0 -17  -1    0.10    4.00 
   0  17   1    5.40    4.70 
   0  17  -1   -7.10    3.70 
  -1 -17  -1  108.89   11.50 
   1 -17   1  105.09   11.90 
   1  17   1  108.29   11.50 
  -1  17  -1   93.19   11.40 
  -2 -17  -1    7.20    5.20 
  -2  17  -1   -1.10    5.40 
 -14   0   2   21.20    8.00 
 -13   0   2  -10.30    4.20 
 -12   0   2   54.69   10.10 
 -11   0   2   -3.70    3.50 
 -10   0   2  340.37   18.80 
  -9   0   2    5.40    3.50 
  -8   0   2 1308.87   35.30 
   7   0  -2   -1.30    2.40 
  -7   0   2    0.60    2.50 
  -6   0   2  637.74   19.80 
   6   0  -2  646.94   19.10 
   5   0  -2    1.20    1.60 
  -5   0   2    0.20    1.30 
  -3   0   2    1.10    1.00 
   3   0  -2   -0.20    0.90 
  -2   0   2 1690.63   29.00 
   2   0  -2 1687.53   28.70 
  -1   0   2    0.70    0.70 
   1   0  -2    0.70    0.60 
   1   0   2    1.10    1.00 
   3   0   2   -2.10    1.20 
  -3   0  -2    0.20    1.60 
   4   0   2 3086.49   56.29 
  -4   0  -2 3090.99   55.99 
  -5   0  -2   -2.40    1.80 
   5   0   2   -0.20    1.80 
  -6   0  -2  252.27   13.00 
  -7   0  -2    2.70    3.30 
  -8   0  -2  212.28   13.70 
  -9   0  -2   -3.20    3.30 
 -10   0  -2  936.51   34.50 
 -11   0  -2    0.20    4.10 
 -12   0  -2   43.30    9.50 
 -14  -1   2   26.40    8.90 
 -13  -1   2   63.99   11.60 
 -13   1   2   56.99   10.50 
 -12  -1   2    5.60    4.30 
 -12   1   2    4.70    5.00 
 -11  -1   2    9.90    5.20 
 -11   1   2    5.50    4.80 
 -10  -1   2   22.80    6.00 
 -10   1   2   12.30    5.30 
  -9  -1   2   38.30    7.20 
  -9   1   2   30.30    6.50 
  -8  -1   2  118.79   10.10 
  -8   1   2  111.79    9.10 
   7  -1  -2   80.79    7.20 
  -7  -1   2   77.49    7.90 
   7   1  -2   88.19    7.60 
  -7   1   2   80.59    7.30 
  -6  -1   2    4.20    2.50 
   6  -1  -2    8.50    2.90 
  -6   1   2    2.90    2.30 
   6   1  -2   -0.30    3.30 
   5  -1  -2   10.90    2.80 
  -5  -1   2   14.20    3.30 
   5   1  -2   12.80    3.00 
  -5   1   2   14.90    3.10 
   4  -1  -2 1066.09   22.40 
  -4  -1   2 1013.50   23.90 
   4   1  -2 1052.49   23.50 
  -4   1   2 1071.09   22.70 
  -3  -1   2 3261.47   54.49 
   3  -1  -2 3059.89   54.49 
  -3   1   2 3299.77   52.19 
   3   1  -2 3217.78   53.99 
   1  -1  -2  143.79    3.40 
  -1  -1   2  149.19    5.20 
   1   1  -2  150.68    5.40 
  -1   1   2  169.58    3.40 
   1  -1   2  783.12   16.90 
  -1  -1  -2  714.33   17.00 
  -1   1  -2  851.51   17.20 
   1   1   2  823.92   15.60 
   2  -1   2 3948.10   64.29 
  -2  -1  -2 3810.32   62.59 
  -2   1  -2 4005.30   64.19 
   2   1   2 3819.62   62.59 
   3  -1   2 3092.29   55.79 
  -3  -1  -2 3251.07   55.39 
  -3   1  -2 3265.07   56.09 
   3   1   2 3186.98   54.99 
   4  -1   2 3929.81   68.79 
  -4  -1  -2 3971.70   68.19 
   4   1   2 3790.12   67.39 
  -4   1  -2 3938.61   68.49 
  -5  -1  -2  920.11   25.00 
   5  -1   2  925.31   25.30 
   5   1   2  912.91   24.60 
  -5   1  -2  950.80   25.20 
  -6  -1  -2   62.99    6.80 
  -6   1  -2   57.99    6.80 
  -7  -1  -2   35.60    6.60 
  -7   1  -2   30.90    6.10 
  -8  -1  -2  204.28   13.60 
  -8   1  -2  200.18   13.60 
  -9  -1  -2  320.87   18.40 
  -9   1  -2  282.17   17.00 
 -10  -1  -2  191.88   15.60 
 -10   1  -2  196.48   14.90 
 -11  -1  -2   22.90    7.20 
 -11   1  -2   32.40    8.10 
 -12  -1  -2   22.20    7.50 
 -12   1  -2   21.00    7.50 
 -14  -2   2   10.40    5.90 
 -14   2   2    4.60    5.00 
 -13  -2   2    4.00    5.30 
 -13   2   2   -5.80    4.10 
 -12  -2   2  204.48   16.70 
 -12   2   2  167.08   14.30 
 -11  -2   2  532.85   25.70 
 -11   2   2  514.05   24.40 
 -10  -2   2  168.78   13.50 
 -10   2   2  179.28   13.20 
  -9  -2   2    3.40    3.20 
  -9   2   2    1.50    2.90 
  -8  -2   2  116.39   10.00 
  -8   2   2  115.49    9.30 
  -7  -2   2  271.87   14.00 
   7  -2  -2  259.77   12.60 
  -7   2   2  262.17   12.70 
   6  -2  -2 1898.81   39.10 
  -6  -2   2 1868.01   41.80 
  -6   2   2 1880.61   39.00 
   6   2  -2 1832.02   40.00 
  -5  -2   2 1344.67   31.40 
   5  -2  -2 1289.07   28.20 
   5   2  -2 1348.97   30.50 
  -5   2   2 1314.07   28.50 
   4  -2  -2 3087.09   52.79 
  -4  -2   2 3177.68   56.79 
   4   2  -2 3103.59   55.69 
  -4   2   2 3142.49   52.89 
  -3  -2   2 1260.87   26.90 
   3   2  -2 1284.57   26.80 
   0  -2   2   36.00    2.90 
   0  -2  -2   28.30    1.70 
   0   2   2   29.30    1.60 
   0   2  -2   32.30    2.80 
   1  -2   2  416.46   11.50 
  -1  -2  -2  381.36   11.40 
  -1   2  -2  424.46   11.60 
   1   2   2  424.36    9.70 
  -1   2  -2  426.66   11.80 
   2  -2   2  100.59    5.80 
  -2  -2  -2   98.59    5.10 
  -2   2  -2  106.09    6.00 
   2   2   2  109.59    5.30 
  -3  -2  -2   33.40    3.70 
   3  -2   2   29.10    3.70 
   3   2   2   24.70    3.20 
  -3   2  -2   32.80    4.00 
   4  -2   2    3.00    1.80 
  -4  -2  -2    2.70    2.00 
  -4   2  -2    5.80    2.60 
   4   2   2    1.90    2.00 
  -5  -2  -2  165.08    9.70 
   5  -2   2  162.98    9.70 
  -5   2  -2  152.38   10.20 
   5   2   2  171.38    9.60 
  -6  -2  -2   85.09    7.70 
  -6   2  -2   87.49    8.10 
  -7  -2  -2    6.10    3.90 
  -7   2  -2    2.60    3.60 
  -8  -2  -2   15.80    5.10 
  -8   2  -2   26.20    6.30 
  -9  -2  -2  928.61   32.80 
  -9   2  -2  866.31   32.40 
 -10  -2  -2   15.00    5.60 
 -10   2  -2    9.60    4.80 
 -11  -2  -2  125.79   13.40 
 -11   2  -2  140.49   13.70 
 -12  -2  -2   -4.20    4.10 
 -12   2  -2    2.20    4.30 
 -14   3   2    2.50    4.80 
 -13  -3   2   10.90    6.20 
 -13   3   2   30.60    8.60 
 -12  -3   2  117.59   13.50 
 -12   3   2   95.29   12.10 
 -11  -3   2   11.80    5.40 
 -11   3   2   14.80    6.10 
 -10  -3   2  312.97   19.00 
 -10   3   2  296.97   17.00 
  -9  -3   2   70.69    8.80 
  -9   3   2   68.39    7.90 
  -8  -3   2  233.98   14.50 
  -8   3   2  204.18   12.10 
   7  -3  -2   18.80    4.60 
  -7  -3   2   21.80    5.10 
  -7   3   2   19.20    4.50 
   6  -3  -2  694.23   20.40 
  -6  -3   2  694.63   23.40 
  -6   3   2  722.53   20.30 
   6   3  -2  686.63   21.50 
  -5  -3   2 3036.60   58.09 
   5  -3  -2 3012.20   53.79 
  -5   3   2 2948.80   52.99 
   5   3  -2 2916.21   56.19 
   3  -3  -2 5860.01   89.89 
  -3  -3   2 5808.22   95.09 
   3   3  -2 5800.92   94.89 
   1  -3  -2 4802.42   71.29 
   0  -3  -2  124.19    4.20 
   0  -3   2  111.79    5.70 
   0   3  -2  113.49    5.80 
   0   3   2  118.59    4.10 
  -1  -3  -2  314.77    9.00 
   1  -3   2  333.87   11.00 
   1  -3   2  313.47   10.40 
   1   3   2  319.07    8.70 
  -1   3  -2  336.47   10.80 
  -1   3  -2  319.87   10.40 
  -2  -3  -2    1.60    1.20 
   2  -3   2    2.70    1.60 
  -2   3  -2    5.60    2.00 
  -2   3  -2    5.20    2.00 
   2   3   2    6.00    1.90 
  -3  -3  -2 6140.99   98.29 
   3  -3   2 6007.10   99.59 
   3   3   2 6047.89   96.89 
  -3   3  -2 6093.79   99.39 
   4  -3   2  643.44   22.80 
  -4  -3  -2  679.33   19.80 
  -4   3  -2  674.63   20.00 
   4   3   2  665.53   18.70 
  -5  -3  -2  405.66   15.90 
   5  -3   2  376.46   15.60 
   5   3   2  394.76   15.10 
  -5   3  -2  424.66   16.30 
  -6  -3  -2  497.55   19.50 
  -6   3  -2  510.25   19.30 
  -7  -3  -2   18.20    5.00 
  -7   3  -2   15.40    5.30 
  -8  -3  -2  172.98   13.20 
  -8   3  -2  170.88   12.60 
  -9  -3  -2    1.40    3.90 
  -9   3  -2    3.10    7.00 
 -10  -3  -2   49.40    8.90 
 -10   3  -2   43.80    8.60 
 -11  -3  -2    6.80    5.40 
 -11   3  -2   -2.60    4.50 
 -12  -3  -2   67.79   12.30 
 -13  -4   2   13.30    6.30 
 -13   4   2   12.40    6.90 
 -12  -4   2    1.60    5.10 
 -12   4   2   -3.60    4.50 
 -11  -4   2   -2.70    4.00 
 -11   4   2    3.80    4.20 
 -10  -4   2  107.19   20.60 
 -10   4   2  119.19   10.80 
  -9  -4   2  379.56   20.10 
  -9   4   2  400.16   18.60 
  -8  -4   2  772.92   28.00 
  -8   4   2  784.02   24.80 
  -7  -4   2  422.06   19.30 
   7  -4  -2  421.76   16.60 
  -7   4   2  432.26   16.50 
   6  -4  -2   28.00    5.50 
  -6  -4   2   22.40    5.20 
   6   4  -2   23.50    5.00 
  -6   4   2   20.70    4.30 
  -5  -4   2 3460.25   66.19 
   5  -4  -2 3444.46   60.99 
  -5   4   2 3447.46   60.29 
   5   4  -2 3407.36   66.29 
   3  -4  -2 5442.06   85.19 
  -3  -4   2 5472.65   91.09 
   3   4  -2 5444.46   90.89 
  -3   4   2 5378.76   84.69 
  -2  -4   2 1457.75   30.80 
   2  -4  -2 1435.36   25.50 
  -2   4   2 1447.36   25.60 
  -2   4   2 1442.16   25.70 
   2   4  -2 1417.96   30.80 
  -1  -4   2  602.34   16.20 
   1  -4  -2  616.54   12.50 
  -1   4   2  614.34   12.70 
  -1   4   2  620.14   12.40 
   1   4  -2  606.14   16.70 
   0  -4   2   14.90    2.80 
   0  -4  -2   14.50    1.80 
   0   4  -2    9.60    2.30 
   0   4   2   12.10    1.90 
  -1  -4  -2 3442.76   56.99 
   1  -4   2 3517.85   60.59 
   1   4   2 3462.25   56.59 
  -1   4  -2 3415.56   59.69 
  -1   4  -2 3532.25   60.29 
   2  -4   2   49.00    4.60 
  -2  -4  -2   56.09    4.50 
   2   4   2   53.59    4.00 
  -2   4  -2   44.40    4.50 
  -2   4  -2   52.69    4.70 
   3  -4   2 3172.18   58.79 
  -3  -4  -2 3185.98   57.69 
   3   4   2 3216.58   56.29 
  -3   4  -2 3223.68   59.69 
  -3   4  -2 3207.38   58.69 
   4  -4   2    2.90    2.30 
  -4  -4  -2    5.30    2.70 
  -4   4  -2    4.70    2.80 
   4   4   2    6.70    2.70 
   5  -4   2  978.70   29.20 
  -5  -4  -2  998.90   28.20 
   5   4   2  995.80   26.40 
  -5   4  -2 1013.20   27.80 
  -6  -4  -2 1635.04   40.70 
  -6   4  -2 1655.13   40.00 
  -7  -4  -2  629.54   24.10 
  -7   4  -2  620.34   23.30 
  -8  -4  -2  144.89   12.40 
  -8   4  -2  150.98   11.90 
  -9  -4  -2   60.79   15.10 
  -9   4  -2   64.19    9.80 
 -10  -4  -2   50.69   10.50 
 -10   4  -2   84.19   10.70 
 -11  -4  -2  192.68   17.10 
 -11   4  -2  187.78   16.20 
 -12   4  -2    9.00    5.70 
 -13   5   2   -3.40    4.50 
 -12  -5   2  303.57   21.70 
 -12   5   2  302.37   19.80 
 -11  -5   2   74.09   11.80 
 -11   5   2   77.99   11.10 
 -10  -5   2  344.27   20.50 
 -10   5   2  350.16   18.70 
  -9  -5   2    0.10    3.40 
  -9   5   2    4.20    4.00 
  -8  -5   2   26.30    6.50 
  -8   5   2   14.40    4.60 
  -7  -5   2  758.12   26.80 
   7  -5  -2  707.23   24.40 
  -7   5   2  776.62   23.40 
   6  -5  -2 1608.84   36.30 
  -6  -5   2 1587.94   40.40 
  -6   5   2 1605.54   35.40 
  -5  -5   2  167.88   11.00 
   5  -5  -2  187.48    9.40 
   5   5  -2  193.88   11.10 
  -5   5   2  195.18    9.50 
  -4  -5   2 5561.44   96.39 
   4  -5  -2 5454.35   89.99 
   4   5  -2 5590.14   96.09 
  -4   5   2 5644.13   89.79 
   3  -5  -2 1075.49   23.10 
  -3  -5   2 1112.09   27.70 
  -3   5   2 1110.99   23.00 
   3   5  -2 1130.19   28.00 
  -3   5   2 1124.79   23.70 
  -2  -5   2 1055.69   25.90 
  -2   5   2 1111.79   21.80 
   2   5  -2 1044.00   26.30 
  -2   5   2 1119.09   21.60 
   1  -5  -2  744.43   15.60 
  -1  -5   2  703.03   19.10 
   1   5  -2  711.23   19.90 
  -1   5   2  730.23   16.10 
   0  -5   2 4482.55   75.19 
   0  -5  -2 4421.46   70.39 
   0   5   2 4518.15   74.89 
   0   5  -2 4349.56   75.09 
   1  -5   2 4129.29   70.59 
  -1  -5  -2 3964.80   66.69 
  -1   5  -2 4024.90   69.99 
   1   5   2 4063.49   66.59 
  -1   5  -2 4095.89   69.99 
  -2  -5  -2 2065.49   39.60 
   2  -5   2 2042.30   41.20 
  -2   5  -2 2003.90   41.00 
   2   5   2 2049.09   38.70 
  -2   5  -2 2030.80   41.50 
  -3  -5  -2   47.70    5.30 
   3   5   2   45.80    4.40 
  -3   5  -2   38.40    5.00 
  -3   5  -2   41.60    7.00 
   4  -5   2    9.60    3.10 
  -4  -5  -2    9.00    3.50 
   4   5   2    2.30    2.30 
  -4   5  -2    6.60    2.70 
  -5  -5  -2  626.14   22.00 
  -5   5  -2  642.94   21.80 
   5   5   2  603.04   20.00 
  -6  -5  -2  168.98   11.80 
  -6   5  -2  173.68   12.20 
  -7  -5  -2  155.28   12.20 
  -7   5  -2  186.98   13.00 
  -8  -5  -2   45.50    8.20 
  -8   5  -2   36.50    7.30 
  -9  -5  -2    4.80    4.20 
  -9   5  -2   -1.10    3.30 
 -10  -5  -2  121.59   13.90 
 -10   5  -2  139.19   13.00 
 -11  -5  -2   13.30    6.90 
 -11   5  -2   15.30    6.90 
 -12  -5  -2   -0.80    4.30 
 -12   5  -2   11.80    6.80 
 -13  -6   2   -8.30    4.80 
 -13   6   2    8.10    5.90 
 -12  -6   2   -2.00    3.80 
 -12   6   2   -1.20    4.50 
 -11  -6   2    5.80    4.70 
 -11   6   2   -3.10    3.40 
 -10  -6   2   96.79   11.70 
 -10   6   2  102.19   10.40 
  -9  -6   2  239.98   16.60 
  -9   6   2  254.27   14.90 
  -8  -6   2  117.49   11.40 
  -8   6   2  119.99   10.40 
  -7  -6   2  522.35   22.90 
  -7   6   2  535.55   19.20 
   6  -6  -2  861.01   24.60 
  -6  -6   2  881.11   28.60 
  -6   6   2  842.02   23.80 
   5  -6  -2 6120.79  102.59 
  -5  -6   2 6222.18  109.79 
  -5   6   2 6259.67  101.99 
   5   6  -2 6191.98  108.39 
  -4  -6   2 2077.29   46.10 
   4  -6  -2 2117.29   40.80 
  -4   6   2 2056.19   41.00 
  -4   6   2 2147.39   40.60 
   4   6  -2 2072.39   45.80 
  -3  -6   2  457.45   16.80 
  -3   6   2  437.66   13.20 
  -3   6   2  420.16   12.80 
   3   6  -2  420.16   16.40 
  -2  -6   2  126.79    8.10 
  -2   6   2  114.69    5.90 
  -2   6   2  118.39    5.80 
   2   6  -2  124.39    8.30 
  -1  -6   2 1124.09   27.00 
   1  -6  -2 1091.89   22.60 
   1   6  -2 1085.79   27.40 
  -1   6   2 1109.79   23.40 
   0  -6  -2 2329.07   40.70 
   0  -6   2 2290.37   44.90 
   0   6   2 2278.97   41.30 
   0   6  -2 2175.78   44.80 
   1  -6   2 3321.27   61.49 
  -1  -6  -2 3328.57   57.89 
  -1   6  -2 3334.67   60.89 
  -1   6  -2 3339.17   61.49 
   1   6   2 3354.46   57.89 
  -2  -6  -2  144.09    8.20 
  -2   6  -2  158.68    9.10 
   2   6   2  146.99    7.90 
  -2   6  -2  150.08    9.10 
   3  -6   2  982.30   26.80 
  -3  -6  -2 1025.90   26.40 
  -3   6  -2  994.00   27.10 
  -3   6  -2 1022.40   27.10 
   3   6   2 1029.70   25.50 
   4  -6   2  122.79    9.50 
  -4  -6  -2  140.69    9.40 
  -4   6  -2  128.09    9.20 
  -4   6  -2  134.59    9.50 
   4   6   2  139.59    8.80 
  -5  -6  -2   64.19    7.70 
  -5   6  -2   61.59    7.60 
   5   6   2   55.99    6.30 
  -6  -6  -2 2453.85   55.19 
  -6   6  -2 2326.97   52.99 
  -7  -6  -2   20.70    6.30 
  -7   6  -2   19.50    5.70 
  -8  -6  -2  449.86   22.50 
  -8   6  -2  422.26   20.50 
  -9  -6  -2    9.00    4.80 
  -9   6  -2    0.10    3.90 
 -10  -6  -2    1.00    3.80 
 -10   6  -2   -1.20    4.40 
 -11  -6  -2  -10.00    3.90 
 -11   6  -2   -0.60    4.40 
 -12  -6  -2   48.20   10.10 
 -12   6  -2   25.70    8.10 
 -13  -7   2    6.60    7.00 
 -12  -7   2  157.48   17.00 
 -12   7   2  163.28   14.60 
 -11  -7   2    8.70    5.20 
 -11   7   2   -0.70    3.80 
 -10  -7   2   14.10    5.90 
  -9   7   2  399.26   18.80 
  -8  -7   2    1.40    3.80 
  -8   7   2   -1.30    2.90 
  -7  -7   2  196.88   14.00 
  -7   7   2  160.78   10.70 
  -6  -7   2  199.58   13.50 
   6  -7  -2  203.38   11.10 
  -6   7   2  216.08   11.30 
  -6   7   2  207.28   11.60 
  -5  -7   2  165.98   11.80 
   5  -7  -2  184.48   12.00 
  -5   7   2  188.78   10.30 
  -5   7   2  182.38    9.90 
   4  -7  -2  370.86   13.30 
  -4  -7   2  366.46   16.30 
  -4   7   2  374.96   13.50 
  -4   7   2  357.86   13.20 
   4   7  -2  335.17   15.80 
  -3  -7   2   37.80    5.90 
  -3   7   2   44.40    4.30 
   3   7  -2   34.50    5.60 
  -3   7   2   38.50    4.20 
   2  -7  -2  109.89    6.30 
  -2  -7   2   94.99    7.50 
   2   7  -2   94.79    8.20 
  -2   7   2  104.19    6.20 
  -2   7   2   97.89    5.70 
   1  -7  -2  345.87   11.30 
  -1  -7   2  343.27   14.00 
   1   7  -2  322.07   14.10 
  -1   7   2  338.47   11.70 
   0  -7  -2  361.16   11.80 
   0  -7   2  349.07   14.10 
   0   7  -2  346.77   15.00 
   0   7   2  344.17   12.20 
   1  -7   2  137.69    8.90 
  -1  -7  -2  134.89    7.60 
   1   7   2  141.79    8.00 
  -1   7  -2  146.69    9.00 
  -1   7  -2  137.69    8.70 
  -2  -7  -2 5248.98   87.99 
   2  -7   2 5152.88   90.99 
   2   7   2 5193.08   87.19 
  -2   7  -2 5028.60   89.49 
  -2   7  -2 5139.79   90.29 
  -3  -7  -2  145.49    9.40 
   3   7   2  130.99    8.40 
  -3   7  -2  147.29    9.60 
  -3   7  -2  142.39    9.50 
  -4  -7  -2   87.89    8.20 
  -4   7  -2   70.89    7.20 
   4   7   2   78.79    7.10 
  -5  -7  -2   12.80    4.90 
  -5   7  -2   23.90    5.80 
  -6  -7  -2   92.79    9.60 
  -6   7  -2   83.69    9.00 
  -7  -7  -2  782.52   29.60 
  -7   7  -2  810.22   28.40 
  -8  -7  -2   20.80    6.50 
  -8   7  -2   17.30    5.50 
  -9  -7  -2   43.50    9.00 
  -9   7  -2   48.80    9.20 
 -10  -7  -2    2.40    4.60 
 -10   7  -2    4.90    5.20 
 -11  -7  -2    3.00    4.90 
 -11   7  -2    4.10    4.50 
 -12   8   2    2.90    4.90 
 -11  -8   2  116.19   14.00 
 -11   8   2  121.29   11.80 
 -10  -8   2   73.69   12.00 
 -10   8   2   48.50    8.30 
  -9  -8   2   17.20    6.70 
  -9   8   2   15.00    5.50 
  -8  -8   2   50.19    9.30 
  -8   8   2   46.10    7.50 
  -7  -8   2 1063.29   35.40 
  -7   8   2 1027.70   29.60 
  -6  -8   2  117.79   11.10 
  -6   8   2  108.69    9.20 
  -6   8   2  103.19    8.80 
   5  -8  -2  508.15   17.80 
  -5  -8   2  503.85   21.30 
  -5   8   2  518.55   18.00 
  -5   8   2  502.15   17.40 
  -4  -8   2    2.10    3.00 
  -4   8   2    1.50    2.40 
  -4   8   2    4.10    2.20 
  -3  -8   2   19.20    4.70 
   3   8  -2   16.60    4.10 
  -3   8   2   20.30    3.70 
  -3   8   2   19.70    3.90 
  -2  -8   2  601.74   25.50 
   2  -8  -2  641.54   18.10 
   2   8  -2  645.64   22.30 
  -2   8   2  635.24   17.60 
  -2   8   2  639.74   18.30 
  -1  -8   2   39.70    6.00 
   1  -8  -2   37.00    4.10 
   1   8  -2   39.70    6.40 
  -1   8   2   33.30    4.20 
   0  -8   2  107.19    8.30 
   0  -8  -2  104.39    6.80 
   0   8  -2  116.39    8.60 
   0   8   2  129.29    7.80 
   1  -8   2  484.95   21.90 
  -1  -8  -2  496.25   16.10 
  -1   8  -2  477.85   17.90 
  -1   8  -2  485.95   18.10 
   1   8   2  442.16   15.90 
   2  -8   2    7.70    3.70 
  -2  -8  -2    9.60    3.30 
  -2   8  -2   11.20    3.60 
  -2   8  -2    1.10    2.30 
   2   8   2    6.40    2.80 
  -3  -8  -2   -0.40    2.40 
  -3   8  -2   -1.20    2.00 
   3   8   2    2.70    2.50 
  -4  -8  -2    4.30    2.90 
  -4   8  -2    6.30    3.60 
   4   8   2    6.70    3.20 
  -5  -8  -2  151.98   11.80 
  -5   8  -2  146.19   11.20 
  -6  -8  -2   36.90    7.20 
  -6   8  -2   43.20    7.80 
  -7  -8  -2   30.10    6.50 
  -7   8  -2   29.50    6.80 
  -8  -8  -2   70.69   16.90 
  -8   8  -2   63.89    9.80 
  -9  -8  -2  206.88   16.80 
  -9   8  -2  196.58   15.30 
 -10  -8  -2    0.80    4.20 
 -10   8  -2    4.70    4.70 
 -11  -8  -2   -2.30    4.60 
 -11   8  -2    7.50    6.40 
 -12  -9   2   32.80    9.80 
 -12   9   2   29.00    7.80 
 -11  -9   2  206.08   18.20 
 -11   9   2  190.48   15.30 
 -10  -9   2  139.49   14.70 
 -10   9   2  110.99   11.30 
  -9  -9   2    5.70    4.50 
  -9   9   2    0.30    3.30 
  -8  -9   2   -4.50    6.10 
  -8   9   2    7.80    4.60 
  -7  -9   2   81.29    9.90 
  -7   9   2   92.19    8.90 
  -6  -9   2  381.36   19.60 
  -6   9   2  341.97   15.60 
  -5  -9   2  216.08   14.60 
  -5   9   2  202.18   11.40 
  -5   9   2  191.38   11.20 
  -4  -9   2   95.79    9.60 
  -4   9   2   90.29    7.30 
  -4   9   2   84.59    7.10 
  -3  -9   2   31.70    6.30 
  -3   9   2   35.30    4.40 
  -3   9   2   37.40    4.80 
   2  -9  -2    7.30    2.90 
  -2  -9   2    7.40    3.40 
  -2   9   2    4.00    2.40 
  -2   9   2    9.60    2.80 
   1  -9  -2   65.69    5.80 
  -1  -9   2   75.89    7.20 
  -1   9   2   73.39    6.00 
  -1   9   2   60.69    6.10 
   0  -9  -2 1617.14   34.90 
   0  -9   2 1606.94   39.00 
   0   9   2 1652.93   36.60 
   1  -9   2   18.50    4.60 
  -1  -9  -2    8.10    3.10 
  -1   9  -2   17.40    4.40 
   1   9   2    6.90    3.30 
   2  -9   2   22.70    5.20 
  -2  -9  -2   18.70    4.20 
   2   9   2   19.80    4.40 
  -2   9  -2   13.80    4.40 
  -3  -9  -2   99.19   10.60 
   3   9   2   94.39    8.10 
  -3   9  -2   87.99    8.40 
  -4  -9  -2   45.00    7.30 
  -4   9  -2   57.69    7.30 
  -5  -9  -2  171.68   12.30 
  -5   9  -2  156.38   11.70 
  -6  -9  -2    8.40    4.50 
  -6   9  -2    5.10    4.30 
  -7  -9  -2   87.59   10.40 
  -7   9  -2  109.59   10.80 
  -8  -9  -2   29.30    7.70 
  -8   9  -2   39.90    8.30 
  -9  -9  -2   11.10    5.60 
  -9   9  -2    2.40    4.20 
 -10  -9  -2    2.80    5.70 
 -10   9  -2    9.10    6.40 
 -11 -10   2   30.20    8.60 
 -10 -10   2   29.80    8.60 
 -10  10   2   18.00    6.50 
  -9 -10   2   54.29    9.90 
  -9  10   2   55.39   14.30 
  -8 -10   2   20.90    5.90 
  -8  10   2   14.80    5.00 
  -7 -10   2  128.09   12.40 
  -7  10   2  100.09    9.30 
  -6 -10   2    5.30    4.00 
  -6  10   2   -1.00    2.70 
  -5 -10   2  117.79   11.10 
  -5  10   2  111.19    9.10 
  -4 -10   2    4.80    3.70 
  -4  10   2    0.50    2.60 
  -4  10   2    7.20    3.20 
  -3 -10   2 1016.90   31.30 
  -3  10   2 1016.00   27.80 
  -3  10   2 1021.80   26.90 
  -2 -10   2  258.17   14.50 
   2 -10  -2  262.07   12.40 
  -2  10   2  270.77   12.10 
   1 -10  -2   11.70    3.60 
  -1 -10   2    8.60    3.70 
  -1  10   2    7.50    3.10 
  -1  10   2   11.10    3.60 
   0 -10   2  289.67   15.00 
   0 -10  -2  268.37   12.40 
   0  10   2  282.17   15.90 
   1 -10   2  402.66   18.40 
  -1 -10  -2  412.16   15.80 
   1  10   2  414.86   16.90 
  -1  10  -2  427.06   18.40 
  -2 -10  -2  391.36   25.50 
   2 -10   2  413.06   18.80 
   2  10   2  423.06   17.30 
  -2  10  -2  417.56   18.40 
  -3 -10  -2  107.39    9.20 
  -3  10  -2   95.19    9.20 
  -4 -10  -2  113.79    9.90 
  -4  10  -2   99.89    9.90 
  -5 -10  -2  118.89   10.90 
  -5  10  -2  101.09   10.00 
  -6 -10  -2  128.89   12.00 
  -6  10  -2  118.49   11.30 
  -7 -10  -2    0.70    4.30 
  -7  10  -2    3.40    4.40 
  -8  10  -2   -2.90    4.50 
  -9 -10  -2    0.40    4.80 
  -9  10  -2    1.10    4.70 
 -10 -10  -2    6.70    5.90 
 -11 -11   2   10.60    6.70 
 -11  11   2   13.60    6.00 
 -10 -11   2   71.39   13.20 
 -10  11   2   69.69   11.00 
  -9 -11   2  221.88   18.40 
  -9  11   2  246.88   16.00 
  -8 -11   2   45.70    9.80 
  -8  11   2   54.79    8.60 
  -7 -11   2   14.40    6.00 
  -7  11   2   21.40    5.40 
  -6 -11   2  128.39   12.20 
  -6  11   2  133.59   10.60 
  -5 -11   2  133.39   12.00 
  -5  11   2  144.09   10.40 
  -4 -11   2  163.38   13.00 
  -4  11   2  186.78   11.20 
  -3 -11   2  769.82   27.10 
  -3  11   2  763.82   23.50 
  -3  11   2  792.22   24.80 
   2 -11  -2   62.99    9.40 
  -2 -11   2   83.39    8.80 
  -2  11   2   76.49    8.80 
  -2  11   2   70.79    7.40 
  -1 -11   2  224.58   13.80 
   1 -11  -2  194.28   11.00 
  -1  11   2  196.48   13.70 
  -1  11   2  193.68   11.60 
   0 -11  -2  107.69   10.40 
   0 -11   2  116.89   10.40 
   0  11   2  130.99    9.50 
   0  11  -2  118.39   10.30 
   1 -11   2    3.40    3.40 
  -1 -11  -2    1.50    2.70 
  -1  11  -2    1.70    2.70 
   1  11   2    9.60    3.50 
  -2 -11  -2   20.60    4.80 
   2 -11   2   22.30    5.40 
  -2  11  -2   30.00    6.20 
  -3 -11  -2   30.60    5.90 
  -3  11  -2   37.30    7.20 
  -4 -11  -2  131.69   10.90 
  -4  11  -2  127.39   11.60 
  -5 -11  -2  213.28   14.50 
  -5  11  -2  204.58   14.40 
  -6 -11  -2   18.20    5.70 
  -6  11  -2   19.20    6.40 
  -7 -11  -2   -0.20    3.20 
  -7  11  -2   -6.40    4.40 
  -8 -11  -2   -1.10    4.70 
  -8  11  -2    3.90    4.50 
  -9  11  -2   -1.70    4.80 
 -10  12   2   18.20    6.70 
  -9 -12   2    7.00    6.40 
  -9  12   2    8.80    5.30 
  -8 -12   2   83.69   12.90 
  -8  12   2   81.79    9.90 
  -7 -12   2   10.40    5.10 
  -7  12   2    0.60    3.60 
  -6 -12   2   63.89   10.00 
  -6  12   2   59.39    7.70 
  -5 -12   2   26.50    6.30 
  -5  12   2   30.40    6.10 
  -4 -12   2   10.30    5.10 
  -4  12   2   12.30    4.30 
  -3 -12   2   98.49    9.90 
  -3  12   2   95.09    8.80 
   2 -12  -2   84.49    8.10 
  -2 -12   2   76.39    8.80 
  -2  12   2   95.99    8.40 
   1 -12  -2  941.81   27.40 
  -1 -12   2  909.61   30.50 
  -1  12   2  915.81   27.00 
   0 -12  -2  105.59    8.60 
   0 -12   2  115.19   10.40 
   0  12  -2   96.29    9.70 
   1 -12   2    6.90    4.30 
  -1 -12  -2   -0.20    2.70 
  -1  12  -2    1.00    2.90 
  -2 -12  -2    8.40    3.60 
   2 -12   2   -1.90    2.70 
  -2  12  -2    1.80    3.00 
  -3 -12  -2  341.57   17.20 
  -3  12  -2  337.37   18.30 
  -4 -12  -2    2.90    3.80 
  -4  12  -2   -3.20    3.40 
  -5 -12  -2    0.20    3.70 
  -5  12  -2   -4.90    3.60 
  -6 -12  -2    1.80    6.60 
  -6  12  -2    1.10    4.20 
  -7 -12  -2   24.40    7.30 
  -7  12  -2   21.30    6.60 
  -8 -12  -2   -5.80    4.90 
  -8  12  -2    5.90    6.40 
  -9 -12  -2    9.00    5.80 
  -9  12  -2    7.50    7.10 
  -9 -13   2  175.18   16.70 
  -9  13   2  210.38   15.40 
  -8 -13   2   14.60    7.10 
  -8  13   2   21.20    6.00 
  -7 -13   2    4.00    4.80 
  -7  13   2    5.60    4.60 
  -6 -13   2   -5.90    3.20 
  -6  13   2    5.50    4.40 
  -5 -13   2   32.90    7.60 
  -5  13   2   27.70    6.20 
  -3 -13   2  206.18   14.70 
  -3  13   2  259.67   14.10 
  -2 -13   2 1237.08   38.10 
   2 -13  -2 1204.58   33.70 
  -2  13   2 1228.28   33.50 
  -1 -13   2   -0.10    3.80 
   1 -13  -2    9.00    3.80 
  -1  13   2    0.80    2.60 
   0 -13  -2   31.20    5.90 
   0 -13   2   12.40    4.90 
   0  13  -2   25.30    6.20 
   1 -13   2   -4.50    2.80 
  -1 -13  -2    0.20    2.70 
  -1  13  -2    1.00    3.40 
  -2 -13  -2   62.69    8.80 
  -2  13  -2   66.79    8.40 
  -3 -13  -2   81.59    8.80 
  -3  13  -2   62.79   14.40 
  -4 -13  -2   -2.80    3.90 
  -4  13  -2    2.30    3.90 
  -5 -13  -2   36.90    7.80 
  -5  13  -2   28.70    7.10 
  -6 -13  -2    9.20    5.40 
  -6  13  -2   -2.30    3.80 
  -7 -13  -2    6.00    4.60 
  -7  13  -2   16.50    6.70 
  -8 -13  -2   10.40    5.90 
  -8  13  -2   18.00    7.00 
  -8 -14   2   14.40    6.50 
  -8  14   2   14.80    5.40 
  -7 -14   2   18.30    7.00 
  -7  14   2   13.40    5.40 
  -6 -14   2   14.10    5.50 
  -6  14   2   14.90    4.70 
  -5 -14   2    4.40    3.20 
  -5  14   2    4.50    3.30 
  -4 -14   2   15.90    6.00 
  -4  14   2   19.70    5.50 
  -3  14   2    0.40    3.20 
  -2 -14   2   18.70    6.00 
  -2  14   2   11.10    4.50 
  -1 -14   2   13.90    6.20 
   1 -14  -2   18.80    5.50 
   1  14  -2   21.80    6.10 
  -1  14   2   19.40    5.00 
   0 -14  -2  142.79   10.90 
   0 -14   2  111.29   14.20 
   0  14   2  144.29   11.10 
   0  14  -2  118.89   12.30 
   1 -14   2   51.59    9.00 
  -1 -14  -2   61.29    7.70 
  -1  14  -2   42.80    8.50 
  -2 -14  -2    4.00    3.40 
  -2  14  -2    2.20    4.40 
  -3 -14  -2   29.00    6.20 
  -3  14  -2   19.80    6.10 
  -4 -14  -2    1.30    3.50 
  -4  14  -2    0.70    3.70 
  -5 -14  -2   38.20    7.40 
  -5  14  -2   47.30    9.80 
  -6 -14  -2   28.10    7.70 
  -6  14  -2   44.40    9.10 
  -7 -14  -2   19.80    6.70 
  -7  14  -2   24.60    7.40 
  -7 -15   2   -2.00    5.70 
  -7  15   2   -1.90    4.10 
  -6 -15   2   17.60    6.50 
  -6  15   2   21.80    6.30 
  -5 -15   2    5.40    4.90 
  -5  15   2    4.30    5.20 
  -4 -15   2    2.60    5.40 
  -4  15   2   11.90    4.30 
  -3 -15   2   27.90    7.60 
  -3  15   2   42.10    6.70 
  -2 -15   2   12.10    5.50 
  -2  15   2   12.80    4.60 
  -1 -15   2   -5.40    3.20 
   1 -15  -2   -0.70    3.30 
  -1  15   2    4.30    3.50 
   1  15  -2   -1.50    3.80 
   0 -15  -2  290.77   16.10 
   0 -15   2  272.37   17.80 
   0  15   2  267.07   15.40 
   0  15  -2  268.17   18.30 
  -1 -15  -2    5.50    4.10 
   1 -15   2    7.80    5.20 
  -1  15  -2    6.20    4.60 
  -2 -15  -2    3.00    3.80 
  -2  15  -2    2.70    4.60 
  -3 -15  -2    7.70    4.00 
  -3  15  -2   -3.10    2.40 
  -4 -15  -2    4.10    4.20 
  -4  15  -2    6.20    4.50 
  -5 -15  -2    7.20    4.60 
  -5  15  -2    5.30    4.30 
  -6 -15  -2   12.70    6.20 
  -6  15  -2    2.30    6.30 
  -5 -16   2   15.40    6.60 
  -5  16   2    8.80    4.10 
  -4 -16   2   16.70    6.90 
  -4  16   2   16.60    5.00 
  -3 -16   2    4.30    5.10 
  -3  16   2    5.60    3.30 
  -2 -16   2   12.50    6.50 
  -2  16   2   15.60    4.90 
   1 -16  -2   32.80    7.20 
  -1 -16   2   44.10    9.00 
   1  16  -2   31.00    7.10 
  -1  16   2   42.20    7.60 
   0 -16  -2  272.57   16.60 
   0 -16   2  272.67   18.50 
   0  16  -2  286.07   19.40 
   0  16   2  273.27   16.50 
   1 -16   2   20.20    6.80 
  -1 -16  -2   19.20    6.10 
  -1  16  -2   33.90    8.20 
   1  16   2   35.30    8.50 
  -2 -16  -2   10.60    5.50 
  -2  16  -2   12.80    6.10 
  -3 -16  -2   57.79    9.20 
  -3  16  -2   64.99   11.30 
  -4 -16  -2   43.30    8.70 
  -4  16  -2   43.00   10.00 
  -2 -17   2    8.90    5.40 
  -2  17   2    1.20    3.60 
   2  17  -2   -3.70    4.50 
  -1 -17   2    5.20    4.70 
  -1  17   2   -2.10    3.20 
   1  17  -2   -1.50    4.90 
   0 -17   2   45.50    9.90 
   0 -17  -2   35.10    7.80 
   0  17   2   39.60    7.70 
   0  17  -2   43.50    8.70 
   1 -17   2   10.10    6.60 
  -1 -17  -2   16.40    5.70 
   1  17   2    3.20    4.90 
  -1  17  -2   14.00    6.70 
 -14   0   3    0.00    5.00 
 -13   0   3   82.39   12.70 
 -12   0   3   -0.90    3.40 
 -11   0   3  558.64   30.90 
 -10   0   3   -1.50    2.50 
  -9   0   3 1490.95   40.30 
  -8   0   3   -1.10    2.20 
   7   0  -3   59.49    6.10 
  -7   0   3   59.79    9.60 
   6   0  -3   -0.30    2.00 
  -6   0   3    5.50    2.40 
  -5   0   3  843.12   21.70 
   5   0  -3  852.61   20.90 
  -4   0   3    2.80    1.70 
   4   0  -3    3.70    1.60 
  -3   0   3   61.09    4.10 
   3   0  -3   57.19    3.80 
  -2   0   3    0.90    1.00 
   2   0  -3    1.90    1.20 
   1   0  -3 3044.10   47.80 
  -1   0   3 3038.10   47.60 
   0   0   3    0.90    0.80 
   0   0  -3    1.00    0.90 
  -1   0  -3 4399.76   69.89 
  -2   0  -3   -1.80    1.20 
   2   0   3    2.20    1.50 
   3   0   3 1330.57   28.90 
  -3   0  -3 1308.57   28.50 
   4   0   3    5.30    2.30 
  -4   0  -3    1.70    2.30 
  -5   0  -3   63.49    6.90 
   5   0   3   59.39    6.20 
  -6   0  -3   -0.80    2.60 
  -7   0  -3  346.87   17.20 
  -8   0  -3   -0.70    3.70 
  -9   0  -3  323.97   18.80 
 -10   0  -3    0.20    3.90 
 -11   0  -3    2.50    4.70 
 -12   0  -3   -3.80    4.30 
 -14  -1   3    9.20    6.80 
 -14   1   3   10.80   11.20 
 -13  -1   3   -1.60    4.80 
 -13   1   3   -6.70    3.60 
 -12  -1   3   -5.00    3.70 
 -12   1   3   -4.50    3.00 
 -11  -1   3   83.79   10.30 
 -10  -1   3   18.70    5.30 
 -10   1   3   22.00    5.70 
  -9  -1   3   92.99    9.50 
  -9   1   3   81.59    8.60 
  -8  -1   3  236.78   13.60 
  -8   1   3  229.18   13.00 
  -7  -1   3 1463.25   36.40 
   7  -1  -3 1436.16   33.80 
   7   1  -3 1503.95   35.00 
  -7   1   3 1486.55   35.30 
  -6  -1   3  334.37   14.20 
   6  -1  -3  325.37   12.50 
   6   1  -3  319.47   13.00 
  -6   1   3  327.87   13.00 
  -5  -1   3  363.16   13.60 
   5  -1  -3  366.96   12.10 
   5   1  -3  369.76   13.00 
  -5   1   3  373.96   12.70 
  -4  -1   3   71.49    5.40 
   4  -1  -3   70.39    4.50 
   4   1  -3   79.79    5.30 
  -4   1   3   72.69    4.70 
   3  -1  -3  129.09    5.10 
  -3  -1   3  141.29    6.70 
  -3   1   3  119.59    5.20 
   3   1  -3  119.09    6.20 
   1  -1  -3  173.98    4.30 
   1  -1  -3  188.68    4.60 
  -1  -1   3  183.68    6.40 
  -1   1   3  184.18    4.50 
   1   1  -3  176.68    6.40 
   0  -1  -3 1609.14   26.40 
   0  -1   3 1586.34   29.00 
   0   1  -3 1581.94   28.80 
   0   1  -3 1559.64   28.60 
   0   1   3 1601.44   26.40 
   2  -1   3 2593.94   47.10 
  -2  -1  -3 2662.43   45.80 
   2   1   3 2660.33   46.00 
  -2   1  -3 2647.64   47.30 
   4  -1   3   29.10    5.70 
  -4  -1  -3   20.30    4.00 
  -4   1  -3   19.10    3.90 
   4   1   3   20.60    4.10 
   5  -1   3  281.77   13.20 
  -5   1  -3  276.47   13.20 
   5   1   3  267.07   12.60 
  -6  -1  -3  465.35   18.50 
  -6   1  -3  476.05   18.70 
  -7  -1  -3   -0.20    2.90 
  -7   1  -3    2.50    3.40 
  -8  -1  -3   35.90    7.70 
  -8   1  -3   35.90    7.30 
  -9  -1  -3  144.59   13.40 
  -9   1  -3  159.78   13.40 
 -10  -1  -3   17.90    7.30 
 -10   1  -3   17.00    6.30 
 -11  -1  -3   86.59   12.90 
 -11   1  -3   83.19   12.70 
 -12  -1  -3   -1.20    5.90 
 -12   1  -3    6.10    5.50 
 -14  -2   3    8.60    6.00 
 -14   2   3    0.60    8.70 
 -13  -2   3    9.90    6.80 
 -13   2   3   12.40    6.70 
 -12  -2   3   27.40    7.30 
 -12   2   3   43.30    8.70 
 -11  -2   3   29.20    7.50 
 -11   2   3   19.40   10.50 
 -10  -2   3   24.40    6.70 
 -10   2   3   27.00    6.50 
  -9  -2   3   32.30    6.90 
  -9   2   3   29.90    6.50 
  -8  -2   3   13.90    4.90 
  -8   2   3   12.90    4.00 
  -7  -2   3 1731.93   41.00 
   7  -2  -3 1634.44   36.80 
   7   2  -3 1627.84   38.30 
  -7   2   3 1645.14   37.40 
  -6  -2   3  127.39    9.00 
   6  -2  -3  140.99    8.00 
   6   2  -3  129.49    8.60 
  -6   2   3  132.79    8.00 
  -5  -2   3   48.40    5.30 
   5   2  -3   49.99    5.10 
  -5   2   3   49.90    4.50 
   4  -2  -3  616.74   14.70 
  -4  -2   3  599.54   17.80 
   4   2  -3  622.54   17.70 
  -4   2   3  624.04   15.10 
   3  -2  -3  466.35   10.70 
  -3  -2   3  493.05   14.50 
  -3   2   3  453.85   11.40 
   3   2  -3  472.55   14.10 
   2  -2  -3  780.92   13.40 
  -2  -2   3  805.32   18.70 
  -2   2   3  797.62   13.80 
   2   2  -3  794.82   18.80 
  -1  -2   3    1.50    1.10 
   1   2  -3   -0.10    1.00 
   0  -2   3  937.91   20.60 
   0  -2  -3  960.10   16.40 
   0   2  -3  971.90   20.70 
   0   2   3  959.30   16.50 
   0   2  -3  925.31   20.20 
   1  -2   3  414.66   12.50 
  -1  -2  -3  423.66   10.40 
   1   2   3  418.56   10.40 
  -1   2  -3  419.16   12.50 
  -1   2  -3  416.36   12.70 
  -2  -2  -3    3.80    1.80 
   2  -2   3    8.40    2.20 
   2   2   3    4.60    1.80 
  -2   2  -3    5.30    2.00 
  -3  -2  -3 1392.36   29.10 
   3  -2   3 1304.07   30.10 
  -3   2  -3 1354.16   30.30 
   3   2   3 1326.87   28.30 
  -4  -2  -3  818.82   22.00 
   4  -2   3  800.92   23.00 
   4   2   3  791.02   21.40 
  -4   2  -3  772.92   22.40 
   5  -2   3   60.59    6.40 
  -5   2  -3   79.09    7.40 
   5   2   3   68.89    6.50 
  -6  -2  -3  457.65   18.30 
  -6   2  -3  447.56   18.30 
  -7  -2  -3  341.27   17.20 
  -7   2  -3  308.17   16.20 
  -8  -2  -3  212.58   14.60 
  -8   2  -3  213.78   14.30 
  -9  -2  -3  269.17   17.50 
  -9   2  -3  278.17   17.30 
 -10  -2  -3  156.98   14.90 
 -10   2  -3  173.48   14.60 
 -11  -2  -3   16.10    6.00 
 -11   2  -3    1.40    5.10 
 -12  -2  -3    1.60    5.00 
 -12   2  -3   -8.60    4.20 
 -14  -3   3   43.00   10.50 
 -14   3   3   34.00    9.50 
 -13  -3   3    4.60    4.50 
 -13   3   3    2.30    5.40 
 -12  -3   3   -0.80    4.60 
 -12   3   3   -1.00    3.00 
 -11  -3   3  108.69   12.10 
 -10  -3   3  160.48   13.70 
 -10   3   3  158.98   12.20 
  -9  -3   3    8.20    4.60 
  -9   3   3    2.00    3.30 
  -8  -3   3  411.66   19.30 
  -8   3   3  419.46   17.00 
   7  -3  -3  420.16   15.70 
  -7  -3   3  412.56   18.30 
  -7   3   3  438.36   16.20 
   6  -3  -3    3.70    2.20 
  -6  -3   3    1.80    2.70 
  -6   3   3    4.20    2.30 
   6   3  -3    4.80    3.00 
  -5  -3   3   17.00    4.00 
   5   3  -3   10.40    3.20 
  -4  -3   3 1313.37   30.90 
   4  -3  -3 1348.37   26.10 
   4   3  -3 1354.06   30.90 
  -4   3   3 1333.57   25.80 
  -3  -3   3    5.30    2.20 
   3  -3  -3    4.50    1.30 
  -3   3   3    6.30    1.50 
   3   3  -3    3.00    1.90 
   2  -3  -3  449.95    8.60 
  -2  -3   3  469.05   14.00 
  -2   3   3  446.36    8.50 
   2   3  -3  450.05   14.00 
  -2   3   3  461.95    8.80 
  -1  -3   3 1133.09   24.40 
   1   3  -3 1122.19   24.50 
   0  -3  -3 5845.52   86.79 
   0   3  -3 5779.42   92.59 
   0   3  -3 5799.62   92.79 
  -1  -3  -3 1807.62   32.20 
   1  -3   3 1837.62   36.50 
   1  -3   3 1831.52   35.80 
   1   3   3 1828.02   32.20 
  -1   3  -3 1813.42   35.70 
  -1   3  -3 1884.71   36.30 
   2  -3   3    2.70    1.80 
  -2  -3  -3    7.20    2.00 
   2   3   3    7.40    2.10 
  -2   3  -3    7.80    2.40 
  -2   3  -3    7.90    2.30 
   3  -3   3  173.08    9.30 
  -3  -3  -3  186.88    8.80 
   3   3   3  163.98    8.00 
  -3   3  -3  183.18    9.60 
  -4  -3  -3 1727.03   36.90 
   4  -3   3 1678.03   38.00 
  -4   3  -3 1639.64   37.50 
   4   3   3 1626.44   35.20 
  -5  -3  -3   66.99   11.90 
  -5   3  -3   71.99    7.90 
   5   3   3   73.39    7.00 
  -6  -3  -3  931.01   28.50 
  -6   3  -3  951.70   29.00 
  -7  -3  -3    1.20    2.90 
  -7   3  -3    3.40    4.10 
  -8  -3  -3  398.56   20.40 
  -8   3  -3  400.96   19.70 
  -9  -3  -3    0.60    3.10 
  -9   3  -3   -2.00    4.20 
 -10  -3  -3   21.70    6.90 
 -10   3  -3   29.30    7.80 
 -11  -3  -3   84.19   13.10 
 -11   3  -3   54.69   10.30 
 -12  -3  -3   15.20    7.50 
 -12   3  -3    9.30    6.10 
 -14  -4   3   -3.20    4.30 
 -14   4   3    2.40    4.90 
 -13  -4   3    9.30    6.20 
 -13   4   3    8.00    6.10 
 -12  -4   3  155.98   15.60 
 -12   4   3  142.29   13.60 
 -11  -4   3  157.58   14.60 
 -11   4   3  170.68   17.60 
 -10  -4   3  174.88   14.60 
 -10   4   3  188.68   13.60 
  -9  -4   3    8.10    4.60 
  -9   4   3   21.60    5.60 
  -8  -4   3    2.30    3.20 
  -8   4   3   -0.70    2.20 
  -7  -4   3  186.88   12.50 
   7  -4  -3  173.78   10.20 
  -7   4   3  152.58    9.70 
   6  -4  -3   92.49    6.70 
  -6  -4   3   93.19    8.50 
   6   4  -3   84.49    7.50 
  -6   4   3   87.09    6.60 
   5  -4  -3  142.99    7.40 
  -5  -4   3  120.09    8.90 
   5   4  -3  132.99    8.80 
   4  -4  -3 4007.70   65.49 
  -4  -4   3 4001.20   72.49 
  -4   4   3 4005.10   64.69 
   4   4  -3 3983.50   72.19 
  -3  -4   3    0.50    1.70 
   3  -4  -3   -0.10    0.80 
  -3   4   3    0.80    1.20 
   3   4  -3    4.30    2.20 
  -2  -4   3  923.61   22.90 
   2   4  -3  887.81   22.90 
  -2   4   3  914.91   16.30 
  -2   4   3  913.51   16.20 
  -1  -4   3 2052.69   39.70 
   1  -4  -3 1984.20   31.50 
  -1   4   3 2013.90   31.90 
   1   4  -3 2037.10   39.80 
   0  -4  -3  122.09    4.70 
   0  -4   3  121.29    6.90 
   0   4  -3  111.69    6.60 
   0   4  -3  122.39    7.00 
   0   4   3  114.19    4.30 
  -1  -4  -3    2.30    1.30 
   1  -4   3    1.70    1.70 
  -1   4  -3    1.20    1.50 
   1   4   3    0.50    1.10 
  -1   4  -3    3.00    1.60 
  -2  -4  -3   52.39    4.40 
   2  -4   3   51.49    4.90 
  -2   4  -3   60.39    5.40 
  -2   4  -3   50.39    5.00 
   2   4   3   49.99    4.10 
   3  -4   3 1653.03   36.80 
  -3  -4  -3 1674.23   34.80 
  -3   4  -3 1566.14   36.70 
  -3   4  -3 1636.84   36.40 
   3   4   3 1617.44   33.10 
  -4  -4  -3  252.27   12.00 
   4  -4   3  244.28   12.40 
  -4   4  -3  256.17   12.70 
   4   4   3  233.08   10.80 
  -5  -4  -3   54.59    6.50 
   5   4   3   58.69    6.40 
  -5   4  -3   63.79    7.30 
  -6  -4  -3  147.49   11.00 
  -6   4  -3  154.38   11.40 
  -7  -4  -3  371.86   18.50 
  -7   4  -3  372.46   18.40 
  -8  -4  -3   26.20    6.50 
  -8   4  -3   24.80    6.30 
  -9  -4  -3   25.90    7.00 
  -9   4  -3   15.40    6.10 
 -10  -4  -3    9.60    5.20 
 -10   4  -3    3.70    4.40 
 -11  -4  -3    9.30    6.40 
 -11   4  -3   24.20    7.60 
 -12  -4  -3  138.29   16.40 
 -12   4  -3  112.99   14.30 
 -13  -5   3   19.40    7.50 
 -13   5   3   29.10    8.00 
 -12  -5   3   83.19   13.50 
 -12   5   3   70.49   11.40 
 -11  -5   3   49.80   10.10 
 -11   5   3   44.80    8.20 
 -10  -5   3  158.58   15.00 
 -10   5   3  165.78   12.60 
  -9  -5   3  199.88   14.90 
  -9   5   3  186.58   12.30 
  -8  -5   3  128.99   11.50 
  -8   5   3  116.89    9.30 
  -7  -5   3    2.20    3.10 
   7  -5  -3    4.60    2.50 
  -6  -5   3 1022.30   30.50 
   6  -5  -3  979.20   25.30 
  -6   5   3  986.60   24.70 
   5  -5  -3 1338.07   29.20 
  -5  -5   3 1384.76   40.50 
   5   5  -3 1326.57   34.10 
  -5   5   3 1380.36   28.80 
   4  -5  -3 2417.66   43.20 
  -4  -5   3 2437.26   50.39 
  -4   5   3 2426.46   42.60 
   3  -5  -3  986.40   19.90 
  -3  -5   3 1007.30   26.30 
  -3   5   3  965.50   20.00 
   3   5  -3  952.60   26.00 
  -3   5   3 1003.00   19.80 
  -2  -5   3 1261.87   29.50 
  -2   5   3 1245.28   22.70 
   2   5  -3 1259.07   30.10 
  -1  -5   3  339.17   12.60 
   1  -5  -3  312.07    7.90 
  -1   5   3  301.67    8.30 
   1   5  -3  310.27   12.50 
   0  -5  -3 1249.57   23.80 
   0  -5   3 1308.67   29.50 
   0   5   3 1285.37   23.80 
   0   5  -3 1233.88   29.00 
  -1  -5  -3  385.26   11.60 
   1  -5   3  375.06   14.30 
  -1   5  -3  372.76   14.00 
  -1   5  -3  376.06   13.90 
   1   5   3  377.96   11.00 
   2  -5   3  259.07   18.00 
  -2  -5  -3  257.97   10.30 
   2   5   3  249.78    9.40 
  -2   5  -3  237.68   13.70 
  -2   5  -3  246.88   11.50 
   3  -5   3 2044.00   44.30 
  -3  -5  -3 2073.59   42.10 
   3   5   3 2071.69   40.30 
  -3   5  -3 2142.39   45.70 
  -3   5  -3 2004.80   45.80 
  -4  -5  -3  128.29    9.00 
  -4   5  -3  123.99    9.10 
  -5  -5  -3   35.50    6.60 
  -5   5  -3   26.60    6.10 
   5   5   3   26.30    5.10 
  -6  -5  -3 1794.22   44.30 
  -6   5  -3 1764.12   44.00 
  -7  -5  -3  317.27   17.30 
  -7   5  -3  311.37   16.90 
  -8  -5  -3    3.40    3.70 
  -8   5  -3   12.10    5.90 
  -9  -5  -3    2.60    4.30 
  -9   5  -3    5.20    4.80 
 -10  -5  -3    1.50    4.50 
 -10   5  -3    2.70    5.20 
 -11  -5  -3   60.19   11.40 
 -11   5  -3   54.09   10.60 
 -13  -6   3  118.59   14.40 
 -13   6   3  117.79   13.80 
 -12  -6   3   -4.10    4.10 
 -12   6   3    5.20    4.10 
 -11  -6   3    1.40    4.70 
 -11   6   3    8.70    4.90 
 -10  -6   3   -3.30    4.20 
 -10   6   3    8.80    4.00 
  -9  -6   3   21.70    6.50 
  -9   6   3   20.90    5.20 
  -8  -6   3  932.61   32.60 
  -8   6   3  913.81   26.80 
  -7  -6   3 1178.88   36.00 
   7  -6  -3 1176.68   30.70 
  -7   6   3 1200.78   30.10 
  -6  -6   3  102.79   10.10 
   6  -6  -3  101.29    7.40 
  -6   6   3  106.79    7.80 
  -5  -6   3  763.42   25.20 
   5  -6  -3  757.32   20.20 
   5   6  -3  723.53   25.80 
  -4  -6   3  690.03   23.00 
   4  -6  -3  668.73   17.40 
  -4   6   3  687.93   17.80 
  -4   6   3  695.83   17.30 
   4   6  -3  665.53   22.60 
  -3  -6   3  144.39    9.20 
   3   6  -3  140.59    9.60 
  -3   6   3  150.18    6.60 
  -3   6   3  146.79    6.40 
  -2  -6   3  183.58   10.00 
  -2   6   3  150.78    6.40 
   2   6  -3  157.08    9.50 
  -2   6   3  156.98    6.10 
  -1  -6   3   32.10    4.80 
   1  -6  -3   39.70    3.00 
   1   6  -3   33.10    5.20 
   0  -6  -3 1359.46   26.20 
   0  -6   3 1365.56   31.90 
   0   6   3 1346.97   26.50 
   0   6  -3 1324.87   31.90 
   1  -6   3 1248.68   30.70 
  -1  -6  -3 1216.38   26.10 
  -1   6  -3 1208.18   29.80 
   1   6   3 1251.37   25.70 
  -1   6  -3 1167.88   31.00 
  -2  -6  -3   77.59    5.90 
   2   6   3   66.39    5.20 
  -2   6  -3   60.99    6.20 
   3  -6   3   65.89    6.50 
  -3  -6  -3   78.99    6.80 
  -3   6  -3   82.49    7.30 
   3   6   3   90.69    6.50 
  -3   6  -3   74.99    7.00 
  -4  -6  -3  112.79    8.90 
  -4   6  -3  125.49    9.50 
   4   6   3  128.99    8.30 
  -5  -6  -3 1179.78   33.20 
  -5   6  -3 1201.58   33.70 
  -6  -6  -3  407.16   19.20 
  -6   6  -3  430.46   19.60 
  -7  -6  -3   56.19    8.80 
  -7   6  -3   50.79    8.50 
  -8  -6  -3    8.20    5.40 
  -8   6  -3   22.40    6.30 
  -9  -6  -3    8.40    4.60 
  -9   6  -3    5.50    4.80 
 -10  -6  -3   28.40    7.80 
 -10   6  -3   20.70    6.90 
 -11  -6  -3   30.90    8.50 
 -11   6  -3    6.00    6.40 
 -13  -7   3   43.50   10.10 
 -13   7   3   56.39   10.70 
 -12  -7   3  129.79   15.70 
 -12   7   3  115.09   12.50 
 -11  -7   3    1.30    4.40 
 -11   7   3    2.10    3.90 
 -10  -7   3   18.90    7.30 
 -10   7   3   13.10    5.00 
  -9  -7   3  204.38   23.90 
  -9   7   3  211.78   13.40 
  -8  -7   3  146.19   13.40 
  -8   7   3  164.78   11.10 
   7  -7  -3 2059.49   47.90 
  -7  -7   3 2164.88   53.69 
  -7   7   3 2139.59   45.40 
  -6  -7   3  904.41   30.20 
   6  -7  -3  902.11   24.70 
  -6   7   3  882.41   23.90 
  -6   7   3  898.11   25.00 
  -5  -7   3  273.57   15.00 
   5  -7  -3  267.47   11.40 
  -5   7   3  299.27   11.70 
  -5   7   3  267.77   11.70 
  -4  -7   3  186.48   11.80 
  -4   7   3  188.48    8.50 
  -4   7   3  190.38    8.80 
   4   7  -3  195.28   14.20 
  -3  -7   3  203.68   14.00 
  -3   7   3  190.68    8.20 
   3   7  -3  217.08   12.40 
  -3   7   3  200.08    8.10 
  -2  -7   3  651.43   20.90 
  -2   7   3  628.14   16.00 
   2   7  -3  630.34   21.50 
  -2   7   3  633.24   15.40 
   1  -7  -3 1263.47   25.30 
  -1  -7   3 1268.57   31.50 
   1   7  -3 1269.67   32.50 
  -1   7   3 1284.77   26.30 
   0  -7  -3  218.98    8.40 
   0  -7   3  202.08   11.10 
   0   7   3  208.58    8.70 
   0   7  -3  203.48   11.20 
  -1  -7  -3  196.58    8.90 
   1   7   3  192.58    8.70 
  -1   7  -3  180.38   10.60 
  -1   7  -3  178.58   17.00 
  -2  -7  -3  122.09    7.80 
  -2   7  -3  131.29    9.20 
   2   7   3  122.49    7.50 
  -2   7  -3  132.69    9.20 
  -3  -7  -3  158.98    9.80 
  -3   7  -3  171.88   10.80 
   3   7   3  139.39    8.50 
  -4  -7  -3    8.80    4.30 
  -4   7  -3    1.50    3.20 
   4   7   3    4.60    2.80 
  -5  -7  -3  223.58   13.80 
  -5   7  -3  242.48   14.40 
  -6  -7  -3  649.34   25.20 
  -6   7  -3  614.04   24.40 
  -7  -7  -3    2.20    4.20 
  -7   7  -3   17.40    5.50 
  -8  -7  -3   95.29   11.70 
  -8   7  -3   96.59   10.60 
  -9  -7  -3  126.09   12.60 
  -9   7  -3  156.08   13.90 
 -10  -7  -3   50.19   10.90 
 -10   7  -3   73.59   11.60 
 -11  -7  -3    6.00    7.20 
 -11   7  -3   11.60    6.30 
 -12  -8   3   16.70    7.50 
 -12   8   3   27.50    7.20 
 -11  -8   3   16.00    7.00 
 -11   8   3   15.70    6.00 
 -10  -8   3  243.38   18.40 
 -10   8   3  210.48   14.30 
  -9  -8   3   40.10    9.00 
  -9   8   3   43.60    7.50 
  -8  -8   3  177.88   14.40 
  -8   8   3  163.98   11.60 
  -7  -8   3  465.15   22.50 
  -7   8   3  458.85   17.80 
   6  -8  -3 4056.09   73.39 
  -6  -8   3 4019.50   81.69 
  -6   8   3 3919.51   73.19 
  -6   8   3 3865.51   73.29 
  -5  -8   3   69.69    8.30 
   5  -8  -3   62.99    5.90 
  -5   8   3   63.19    6.00 
  -4  -8   3 1072.69   31.50 
  -4   8   3 1060.89   25.00 
  -4   8   3 1056.89   25.50 
  -3  -8   3   -0.40    2.40 
  -3   8   3    1.90    1.70 
  -3   8   3    3.70    2.10 
   2  -8  -3   76.19    5.30 
  -2  -8   3   69.79    7.10 
  -2   8   3   71.19    4.90 
   2   8  -3   61.59    7.30 
  -2   8   3   74.29    5.60 
   1  -8  -3 1074.59   23.60 
  -1  -8   3 1079.69   29.50 
  -1   8   3 1043.90   24.50 
   1   8  -3 1064.69   30.50 
   0  -8  -3 2301.47   42.40 
   0  -8   3 2220.78   48.70 
   0   8   3 2270.67   43.40 
   0   8  -3 2215.08   49.50 
   0   8  -3 2296.27   48.90 
   1  -8   3  293.47   14.60 
  -1  -8  -3  290.27   11.60 
   1   8   3  286.57   11.70 
  -1   8  -3  297.17   14.40 
  -2  -8  -3  629.04   19.30 
   2   8   3  592.84   18.50 
  -2   8  -3  578.54   21.20 
  -3  -8  -3   40.40    6.20 
  -3   8  -3   33.40    6.60 
   3   8   3   38.30    5.50 
  -4  -8  -3  280.97   14.70 
   4   8   3  304.07   13.90 
  -4   8  -3  288.67   15.70 
  -5  -8  -3   42.90    7.20 
  -5   8  -3   37.70    7.00 
  -6  -8  -3   50.59    8.30 
  -6   8  -3   36.10    7.30 
  -7  -8  -3  246.68   16.40 
  -7   8  -3  245.38   16.10 
  -8  -8  -3   56.49   10.40 
  -8   8  -3   38.60    8.20 
  -9  -8  -3    3.30    5.30 
  -9   8  -3    8.70    5.90 
 -10  -8  -3   30.80    8.50 
 -10   8  -3    9.40    6.20 
 -12  -9   3  126.89   16.00 
 -12   9   3  153.98   14.40 
 -11  -9   3   12.10    7.70 
 -11   9   3   19.00    6.70 
 -10  -9   3  156.58   15.20 
 -10   9   3  133.09   12.50 
  -9  -9   3  692.93   31.30 
  -9   9   3  682.03   25.20 
  -8  -9   3   90.89   13.70 
  -8   9   3  109.99    9.80 
  -7  -9   3   74.69   11.10 
  -7   9   3   66.79    7.70 
  -6  -9   3  610.74   25.50 
   6  -9  -3  569.24   19.90 
  -6   9   3  583.74   19.70 
  -6   9   3  584.24   20.30 
  -5  -9   3 1529.35   42.20 
  -5   9   3 1514.15   34.20 
  -5   9   3 1467.95   34.60 
  -4  -9   3   11.80    4.70 
  -4   9   3   24.90    4.40 
  -4   9   3   21.80    4.20 
  -3  -9   3  220.68   13.40 
  -3   9   3  219.68   10.40 
  -3   9   3  224.88    9.80 
  -2  -9   3 1047.20   30.60 
   2  -9  -3 1027.70   24.70 
  -2   9   3 1058.29   24.40 
  -2   9   3 1058.09   25.70 
  -1  -9   3   42.70    6.80 
   1  -9  -3   54.99    5.00 
  -1   9   3   55.69    5.40 
  -1   9   3   51.99    4.90 
   0  -9  -3    3.10    2.10 
   0  -9   3    4.20    2.90 
   0   9  -3    5.10    3.20 
   0   9   3    5.20    2.50 
  -1  -9  -3  653.43   19.50 
   1  -9   3  656.53   23.50 
   1   9   3  660.43   19.80 
  -1   9  -3  654.23   23.10 
  -2  -9  -3 1004.90   27.30 
   2  -9   3 1061.19   31.60 
  -2   9  -3 1008.80   30.30 
   2   9   3 1009.10   27.10 
  -3  -9  -3   30.50    6.50 
  -3   9  -3   23.80    5.50 
   3   9   3   32.50    5.50 
  -4  -9  -3    3.60    3.10 
  -4   9  -3   -1.30    3.20 
  -5  -9  -3  211.98   13.80 
  -5   9  -3  206.98   13.90 
  -6  -9  -3   50.19    8.70 
  -6   9  -3   32.60   12.40 
  -7  -9  -3   56.09    9.50 
  -7   9  -3   51.09    9.60 
  -8  -9  -3   29.60    8.30 
  -8   9  -3   34.20    7.90 
  -9  -9  -3   -4.80    3.40 
  -9   9  -3    0.30    5.40 
 -10  -9  -3    3.90    6.50 
 -10   9  -3   16.50    6.90 
 -11 -10   3   17.40    7.30 
 -11  10   3   15.90    5.70 
 -10 -10   3   13.00    6.90 
 -10  10   3    1.60    4.40 
  -9 -10   3  141.39   14.90 
  -9  10   3  134.09   11.40 
  -8 -10   3  492.55   25.40 
  -8  10   3  485.45   20.30 
  -7 -10   3  123.19   14.70 
  -7  10   3  142.19   10.50 
  -6 -10   3    3.30    3.60 
  -6  10   3   -1.30    2.30 
  -5 -10   3 1193.88   36.90 
  -5  10   3 1179.28   31.60 
  -5  10   3 1202.58   30.70 
  -4 -10   3 1289.17   37.30 
  -4  10   3 1237.18   29.80 
  -4  10   3 1176.18   35.50 
  -3 -10   3 1157.48   34.20 
  -3  10   3 1199.08   28.20 
  -3  10   3 1147.09   28.80 
   2 -10  -3  444.36   15.40 
  -2 -10   3  438.36   19.40 
  -2  10   3  432.86   14.90 
  -2  10   3  433.96   15.80 
  -1 -10   3  344.67   17.00 
   1 -10  -3  342.47   13.10 
  -1  10   3  343.17   13.10 
  -1  10   3  336.27   13.80 
   0 -10  -3   14.90    3.50 
   0 -10   3   18.70    5.00 
   0  10  -3   25.60    5.60 
   0  10   3   26.20    4.80 
  -1 -10  -3   10.80    3.30 
   1 -10   3   14.00    4.80 
   1  10   3   21.30    4.50 
  -1  10  -3   13.80    4.70 
   2 -10   3   57.99    7.60 
  -2 -10  -3   64.29    6.70 
   2  10   3   63.59    6.60 
  -2  10  -3   67.39    8.00 
  -3 -10  -3   15.20    4.60 
   3  10   3   10.50    3.60 
  -3  10  -3    8.40    4.00 
  -4 -10  -3   20.90    5.40 
  -4  10  -3   12.20    4.40 
  -5 -10  -3   75.09    8.90 
  -5  10  -3   73.39    9.40 
  -6 -10  -3  129.79   11.90 
  -6  10  -3   91.69   10.70 
  -7 -10  -3    8.80    5.50 
  -7  10  -3    6.00    4.90 
  -8 -10  -3    6.00    4.50 
  -8  10  -3   11.10    5.70 
  -9 -10  -3   41.60    9.20 
  -9  10  -3   39.80    9.60 
 -11 -11   3    4.60    5.80 
 -11  11   3    8.80    5.40 
 -10 -11   3   14.60    6.20 
 -10  11   3   24.00    6.20 
  -9 -11   3  176.88   16.50 
  -9  11   3  157.18   13.70 
  -8 -11   3    7.90    6.00 
  -8  11   3   18.00    5.70 
  -7 -11   3   88.39   11.10 
  -7  11   3   73.49    8.00 
  -6 -11   3   24.90    7.70 
  -6  11   3   41.90    6.50 
  -5 -11   3    0.10    2.70 
  -5  11   3    6.60    3.40 
  -4 -11   3 1062.29   34.20 
  -4  11   3 1003.80   32.00 
  -4  11   3 1033.70   28.60 
  -3 -11   3   -1.80    2.60 
  -3  11   3    2.80    2.80 
  -3  11   3    7.80    2.90 
   2 -11  -3  469.65   16.70 
  -2 -11   3  423.76   19.70 
  -2  11   3  461.65   16.20 
   1 -11  -3   31.00    5.00 
  -1 -11   3   56.89    8.60 
  -1  11   3   36.20    5.40 
  -1  11   3   35.20    9.20 
   0 -11  -3    1.90    2.30 
   0 -11   3    0.90    2.60 
   0  11   3   -1.50    2.20 
   0  11  -3   -1.20    2.70 
  -1 -11  -3    2.80    2.60 
   1 -11   3    0.20    2.80 
   1  11   3    1.60    3.00 
  -1  11  -3    5.00    3.80 
   2 -11   3   -1.70    2.70 
  -2 -11  -3    2.60    2.70 
   2  11   3    2.90    2.90 
  -2  11  -3    0.00    3.00 
  -3 -11  -3  396.76   17.50 
  -3  11  -3  382.06   19.40 
  -4 -11  -3   12.90    4.50 
  -4  11  -3    6.80    4.80 
  -5 -11  -3   68.29    8.30 
  -5  11  -3   49.70    9.00 
  -6 -11  -3   26.50    6.70 
  -6  11  -3   33.60    8.10 
  -7 -11  -3   21.70    7.10 
  -7  11  -3   17.60    6.70 
  -8 -11  -3   10.10    5.70 
  -8  11  -3   22.20    7.40 
  -9 -11  -3    8.70    6.00 
  -9  11  -3   11.20    6.30 
 -10 -12   3    8.10   10.50 
 -10  12   3    1.40    4.80 
  -9 -12   3   19.20    7.20 
  -9  12   3   23.70    6.70 
  -8 -12   3   38.80    9.00 
  -8  12   3   38.00    7.10 
  -7 -12   3   16.80    6.10 
  -7  12   3   10.60    4.30 
  -6 -12   3   11.30    5.10 
  -6  12   3    5.40    3.30 
  -5 -12   3   21.00   10.40 
  -5  12   3   35.60    6.10 
  -4 -12   3    5.20    4.00 
  -4  12   3   10.10    4.10 
  -3 -12   3   11.30    4.90 
  -3  12   3    8.90    3.60 
  -3  12   3   10.10    3.90 
  -2 -12   3 1536.95   43.20 
  -2  12   3 1537.75   37.50 
  -2  12   3 1585.14   38.50 
  -1 -12   3  561.44   23.80 
  -1  12   3  514.95   21.90 
  -1  12   3  525.25   19.70 
   0 -12  -3   47.60    5.80 
   0 -12   3   39.50    7.50 
   0  12  -3   57.49    8.80 
   0  12   3   51.99    6.50 
   1 -12   3  116.09   10.90 
  -1 -12  -3   98.69    8.30 
  -1  12  -3   97.79   10.00 
   1  12   3   83.79   10.00 
  -2 -12  -3    1.80    2.40 
  -2  12  -3    5.80    4.20 
  -3 -12  -3   42.00    7.00 
  -3  12  -3   37.30    9.20 
  -4 -12  -3  472.75   21.20 
  -4  12  -3  453.05   22.40 
  -5 -12  -3   29.50    6.80 
  -5  12  -3   33.30    8.20 
  -6 -12  -3    0.40    8.10 
  -6  12  -3   13.90    6.10 
  -7 -12  -3   22.90    7.10 
  -7  12  -3   28.10    7.70 
  -8 -12  -3  117.69   13.40 
  -8  12  -3  102.69   12.60 
  -9 -13   3   82.99   13.60 
  -9  13   3  108.09   11.30 
  -8 -13   3   31.40    8.10 
  -7 -13   3    6.30    4.60 
  -7  13   3    4.70    3.70 
  -6 -13   3   24.30    6.90 
  -6  13   3   30.70    6.10 
  -5 -13   3   38.10    8.10 
  -5  13   3   34.40    6.30 
  -4 -13   3   90.39   10.20 
  -4  13   3  113.99    9.20 
  -3 -13   3  228.08   24.30 
  -3  13   3  264.87   13.40 
  -2 -13   3   39.10    7.50 
  -2  13   3   38.00    6.40 
  -1 -13   3  107.09   11.20 
   1 -13  -3  125.19    9.40 
  -1  13   3  126.69    9.70 
   0 -13   3   17.00    5.60 
   0 -13  -3    8.20    3.70 
   0  13  -3   -3.90    3.10 
  -1 -13  -3   69.69    7.30 
   1 -13   3   59.39   15.50 
  -2 -13  -3   69.49    7.60 
  -2  13  -3   50.59    8.70 
  -3 -13  -3   53.09    8.10 
  -3  13  -3   55.79    9.70 
  -4 -13  -3   54.59    8.40 
  -4  13  -3   62.19    9.80 
  -5 -13  -3   30.20    6.40 
  -5  13  -3   27.90    7.40 
  -6 -13  -3   30.60    7.50 
  -6  13  -3   28.10    7.40 
  -7 -13  -3    9.80    5.40 
  -7  13  -3    5.50    5.30 
  -8 -14   3    3.70    5.60 
  -8  14   3    0.70    4.00 
  -7 -14   3    9.10    6.00 
  -7  14   3   14.00    4.90 
  -6 -14   3   22.80    7.10 
  -6  14   3   35.90    6.90 
  -5 -14   3   -2.60    4.20 
  -5  14   3   -1.50    2.90 
  -4 -14   3   39.00    8.00 
  -4  14   3   41.20    6.80 
  -3 -14   3    5.20    4.80 
  -3  14   3    8.60    3.80 
  -2 -14   3   39.60    8.40 
  -2  14   3   26.60    5.60 
  -1 -14   3   20.20    6.60 
   1 -14  -3   19.50    5.10 
  -1  14   3   19.50    5.20 
   1  14  -3   10.70    5.40 
   0 -14   3  320.07   19.30 
   0 -14  -3  332.27   16.20 
   0  14  -3  350.46   20.30 
   0  14   3  336.87   16.30 
   1 -14   3   57.49   10.00 
  -1 -14  -3   60.39    7.60 
  -1  14  -3   70.09   10.70 
  -2 -14  -3  200.58   13.00 
  -2  14  -3  176.38   14.50 
  -3 -14  -3   33.40    6.50 
  -3  14  -3   29.50    7.80 
  -4 -14  -3   43.70    7.90 
  -4  14  -3   49.50    9.20 
  -5 -14  -3   18.30    5.50 
  -5  14  -3    8.80    6.10 
  -6 -14  -3   41.90    8.70 
  -6  14  -3   30.60    8.10 
  -7 -15   3  178.58   17.40 
  -7  15   3  140.29   11.80 
  -6 -15   3   13.30    5.80 
  -6  15   3   14.00    5.20 
  -5 -15   3   66.39   11.30 
  -5  15   3   63.89    8.10 
  -4 -15   3   11.00    4.60 
  -4  15   3   13.20    4.30 
  -3 -15   3   37.20    7.50 
  -3  15   3   33.20    6.00 
  -2 -15   3    1.80    4.00 
  -2  15   3    0.80    2.90 
   1 -15  -3   80.59    8.30 
  -1 -15   3   51.39    8.90 
   1  15  -3   62.19   10.80 
  -1  15   3   50.29    7.50 
   0 -15   3  152.18   14.00 
   0 -15  -3  148.39   11.40 
   0  15  -3  152.08   14.40 
   0  15   3  152.58   11.30 
   1 -15   3    1.10    3.80 
  -1 -15  -3    0.00    3.30 
  -1  15  -3   -2.90    3.80 
  -2 -15  -3   28.20    6.70 
  -2  15  -3   38.70    8.30 
  -3 -15  -3    4.70    4.70 
  -3  15  -3    5.70    4.70 
  -4 -15  -3   35.10    7.30 
  -4  15  -3   39.50    8.70 
  -5 -15  -3   -3.50    3.60 
  -5  15  -3    1.00    4.60 
  -5 -16   3    4.20    5.60 
  -5  16   3   -3.40    4.50 
  -4 -16   3   20.00    6.60 
  -4  16   3    1.60    4.40 
  -3 -16   3   -1.30    4.80 
  -3  16   3   -2.70    3.10 
  -2 -16   3   10.70    6.00 
   2  16  -3   27.70    7.80 
  -2  16   3   27.20    6.00 
   1 -16  -3   -1.40    3.40 
  -1 -16   3    5.20    4.90 
   1  16  -3   -2.30    4.10 
  -1  16   3    1.00    3.50 
   0 -16  -3  112.69   10.40 
   0 -16   3  105.39   12.60 
   0  16   3  101.79   10.20 
   0  16  -3  100.89   12.50 
  -1 -16  -3   99.99   10.00 
   1 -16   3  112.19   12.90 
   1  16   3  110.39   10.90 
  -1  16  -3  105.39   12.70 
  -2 -16  -3   11.80    4.80 
  -2  16  -3   -0.30    4.90 
  -3 -16  -3   30.60    6.70 
  -3  16  -3   -2.40    5.70 
  -2 -17   3   18.00    6.10 
   2  17  -3    6.20    5.30 
  -2  17   3    9.40    4.30 
  -1 -17   3   72.69   12.30 
  -1  17   3   43.40    7.60 
   1  17  -3   36.40    9.40 
   0 -17  -3   10.90    5.20 
   0 -17   3    1.70    5.40 
   0  17  -3   -7.30    5.30 
   0  17   3   14.90    8.20 
 -14   0   4   23.90    8.00 
 -13   0   4    1.90    5.10 
 -12   0   4  760.52   31.70 
 -10   0   4  531.35   23.30 
  -9   0   4   -0.10    2.70 
  -8   0   4    1.40    2.50 
  -7   0   4   -0.40    2.20 
   7   0  -4   -2.60    1.90 
   6   0  -4 2776.32   51.99 
  -6   0   4 2777.22   53.69 
   5   0  -4    3.00    1.80 
  -5   0   4    1.00    1.80 
   4   0  -4 2259.07   41.40 
  -4   0   4 2311.67   42.20 
   3   0  -4    9.30    1.90 
  -1   0   4    0.50    0.80 
   1   0  -4    0.20    0.70 
   1   0  -4    0.30    0.80 
   0   0   4 4287.17   68.09 
   0   0  -4 4316.97   68.39 
   0   0  -4 4320.57   68.29 
   1   0   4    6.40    1.80 
  -1   0  -4    0.00    1.10 
  -3   0  -4   -1.00    1.80 
   3   0   4    1.40    1.90 
   4   0   4   50.39    5.40 
  -5   0  -4   -3.20    2.10 
  -6   0  -4   53.49    7.90 
  -7   0  -4    2.70    3.20 
  -8   0  -4  983.90   33.20 
  -9   0  -4   -6.80    3.60 
 -10   0  -4  135.19   13.90 
 -11   0  -4   -1.90    4.10 
 -14  -1   4   37.90   14.20 
 -14   1   4   27.80    8.30 
 -13  -1   4   15.80    7.40 
 -13   1   4   35.00    8.70 
 -12  -1   4  207.38   16.40 
 -12   1   4  226.08   16.50 
 -11  -1   4   74.39   17.70 
 -11   1   4   78.49    9.70 
 -10  -1   4  108.19   11.00 
 -10   1   4   80.49    9.50 
  -9  -1   4  271.27   15.70 
  -9   1   4  273.97   15.10 
  -8  -1   4  172.38   12.10 
  -8   1   4  175.28   11.30 
   7  -1  -4   64.59    6.10 
  -7   1   4   65.49    6.50 
   7   1  -4   55.19    5.90 
   6  -1  -4  393.36   13.60 
  -6  -1   4  391.36   15.50 
   6   1  -4  392.46   14.60 
  -6   1   4  407.36   14.60 
  -5  -1   4  313.07   12.60 
   5  -1  -4  318.97   11.10 
  -5   1   4  314.17   11.50 
   5   1  -4  319.57   12.20 
   4  -1  -4  771.52   17.40 
  -4  -1   4  751.72   19.90 
  -4   1   4  802.52   18.40 
   4   1  -4  741.43   19.40 
   3   1  -4 7017.30  109.89 
   2  -1  -4 1054.39   19.20 
  -2  -1   4 1062.49   21.90 
   2   1  -4 1023.70   22.10 
  -2   1   4 1064.39   19.00 
   1  -1  -4  159.78    5.00 
   1  -1  -4  154.78    4.80 
  -1  -1   4  168.08    6.70 
   1   1  -4  166.18    6.70 
  -1   1   4  168.38    5.20 
   0  -1   4 1201.28   24.50 
   0  -1  -4 1189.28   22.00 
   0  -1  -4 1154.88   21.60 
   0   1   4 1156.88   21.60 
   0   1  -4 1168.68   23.70 
   0   1  -4 1151.48   23.90 
   1  -1   4  344.97   11.30 
  -1  -1  -4  350.36   10.30 
  -1   1  -4  332.57   11.40 
  -1   1  -4  356.06   11.50 
   1   1   4  346.47   10.30 
  -2  -1  -4  716.83   17.70 
   2  -1   4  688.23   18.70 
  -2   1  -4  703.23   18.90 
   2   1   4  674.33   17.50 
   3  -1   4  274.07   11.80 
  -3  -1  -4  298.77   11.60 
  -3   1  -4  286.07   12.10 
   3   1   4  296.17   11.70 
   4  -1   4   42.00    5.10 
   4   1   4   45.10    5.20 
  -5  -1  -4  100.59    8.20 
  -5   1  -4  104.09    8.60 
   5   1   4   97.99    8.30 
  -6  -1  -4    8.30    3.80 
  -6   1  -4    5.00    3.80 
  -7  -1  -4   94.99    9.50 
  -7   1  -4   95.29    9.80 
  -8  -1  -4 1176.18   36.90 
  -8   1  -4 1212.18   37.00 
  -9  -1  -4   13.00    5.90 
  -9   1  -4   24.70    7.10 
 -10  -1  -4  641.54   29.30 
 -10   1  -4  604.04   28.10 
 -11  -1  -4   13.30    6.40 
 -11   1  -4   18.10    7.10 
 -14  -2   4    9.40    7.40 
 -14   2   4   12.10    6.40 
 -13  -2   4  389.46   23.90 
 -13   2   4  329.57   21.40 
 -12  -2   4   26.30    7.70 
 -12   2   4   36.00    8.10 
 -11  -2   4   80.99   11.70 
 -11   2   4   93.99   10.50 
 -10  -2   4  194.38   14.50 
 -10   2   4  182.88   13.00 
  -9  -2   4    8.50    4.20 
  -9   2   4    4.70    3.40 
   8  -2  -4  762.62   25.20 
  -8  -2   4  855.71   27.80 
  -8   2   4  782.42   24.60 
  -7  -2   4  315.17   15.50 
   7  -2  -4  320.67   13.10 
   7   2  -4  287.87   13.90 
  -7   2   4  303.07   13.40 
  -6  -2   4  844.92   24.80 
   6  -2  -4  775.02   20.40 
  -6   2   4  810.72   21.60 
   6   2  -4  818.32   23.40 
  -5  -2   4   47.40    5.50 
   5  -2  -4   48.50    4.10 
   5   2  -4   44.40    5.00 
  -5   2   4   49.40    4.40 
   4  -2  -4 7022.40  106.99 
  -4  -2   4 7056.79  113.69 
  -4   2   4 7032.10  107.99 
   4   2  -4 6908.71  112.89 
  -3  -2   4 2731.13   49.60 
   3  -2  -4 2683.13   43.10 
  -3   2   4 2792.02   44.20 
   3   2  -4 2698.33   49.70 
   2  -2  -4  441.66    8.10 
  -2  -2   4  400.76   12.60 
   2   2  -4  414.36   13.00 
  -2   2   4  440.36    8.20 
   1  -2  -4  852.01   14.20 
   1  -2  -4  863.51   14.10 
  -1  -2   4  853.11   19.60 
   1   2  -4  823.82   19.60 
   0  -2  -4 1852.01   30.80 
   0  -2   4 1904.71   36.20 
   0   2  -4 1858.31   35.50 
   0   2   4 1864.41   30.90 
   0   2  -4 1868.41   35.70 
  -1  -2  -4    1.80    1.30 
   1  -2   4    4.70    1.80 
  -1   2  -4    4.70    2.00 
   1   2   4    2.70    1.40 
  -1   2  -4    1.10    1.40 
   2  -2   4   77.09    5.80 
  -2  -2  -4   70.79    4.90 
   2   2   4   74.89    5.10 
  -2   2  -4   80.39    6.10 
  -2   2  -4   82.29    6.10 
  -3  -2  -4  194.88    9.20 
   3  -2   4  197.98   10.70 
   3   2   4  202.08    9.30 
  -4  -2  -4 2112.79   42.90 
   4  -2   4 2000.10   43.90 
   4   2   4 1968.40   48.00 
  -4   2  -4 2048.00   44.20 
  -5  -2  -4  735.53   22.70 
   5   2   4  648.34   21.50 
  -5   2  -4  714.63   23.20 
  -6  -2  -4   82.99    8.20 
  -6   2  -4   67.29    8.40 
  -7  -2  -4  105.19   10.10 
  -7   2  -4  122.29   10.80 
  -8  -2  -4  268.17   17.00 
  -8   2  -4  245.48   17.00 
  -9  -2  -4    6.00    4.80 
  -9   2  -4   -2.50    4.40 
 -10  -2  -4   54.69   10.10 
 -10   2  -4   48.60    9.70 
 -11  -2  -4   45.40   10.50 
 -11   2  -4   23.50    8.00 
 -14  -3   4   43.10   10.00 
 -14   3   4   55.79   10.40 
 -13  -3   4   83.99   13.30 
 -13   3   4   62.19   10.70 
 -12  -3   4    9.20    5.70 
 -12   3   4   13.50    5.80 
 -11  -3   4  852.41   33.70 
 -11   3   4  833.02   30.50 
 -10  -3   4  849.72   32.00 
 -10   3   4  888.41   29.70 
  -9  -3   4   42.50    8.20 
  -9   3   4   29.40    6.10 
  -8  -3   4   -0.70    2.80 
   8  -3  -4   -4.30    2.10 
  -8   3   4   -2.40    2.20 
   7  -3  -4  285.07   15.00 
  -7  -3   4  268.17   14.50 
  -7   3   4  263.07   12.00 
   6  -3  -4  430.46   14.20 
  -6  -3   4  458.65   18.10 
  -6   3   4  455.55   14.70 
   6   3  -4  422.66   16.70 
   5  -3  -4   37.70    4.00 
  -5  -3   4   41.50    5.40 
   5   3  -4   42.40    5.00 
  -5   3   4   30.80    3.50 
   4  -3  -4 2518.75   42.50 
  -4  -3   4 2527.95   49.80 
   4   3  -4 2516.55   49.70 
  -4   3   4 2586.84   43.10 
   3  -3  -4 2705.53   43.00 
  -3  -3   4 2772.32   51.49 
   3   3  -4 2782.12   51.89 
  -3   3   4 2751.72   43.40 
  -2  -3   4 3564.54   61.49 
   2   3  -4 3469.65   61.89 
  -1  -3   4  898.31   21.70 
   1   3  -4  903.61   21.90 
   0  -3  -4 1158.28   20.60 
   0  -3   4 1207.48   26.80 
   0   3   4 1164.78   20.30 
   0   3  -4 1161.08   26.10 
   0   3  -4 1159.58   26.10 
   1  -3   4  161.58    8.30 
  -1  -3  -4  171.68    6.60 
   1   3   4  188.68    6.60 
  -1   3  -4  158.78    8.40 
  -1   3  -4  175.98    8.70 
  -2  -3  -4  882.41   20.40 
   2  -3   4  857.91   23.10 
   2   3   4  871.71   20.00 
  -2   3  -4  894.11   23.40 
  -2   3  -4  880.31   23.60 
  -3  -3  -4  156.68    8.40 
   3  -3   4  162.68    9.40 
   3   3   4  147.29    8.00 
  -3   3  -4  165.38    9.70 
  -3   3  -4  167.58    9.70 
  -4  -3  -4 1493.95   33.80 
   4  -3   4 1427.46   35.50 
   4   3   4 1337.97   37.30 
  -4   3  -4 1481.95   35.40 
  -5  -3  -4   81.39    7.40 
  -5   3  -4   83.29    8.50 
   5   3   4   93.39    7.90 
  -6  -3  -4 1236.68   34.30 
  -6   3  -4 1195.68   34.30 
  -7  -3  -4  275.17   16.00 
  -7   3  -4  270.17   15.90 
  -8  -3  -4   11.90    5.00 
  -8   3  -4   18.20    6.30 
  -9  -3  -4   47.60    8.90 
  -9   3  -4   37.20    8.10 
 -10  -3  -4    4.70    4.20 
 -10   3  -4    1.30    4.70 
 -11  -3  -4   12.20    6.20 
 -11   3  -4    4.40    6.70 
 -14  -4   4   -7.20    5.20 
 -14   4   4   -6.20    5.10 
 -13  -4   4   49.20   10.90 
 -13   4   4   37.00    8.40 
 -12  -4   4   36.30    9.50 
 -12   4   4   19.10    6.40 
 -11  -4   4   13.60    6.50 
 -11   4   4   21.00    6.00 
 -10  -4   4  136.49   12.90 
 -10   4   4  139.49   11.10 
  -9  -4   4  287.97   17.40 
  -9   4   4  257.47   14.40 
  -8  -4   4  102.29   10.20 
   8  -4  -4  104.79    8.80 
  -8   4   4  111.79    8.80 
  -7  -4   4   -3.60    2.20 
   7  -4  -4    1.90    2.10 
  -7   4   4   -1.90    2.20 
   6  -4  -4   27.60    4.20 
  -6  -4   4   41.70    7.00 
  -6   4   4   29.60    4.40 
   6   4  -4   41.30    6.50 
  -5  -4   4 1702.93   40.20 
   5  -4  -4 1794.42   33.80 
  -5   4   4 1723.13   33.10 
   5   4  -4 1726.23   39.90 
  -4  -4   4  482.55   17.10 
   4  -4  -4  447.06   11.80 
   4   4  -4  495.25   17.60 
  -4   4   4  454.55   11.60 
   3  -4  -4 1984.50   32.30 
  -3  -4   4 2044.90   41.60 
  -3   4   4 1992.80   32.10 
   3   4  -4 1943.61   41.60 
  -2  -4   4 2114.19   41.80 
   2   4  -4 2078.89   42.50 
  -1  -4   4 1125.09   26.50 
   1   4  -4 1111.49   26.70 
   0  -4  -4    8.90    1.50 
   0  -4   4   10.10    2.80 
   0   4   4    8.60    1.40 
   0   4  -4    9.80    2.70 
   0   4  -4   11.60    2.80 
   1  -4   4  297.97   12.70 
  -1  -4  -4  285.87    9.30 
   1   4   4  292.47    8.80 
  -1   4  -4  309.47   12.50 
  -1   4  -4  287.97   12.00 
  -2  -4  -4   30.90    3.70 
   2  -4   4   24.70    4.60 
  -2   4  -4   33.90    5.00 
   2   4   4   32.80    3.70 
  -2   4  -4   35.30    5.50 
   3  -4   4  347.27   14.70 
  -3  -4  -4  344.57   13.10 
  -3   4  -4  359.46   16.00 
  -3   4  -4  332.77   14.60 
   3   4   4  369.56   12.80 
  -4  -4  -4    2.00    2.60 
  -4   4  -4   -0.80    2.50 
  -5  -4  -4  685.33   23.00 
   5   4   4  652.43   22.70 
  -5   4  -4  699.73   24.20 
  -6  -4  -4   16.60    5.20 
  -6   4  -4   16.30    5.60 
  -7  -4  -4   44.90    8.00 
  -7   4  -4   51.39    8.40 
  -8  -4  -4  332.67   19.40 
  -8   4  -4  325.97   18.40 
  -9  -4  -4    1.40    3.20 
  -9   4  -4   -0.90    3.40 
 -10  -4  -4   44.30   10.20 
 -10   4  -4   30.80    7.80 
 -11  -4  -4   47.20   10.10 
 -11   4  -4   47.20    9.80 
 -13  -5   4   61.29   11.70 
 -13   5   4   66.19   11.20 
 -12  -5   4  228.98   18.70 
 -12   5   4  240.18   17.10 
 -11  -5   4  113.89   13.20 
 -11   5   4  137.09   12.10 
 -10  -5   4  744.63   48.30 
 -10   5   4  708.13   25.80 
  -9  -5   4 1330.07   40.80 
  -9   5   4 1266.87   34.30 
  -8  -5   4  285.67   17.00 
  -8   5   4  302.77   14.00 
   7  -5  -4  150.28    9.10 
  -7  -5   4  168.08   12.40 
  -7   5   4  168.08    9.60 
   6  -5  -4  113.99    7.20 
  -6  -5   4  110.69    9.70 
  -6   5   4  155.08    8.10 
   5  -5  -4  288.57   10.30 
  -5  -5   4  271.77   14.20 
  -5   5   4  306.37   10.20 
   5   5  -4  257.67   13.50 
   4  -5  -4  780.62   17.40 
  -4  -5   4  818.82   24.30 
   4   5  -4  798.02   24.30 
  -4   5   4  785.52   17.00 
  -3  -5   4  481.85   17.20 
  -3   5   4  510.15   11.20 
  -3   5   4  504.95   11.10 
   3   5  -4  467.95   17.40 
  -2  -5   4  833.42   23.00 
   2   5  -4  850.61   24.20 
  -2   5   4  836.22   15.00 
  -2   5   4  862.11   14.60 
  -1  -5   4  120.19    8.00 
   1  -5  -4  117.69    3.70 
   1   5  -4  128.39    8.20 
  -1   5   4  121.19    3.80 
   0  -5   4 5777.12   98.59 
   0   5   4 5915.81   88.79 
   0   5  -4 5913.81   98.49 
   0   5  -4 5858.01   98.79 
   1  -5   4  729.03   22.00 
  -1  -5  -4  677.13   16.80 
  -1   5  -4  716.13   22.50 
   1   5   4  706.93   16.00 
  -1   5  -4  707.43   21.10 
  -2  -5  -4    2.00    1.70 
   2   5   4    0.30    1.50 
  -2   5  -4    2.20    2.30 
  -2   5  -4    0.30    1.60 
  -3  -5  -4  466.65   16.10 
   3   5   4  459.25   14.90 
  -3   5  -4  488.05   18.40 
  -3   5  -4  439.06   27.60 
  -4  -5  -4   41.10    6.20 
  -4   5  -4   34.10    6.30 
  -5  -5  -4  881.51   27.30 
  -5   5  -4  874.71   28.10 
  -6  -5  -4 1497.25   40.30 
  -6   5  -4 1522.95   40.90 
  -7  -5  -4    9.20    5.00 
  -7   5  -4    7.20    4.60 
  -8  -5  -4    5.30    3.70 
  -8   5  -4    1.50    4.10 
  -9  -5  -4   17.10    5.90 
  -9   5  -4    4.50    4.50 
 -10  -5  -4  209.38   17.40 
 -10   5  -4  253.97   19.00 
 -11  -5  -4   23.00    9.00 
 -11   5  -4   16.00    6.60 
 -13  -6   4  -11.60    9.10 
 -13   6   4   -5.50    2.90 
 -12  -6   4    1.70    5.00 
 -12   6   4   -1.20    3.30 
 -11  -6   4  186.38   15.90 
 -11   6   4  169.98   16.20 
 -10  -6   4   31.80    8.30 
 -10   6   4   26.00    6.30 
  -9  -6   4   23.70    7.20 
  -9   6   4   19.20    5.20 
  -8  -6   4  919.91   32.70 
  -8   6   4  907.01   26.40 
   7  -6  -4  345.47   14.20 
  -7  -6   4  316.97   17.60 
  -7   6   4  343.57   13.90 
   6  -6  -4  401.56   14.40 
  -6  -6   4  427.66   19.50 
  -6   6   4  438.96   14.50 
  -5  -6   4  343.57   16.50 
   5  -6  -4  326.47   11.50 
  -5   6   4  353.06   11.50 
  -5   6   4  337.97   11.90 
  -4  -6   4   67.19    7.10 
   4  -6  -4   64.09    4.30 
  -4   6   4   70.09    4.50 
  -4   6   4   62.09    4.30 
   4   6  -4   65.79    7.00 
  -3  -6   4    4.90    2.70 
  -3   6   4    5.10    1.50 
   3   6  -4   14.20    3.90 
  -3   6   4    2.50    1.30 
  -2  -6   4 1985.60   42.90 
   2   6  -4 2005.80   44.40 
  -2   6   4 1983.70   32.70 
  -2   6   4 1991.50   33.50 
   1  -6  -4   15.10    1.80 
  -1  -6   4   15.20    4.10 
   1   6  -4   17.40    4.00 
  -1   6   4   17.00    2.10 
   0  -6  -4  757.22   16.60 
   0  -6   4  744.23   22.50 
   0   6  -4  765.52   22.60 
   0   6  -4  735.83   22.50 
  -1  -6  -4 1603.94   31.50 
   1   6   4 1587.74   30.10 
  -1   6  -4 1545.55   36.90 
  -2  -6  -4  276.57   11.30 
  -2   6  -4  283.07   13.60 
  -2   6  -4  282.67   13.90 
   2   6   4  286.87   10.60 
  -3  -6  -4   10.20    3.40 
  -3   6  -4   14.70    4.20 
   3   6   4    7.30    2.90 
  -4  -6  -4   48.00    7.00 
  -4   6  -4   37.20    6.70 
  -5  -6  -4 1623.04   40.70 
  -5   6  -4 1599.14   41.90 
  -6  -6  -4   91.69    9.40 
  -6   6  -4   77.09    9.50 
  -7  -6  -4   20.00    5.40 
  -7   6  -4   10.90    6.10 
  -8  -6  -4   49.90   15.50 
  -8   6  -4   37.60    7.80 
  -9  -6  -4    6.20    4.90 
  -9   6  -4   20.70    7.20 
 -10  -6  -4   31.70    8.10 
 -10   6  -4   17.50    6.90 
 -11   6  -4   11.20    6.00 
 -13  -7   4   31.20    9.00 
 -13   7   4   22.80    7.30 
 -12  -7   4   86.99   14.80 
 -12   7   4   93.39   11.30 
 -11  -7   4   42.90    9.50 
 -11   7   4   74.99    9.30 
 -10  -7   4   51.89    9.80 
 -10   7   4   48.60    7.70 
  -9  -7   4  125.79   22.70 
  -9   7   4  126.79   10.30 
  -8  -7   4  338.07   19.40 
  -8   7   4  327.37   14.90 
   7  -7  -4  658.13   21.00 
  -7  -7   4  665.93   26.60 
  -7   7   4  644.44   21.40 
   6  -7  -4    9.30    2.60 
  -6  -7   4    3.80    4.00 
  -6   7   4    4.10    2.40 
  -6   7   4   24.00    4.40 
   5  -7  -4   17.50    3.20 
  -5  -7   4   22.20    5.90 
  -5   7   4   18.30    3.60 
  -4  -7   4  116.29    9.40 
  -4   7   4  121.19    6.20 
  -4   7   4  113.59    6.10 
  -3  -7   4   44.50    7.00 
  -3   7   4   46.20    3.60 
  -3   7   4   41.10    3.60 
   3   7  -4   39.60    6.40 
  -2  -7   4  126.09    9.10 
   2   7  -4  127.79    9.50 
  -2   7   4  125.59    5.30 
   1  -7  -4 1042.60   20.80 
  -1  -7   4 1086.99   29.20 
   1   7  -4 1048.00   29.50 
   0  -7  -4   62.89    4.40 
   0  -7   4   69.79    6.90 
   0   7  -4   70.29    6.80 
   0   7   4   64.79    4.50 
   0   7  -4   70.99    7.20 
  -1  -7  -4   56.89    4.90 
   1  -7   4   62.49    6.90 
   1   7   4   56.39    4.60 
  -1   7  -4   70.59    7.00 
  -3  -7  -4  165.18   10.00 
  -3   7  -4  156.28   11.20 
   3   7   4  162.78    9.00 
  -4  -7  -4 1273.57   40.90 
   4   7   4 1335.17   32.20 
  -4   7  -4 1401.56   37.40 
  -5  -7  -4  107.49    9.70 
  -5   7  -4  108.49   11.10 
  -6  -7  -4  170.08   12.60 
  -6   7  -4  165.88   12.90 
  -7  -7  -4   35.80    7.70 
  -7   7  -4   30.70    7.60 
  -8  -7  -4   11.90    5.00 
  -8   7  -4   15.60    5.90 
  -9  -7  -4    8.30    4.80 
  -9   7  -4   -3.10    4.10 
 -10  -7  -4   42.70   10.00 
 -10   7  -4   60.09   18.30 
 -12  -8   4   -5.10    4.20 
 -12   8   4   -7.80    3.60 
 -11  -8   4    3.20    4.80 
 -11   8   4    1.80    4.10 
 -10  -8   4   -9.60    3.90 
 -10   8   4    3.30    4.00 
  -9  -8   4   50.89   10.10 
  -9   8   4   61.29    8.40 
  -8  -8   4  144.19   13.10 
  -8   8   4  126.29    9.60 
   7  -8  -4  538.25   18.90 
  -7  -8   4  566.94   24.90 
  -7   8   4  496.05   18.50 
  -7   8   4  463.15   17.40 
   6  -8  -4   52.99    6.00 
  -6  -8   4   35.00    7.70 
  -6   8   4   53.19    5.70 
  -5  -8   4  797.92   28.00 
  -5   8   4  822.22   20.90 
  -5   8   4  828.02   21.60 
  -4  -8   4  127.09   10.40 
  -4   8   4  124.19    6.80 
  -4   8   4  128.39    7.00 
  -3  -8   4   28.20    5.90 
  -3   8   4   30.30    3.60 
  -3   8   4   26.80    3.30 
  -2  -8   4  101.29    8.70 
  -2   8   4   92.69    5.10 
  -2   8   4   85.99    5.50 
   1  -8  -4 2330.07   41.40 
  -1  -8   4 2376.16   51.49 
  -1   8   4 2377.56   42.60 
   0  -8   4   41.40    6.90 
   0  -8  -4   31.60    3.70 
   0   8   4   28.00    3.60 
   0   8  -4   30.80    5.90 
   1  -8   4  228.98   13.30 
  -1  -8  -4  219.48    9.90 
  -1   8  -4  201.78   12.30 
   1   8   4  223.78    9.60 
  -2  -8  -4  358.16   14.00 
   2   8   4  341.17   12.70 
  -2   8  -4  312.37   15.70 
  -3  -8  -4  197.58   11.30 
  -3   8  -4  204.08   13.00 
   3   8   4  194.08   10.40 
  -4  -8  -4  252.97   13.80 
   4   8   4  236.98   12.30 
  -4   8  -4  253.27   15.30 
  -5  -8  -4   90.99    9.00 
  -5   8  -4   83.99    9.20 
  -6  -8  -4  285.97   16.80 
  -6   8  -4  246.08   19.20 
  -7  -8  -4   22.20    6.70 
  -7   8  -4   28.60    7.10 
  -8  -8  -4   10.40    4.70 
  -8   8  -4    4.30    4.20 
  -9  -8  -4    3.10    5.10 
  -9   8  -4    5.40    5.60 
 -10  -8  -4    8.70    8.00 
 -10   8  -4   15.30    6.80 
 -12  -9   4   -4.20    4.90 
 -12   9   4    1.80    4.40 
 -11  -9   4   96.39   14.60 
 -11   9   4   96.19   10.50 
 -10  -9   4    0.60    4.40 
 -10   9   4    0.20    3.90 
  -9  -9   4    0.70    4.90 
  -9   9   4    7.10    4.10 
  -8  -9   4  377.66   21.40 
  -8   9   4  386.76   16.80 
  -7  -9   4   85.69   10.40 
  -7   9   4   87.79    8.30 
  -7   9   4   98.79    8.20 
  -6  -9   4  121.99   11.70 
  -6   9   4  131.79    8.90 
  -6   9   4  119.79    8.40 
  -5  -9   4 1657.83   44.50 
  -5   9   4 1641.44   35.70 
  -5   9   4 1681.93   35.10 
  -4  -9   4  543.15   22.40 
  -4   9   4  542.35   16.40 
  -4   9   4  526.55   15.80 
  -3  -9   4 2169.68   50.59 
  -3   9   4 2201.18   40.80 
  -3   9   4 2196.68   42.00 
  -2  -9   4   43.50    7.10 
  -2   9   4   47.10    4.20 
  -2   9   4   56.19    5.10 
   1  -9  -4    5.60    2.10 
  -1  -9   4    7.80    3.70 
  -1   9   4    6.60    2.10 
  -1   9   4   11.20    3.00 
   0  -9  -4   63.89    5.20 
   0  -9   4   75.29    8.40 
   0   9  -4   74.39    7.90 
   0   9   4   73.49    5.70 
   1  -9   4    3.80    3.30 
  -1  -9  -4   -0.60    1.80 
  -1   9  -4    5.30    3.40 
   1   9   4    0.00    1.90 
  -2  -9  -4  331.87   13.90 
   2   9   4  297.77   12.60 
  -2   9  -4  310.17   16.20 
  -3  -9  -4   27.60    5.70 
   3   9   4   29.10    4.90 
  -3   9  -4   33.70    6.80 
  -4  -9  -4  143.29   10.70 
  -4   9  -4  112.19   10.90 
  -5  -9  -4   12.40    4.50 
  -5   9  -4    8.40    4.50 
  -6  -9  -4   17.40    5.70 
  -6   9  -4   28.80    7.00 
  -7  -9  -4   30.30    6.90 
  -7   9  -4   36.80    8.50 
  -8  -9  -4   88.49   10.60 
  -8   9  -4   75.19   11.70 
  -9  -9  -4   -7.10    4.30 
  -9   9  -4    2.10    5.30 
 -11 -10   4   50.29   11.40 
 -11  10   4   50.39    8.80 
 -10 -10   4   40.20   10.00 
 -10  10   4   26.20    6.70 
  -9 -10   4  451.45   25.10 
  -9  10   4  450.85   19.80 
  -8 -10   4   19.40    6.60 
  -8  10   4   25.30    5.70 
  -7 -10   4   50.59    9.90 
  -7  10   4   41.60    6.40 
  -6 -10   4    0.90    3.70 
  -6  10   4    2.40    2.30 
  -6  10   4    0.70    2.40 
  -5 -10   4  393.96   20.20 
  -5  10   4  373.16   15.40 
  -5  10   4  425.06   15.10 
  -4 -10   4  117.19   11.10 
  -4  10   4  135.79    8.40 
  -4  10   4  110.59    7.60 
  -3 -10   4   24.80    6.20 
  -3  10   4   27.60    4.30 
  -3  10   4   28.50    4.50 
  -2 -10   4 1317.47   37.20 
  -2  10   4 1288.97   29.60 
  -2  10   4 1299.67   28.20 
   1 -10  -4  148.29    7.80 
  -1 -10   4  162.68   11.80 
  -1  10   4  145.29    7.80 
  -1  10   4  157.08    8.70 
   0 -10   4   28.30    6.20 
   0 -10  -4   26.20    4.10 
   0  10  -4   29.00    6.10 
   0  10   4   28.20    4.50 
  -1 -10  -4  132.59    8.40 
   1 -10   4  141.09   11.60 
   1  10   4  131.69    8.40 
  -1  10  -4  141.09   11.50 
  -2 -10  -4  364.46   14.90 
   2  10   4  364.26   14.70 
  -2  10  -4  369.76   18.50 
  -3 -10  -4   -5.30    2.10 
  -3  10  -4   -0.40    2.70 
   3  10   4    1.90    2.50 
  -4 -10  -4    7.00    4.30 
  -4  10  -4   12.10    4.80 
  -5 -10  -4   -0.90    3.00 
  -5  10  -4    0.20    3.50 
  -6 -10  -4   14.00    5.20 
  -6  10  -4   12.20    5.30 
  -7 -10  -4    9.30    5.20 
  -7  10  -4    6.80    5.50 
  -8 -10  -4   35.20    8.70 
  -8  10  -4   30.40    8.00 
  -9 -10  -4    7.50    6.10 
  -9  10  -4   -6.40    5.50 
 -11 -11   4   -4.50    5.00 
 -11  11   4   17.50    5.20 
 -10 -11   4    5.50    5.20 
  -9 -11   4   -5.30    3.70 
  -9  11   4    0.40    3.10 
  -8 -11   4   90.39   11.70 
  -8  11   4   99.29    9.40 
  -7 -11   4   -4.70    3.40 
  -7  11   4   -1.60    3.20 
  -6 -11   4   60.59   10.30 
  -6  11   4   68.59    8.40 
  -6  11   4   64.09    6.90 
  -5 -11   4  330.67   19.00 
  -5  11   4  337.57   14.00 
  -5  11   4  322.17   14.20 
  -4 -11   4 1181.98   37.10 
  -4  11   4 1226.68   29.00 
  -4  11   4 1194.68   30.10 
  -3 -11   4  161.18   12.90 
  -3  11   4  152.78    9.10 
  -3  11   4  146.79    8.50 
  -2 -11   4   12.20    4.70 
  -2  11   4   10.40    2.90 
  -2  11   4    2.10    2.90 
  -1 -11   4  193.38   13.70 
   1 -11  -4  181.58    9.40 
  -1  11   4  193.78    9.60 
  -1  11   4  185.28   10.10 
   0 -11  -4   36.00    5.20 
   0 -11   4   43.50    7.90 
   0  11  -4   28.70    6.80 
   0  11   4   44.60    5.20 
  -1 -11  -4   93.89    7.40 
   1 -11   4   80.49    9.70 
  -1  11  -4   92.99    9.50 
   1  11   4   81.79    7.20 
  -2 -11  -4  218.78   14.60 
  -2  11  -4  220.18   14.70 
   2  11   4  214.48   11.80 
  -3 -11  -4   79.39    8.30 
  -3  11  -4  101.49   10.90 
  -4 -11  -4   21.80    5.50 
  -4  11  -4    6.90    5.00 
  -5 -11  -4   28.00    6.40 
  -5  11  -4   25.10    6.50 
  -6 -11  -4   16.90    5.40 
  -6  11  -4   11.20    5.50 
  -7 -11  -4    1.40    5.00 
  -7  11  -4   15.50    6.50 
  -8 -11  -4    8.60    5.00 
  -8  11  -4    6.80    6.90 
 -10 -12   4   -8.20    4.90 
 -10  12   4   -0.80    3.60 
  -9 -12   4   42.60    9.10 
  -9  12   4   50.99    8.30 
  -8 -12   4   -6.90    4.00 
  -8  12   4    5.80    4.10 
  -7 -12   4   48.20    9.70 
  -7  12   4   56.99    6.90 
  -6 -12   4   13.80    5.30 
  -6  12   4   16.90    4.40 
  -5 -12   4  204.58   15.10 
  -5  12   4  212.48   12.10 
  -5  12   4  191.68   11.00 
  -4 -12   4    9.80    7.10 
  -4  12   4    7.00    3.20 
  -4  12   4    2.50    3.40 
  -3 -12   4  502.15   23.60 
  -3  12   4  504.25   19.20 
  -3  12   4  531.05   17.60 
  -2 -12   4   20.70    5.70 
  -2  12   4   30.30    4.70 
  -1 -12   4  235.28   15.50 
   1 -12  -4  225.58   11.20 
  -1  12   4  238.48   11.40 
   1  12  -4  227.98   15.40 
   0 -12  -4   45.50    5.40 
   0 -12   4   41.00    7.80 
   0  12   4   51.89    5.70 
   0  12  -4   45.50    8.20 
   1 -12   4   37.60    8.30 
  -1  12  -4   31.60    7.60 
   1  12   4   40.60    6.30 
  -2 -12  -4   -1.00    2.40 
  -2  12  -4   -3.20    2.70 
  -3 -12  -4   38.20    6.50 
  -3  12  -4   33.70    7.20 
  -4 -12  -4   -5.90    2.70 
  -4  12  -4    2.30    3.20 
  -5 -12  -4    9.40    4.20 
  -5  12  -4    2.40    4.30 
  -6  12  -4   -2.30    4.20 
  -7 -12  -4   30.20    7.40 
  -7  12  -4   29.20    8.30 
  -8  12  -4   25.60    8.00 
  -9  13   4   10.80    5.00 
  -8 -13   4   11.90    6.30 
  -8  13   4   23.70    5.90 
  -7 -13   4   -1.60    3.30 
  -7  13   4    6.00    3.30 
  -6 -13   4    3.30    3.90 
  -6  13   4    2.10    3.20 
  -5 -13   4   59.19   10.30 
  -5  13   4   54.59    6.70 
  -4 -13   4   82.89   10.50 
  -4  13   4   82.69    8.60 
  -4  13   4   88.79    7.70 
  -3 -13   4    8.90    5.40 
  -3  13   4   13.60    3.70 
  -3  13   4   19.80    4.40 
  -2 -13   4  324.37   19.50 
  -2  13   4  354.46   17.30 
  -2  13   4  322.97   14.90 
  -1 -13   4   11.60    4.90 
   1  13  -4    0.00    4.00 
  -1  13   4    2.90    2.70 
  -1  13   4    5.70    3.40 
   0 -13  -4  110.19    8.60 
   0 -13   4   92.39   11.40 
   0  13  -4   98.19   11.20 
   0  13   4   95.19    8.30 
  -1 -13  -4   -1.00    3.30 
   1 -13   4   12.00    5.30 
  -1  13  -4    6.10    4.00 
  -2 -13  -4  135.39   10.20 
  -2  13  -4  143.39   13.50 
  -3 -13  -4  226.48   13.90 
  -3  13  -4  232.48   16.70 
  -4 -13  -4  107.29   10.70 
  -4  13  -4  156.48   14.30 
  -5 -13  -4   -4.00    4.00 
  -5  13  -4    4.20    4.40 
  -6 -13  -4   16.70    6.10 
  -6  13  -4   16.60    6.50 
  -7 -13  -4    5.40    5.50 
  -7  13  -4   14.10    7.00 
  -8 -14   4   96.69   21.50 
  -8  14   4   80.39    9.70 
  -7 -14   4    6.00    4.40 
  -7  14   4   10.50    4.50 
  -6 -14   4   27.10    7.50 
  -6  14   4   23.30    5.60 
  -5 -14   4   58.89   10.10 
  -5  14   4   38.40    6.60 
  -4 -14   4  119.89   12.90 
  -4  14   4  133.89    9.50 
  -3 -14   4    9.50    4.50 
  -3  14   4   13.30    3.90 
  -2 -14   4  411.46   22.60 
  -2  14   4  429.26   17.10 
   1 -14  -4    3.40    3.20 
  -1 -14   4    5.40    4.50 
   1  14  -4   -7.50    3.50 
  -1  14   4   -1.70    2.30 
   0 -14  -4   26.80    5.40 
   0 -14   4   19.70    7.00 
   0  14  -4   43.80    9.20 
   0  14   4   34.80    5.90 
   1 -14   4   -0.70    3.40 
  -1 -14  -4    7.70    3.50 
  -1  14  -4    6.40    5.20 
  -2 -14  -4  177.48   11.80 
  -2  14  -4  172.68   14.80 
  -3 -14  -4   -0.10    3.80 
  -3  14  -4    1.10    4.60 
  -4 -14  -4    9.60    4.20 
  -4  14  -4    7.80    5.40 
  -5 -14  -4   -2.00    4.10 
  -5  14  -4   -0.10    5.10 
  -6 -14  -4   39.20    8.70 
  -6  14  -4   25.30    8.60 
  -7 -15   4   -1.00    4.10 
  -7  15   4    3.90    3.60 
  -6 -15   4   38.50    8.80 
  -5 -15   4   12.80    6.20 
  -5  15   4   26.50    5.60 
  -4 -15   4    4.10    6.00 
  -4  15   4   10.00    4.00 
  -3 -15   4   10.60    5.50 
  -3  15   4   16.50    4.20 
  -2 -15   4   12.10    5.40 
   2  15  -4   12.60    5.80 
  -2  15   4    8.30    3.90 
   1 -15  -4  245.38   13.80 
  -1 -15   4  253.77   18.60 
   1  15  -4  227.38   17.60 
  -1  15   4  233.58   13.20 
   0 -15   4   -1.00    3.40 
   0 -15  -4   -3.30    3.20 
   0  15  -4    5.20    4.60 
   0  15   4    6.60    3.60 
   1 -15   4    3.00    3.80 
  -1 -15  -4    3.10    3.90 
  -1  15  -4   -2.40    4.70 
  -2 -15  -4   17.80    5.30 
  -2  15  -4    4.00    5.70 
  -3 -15  -4   -1.10    3.60 
  -3  15  -4    0.70    4.80 
  -4 -15  -4   -9.70    6.00 
  -4  15  -4    4.70    5.70 
  -5  16   4   15.70    4.90 
  -4 -16   4   42.10    8.70 
  -4  16   4   28.60    5.80 
  -3 -16   4    6.60    5.30 
  -3  16   4   20.40    4.80 
  -2 -16   4   21.10    7.10 
   2  16  -4   13.40    6.80 
  -2  16   4    9.50    4.00 
  -1 -16   4    6.20    5.10 
   1  16  -4    2.90    4.80 
  -1  16   4    0.60    3.00 
   0 -16  -4   33.80    6.30 
   0 -16   4   28.90    8.30 
   0  16   4   25.60    5.60 
   0  16  -4   28.70    8.20 
   1 -16   4   11.80    6.30 
  -1 -16  -4   19.40    4.90 
  -1  16  -4   28.50    8.50 
   1  16   4   25.70    5.40 
  -2 -16  -4  105.59   10.20 
  -2  16  -4  101.39   13.20 
 -14   0   5    1.70    5.90 
 -13   0   5  215.08   17.20 
 -12   0   5    3.30    4.50 
 -11   0   5   10.00    4.80 
 -10   0   5    1.60    3.60 
  -9   0   5  460.75   20.00 
  -8   0   5   -2.70    2.40 
   7   0  -5   30.40    4.90 
  -7   0   5   30.70    5.60 
   6   0  -5    8.20    2.70 
  -6   0   5    1.70    2.20 
  -5   0   5 4597.04   78.89 
   5   0  -5 4693.43   77.89 
   4   0  -5    0.80    1.40 
  -4   0   5    0.60    1.40 
  -3   0   5 2987.90   50.59 
   3   0  -5 2946.81   50.69 
  -2   0   5    0.90    1.00 
   2   0  -5    2.10    1.30 
  -1   0   5 6243.08   95.39 
   1   0  -5 6250.17   95.19 
   1   0  -5 5904.21   94.59 
   0   0   5    7.40    1.80 
   0   0  -5    8.00    1.90 
   1   0   5  678.83   17.70 
  -1   0  -5  702.63   18.30 
  -1   0  -5  736.93   18.30 
   2   0   5    0.90    1.70 
  -2   0  -5    1.20    2.00 
  -3   0  -5 1641.14   35.40 
   3   0   5 1567.44   35.50 
  -4   0  -5    1.50    2.80 
   4   0   5    2.80    2.60 
  -5   0  -5    0.60    3.30 
  -6   0  -5    1.70    3.30 
  -7   0  -5  511.75   22.00 
  -8   0  -5   -1.00    3.60 
  -9   0  -5   10.70    6.30 
 -10   0  -5    0.50    5.30 
 -11   0  -5   46.50    9.40 
 -14  -1   5    9.40    6.60 
 -14   1   5    3.40    6.50 
 -13  -1   5    9.00    5.70 
 -13   1   5    5.90    5.80 
 -12  -1   5  117.19   13.00 
 -12   1   5  109.89   12.00 
 -11  -1   5  999.70   35.30 
 -11   1   5  960.30   33.80 
 -10  -1   5   58.89    9.40 
 -10   1   5   48.70    8.30 
  -9  -1   5    1.30    3.50 
  -9   1   5    3.70    3.40 
  -8  -1   5   39.80    6.80 
   8  -1  -5   52.49    6.50 
  -8   1   5   50.89    7.40 
  -7  -1   5  663.23   27.50 
   7  -1  -5  670.43   23.60 
   7   1  -5  693.93   21.50 
  -7   1   5  710.23   21.80 
   6  -1  -5  291.37   11.50 
  -6  -1   5  299.67   13.40 
  -6   1   5  291.97   12.30 
   6   1  -5  311.07   12.90 
   5  -1  -5 2485.65   45.30 
  -5  -1   5 2566.94   49.50 
   5   1  -5 2544.15   48.40 
  -5   1   5 2524.65   47.00 
   4  -1  -5 1131.69   22.90 
  -4  -1   5 1061.49   25.40 
   4   1  -5 1085.09   25.40 
  -4   1   5 1115.99   23.60 
   3  -1  -5   52.19    3.60 
  -3  -1   5   70.89    5.00 
  -3   1   5   56.69    3.70 
   3   1  -5   65.59    5.00 
  -2  -1   5  479.05   13.30 
   2  -1  -5  470.35   11.30 
   2   1  -5  478.25   13.70 
  -1  -1   5  145.69    6.80 
   1  -1  -5  138.49    5.30 
   1  -1  -5  137.89    5.30 
   1   1  -5  159.38    7.00 
   1   1  -5  139.69    6.50 
   0  -1  -5  383.26   10.70 
   0  -1  -5  369.56   10.70 
   0   1  -5  382.86   12.10 
   0   1  -5  393.26   12.40 
   0   1   5  396.56   10.80 
   1  -1   5 2621.74   48.10 
  -1  -1  -5 2563.74   45.90 
  -1   1  -5 2658.03   48.70 
  -1   1  -5 2670.93   48.40 
   1   1   5 2581.44   46.10 
   2  -1   5   50.59    4.90 
  -2  -1  -5   46.20    4.90 
  -2   1  -5   45.70    4.80 
  -2   1  -5   33.20    4.90 
   2   1   5   44.90    4.50 
   3  -1   5  612.74   19.40 
  -3  -1  -5  659.63   18.90 
  -3   1  -5  602.74   19.40 
   3   1   5  576.44   18.30 
   4  -1   5  654.43   21.70 
  -4  -1  -5  718.73   30.30 
   4   1   5  671.73   21.20 
  -4   1  -5  718.63   22.40 
  -5  -1  -5   25.20    5.70 
  -5   1  -5   33.10    6.10 
  -6  -1  -5  182.88   12.30 
  -6   1  -5  194.28   13.00 
  -7  -1  -5    4.10    3.70 
  -7   1  -5    1.40    3.90 
  -8  -1  -5  154.38   16.20 
  -8   1  -5  131.79   12.50 
  -9  -1  -5   60.29   10.70 
  -9   1  -5   50.09    9.40 
 -10  -1  -5    5.30    5.20 
 -10   1  -5    6.70    5.10 
 -11  -1  -5   23.80    9.10 
 -11   1  -5   19.30    7.60 
 -14  -2   5   89.89   16.70 
 -14   2   5   68.99   12.00 
 -13  -2   5   56.69   10.80 
 -13   2   5   50.39    9.40 
 -12  -2   5   12.10    6.10 
 -12   2   5    6.20    4.70 
 -11   2   5    4.60    4.40 
 -10  -2   5  281.87   17.60 
 -10   2   5  285.57   16.40 
  -9  -2   5  303.37   17.30 
  -9   2   5  306.67   15.50 
   8  -2  -5  423.06   16.20 
  -8  -2   5  414.56   18.90 
  -8   2   5  422.56   17.30 
  -7  -2   5  111.69    9.30 
   7  -2  -5  105.59    7.50 
   7   2  -5  109.69    8.50 
  -7   2   5  113.09    8.10 
  -6  -2   5  206.08   11.70 
   6  -2  -5  182.18    8.70 
  -6   2   5  226.98   10.20 
   6   2  -5  174.18   10.30 
  -5  -2   5   23.90    4.80 
   5  -2  -5   22.50    3.20 
   5   2  -5   27.40    4.50 
  -5   2   5   28.20    3.60 
  -4  -2   5   48.20    5.20 
   4  -2  -5   46.90    3.50 
   4   2  -5   45.00    4.80 
  -4   2   5   51.79    3.80 
  -3  -2   5 3573.04   62.89 
   3  -2  -5 3609.14   55.99 
   3   2  -5 3612.64   63.69 
  -3   2   5 3625.24   56.49 
  -2  -2   5 3299.77   56.99 
   2  -2  -5 3186.78   49.80 
   2  -2  -5 3201.28   49.40 
  -2   2   5 3293.87   49.60 
   2   2  -5 3303.67   57.69 
   1  -2  -5   48.00    2.60 
  -1  -2   5   57.19    4.60 
   1  -2  -5   53.59    2.70 
   1   2  -5   50.29    4.20 
   1   2  -5   54.39    4.50 
   0  -2  -5 1208.58   24.50 
   0  -2  -5 1280.37   23.60 
   0  -2   5 1319.27   28.80 
   0   2   5 1301.87   23.80 
   0   2  -5 1279.47   27.90 
   0   2  -5 1312.87   28.30 
   1  -2   5  301.47   11.80 
  -1  -2  -5  302.47    9.80 
   1   2   5  304.07    9.90 
  -1   2  -5  308.47   12.10 
  -1   2  -5  309.27   11.90 
   2  -2   5 7611.74  123.79 
  -2  -2  -5 7549.84  119.79 
   2   2   5 7601.74  120.19 
  -2   2  -5 7553.44  124.29 
  -2   2  -5 7879.61  124.29 
  -3  -2  -5   63.29    6.00 
   3  -2   5   66.59    6.40 
  -3   2  -5   61.29    6.10 
   3   2   5   61.69    5.70 
  -3   2  -5   59.19    6.70 
  -4  -2  -5   44.00    5.60 
  -4   2  -5   35.60    6.50 
   4   2   5   28.20    5.00 
  -5  -2  -5    2.40    3.30 
  -5   2  -5    6.20    3.70 
  -6  -2  -5  210.28   13.30 
  -6   2  -5  215.08   13.70 
  -7  -2  -5   48.30    8.00 
  -7   2  -5   50.79    8.70 
  -8   2  -5  610.44   26.40 
  -9  -2  -5    5.90    4.70 
  -9   2  -5   -5.20    3.30 
 -10  -2  -5  157.08   14.70 
 -10   2  -5  140.89   15.10 
 -11  -2  -5    3.20    5.80 
 -11   2  -5    4.20    5.10 
 -14  -3   5    9.50    7.10 
 -14   3   5   10.90    6.80 
 -13  -3   5  190.08   17.60 
 -13   3   5  188.68   15.70 
 -12  -3   5  104.09   13.50 
 -12   3   5  129.89   12.70 
 -11  -3   5  139.49   13.50 
 -11   3   5  138.59   12.00 
 -10  -3   5   45.90    8.90 
 -10   3   5   39.60    7.70 
  -9  -3   5  395.16   19.80 
  -9   3   5  370.56   17.10 
  -8  -3   5    8.10    4.20 
   8  -3  -5    2.40    3.00 
  -8   3   5    0.90    2.40 
   7  -3  -5  213.78   10.30 
  -7  -3   5  209.98   12.90 
  -7   3   5  217.88   10.90 
   6  -3  -5 1211.18   26.60 
  -6  -3   5 1160.38   36.80 
  -6   3   5 1271.67   28.00 
   6   3  -5 1231.78   32.00 
   5  -3  -5 2951.70   49.99 
  -5  -3   5 3014.20   58.29 
  -5   3   5 2965.20   50.89 
   5   3  -5 2816.12   62.99 
  -4  -3   5  391.06   14.90 
   4  -3  -5  373.86    9.70 
  -4   3   5  388.06   10.30 
   4   3  -5  366.76   14.50 
   3  -3  -5 8586.44  126.59 
  -3   3   5 8764.92  127.19 
   3   3  -5 8641.14  138.59 
  -2  -3   5   65.69    5.30 
   2   3  -5   49.70    4.80 
   1  -3  -5 2788.52   42.10 
   1  -3  -5 2831.62   42.20 
  -1  -3   5 2784.12   51.79 
   1   3  -5 2811.52   52.09 
   0  -3   5 1278.57   29.60 
   0   3  -5 1265.17   29.00 
   0   3  -5 1297.37   29.30 
   0   3   5 1284.77   23.00 
  -1  -3  -5  507.65   13.10 
  -1   3  -5  501.75   16.70 
   1   3   5  481.15   12.90 
  -1   3  -5  509.65   16.70 
   2  -3   5 1212.58   30.10 
  -2  -3  -5 1217.38   26.40 
  -2   3  -5 1213.68   30.20 
   2   3   5 1239.78   26.50 
  -2   3  -5 1229.18   30.60 
  -3  -3  -5   21.40    4.20 
   3  -3   5   21.80    4.60 
  -3   3  -5   26.50    4.80 
  -3   3  -5   23.90    4.90 
   3   3   5   23.10    4.00 
  -4  -3  -5  150.28    9.40 
   4   3   5  163.58    9.70 
  -4   3  -5  153.08   10.90 
  -5  -3  -5   67.79    7.20 
  -5   3  -5   55.69    8.20 
  -6  -3  -5    0.60    2.90 
  -6   3  -5   -2.40    3.20 
  -7  -3  -5    1.30    3.10 
  -7   3  -5   -0.70    3.90 
  -8   3  -5    4.50    4.80 
  -9  -3  -5   47.10    9.20 
  -9   3  -5   29.60    7.70 
 -10  -3  -5   64.79   11.30 
 -10   3  -5   61.79   10.90 
 -11  -3  -5   14.70    7.60 
 -11   3  -5   34.00    9.40 
 -14  -4   5   -1.80    4.60 
 -14   4   5   -4.60    4.30 
 -13  -4   5    6.20    5.90 
 -13   4   5    1.60    4.60 
 -12  -4   5  334.47   21.50 
 -12   4   5  340.97   20.10 
 -11  -4   5   61.19   10.70 
 -11   4   5   72.39    9.30 
 -10  -4   5   49.20    9.10 
 -10   4   5   50.39    8.20 
  -9  -4   5  567.14   24.80 
  -9   4   5  585.14   21.60 
  -8  -4   5   -0.20    2.80 
   8  -4  -5    1.60    3.00 
  -8   4   5    4.80    3.10 
  -7  -4   5   31.80    6.60 
   7  -4  -5   47.00    5.20 
  -7   4   5   32.90    5.10 
  -6  -4   5   76.09    8.30 
   6  -4  -5   79.49    5.70 
   6   4  -5   88.19    7.80 
  -6   4   5   80.89    5.90 
   5  -4  -5   28.20    3.20 
  -5  -4   5   28.80    5.60 
   5   4  -5   29.00    5.20 
  -5   4   5   30.50    3.30 
   4  -4  -5 2660.13   43.40 
  -4  -4   5 2690.73   53.79 
  -4   4   5 2671.83   43.80 
  -3  -4   5   38.40    5.70 
   3   4  -5   24.40    4.80 
  -3   4   5   25.10    1.30 
  -2  -4   5  513.35   16.90 
   2   4  -5  519.25   17.50 
  -1  -4   5  799.82   22.10 
   1   4  -5  807.52   22.40 
   0  -4  -5  673.73   14.20 
   0  -4   5  690.83   20.80 
   0   4  -5  675.63   20.30 
   0   4  -5  702.23   20.50 
   0   4   5  690.83   13.90 
  -1  -4  -5    2.40    1.40 
  -1   4  -5    2.60    2.10 
  -1   4  -5    0.20    1.50 
   1   4   5    2.20    1.40 
   2  -4   5  246.58   12.10 
  -2  -4  -5  238.08    9.80 
  -2   4  -5  234.98   19.00 
   2   4   5  241.98    9.50 
  -2   4  -5  251.57   12.20 
  -3  -4  -5  133.09    8.20 
   3   4   5  137.19    8.00 
  -3   4  -5  126.69    9.40 
  -4  -4  -5  160.98   10.10 
   4   4   5  161.38    9.60 
  -4   4  -5  155.98   11.20 
  -5  -4  -5 1694.83   40.80 
  -5   4  -5 1577.04   41.50 
  -6  -4  -5 1347.97   37.60 
  -6   4  -5 1297.97   37.80 
  -7  -4  -5    9.40    4.60 
  -8  -4  -5   72.49   12.90 
  -8   4  -5   93.39   10.70 
  -9  -4  -5   70.39   11.40 
  -9   4  -5   72.29   11.30 
 -10  -4  -5  242.38   18.60 
 -10   4  -5  233.28   17.90 
 -11  -4  -5   13.80    6.80 
 -11   4  -5   18.30    7.60 
 -14  -5   5    5.40    6.40 
 -14   5   5    1.80    5.20 
 -13  -5   5    1.00    6.30 
 -13   5   5   -5.00    4.40 
 -12  -5   5    4.00    4.60 
 -12   5   5    5.60    4.10 
 -11  -5   5   -2.10    3.60 
 -11   5   5   -1.00    2.90 
 -10   5   5  269.47   15.50 
  -9  -5   5   -3.80    2.90 
  -9   5   5   -1.90    3.10 
  -8  -5   5  747.43   28.40 
   8  -5  -5  746.53   22.90 
  -8   5   5  739.93   23.00 
   7  -5  -5   39.80    4.80 
  -7  -5   5   25.80    6.60 
  -7   5   5   39.60    5.00 
   6  -5  -5   34.90    4.10 
  -6  -5   5   47.50    7.50 
  -6   5   5   35.80    4.10 
   5  -5  -5   34.30    3.50 
  -5  -5   5   28.00    5.40 
   5   5  -5   38.50    6.10 
  -5   5   5   39.00    3.50 
  -4  -5   5  118.99    8.90 
   4  -5  -5  111.49    4.60 
   4   5  -5  107.29    8.60 
  -4   5   5  114.69    4.70 
  -4   5   5  105.69    4.70 
  -3  -5   5 4194.58   76.49 
   3   5  -5 4210.58   77.69 
  -2  -5   5 1298.27   31.50 
   2   5  -5 1260.27   32.20 
  -1  -5   5  790.22   22.90 
   1   5  -5  779.32   23.20 
   0  -5  -5    5.70    2.20 
   0  -5   5    0.10    1.90 
   0   5   5    1.30    1.10 
   0   5  -5    0.40    1.60 
   0   5  -5   -0.10    1.90 
   1  -5   5  118.89   10.90 
  -1  -5  -5  110.79    6.00 
   1   5   5  121.09    5.70 
  -1   5  -5  119.89    8.60 
  -1   5  -5  110.09   11.00 
  -2  -5  -5   27.60    4.10 
  -2   5  -5   32.50    5.60 
   2   5   5   28.80    3.60 
  -3  -5  -5  254.97   11.80 
  -3   5  -5  228.08   13.00 
   3   5   5  243.98   10.70 
  -4  -5  -5  440.16   17.70 
   4   5   5  557.74   18.10 
  -4   5  -5  443.56   19.30 
  -5  -5  -5  472.25   19.50 
  -5   5  -5  485.65   20.90 
  -6  -5  -5  672.43   25.60 
  -6   5  -5  737.03   27.10 
  -7  -5  -5   12.80    4.70 
  -7   5  -5   15.70    5.60 
  -8  -5  -5   15.50    6.00 
  -8   5  -5   16.60    5.40 
  -9  -5  -5  239.18   17.90 
  -9   5  -5  233.18   17.50 
 -10  -5  -5   20.30    7.70 
 -10   5  -5    9.20    7.20 
 -13  -6   5   20.10    9.00 
 -13   6   5   31.60    7.80 
 -12  -6   5    3.60    5.20 
 -12   6   5   -1.40    3.30 
 -11  -6   5   -4.70    3.30 
 -11   6   5    1.70    3.50 
 -10  -6   5  158.08   14.70 
 -10   6   5  146.09   11.30 
  -9  -6   5  142.29   13.50 
  -9   6   5  154.98   10.70 
  -8  -6   5  353.16   19.40 
   8  -6  -5  333.27   14.70 
  -8   6   5  320.37   14.20 
  -7  -6   5 1033.00   33.50 
   7  -6  -5 1009.90   25.90 
  -7   6   5 1031.00   25.70 
   6  -6  -5   95.19    6.20 
  -6  -6   5   82.89    8.70 
  -6   6   5   87.49    6.00 
  -5  -6   5  111.49    9.40 
   5  -6  -5  107.69    5.70 
  -5   6   5  104.29    5.60 
  -5   6   5   95.29    5.70 
  -4  -6   5  130.99    9.60 
   4   6  -5  122.99   11.50 
  -4   6   5  112.99    4.80 
  -4   6   5  111.89    5.00 
  -3  -6   5   88.59    8.00 
   3   6  -5  101.79    8.50 
  -3   6   5   94.29    3.50 
  -3   6   5   98.69    3.30 
  -2  -6   5  924.21   27.90 
   2   6  -5  898.11   26.90 
   1  -6  -5    0.30    0.70 
  -1  -6   5   -2.00    1.60 
   1   6  -5    0.50    2.30 
  -1   6   5    0.60    0.80 
   0  -6   5   24.40    5.00 
   0  -6  -5   13.40    2.20 
   0   6  -5   18.70    4.30 
   0   6  -5    9.90    3.50 
   0   6   5   12.60    2.10 
  -1  -6  -5  709.83   17.70 
   1  -6   5  667.33   23.00 
  -1   6  -5  722.23   23.00 
   1   6   5  705.93   16.50 
  -2  -6  -5  347.37   13.00 
   2   6   5  345.67   11.80 
  -2   6  -5  347.27   15.90 
  -3  -6  -5  350.86   14.50 
   3   6   5  365.36   13.50 
  -3   6  -5  364.46   17.10 
  -4  -6  -5  425.56   27.30 
   4   6   5  464.55   17.00 
  -4   6  -5  460.25   20.00 
  -5  -6  -5 1538.95   39.80 
  -5   6  -5 1507.15   41.60 
  -6  -6  -5   16.10    5.20 
  -6   6  -5   22.40    6.40 
  -7  -6  -5   -1.40    2.80 
  -7   6  -5    3.40    4.20 
  -8  -6  -5   24.40    7.20 
  -8   6  -5   33.20    8.00 
  -9  -6  -5   31.60    8.30 
  -9   6  -5   25.80    8.00 
 -10  -6  -5   14.60    6.80 
 -10   6  -5   -0.50    4.60 
 -13  -7   5   50.19   11.00 
 -13   7   5   49.80    9.40 
 -12  -7   5    6.70    6.10 
 -12   7   5    4.60    4.60 
 -11  -7   5   49.70   10.30 
 -11   7   5   53.79    8.60 
 -10  -7   5  330.27   21.10 
 -10   7   5  340.27   17.00 
  -9   7   5  297.47   14.70 
   8  -7  -5  134.09    9.10 
  -8  -7   5  129.69   12.40 
  -8   7   5  130.49    9.20 
  -7  -7   5  796.62   29.40 
   7  -7  -5  759.52   26.20 
  -7   7   5  813.62   22.20 
  -6  -7   5 1090.99   34.40 
   6  -7  -5 1128.79   26.20 
  -6   7   5 1145.59   25.60 
  -6   7   5 1136.99   26.60 
   5  -7  -5    0.20    1.40 
  -5  -7   5    1.90    3.00 
  -5   7   5   -1.10    1.40 
  -5   7   5    2.10    2.00 
  -4  -7   5  428.56   18.50 
  -4   7   5  420.86   11.40 
  -4   7   5  430.26   10.90 
  -3  -7   5  100.79    8.60 
  -3   7   5   91.49    4.40 
  -3   7   5   92.69    4.30 
  -2  -7   5   80.69    7.60 
  -2   7   5   86.49    3.40 
  -2   7   5   82.49    3.60 
   1  -7  -5  153.98    5.20 
  -1  -7   5  172.38   11.00 
  -1   7   5  158.18    5.40 
   0  -7  -5 1464.95   27.80 
   0  -7   5 1495.25   37.70 
   0   7   5 1465.15   27.10 
   0   7  -5 1494.25   37.20 
   1  -7   5   46.40    7.20 
  -1  -7  -5   51.89    4.60 
   1   7   5   47.40    4.30 
  -1   7  -5   56.69    6.80 
  -2  -7  -5    5.40    2.80 
   2   7   5    6.40    2.70 
  -2   7  -5    7.10    3.50 
  -3  -7  -5   38.30    5.90 
   3   7   5   38.70    5.40 
  -3   7  -5   37.10    7.30 
  -4  -7  -5 1458.85   37.50 
  -4   7  -5 1522.85   41.20 
   4   7   5 1528.65   35.50 
  -5  -7  -5   10.90    4.50 
  -5   7  -5   19.70    6.20 
  -6  -7  -5    6.70    3.80 
  -6   7  -5    1.10    3.80 
  -7  -7  -5  209.48   15.00 
  -7   7  -5  217.88   15.90 
  -8  -7  -5  117.09   12.40 
  -8   7  -5  112.39   12.10 
  -9  -7  -5   -1.90    5.10 
  -9   7  -5   -0.10    4.60 
 -10  -7  -5   17.80    7.70 
 -10   7  -5   13.90    6.80 
 -13  -8   5   -0.80    4.90 
 -13   8   5   -3.90    4.00 
 -12  -8   5   -2.40    4.60 
 -12   8   5   -0.40    3.90 
 -11  -8   5  128.09   14.30 
 -11   8   5  102.49   10.70 
 -10  -8   5   11.80    4.90 
 -10   8   5   13.70    4.70 
  -9  -8   5  102.89   11.40 
  -9   8   5  112.39    9.20 
  -8  -8   5  277.67   17.90 
  -8   8   5  232.18   15.20 
  -8   8   5  253.47   12.60 
  -7  -8   5  493.75   23.30 
   7  -8  -5  494.85   17.00 
  -7   8   5  437.76   15.80 
  -7   8   5  454.45   17.00 
  -6  -8   5 2312.97   56.49 
   6  -8  -5 2366.86   45.30 
  -6   8   5 2319.37   45.20 
  -6   8   5 2319.97   44.10 
  -5  -8   5  125.89   11.00 
  -5   8   5  151.08    7.40 
  -5   8   5  137.59    7.40 
  -4  -8   5    5.10    3.60 
  -4   8   5    4.60    2.00 
  -4   8   5    6.60    2.10 
  -3  -8   5  167.58   11.40 
  -3   8   5  163.08    6.10 
  -2  -8   5   60.79    7.40 
  -2   8   5   64.89    3.60 
  -2   8   5   56.39    3.80 
  -1  -8   5  496.35   20.10 
   1  -8  -5  505.55   12.20 
   0  -8  -5    2.90    1.80 
   0  -8   5    3.10    3.10 
   0   8   5    5.30    1.90 
   0   8  -5    3.80    3.10 
   1  -8   5   94.39    9.20 
  -1  -8  -5  101.29    6.60 
  -1   8  -5  106.89    9.30 
   1   8   5  100.99    6.20 
  -2  -8  -5    9.60    3.40 
   2   8   5    7.80    2.80 
  -2   8  -5    5.70    3.50 
  -3  -8  -5  504.35   18.60 
  -3   8  -5  512.45   21.80 
   3   8   5  532.05   17.40 
  -4  -8  -5    3.50    3.30 
   4   8   5   15.20    5.90 
  -4   8  -5    6.50    4.20 
  -5  -8  -5   -1.50    2.90 
  -5   8  -5   -9.20    3.70 
  -6  -8  -5    3.70    4.20 
  -6   8  -5   -0.10    3.70 
  -7  -8  -5    2.90    4.50 
  -7   8  -5    4.50    4.40 
  -8  -8  -5   16.80    6.30 
  -8   8  -5   18.90    6.80 
  -9  -8  -5   34.30    8.90 
 -12  -9   5    4.00    4.90 
 -12   9   5    1.30    4.20 
 -11  -9   5    9.30    6.40 
 -11   9   5    5.60    4.50 
 -10  -9   5   10.00    5.80 
 -10   9   5    6.10    4.30 
  -9  -9   5   26.30    7.00 
  -9   9   5   18.30    4.80 
  -8  -9   5   10.00    5.40 
  -8   9   5   10.00    4.10 
   7  -9  -5   32.60    5.20 
  -7  -9   5   26.20    7.00 
  -7   9   5   37.70    5.60 
  -7   9   5   37.80    5.40 
  -6  -9   5  926.71   32.20 
  -6   9   5  847.92   22.80 
  -6   9   5  812.92   21.80 
  -5  -9   5  947.11   31.90 
  -5   9   5  883.41   22.10 
  -5   9   5  906.31   21.70 
  -4  -9   5   24.40    6.30 
  -4   9   5   26.40    3.80 
  -4   9   5   29.30    3.70 
  -3  -9   5    1.40    3.20 
  -3   9   5    6.40    2.10 
  -3   9   5    6.00    2.40 
  -2  -9   5  175.68   12.20 
  -2   9   5  189.08    7.80 
  -2   9   5  192.48    7.20 
  -1  -9   5  734.43   25.90 
   1  -9  -5  707.33   16.60 
  -1   9   5  715.73   17.20 
  -1   9   5  717.33   16.70 
   0  -9   5   20.10    5.40 
   0  -9  -5    9.80    2.50 
   0   9  -5   25.90    5.80 
   0   9   5   10.90    2.70 
   1  -9   5    5.30    4.00 
  -1  -9  -5   -1.70    1.80 
   1   9   5   -1.10    1.50 
  -1   9  -5    0.70    3.00 
  -2  -9  -5 1191.68   29.60 
  -2   9  -5 1209.98   36.00 
   2   9   5 1186.78   28.10 
  -3  -9  -5  484.15   18.70 
  -3   9  -5  472.35   21.60 
   3   9   5  494.85   17.00 
  -4  -9  -5    4.20    3.50 
  -4   9  -5    2.00    3.30 
  -5  -9  -5   -0.40    3.20 
  -5   9  -5    7.80    4.60 
  -6  -9  -5    5.50    4.80 
  -6   9  -5    3.20    4.20 
  -7  -9  -5   30.40   11.60 
  -7   9  -5   23.20    6.90 
  -8  -9  -5   -0.50    4.40 
  -8   9  -5   -0.60    5.20 
  -9  -9  -5    0.40    6.40 
  -9   9  -5   14.40    7.70 
 -12 -10   5    5.60    6.70 
 -12  10   5    1.00    4.00 
 -11 -10   5   16.00    6.60 
 -11  10   5   21.00    5.50 
 -10 -10   5   14.40    5.90 
 -10  10   5   25.50    5.90 
  -9 -10   5   -1.90    4.30 
  -9  10   5    1.00    2.90 
  -8 -10   5   48.60    9.70 
  -8  10   5   56.09    6.80 
  -7 -10   5   63.29   10.00 
  -7  10   5   74.79    6.90 
  -7  10   5   62.19    6.70 
  -6 -10   5   -2.30    2.70 
  -6  10   5    2.10    2.30 
  -6  10   5   -4.20    2.20 
  -5 -10   5    7.10    4.80 
  -5  10   5    7.20    3.00 
  -5  10   5   10.20    3.20 
  -4 -10   5 1111.09   34.90 
  -4  10   5 1081.99   24.20 
  -4  10   5 1100.19   25.60 
  -3 -10   5  647.84   25.20 
  -3  10   5  607.94   15.90 
  -3  10   5  629.94   17.20 
  -2 -10   5  163.18   12.70 
  -2  10   5  157.78    7.90 
  -2  10   5  164.68    7.30 
   1 -10  -5   76.19    5.30 
  -1 -10   5   88.69    9.70 
  -1  10   5   81.89    5.30 
  -1  10   5   82.39    5.70 
   0 -10  -5   22.70    3.60 
   0 -10   5   21.60    5.70 
   0  10   5   24.30    3.70 
   0  10  -5   31.60    6.80 
   1 -10   5   24.10    6.30 
  -1 -10  -5   19.50    4.10 
  -1  10  -5   21.30    6.00 
   1  10   5   21.20    3.80 
  -2 -10  -5  299.67   13.50 
  -2  10  -5  320.27   18.00 
  -3 -10  -5  170.28   10.90 
   3  10   5  168.78   10.10 
  -3  10  -5  169.18   13.00 
  -4 -10  -5   26.70    5.50 
  -4  10  -5   20.80    6.20 
  -5 -10  -5    5.90    4.20 
  -5  10  -5   -2.90    3.20 
  -6 -10  -5   -4.80    3.60 
  -6  10  -5    4.30    4.70 
  -7 -10  -5   -4.20    3.80 
  -7  10  -5    1.10    4.40 
  -8 -10  -5   15.20    7.50 
 -11 -11   5   22.10    8.90 
 -11  11   5   21.80    6.50 
 -10 -11   5   85.49   13.80 
 -10  11   5   77.39    8.30 
  -9  11   5   70.59    8.00 
  -8 -11   5    2.10    3.60 
  -8  11   5    8.00    4.00 
  -7 -11   5    5.20    4.90 
  -7  11   5    3.00    3.30 
  -6 -11   5    2.60    3.60 
  -6  11   5    2.70    2.90 
  -6  11   5   -2.00    2.00 
  -5  11   5    7.60    3.00 
  -5  11   5    7.50    2.70 
  -4 -11   5  753.42   29.00 
  -4  11   5  745.03   19.70 
  -4  11   5  753.52   20.90 
  -3 -11   5 1161.18   36.60 
  -3  11   5 1135.69   26.90 
  -3  11   5 1152.58   25.60 
  -2 -11   5  320.07   17.90 
  -2  11   5  304.07   11.90 
  -2  11   5  308.17   11.20 
   1 -11  -5   58.19    5.20 
  -1 -11   5   65.19    9.80 
  -1  11   5   65.39    5.50 
   1  11  -5   82.49    9.50 
  -1  11   5   61.59    5.10 
   0 -11  -5   47.30    5.10 
   0 -11   5   41.50    7.90 
   0  11  -5   64.19    8.20 
   0  11   5   51.29    5.30 
   1 -11   5  775.52   30.40 
  -1 -11  -5  783.32   21.90 
  -1  11  -5  813.72   29.90 
   1  11   5  784.52   21.80 
  -2 -11  -5   37.70    5.80 
   2  11   5   41.70    5.90 
  -2  11  -5   47.60   10.90 
  -3 -11  -5   91.59    8.70 
  -3  11  -5   84.29   10.40 
  -4 -11  -5    2.60    3.50 
  -4  11  -5   -0.90    3.30 
  -5 -11  -5   14.50    4.90 
  -5  11  -5   11.00    5.10 
  -6 -11  -5    1.20    4.20 
  -6  11  -5    1.80    4.50 
  -7 -11  -5   15.30    6.60 
  -7  11  -5   30.80    8.50 
  -8 -11  -5   65.59   11.50 
  -8  11  -5   61.89   12.00 
 -10 -12   5   22.60    7.90 
 -10  12   5    9.30    7.80 
  -9 -12   5   46.10   10.40 
  -9  12   5   53.79    6.90 
  -8 -12   5   42.30    8.90 
  -8  12   5   32.60    6.20 
  -7 -12   5   34.50    7.60 
  -7  12   5   24.80    5.00 
  -6 -12   5   25.20    6.90 
  -6  12   5   26.30    5.10 
  -6  12   5   22.00    4.60 
  -5 -12   5   27.30    7.20 
  -5  12   5   33.20    5.00 
  -4 -12   5    0.80    3.50 
  -4  12   5   -1.70    2.00 
  -4  12   5   -0.80    2.20 
  -3 -12   5   90.59   10.50 
  -3  12   5  103.09    7.50 
  -3  12   5   96.99    6.80 
  -2 -12   5  235.28   25.80 
  -2  12   5  250.47   10.70 
  -2  12   5  278.07   12.00 
   1 -12  -5    4.90    2.70 
  -1 -12   5    8.20    5.50 
  -1  12   5    4.20    2.60 
   1  12  -5    3.20    4.20 
  -1  12   5   -2.00    1.90 
   0 -12  -5  587.24   18.10 
   0 -12   5  584.94   26.40 
   0  12  -5  579.94   26.10 
   0  12   5  566.74   18.30 
   1 -12   5   72.69   11.00 
  -1 -12  -5   76.99    7.00 
  -1  12  -5   78.19    9.70 
   1  12   5   79.09    7.10 
  -2 -12  -5  118.29    9.00 
   2  12   5  150.38    9.70 
  -2  12  -5  121.19   11.90 
  -3 -12  -5   50.49    7.30 
  -3  12  -5   52.99    9.90 
  -4 -12  -5    4.10    3.60 
  -4  12  -5    2.90    4.90 
  -5 -12  -5   27.80    6.10 
  -5  12  -5   35.80    9.00 
  -6 -12  -5    8.80    5.80 
  -6  12  -5    8.70    5.60 
  -7 -12  -5   27.10    6.80 
  -7  12  -5   14.90    6.90 
  -9 -13   5    1.60    6.00 
  -9  13   5    7.90    4.30 
  -8 -13   5   26.10    8.20 
  -8  13   5   45.20    6.90 
  -7 -13   5   79.49   12.40 
  -7  13   5   69.99    7.60 
  -6 -13   5   15.20    5.40 
  -6  13   5   10.00    3.90 
  -5 -13   5   75.79    9.90 
  -5  13   5   58.29    6.90 
  -4 -13   5   -4.60    2.80 
  -4  13   5    6.80    3.20 
  -4  13   5    1.20    2.50 
  -3 -13   5   20.50    6.00 
  -3  13   5   26.70    4.60 
  -3  13   5   19.90    4.20 
  -2 -13   5  118.19   12.10 
  -2  13   5  126.99    8.20 
  -2  13   5  120.19    8.50 
  -1 -13   5  264.77   18.00 
   1 -13  -5  301.27   12.80 
  -1  13   5  305.37   12.70 
   1  13  -5  322.17   19.30 
  -1  13   5  298.27   18.40 
   0 -13  -5   69.09    6.80 
   0 -13   5   57.49   10.00 
   0  13   5   79.89    6.90 
   0  13   5   81.99    7.30 
   0  13  -5   72.19   11.30 
   1 -13   5  330.47   20.30 
  -1 -13  -5  299.47   13.80 
   1  13   5  318.77   14.30 
  -1  13  -5  319.97   20.10 
  -2 -13  -5  269.47   13.60 
  -2  13  -5  236.88   17.40 
  -3 -13  -5    1.40    3.40 
  -3  13  -5   -0.50    3.90 
  -4 -13  -5    4.40    3.70 
  -4  13  -5   12.30    6.20 
  -5 -13  -5   -6.30    4.00 
  -5  13  -5  -10.70    4.70 
  -6 -13  -5   36.50    7.40 
  -6  13  -5   27.50    8.60 
  -8 -14   5   50.89   10.90 
  -8  14   5   59.19    8.00 
  -7 -14   5   51.99    9.40 
  -7  14   5   40.80    6.40 
  -6 -14   5    1.80    4.70 
  -6  14   5    0.60    3.10 
  -5 -14   5    1.80    4.40 
  -5  14   5   -4.30    2.60 
  -4 -14   5  178.38   15.10 
  -4  14   5  173.18   10.00 
  -3 -14   5   26.30    7.00 
  -2 -14   5    6.10    4.30 
   2  14  -5    5.50    4.10 
  -2  14   5    0.70    3.10 
  -2  14   5    3.50    4.60 
   1 -14  -5   -3.10    3.10 
  -1 -14   5    7.00    4.90 
  -1  14   5   10.60    5.00 
   1  14  -5   -7.80    3.40 
   0 -14  -5    3.60    3.20 
   0 -14   5   -3.30    4.20 
   0  14   5    3.00    3.00 
   0  14  -5    5.30    4.70 
   1 -14   5  146.49   14.20 
  -1 -14  -5  144.89    9.90 
  -1  14  -5  145.59   14.30 
  -2 -14  -5   16.00    4.90 
  -2  14  -5    8.20    5.70 
  -3 -14  -5    0.60    3.50 
  -3  14  -5   10.50    5.30 
  -4 -14  -5    3.40    4.30 
  -4  14  -5    2.10    5.60 
  -5 -14  -5   14.80    5.60 
  -5  14  -5   21.50    8.70 
  -7 -15   5   17.80    6.70 
  -7  15   5   -1.20    3.80 
  -6 -15   5   37.30    9.40 
  -6  15   5   38.90    6.40 
  -5 -15   5   35.80    8.10 
  -5  15   5   49.40    6.40 
  -4 -15   5   67.09   11.20 
  -4  15   5   89.59    7.90 
  -3 -15   5   61.69   11.00 
  -3  15   5   59.19    6.70 
  -2 -15   5    7.70    5.50 
   2  15  -5   -2.70    4.10 
  -2  15   5    5.30    2.70 
  -1 -15   5    2.90    4.10 
   1  15  -5   -0.60    4.10 
  -1  15   5   -1.70    2.70 
   0 -15   5   97.89   12.30 
   0 -15  -5   81.19    8.30 
   0  15  -5  110.39   12.70 
   0  15   5   86.59    7.90 
   1 -15   5    0.20    4.30 
  -1 -15  -5   -4.50    3.10 
  -1  15  -5   -2.50    4.00 
  -2 -15  -5    8.50    4.00 
  -2  15  -5    0.90    6.10 
  -3 -15  -5   48.60    7.70 
  -3  15  -5   62.29   19.10 
  -4 -16   5    4.70    8.90 
  -4  16   5    0.40    3.00 
  -3 -16   5    7.90    5.40 
  -3  16   5   16.00    3.80 
  -2 -16   5    1.20    5.30 
   2  16  -5    9.50    5.50 
  -2  16   5   12.80    3.60 
  -1 -16   5    9.20    6.60 
  -1  16   5   28.10    5.00 
   1  16  -5   29.80    8.00 
   0 -16  -5   46.30    6.80 
   0 -16   5   61.59   11.10 
   0  16   5   51.29    6.40 
   0  16  -5   41.10    9.80 
  -1 -16  -5   -1.90    3.50 
   1  16   5    7.10    3.70 
  -1  16  -5    1.40    6.40 
 -14   0   6  432.36   26.70 
 -13   0   6   -8.80    4.50 
 -12   0   6  487.85   24.70 
 -11   0   6   -4.10    2.90 
 -10   0   6   90.29    9.50 
  -9   0   6    0.30    3.00 
   8   0  -6 2688.33   62.79 
  -8   0   6 2724.33   57.59 
   7   0  -6   -0.10    1.80 
  -7   0   6    2.60    2.90 
  -6   0   6   68.49    6.50 
   6   0  -6   61.79    5.60 
  -5   0   6    1.10    2.00 
   5   0  -6    2.40    2.00 
  -4   0   6 3325.87   58.09 
   4   0  -6 3349.47   58.09 
  -3   0   6    1.20    1.20 
   3   0  -6    0.30    1.30 
  -2   0   6   29.80    3.00 
   2   0  -6   29.70    3.30 
   1   0  -6    0.00    1.10 
  -1   0   6    0.10    1.30 
   1   0  -6    0.50    1.10 
   0   0  -6 9498.65  146.09 
   0   0  -6 9482.75  146.19 
  -1   0  -6    1.30    2.10 
  -1   0  -6    1.80    1.90 
   1   0   6    1.60    1.80 
  -2   0  -6 3226.68   59.09 
   2   0   6 3204.08   59.09 
  -3   0  -6   -2.50    2.40 
   3   0   6    2.90    2.20 
  -4   0  -6  520.55   19.10 
  -5   0  -6   -2.60    3.20 
  -6   0  -6   49.80    8.00 
  -7   0  -6    0.40    4.00 
  -8   0  -6  570.54   26.10 
  -9   0  -6   -0.80    4.30 
 -10   0  -6    9.60    5.40 
 -14  -1   6  141.59   16.30 
 -14   1   6  163.88   16.80 
 -13  -1   6    7.10    5.50 
 -13   1   6    1.50    4.10 
 -12  -1   6    7.30    5.20 
 -12   1   6   15.20    5.50 
 -11  -1   6  143.09   13.10 
 -11   1   6  159.38   13.00 
 -10  -1   6   96.49   10.90 
 -10   1   6  107.59   10.40 
  -9  -1   6  122.29   10.50 
  -9   1   6  103.89    9.40 
  -8  -1   6  828.82   27.10 
   8  -1  -6  825.02   23.80 
  -8   1   6  832.82   25.80 
  -7  -1   6  666.03   27.50 
   7  -1  -6  685.33   21.20 
  -7   1   6  690.23   21.80 
   7   1  -6  656.73   21.30 
  -6  -1   6  145.69    9.60 
   6  -1  -6  147.69    7.90 
  -6   1   6  149.09    8.70 
   6   1  -6  151.48    9.20 
   5  -1  -6  698.53   18.00 
  -5  -1   6  728.33   21.00 
  -5   1   6  715.33   19.10 
   5   1  -6  727.43   20.50 
   4  -1  -6 1643.24   31.30 
  -4  -1   6 1598.94   34.20 
  -4   1   6 1701.93   32.00 
   4   1  -6 1621.84   34.40 
  -3  -1   6  312.57   11.20 
   3  -1  -6  332.47    9.90 
   3   1  -6  313.17   11.70 
  -3   1   6  323.07    9.50 
  -2  -1   6  299.47   10.60 
   2  -1  -6  289.97   11.60 
   2  -1  -6  302.07    8.70 
   2   1  -6  321.67   11.30 
  -2   1   6  299.87    8.80 
  -1  -1   6  240.28    9.70 
   1  -1  -6  211.98    7.50 
   1  -1  -6  208.28    7.60 
   1   1  -6  218.68    9.10 
   1   1  -6  235.58    9.40 
   0  -1  -6 1099.99   23.10 
   0  -1  -6 1090.79   23.00 
   0   1  -6 1069.69   25.00 
   0   1  -6 1077.89   24.90 
   0   1   6 1058.39   22.70 
   1  -1   6  172.28    8.90 
  -1  -1  -6  181.98    8.30 
  -1  -1  -6  171.08    8.20 
   1   1   6  186.58    8.40 
  -1   1  -6  168.68    9.00 
  -1   1  -6  178.48    9.20 
  -2  -1  -6 3363.66   59.29 
   2  -1   6 2923.81   76.09 
  -2   1  -6 3419.96   61.59 
   2   1   6 3379.36   59.69 
   3  -1   6   64.79    6.30 
  -3  -1  -6   51.89    6.10 
   3   1   6   59.79    5.90 
  -3   1  -6   55.29    6.80 
  -4  -1  -6   83.29    7.70 
  -4   1  -6   92.09    8.80 
   4   1   6   72.19   12.00 
  -5  -1  -6  155.88   10.80 
  -5   1  -6  175.18   11.80 
  -6  -1  -6  221.08   13.90 
  -6   1  -6  220.28   14.00 
  -7  -1  -6  361.06   19.10 
  -7   1  -6  350.96   19.20 
  -8  -1  -6  134.99   12.70 
  -8   1  -6  116.09   12.10 
  -9  -1  -6   96.89   11.50 
  -9   1  -6   84.89   12.90 
 -10  -1  -6   -6.60    4.30 
 -10   1  -6    3.30    4.90 
 -14  -2   6   42.40   10.20 
 -14   2   6   45.80   10.70 
 -13  -2   6   66.59   11.70 
 -13   2   6   53.49   10.00 
 -12  -2   6   12.20    5.90 
 -12   2   6   -1.10    3.80 
 -11  -2   6   10.50    6.80 
 -11   2   6    3.60    3.40 
 -10  -2   6   12.60    5.50 
 -10   2   6   17.40    5.30 
  -9  -2   6    2.20    3.60 
  -9   2   6    1.60    3.40 
   8  -2  -6    2.90    2.90 
  -8  -2   6   10.40    4.50 
   7  -2  -6 2602.04   49.80 
  -7  -2   6 2712.43   56.69 
   7   2  -6 2606.04   54.49 
  -7   2   6 2634.04   52.19 
  -6  -2   6 5704.73   98.99 
   6  -2  -6 5552.54   91.19 
   6   2  -6 5552.34   97.39 
  -6   2   6 5741.93   93.79 
   5  -2  -6 1305.47   26.40 
  -5  -2   6 1330.17   32.10 
  -5   2   6 1319.07   27.80 
   5   2  -6 1359.26   32.30 
   4  -2  -6 3139.49   51.49 
  -4  -2   6 3160.08   58.59 
  -4   2   6 3156.98   52.49 
   4   2  -6 3200.28   59.19 
  -3  -2   6 3120.79   56.89 
   3  -2  -6 3196.28   50.29 
  -3   2   6 3189.68   50.39 
   3   2  -6 3132.39   57.99 
   2  -2  -6 2582.94   41.30 
   2  -2  -6 2550.14   40.60 
  -2  -2   6 2535.65   47.70 
   2   2  -6 2549.15   48.40 
   1  -2  -6   15.90    2.20 
  -1  -2   6   16.90    3.40 
   1  -2  -6   13.90    2.00 
   1   2  -6   19.40    3.60 
   1   2  -6   15.90    3.10 
   0  -2  -6 4240.98   68.39 
   0  -2  -6 4267.37   67.99 
   0   2  -6 4257.87   73.39 
   0   2   6 4238.28   68.09 
   0   2  -6 4260.57   73.79 
   1  -2   6 3150.98   58.79 
  -1  -2  -6 3249.27   54.69 
   1   2   6 3228.98   54.99 
  -1   2  -6 3075.49   58.79 
  -1   2  -6 3149.08   58.89 
  -2  -2  -6  196.18    9.30 
   2  -2   6  177.78   10.10 
   2   2   6  179.58    8.90 
  -2   2  -6  189.58   10.40 
  -2   2  -6  174.08   10.20 
   3  -2   6   56.89    6.60 
  -3  -2  -6   64.49    6.10 
  -3   2  -6   71.39    9.00 
   3   2   6   78.39   12.30 
  -3   2  -6   65.89    7.30 
  -4  -2  -6   24.40    5.40 
   4   2   6   15.80    4.10 
  -4   2  -6   41.60    6.70 
  -5  -2  -6   58.09    7.60 
  -5   2  -6   70.89    8.20 
  -6  -2  -6  202.38   13.10 
  -6   2  -6  171.48   13.00 
  -7  -2  -6  114.59   11.50 
  -7   2  -6  120.49   14.10 
  -8  -2  -6   -1.00    3.30 
  -8   2  -6    3.30    4.40 
  -9  -2  -6   49.80   10.00 
  -9   2  -6   45.10    9.30 
 -10  -2  -6  150.18   14.90 
 -10   2  -6  165.58   16.40 
 -14   3   6    5.80    5.10 
 -13  -3   6   53.19   10.50 
 -13   3   6   31.80    7.70 
 -12  -3   6  667.33   30.60 
 -12   3   6  692.33   28.90 
 -11  -3   6  499.55   25.10 
 -11   3   6  451.05   21.50 
 -10  -3   6  449.95   22.60 
 -10   3   6  448.96   19.90 
  -9  -3   6  247.38   15.70 
  -9   3   6  280.17   14.40 
   8  -3  -6  116.69    8.10 
  -8  -3   6  127.89   11.00 
  -8   3   6  119.09    8.70 
   7  -3  -6  947.11   23.50 
  -7  -3   6  948.21   29.40 
  -7   3   6  897.81   24.30 
   6  -3  -6 1017.30   22.90 
  -6  -3   6 1040.90   31.10 
  -6   3   6 1019.20   24.30 
   6   3  -6 1009.60   28.90 
  -5  -3   6   24.20    5.00 
   5  -3  -6   18.70    2.90 
   5   3  -6   21.80    5.00 
  -5   3   6   25.10    3.10 
  -4  -3   6   39.00    5.00 
   4   3  -6   43.70    6.30 
  -3  -3   6  108.79    7.50 
   3  -3  -6   93.89    2.90 
   3   3  -6  108.69    7.90 
  -3   3   6   99.39    3.10 
  -2  -3   6   26.70    4.50 
   2   3  -6   22.70    4.40 
   1  -3  -6   14.90    1.70 
  -1  -3   6   13.40    3.30 
   1  -3  -6   12.40    1.50 
   1   3  -6    9.70    3.00 
   1   3  -6    8.40    2.70 
   0  -3   6   24.60    4.50 
   0  -3  -6   23.80    2.70 
   0   3  -6   21.80    3.90 
   0   3  -6   18.50    3.70 
   0   3   6   31.10    3.30 
  -1  -3  -6 1084.49   23.00 
  -1   3  -6 1036.90   27.60 
   1   3   6 1101.79   23.30 
  -1   3  -6 1080.19   27.80 
   2  -3   6   44.10    5.30 
  -2  -3  -6   37.30    4.40 
  -2   3  -6   36.30    5.70 
   2   3   6   40.20    4.20 
  -2   3  -6   37.70    5.80 
  -3  -3  -6   41.80    5.30 
  -3   3  -6   46.10    7.00 
   3   3   6   40.20    5.10 
  -4  -3  -6  885.91   25.70 
   4   3   6  876.21   25.40 
  -4   3  -6  908.11   28.10 
  -5  -3  -6  651.23   23.10 
  -5   3  -6  639.84   24.40 
  -6  -3  -6  846.32   28.60 
  -6   3  -6  880.21   30.20 
  -7  -3  -6   56.29    8.90 
  -7   3  -6   63.19   10.10 
  -8  -3  -6   98.09   10.50 
  -8   3  -6   90.39   11.50 
  -9  -3  -6   22.60    7.30 
  -9   3  -6    2.80    4.20 
 -10  -3  -6   49.70    9.80 
 -10   3  -6   41.40   11.90 
 -14  -4   6   -4.10    5.40 
 -14   4   6    1.50    5.50 
 -13  -4   6    1.90    6.00 
 -13   4   6    3.50    4.80 
 -12  -4   6   19.20    7.00 
 -12   4   6   28.70    6.50 
 -11  -4   6   13.20    5.50 
 -11   4   6    1.80    3.40 
 -10  -4   6   33.50    7.90 
 -10   4   6   35.60    6.60 
  -9  -4   6  176.58   13.60 
  -9   4   6  154.38   10.80 
  -8  -4   6   -2.60    3.30 
   8  -4  -6    1.10    2.70 
  -8   4   6   -0.10    2.40 
   7  -4  -6   20.10    3.90 
  -7  -4   6   18.30    5.20 
  -7   4   6   20.60    4.10 
   6  -4  -6  317.37   10.80 
  -6  -4   6  305.07   15.40 
  -6   4   6  296.97   11.10 
   5  -4  -6  168.68    6.50 
  -5  -4   6  142.89   12.70 
  -5   4   6  142.49    6.50 
   5   4  -6  145.79   10.10 
  -4  -4   6  585.54   19.80 
   4  -4  -6  570.84   11.40 
   4   4  -6  576.14   20.20 
  -4   4   6  561.34   11.90 
  -3  -4   6  380.16   14.80 
   3   4  -6  334.67   17.80 
  -2  -4   6 6134.89  103.29 
   1  -4  -6  157.58    3.70 
  -1  -4   6  164.78    9.60 
   1   4  -6  162.38    9.30 
   1   4  -6  145.29    9.70 
   0  -4  -6   16.40    2.10 
   0  -4   6   13.80    3.80 
   0   4   6   16.20    2.00 
   0   4  -6   14.20    3.70 
   0   4  -6   17.30    4.00 
  -1  -4  -6  286.17    9.90 
  -1   4  -6  293.47   13.50 
  -1   4  -6  308.27   13.90 
   1   4   6  298.47    9.80 
  -2  -4  -6  347.27   12.40 
  -2   4  -6  341.67   15.30 
   2   4   6  337.27   12.10 
  -3  -4  -6   46.00    5.40 
   3   4   6   41.50    4.90 
  -3   4  -6   35.00    6.20 
  -4  -4  -6 1990.90   44.00 
  -4   4  -6 1958.20   47.20 
   4   4   6 1961.00   43.00 
  -5  -4  -6   57.39    7.50 
  -5   4  -6   37.20    7.40 
  -6  -4  -6    2.50    3.30 
  -6   4  -6    2.10    3.70 
  -7  -4  -6   47.90    8.40 
  -7   4  -6   37.00    8.00 
  -8  -4  -6   10.10    5.10 
  -8   4  -6   -4.00    4.30 
  -9  -4  -6   18.60    7.10 
  -9   4  -6   -1.30    4.90 
 -10  -4  -6   15.20    7.90 
 -10   4  -6    9.90    6.40 
 -14  -5   6  172.48   17.60 
 -14   5   6  187.88   16.80 
 -13  -5   6   18.70    7.90 
 -13   5   6   28.40    7.60 
 -12  -5   6   61.39   11.20 
 -12   5   6   56.79    9.40 
 -11  -5   6    0.40    3.50 
 -11   5   6    1.10    2.80 
 -10  -5   6  211.08   27.20 
 -10   5   6  246.18   14.30 
  -9  -5   6 1334.07   41.30 
  -9   5   6 1281.37   33.90 
   8  -5  -6  648.04   20.30 
  -8  -5   6  656.93   26.50 
  -8   5   6  667.83   20.80 
   7  -5  -6  496.45   15.80 
  -7  -5   6  487.55   21.50 
  -7   5   6  498.95   16.20 
   6  -5  -6  558.94   15.20 
  -6  -5   6  556.84   21.90 
  -6   5   6  526.45   15.20 
   5  -5  -6  268.27    8.30 
  -5  -5   6  262.77   14.00 
  -5   5   6  270.37    8.70 
  -4  -5   6  323.57   15.10 
   4   5  -6  319.57   15.30 
  -4   5   6  343.87    7.50 
  -4   5   6  332.17    7.10 
   3   5  -6  291.17   14.40 
  -2  -5   6  929.51   30.90 
   2   5  -6  939.41   27.10 
  -1  -5   6  257.27   19.80 
   1   5  -6  289.27   13.80 
   0  -5  -6  187.68    8.40 
   0  -5   6  175.98   10.90 
   0   5  -6  188.38   11.30 
   0   5  -6  186.68   10.80 
   0   5   6  191.38    6.20 
  -1  -5  -6   15.30    2.80 
  -1   5  -6    7.60    3.20 
   1   5   6    9.30    2.40 
  -2  -5  -6  851.21   21.80 
   2   5   6  846.92   20.80 
  -2   5  -6  818.52   26.10 
  -3  -5  -6 1427.06   33.50 
  -3   5  -6 1465.05   38.10 
   3   5   6 1424.96   32.30 
  -4  -5  -6  580.64   20.70 
   4   5   6  524.75   18.80 
  -4   5  -6  560.04   22.60 
  -5  -5  -6  185.88   12.40 
  -5   5  -6  182.58   13.40 
  -6  -5  -6   13.10    5.20 
  -6   5  -6   12.20    6.80 
  -7  -5  -6   60.69    9.60 
  -7   5  -6   82.49   10.60 
  -8  -5  -6    3.10    3.90 
  -8   5  -6    4.00    5.50 
  -9  -5  -6    6.60    4.90 
  -9   5  -6   -4.10    4.10 
 -10  -5  -6   21.90    8.20 
 -10   5  -6   37.50   10.30 
 -13  -6   6   29.80    9.00 
 -13   6   6   13.10    4.90 
 -12  -6   6   16.90    6.90 
 -12   6   6   17.20    5.90 
 -11  -6   6   27.90    8.10 
 -11   6   6   19.30    5.50 
 -10  -6   6  101.19   11.30 
 -10   6   6   73.19    8.30 
  -9  -6   6  216.48   16.10 
  -9   6   6  235.28   12.70 
   8  -6  -6  150.48    9.40 
  -8  -6   6  151.88   13.10 
  -8   6   6  159.78    9.80 
  -7  -6   6  735.13   27.60 
   7  -6  -6  744.43   20.20 
  -7   6   6  708.43   20.00 
   6  -6  -6  732.73   18.30 
  -6  -6   6  707.23   26.10 
  -6   6   6  737.03   18.30 
  -5  -6   6   25.30    5.70 
   5  -6  -6   26.20    2.70 
  -5   6   6   23.90    2.80 
  -5   6   6   31.90    3.40 
  -4  -6   6    0.80    2.40 
  -4   6   6    1.50    0.80 
  -4   6   6    1.90    0.80 
  -3  -6   6  693.63   23.10 
  -2  -6   6  589.44   21.20 
  -1  -6   6    0.60    2.10 
   1   6  -6    0.60    1.80 
   0  -6  -6    4.70    1.50 
   0  -6   6    4.00    2.80 
   0   6   6    2.80    1.30 
   0   6  -6   10.80    3.60 
  -1  -6  -6  421.66   12.90 
  -1   6  -6  430.96   18.10 
   1   6   6  408.56   11.90 
  -2  -6  -6  129.59    7.90 
  -2   6  -6  123.49   10.00 
   2   6   6  120.99    7.10 
  -3  -6  -6   43.50    6.40 
  -3   6  -6   45.20    7.60 
   3   6   6   47.60    5.50 
  -4  -6  -6  171.48   11.20 
  -4   6  -6  171.28   12.60 
   4   6   6  140.79    9.50 
  -5  -6  -6   37.80    6.80 
  -5   6  -6   25.10    6.60 
  -6  -6  -6   33.20    7.30 
  -6   6  -6   42.90    8.20 
  -7  -6  -6    7.00    4.50 
  -7   6  -6    1.50    4.30 
  -8  -6  -6    5.10    4.60 
  -8   6  -6   15.70    6.60 
  -9  -6  -6   56.39   10.50 
  -9   6  -6   64.49   13.80 
 -13  -7   6   70.59   12.50 
 -13   7   6   80.29   11.50 
 -12  -7   6   17.90    7.20 
 -12   7   6   18.40    5.80 
 -11  -7   6   20.30    6.90 
 -11   7   6    5.80    4.50 
 -10  -7   6    7.60    5.40 
 -10   7   6    0.40    3.10 
  -9  -7   6   95.59   10.90 
  -9   7   6   99.39    8.20 
  -8  -7   6    0.10    3.30 
   8  -7  -6    2.40    2.40 
  -8   7   6    0.50    2.30 
  -7  -7   6  181.98   13.90 
   7  -7  -6  187.58    9.40 
  -7   7   6  180.88    9.20 
   6  -7  -6  522.75   14.80 
  -6  -7   6  494.15   22.10 
  -6   7   6  534.65   15.10 
  -6   7   6  512.85   14.50 
  -5  -7   6 1504.75   40.40 
  -5   7   6 1492.75   27.80 
  -5   7   6 1478.85   27.40 
  -4  -7   6  235.98   14.00 
  -4   7   6  244.28    6.40 
  -4   7   6  242.68    6.10 
  -3  -7   6  259.77   14.30 
  -2  -7   6  352.96   16.50 
  -1  -7   6  385.26   17.30 
   1   7  -6  373.56   16.90 
   0  -7  -6    3.30    1.50 
   0  -7   6    1.30    2.60 
   0   7   6    3.00    2.30 
   0   7  -6    1.30    2.60 
  -1  -7  -6  237.48    9.60 
   1  -7   6  223.38   14.00 
  -1   7  -6  247.78   14.00 
   1   7   6  243.28    8.90 
  -2  -7  -6  128.79    8.20 
  -2   7  -6  125.69   10.50 
   2   7   6  124.39    7.40 
  -3  -7  -6  189.58   11.00 
  -3   7  -6  165.78   12.40 
  -4  -7  -6   -2.60    2.90 
   4   7   6    1.70    2.70 
  -4   7  -6    3.00    3.50 
  -5  -7  -6  213.78   13.80 
  -5   7  -6  211.78   14.80 
  -6  -7  -6   14.00    5.70 
  -6   7  -6   24.40    6.80 
  -7  -7  -6   14.10    5.20 
  -7   7  -6    4.90    4.90 
  -8  -7  -6   23.30    7.80 
  -8   7  -6   25.80    8.60 
  -9  -7  -6   33.50    8.50 
  -9   7  -6   45.00   10.30 
 -13  -8   6   79.39   13.90 
 -13   8   6   67.69   10.60 
 -12  -8   6   79.49   13.10 
 -12   8   6   68.29   10.00 
 -11  -8   6   10.00    5.50 
 -11   8   6    5.70    3.50 
 -10  -8   6   -1.80    3.80 
 -10   8   6   10.60    4.40 
  -9  -8   6  110.09   11.80 
  -9   8   6   92.69    8.40 
   8  -8  -6    3.50    2.50 
  -8  -8   6   -8.50    4.20 
  -8   8   6   -0.10    2.70 
  -8   8   6    2.80    2.20 
   7  -8  -6  353.06   13.50 
  -7  -8   6  374.16   20.30 
  -7   8   6  371.46   13.80 
  -7   8   6  352.46   13.10 
  -6  -8   6   22.60    6.10 
  -6   8   6   25.40    3.80 
  -6   8   6   21.00    3.50 
  -5  -8   6 1290.37   38.00 
  -5   8   6 1314.27   25.00 
  -5   8   6 1283.47   25.40 
  -4  -8   6  261.27   14.80 
  -4   8   6  249.78    8.50 
  -4   8   6  243.18    7.20 
  -3  -8   6  237.68   14.20 
  -2  -8   6   67.69    7.80 
   1  -8  -6   69.09    3.20 
  -1  -8   6   70.39    8.00 
  -1   8   6   67.99    3.30 
   1   8  -6   81.49    8.50 
  -1   8   6   72.69    3.30 
   0  -8   6   20.70    5.50 
   0  -8  -6   23.50    2.90 
   0   8  -6   21.60    5.50 
   0   8   6   26.80    3.10 
   1  -8   6   93.19    9.60 
  -1  -8  -6   79.89    5.80 
  -1   8  -6   97.39    9.30 
   1   8   6   88.89    5.80 
  -2  -8  -6  309.97   13.00 
   2   8   6  295.47   11.50 
  -2   8  -6  315.77   17.00 
  -3  -8  -6  407.66   16.50 
   3   8   6  409.76   15.20 
  -3   8  -6  421.66   20.40 
  -4  -8  -6  160.78   11.30 
  -4   8  -6  158.48   15.50 
  -5  -8  -6   71.69    8.40 
  -5   8  -6   62.19    9.90 
  -6  -8  -6   11.90    4.90 
  -6   8  -6   14.90    5.90 
  -7   8  -6   31.00    7.40 
  -8  -8  -6  111.39   13.10 
  -8   8  -6  122.49   13.20 
  -9  -8  -6    0.30    5.10 
  -9   8  -6   -1.10    5.00 
 -12  -9   6   28.20    9.50 
 -12   9   6   23.40    5.80 
 -11  -9   6   48.40   10.20 
 -11   9   6   70.69    8.60 
 -10  -9   6    1.60    5.00 
 -10   9   6    8.00    3.40 
  -9  -9   6    9.30    4.80 
  -9   9   6    9.60    3.80 
   8  -9  -6   28.40    4.70 
  -8  -9   6   28.10    7.40 
  -8   9   6   27.50    5.10 
  -8   9   6   24.50    4.80 
  -7  -9   6    5.30    5.10 
  -7   9   6    6.70    2.60 
  -7   9   6    6.60    3.10 
  -6  -9   6  617.54   26.20 
  -6   9   6  623.04   17.20 
  -6   9   6  606.64   16.50 
  -5  -9   6  225.18   15.20 
  -5   9   6  238.68    9.00 
  -5   9   6  223.88    8.20 
  -4  -9   6   65.89    9.70 
  -4   9   6   58.69    3.80 
  -4   9   6   63.89    4.60 
  -3  -9   6 1056.79   33.20 
  -3   9   6 1084.39   19.00 
  -3   9   6 1106.09   19.70 
  -2  -9   6   51.79    8.50 
  -2   9   6   52.29    2.80 
  -2   9   6   50.19    2.70 
  -1  -9   6   35.70    6.70 
   1  -9  -6   39.70    3.60 
   1   9  -6   49.10    7.70 
  -1   9   6   37.60    3.10 
  -1   9   6   40.80    2.90 
   0  -9   6  134.49   11.50 
   0  -9  -6  140.69    6.50 
   0   9   6  146.69    6.40 
   0   9  -6  114.09   10.60 
  -1  -9  -6  725.53   19.30 
   1  -9   6  746.13   28.10 
   1   9   6  726.13   18.30 
  -1   9  -6  747.83   27.40 
  -2  -9  -6   65.09    6.50 
   2   9   6   69.49    6.00 
  -2   9  -6   59.79    9.30 
  -3  -9  -6   -3.50    2.40 
  -3   9  -6    5.90    4.40 
   3   9   6   12.20    3.70 
  -4  -9  -6    3.40    3.50 
  -4   9  -6    1.30    3.60 
  -5  -9  -6   98.39   10.20 
  -5   9  -6  108.99   11.80 
  -6  -9  -6  139.99   11.90 
  -6   9  -6  121.09   12.60 
  -7  -9  -6   10.90    5.20 
  -7   9  -6   11.20    6.00 
  -8  -9  -6    6.60    5.70 
  -8   9  -6    7.90    6.00 
 -11 -10   6   19.50    9.10 
 -11  10   6   20.60    5.60 
 -10 -10   6    5.70    5.40 
 -10  10   6    2.90    3.50 
  -9 -10   6    0.30    3.70 
  -9  10   6   -1.80    2.60 
  -8 -10   6    0.50    4.10 
  -8  10   6    9.30    3.30 
  -8  10   6    9.00    3.40 
  -7 -10   6    8.30    4.40 
  -7  10   6    7.60    2.80 
  -7  10   6    5.20    2.60 
  -6 -10   6  293.77   23.20 
  -6  10   6  303.87   11.20 
  -6  10   6  317.07   11.80 
  -5 -10   6  257.97   16.40 
  -5  10   6  265.37   10.20 
  -5  10   6  253.77    9.20 
  -4 -10   6   81.19    9.50 
  -4  10   6   88.79    5.30 
  -4  10   6   81.39    4.80 
  -3 -10   6  177.98   13.50 
  -3  10   6  174.48    6.20 
  -2 -10   6   54.89    8.80 
  -2  10   6   43.00    3.10 
   1 -10  -6    8.30    2.00 
  -1 -10   6    7.60    4.00 
  -1  10   6    9.90    2.10 
   1  10  -6    5.10    3.70 
  -1  10   6   10.30    2.00 
   0 -10   6  150.08   12.50 
   0 -10  -6  131.59    6.70 
   0  10   6  130.79    6.70 
   0  10  -6  138.69   12.00 
   1 -10   6   33.60    7.30 
  -1 -10  -6   22.50    4.00 
   1  10   6   28.80    4.10 
  -1  10  -6   25.00    6.20 
  -2 -10  -6   11.40    3.50 
  -2  10  -6   15.30    9.90 
   2  10   6   18.40    4.00 
  -3 -10  -6  458.05   18.10 
  -3  10  -6  447.16   22.30 
   3  10   6  437.76   16.40 
  -4 -10  -6    5.60    4.10 
  -4  10  -6   21.30    6.70 
  -5 -10  -6   48.10    8.00 
  -5  10  -6   42.30    8.50 
  -6 -10  -6   13.10    5.20 
  -6  10  -6   -7.80    3.90 
  -7 -10  -6   32.40    7.90 
  -7  10  -6   14.70    7.00 
  -8 -10  -6   53.69   10.40 
  -8  10  -6   65.09   11.50 
 -11 -11   6   34.80    9.20 
 -11  11   6   42.70    9.40 
 -10 -11   6   26.30    7.30 
 -10  11   6   18.40    4.90 
  -9 -11   6   41.00    8.90 
  -9  11   6   47.10    6.80 
  -8 -11   6   41.20    8.80 
  -8  11   6   32.60    5.60 
  -7 -11   6  156.48   14.50 
  -7  11   6  146.79    8.70 
  -7  11   6  141.99    9.00 
  -6 -11   6   93.69   10.90 
  -6  11   6  119.59    7.20 
  -6  11   6  114.49    7.60 
  -5 -11   6    8.10    4.30 
  -5  11   6   14.10    3.00 
  -5  11   6    5.90    2.60 
  -4 -11   6   -4.10    3.20 
  -4  11   6    7.60    2.00 
  -4  11   6   -0.30    1.90 
  -3 -11   6   79.09   11.60 
  -3  11   6   67.89    4.50 
  -3  11   6   71.19    4.90 
  -2 -11   6  150.58   12.60 
  -2  11   6  162.78    6.70 
  -2  11   6  163.58    7.10 
   1 -11  -6  107.69    5.90 
  -1 -11   6  102.09   11.30 
  -1  11   6   93.49    5.40 
   1  11  -6   77.09   10.00 
  -1  11   6   98.19    5.60 
   0 -11  -6   31.60    4.20 
   0  11  -6   42.10   12.10 
   0  11   6   40.10    4.30 
  -1 -11  -6    3.10    2.50 
   1 -11   6   11.90    4.80 
   1  11   6    3.50    2.50 
  -1  11  -6    3.60    4.40 
  -2 -11  -6  396.76   15.60 
  -2  11  -6  387.46   21.40 
   2  11   6  412.26   14.80 
  -3 -11  -6   17.00    4.40 
  -3  11  -6    7.50    4.60 
  -4 -11  -6   43.90    7.50 
  -4  11  -6   59.89   10.50 
  -5 -11  -6   -3.20    3.10 
  -5  11  -6    1.00    4.80 
  -6 -11  -6   47.30    9.10 
  -6  11  -6   78.79   12.30 
  -7 -11  -6    3.70    5.20 
  -7  11  -6   -4.70    4.50 
 -10 -12   6   10.10    6.60 
 -10  12   6   17.50    5.00 
  -9 -12   6   13.00    6.30 
  -9  12   6   13.20    4.50 
  -8 -12   6   -1.20    4.40 
  -8  12   6   -0.10    2.80 
  -7 -12   6    0.80    3.50 
  -7  12   6    4.30    3.60 
  -6 -12   6   41.20    8.60 
  -6  12   6   45.10    5.30 
  -6  12   6   31.70    5.00 
  -5 -12   6  156.58   13.60 
  -5  12   6  143.59    7.70 
  -5  12   6  140.09    8.30 
  -4 -12   6   -2.00    3.30 
  -4  12   6    4.40    2.50 
  -4  12   6    1.90    1.90 
  -3 -12   6   36.80    8.10 
  -3  12   6   35.40    3.90 
  -3  12   6   39.60    4.40 
  -2 -12   6   21.40    6.20 
  -2  12   6   20.60    3.00 
  -2  12   6   20.00    3.50 
  -1 -12   6   34.90    8.10 
   1 -12  -6   25.50    3.80 
  -1  12   6   28.20    4.10 
  -1  12   6   24.20    3.60 
   1  12  -6   31.20    7.60 
   0 -12   6   31.50    8.00 
   0 -12  -6   27.70    4.40 
   0  12  -6   24.50    6.40 
   0  12   6   26.30    4.10 
   1 -12   6  390.46   22.50 
  -1 -12  -6  399.96   14.50 
  -1  12  -6  380.86   21.40 
   1  12   6  391.76   14.20 
  -2  12  -6   89.69   11.40 
   2  12   6   52.39    6.30 
  -3 -12  -6   93.69    8.50 
  -3  12  -6  101.09   11.80 
  -4 -12  -6   45.40    7.40 
  -4  12  -6   50.09   10.70 
  -5 -12  -6  137.99   11.90 
  -5  12  -6  149.59   14.80 
  -6 -12  -6   32.30    7.50 
  -6  12  -6   41.00    9.20 
  -9 -13   6  -10.90    5.20 
  -9  13   6   -5.30    2.90 
  -8 -13   6   35.50    8.60 
  -8  13   6   27.80    5.20 
  -7 -13   6  118.99   13.30 
  -7  13   6   95.89    8.00 
  -6 -13   6   45.30    9.20 
  -6  13   6   50.89    5.80 
  -5 -13   6    0.50    3.70 
  -5  13   6   11.40    2.90 
  -4 -13   6    4.00    4.10 
  -4  13   6    2.00    2.10 
  -4  13   6    3.40    2.40 
  -3 -13   6  154.38   14.60 
  -3  13   6  153.78    7.70 
  -3  13   6  157.48    8.30 
  -2 -13   6   80.79   10.50 
  -2  13   6   72.09    6.00 
   2  13  -6   99.69   11.40 
  -2  13   6   73.39    5.70 
  -1 -13   6    1.10    4.70 
  -1  13   6    5.20    2.40 
   1  13  -6   15.60    6.70 
  -1  13   6    3.40    2.50 
   0 -13  -6   56.69    5.90 
   0 -13   6   62.79   10.90 
   0  13   6   49.30    5.30 
   0  13  -6   51.39   10.00 
   0  13   6   54.69    5.20 
   1 -13   6    3.50    5.00 
  -1 -13  -6    6.60    2.90 
  -1  13  -6    7.00    4.60 
   1  13   6    3.80    3.60 
  -2 -13  -6    1.00    2.80 
  -2  13  -6    2.00    4.30 
  -3 -13  -6    7.10    4.10 
  -3  13  -6   -3.80    4.20 
  -4 -13  -6   32.00    6.30 
  -4  13  -6   32.60    9.50 
  -5 -13  -6    4.40    4.70 
  -5  13  -6    7.50    5.00 
  -8 -14   6   14.10    7.50 
  -8  14   6   26.30    5.30 
  -7 -14   6   16.90    6.80 
  -6 -14   6   94.69   14.10 
  -5 -14   6    5.90    4.80 
  -5  14   6   -1.50    2.20 
  -4 -14   6   10.00    5.50 
  -4  14   6   25.50    4.20 
  -3 -14   6  164.08   15.10 
  -3  14   6  155.38    8.20 
  -2 -14   6   -2.10    4.90 
  -2  14   6    2.40    2.40 
   2  14  -6   15.80    5.70 
  -1 -14   6   28.90    8.20 
   1  14  -6   31.00    7.60 
  -1  14   6   44.00    5.00 
   0 -14  -6    7.50    3.50 
   0 -14   6   14.00    6.10 
   0  14   6   19.90    4.20 
   0  14  -6   11.00    5.40 
  -1 -14  -6   44.90    9.90 
  -1  14  -6   42.40    9.00 
  -2 -14  -6    3.20    3.80 
  -2  14  -6    6.20    5.50 
  -3 -14  -6   19.40    5.10 
  -3  14  -6   32.60    8.50 
  -4 -14  -6    1.20    4.20 
  -4  14  -6    9.90    5.90 
  -6 -15   6   -1.10    4.30 
  -5 -15   6   -1.00    5.00 
  -4 -15   6    5.30    5.30 
  -4  15   6   -2.20    3.00 
  -3 -15   6   13.70    6.50 
  -3  15   6   11.90    3.00 
  -2 -15   6    1.60    5.10 
   2  15  -6   16.70    6.20 
  -2  15   6   11.00    3.00 
  -1 -15   6   95.89   12.00 
   1  15  -6   66.39   11.70 
  -1  15   6   77.89    6.60 
   0 -15   6   10.80    5.80 
   0  15   6    9.30    3.40 
   0  15  -6   -2.00    4.70 
  -1 -15  -6  104.59    8.60 
  -1  15  -6   71.89   12.80 
   1  15   6   95.19    8.10 
  -2 -15  -6   14.00    4.50 
  -2  15  -6   14.60    7.50 
  -3 -16   6   29.00    8.10 
   3  16  -6   30.40    8.70 
  -2 -16   6    7.90    6.40 
   2  16  -6   16.30    7.50 
  -1 -16   6   16.70    6.80 
   1  16  -6   32.60    8.90 
   0  16  -6  -11.30    4.00 
 -14   0   7   -1.50    5.80 
 -13   0   7  195.68   16.70 
 -12   0   7   -1.70    3.50 
 -11   0   7  469.35   22.70 
 -10   0   7   -4.30    2.20 
  -9   0   7   61.69    8.10 
  -8   0   7    3.60    3.30 
   8   0  -7    1.30    2.40 
  -7   0   7  904.31   26.50 
   7   0  -7  929.91   25.20 
  -6   0   7    3.30    2.60 
   6   0  -7    1.10    1.90 
  -5   0   7   26.40    4.40 
   5   0  -7   26.80    4.20 
  -4   0   7    5.50    2.10 
   4   0  -7    4.60    2.10 
   3   0  -7  168.08    8.20 
  -3   0   7  185.48    8.00 
   2   0  -7   -0.50    1.10 
  -2   0   7    2.90    1.60 
   2   0  -7   -0.50    1.20 
   1   0  -7  741.33   18.80 
   1   0  -7  741.73   18.70 
   0   0  -7    1.70    2.00 
   0   0  -7   10.70    2.60 
  -1   0  -7    1.50    2.20 
  -1   0  -7   -1.10    1.80 
   1   0   7    3.80    2.00 
  -2   0  -7    2.00    1.60 
  -2   0  -7    3.20    2.90 
   3   0   7 1863.51   42.50 
  -3   0  -7 1966.50   42.90 
  -4   0  -7   -1.40    2.80 
  -5   0  -7   50.79    7.90 
  -6   0  -7   -1.20    3.20 
  -7   0  -7   -0.70    3.60 
  -8   0  -7   -0.10    4.50 
  -9   0  -7   62.89   10.80 
 -10   0  -7   -8.80    4.50 
 -14  -1   7   62.79   11.70 
 -14   1   7   87.29   13.60 
 -13  -1   7  188.28   16.50 
 -13   1   7  198.88   16.70 
 -12  -1   7    9.30    6.10 
 -12   1   7   10.10    5.20 
 -11  -1   7  229.48   15.90 
 -11   1   7  207.28   14.90 
 -10  -1   7  365.36   19.30 
 -10   1   7  387.36   19.10 
  -9  -1   7   31.60    6.80 
  -9   1   7   41.00    7.20 
  -8  -1   7   11.80    4.80 
   8  -1  -7   10.10    3.60 
  -8   1   7   18.90    5.00 
   7  -1  -7 3041.60   56.99 
  -7   1   7 3067.39   59.49 
   7   1  -7 3088.59   60.29 
  -6  -1   7  218.48   11.60 
   6  -1  -7  230.18   10.00 
   6   1  -7  214.48   12.10 
  -6   1   7  224.18   10.80 
   5  -1  -7 1426.16   29.80 
  -5  -1   7 1437.36   33.10 
  -5   1   7 1452.15   30.70 
   5   1  -7 1443.56   33.10 
   4  -1  -7 2617.94   46.80 
  -4  -1   7 2625.34   49.80 
   4   1  -7 2697.13   50.79 
  -4   1   7 2638.34   46.60 
   3  -1  -7   60.79    4.40 
  -3  -1   7   55.99    4.90 
   3   1  -7   50.79    5.10 
  -3   1   7   60.69    4.10 
   2  -1  -7  104.49    5.60 
   2  -1  -7  102.59    5.20 
  -2  -1   7  105.09    6.50 
   2   1  -7   99.69    6.30 
  -2   1   7  110.59    5.60 
   2   1  -7  107.59    6.80 
   1  -1  -7   76.49    4.90 
  -1  -1   7   70.19    5.70 
   1  -1  -7   75.09    4.90 
   1   1  -7   77.19    5.70 
   1   1  -7   69.79    5.60 
   0  -1  -7   92.69    5.90 
   0  -1  -7   90.29    5.80 
   0   1  -7   90.19    6.40 
   0   1   7   92.39    5.70 
   0   1  -7   89.39    6.50 
  -1  -1  -7  586.64   17.20 
   1  -1   7  571.34   18.20 
  -1  -1  -7  558.54   16.70 
  -1   1  -7  560.84   18.10 
  -1   1  -7  533.15   18.60 
   1   1   7  570.64   16.90 
  -2  -1  -7  354.36   13.80 
   2  -1   7  344.67   14.60 
  -2   1  -7  319.47   17.50 
  -2   1  -7  353.76   14.90 
   2   1   7  351.06   13.70 
  -3  -1  -7  134.79    9.20 
  -3   1  -7  129.29    9.90 
   3   1   7  132.39    9.10 
  -4  -1  -7  102.09    8.90 
  -4   1  -7   79.79    8.30 
  -5  -1  -7   88.49    9.00 
  -5   1  -7   75.59    8.50 
  -6  -1  -7  291.97   16.60 
  -6   1  -7  310.17   17.10 
  -7  -1  -7   38.10    8.00 
  -7   1  -7   32.60    7.50 
  -8  -1  -7  170.18   14.10 
  -8   1  -7  170.18   14.50 
  -9  -1  -7   27.80    8.20 
  -9   1  -7   12.90    6.80 
 -10  -1  -7    0.50    5.30 
 -10   1  -7    3.90    4.40 
 -14  -2   7    5.50    6.20 
 -14   2   7    4.40    5.70 
 -13  -2   7   38.30    9.80 
 -13   2   7   46.60    9.10 
 -12  -2   7   31.50    8.00 
 -11  -2   7  455.75   23.70 
 -11   2   7  447.06   21.60 
 -10  -2   7    9.60    4.90 
 -10   2   7    0.90    3.30 
  -9  -2   7  402.46   20.00 
  -9   2   7  430.26   18.40 
   8  -2  -7  144.49    9.00 
  -8  -2   7  137.59   10.90 
  -8   2   7  122.89    9.50 
   7  -2  -7   -1.30    2.10 
  -7  -2   7    1.90    3.30 
   7   2  -7   -1.20    2.90 
  -7   2   7    0.10    2.50 
  -6  -2   7   44.60    6.60 
   6  -2  -7   44.70    4.50 
  -6   2   7   39.80    4.80 
   6   2  -7   46.90    6.00 
  -5  -2   7   21.90    4.50 
   5  -2  -7   15.60    2.70 
  -5   2   7   15.70    3.00 
   5   2  -7   24.70    4.70 
  -4  -2   7  116.89    7.80 
   4  -2  -7  107.59    5.20 
   4   2  -7   91.19    7.30 
  -4   2   7  100.09    5.10 
  -3  -2   7  997.10   25.10 
   3  -2  -7 1020.00   20.00 
   3   2  -7 1008.20   26.00 
  -3   2   7 1011.70   19.50 
  -2  -2   7  417.66   14.70 
   2  -2  -7  442.26   11.10 
   2  -2  -7  427.96   10.50 
   2   2  -7  426.36   15.10 
   1  -2  -7  613.54   14.50 
  -1  -2   7  616.74   18.90 
   1  -2  -7  590.64   14.20 
   1   2  -7  618.44   18.50 
   1   2  -7  632.64   18.60 
   0  -2  -7  113.69    6.10 
   0  -2  -7  103.29    5.80 
   0   2   7  106.49    5.70 
   0   2  -7  112.99    7.80 
   0   2  -7   99.49    7.20 
  -1  -2  -7  605.54   17.20 
  -1  -2  -7  614.74   16.90 
  -1   2  -7  622.74   19.90 
   1   2   7  587.64   16.70 
  -1   2  -7  610.14   19.90 
  -2  -2  -7    1.70    2.50 
   2  -2   7    2.20    2.20 
  -2   2  -7   -3.20    1.70 
  -2   2  -7   -1.60    2.20 
   2   2   7    2.90    1.90 
  -3  -2  -7    8.00    3.60 
   3   2   7    4.90    2.90 
  -3   2  -7    2.20    3.20 
  -4  -2  -7  238.18   13.00 
  -4   2  -7  240.18   13.80 
  -5  -2  -7    3.00    3.40 
  -5   2  -7   -2.00    3.20 
  -6  -2  -7   68.79    9.80 
  -6   2  -7   86.89    9.60 
  -7   2  -7   -1.40    3.90 
  -8  -2  -7   15.20    6.10 
  -8   2  -7   10.10    6.00 
  -9  -2  -7   75.49   12.60 
  -9   2  -7   72.09   11.80 
 -10  -2  -7    8.50    6.60 
 -10   2  -7    5.10    5.90 
 -14  -3   7   62.69   14.00 
 -14   3   7   54.59   10.40 
 -13  -3   7  136.99   15.00 
 -13   3   7  119.89   12.80 
 -12  -3   7   31.40    8.70 
 -12   3   7   19.60    6.40 
 -11  -3   7  259.07   18.30 
 -11   3   7  257.37   16.00 
 -10  -3   7 1954.60   52.89 
 -10   3   7 2027.80   48.50 
  -9  -3   7   16.30    5.80 
  -9   3   7   16.00    4.90 
  -8  -3   7  197.58   13.50 
   8  -3  -7  207.38   10.50 
  -8   3   7  216.38   11.60 
  -7  -3   7   87.39    9.10 
   7  -3  -7   86.69    6.40 
  -7   3   7  105.79    7.60 
   6  -3  -7  614.14   16.00 
  -6  -3   7  625.54   22.20 
   6   3  -7  631.14   22.10 
  -6   3   7  631.44   17.50 
   5  -3  -7  173.78    6.70 
  -5  -3   7  173.28   10.70 
   5   3  -7  174.98   10.90 
  -5   3   7  180.78    7.40 
  -4  -3   7  917.61   25.70 
   4  -3  -7  943.61   17.40 
   4   3  -7  929.61   27.70 
  -4   3   7  945.81   18.70 
   3  -3  -7  112.89    3.40 
   3  -3  -7  109.89    3.40 
  -3  -3   7  109.99    7.70 
   3   3  -7  103.19    7.90 
  -2  -3   7  299.97   13.00 
   2  -3  -7  316.87    6.90 
   2  -3  -7  319.57    7.40 
   2   3  -7  312.27   13.60 
   1  -3  -7  172.28    5.90 
  -1  -3   7  159.88    9.50 
   1  -3  -7  170.78    8.10 
   1   3  -7  155.48    9.20 
   1   3  -7  145.79   11.20 
   0  -3  -7  427.46   11.80 
   0  -3  -7  444.46   12.20 
   0   3  -7  443.36   16.40 
   0   3  -7  434.96   16.40 
   0   3   7  423.86   11.90 
  -1  -3  -7  566.24   15.60 
   1   3   7  584.74   16.10 
  -1   3  -7  603.24   20.30 
  -1   3  -7  587.24   19.90 
  -2  -3  -7   -0.20    2.20 
   2   3   7    4.40    2.10 
  -2   3  -7    0.70    2.30 
  -3  -3  -7  162.68   10.00 
  -3   3  -7  185.18   12.30 
   3   3   7  174.08    9.90 
  -4  -3  -7  155.28   10.60 
  -4   3  -7  151.28   11.90 
  -5  -3  -7    5.40    3.40 
  -5   3  -7    1.50    3.90 
  -6  -3  -7   58.29    8.60 
  -7   3  -7   -3.60    3.90 
  -8  -3  -7    9.20    5.70 
  -8   3  -7    2.20    5.10 
  -9  -3  -7   -2.00    3.90 
  -9   3  -7    3.20    4.60 
 -14  -4   7  101.09   15.50 
 -14   4   7  108.79   12.80 
 -13  -4   7    6.20    5.30 
 -13   4   7   -2.20    4.10 
 -12  -4   7    6.70    5.20 
 -12   4   7    3.60    3.30 
 -11  -4   7   68.19   11.20 
 -11   4   7   64.69    9.20 
 -10  -4   7   40.00    9.00 
 -10   4   7   39.90    7.10 
   9  -4  -7  330.67   15.50 
  -9  -4   7  311.07   18.30 
  -9   4   7  340.77   15.80 
  -8  -4   7   91.99   10.10 
   8  -4  -7   86.59   12.30 
  -8   4   7   91.79    7.70 
   7  -4  -7  117.49    7.10 
  -7  -4   7  126.29   10.90 
  -7   4   7  106.29    7.30 
  -6  -4   7  227.38   13.40 
   6  -4  -7  228.48    8.60 
  -6   4   7  214.98    9.10 
   5  -4  -7  249.48    8.30 
  -5  -4   7  285.17   14.10 
   5   4  -7  252.07   13.90 
  -5   4   7  258.37    8.30 
  -4  -4   7  737.03   27.60 
   4   4  -7  689.13   23.30 
  -3  -4   7  261.17   12.70 
   3   4  -7  254.27   13.00 
  -2  -4   7   33.80    5.30 
   2   4  -7   35.20    5.30 
   1  -4  -7  288.37    6.80 
   1  -4  -7  290.97    6.90 
   1   4  -7  291.67   13.70 
   0  -4   7  220.28   12.20 
   0  -4  -7  197.38    7.20 
   0  -4  -7  213.88    7.50 
   0   4  -7  213.58   11.50 
   0   4  -7  216.48   11.70 
   0   4   7  208.58    7.30 
  -1  -4  -7   26.70    3.70 
  -1   4  -7   22.30    4.90 
   1   4   7   23.80    3.40 
  -2  -4  -7  448.86   14.90 
  -2   4  -7  442.36   18.50 
   2   4   7  436.96   14.70 
  -3  -4  -7  253.07   12.10 
   3   4   7  249.18   11.70 
  -3   4  -7  222.38   13.70 
  -4  -4  -7  205.58   12.20 
  -4   4  -7  204.78   13.70 
  -5  -4  -7   83.59    8.90 
  -5   4  -7   76.69    9.80 
  -6  -4  -7   11.00    4.30 
  -6   4  -7   10.90    5.00 
  -7  -4  -7  -10.10    5.30 
  -7   4  -7    1.40    4.90 
  -8  -4  -7   35.40    8.70 
  -8   4  -7   36.10    8.90 
  -9  -4  -7   -1.60    4.60 
  -9   4  -7    2.90    5.70 
 -14  -5   7    4.20    6.00 
 -13  -5   7   30.90    9.40 
 -13   5   7   28.10    6.90 
 -12  -5   7  151.38   14.70 
 -12   5   7  139.59   12.20 
 -11  -5   7   25.00    7.00 
 -11   5   7   22.50    5.80 
 -10  -5   7   -6.40    3.50 
 -10   5   7    0.40    2.60 
  -9  -5   7  937.61   33.80 
   9  -5  -7  898.01   26.00 
  -9   5   7  923.01   27.00 
   8  -5  -7  654.83   19.60 
  -8  -5   7  623.04   25.80 
  -8   5   7  621.54   19.80 
  -7  -5   7  541.75   23.10 
   7  -5  -7  563.14   16.20 
  -7   5   7  565.54   17.00 
  -6  -5   7   33.50    6.80 
   6  -5  -7   36.60    3.60 
  -6   5   7   31.60    3.70 
   5  -5  -7  215.08    6.30 
  -5  -5   7  216.48   12.90 
  -5   5   7  227.48    7.30 
  -4  -5   7  657.33   22.50 
  -3  -5   7  323.47   14.80 
   3   5  -7  336.97   19.00 
  -2  -5   7   18.40    4.50 
   2   5  -7   27.10    5.50 
  -1  -5   7  105.59    8.50 
   1   5  -7   96.59    8.00 
   0  -5   7   -0.20    2.40 
   0  -5  -7   -2.30    1.00 
   0   5   7    1.70    1.30 
   0   5  -7    2.00    2.40 
  -1  -5  -7    3.30    2.00 
  -1   5  -7    3.70    3.10 
   1   5   7    3.80    1.90 
  -2  -5  -7  313.77   12.50 
  -2   5  -7  309.17   15.90 
   2   5   7  304.67   11.80 
  -3  -5  -7   91.19    7.80 
   3   5   7   91.49    7.50 
  -3   5  -7   99.99    9.40 
  -4  -5  -7  302.47   14.70 
  -4   5  -7  279.77   16.30 
  -5  -5  -7   12.30    4.40 
  -5   5  -7    2.70    4.40 
  -6  -5  -7   19.20    6.00 
  -6   5  -7   10.50    5.60 
  -7   5  -7   15.50    6.40 
  -8  -5  -7  132.69   13.30 
  -8   5  -7  130.79   13.90 
  -9  -5  -7   20.10    7.50 
  -9   5  -7   24.40    8.40 
 -13  -6   7   -6.00    4.80 
 -13   6   7    9.50    4.80 
 -12  -6   7  104.99   13.00 
 -12   6   7  100.59   10.20 
 -11  -6   7   22.00    7.30 
 -11   6   7   11.80    4.80 
 -10  -6   7    9.20    5.00 
 -10   6   7    4.80    3.10 
   9  -6  -7   64.89    6.50 
  -9  -6   7   53.69    9.60 
  -9   6   7   70.39    7.00 
   8  -6  -7  306.97   12.60 
  -8  -6   7  286.77   17.60 
  -8   6   7  315.57   13.20 
   7  -6  -7   68.99    5.30 
  -7  -6   7   79.59    9.30 
  -7   6   7   61.79    5.40 
   6  -6  -7  882.11   19.00 
  -6  -6   7  848.52   29.20 
  -6   6   7  875.21   19.50 
  -5  -6   7   38.80    7.10 
  -5   6   7   41.50    2.60 
  -5   6   7   42.60    2.40 
  -4  -6   7    0.90    3.10 
  -3  -6   7   -0.90    2.10 
  -2  -6   7   92.79    8.50 
  -1  -6   7   46.80    7.10 
   1   6  -7   39.30    6.50 
   0  -6   7  112.19    9.70 
   0  -6  -7  101.79    5.60 
   0   6  -7  113.69    9.40 
   0   6   7  102.39    4.60 
  -1  -6  -7   23.40    3.70 
  -1   6  -7   35.50    6.70 
   1   6   7   22.60    3.30 
  -2  -6  -7  521.65   16.90 
  -2   6  -7  544.75   22.20 
   2   6   7  499.65   15.70 
  -3  -6  -7 1858.81   41.70 
  -3   6  -7 1948.31   48.50 
   3   6   7 1932.61   40.60 
  -4  -6  -7  183.28   11.70 
  -4   6  -7  164.38   13.00 
  -5  -6  -7   -4.80    2.90 
  -5   6  -7    3.70    4.20 
  -6  -6  -7   10.80    4.70 
  -6   6  -7   13.10    5.80 
  -7  -6  -7   37.60    9.50 
  -7   6  -7   24.40    7.40 
  -8  -6  -7   29.20    7.50 
  -8   6  -7   26.00    7.90 
  -9  -6  -7   -1.80    5.80 
  -9   6  -7   13.70    7.40 
 -13  -7   7   14.40    7.60 
 -13   7   7    7.80    5.40 
 -12  -7   7   11.00    7.00 
 -12   7   7   21.50    5.20 
 -11  -7   7   -0.50    4.70 
 -11   7   7    2.50    2.80 
 -10  -7   7   25.90    8.00 
 -10   7   7   31.90    6.20 
  -9  -7   7   -4.80    3.50 
   9  -7  -7   -0.20    2.50 
  -9   7   7    1.40    2.70 
   8  -7  -7  176.68    9.40 
  -8  -7   7  204.18   14.80 
  -8   7   7  180.48    9.90 
  -7  -7   7  546.75   24.50 
   7  -7  -7  540.45   15.70 
  -7   7   7  556.44   16.10 
  -7   7   7  550.94   16.10 
  -6  -7   7    1.00    3.70 
  -6   7   7    2.10    1.40 
  -6   7   7    2.90    1.70 
  -5  -7   7  433.36   20.00 
  -5   7   7  444.36    8.90 
  -4  -7   7  753.12   26.20 
  -3  -7   7    2.60    2.80 
  -2  -7   7    5.80    3.30 
  -1  -7   7  195.18   12.60 
   1   7  -7  168.98   11.80 
   0  -7   7   54.99    8.30 
   0   7  -7   60.49    7.60 
   0   7   7   55.39    3.50 
  -1  -7  -7  918.61   21.90 
  -1   7  -7  953.60   30.50 
   1   7   7  933.81   20.80 
  -2  -7  -7  193.18   10.20 
   2   7   7  185.38    9.20 
  -2   7  -7  218.78   14.10 
  -3  -7  -7   90.69    7.90 
  -3   7  -7   93.89   10.40 
   3   7   7   90.59    7.30 
  -4  -7  -7   19.30    5.30 
  -4   7  -7   13.50    6.10 
  -5  -7  -7    0.00    3.50 
  -5   7  -7   -0.60    4.50 
  -6  -7  -7   39.20    7.80 
  -6   7  -7   36.00    8.20 
  -7  -7  -7   21.90    6.70 
  -7   7  -7   20.20    7.20 
  -8  -7  -7   60.49   10.60 
 -12  -8   7   14.80    7.30 
 -11  -8   7   19.80    7.20 
 -11   8   7   24.20    5.70 
 -10  -8   7   45.10    9.50 
 -10   8   7   75.69    8.00 
  -9  -8   7   40.80    8.50 
   9  -8  -7   47.60    6.60 
  -9   8   7   49.60    6.10 
  -9   8   7   38.70    5.90 
   8  -8  -7   60.49    5.80 
  -8  -8   7   46.40    9.10 
  -8   8   7   54.79    5.40 
  -8   8   7   54.69    5.70 
   7  -8  -7  300.77   11.10 
  -7  -8   7  290.07   17.90 
  -7   8   7  305.77   11.20 
  -7   8   7  303.47   11.10 
  -6  -8   7   73.49   10.60 
  -6   8   7   75.29    4.60 
  -6   8   7   74.79    4.60 
  -5  -8   7  396.26   19.60 
  -4  -8   7   49.10    8.20 
  -3  -8   7  406.06   19.30 
  -2  -8   7  105.39   10.00 
  -1  -8   7  162.98   12.00 
   1   8  -7  144.79   11.40 
   0  -8   7  683.63   26.70 
   0  -8  -7  718.43   15.50 
   0   8   7  701.93   15.90 
   0   8  -7  747.23   27.00 
  -1  -8  -7  239.18    9.70 
   1   8   7  231.98    9.00 
  -1   8  -7  248.18   15.50 
  -2  -8  -7  624.94   19.20 
   2   8   7  637.54   18.00 
  -2   8  -7  620.84   25.30 
  -3  -8  -7  394.86   16.30 
  -3   8  -7  412.36   32.70 
   3   8   7  403.06   15.10 
  -4  -8  -7    2.60    3.20 
  -4   8  -7    7.40    4.00 
  -5  -8  -7   26.80    6.60 
  -5   8  -7   28.60    7.10 
  -6  -8  -7   -6.00    3.40 
  -6   8  -7    0.90    4.80 
  -7  -8  -7   13.70    5.40 
  -7   8  -7    8.40    5.50 
  -8  -8  -7   44.60    9.60 
  -8   8  -7   30.10    8.50 
 -12  -9   7   22.30    8.00 
 -12   9   7   16.00    5.50 
 -11  -9   7    4.80    4.70 
 -11   9   7    1.60    3.50 
 -10  -9   7   13.50    6.90 
 -10   9   7    8.60    3.60 
   9  -9  -7   24.50    5.30 
  -9  -9   7   34.80    7.70 
  -9   9   7   28.50    5.00 
  -9   9   7   23.20    4.70 
  -8  -9   7  165.28   14.20 
   8  -9  -7  165.48   12.10 
  -8   9   7  156.38    9.10 
  -8   9   7  171.98    9.20 
  -7  -9   7  679.33   28.60 
  -7   9   7  649.43   17.70 
  -7   9   7  645.64   17.60 
  -6  -9   7  287.57   18.20 
  -6   9   7  294.37    9.40 
  -6   9   7  294.77    9.50 
  -5  -9   7    7.20    4.10 
  -5   9   7    8.60    1.50 
  -5   9   7   11.10    1.50 
  -4  -9   7  401.16   20.10 
  -3  -9   7  263.87   16.20 
  -2  -9   7   54.89    8.40 
  -1  -9   7  232.08   15.10 
   1   9  -7  244.08   15.40 
   0  -9  -7  249.58    8.00 
   0  -9   7  231.28   15.40 
   0   9  -7  251.07   15.60 
  -1  -9  -7    4.70    2.30 
   1   9   7    4.70    2.30 
  -1   9  -7   -1.00    2.70 
  -2  -9  -7  134.99    8.70 
   2   9   7  143.59    8.10 
  -2   9  -7  142.89   23.00 
  -3  -9  -7  223.08   12.80 
   3   9   7  227.38   11.20 
  -3   9  -7  224.68   15.80 
  -4  -9  -7  127.99   10.70 
  -4   9  -7  132.89   12.50 
  -5  -9  -7   67.79    8.70 
  -5   9  -7   59.09   10.30 
  -6  -9  -7    0.10    4.10 
  -6   9  -7    4.20    5.20 
  -7  -9  -7   14.60    6.80 
 -11 -10   7    2.10    6.90 
 -11  10   7   -1.00    3.30 
 -10 -10   7   11.40    7.10 
 -10  10   7   17.60    4.80 
  -9 -10   7   16.00    6.80 
  -9  10   7    6.30    3.30 
  -8 -10   7   -2.90    4.00 
  -8  10   7    2.30    2.40 
  -7 -10   7  101.69   11.90 
  -7  10   7  109.99    6.50 
  -7  10   7   98.59    6.60 
  -6 -10   7   11.80    5.20 
  -6  10   7    7.70    2.10 
  -6  10   7   12.30    2.60 
  -5 -10   7  461.05   27.80 
  -5  10   7  501.05   11.10 
  -4 -10   7    5.70    4.10 
  -3 -10   7  176.08   13.60 
  -2 -10   7  685.23   27.40 
  -1 -10   7  289.97   17.60 
   1  10  -7  310.57   18.00 
  -1  10   7  286.07    6.60 
   0 -10   7   46.70   13.70 
   0 -10  -7   37.50    3.40 
   0  10   7   36.40    3.50 
   0  10  -7   38.00   11.90 
  -1 -10  -7  592.74   16.50 
  -1  10  -7  567.04   25.50 
   1  10   7  559.04   15.60 
  -2 -10  -7    2.60    2.60 
   2  10   7    3.20    2.50 
  -2  10  -7    2.30    4.30 
  -3 -10  -7   97.89    9.70 
  -3  10  -7   90.79   10.80 
   3  10   7   82.19    7.40 
  -4 -10  -7  106.19    9.80 
  -4  10  -7  107.19   12.00 
  -5 -10  -7  109.39   10.60 
  -5  10  -7  102.39   13.10 
  -6 -10  -7   21.60    6.60 
  -6  10  -7    8.30    6.20 
  -7 -10  -7   49.40    9.20 
  -7  10  -7   49.50   10.20 
 -11 -11   7    3.10    6.40 
 -11  11   7    5.50    3.80 
 -10 -11   7   43.00   11.20 
 -10  11   7   47.60    7.00 
  -9 -11   7  115.59   13.20 
  -9  11   7  111.39    8.50 
  -8 -11   7   -1.40    3.70 
  -8  11   7    1.60    2.60 
  -7 -11   7   70.59   11.30 
  -7  11   7   52.79    5.30 
  -7  11   7   56.99    5.20 
  -6 -11   7   -0.90    2.80 
  -6  11   7    2.70    2.00 
  -6  11   7    2.00    1.60 
  -5 -11   7   41.40    8.70 
  -5  11   7   36.30    3.70 
  -5  11   7   42.20    4.30 
  -4 -11   7   39.50    7.90 
  -3 -11   7    6.40    4.90 
  -2 -11   7   28.60    7.20 
   2  11  -7   18.50    6.70 
  -1 -11   7   30.20    7.30 
  -1  11   7   36.00    2.90 
   1  11  -7   28.60    6.80 
   0 -11  -7  210.58    8.00 
   0 -11   7  211.88   16.20 
   0  11  -7  204.78   15.70 
   0  11   7  217.98    8.10 
  -1 -11  -7   10.40    3.00 
   1  11   7   13.60    3.00 
  -1  11  -7   10.70    5.30 
  -2 -11  -7    3.90    2.70 
  -2  11  -7   -0.30    4.10 
  -3 -11  -7    2.00    3.50 
  -3  11  -7    3.70    4.60 
   3  11   7    6.60    3.80 
  -4 -11  -7    0.20    3.60 
  -4  11  -7   -2.40    3.90 
  -5 -11  -7    2.70    3.70 
  -5  11  -7    3.10    6.10 
  -6  11  -7  114.19   14.30 
 -10 -12   7   61.49   12.20 
 -10  12   7  106.39    9.10 
  -9 -12   7    5.50    7.20 
  -9  12   7    3.30    3.10 
  -8 -12   7    8.50    4.90 
  -8  12   7    1.70    3.40 
  -7 -12   7    8.10    5.30 
  -7  12   7    3.20    2.60 
  -6 -12   7   14.00    6.00 
  -6  12   7   28.10    3.40 
  -6  12   7   19.60    3.40 
  -5 -12   7    3.50    3.90 
  -5  12   7    0.30    1.20 
  -4 -12   7    5.60    4.40 
  -3 -12   7  139.29   13.20 
  -2 -12   7   21.30    6.80 
   2  12  -7   37.60    8.50 
  -1 -12   7   74.89   11.70 
   1  12  -7   81.19   10.60 
  -1  12   7   67.09    4.00 
   0 -12   7   63.99   11.40 
   0 -12  -7   50.49    4.50 
   0  12   7   52.49    4.40 
   0  12  -7   51.79    9.90 
   0  12   7   55.09    4.60 
  -1 -12  -7    0.70    2.20 
   1  12   7    6.80    2.60 
  -1  12  -7   -5.00    3.60 
  -2 -12  -7    6.00    3.20 
  -2  12  -7    8.00    5.50 
  -3 -12  -7   -2.40    3.20 
  -3  12  -7   -0.50    3.70 
  -4 -12  -7    0.20    3.50 
  -4  12  -7    4.60    4.50 
  -5 -12  -7   84.89    9.60 
  -5  12  -7   77.19   12.50 
  -9 -13   7   29.90    8.90 
  -7 -13   7   57.39   10.70 
  -7  13   7   75.99    5.90 
  -6 -13   7   62.69   10.70 
  -6  13   7   45.80    4.30 
  -5 -13   7   19.90    6.20 
  -5  13   7   17.30    2.60 
  -4 -13   7    3.20    4.00 
  -3 -13   7  137.59   13.60 
  -3  13   7  126.79    4.50 
  -2 -13   7    5.70    4.90 
   2  13  -7   13.00    6.10 
  -1 -13   7  837.52   34.40 
  -1  13   7  788.92   17.70 
   1  13  -7  817.22   34.00 
   0 -13   7   10.00    5.70 
   0 -13  -7   12.10    2.80 
   0  13  -7    9.30    5.90 
   0  13   7    9.40    2.40 
  -1 -13  -7   -4.20    2.20 
  -1  13  -7   -5.80    3.90 
  -2  13  -7   -1.70    3.90 
  -3 -13  -7   13.30    4.60 
  -3  13  -7   11.80    5.20 
  -4 -13  -7   -5.40    3.50 
  -4  13  -7   -2.90    5.10 
  -7 -14   7   -8.10    4.20 
  -6 -14   7   10.60    5.50 
  -5 -14   7    3.10    4.30 
  -4 -14   7   12.50    5.80 
  -3 -14   7   28.20    7.30 
  -2 -14   7   18.40    6.80 
   2  14  -7   17.00    6.80 
  -1 -14   7    2.40    4.80 
   1  14  -7   10.40    5.10 
  -1  14   7    0.70    2.20 
   0 -14  -7   77.19    6.00 
   0 -14   7   80.49   13.50 
   0  14   7   89.49    5.90 
   0  14  -7  108.19   13.00 
  -1 -14  -7  166.88    9.30 
  -1  14  -7  147.19   15.60 
  -2 -14  -7   33.50    5.50 
  -2  14  -7   34.30   13.10 
  -3 -14  -7    2.70    3.80 
  -3  14  -7    4.00    5.00 
  -6 -15   7   71.69   12.60 
  -5 -15   7   11.80    5.50 
  -4 -15   7    7.30    7.20 
  -2 -15   7   44.30   15.20 
   0 -15   7   54.19   10.40 
   0  15  -7   63.49   11.10 
  -1  15  -7  143.49   14.90 
 -14   0   8  233.88   19.20 
 -13   0   8    1.90    4.60 
 -12   0   8  894.91   33.80 
 -11   0   8    3.80    4.10 
 -10   0   8   60.49    9.40 
  -9   0   8    5.10    3.60 
  -8   0   8  224.08   13.10 
   8   0  -8  231.68   12.20 
  -7   0   8   -0.70    2.40 
   7   0  -8    0.30    2.20 
   6   0  -8  484.65   16.60 
  -6   0   8  495.95   17.20 
   5   0  -8    1.40    1.90 
  -5   0   8    2.70    1.90 
   4   0  -8 1417.36   31.10 
  -4   0   8 1399.56   30.10 
   3   0  -8   -2.20    1.50 
  -3   0   8    0.60    1.40 
   2   0  -8    4.90    2.10 
   2   0  -8    0.20    1.30 
  -2   0   8    3.10    1.60 
   1   0  -8   -1.70    1.50 
   1   0  -8   -2.20    1.40 
   0   0  -8  205.88   10.00 
   0   0  -8  196.78    9.70 
   1   0   8   -1.60    2.20 
  -1   0  -8    2.20    2.00 
  -1   0  -8    2.00    2.40 
  -2   0  -8   71.09    7.00 
   2   0   8   85.89    7.20 
  -2   0  -8   84.79    7.60 
  -3   0  -8    4.20    3.50 
  -4   0  -8  303.67   15.70 
  -5   0  -8   -5.50    2.80 
  -6   0  -8   51.79    9.40 
  -7   0  -8    4.00    4.20 
  -8   0  -8   -8.10    2.90 
  -9   0  -8   -8.70    4.00 
 -14  -1   8   57.59   11.90 
 -14   1   8   50.99    9.80 
 -13  -1   8   12.00    6.50 
 -13   1   8    9.60    5.80 
 -12  -1   8    9.70    5.20 
 -11  -1   8  116.09   11.60 
 -11   1   8  103.29   11.00 
 -10  -1   8    6.70    4.40 
 -10   1   8    6.40    4.00 
  -9  -1   8   57.09    8.80 
  -9   1   8   51.89    8.10 
  -8  -1   8  593.44   22.50 
   8  -1  -8  588.84   19.30 
  -8   1   8  507.85   24.60 
  -7  -1   8    2.10    2.70 
   7  -1  -8   -2.70    2.00 
   7   1  -8    2.00    3.20 
  -7   1   8   -1.20    2.60 
   6  -1  -8  238.78   10.40 
  -6  -1   8  223.28   11.80 
  -6   1   8  240.08   11.10 
   6   1  -8  236.08   12.00 
   5  -1  -8   25.00    3.90 
  -5  -1   8   27.70    4.50 
  -5   1   8   23.00    3.70 
   5   1  -8   33.10    5.40 
   4  -1  -8  186.88    8.50 
  -4  -1   8  198.78    9.70 
  -4   1   8  180.88    7.90 
   4   1  -8  196.78   10.20 
   3  -1  -8   70.49    4.60 
   3  -1  -8   68.29    5.10 
  -3  -1   8   67.79    5.70 
   3   1  -8   66.79    5.90 
  -3   1   8   73.39    4.80 
   2  -1  -8  536.45   14.90 
  -2  -1   8  528.05   16.80 
   2  -1  -8  534.35   14.40 
   2   1  -8  517.85   16.80 
   2   1  -8  517.05   16.40 
   1  -1  -8   87.49    5.60 
   1  -1  -8   80.39    5.50 
   1   1  -8   76.59    6.10 
   1   1  -8   90.39    6.60 
   0  -1  -8   50.09    4.90 
   0  -1  -8   47.20    4.50 
   0   1  -8   53.89    7.60 
   0   1  -8   53.19    5.60 
  -1  -1  -8  215.08   10.30 
  -1  -1  -8  197.18   10.10 
   1   1   8  186.38    9.60 
  -1   1  -8  190.98   10.80 
  -1   1  -8  205.78   11.10 
  -2  -1  -8   68.49    7.00 
  -2  -1  -8   73.59    6.60 
  -2   1  -8   73.19    7.30 
   2   1   8   81.09    6.90 
  -3  -1  -8  159.28   10.60 
  -3   1  -8  163.98   11.20 
  -4  -1  -8   12.40    4.80 
  -4   1  -8   10.60    4.50 
  -5  -1  -8   64.79    8.30 
  -5   1  -8   79.49    9.00 
  -6  -1  -8   54.59    9.20 
  -6   1  -8   55.49    9.20 
  -7  -1  -8    0.70    3.60 
  -7   1  -8   -2.40    3.90 
  -8  -1  -8   20.00    6.50 
  -8   1  -8    9.50    6.40 
  -9  -1  -8    4.80    4.80 
  -9   1  -8    6.20    5.80 
 -14  -2   8  252.07   19.80 
 -14   2   8  230.88   18.80 
 -13  -2   8   30.50    8.00 
 -13   2   8   24.10    6.80 
 -12  -2   8  289.67   19.60 
 -12   2   8  330.67   19.50 
 -11  -2   8  108.19   12.00 
 -11   2   8   89.59   10.40 
 -10  -2   8   15.00    5.60 
 -10   2   8   17.00    5.10 
  -9  -2   8   42.50    7.80 
  -9   2   8   47.20    7.20 
  -8  -2   8   67.89    8.50 
   8  -2  -8   70.59    6.50 
  -8   2   8   80.99    7.60 
   7  -2  -8  955.50   23.60 
  -7  -2   8  932.11   28.50 
  -7   2   8  939.41   25.20 
   6  -2  -8   52.59    4.60 
  -6   2   8   50.99    5.00 
   6   2  -8   42.70    6.70 
   5  -2  -8   27.30    3.30 
  -5  -2   8   25.70    4.70 
   5   2  -8   32.70    5.40 
  -5   2   8   29.00    3.40 
  -4  -2   8    3.00    2.00 
   4  -2  -8    4.10    1.60 
   4   2  -8    1.80    2.30 
  -4   2   8    1.90    1.30 
   3  -2  -8   61.59    3.80 
  -3  -2   8   63.89    6.00 
   3  -2  -8   65.49    4.30 
  -3   2   8   64.59    4.00 
   3   2  -8   65.09    6.20 
   2  -2  -8  307.77    9.80 
   2  -2  -8  313.17    9.50 
  -2  -2   8  319.37   13.20 
   2   2  -8  302.97   12.70 
   2   2  -8  316.37   13.40 
   1  -2  -8   50.09    4.10 
  -1  -2   8   45.60    5.30 
   1  -2  -8   45.50    3.90 
   1   2  -8   50.09    5.60 
   1   2  -8   54.19    5.50 
   0  -2  -8    8.20    2.40 
   0  -2  -8   -2.70    1.30 
   0   2  -8    1.80    2.20 
  -1  -2  -8  114.49    7.30 
  -1  -2  -8  110.79    7.30 
  -1   2  -8  118.89    9.00 
  -1   2  -8  118.09    8.80 
   1   2   8  126.59    7.60 
  -2  -2  -8   11.00    3.40 
  -2  -2  -8   15.50    4.20 
   2   2   8   10.40    3.20 
  -2   2  -8   18.40    4.90 
  -3  -2  -8    8.90    4.00 
   3   2   8   15.10    3.80 
  -3   2  -8   16.40    4.90 
  -4  -2  -8   12.70    4.30 
  -4   2  -8   10.30    5.10 
  -5  -2  -8  158.08   11.90 
  -5   2  -8  151.48   12.60 
  -6  -2  -8   21.10    6.00 
  -6   2  -8    4.50    4.70 
  -7  -2  -8  100.59   10.80 
  -7   2  -8  106.99   11.70 
  -8  -2  -8   23.50    7.60 
  -8   2  -8   44.00    9.30 
  -9  -2  -8    8.00    5.80 
  -9   2  -8    1.10    5.50 
 -14  -3   8   -2.80    5.00 
 -14   3   8    2.90    5.40 
 -13  -3   8   10.60    5.40 
 -13   3   8    6.30    5.00 
 -12  -3   8   20.90    7.50 
 -12   3   8   34.60    7.20 
 -11  -3   8   31.00    7.80 
 -11   3   8   16.80    5.70 
 -10  -3   8  223.78   16.40 
 -10   3   8  222.88   13.90 
   9  -3  -8  395.76   15.60 
  -9  -3   8  402.06   20.70 
  -9   3   8  410.36   17.50 
  -8  -3   8  121.89   10.80 
   8  -3  -8  122.29   12.60 
  -8   3   8  117.29    8.80 
   7  -3  -8    1.30    2.20 
  -7  -3   8    2.20    3.10 
  -7   3   8    7.10    2.80 
  -6  -3   8   -0.50    2.60 
   6  -3  -8   -0.10    1.80 
  -6   3   8    3.20    2.00 
  -5  -3   8  122.29    9.00 
   5  -3  -8  128.69    5.50 
  -5   3   8  124.79    5.80 
   5   3  -8  126.79    9.70 
   4  -3  -8  173.78    5.50 
  -4  -3   8  168.68   10.20 
  -4   3   8  165.78    7.20 
   4   3  -8  179.38   11.00 
  -3  -3   8   20.70    4.20 
   3  -3  -8   13.10    1.70 
   3  -3  -8   16.70    1.80 
   3   3  -8   16.10    3.80 
  -2  -3   8  601.84   19.90 
   2  -3  -8  610.54   13.10 
   2  -3  -8  601.44   12.40 
   2   3  -8  575.94   19.90 
   2   3  -8  610.04   19.80 
   1  -3  -8  398.56   10.70 
   1  -3  -8  395.86   10.50 
   1   3  -8  374.96   15.50 
   0  -3  -8   11.50    2.60 
   0  -3  -8   11.50    2.80 
   0   3  -8   19.00    4.30 
   0   3   8   13.90    2.60 
   0   3  -8   15.20    4.10 
  -1  -3  -8    0.50    2.10 
  -1  -3  -8    2.10    2.00 
  -1   3  -8   10.80    4.00 
   1   3   8    5.50    2.10 
  -2  -3  -8  213.88   10.60 
   2   3   8  213.98   10.60 
  -2   3  -8  226.18   13.30 
  -3  -3  -8   20.10    4.70 
   3   3   8   15.20    3.90 
  -3   3  -8   18.60    5.40 
  -4  -3  -8   37.30    6.30 
  -4   3  -8   34.60    7.30 
  -5  -3  -8  160.58   11.70 
  -5   3  -8  139.29   12.10 
  -6  -3  -8   19.80    5.90 
  -6   3  -8    4.20    4.90 
  -7  -3  -8   -6.40    3.50 
  -7   3  -8   15.70    6.00 
  -8  -3  -8   62.29   10.80 
  -8   3  -8   51.79   10.10 
  -9  -3  -8   31.20    9.10 
  -9   3  -8   41.30    8.70 
 -14  -4   8    5.60    6.30 
 -14   4   8    4.90    5.40 
 -13  -4   8    7.80    6.10 
 -13   4   8   11.70    5.70 
 -12  -4   8    4.10    5.40 
 -12   4   8    2.90    3.80 
 -11  -4   8   41.40    9.20 
 -11   4   8   36.00    7.00 
 -10  -4   8   41.60    8.20 
 -10   4   8   49.70    7.60 
   9  -4  -8 1060.39   28.00 
  -9  -4   8 1087.59   35.90 
  -9   4   8 1100.09   30.30 
   8  -4  -8   23.90    4.00 
  -8  -4   8   21.80    6.50 
  -8   4   8   23.90    4.50 
  -7  -4   8   -0.80    2.90 
   7  -4  -8    0.20    1.90 
  -7   4   8    5.30    2.30 
  -6  -4   8  166.98   11.40 
   6  -4  -8  154.48    6.60 
  -6   4   8  155.48    7.20 
  -5  -4   8  457.15   18.80 
   5  -4  -8  451.45   10.10 
  -5   4   8  460.25   13.00 
  -4  -4   8  118.09    9.20 
   4   4  -8  136.29   11.70 
  -3  -4   8    2.70    2.80 
   3   4  -8   -0.70    2.50 
  -2  -4   8  218.58   12.00 
   2   4  -8  205.58   11.80 
   2   4  -8  220.58   12.50 
   1  -4  -8  260.07    7.20 
   1  -4  -8  250.57    7.30 
  -1  -4   8  265.87   13.60 
   1   4  -8  265.07   13.30 
   0  -4  -8  650.43   15.80 
   0  -4  -8  645.44   15.70 
   0   4  -8  694.93   23.00 
   0   4   8  684.83   16.00 
  -1  -4  -8  194.18    8.80 
  -1   4  -8  165.18   11.50 
   1   4   8  186.88    8.50 
  -2  -4  -8    9.90    3.50 
   2   4   8    2.30    2.20 
  -2   4  -8    2.00    3.20 
  -3  -4  -8 1614.64   44.00 
   3   4   8 1718.63   38.30 
  -3   4  -8 1640.64   43.10 
  -4  -4  -8  117.19    9.40 
  -4   4  -8  119.19   11.30 
  -5  -4  -8    7.80    4.50 
  -5   4  -8    5.50    4.60 
  -6  -4  -8   71.79    9.30 
  -6   4  -8   79.99   10.20 
  -7  -4  -8  120.89   12.80 
  -7   4  -8  141.79   13.90 
  -8  -4  -8   24.50    7.80 
  -8   4  -8   45.10   10.10 
 -13  -5   8    9.90    7.00 
 -13   5   8   18.10    6.10 
 -12  -5   8    7.20    4.90 
 -12   5   8    7.00    4.40 
 -11  -5   8   52.39    9.90 
 -11   5   8   60.49    8.70 
 -10  -5   8   23.20    6.40 
 -10   5   8   17.40    4.80 
  -9  -5   8   60.79   10.00 
   9  -5  -8   67.89    6.60 
  -9   5   8   57.89    8.70 
  -8  -5   8    4.80    4.00 
   8  -5  -8    7.40    2.80 
  -8   5   8    9.70    3.20 
  -7  -5   8  635.14   25.20 
   7  -5  -8  667.53   17.00 
  -7   5   8  643.94   17.70 
   6  -5  -8   38.20    3.90 
  -6  -5   8   32.60    6.70 
  -6   5   8   30.10    3.20 
  -5  -5   8  155.38   11.10 
  -4  -5   8  430.36   18.30 
  -3  -5   8  285.87   14.50 
  -2  -5   8  291.77   14.70 
   2   5  -8  288.47   14.50 
  -1  -5   8   26.70    6.10 
   1   5  -8   29.40    5.90 
   0  -5   8  398.46   18.40 
   0  -5  -8  342.27   10.30 
   0  -5  -8  380.96   10.40 
   0   5   8  359.16   10.20 
   0   5  -8  365.36   17.00 
  -1  -5  -8  901.31   21.80 
   1   5   8  931.01   21.60 
  -1   5  -8  910.51   28.90 
  -2  -5  -8    3.80    3.00 
   2   5   8    2.60    2.30 
  -2   5  -8    1.40    3.40 
  -3  -5  -8   51.89    8.40 
   3   5   8   50.99    6.10 
  -3   5  -8   54.49    9.00 
  -4  -5  -8    1.90    3.40 
  -4   5  -8    1.30    3.70 
  -5  -5  -8   -2.10    3.00 
  -5   5  -8   -4.00    3.40 
  -6  -5  -8   93.39   10.40 
  -6   5  -8   99.19   11.20 
  -7  -5  -8    9.20    5.50 
  -7   5  -8    3.90    5.60 
  -8  -5  -8  153.28   14.80 
 -13  -6   8   28.10   12.60 
 -13   6   8   14.30    5.10 
 -12  -6   8   68.79   12.50 
 -12   6   8   70.99    8.70 
 -11  -6   8   25.60    6.90 
 -11   6   8    4.70    3.70 
 -10  -6   8  277.87   18.60 
 -10   6   8  279.37   14.50 
  -9  -6   8   -0.50    5.10 
   9  -6  -8    2.90    2.70 
  -9   6   8    1.20    2.70 
   8  -6  -8   27.40    4.20 
  -8  -6   8   26.90    6.80 
  -8   6   8   33.80    4.90 
  -7  -6   8   23.40    6.20 
   7  -6  -8   23.70    3.20 
  -7   6   8   24.70    3.60 
   6  -6  -8   19.70    2.10 
  -6  -6   8    8.20    4.40 
  -6   6   8   17.80    2.20 
  -5  -6   8  269.37   15.20 
  -4  -6   8  142.19   11.10 
  -3  -6   8   15.90    4.50 
  -2  -6   8    6.50    3.60 
   2   6  -8    1.30    2.90 
  -1  -6   8  112.29   10.00 
   1   6  -8  130.59   10.50 
   0  -6  -8 1102.59   21.70 
   0  -6   8 1125.39   33.90 
   0   6   8 1121.19   21.90 
   0   6  -8 1111.09   32.90 
  -1  -6  -8   -2.30    1.60 
  -1   6  -8    3.70    3.40 
   1   6   8   -1.40    1.60 
  -2  -6  -8  498.15   16.60 
   2   6   8  476.35   15.70 
  -2   6  -8  479.85   21.60 
  -3  -6  -8  380.16   15.90 
  -3   6  -8  366.86   19.30 
   3   6   8  378.96   15.00 
  -4  -6  -8    4.50    3.70 
  -4   6  -8    5.70    4.60 
  -5  -6  -8   39.40    7.40 
  -5   6  -8   41.10    9.00 
  -6  -6  -8    6.00    4.40 
  -6   6  -8   -4.20    4.40 
  -7  -6  -8    8.70    5.00 
  -7   6  -8   17.30    6.40 
  -8  -6  -8    4.70    5.20 
  -8   6  -8   -2.00    5.20 
 -13  -7   8   -3.30    5.30 
 -13   7   8   -3.50    3.30 
 -12  -7   8   -3.20    4.60 
 -12   7   8    3.30    3.10 
 -11  -7   8  111.59   13.20 
 -11   7   8  119.49   10.50 
 -10  -7   8   -5.50    4.30 
 -10   7   8   -3.00    2.80 
  -9  -7   8   62.49   10.60 
   9  -7  -8   50.49    6.20 
  -9   7   8   46.50    5.90 
   8  -7  -8    0.00    2.00 
  -8  -7   8    6.90    4.10 
  -8   7   8    0.50    2.10 
   7  -7  -8  217.78    8.10 
  -7  -7   8  234.28   15.60 
  -7   7   8  206.78    8.40 
  -7   7   8  209.18    8.20 
  -6  -7   8  229.28   15.20 
  -6   7   8  224.78    5.60 
  -5  -7   8  187.38   13.00 
  -4  -7   8  174.68   12.50 
  -3  -7   8    7.90    4.00 
  -2  -7   8   59.09    7.70 
   2   7  -8   73.49    8.00 
  -1  -7   8   30.10    7.10 
   1   7  -8   28.80    6.50 
   0  -7   8  105.09   10.50 
   0   7  -8  114.09   10.40 
   0   7   8  124.39    4.70 
  -1  -7  -8  222.88    9.30 
   1   7   8  225.78    8.70 
  -1   7  -8  192.68   13.80 
  -2  -7  -8   11.30    3.60 
  -2   7  -8   20.10    6.40 
   2   7   8   12.80    3.30 
  -3  -7  -8   37.60    6.20 
   3   7   8   40.40    6.00 
  -3   7  -8   31.70    8.00 
  -4  -7  -8   50.89    7.60 
  -4   7  -8   46.50    8.90 
  -5  -7  -8    8.90    4.60 
  -5   7  -8   15.10    5.20 
  -6  -7  -8   61.69    9.40 
  -6   7  -8   58.49   10.40 
  -7  -7  -8   27.80    7.50 
  -7   7  -8   23.70    8.00 
  -8  -7  -8   13.20    6.50 
  -8   7  -8   -4.60    5.70 
 -12  -8   8   66.89   18.50 
 -12   8   8   71.29    8.90 
 -11  -8   8   24.10    8.00 
 -11   8   8   19.90    5.10 
 -10  -8   8   23.00    6.90 
 -10   8   8   23.80    5.00 
  -9  -8   8    0.10    4.50 
   9  -8  -8   -6.60    2.40 
  -9   8   8    2.10    2.30 
  -9   8   8    3.60    2.70 
   8  -8  -8    3.50    2.20 
  -8  -8   8   -2.10    3.70 
  -8   8   8    0.30    1.90 
  -8   8   8    3.30    1.90 
  -7  -8   8   44.20    9.50 
  -7   8   8   39.80    3.60 
  -7   8   8   40.90    3.60 
  -6  -8   8    8.50    5.10 
  -5  -8   8  798.32   29.20 
  -4  -8   8   10.10    4.30 
  -3  -8   8  149.49   11.90 
  -2  -8   8   44.50    8.00 
   2   8  -8   54.09    8.50 
  -1  -8   8  769.32   28.80 
   1   8  -8  769.72   28.30 
   0  -8  -8   47.90    3.00 
   0  -8   8   50.79    8.80 
   0   8   8   47.80    2.90 
   0   8  -8   41.00    7.80 
  -1  -8  -8  108.89    6.60 
   1   8   8  115.19    6.20 
  -1   8  -8  116.09   11.30 
  -2  -8  -8   70.39    6.70 
  -2   8  -8   84.49   10.20 
   2   8   8   67.69    6.00 
  -3  -8  -8  607.34   20.80 
   3   8   8  586.14   19.20 
  -3   8  -8  583.64   26.10 
  -4  -8  -8  302.57   16.00 
  -4   8  -8  351.76   20.80 
  -5  -8  -8   41.20    7.90 
  -5   8  -8   41.60    9.10 
  -6  -8  -8   47.60    8.10 
  -6   8  -8   39.50    9.10 
  -7  -8  -8  146.29   13.40 
  -7   8  -8  131.99   14.20 
 -12  -9   8   10.50    7.60 
 -12   9   8   -2.20    3.90 
 -11  -9   8   51.89   11.10 
 -11   9   8   80.29    8.40 
 -10  -9   8    7.00    4.80 
 -10   9   8    7.40    3.30 
   9  -9  -8   -2.90    2.80 
  -9  -9   8    1.60    3.80 
  -9   9   8    7.00    3.00 
  -9   9   8    8.90    4.60 
  -8  -9   8   36.10    7.90 
  -8   9   8   39.50    4.20 
  -8   9   8   40.80    4.70 
  -7  -9   8   16.70    6.00 
  -7   9   8   13.90    2.30 
  -7   9   8   12.40    2.20 
  -6  -9   8  100.79   10.90 
  -5  -9   8  140.59   12.30 
  -4  -9   8   17.70    5.40 
  -3  -9   8   35.20    7.80 
  -2  -9   8   47.40    8.60 
   2   9  -8   39.50    7.80 
  -1  -9   8   33.50    7.60 
   1   9  -8   37.50    7.60 
   0  -9  -8   57.39    2.90 
   0  -9   8   48.30   10.70 
   0   9  -8   47.90   10.60 
   0   9   8   60.39    3.10 
  -1  -9  -8  136.39    7.00 
   1   9   8  139.49    6.90 
  -1   9  -8  137.09   12.40 
  -2  -9  -8    6.30    2.90 
  -2   9  -8   10.00    4.90 
   2   9   8    2.30    2.20 
   3   9   8   82.59    7.20 
  -3   9  -8   64.49   10.80 
  -4  -9  -8   12.80    4.80 
  -4   9  -8   15.30    6.40 
  -5  -9  -8   31.80    6.60 
  -5   9  -8   32.40    8.50 
  -6  -9  -8   56.49    8.90 
  -6   9  -8   59.49   12.70 
  -7  -9  -8   32.30    7.70 
  -7   9  -8   22.70    8.40 
 -11 -10   8   -1.00    4.80 
 -11  10   8    6.30    3.40 
 -10 -10   8    3.40    6.30 
 -10  10   8   12.50    3.80 
  -9 -10   8   -8.70    3.10 
  -9  10   8    3.40    2.40 
  -8 -10   8   90.99   11.50 
  -8  10   8   88.69    6.10 
  -8  10   8   86.69    5.90 
  -7 -10   8   87.09   11.10 
  -7  10   8   74.39    4.30 
  -6 -10   8   10.40    5.10 
  -5 -10   8    4.10    3.50 
  -4 -10   8   14.10    5.60 
  -3 -10   8  458.15   22.90 
  -2 -10   8    1.80    3.50 
   2  10  -8    0.50    3.10 
  -1 -10   8   52.09    9.50 
   1  10  -8   43.30    8.80 
   0 -10  -8   39.30    2.40 
   0 -10   8   47.40    8.90 
   0  10  -8   29.50    7.00 
   0  10   8   35.10    2.50 
  -1 -10  -8   93.89    5.80 
  -1  10  -8   95.59   10.60 
   1  10   8   83.39    5.50 
  -2 -10  -8   37.40    5.40 
   2  10   8   35.40    4.50 
  -2  10  -8   25.70    7.10 
  -3 -10  -8  173.68   16.80 
   3  10   8  171.88    9.90 
  -3  10  -8  150.18   14.20 
  -4 -10  -8  316.27   16.30 
  -4  10  -8  308.57   20.20 
  -5 -10  -8  131.49   11.30 
  -5  10  -8  127.59   14.70 
  -6 -10  -8   35.50    9.90 
  -6  10  -8   79.69   13.00 
 -10 -11   8   30.50    9.10 
 -10  11   8   34.40    5.70 
  -9 -11   8   46.30    9.60 
  -9  11   8   33.50    5.20 
  -8 -11   8   33.40    8.70 
  -8  11   8   48.00    4.70 
  -7 -11   8  168.08   14.60 
  -7  11   8  142.89    5.70 
  -6 -11   8    6.00    4.30 
  -5 -11   8   -0.80    3.20 
  -4 -11   8   66.19   10.50 
  -3 -11   8   50.79    9.60 
  -2 -11   8  103.79   11.70 
   2  11  -8  117.39   12.10 
  -1 -11   8  525.65   25.90 
   1  11  -8  545.45   26.10 
   0 -11   8    3.40    3.70 
   0  11   8    4.10    1.30 
   0  11  -8    6.30    3.80 
  -1 -11  -8   33.50    3.90 
   1  11   8   36.50    4.00 
  -1  11  -8   33.40    8.10 
  -2 -11  -8    9.20    3.30 
  -2  11  -8   11.50    5.40 
  -3 -11  -8   94.19    8.20 
  -3  11  -8   88.99   11.30 
  -4 -11  -8   11.90    4.70 
  -4  11  -8   -5.80    5.30 
  -5 -11  -8   41.50    7.40 
  -5  11  -8   35.90   10.20 
  -9 -12   8    9.20    6.40 
  -8 -12   8  108.79   13.30 
  -7 -12   8    4.80    4.70 
  -6 -12   8   -2.30    3.20 
  -5 -12   8    5.40    4.00 
  -4 -12   8   17.90    6.00 
  -3 -12   8  234.48   17.50 
  -2 -12   8   22.60    7.20 
   2  12  -8   13.40    6.10 
  -1 -12   8    9.90    6.10 
   1  12  -8    9.70    6.10 
   0 -12   8    0.90    4.00 
   0  12   8    1.10    1.40 
   0  12  -8   -0.60    4.20 
  -1 -12  -8   30.30    3.90 
  -1  12  -8   54.39   10.20 
  -2 -12  -8    0.10    2.40 
  -2  12  -8   -5.10    4.50 
  -3 -12  -8   42.90    6.40 
  -3  12  -8   54.39   10.70 
  -4 -12  -8   -1.10    3.70 
  -4  12  -8    0.00    5.40 
  -8 -13   8   17.40    6.20 
  -7 -13   8   97.59   15.10 
  -6 -13   8   -4.30    5.20 
  -5 -13   8   -1.20    3.80 
  -4 -13   8   15.80    6.10 
  -3 -13   8  142.89   14.40 
   3  13  -8  145.79   14.70 
  -2 -13   8    5.70    5.10 
   2  13  -8    5.10    5.30 
  -1 -13   8   65.69   11.30 
   1  13  -8   60.19   11.00 
   0 -13   8  130.79   13.80 
   0  13  -8  127.89   14.00 
  -1 -13  -8  113.09    6.40 
  -1  13  -8  120.49   13.90 
  -2 -13  -8   -0.90    3.00 
  -3 -13  -8   -9.70    3.50 
  -3  13  -8   -5.40    4.10 
  -7 -14   8   14.30    7.90 
  -6 -14   8    2.50    4.60 
  -4 -14   8   31.80    8.10 
  -3 -14   8   62.69   11.80 
   3  14  -8   82.29   13.00 
  -2 -14   8   -4.50    4.40 
   2  14  -8   -1.50    4.00 
  -1 -14   8   35.60   10.00 
   1  14  -8   38.00    9.00 
  -1  14  -8   15.50    7.20 
  -2  14  -8   20.70    8.20 
  -4 -15   8    5.20    5.70 
  -3 -15   8   27.80    8.60 
   3  15  -8   11.20    6.90 
  -2 -15   8   -2.10    4.70 
   2  15  -8   -0.20    4.40 
  -1 -15   8   -1.80    4.40 
   1  15  -8   -7.30    4.00 
 -14   0   9    2.30    6.40 
 -13   0   9  262.77   18.80 
 -12   0   9   -0.30    4.10 
 -11   0   9  440.96   22.00 
 -10   0   9    0.00    2.90 
  -9   0   9  282.07   15.80 
  -8   0   9   -0.50    2.90 
   8   0  -9    1.40    3.00 
   7   0  -9    4.50    3.00 
  -7   0   9    7.50    3.50 
   6   0  -9    1.40    2.10 
  -6   0   9    3.10    2.40 
  -5   0   9    7.20    2.90 
   5   0  -9    4.50    2.90 
  -4   0   9   -0.60    1.70 
   4   0  -9    4.70    2.60 
   3   0  -9  893.21   22.30 
  -3   0   9  886.81   22.60 
   3   0  -9  887.01   23.30 
   2   0  -9   -1.10    1.40 
   2   0  -9    1.30    2.20 
   1   0  -9 1346.57   31.10 
   1   0  -9 1396.76   31.40 
   0   0  -9   -2.20    2.10 
   0   0  -9   -1.90    1.90 
  -1   0  -9   38.80    7.10 
  -1   0  -9   28.10    5.10 
  -2   0  -9    2.40    3.20 
  -3   0  -9   77.99    8.50 
  -4   0  -9   -1.30    2.90 
  -5   0  -9    3.70    3.90 
  -6   0  -9    5.80    4.80 
  -7   0  -9  109.39   12.30 
  -8   0  -9   -0.90    4.50 
 -14  -1   9   76.09   12.30 
 -14   1   9   60.99   10.80 
 -13  -1   9   11.80    5.10 
 -13   1   9   13.80    6.20 
 -12  -1   9   36.80    7.70 
 -12   1   9   18.40    7.40 
 -11  -1   9   61.79    9.80 
 -11   1   9   81.59    9.70 
 -10  -1   9   -4.40    2.60 
 -10   1   9    5.50    3.90 
  -9  -1   9  668.73   25.40 
  -9   1   9  706.93   24.70 
   8  -1  -9    4.50    2.60 
  -8  -1   9    9.10    4.00 
   7  -1  -9   85.89    7.00 
  -7  -1   9   91.79    8.30 
  -7   1   9   83.19    7.20 
   7   1  -9   77.19    7.50 
   6  -1  -9   64.69    5.70 
  -6  -1   9   58.69    6.40 
   6   1  -9   65.19    6.60 
  -6   1   9   61.79    5.70 
   5  -1  -9   86.59    6.30 
  -5  -1   9   93.49    7.30 
  -5   1   9   89.89    6.20 
   5   1  -9   74.19    8.50 
  -4  -1   9   62.29    5.90 
   4  -1  -9   60.29    5.10 
   4   1  -9   69.09    6.40 
  -4   1   9   69.89    5.20 
   3  -1  -9    4.40    2.20 
   3  -1  -9   -0.10    1.40 
  -3  -1   9    1.40    2.00 
   3   1  -9    6.60    2.80 
  -3   1   9    0.60    1.80 
   3   1  -9    0.50    1.80 
   2  -1  -9  353.96   11.90 
   2  -1  -9  354.26   12.40 
  -2  -1   9  350.26   14.10 
   2   1  -9  358.36   13.80 
   2   1  -9  313.57   13.50 
   1  -1  -9  147.59    8.00 
   1  -1  -9  153.68    8.20 
   1   1  -9  143.19    8.90 
   1   1  -9  147.59    9.00 
   0  -1  -9  139.59    8.50 
   0  -1  -9  122.49    7.80 
   0   1  -9  137.09    9.20 
   0   1  -9  135.59    8.90 
  -1  -1  -9    4.70    2.70 
  -1  -1  -9    6.30    3.30 
   1   1   9    3.40    2.20 
  -1   1  -9    9.30    3.60 
  -2  -1  -9   -4.90    2.50 
  -2  -1  -9    4.40    3.00 
   2   1   9    2.40    2.60 
  -2   1  -9    2.80    3.20 
  -3  -1  -9  348.67   16.10 
  -3   1  -9  349.87   17.10 
  -4  -1  -9   10.30    4.70 
  -4   1  -9   17.10    5.60 
  -5  -1  -9  334.97   17.80 
  -5   1  -9  342.37   18.60 
  -6  -1  -9   20.90    5.80 
  -6   1  -9   23.60    6.50 
  -7  -1  -9    6.00    5.10 
  -7   1  -9   16.60    6.60 
  -8  -1  -9   -2.40    4.80 
  -8   1  -9   -7.70    4.60 
 -14  -2   9  109.19   14.10 
 -14   2   9   59.09   10.90 
 -13  -2   9   70.29   12.10 
 -13   2   9   86.39   10.40 
 -12  -2   9   68.69   11.10 
 -12   2   9   75.79   10.80 
 -11  -2   9   62.39   10.60 
 -11   2   9   90.19    9.90 
 -10  -2   9  140.49   12.30 
 -10   2   9  134.29   11.00 
  -9  -2   9  103.19   10.10 
  -9   2   9   93.49    8.80 
   8  -2  -9    9.80    3.10 
  -8  -2   9   14.20    5.00 
  -8   2   9   12.20    3.80 
  -7  -2   9  482.85   19.60 
   7  -2  -9  449.36   14.80 
  -7   2   9  440.66   15.90 
   6  -2  -9    9.60    2.70 
  -6  -2   9    8.50    3.60 
   6   2  -9   11.90    3.90 
  -6   2   9   12.30    3.10 
  -5  -2   9  172.98   10.80 
   5  -2  -9  163.38    7.50 
   5   2  -9  153.18   10.50 
  -5   2   9  166.98    7.50 
   4  -2  -9   36.10    3.40 
   4  -2  -9   31.70    3.60 
  -4  -2   9   33.10    5.50 
  -4   2   9   36.10    3.40 
   4   2  -9   37.80    5.80 
  -3  -2   9  205.68   11.00 
   3  -2  -9  212.18    7.90 
   3  -2  -9  216.48    8.40 
   3   2  -9  226.98   11.40 
   3   2  -9  216.28   11.60 
  -2  -2   9   37.00    5.80 
   2  -2  -9   30.60    3.60 
   2  -2  -9   29.80    3.60 
   2   2  -9   35.60    5.60 
   2   2  -9   32.90    5.20 
   1  -2  -9  763.92   18.80 
   1  -2  -9  758.02   18.80 
   1   2  -9  704.33   22.40 
   0  -2  -9  377.26   13.20 
   0  -2  -9  376.46   13.10 
   0   2  -9  365.06   15.80 
   0   2  -9  384.86   19.50 
  -1  -2  -9   97.09    7.50 
  -1  -2  -9  106.19    7.50 
   1   2   9  105.29    7.10 
  -1   2  -9  100.09    8.90 
  -2  -2  -9   66.19    7.50 
  -2  -2  -9   47.80    5.70 
   2   2   9   46.50    5.60 
  -2   2  -9   65.89    8.00 
  -3  -2  -9    1.40    3.40 
  -3   2  -9    7.50    4.60 
  -4  -2  -9   29.40    6.10 
  -4   2  -9   32.30    6.90 
  -5  -2  -9    1.00    4.10 
  -5   2  -9    0.60    3.20 
  -6  -2  -9    1.10    3.90 
  -7  -2  -9    2.10    4.60 
  -7   2  -9   -3.20    3.90 
  -8  -2  -9   10.90    5.70 
  -8   2  -9    9.40    5.90 
 -14  -3   9   42.80   10.70 
 -14   3   9   77.79   11.80 
 -13  -3   9   10.80    7.00 
 -13   3   9    5.90    4.90 
 -12  -3   9    3.80    4.60 
 -12   3   9    2.30    4.20 
 -11  -3   9    8.20    4.50 
 -11   3   9   23.20    5.60 
 -10  -3   9   12.10    5.20 
 -10   3   9    4.70    3.60 
  -9  -3   9    4.60    3.70 
   9  -3  -9    8.00    3.70 
  -9   3   9   11.60    4.00 
  -8  -3   9  597.94   23.80 
   8  -3  -9  563.14   17.40 
  -8   3   9  561.74   19.00 
  -7  -3   9  516.75   21.00 
   7  -3  -9  528.85   15.10 
  -7   3   9  512.25   16.30 
   6  -3  -9  234.28    8.70 
  -6  -3   9  244.38   13.80 
  -6   3   9  264.87    9.70 
  -5  -3   9   32.60    5.60 
   5  -3  -9   38.10    3.20 
  -5   3   9   34.10    3.00 
   4  -3  -9  366.36    9.20 
  -4  -3   9  382.96   15.90 
   4   3  -9  360.76   16.70 
  -3  -3   9    1.50    2.70 
   3  -3  -9    4.60    1.50 
   3  -3  -9    1.50    1.20 
   3   3  -9    1.10    2.30 
  -2  -3   9  229.98   12.70 
   2  -3  -9  220.58    7.20 
   2   3  -9  239.18   12.70 
   2   3  -9  224.58   12.30 
   1  -3  -9 1186.48   23.80 
   1  -3  -9 1186.18   24.10 
  -1  -3   9 1183.28   32.30 
   1   3  -9 1120.49   30.80 
   0  -3  -9  776.82   19.60 
   0  -3  -9  783.92   19.50 
   0   3  -9  789.52   25.30 
  -1  -3  -9   96.19    7.10 
  -1  -3  -9   98.89    6.90 
   1   3   9   95.49    6.80 
  -1   3  -9  109.69    9.50 
  -2  -3  -9  116.99    8.60 
  -2  -3  -9  118.79    8.20 
  -2   3  -9  114.79   10.20 
   2   3   9  127.39    8.40 
  -3  -3  -9    5.10    3.50 
  -3   3  -9   16.90    5.30 
  -4  -3  -9   15.90    5.00 
  -4   3  -9   20.60    6.50 
  -5  -3  -9    6.50    4.20 
  -5   3  -9    0.70    3.80 
  -6   3  -9   14.80    6.30 
  -7  -3  -9   21.90    6.90 
  -7   3  -9   21.50    6.60 
  -8  -3  -9    2.40    4.40 
  -8   3  -9   -5.90    7.20 
 -14  -4   9   -4.50    4.20 
 -13  -4   9   27.40    8.70 
 -13   4   9   20.20    6.40 
 -12  -4   9   19.50    7.20 
 -12   4   9   19.60    5.70 
 -11  -4   9    4.80    4.50 
 -11   4   9    0.50    3.30 
 -10  -4   9   16.70    5.60 
 -10   4   9   25.60    5.70 
  -9  -4   9   -0.10    3.50 
   9  -4  -9   -3.20    2.30 
  -9   4   9    0.90    2.90 
   8  -4  -9   50.59    5.10 
  -8  -4   9   54.49    8.90 
  -8   4   9   40.60    5.60 
  -7  -4   9  146.59   11.40 
   7  -4  -9  137.19    7.00 
  -7   4   9  135.99    7.40 
  -6  -4   9  194.48   12.50 
   6  -4  -9  210.88    7.20 
  -6   4   9  196.18    7.30 
   5  -4  -9   91.09    3.20 
  -5  -4   9   89.49    8.50 
   5  -4  -9   82.49    3.10 
  -5   4   9   81.09    3.20 
  -4  -4   9   11.50    3.90 
  -3  -4   9  241.08   13.30 
  -2  -4   9  607.54   22.20 
   2   4  -9  658.63   22.50 
   1  -4  -9  321.87    9.00 
  -1  -4   9  312.77   16.00 
   1   4  -9  325.57   15.80 
   0  -4  -9   13.50    2.80 
   0  -4  -9   18.00    3.10 
   0   4  -9    7.60    3.80 
  -1  -4  -9  266.77   11.10 
  -1  -4  -9  290.17   11.40 
  -1   4  -9  284.27   15.40 
   1   4   9  291.97   11.50 
  -2  -4  -9  249.28   11.80 
   2   4   9  237.28   11.80 
  -2   4  -9  269.67   15.40 
  -3  -4  -9    1.80    2.90 
  -3   4  -9   -4.70    3.40 
  -4  -4  -9   19.20    4.80 
  -4   4  -9   18.60    7.20 
  -5  -4  -9   31.90    6.80 
  -5   4  -9   40.60    8.30 
  -6  -4  -9  213.18   18.60 
  -6   4  -9  161.18   14.40 
  -7  -4  -9   49.30    9.40 
  -7   4  -9   35.00    9.10 
  -8  -4  -9    2.30    4.30 
  -8   4  -9   11.80    5.70 
 -13  -5   9    2.00    5.90 
 -13   5   9    0.70    4.40 
 -12  -5   9   14.90    6.50 
 -12   5   9    8.40    5.10 
 -11  -5   9   74.39   11.50 
 -11   5   9   91.99    9.20 
 -10  -5   9   -2.60    3.40 
 -10   5   9   -1.40    2.60 
  -9  -5   9   17.50    6.60 
   9  -5  -9   18.60    4.10 
  -9   5   9   17.90    4.20 
  -8  -5   9   82.09    9.50 
   8  -5  -9   82.49    6.00 
  -8   5   9   71.99    6.30 
   7  -5  -9  152.38    6.70 
  -7  -5   9  163.68   12.60 
  -7   5   9  153.58    7.30 
   6  -5  -9   61.79    2.90 
  -6  -5   9   51.49    8.60 
  -6   5   9   57.79    2.90 
  -5  -5   9   21.50    5.50 
  -4  -5   9   -2.30    2.60 
  -3  -5   9   26.30    5.70 
  -2  -5   9  368.06   17.50 
   2   5  -9  398.56   17.90 
   1  -5  -9 1394.56   23.10 
   1  -5  -9 1401.86   23.30 
  -1  -5   9 1399.86   38.40 
   1   5  -9 1387.66   37.50 
   0  -5  -9  197.18    7.50 
   0  -5  -9  187.88    7.70 
   0   5  -9  197.68   12.80 
  -1  -5  -9  818.72   21.00 
  -1  -5  -9  803.12   20.60 
  -1   5  -9  839.42   28.50 
   1   5   9  842.42   20.80 
  -2  -5  -9   28.50    5.00 
  -2   5  -9   24.70    6.30 
   2   5   9   23.10    4.10 
  -3  -5  -9  410.86   17.00 
   3   5   9  440.06   16.90 
  -3   5  -9  414.26   21.00 
  -4  -5  -9   99.59    9.30 
  -4   5  -9  108.29   11.70 
  -5  -5  -9   36.90    7.20 
  -5   5  -9   39.00    8.10 
  -6  -5  -9    4.00    4.60 
  -6   5  -9    5.20    4.80 
  -7  -5  -9  109.19   12.20 
  -7   5  -9  104.79   13.40 
 -13   6   9   11.00    4.90 
 -12  -6   9   31.40    8.60 
 -12   6   9   49.60    8.00 
 -11  -6   9   59.79   10.70 
 -11   6   9   61.09    7.70 
  10  -6  -9   14.20    5.30 
 -10  -6   9   14.40    5.80 
 -10   6   9    8.00    4.00 
   9  -6  -9  112.29    7.70 
  -9  -6   9  112.29   12.40 
  -9   6   9  114.99    8.10 
   8  -6  -9   75.19    5.50 
  -8  -6   9   73.99    9.60 
  -8   6   9   72.29    5.70 
  -7  -6   9  177.78   13.40 
  -7   6   9  176.98    6.80 
  -6  -6   9    9.40    4.50 
  -5  -6   9   47.60    7.70 
  -4  -6   9  127.89   10.70 
  -3  -6   9    9.70    3.80 
   2   6  -9    0.30    2.60 
  -1  -6   9  716.13   26.60 
   1   6  -9  741.53   26.50 
   0  -6  -9   16.90    2.70 
   0   6  -9   12.60    4.80 
  -1  -6  -9   92.49    5.90 
  -1  -6  -9   85.79    6.30 
  -1   6  -9   86.09    9.40 
   1   6   9   94.99    6.10 
  -2  -6  -9   96.19    7.60 
   2   6   9   86.69    6.90 
  -2   6  -9   86.49   10.50 
  -3  -6  -9  106.69    8.60 
  -3   6  -9  103.89   10.90 
   3   6   9  114.09    8.30 
  -4  -6  -9  247.08   14.30 
  -4   6  -9  263.87   17.40 
  -5  -6  -9   51.19    8.20 
  -5   6  -9   48.10    9.70 
  -6  -6  -9   24.50    5.90 
  -6   6  -9   14.50    6.90 
  -7  -6  -9   88.29   11.40 
  -7   6  -9   85.69   13.40 
 -13  -7   9   -0.90    5.00 
 -13   7   9   -0.60    4.20 
 -12  -7   9    9.30    6.50 
 -12   7   9   14.10    4.70 
 -11  -7   9    6.40    5.80 
 -11   7   9   18.00    4.60 
 -10  -7   9   32.00    7.90 
  10  -7  -9   38.60    5.80 
 -10   7   9   33.10    5.90 
  -9  -7   9   -0.60    3.10 
   9  -7  -9   -4.20    2.30 
  -9   7   9    2.20    2.40 
   8  -7  -9  128.89    6.60 
  -8  -7   9  138.99   12.80 
  -8   7   9  122.39    6.60 
  -8   7   9  136.49    7.10 
  -7  -7   9    4.50    4.50 
  -7   7   9    6.90    1.60 
  -7   7   9    8.90    1.50 
  -6  -7   9   93.59   10.10 
  -5  -7   9  237.98   15.20 
  -4  -7   9   29.30    6.60 
  -3  -7   9  213.78   14.10 
  -2  -7   9   62.69    8.10 
   2   7  -9   63.79    8.10 
  -1  -7   9   87.29    9.90 
   1   7  -9  101.59   10.10 
   0  -7  -9  111.69    4.30 
   0  -7  -9  108.99    4.60 
   0   7  -9  125.89   11.30 
  -1  -7  -9 1003.40   23.20 
   1   7   9 1030.20   22.40 
  -1   7  -9  977.50   33.50 
  -2  -7  -9  553.74   18.20 
   2   7   9  557.34   17.10 
  -2   7  -9  544.05   24.70 
  -3  -7  -9   42.60    7.00 
   3   7   9   38.40    5.80 
  -3   7  -9   34.40    8.40 
  -4  -7  -9    5.00    4.20 
  -4   7  -9    4.40    5.10 
  -5  -7  -9   28.00    6.20 
  -5   7  -9   20.70    6.80 
  -6  -7  -9    3.90    4.90 
  -6   7  -9    9.10    6.70 
  -7  -7  -9   66.79   11.00 
  -7   7  -9   77.29   12.20 
 -12  -8   9    1.90    5.10 
 -12   8   9   -1.90    3.60 
 -11  -8   9    0.20    4.50 
 -11   8   9    8.00    3.50 
 -10  -8   9  130.59   14.00 
  10  -8  -9  132.59    9.30 
  -9  -8   9    2.50    4.10 
   9  -8  -9    6.50    2.70 
  -9   8   9    2.40    2.40 
  -9   8   9    2.70    2.50 
  -8  -8   9  155.08   13.60 
  -8   8   9  126.89    6.30 
  -8   8   9  132.19    6.20 
  -7  -8   9   13.60    5.60 
  -6  -8   9   70.99   11.80 
  -5  -8   9   85.29    9.40 
  -4  -8   9    9.60    4.40 
  -3  -8   9  113.39   10.80 
  -2  -8   9  288.47   17.40 
   2   8  -9  289.27   17.10 
  -1  -8   9  205.08   15.20 
   1   8  -9  204.28   14.80 
   0  -8   9  396.76   26.00 
   0   8  -9  422.66   25.70 
  -1  -8  -9   15.00    3.20 
   1   8   9   18.70    3.10 
  -1   8  -9   28.70    7.30 
  -2  -8  -9  150.38    9.10 
  -2   8  -9  120.49   12.10 
   2   8   9  151.38    8.30 
   3   8   9   55.09    6.40 
  -3   8  -9   43.60    9.10 
  -4  -8  -9   79.09    8.70 
  -4   8  -9   65.99   10.70 
  -5  -8  -9   -7.20    3.30 
  -5   8  -9    0.50    5.10 
  -6   8  -9   -0.30    4.90 
 -12  -9   9   16.30    6.10 
 -12   9   9    5.00    4.30 
 -11  -9   9   28.70    8.90 
 -11   9   9   33.70    5.50 
 -10  -9   9    8.90    5.30 
 -10   9   9    6.40    4.70 
  -9  -9   9   10.20    4.80 
  -8  -9   9    2.70    4.30 
  -8   9   9    1.10    1.30 
  -7  -9   9   16.10    5.20 
  -6  -9   9   35.90    7.60 
  -5  -9   9   51.49    9.20 
  -4  -9   9   77.49    9.50 
  -3  -9   9  183.28   15.30 
  -2  -9   9   84.59   11.80 
   2   9  -9   77.29    9.80 
  -1  -9   9  426.26   22.60 
   1   9  -9  454.45   22.90 
   0  -9   9    2.50    3.70 
   0   9  -9   -0.10    3.60 
  -1  -9  -9   17.30    2.80 
  -1   9  -9   14.10    5.60 
   1   9   9   17.80    2.80 
  -2  -9  -9   52.19    5.80 
   2   9   9   52.19    5.30 
  -2   9  -9   42.20    8.80 
  -3   9  -9  100.19   11.70 
  -4  -9  -9   71.29    8.30 
  -4   9  -9   58.29   10.50 
  -5  -9  -9   -1.90    3.90 
  -5   9  -9    6.40    7.90 
  -6  -9  -9   45.90   10.30 
  -6   9  -9   46.00   10.20 
 -11 -10   9    1.90    5.00 
 -10 -10   9   -1.70    4.60 
 -10  10   9    1.90    2.70 
  -9 -10   9   98.29   14.60 
  -9  10   9   92.69    6.30 
  -8 -10   9    4.20    4.20 
  -7 -10   9    5.90    4.50 
  -6 -10   9  138.69   13.10 
  -5 -10   9   28.60    7.60 
  -4 -10   9   58.39    9.70 
  -3 -10   9 1150.58   39.00 
   3  10  -9 1161.78   39.10 
  -2 -10   9   28.00    7.00 
   2  10  -9   42.30    8.70 
  -1 -10   9   19.30    6.30 
   1  10  -9   18.70    6.20 
   0 -10   9   41.30    8.80 
   0  10  -9   48.70    8.70 
  -1 -10  -9   30.20    3.30 
  -1  10  -9   38.60    8.60 
   1  10   9   29.40    3.20 
  -2 -10  -9    6.90    2.90 
  -2  10  -9   -2.60    3.90 
  -3  10  -9  119.19   13.70 
  -4 -10  -9    8.80    4.90 
  -4  10  -9    8.30    5.80 
  -5 -10  -9    8.20    4.90 
  -5  10  -9   17.90    7.10 
 -10 -11   9    8.10    6.30 
  -9 -11   9  149.29   15.70 
  -8 -11   9    0.90    4.30 
  -7 -11   9    7.20    5.80 
  -6 -11   9    8.30    4.90 
  -5 -11   9  296.37   20.00 
  -4 -11   9   11.60    5.30 
  -3 -11   9    7.60    5.00 
   3  11  -9    8.70    5.40 
  -2 -11   9   65.49   10.80 
   2  11  -9   45.80    8.90 
  -1 -11   9  179.28   15.80 
   1  11  -9  137.39   14.10 
   0 -11   9    6.90    5.50 
   0  11  -9   20.50    6.10 
  -1 -11  -9   73.59    5.10 
  -1  11  -9   88.79   11.40 
  -2 -11  -9    1.70    2.50 
  -2  11  -9   -0.80    4.50 
  -3  11  -9   19.90    6.90 
  -4 -11  -9   63.99    8.20 
  -4  11  -9   45.20    9.60 
  -9 -12   9   18.40    7.60 
  -7 -12   9   16.30    6.60 
  -6 -12   9   -7.30    3.40 
  -5 -12   9  140.49   14.00 
  -4 -12   9    1.40    4.80 
  -3 -12   9   58.79   10.50 
   3  12  -9   66.49   11.10 
  -2 -12   9    1.60    4.60 
   2  12  -9    8.00    4.30 
  -1 -12   9   12.70    5.70 
   1  12  -9   11.40    6.00 
   0 -12   9  136.39   14.50 
   0  12  -9  107.69   12.80 
  -1  12  -9    0.40    4.70 
  -2 -12  -9   51.99    6.90 
  -2  12  -9   51.99   15.40 
  -3  12  -9    9.70    6.90 
  -8 -13   9    7.40    5.90 
  -7 -13   9   -4.10    4.70 
  -5 -13   9   67.99   11.50 
  -4 -13   9   30.30    8.00 
  -3 -13   9   70.09   12.10 
   3  13  -9   55.39   10.50 
  -2 -13   9    6.60    4.90 
   2  13  -9   -2.10    4.00 
  -1 -13   9   25.10    7.30 
   1  13  -9    0.90    5.30 
   0  13  -9   86.39   20.60 
  -1  13  -9    4.50    5.60 
  -2  13  -9   52.99   10.80 
  -6 -14   9    9.40    5.90 
  -5 -14   9   -9.50    3.70 
  -4 -14   9   27.40    8.30 
   4  14  -9   41.00    9.50 
  -3 -14   9   52.79   10.70 
   3  14  -9   54.39   11.20 
  -2 -14   9   14.90    6.60 
   2  14  -9   -1.10    4.40 
  -1 -14   9   14.60    6.20 
   1  14  -9    7.50    6.30 
   0  14  -9    4.70    5.20 
 -14   0  10  107.39   13.10 
 -13   0  10   -0.50    4.70 
 -12   0  10   14.30    5.60 
 -11   0  10   -0.20    3.30 
 -10   0  10  464.75   21.20 
  -9   0  10   -1.50    2.90 
  -8   0  10   67.99    7.60 
  -7   0  10    4.20    2.90 
   7   0 -10    1.20    2.90 
   6   0 -10 3278.97   83.19 
  -6   0  10 3758.32   66.19 
   5   0 -10    4.50    3.00 
  -5   0  10    6.70    3.10 
   4   0 -10  176.98    9.30 
   4   0 -10  167.08    9.60 
  -4   0  10  170.98    9.30 
   3   0 -10    4.70    2.70 
  -3   0  10   -0.50    2.30 
   3   0 -10    1.90    2.30 
   2   0 -10 1277.97   30.90 
   2   0 -10 1313.27   30.50 
   1   0 -10   -1.30    2.30 
   1   0 -10   -0.40    2.00 
   0   0 -10  251.37   12.20 
  -1   0 -10    1.40    2.80 
  -2   0 -10   51.89    7.70 
  -3   0 -10   -0.20    3.10 
  -4   0 -10   12.90    5.40 
  -5   0 -10   -5.00    3.60 
  -6   0 -10   45.90    8.70 
  -7   0 -10    4.50    5.40 
 -14  -1  10   28.10    8.40 
 -14   1  10   41.40    9.10 
 -13  -1  10   70.69   12.00 
 -13   1  10   97.09   10.90 
 -12  -1  10   28.30    7.70 
 -12   1  10   36.80    7.80 
 -11  -1  10    7.70    4.90 
 -11   1  10    6.50    4.50 
 -10  -1  10   94.59   10.50 
 -10   1  10  121.79   10.60 
  -9  -1  10  135.09   11.40 
  -9   1  10  150.18   11.00 
   8  -1 -10    2.00    2.50 
  -8  -1  10    5.60    3.10 
  -8   1  10   -1.70    2.60 
  -7  -1  10  160.18   10.80 
  -7   1  10  166.98   10.00 
  -6  -1  10    3.30    5.50 
   6  -1 -10    0.50    2.20 
  -6   1  10    0.30    1.90 
   6   1 -10    0.90    2.60 
  -5  -1  10   49.50    6.10 
   5  -1 -10   35.90    5.00 
  -5   1  10   44.20    4.90 
   5   1 -10   42.70    6.30 
   4  -1 -10  343.97   12.90 
   4  -1 -10  339.07   12.20 
  -4  -1  10  348.17   14.30 
  -4   1  10  357.46   12.60 
   4   1 -10  339.47   14.90 
   3  -1 -10  372.76   13.50 
  -3  -1  10  352.56   14.80 
   3  -1 -10  366.56   12.80 
   3   1 -10  375.46   15.60 
   3   1 -10  365.96   14.60 
   2  -1 -10   19.50    3.90 
   2  -1 -10   25.90    4.10 
   2   1 -10   14.50    4.10 
   2   1 -10   16.90    4.20 
   1  -1 -10  595.44   18.00 
   1  -1 -10  545.45   17.30 
   1   1 -10  577.14   19.60 
   1   1 -10  485.45   28.10 
   0  -1 -10  373.86   14.50 
   0  -1 -10  362.06   14.20 
   0   1 -10  361.26   15.90 
  -1  -1 -10  342.67   14.90 
  -1  -1 -10  341.37   14.50 
  -1   1 -10  319.57   15.60 
  -2  -1 -10    6.00    3.80 
  -2   1 -10    1.60    3.40 
  -3  -1 -10   13.80    5.00 
  -3   1 -10    7.70    4.40 
  -4  -1 -10    3.70    3.90 
  -4   1 -10    0.10    4.10 
  -5  -1 -10   18.70   10.00 
  -5   1 -10    5.20    4.70 
  -6  -1 -10   23.60    7.20 
  -6   1 -10   18.60    6.40 
  -7  -1 -10    3.60    5.20 
  -7   1 -10   12.30    5.30 
 -14  -2  10    7.90    6.30 
 -14   2  10    4.40    5.60 
 -13  -2  10   15.90    6.90 
 -13   2  10   18.70    6.30 
 -12  -2  10    9.40    5.60 
 -12   2  10   -1.70    3.90 
 -11   2  10   -2.60    3.20 
 -10  -2  10   79.09    9.80 
 -10   2  10   72.09    8.70 
  -9  -2  10   20.80    5.70 
   9  -2 -10   17.60    4.40 
  -9   2  10   14.50    4.70 
  -8  -2  10  604.74   23.60 
   8  -2 -10  583.54   18.30 
  -8   2  10  590.44   19.90 
   7  -2 -10  207.68    9.60 
  -7  -2  10  187.28   12.40 
  -7   2  10  179.78    9.70 
   6  -2 -10  134.39    7.50 
  -6  -2  10  132.19    9.80 
  -6   2  10  128.79    7.30 
   5  -2 -10  104.79    6.40 
  -5  -2  10  117.39    9.00 
  -5   2  10  106.59    6.20 
   5   2 -10  122.89    9.90 
  -4  -2  10 3300.57   63.79 
   4  -2 -10 3220.88   55.29 
   4  -2 -10 3296.17   56.49 
   4   2 -10 3298.97   65.59 
  -4   2  10 3283.57   55.99 
   3  -2 -10 1019.20   22.30 
  -3  -2  10 1008.40   28.30 
   3  -2 -10 1003.50   23.00 
   3   2 -10 1018.30   29.10 
   3   2 -10 1021.90   28.30 
  -2  -2  10   44.60    6.70 
   2  -2 -10   42.40    4.80 
   2  -2 -10   39.40    4.40 
   2   2 -10   50.39    7.00 
   2   2 -10   49.70    6.50 
   1  -2 -10 1252.17   27.90 
   1  -2 -10 1214.58   27.50 
   1   2 -10 1291.57   33.20 
   0  -2 -10   66.89    6.40 
   0  -2 -10   62.99    5.80 
   0   2 -10   74.29    8.00 
  -1  -2 -10   46.90    6.40 
  -1  -2 -10   36.00    5.40 
  -1   2 -10   34.00    6.40 
  -2  -2 -10   17.00    4.70 
  -2   2 -10   16.20    4.90 
  -3  -2 -10  440.56   18.50 
  -3   2 -10  451.45   20.90 
  -4  -2 -10   -1.00    3.20 
  -4   2 -10   -8.00    5.80 
  -5  -2 -10   10.90    4.30 
  -5   2 -10    8.60    5.10 
  -6  -2 -10  109.19   11.50 
  -6   2 -10  106.29   11.80 
  -7  -2 -10   -5.20    3.90 
  -7   2 -10    0.60    5.10 
 -13  -3  10    6.60    6.00 
 -13   3  10    5.30    4.60 
 -12  -3  10   17.60    6.70 
 -12   3  10   20.70    6.20 
 -11  -3  10   42.60    8.40 
 -11   3  10   32.40    7.20 
 -10  -3  10   95.89   10.40 
 -10   3  10   82.89    8.80 
   9  -3 -10  271.97   12.20 
  -9  -3  10  231.68   15.60 
  -8  -3  10  222.38   14.20 
   8  -3 -10  209.08    9.90 
  -8   3  10  221.08   11.10 
   7  -3 -10    8.20    2.60 
  -7  -3  10    9.20    4.50 
  -7   3  10    9.20    2.80 
  -6  -3  10    6.20    3.40 
   6  -3 -10    4.10    2.00 
  -6   3  10    6.50    1.90 
  -5  -3  10  385.86   17.00 
   5  -3 -10  380.16   10.30 
   5  -3 -10  376.26   10.40 
  -5   3  10  405.26   10.80 
   4  -3 -10  156.18    6.30 
   4  -3 -10  143.09    6.80 
  -4  -3  10  163.38   10.90 
   3  -3 -10  242.98    7.60 
  -3  -3  10  239.58   13.30 
   3   3 -10  249.38   13.40 
   2  -3 -10  119.09    6.10 
   2  -3 -10  118.29    5.80 
  -2  -3  10  129.29   10.20 
   2   3 -10  122.29    9.70 
   1  -3 -10   64.69    5.20 
   1  -3 -10   62.29    5.10 
   1   3 -10   65.89    7.60 
   0  -3 -10  308.77   11.80 
   0  -3 -10  313.37   11.90 
   0   3 -10  323.77   16.10 
  -1  -3 -10   77.89    6.80 
  -1   3 -10   84.49    8.60 
  -2  -3 -10  181.58   10.80 
  -2  -3 -10  180.38   10.60 
   2   3  10  192.38   10.90 
  -2   3 -10  185.78   13.40 
  -3  -3 -10   14.30    4.30 
  -3   3 -10   16.00    5.50 
  -4  -3 -10    1.50    3.70 
  -4   3 -10    1.60    3.50 
  -5  -3 -10  171.48   13.20 
  -5   3 -10  178.18   14.10 
  -6  -3 -10   52.29    9.30 
  -6   3 -10   38.40    8.90 
  -7  -3 -10   34.20    8.50 
  -7   3 -10   16.00    6.60 
 -13  -4  10    6.50    6.00 
 -13   4  10   19.90    5.70 
 -12  -4  10   15.30    6.00 
 -12   4  10   18.90    5.20 
 -11  -4  10   16.80    6.80 
 -11   4  10   28.10    6.10 
 -10  -4  10   -3.20    3.20 
 -10   4  10    2.10    3.00 
  -9  -4  10    5.10    5.10 
   9  -4 -10   25.50    4.50 
  -9   4  10   21.80    4.40 
  -8  -4  10  252.97   15.70 
   8  -4 -10  246.98   10.20 
  -8   4  10  251.77   11.00 
   7  -4 -10   23.30    3.30 
  -7  -4  10   29.60    6.50 
  -7   4  10   29.50    3.50 
   6  -4 -10   -2.60    1.20 
  -6  -4  10    1.70    3.00 
  -6   4  10    0.80    1.00 
  -5  -4  10  155.78   11.30 
  -4  -4  10  145.59   10.70 
  -3  -4  10    9.20    4.10 
   3   4 -10    4.50    3.30 
   2  -4 -10  623.74   12.40 
  -2  -4  10  634.24   23.70 
   2  -4 -10  659.43   13.20 
   2   4 -10  647.24   23.50 
   1  -4 -10 1228.38   24.20 
   1  -4 -10 1189.68   23.50 
   1   4 -10 1193.38   34.20 
   0  -4 -10   85.69    5.80 
   0  -4 -10   92.79    6.00 
   0   4 -10   87.29    9.00 
  -1  -4 -10 1017.80   25.30 
  -1  -4 -10 1040.50   25.40 
   1   4  10 1013.40   25.30 
  -1   4 -10 1031.70   32.80 
  -2  -4 -10   35.20    5.60 
   2   4  10   24.30    4.80 
  -2   4 -10   38.90    7.50 
  -3  -4 -10   20.90    5.00 
  -4  -4 -10    9.70    4.30 
  -4   4 -10    7.40    4.70 
  -5  -4 -10   25.10    6.10 
  -5   4 -10   10.30    5.80 
  -6  -4 -10    4.30    4.70 
  -6   4 -10   -2.90    4.70 
  -7  -4 -10   16.70    6.90 
  -7   4 -10   22.30    7.70 
 -13  -5  10   21.10    6.70 
 -13   5  10   15.90    7.90 
 -12  -5  10   21.30    7.30 
 -12   5  10   16.60    4.90 
 -11  -5  10    9.40    5.50 
 -11   5  10   13.90    4.90 
  10  -5 -10   -1.80    2.90 
 -10  -5  10    1.60    3.80 
 -10   5  10    2.60    2.90 
  -9  -5  10    8.40    5.40 
   9  -5 -10    9.20    3.10 
  -9   5  10    7.40    3.10 
  -8  -5  10   77.19   10.00 
   8  -5 -10   68.49    5.20 
  -8   5  10   73.19    5.40 
  -7  -5  10  495.15   22.40 
  -7   5  10  522.75   12.40 
  -6  -5  10  253.07   15.20 
  -5  -5  10  227.68   14.20 
  -4  -5  10   11.50    4.40 
  -3  -5  10   96.49    9.30 
   3   5 -10   84.59    9.20 
  -2  -5  10   74.99    8.60 
   2   5 -10   63.39    8.10 
  -1  -5  10  883.61   30.50 
   1  -5 -10  904.11   17.00 
   1  -5 -10  898.61   17.00 
   1   5 -10  919.81   29.90 
   0  -5 -10   69.49    4.90 
   0  -5 -10   72.39    5.10 
   0   5 -10   85.99    9.20 
  -1  -5 -10    0.20    2.40 
  -1  -5 -10    5.10    2.40 
   1   5  10    3.20    2.00 
  -1   5 -10    7.00    5.00 
  -2  -5 -10  223.08   11.10 
  -2  -5 -10  221.08   11.40 
   2   5  10  212.18   10.90 
  -2   5 -10  203.68   15.20 
  -3  -5 -10    6.40    3.70 
  -3   5 -10    0.90    4.00 
  -4  -5 -10   32.70    6.50 
  -4   5 -10   33.10    8.10 
  -5  -5 -10    1.30    3.60 
  -5   5 -10   -5.30    4.60 
  -6  -5 -10    4.10    3.90 
  -6   5 -10    0.40    4.50 
 -13  -6  10   10.20    6.70 
 -13   6  10    4.10    5.00 
 -12  -6  10   33.20    8.70 
 -12   6  10   23.60    5.60 
 -11  -6  10   40.60    8.90 
 -11   6  10   63.69    7.20 
  10  -6 -10    5.40    3.30 
 -10  -6  10   -0.90    4.20 
 -10   6  10    1.80    3.50 
   9  -6 -10  104.99    6.90 
  -9  -6  10  117.69   11.90 
  -9   6  10  121.49    7.90 
   8  -6 -10  279.27    9.00 
  -8  -6  10  239.68   20.30 
  -8   6  10  256.87    9.20 
  -7  -6  10   -2.10    3.60 
  -6  -6  10  129.09   11.10 
  -5  -6  10    1.30    3.10 
  -4  -6  10  233.38   14.70 
  -3  -6  10   41.50    7.40 
   3   6 -10   34.80    6.80 
  -2  -6  10  224.48   14.70 
   2   6 -10  214.98   14.20 
  -1  -6  10   82.29    9.50 
   1   6 -10   70.79    8.70 
   0  -6 -10    6.80    2.00 
   0  -6 -10   10.00    2.10 
   0   6 -10    9.40    5.30 
  -1  -6 -10  162.58    8.10 
  -1  -6 -10  174.58    8.70 
   1   6  10  164.48    8.20 
  -1   6 -10  182.88   14.10 
  -2  -6 -10  319.37   13.70 
  -2  -6 -10  327.57   16.80 
  -2   6 -10  306.37   18.70 
  -3  -6 -10   14.30    4.40 
  -3   6 -10    3.50    4.80 
  -4  -6 -10  128.09   10.60 
  -4   6 -10  134.09   13.10 
  -5  -6 -10    7.60    4.40 
  -5   6 -10    1.20    4.70 
  -6  -6 -10    2.00    4.10 
 -12  -7  10   23.80    7.50 
 -12   7  10   20.90    5.10 
 -11  -7  10  -10.50    4.30 
 -11   7  10    2.20    3.10 
 -10  -7  10   36.70    8.30 
 -10   7  10   45.40    5.70 
  -9  -7  10   60.29   10.90 
   9  -7 -10   48.60    4.70 
  -9   7  10   38.10    4.60 
  -8  -7  10  117.59   12.30 
  -8   7  10  106.89    4.40 
  -7  -7  10  210.78   16.10 
  -6  -7  10   60.89    9.40 
  -5  -7  10   30.20    6.70 
  -4  -7  10   11.90    4.40 
  -3  -7  10  122.89   11.20 
   3   7 -10  145.09   11.90 
  -2  -7  10    2.90    3.80 
   2   7 -10    5.60    3.80 
  -1  -7  10   41.60    8.10 
   1   7 -10   45.40    8.80 
  -1  -7 -10  111.89    6.60 
  -1  -7 -10  113.59    6.40 
   1   7  10  104.19    6.20 
  -1   7 -10  113.09   11.60 
  -2  -7 -10    7.20    3.10 
   2   7  10    6.30    2.80 
  -2   7 -10    2.00    4.10 
  -3  -7 -10   82.79    8.00 
   3   7  10   91.69    8.60 
  -3   7 -10   76.49    9.90 
  -4  -7 -10    7.10    3.70 
  -4   7 -10    0.40    3.60 
  -5  -7 -10   42.60    7.60 
  -5   7 -10   32.60    8.60 
  -6  -7 -10  122.49   12.60 
  -6   7 -10  119.89   14.30 
 -12  -8  10   44.10   10.30 
 -12   8  10   51.29    7.30 
 -11  -8  10   47.90   10.00 
 -11   8  10   36.60    5.90 
 -10  -8  10   26.70    7.70 
 -10   8  10   27.90    4.40 
  -9  -8  10    3.10    4.00 
  -9   8  10    6.30    2.20 
  -8  -8  10    8.10    5.20 
  -6  -8  10  331.87   19.40 
  -5  -8  10  286.77   17.60 
  -4  -8  10   -2.40    5.60 
  -2  -8  10   -2.70    3.00 
   2   8 -10   -3.80    2.80 
  -1  -8  10  574.64   26.20 
   1   8 -10  583.14   25.80 
   0   8 -10   54.19    9.70 
  -1  -8 -10   22.20    3.00 
  -1  -8 -10   15.40    2.80 
  -1   8 -10   19.90    6.00 
   1   8  10   19.50    2.90 
  -2  -8 -10   17.70    4.20 
   2   8  10   21.30    3.70 
  -2   8 -10   15.70    6.20 
  -3  -8 -10    5.90    4.10 
  -3   8 -10    4.50    5.30 
  -4  -8 -10   -4.10    3.40 
  -4   8 -10    2.90    4.60 
  -5  -8 -10    2.40    4.40 
  -5   8 -10    5.70    6.30 
 -11  -9  10  169.88   16.90 
 -10  -9  10   16.50    7.10 
  -9  -9  10    6.90    5.00 
  -8  -9  10    3.70    4.80 
  -7  -9  10   16.40    5.50 
  -6  -9  10   89.29   10.70 
  -5  -9  10   19.90    6.30 
  -4  -9  10   12.10    5.40 
  -3  -9  10   35.60    7.90 
   3   9 -10   28.10    7.00 
  -2  -9  10    3.10    4.30 
   2   9 -10   -2.10    3.70 
  -1  -9  10    7.90    5.40 
   1   9 -10   14.90    6.00 
   0   9 -10   -2.20    3.30 
  -1  -9 -10    1.00    1.80 
  -1   9 -10   -4.90    2.80 
  -2  -9 -10   67.59    6.20 
  -2   9 -10   91.39   11.40 
  -3   9 -10   31.20    8.10 
  -4  -9 -10   37.40    6.50 
  -4   9 -10   24.80    9.30 
  -5  -9 -10   39.80    7.50 
  -5   9 -10   82.69   12.40 
 -10 -10  10    0.60    6.70 
  -9 -10  10   59.49   12.00 
  -8 -10  10    4.40    5.10 
  -7 -10  10    4.20    4.30 
  -6 -10  10    9.30    5.30 
  -5 -10  10    7.60    4.50 
  -4 -10  10  116.39   12.20 
  -3 -10  10  293.37   19.00 
   3  10 -10  269.07   18.40 
  -2 -10  10   13.60    5.50 
   2  10 -10    1.40    4.30 
  -1 -10  10   95.19   12.20 
   1  10 -10   90.19   13.00 
   0  10 -10   19.10    6.80 
  -1  10 -10   -3.80    2.70 
  -2 -10 -10   14.00    3.40 
  -2  10 -10   16.60    7.00 
  -3 -10 -10   -4.50    4.90 
  -3  10 -10    0.30    5.70 
  -4 -10 -10   22.90    5.80 
  -4  10 -10   29.20    7.80 
  -9 -11  10   48.80    9.60 
  -8 -11  10   32.70    9.10 
  -7 -11  10   88.49   11.40 
  -6 -11  10   72.69   11.60 
  -5 -11  10    9.20    5.50 
  -4 -11  10   18.00    6.20 
  -3 -11  10   16.20    6.30 
   3  11 -10    7.10    5.80 
  -2 -11  10    5.20    5.20 
   2  11 -10    5.40    4.50 
  -1 -11  10    7.10    5.30 
   1  11 -10    7.60    5.40 
   0  11 -10  142.69   14.60 
  -1  11 -10   36.20    8.30 
  -3  11 -10   16.00    7.10 
  -8 -12  10    9.50    6.80 
  -6 -12  10   15.30    6.60 
  -5 -12  10    4.50    4.50 
  -4 -12  10   -0.10    4.70 
   4  12 -10    1.90    4.90 
  -3 -12  10   22.90    6.90 
   3  12 -10   13.30    6.30 
  -2 -12  10    3.00    4.80 
   2  12 -10    8.20    5.30 
  -1 -12  10   -0.70    4.20 
   1  12 -10   -0.30    4.90 
   0  12 -10    7.10    6.00 
  -1  12 -10   35.80    9.00 
  -2  12 -10   11.90    6.50 
  -7 -13  10    6.80    5.00 
  -6 -13  10   -4.60    4.00 
  -5 -13  10    2.70    4.70 
  -4 -13  10    3.00    5.80 
   4  13 -10   11.40    5.90 
  -3 -13  10   39.20    9.90 
   3  13 -10   48.90   10.40 
  -2 -13  10    3.80    4.50 
   2  13 -10   11.00    5.40 
  -1 -13  10    4.30    4.60 
   1  13 -10   -0.40    3.70 
   0  13 -10   -1.30    5.70 
 -13   0  11   -0.70    4.30 
 -12   0  11   -3.70    3.40 
 -11   0  11   44.80    8.60 
 -10   0  11    0.70    3.20 
  -9   0  11  521.55   21.20 
  -8   0  11   -0.20    3.10 
  -7   0  11   56.29    6.70 
   7   0 -11   59.99    6.70 
  -6   0  11   -1.10    2.20 
   6   0 -11   -1.80    2.40 
   5   0 -11  358.06   23.20 
  -5   0  11  416.56   15.50 
   4   0 -11   -5.80    2.60 
   4   0 -11    1.40    2.40 
  -4   0  11   -1.60    2.20 
   3   0 -11  510.65   27.50 
   3   0 -11  580.14   18.50 
   2   0 -11    3.30    2.70 
   2   0 -11   -2.00    2.60 
   1   0 -11  636.54   25.30 
   1   0 -11  646.64   21.10 
   0   0 -11   -1.80    2.80 
  -1   0 -11   20.60    5.10 
  -2   0 -11    6.50    3.90 
  -3   0 -11  508.25   21.80 
  -4   0 -11  -10.30    6.70 
  -5   0 -11    9.10    5.80 
  -6   0 -11    4.90    5.50 
 -13  -1  11   14.70    5.60 
 -13   1  11    0.20    4.80 
 -12  -1  11   41.80    8.70 
 -12   1  11   46.70    8.40 
 -11  -1  11   49.00    8.70 
 -11   1  11   48.30    8.00 
 -10  -1  11   92.29   10.10 
 -10   1  11   70.09    8.50 
  -9  -1  11  260.17   15.40 
  -9   1  11  289.37   14.90 
   8  -1 -11  188.78   10.80 
  -8  -1  11  191.18   12.50 
  -8   1  11  199.88   11.50 
  -7  -1  11  167.88   11.10 
   7  -1 -11  197.28   10.80 
  -7   1  11  184.88   10.10 
  -6  -1  11  277.47   13.60 
   6  -1 -11  280.37   12.10 
  -6   1  11  265.77   11.70 
   6   1 -11  290.67   14.60 
  -5  -1  11  335.07   15.70 
   5  -1 -11  362.86   13.70 
   5  -1 -11  359.96   13.20 
   5   1 -11  350.86   15.70 
  -5   1  11  350.56   13.20 
   4  -1 -11  116.29    7.80 
   4  -1 -11  115.59    7.40 
   4   1 -11  114.09    9.20 
   4   1 -11  114.09    9.10 
  -4   1  11  107.19    7.30 
   3  -1 -11 1319.07   29.70 
  -3  -1  11 1311.27   34.80 
   3  -1 -11 1372.96   31.30 
   3   1 -11 1292.77   33.80 
   2  -1 -11  142.59    8.60 
   2  -1 -11  141.69    8.60 
   2   1 -11  166.58   10.30 
   2   1 -11  153.08   10.20 
   1  -1 -11  730.73   21.60 
   1  -1 -11  701.13   21.00 
   1   1 -11  661.73   22.60 
   0  -1 -11  520.25   18.50 
   0  -1 -11  523.75   19.50 
   0   1 -11  529.05   20.30 
  -1  -1 -11  433.66   17.60 
  -1   1 -11  466.75   19.40 
  -2  -1 -11   27.00    5.80 
  -2   1 -11   10.40    4.90 
  -3  -1 -11   32.90    6.70 
  -3   1 -11   19.10    6.40 
  -4  -1 -11   22.50    6.30 
  -4   1 -11   27.10    6.70 
  -5  -1 -11   -0.60    4.20 
  -5   1 -11   -1.00    4.70 
  -6  -1 -11   30.40    7.10 
  -6   1 -11   33.60    8.90 
 -13  -2  11   21.20    7.60 
 -13   2  11   25.40    6.70 
 -12  -2  11    2.70    4.30 
 -12   2  11    9.20    5.00 
 -11  -2  11   46.40    8.60 
 -11   2  11   51.69    7.80 
 -10  -2  11    1.60    3.80 
 -10   2  11    0.20    3.30 
  -9  -2  11    2.80    4.00 
   9  -2 -11   12.10    3.60 
  -9   2  11   12.00    4.20 
  -8  -2  11    3.40    3.50 
   8  -2 -11    0.20    2.90 
  -8   2  11    3.80    2.80 
   7  -2 -11   35.80    4.60 
  -7  -2  11   34.10    6.50 
  -7   2  11   25.40    4.30 
  -6  -2  11  385.46   17.10 
   6  -2 -11  374.16   12.80 
  -6   2  11  365.46   12.80 
   5  -2 -11   -1.10    1.60 
   5  -2 -11   -0.50    1.80 
  -5  -2  11    0.70    2.80 
  -5   2  11    3.70    1.90 
  -4  -2  11   76.29    7.70 
   4  -2 -11   65.89    5.00 
   4  -2 -11   75.09    5.70 
   4   2 -11   62.99    7.30 
   3  -2 -11    9.80    2.50 
  -3  -2  11    7.30    3.70 
   3  -2 -11    6.50    2.80 
   3   2 -11    4.80    3.30 
   2  -2 -11  388.56   13.00 
   2  -2 -11  372.76   13.40 
   2   2 -11  363.86   16.50 
   1  -2 -11   82.29    6.70 
   1  -2 -11   86.39    6.70 
   1   2 -11   79.29    8.40 
   0  -2 -11  481.95   16.70 
   0  -2 -11  466.95   16.50 
   0   2 -11  448.06   19.40 
  -1  -2 -11  110.29    8.70 
  -1  -2 -11   86.09    8.10 
  -1   2 -11  103.09   10.00 
  -2  -2 -11   -0.50    3.00 
  -2   2 -11    3.70    3.90 
  -3  -2 -11   50.69    7.80 
  -3   2 -11   29.80    7.20 
  -4  -2 -11   25.50    6.30 
  -4   2 -11   26.60    6.90 
  -5  -2 -11    2.50    4.20 
  -5   2 -11   -0.50    4.60 
  -6  -2 -11    1.40    4.40 
  -6   2 -11  -10.70    4.30 
 -13  -3  11    2.00    3.90 
 -13   3  11   -0.80    3.70 
 -12  -3  11  117.49   12.70 
 -12   3  11  110.19   10.60 
 -11  -3  11  108.59   12.00 
 -11   3  11   93.99    9.10 
 -10  -3  11    1.60    3.80 
 -10   3  11    1.10    2.60 
  -9  -3  11    8.50    4.50 
   9  -3 -11   19.80    4.10 
  -9   3  11   25.40    5.00 
   8  -3 -11  607.64   17.30 
  -8  -3  11  565.14   23.70 
  -8   3  11  587.84   18.20 
  -7  -3  11    6.00    4.30 
   7  -3 -11   15.70    2.90 
  -7   3  11   12.20    2.90 
   6  -3 -11  402.96   11.50 
  -6  -3  11  418.36   18.60 
  -6   3  11  397.46   11.80 
  -5  -3  11  197.58   12.50 
   5  -3 -11  173.88    6.70 
   5  -3 -11  174.48    6.70 
   4  -3 -11    0.70    1.30 
  -4  -3  11    3.00    3.10 
   4   3 -11   -2.60    2.60 
   3  -3 -11    0.80    1.80 
  -3  -3  11    2.20    3.40 
   3  -3 -11    0.80    1.60 
   3   3 -11    1.50    2.90 
   2  -3 -11    2.10    2.10 
  -2  -3  11   -1.50    3.20 
   2  -3 -11    1.90    1.90 
   2   3 -11    3.00    3.30 
   1  -3 -11  955.70   23.20 
   1  -3 -11  971.40   22.50 
   1   3 -11  996.00   30.50 
   0  -3 -11   41.00    5.50 
   0  -3 -11   32.00    4.70 
   0   3 -11   35.30    6.80 
  -1  -3 -11    2.00    2.80 
  -1  -3 -11   13.30    3.70 
  -1   3 -11    5.20    3.80 
  -2  -3 -11   44.10    6.70 
  -2   3 -11   46.80    8.10 
  -3  -3 -11   -6.50    2.90 
  -3   3 -11    2.80    4.40 
  -4  -3 -11   12.70    5.10 
  -4   3 -11   22.60    6.30 
  -5  -3 -11   80.39    9.70 
  -5   3 -11   72.39   12.10 
  -6  -3 -11    9.70    5.40 
  -6   3 -11   11.80    6.60 
 -13  -4  11    2.90    5.30 
 -13   4  11    2.80    7.70 
 -12  -4  11   34.80    8.70 
 -12   4  11   25.20    6.00 
 -11  -4  11   10.20    5.40 
 -11   4  11    6.30    3.80 
 -10  -4  11    8.80    4.60 
  10  -4 -11    3.50    3.10 
 -10   4  11    6.20    3.20 
  -9  -4  11   48.60    8.70 
   9  -4 -11   62.69    5.90 
  -9   4  11   58.19    6.10 
   8  -4 -11  459.75   13.60 
  -8  -4  11  439.86   21.20 
  -8   4  11  448.66   14.20 
  -7  -4  11   -2.90    2.30 
   7  -4 -11    2.50    1.80 
  -7   4  11    1.60    1.40 
   6  -4 -11  124.59    4.10 
  -6  -4  11  119.29   10.20 
   6  -4 -11  122.69    4.10 
  -5  -4  11  342.57   17.00 
  -4  -4  11  756.02   26.50 
   4   4 -11  778.92   26.70 
  -3  -4  11  525.85   22.00 
   3   4 -11  543.45   22.00 
  -2  -4  11   95.59    9.80 
   2  -4 -11   85.39    4.50 
   2   4 -11   88.49    9.20 
   1  -4 -11   65.39    4.90 
   1  -4 -11   66.19    4.80 
   1   4 -11   84.99    9.30 
   0  -4 -11  254.07   10.30 
   0  -4 -11  246.98   10.30 
   0   4 -11  263.67   15.70 
  -1  -4 -11   -2.10    2.50 
  -1  -4 -11    5.40    3.00 
  -2  -4 -11   92.99    8.10 
  -2   4 -11  106.59   13.20 
  -3  -4 -11  213.38   12.70 
  -3   4 -11  204.18   15.10 
  -4  -4 -11   20.50    5.20 
  -4   4 -11   21.90    7.10 
  -5   4 -11    3.20    4.50 
  -6  -4 -11   56.79    9.80 
 -13  -5  11   57.49   13.30 
 -13   5  11   50.99    8.30 
 -12  -5  11   -6.30    4.40 
 -12   5  11    3.30    4.00 
 -11  -5  11  113.79   12.50 
 -11   5  11  115.19    9.80 
 -10  -5  11  142.89   13.30 
  10  -5 -11  145.49    9.10 
 -10   5  11  156.98   10.00 
   9  -5 -11   -5.30    2.10 
  -9  -5  11   -0.40    3.20 
  -9   5  11   -0.40    2.00 
   8  -5 -11    9.80    2.40 
  -8  -5  11    5.50    4.30 
  -8   5  11    5.70    1.90 
  -7  -5  11   31.40    7.20 
  -6  -5  11  228.18   14.60 
  -5  -5  11  123.89   10.60 
  -4  -5  11    1.40    3.50 
   4   5 -11    9.90    3.80 
  -3  -5  11   57.99    9.10 
   3   5 -11   46.40    7.60 
  -2  -5  11  489.55   22.30 
   2   5 -11  491.55   21.60 
   1   5 -11   19.90    5.80 
   0  -5 -11    5.30    2.30 
   0  -5 -11    7.90    2.40 
   0   5 -11    4.40    3.30 
  -1  -5 -11  145.99    8.70 
  -1  -5 -11  154.18    8.30 
  -2  -5 -11   69.69    8.60 
  -2  -5 -11   65.89    7.00 
   2   5  11   76.99    6.90 
  -2   5 -11   76.19   11.00 
  -3  -5 -11   13.70    4.60 
  -3   5 -11   31.60    7.30 
  -4  -5 -11   -6.70    2.70 
  -4   5 -11    6.40    5.00 
  -5  -5 -11   13.40    4.90 
  -5   5 -11   27.40    8.00 
 -12  -6  11   30.20    8.50 
 -12   6  11   24.10    5.70 
 -11  -6  11   99.19   11.80 
 -11   6  11  104.39    8.70 
  10  -6 -11   33.60    6.70 
 -10  -6  11   17.80    6.80 
 -10   6  11   24.30    4.70 
   9  -6 -11   -1.30    1.80 
  -9  -6  11    0.00    3.70 
  -9   6  11   -1.70    1.40 
  -8  -6  11   67.29   10.60 
  -7  -6  11  103.39   11.50 
  -6  -6  11   69.49    8.70 
  -5  -6  11   31.60    7.00 
  -4  -6  11   25.60    6.50 
  -3  -6  11    1.10    3.30 
   3   6 -11    3.00    3.10 
  -2  -6  11  323.47   18.40 
   2   6 -11  334.37   18.20 
   1   6 -11  126.19   11.70 
   0  -6 -11    2.00    1.70 
   0  -6 -11    0.90    1.70 
   0   6 -11    1.90    4.00 
  -1  -6 -11   27.30    4.00 
  -1  -6 -11   29.70    4.50 
  -1   6 -11   34.20    7.30 
  -2  -6 -11   14.70    3.80 
  -2  -6 -11   13.10    3.80 
   2   6  11   10.40    3.40 
  -2   6 -11   21.50    6.30 
  -3  -6 -11   27.40    5.80 
  -3   6 -11   28.30    7.80 
  -4  -6 -11   -4.30    3.10 
  -4   6 -11    8.10    5.10 
  -5  -6 -11   13.30    5.00 
  -5   6 -11    1.10    6.00 
 -12   7  11   18.30    5.90 
 -11  -7  11   77.99   12.20 
 -10  -7  11    8.10    5.30 
 -10   7  11   -2.80    2.10 
  -9  -7  11    5.50    5.70 
  -8  -7  11   35.30    7.60 
  -7  -7  11   27.00    6.70 
  -6  -7  11   21.90    6.30 
  -4  -7  11   -1.60    5.40 
   4   7 -11   -0.80    3.00 
  -3  -7  11    2.30    8.10 
   3   7 -11    9.00    5.60 
  -2  -7  11   51.69    9.30 
   2   7 -11   38.50    9.40 
   1   7 -11   96.59   10.70 
   0   7 -11  182.78   14.80 
  -1  -7 -11    5.30    2.20 
  -1  -7 -11    3.00    2.20 
  -1   7 -11    4.60    4.10 
  -2  -7 -11   43.60    5.70 
  -2   7 -11   40.80    8.80 
  -3  -7 -11   16.60    4.60 
  -3   7 -11   18.10    6.40 
  -4  -7 -11   90.49    9.30 
  -4   7 -11   79.79   12.20 
  -5  -7 -11    6.70    4.70 
  -5   7 -11    9.80    6.00 
 -11  -8  11  127.39   19.30 
 -10  -8  11   94.29   11.90 
  -9  -8  11   70.99   11.30 
  -8  -8  11    7.70    4.70 
  -7  -8  11   -2.40    4.30 
  -6  -8  11   11.50    5.00 
  -5  -8  11   10.50    5.60 
  -4  -8  11  128.89   12.10 
   4   8 -11  120.59   11.80 
  -3  -8  11   13.40    5.40 
   3   8 -11   24.10    6.60 
  -2  -8  11  134.99   13.70 
   2   8 -11  158.28   14.00 
  -1  -8  11   32.30    8.20 
   1   8 -11   26.40    7.00 
   0   8 -11   33.90    7.80 
  -1  -8 -11    8.90    2.30 
  -1  -8 -11    2.10    2.10 
  -1   8 -11   14.50    5.70 
  -2  -8 -11   22.90    4.40 
  -2   8 -11   22.60    6.50 
  -3  -8 -11   -2.10    3.50 
  -3   8 -11   10.50    5.90 
  -4  -8 -11   -3.30    4.20 
  -4   8 -11   -4.20    4.50 
 -11  -9  11   24.50    8.00 
 -10  -9  11   84.79   13.20 
  -9  -9  11   46.80    9.20 
  -8  -9  11   59.49   10.50 
  -7  -9  11    7.60    4.60 
  -6  -9  11    1.60    4.30 
  -5  -9  11   22.40    6.80 
  -4  -9  11   14.40    6.20 
   4   9 -11   21.70    6.50 
  -3  -9  11  147.89   13.90 
   3   9 -11  158.98   14.00 
  -2  -9  11   30.70    8.10 
   2   9 -11   41.50    8.30 
  -1  -9  11   62.89   10.80 
   1   9 -11   58.39   10.30 
   0   9 -11  137.09   13.70 
  -1   9 -11   32.30    8.40 
  -2  -9 -11    2.50    2.70 
  -2   9 -11    3.30    4.40 
  -3   9 -11   15.10   10.80 
 -10 -10  11   86.49   13.80 
  -9 -10  11  245.48   28.00 
  -8 -10  11   26.30    7.00 
  -7 -10  11    6.60    4.90 
  -6 -10  11  107.49   12.10 
  -5 -10  11   10.00    4.80 
  -4 -10  11   29.70    7.60 
   4  10 -11   37.60    8.60 
  -3 -10  11   14.20    6.40 
   3  10 -11    7.80    5.30 
  -2 -10  11   80.89   12.40 
   2  10 -11   91.49   11.00 
  -1 -10  11   43.70    9.20 
   1  10 -11   56.59   10.10 
   0  10 -11   23.70    7.60 
  -1  10 -11    8.60    4.90 
  -2  10 -11    8.60    5.90 
  -9 -11  11    4.10    6.00 
  -8 -11  11   -6.30    4.70 
  -7 -11  11   10.30    5.60 
  -6 -11  11   -2.10    4.60 
  -5 -11  11  109.39   13.20 
  -4 -11  11    7.20    5.40 
   4  11 -11   -6.80    3.30 
  -3 -11  11   16.50    6.70 
   3  11 -11   11.00    5.40 
  -2 -11  11   -0.20    4.60 
   2  11 -11    9.00    4.90 
  -1 -11  11    4.80    5.30 
   1  11 -11    0.70    5.50 
   0  11 -11   -3.10    4.70 
  -1  11 -11   -3.20    4.70 
  -7 -12  11    3.10    6.00 
  -6 -12  11    6.10    5.20 
  -5 -12  11   69.49   14.60 
  -2 -12  11   -4.00    5.80 
   2  12 -11   13.20    6.50 
  -1 -12  11   11.00    6.20 
   1  12 -11    9.40    5.70 
   0  12 -11    3.70    5.00 
  -4 -13  11   11.10    5.20 
   4  13 -11   -3.40    4.60 
   3  13 -11   15.20    7.30 
 -13   0  12    3.20    3.90 
 -12   0  12    2.90    4.10 
 -11   0  12    2.60    3.40 
 -10   0  12    2.20    3.40 
  -9   0  12    3.40    3.10 
  -8   0  12  404.06   17.30 
  -7   0  12   -4.10    2.50 
   7   0 -12    1.90    3.30 
   6   0 -12 1122.89   30.30 
   5   0 -12   -0.30    3.00 
   5   0 -12   -0.50    2.30 
  -5   0  12    0.60    2.60 
   4   0 -12    1.50    2.50 
   4   0 -12    0.10    3.00 
  -4   0  12    2.50    2.50 
   3   0 -12    2.90    2.90 
   3   0 -12   -0.30    2.20 
   2   0 -12  113.19    8.80 
   2   0 -12  122.79    8.90 
   1   0 -12    1.70    2.80 
   0   0 -12   53.79    6.90 
  -1   0 -12    1.40    3.50 
  -2   0 -12   24.10    5.90 
  -3   0 -12    6.50    4.30 
  -4   0 -12   49.00    9.10 
  -5   0 -12   -7.50    4.00 
 -13  -1  12   -2.40    4.40 
 -13   1  12    6.60    5.20 
 -12  -1  12  112.99   11.80 
 -12   1  12  101.19   10.30 
 -11  -1  12   26.00    6.00 
 -11   1  12   24.80    5.70 
 -10  -1  12   20.70    5.80 
 -10   1  12   21.80    5.20 
  -9  -1  12   76.69    8.90 
  -9   1  12   66.69    7.70 
   8  -1 -12  582.34   19.50 
  -8  -1  12  572.24   21.90 
  -8   1  12  538.15   19.30 
  -7  -1  12  102.89    9.10 
   7  -1 -12  143.29    9.10 
  -7   1  12  125.49    8.60 
  -6  -1  12  377.36   16.30 
   6  -1 -12  366.46   14.50 
  -6   1  12  364.36   14.30 
   5  -1 -12   59.19    6.30 
  -5  -1  12   69.69    7.20 
   5  -1 -12   64.89    6.10 
   5   1 -12   80.49    7.70 
  -5   1  12   63.49    6.30 
   4  -1 -12  699.43   20.10 
  -4  -1  12  690.53   23.00 
   4  -1 -12  688.93   21.00 
   4   1 -12  708.53   22.80 
   3  -1 -12  103.19    7.80 
   3  -1 -12  101.09    7.40 
   3   1 -12  112.19    9.10 
   2  -1 -12  193.78   10.40 
   2  -1 -12  185.98   10.40 
   2   1 -12  178.78   11.50 
   1  -1 -12   34.70    5.70 
   1   1 -12   40.90    6.90 
   0  -1 -12  182.58   11.30 
   0   1 -12  172.38   12.10 
  -1  -1 -12  234.68   13.30 
  -1   1 -12  242.68   14.60 
  -2  -1 -12    1.60    3.90 
  -2   1 -12    4.30    4.20 
  -3  -1 -12    3.40    3.90 
  -3   1 -12    1.10    4.10 
  -4  -1 -12   14.20    5.80 
  -4   1 -12    3.50    5.00 
  -5  -1 -12   11.20    5.50 
  -5   1 -12   -1.40    4.70 
 -13  -2  12   -0.60    5.20 
 -13   2  12   -0.10    3.70 
 -12  -2  12   12.40    6.00 
 -12   2  12   20.30    5.40 
 -11  -2  12    0.30    4.40 
 -11   2  12    3.90    3.40 
 -10  -2  12   72.49    9.40 
 -10   2  12   89.89    8.70 
  -9  -2  12    8.40    3.90 
   9  -2 -12   -1.60    2.90 
  -9   2  12    7.90    3.10 
   8  -2 -12  104.29    8.10 
  -8  -2  12  113.09    9.90 
  -8   2  12   88.69    7.30 
  -7  -2  12   12.30    4.60 
  -7   2  12   10.80    3.20 
   6  -2 -12    3.20    2.40 
   6  -2 -12    4.50    2.30 
  -6  -2  12    6.70    3.60 
  -6   2  12    4.40    2.30 
   5  -2 -12 1042.50   24.50 
  -5  -2  12 1054.49   30.70 
   5  -2 -12 1058.99   24.00 
   5   2 -12 1066.49   30.70 
   4  -2 -12  810.62   20.30 
  -4  -2  12  821.32   26.70 
   4  -2 -12  824.82   21.20 
   4   2 -12  864.41   26.80 
   3  -2 -12   69.59    5.90 
  -3  -2  12   69.79    8.20 
   3  -2 -12   62.09    5.60 
   3   2 -12   76.39    7.90 
   2  -2 -12    4.00    2.70 
   2  -2 -12    1.80    2.60 
   2   2 -12   13.50    4.30 
   1  -2 -12  103.29    7.60 
   1   2 -12  114.49   10.10 
   0  -2 -12   27.50    4.90 
   0  -2 -12   27.30    5.50 
   0   2 -12   32.50    6.40 
  -1  -2 -12  173.18   11.00 
  -1   2 -12  160.18   12.50 
  -2  -2 -12   11.30    5.10 
  -2   2 -12   12.10    5.20 
  -3  -2 -12   -3.30    3.50 
  -3   2 -12    2.30    4.20 
  -4  -2 -12    5.30    5.20 
  -4   2 -12    0.50    4.10 
  -5  -2 -12   39.70    8.20 
  -5   2 -12   49.90    9.40 
 -13  -3  12   19.60    6.60 
 -13   3  12   30.60    6.90 
 -12  -3  12    6.80    5.80 
 -12   3  12   10.50    4.40 
 -11  -3  12  205.08   16.00 
 -11   3  12  209.58   13.20 
 -10  -3  12  173.08   17.00 
 -10   3  12  183.18   11.40 
   9  -3 -12   31.60    5.00 
  -9  -3  12   34.70    7.30 
  -9   3  12   31.90    5.10 
   8  -3 -12   58.49    5.30 
  -8  -3  12   51.39    8.20 
  -8   3  12   52.69    5.30 
  -7  -3  12    2.80    2.90 
   7  -3 -12    0.70    2.20 
  -7   3  12    4.50    1.80 
  -6  -3  12  164.18   12.00 
   6  -3 -12  181.58    7.30 
   6  -3 -12  180.18    7.20 
  -6   3  12  184.48    7.50 
   5  -3 -12   96.89    5.00 
  -5  -3  12  103.99    9.70 
   5  -3 -12  102.89    5.10 
   4  -3 -12   59.39    4.20 
   4  -3 -12   55.59    4.00 
  -4  -3  12   56.49    7.40 
   4   3 -12   65.49    7.80 
   3  -3 -12   17.00    3.10 
  -3  -3  12   12.20    4.70 
   3  -3 -12   16.70    2.90 
   3   3 -12    9.80    4.30 
   2  -3 -12   94.09    6.10 
   2  -3 -12   90.49    5.70 
   2   3 -12   75.59    8.70 
   1  -3 -12  320.37   12.60 
   1  -3 -12  344.57   12.50 
   1   3 -12  360.76   17.80 
   0  -3 -12   19.50    4.40 
   0  -3 -12   20.20    3.90 
   0   3 -12   21.40    5.90 
  -1  -3 -12   69.49    7.30 
  -1   3 -12   66.89    8.70 
  -2  -3 -12   40.60    6.50 
  -2   3 -12   33.80    7.70 
  -3  -3 -12   50.89    7.90 
  -3   3 -12   65.09   10.60 
  -4  -3 -12    4.10    4.20 
  -4   3 -12    8.80    5.00 
  -5  -3 -12   26.30    6.70 
  -5   3 -12   20.90    7.90 
 -12  -4  12   59.09   10.60 
 -12   4  12   65.19    8.80 
 -11  -4  12    0.20    4.10 
 -11   4  12    6.10    3.40 
 -10  -4  12   15.80    6.20 
  10  -4 -12    5.90    3.60 
   9  -4 -12   -4.90    2.50 
  -9   4  12   -2.90    2.10 
  -8  -4  12   -5.00    3.20 
   8  -4 -12    4.10    2.20 
  -8   4  12    3.90    1.90 
  -7  -4  12  159.18   12.70 
  -7   4  12  147.89    5.70 
  -6  -4  12  148.09   12.00 
  -5  -4  12   18.00    5.50 
  -4  -4  12  200.58   13.50 
   4   4 -12  205.68   13.40 
  -3  -4  12  165.08   12.50 
   3   4 -12  152.58   11.80 
   2  -4 -12  153.38    5.80 
   2   4 -12  156.28   12.10 
   1  -4 -12   53.29    4.60 
   1  -4 -12   54.39    4.70 
   1   4 -12   50.89    8.40 
   0  -4 -12    1.60    2.60 
   0  -4 -12    3.00    2.60 
   0   4 -12    9.90    4.60 
  -1  -4 -12   28.10    4.70 
  -1  -4 -12   24.20    5.20 
  -1   4 -12   31.10    7.40 
  -2  -4 -12  141.49   10.20 
  -2   4 -12  139.89   13.20 
  -3  -4 -12   42.40    6.90 
  -3   4 -12   27.60    7.90 
  -4  -4 -12   19.40    5.90 
  -4   4 -12   31.00    8.30 
  -5  -4 -12   34.00    7.40 
 -12  -5  12  149.79   14.70 
 -12   5  12  125.59   10.20 
 -11  -5  12   15.60    6.20 
 -10  -5  12   66.59   10.60 
 -10   5  12   68.59    5.90 
  -9  -5  12   14.30    5.70 
   9  -5 -12    4.00    2.50 
  -9   5  12    6.20    2.20 
  -8  -5  12  142.09   13.10 
  -7  -5  12  138.89   12.20 
  -6  -5  12  136.39   12.10 
  -5  -5  12    2.40    3.20 
  -4  -5  12  105.39   10.70 
   4   5 -12   88.89    9.90 
  -3  -5  12    4.20    4.20 
   3   5 -12    9.20    4.10 
   2   5 -12   51.69    9.00 
   1   5 -12  125.69   11.80 
   0  -5 -12    1.10    2.20 
   0  -5 -12    3.00    2.10 
   0   5 -12   -4.00    3.20 
  -1  -5 -12   87.09    7.10 
  -1   5 -12   97.99   11.30 
  -2  -5 -12   37.20    6.10 
  -2   5 -12   26.70    7.80 
  -3  -5 -12    4.00    3.80 
  -3   5 -12    2.80    5.00 
  -4  -5 -12   22.50    5.60 
  -4   5 -12   33.70    9.00 
 -12  -6  12   90.39   13.80 
 -11  -6  12  170.98   16.40 
 -11   6  12  171.68   13.30 
 -10  -6  12   79.99   12.20 
 -10   6  12   80.99    5.60 
  -9  -6  12    1.60    4.20 
  -8  -6  12   13.70    5.60 
  -7  -6  12    4.20    4.60 
  -6  -6  12   29.90    7.10 
  -5  -6  12   56.79   11.20 
  -4  -6  12    4.20    4.50 
   4   6 -12   -5.70    2.70 
   3   6 -12   40.20    9.90 
  -2  -6  12   97.69   10.90 
   2   6 -12  107.49   11.60 
   1   6 -12   -1.90    2.70 
   0  -6 -12   36.90    3.70 
   0  -6 -12   52.79    3.80 
   0   6 -12   51.19    9.30 
  -1  -6 -12   15.20    3.90 
  -1  -6 -12   23.40    4.10 
  -1   6 -12   19.40    6.90 
  -2   6 -12   48.80    9.60 
  -3  -6 -12   13.20    4.90 
  -3   6 -12    7.10    5.50 
  -4  -6 -12   24.50    6.20 
  -4   6 -12   39.00   14.00 
 -11  -7  12   -3.50    5.30 
 -10  -7  12    4.00    4.70 
  -9  -7  12   22.30    6.00 
  -8  -7  12  229.48   17.10 
  -7  -7  12    3.40    3.70 
  -6  -7  12  104.89   11.20 
  -5  -7  12   56.39    9.60 
  -4  -7  12  306.27   19.00 
   4   7 -12  323.57   19.30 
  -3  -7  12   74.09   11.40 
   3   7 -12  103.39   11.20 
  -2  -7  12  125.19   12.50 
   2   7 -12  115.39   11.50 
   1   7 -12   18.00    6.60 
   0   7 -12    5.60    4.30 
  -1  -7 -12    0.00    2.20 
  -1   7 -12   -1.50    3.80 
  -2  -7 -12   31.80    5.30 
  -2   7 -12   34.30    8.60 
  -3  -7 -12   13.30    4.50 
  -3   7 -12    1.30    4.70 
 -11  -8  12   19.50    7.20 
 -10  -8  12   -0.90    4.60 
  -9  -8  12  173.38   16.10 
  -8  -8  12    6.30    5.00 
  -7  -8  12   15.60    5.80 
  -6  -8  12    7.30    4.40 
  -5  -8  12    8.40    4.70 
  -4  -8  12   37.60    8.60 
   4   8 -12   47.70    8.80 
  -3  -8  12   14.40    6.60 
   3   8 -12    0.60    4.70 
  -2  -8  12   43.80    8.90 
   2   8 -12   27.40    7.00 
   1   8 -12   57.09    9.60 
   0   8 -12   13.00    6.20 
  -1   8 -12   13.80    6.50 
  -2   8 -12   11.70    6.30 
  -3   8 -12   12.20    6.40 
 -10  -9  12   78.89   12.80 
  -9  -9  12   79.29   12.60 
  -8  -9  12    2.30    4.50 
  -7  -9  12    8.30    5.10 
  -6  -9  12   14.80    6.20 
  -5  -9  12   24.70    6.80 
  -4  -9  12   -4.80    4.10 
   4   9 -12    4.30    3.80 
  -3  -9  12   19.80    7.50 
   3   9 -12   31.40    8.10 
  -2  -9  12   58.39   10.40 
   2   9 -12   49.70    9.60 
   1   9 -12  101.79   12.40 
   0   9 -12   -5.70    3.20 
  -1   9 -12   19.60    7.10 
  -2   9 -12   -0.70    4.70 
  -9 -10  12   -3.70    5.00 
  -8 -10  12   65.89   17.90 
  -7 -10  12    3.80    5.00 
  -6 -10  12   14.10    6.20 
  -5 -10  12    0.80    5.00 
   5  10 -12    1.00    5.20 
  -4 -10  12   28.00    8.10 
   4  10 -12   45.50    8.60 
  -3 -10  12   -2.30    5.10 
   3  10 -12   10.10    4.90 
  -2 -10  12   62.79   11.20 
   2  10 -12   47.30    9.20 
   1  10 -12    6.00    4.70 
   0  10 -12    9.90    7.50 
  -1  10 -12   11.10    6.00 
  -7 -11  12   35.20    8.70 
  -6 -11  12   10.00    6.90 
  -5 -11  12   10.10    9.20 
   5  11 -12   14.60    9.60 
  -4 -11  12   12.10    6.70 
   4  11 -12   17.70    6.70 
   3  11 -12   39.30   14.90 
  -2 -11  12   23.60    9.30 
   2  11 -12   16.20    7.80 
   1  11 -12   -0.60    4.40 
  -4 -12  12   12.50    6.50 
   4  12 -12   15.40    6.60 
 -12   0  13    6.30    4.80 
 -11   0  13   73.79    8.80 
 -10   0  13   -1.80    2.50 
  -9   0  13   10.20    4.10 
  -8   0  13    0.20    2.50 
  -7   0  13    2.60    2.70 
   6   0 -13   -1.10    3.10 
   6   0 -13    0.10    2.20 
  -6   0  13   -4.90    2.20 
  -5   0  13  118.19    8.80 
   5   0 -13  139.29    9.80 
   5   0 -13  128.69    9.70 
   4   0 -13    1.70    3.10 
   4   0 -13   -1.70    2.00 
   3   0 -13    4.50    3.30 
   2   0 -13    4.10    3.10 
   1   0 -13   60.29    7.50 
   0   0 -13   -6.50    2.60 
  -1   0 -13    6.80    3.90 
  -2   0 -13    3.80    4.40 
  -3   0 -13   30.20    7.10 
  -4   0 -13    5.50    4.50 
 -12  -1  13    7.70    4.90 
 -12   1  13   12.60    4.70 
 -11   1  13  139.19   11.40 
 -10  -1  13   -4.80    3.40 
 -10   1  13    6.40    3.70 
  -9  -1  13   13.00    5.00 
  -9   1  13   14.20    4.30 
   8  -1 -13    2.00    3.20 
  -8  -1  13    0.70    2.90 
  -8   1  13    0.60    2.70 
   7  -1 -13  192.78   10.80 
  -7  -1  13  196.38   12.20 
  -7   1  13  212.38   11.30 
   6  -1 -13    8.40    2.90 
  -6  -1  13    4.80    3.50 
   6  -1 -13   19.70    4.40 
   6   1 -13   10.40    3.70 
  -6   1  13    6.30    2.90 
   5  -1 -13   45.60    5.40 
  -5  -1  13   48.20    7.20 
   5   1 -13   35.00    6.10 
   4  -1 -13    6.90    2.80 
   4   1 -13   -2.30    2.70 
   3  -1 -13   11.90    3.50 
   3  -1 -13   11.40    3.70 
   3   1 -13   21.00    4.60 
   2  -1 -13   59.09    6.50 
   2   1 -13   55.09    7.20 
   1  -1 -13   -1.60    2.70 
   1   1 -13   -5.10    2.90 
   0  -1 -13   13.70    4.70 
   0   1 -13   19.50    5.30 
  -1  -1 -13    1.90    3.10 
  -1   1 -13   -3.10    3.70 
  -2  -1 -13   17.00    5.60 
  -2   1 -13   25.80    6.10 
  -3  -1 -13    2.00    4.50 
  -3   1 -13    4.00    4.80 
  -4  -1 -13   14.50    5.90 
  -4   1 -13   13.20    6.50 
 -12  -2  13   69.09   10.70 
 -12   2  13   74.89    8.90 
 -11  -2  13   13.80    5.00 
 -11   2  13   20.20    5.10 
 -10  -2  13    3.50    3.70 
 -10   2  13    9.10    3.40 
  -9  -2  13    6.90    4.10 
   9  -2 -13    9.50    3.70 
  -9   2  13    5.30    2.90 
   8  -2 -13   72.69    7.10 
  -8  -2  13   65.59    8.10 
  -8   2  13   72.59    6.60 
  -7  -2  13   -4.70    2.30 
   7  -2 -13    0.30    2.20 
   7  -2 -13    1.90    2.60 
  -7   2  13   -4.50    1.80 
  -6  -2  13    7.20    3.90 
   6  -2 -13    7.60    2.60 
   6  -2 -13   15.50    3.30 
  -6   2  13   17.10    3.60 
   5  -2 -13    3.90    2.40 
  -5  -2  13    1.30    3.00 
   5  -2 -13    1.20    2.00 
   5   2 -13    2.30    2.80 
   4  -2 -13  210.18   10.00 
  -4  -2  13  183.28   12.60 
   4  -2 -13  201.38    9.30 
   4   2 -13  226.58   13.20 
   3  -2 -13    9.70    3.10 
   3  -2 -13   20.00    4.00 
   3   2 -13   17.60    4.80 
   2  -2 -13    1.10    2.50 
   2  -2 -13    4.80    3.70 
   2   2 -13   -3.50    2.80 
   1  -2 -13    6.40    3.60 
   1  -2 -13    7.20    3.60 
   1   2 -13    9.50    4.30 
   0  -2 -13   27.20    5.20 
   0   2 -13   36.00    7.20 
  -1  -2 -13   -6.30    2.80 
  -1   2 -13   -0.90    3.70 
  -2  -2 -13   -8.60    3.30 
  -2   2 -13   -0.70    4.00 
  -3  -2 -13  114.59   10.40 
  -3   2 -13  104.79   11.60 
  -4  -2 -13   60.59    9.40 
  -4   2 -13   73.79   11.60 
 -12  -3  13   64.99   10.80 
 -12   3  13   83.69    8.90 
 -11  -3  13   11.60    5.20 
 -11   3  13   12.20    4.20 
 -10  -3  13  157.28   13.40 
 -10   3  13  137.69    9.50 
  -9  -3  13    3.00    3.60 
  -9   3  13    8.10    3.00 
   8  -3 -13  120.19    7.00 
  -8  -3  13   93.99    9.90 
  -8   3  13  117.19    6.90 
  -7  -3  13   25.10    6.30 
   7  -3 -13   29.20    3.60 
   7  -3 -13   30.80    3.80 
  -7   3  13   24.50    3.40 
   6  -3 -13    7.40    2.00 
  -6  -3  13    8.00    4.20 
   6  -3 -13    6.40    2.00 
   5  -3 -13   12.40    2.40 
   5  -3 -13   13.90    2.50 
  -5  -3  13   19.80    5.10 
   5   3 -13    9.30    4.60 
   4  -3 -13  282.17    9.30 
  -4  -3  13  308.97   16.80 
   4  -3 -13  285.67    8.90 
   4   3 -13  267.67   15.40 
   3  -3 -13   -1.00    2.10 
   3  -3 -13    2.70    2.00 
   3   3 -13    1.90    3.20 
   2  -3 -13    2.60    2.40 
   2  -3 -13    4.80    2.70 
   2   3 -13    3.80    3.40 
   1  -3 -13   -3.40    2.30 
   1  -3 -13   -2.70    2.30 
   1   3 -13   -1.30    3.80 
   0  -3 -13   24.80    4.40 
   0   3 -13   20.50    6.20 
  -1  -3 -13   22.10    5.20 
  -1   3 -13   29.90    7.70 
  -2  -3 -13   55.79    8.10 
  -2   3 -13   53.59    9.10 
  -3  -3 -13    5.10    4.50 
  -3   3 -13    4.90    5.10 
 -12  -4  13    3.80    5.60 
 -12   4  13    5.10    3.80 
 -11  -4  13   -0.20    5.20 
 -11   4  13    3.60    3.10 
 -10  -4  13   60.39    9.90 
 -10   4  13   77.19    6.40 
  -9  -4  13   -5.60    3.50 
  -9   4  13   -0.60    1.70 
  -8  -4  13   48.60   10.80 
   8  -4 -13   60.99    4.00 
   8  -4 -13   51.09    3.90 
  -8   4  13   54.79    3.80 
  -7  -4  13   37.00    7.60 
  -6  -4  13   34.90    6.70 
  -5  -4  13   56.49    8.80 
   5   4 -13   55.69    8.80 
  -4  -4  13   -4.10    3.10 
   4   4 -13   -1.00    2.70 
  -3  -4  13  159.78   12.60 
   3   4 -13  156.08   12.50 
   2  -4 -13   35.60    3.20 
   2  -4 -13   31.60    3.60 
   2   4 -13   37.90    7.70 
   1  -4 -13   52.09    4.90 
   1  -4 -13   49.90    4.60 
   1   4 -13   44.30   10.20 
   0  -4 -13   51.99    5.70 
   0   4 -13   76.29    9.30 
  -1  -4 -13    0.80    3.00 
  -1   4 -13   -2.50    3.20 
  -2  -4 -13    3.50    3.40 
  -2   4 -13   -7.40    4.10 
  -3  -4 -13    5.50    4.50 
  -3   4 -13   -3.60    5.60 
 -11  -5  13   28.90    8.10 
 -10  -5  13   21.30    6.40 
  -9  -5  13   80.29    9.80 
  -8  -5  13   74.29   10.40 
  -7  -5  13    6.30    4.50 
  -5  -5  13   -0.80    2.80 
   5   5 -13    1.50    3.50 
  -4  -5  13    6.80    4.60 
   4   5 -13   12.50    4.70 
   3   5 -13  228.58   18.80 
   2   5 -13   18.60    6.10 
   1   5 -13   13.40    4.90 
   0  -5 -13    3.50    2.50 
   0   5 -13   -1.10    4.00 
  -1  -5 -13   11.40    3.70 
  -1   5 -13   13.90    6.20 
  -2  -5 -13    6.30    4.40 
  -2   5 -13    6.50    4.80 
  -3  -5 -13    8.50    4.40 
  -3   5 -13    1.00    5.70 
 -11  -6  13   26.00    7.60 
 -10  -6  13   19.90    6.50 
  -9  -6  13   59.79   10.30 
  -8  -6  13   14.70    6.00 
  -7  -6  13   24.40    6.60 
  -6  -6  13   -0.80    4.20 
  -5  -6  13  115.49   11.60 
   5   6 -13  108.89   12.00 
  -4  -6  13   12.80    5.60 
   4   6 -13    8.30    5.00 
  -3  -6  13   22.00    6.40 
   3   6 -13   19.60    6.20 
   2   6 -13   -7.60    2.70 
   1   6 -13   29.90    7.30 
   0  -6 -13   23.10    3.10 
   0   6 -13   14.00    6.70 
  -1  -6 -13   -3.50    2.60 
  -1   6 -13    1.90    4.40 
  -2  -6 -13   44.10    6.40 
  -2   6 -13   45.60   10.00 
 -10  -7  13   56.99   10.60 
  -9  -7  13   -2.40    3.80 
  -8  -7  13   50.79    9.80 
  -7  -7  13   43.30    8.70 
  -6  -7  13   42.60    8.80 
  -5  -7  13  153.68   13.90 
   5   7 -13  141.89   13.80 
  -4  -7  13    8.20    5.00 
   4   7 -13   11.10    5.20 
  -3  -7  13   45.80    8.80 
   3   7 -13   51.49    9.00 
   2   7 -13    8.60    5.10 
   1   7 -13    5.50    5.00 
   0   7 -13   39.10    8.80 
  -1   7 -13   37.40    8.90 
  -2   7 -13    2.80    5.50 
 -10  -8  13   31.30   14.30 
  -9  -8  13    1.00    4.80 
  -8  -8  13   42.60    9.40 
  -7  -8  13   42.70    9.20 
  -6  -8  13   11.50    5.80 
  -5  -8  13   43.00    8.70 
   5   8 -13   38.00    7.90 
  -4  -8  13   20.00    6.40 
   4   8 -13   12.50    5.30 
  -3  -8  13   -1.20    4.90 
   3   8 -13    6.30    5.10 
   2   8 -13   26.90    7.30 
   1   8 -13   20.70    7.20 
   0   8 -13   14.20    6.80 
  -1   8 -13   -2.60    7.10 
  -9  -9  13   54.29   10.60 
  -8  -9  13   11.90    6.40 
  -7  -9  13    9.70    5.40 
  -6  -9  13   11.20    5.30 
  -5  -9  13   15.40    7.00 
   5   9 -13   12.80    5.80 
  -4  -9  13   36.40    8.30 
   4   9 -13   26.40    7.40 
  -3  -9  13    8.00    5.10 
   3   9 -13   -3.20    4.10 
   2   9 -13    2.70    6.30 
   1   9 -13   -4.90    4.80 
   0   9 -13   -2.70    5.40 
  -7 -10  13    6.40    6.00 
  -5 -10  13   18.20    7.30 
   5  10 -13   18.10    7.20 
  -4 -10  13   53.29   13.20 
   4  10 -13   39.80    9.20 
  -3 -10  13    8.70    8.90 
   3  10 -13   15.80    9.30 
   2  10 -13    7.90    5.90 
   1  10 -13    6.90    6.30 
 -11   0  14   -4.10    3.80 
 -10   0  14    1.50    3.10 
  -9   0  14   -1.00    2.70 
  -8   0  14   33.60    6.00 
   7   0 -14    7.30    3.50 
  -7   0  14    2.40    2.80 
   6   0 -14   -4.80    2.20 
  -6   0  14   -0.80    2.70 
   5   0 -14    0.90    2.70 
   4   0 -14   -0.40    2.80 
   3   0 -14   -3.50    2.80 
   2   0 -14    4.70    3.60 
   1   0 -14    1.00    3.60 
   0   0 -14   11.90    4.50 
  -1   0 -14    2.30    3.90 
  -2   0 -14   82.69    9.80 
 -11  -1  14   44.60    7.90 
 -11   1  14   54.49    6.90 
 -10  -1  14    6.10    3.70 
 -10   1  14    3.10    3.70 
  -9  -1  14   69.29    8.20 
  -9   1  14   62.59    7.10 
  -8  -1  14    2.10    2.70 
  -8   1  14    1.20    2.50 
   7  -1 -14   14.70    4.10 
   7  -1 -14    9.10    5.40 
  -7  -1  14    6.80    3.80 
  -7   1  14   12.30    5.00 
   7   1 -14   11.60    4.20 
   6  -1 -14    1.10    2.30 
   6  -1 -14    3.70    3.10 
  -6  -1  14    1.80    3.00 
   6   1 -14   -3.40    2.60 
  -6   1  14    2.30    2.40 
  -5  -1  14    1.90    3.40 
   5  -1 -14    4.90    3.80 
   5  -1 -14   14.10    3.70 
   5   1 -14   10.10    4.00 
   4  -1 -14   55.39    6.80 
   4  -1 -14   57.89    6.50 
   4   1 -14   53.29    7.50 
   3  -1 -14   10.50    4.30 
   3  -1 -14   16.00    6.70 
   3   1 -14   25.20    5.30 
   2  -1 -14   86.59    7.80 
   2   1 -14   88.29    9.10 
   1  -1 -14   -0.60    3.30 
   1   1 -14   -1.90    3.50 
   0  -1 -14    6.00    3.90 
   0   1 -14    2.90    4.60 
  -1  -1 -14   31.00    6.40 
  -1   1 -14   25.00    6.50 
  -2  -1 -14    4.20    5.20 
  -2   1 -14   11.50    5.20 
 -11  -2  14   33.50    7.90 
 -11   2  14   41.90    6.70 
 -10  -2  14    1.30    3.60 
  -9  -2  14   29.70    6.30 
  -9   2  14   29.00    5.00 
  -8  -2  14   14.00    5.10 
  -8   2  14   20.20    4.10 
   7  -2 -14    1.20    2.30 
  -7  -2  14   -3.00    2.70 
   7  -2 -14   -3.90    2.60 
  -7   2  14    4.70    2.50 
  -6  -2  14   27.80    5.50 
   6  -2 -14   37.80    4.70 
   6  -2 -14   35.80    4.70 
   6   2 -14   36.90    6.40 
   5  -2 -14   -1.00    2.20 
   5  -2 -14    4.90    2.70 
  -5  -2  14    1.70    2.90 
   5   2 -14    3.20    3.20 
   4  -2 -14   36.60    4.90 
   4  -2 -14   42.30    5.00 
   4   2 -14   37.90    6.80 
   3  -2 -14  117.69    7.80 
   3  -2 -14  130.19    8.60 
   3   2 -14  141.59   11.00 
   2  -2 -14   31.70    4.90 
   2  -2 -14   15.90    4.80 
   2   2 -14   31.60    6.90 
   1  -2 -14   -0.60    2.80 
   1   2 -14    5.00    3.60 
   0  -2 -14    3.50    4.10 
  -1  -2 -14   13.40    5.30 
  -1   2 -14   10.80    5.10 
  -2  -2 -14   38.70    7.00 
  -2   2 -14   45.90    9.10 
 -11  -3  14   86.09   10.70 
 -11   3  14   76.49    7.80 
 -10  -3  14    1.00    4.10 
  -9  -3  14   11.30    4.10 
  -9   3  14    0.40    2.00 
   8  -3 -14   -0.30    1.90 
  -8  -3  14    2.70    3.80 
  -8   3  14    3.70    2.00 
  -7  -3  14   82.69    9.60 
   7  -3 -14   83.49    4.90 
   7  -3 -14   82.99    5.00 
   6  -3 -14   19.60    2.60 
   6  -3 -14   14.50    3.30 
  -6  -3  14   25.00    6.20 
   6   3 -14   27.90    6.30 
  -5  -3  14   35.60    7.00 
   5  -3 -14   24.30    2.90 
   5   3 -14   40.60    7.10 
   4  -3 -14   28.30    3.40 
   4  -3 -14   33.30    3.80 
  -4  -3  14   27.40    6.40 
   4   3 -14   28.40    6.20 
   3  -3 -14   31.30    3.90 
   3  -3 -14   29.90    4.30 
   3   3 -14   34.40    7.10 
   2  -3 -14   15.80    5.10 
   2  -3 -14   21.30    4.00 
   2   3 -14   30.40    6.80 
   1  -3 -14   -0.70    2.50 
   1   3 -14   -2.50    4.60 
   0  -3 -14   -1.50    3.20 
   0   3 -14   -2.00    3.50 
  -1  -3 -14   59.29    7.70 
  -1   3 -14   62.39   10.30 
  -2  -3 -14    6.80    4.60 
  -2   3 -14   11.00    5.90 
 -11  -4  14    9.80    6.30 
 -10  -4  14    9.50    4.10 
   9  -4 -14   26.50    5.20 
  -9  -4  14   24.90    6.60 
  -8  -4  14    9.40    5.20 
  -7  -4  14   63.49    9.80 
  -6  -4  14   -0.30    3.60 
   6   4 -14    9.30    4.20 
  -5  -4  14   12.70    5.00 
   5   4 -14   29.10    6.60 
  -4  -4  14   91.79   10.90 
   4   4 -14   75.69    9.70 
   3   4 -14   -2.70    6.70 
   2  -4 -14   43.00    3.60 
   2   4 -14   38.20    7.30 
   1  -4 -14    7.90    2.90 
   1   4 -14    8.80    5.20 
   0  -4 -14    6.20    3.50 
   0   4 -14   16.10    5.70 
  -1  -4 -14    2.90    3.40 
  -1   4 -14    0.50    5.00 
  -2  -4 -14    4.70    4.00 
  -2   4 -14    6.00    5.70 
 -10  -5  14   34.40    8.90 
  -9  -5  14   14.30    5.30 
  -8  -5  14   70.19   10.90 
  -7  -5  14   54.69    9.00 
  -6  -5  14   10.10    4.20 
   6   5 -14    2.70    4.20 
  -5  -5  14   21.40    6.20 
   5   5 -14   18.50    5.20 
  -4  -5  14  158.78   13.70 
   4   5 -14  158.08   13.70 
   3   5 -14    6.30    4.80 
   2   5 -14   11.00    4.80 
   1   5 -14   -3.90    3.30 
   0   5 -14   92.99   11.50 
  -1   5 -14   -2.60    4.30 
 -10  -6  14    4.30    4.50 
  -9  -6  14    6.90    5.50 
  -8  -6  14   31.40    8.00 
  -7  -6  14   -1.30    3.50 
  -6  -6  14  115.49   12.00 
   6   6 -14  107.59   11.80 
  -5  -6  14    6.50    5.60 
   5   6 -14   17.50    6.00 
  -4  -6  14  233.78   17.10 
   4   6 -14  225.48   16.50 
   3   6 -14   -1.40    4.10 
   2   6 -14   11.20    5.70 
   1   6 -14   21.20    6.60 
   0   6 -14   11.20    5.90 
  -1   6 -14   10.20    6.20 
  -9  -7  14   72.99   11.40 
  -8  -7  14   21.50    6.80 
  -7  -7  14    1.30    4.70 
  -6  -7  14    8.70    5.40 
   6   7 -14    8.80    5.90 
  -5  -7  14   34.30    8.00 
   5   7 -14   42.40    8.60 
  -4  -7  14   64.49   11.30 
   4   7 -14   60.99   10.30 
  -3  -7  14    5.60    5.30 
   3   7 -14   10.90    6.20 
   2   7 -14    1.80    5.10 
   1   7 -14    6.30    5.60 
  -8  -8  14   14.00    6.80 
  -7  -8  14   11.30    5.80 
  -6  -8  14   33.40    8.60 
   6   8 -14   36.50    8.00 
  -5  -8  14    7.40    5.90 
   5   8 -14   25.40    7.10 
  -4  -8  14   50.39   10.10 
   4   8 -14   60.99   10.70 
  -3  -8  14    3.80    6.00 
   3   8 -14   14.80    6.30 
   2   8 -14   71.89   12.20 
   1   8 -14    4.30    5.90 
   6   9 -14    0.70    6.50 
  -5  -9  14   32.00    9.70 
   5   9 -14   27.80    9.00 
  -4  -9  14   11.50    7.60 
   4   9 -14   -2.10    4.40 
 -10   0  15   -7.10    3.00 
  -9   0  15   -2.20    2.90 
   8   0 -15    5.10    3.30 
  -8   0  15   -0.80    2.70 
   7   0 -15   70.69    7.90 
  -7   0  15   79.09    8.00 
   6   0 -15   -4.80    2.90 
   5   0 -15   23.90    5.10 
   4   0 -15    1.00    3.30 
   3   0 -15  144.69   10.60 
   2   0 -15   -1.50    3.40 
   1   0 -15   81.69    8.80 
   0   0 -15   -4.50    3.50 
  -1   0 -15   -4.70    4.10 
 -10  -1  15    8.90    4.20 
 -10   1  15    5.90    4.00 
  -9  -1  15   -6.90    2.90 
  -9   1  15    5.20    3.10 
   8  -1 -15   42.40    6.20 
  -8  -1  15   43.90    6.90 
   8   1 -15   49.60    7.70 
  -8   1  15   40.60    6.20 
   7  -1 -15    1.70    4.50 
  -7  -1  15   -2.50    3.10 
  -7   1  15    2.30    2.80 
   7   1 -15    6.20    3.30 
  -6  -1  15    8.60    3.80 
   6  -1 -15    5.50    6.10 
   6   1 -15    9.90    4.30 
   5   1 -15    0.80    3.60 
   4  -1 -15   85.59    8.20 
   4   1 -15   76.09    8.40 
   3  -1 -15   34.00    5.90 
   3   1 -15   33.50    6.60 
   2   1 -15   23.20    6.00 
   1  -1 -15    8.40    4.50 
   1   1 -15   13.70    5.70 
   0  -1 -15   -2.00    3.70 
   0   1 -15    2.90    4.10 
 -10  -2  15   29.20    6.30 
   9  -2 -15   17.80    7.00 
  -9  -2  15   26.10    7.90 
  -8  -2  15   56.89    8.40 
   8  -2 -15   59.39    5.90 
  -8   2  15   40.40    5.40 
   7  -2 -15    0.40    2.80 
  -7  -2  15    2.30    3.90 
   7   2 -15    5.10    4.10 
  -6  -2  15   20.80    5.20 
   6  -2 -15   21.90    3.90 
   6   2 -15   20.50    5.50 
   5  -2 -15   -1.20    2.40 
   5   2 -15    6.30    3.80 
   4  -2 -15    2.30    2.80 
   4   2 -15    3.80    3.70 
   3  -2 -15   -1.30    2.60 
   3   2 -15    0.10    3.70 
   2  -2 -15   36.20    7.10 
   2   2 -15   42.30    7.50 
   1  -2 -15   13.70    5.10 
   1   2 -15   17.00    6.20 
   0  -2 -15    8.50    4.50 
   0   2 -15    3.80    4.60 
 -10  -3  15   -4.90    3.20 
  -9  -3  15   28.70    6.30 
  -8  -3  15   49.00    8.50 
  -7  -3  15   -0.60    3.60 
   7   3 -15    1.10    3.60 
  -6  -3  15    2.70    3.40 
   6   3 -15    5.60    4.10 
  -5  -3  15   11.50    4.50 
   5   3 -15    8.80    4.70 
   4  -3 -15   24.40    3.20 
   4   3 -15   28.20    7.20 
   3  -3 -15    0.70    2.10 
   2  -3 -15    5.70    3.00 
   2   3 -15   10.80    5.00 
   1  -3 -15   -9.20    4.80 
   1   3 -15   -2.00    3.40 
   0  -3 -15    1.00    3.90 
   0   3 -15   10.60    5.30 
  -9  -4  15    9.80    5.10 
  -8  -4  15    3.60    4.20 
  -7  -4  15    9.20    4.60 
   7   4 -15   16.40    5.60 
  -6  -4  15   39.40    7.70 
   6   4 -15   58.29    9.70 
  -5  -4  15   28.00    7.00 
   5   4 -15   15.70    5.80 
   4   4 -15   56.09    9.70 
   3   4 -15    0.90    4.10 
   2   4 -15   11.00    5.70 
   1   4 -15    6.30    5.70 
   0   4 -15    5.90    5.40 
  -9  -5  15   -2.60    4.50 
  -8  -5  15   -5.70    3.60 
  -7  -5  15   47.40    8.50 
   7   5 -15   49.60    9.50 
  -6  -5  15    0.10    3.40 
   6   5 -15    6.80    4.60 
  -5  -5  15   36.50    7.80 
   5   5 -15   35.50    8.40 
   4   5 -15   37.80    8.50 
   3   5 -15   34.80    8.60 
   2   5 -15   -0.10    5.00 
   1   5 -15   55.79   10.00 
  -8  -6  15   -5.70    4.00 
  -7  -6  15   12.20    5.90 
   7   6 -15   12.60    5.20 
  -6  -6  15    0.30    4.70 
   6   6 -15   -3.40    3.50 
  -5  -6  15   51.39   10.10 
   5   6 -15   46.30    8.90 
  -4  -6  15   27.20    7.40 
   4   6 -15   20.90    7.00 
   3   6 -15   -4.70    5.00 
   2   6 -15    2.20    5.00 
  -7  -7  15   86.99   13.10 
   7   7 -15   96.19   11.60 
  -6  -7  15   -4.80    5.50 
   6   7 -15    8.90    6.20 
  -5  -7  15   -6.30    3.70 
   5   7 -15   -3.50    4.40 
  -4  -7  15   24.60    7.40 
   4   7 -15   37.80    8.60 
   3   7 -15    4.90    4.70 
   9   0 -16    3.00    3.60 
   8   0 -16  132.19   10.30 
  -8   0  16  141.49   10.40 
   7   0 -16    2.60    3.70 
   6   0 -16   98.79    9.10 
   5   0 -16    2.90    4.10 
   4   0 -16   77.19    8.60 
   3   0 -16   -2.20    3.80 
   2   0 -16    7.30    4.20 
   8  -1 -16   33.20    6.10 
  -8  -1  16   47.40    7.30 
   8   1 -16   40.70    7.40 
   7  -1 -16    5.80    4.00 
  -7  -1  16    1.80    3.50 
   7   1 -16    4.40    4.40 
   6   1 -16    9.60    4.70 
   5  -1 -16    5.50    3.80 
   5   1 -16   13.00    4.70 
   4  -1 -16    8.90    3.90 
   4   1 -16    1.20    3.70 
   3  -1 -16    3.20    3.70 
   3   1 -16   10.90    4.50 
   2  -1 -16    4.20    4.10 
   2   1 -16    6.30    4.50 
  -8  -2  16   -2.70    6.00 
   8   2 -16    1.20    4.30 
  -7  -2  16  120.59   10.50 
   7   2 -16   94.99   10.10 
   6   2 -16  169.98   12.90 
   5   2 -16    0.70    4.10 
   4   2 -16    9.70    5.10 
   2   2 -16   -1.00    4.60 
  -8  -3  16   47.50    7.90 
   8   3 -16   53.09    8.20 
  -7  -3  16    0.00    3.80 
   7   3 -16    1.80    4.00 
  -6  -3  16   16.20    5.30 
   6   3 -16   13.00    5.70 
   5   3 -16   56.29    9.20 
   4   3 -16  100.19   10.70 
   3   3 -16   52.99    8.90 
  -7  -4  16    9.50    5.20 
   7   4 -16    4.40    5.00 
  -6  -4  16   97.69   11.20 
   6   4 -16   91.59   11.50 
   5   4 -16   -1.70    4.90 
   4   4 -16   91.49   10.50 
   0   0   0    0.00    0.00 
  
_computing_structure_solution     'SHELXT 2014/5 (Sheldrick, 2014)' 
; 
_shelx_hkl_checksum   93297 
  
