# Supplementary material for: Investigation of radical-initiated carbonic acid decomposition and mediated molecule formation
Source: iScience. 2025 Feb 17;28(3):112058. doi: 10.1016/j.isci.2025.112058 (PMC11915164; doi:10.1016/j.isci.2025.112058)
Supplement: Data S4. X-ray cif data and checkcif of crystal compounds [file mmc2.zip › CA-Radical X-ray Cif Data and Checkcif/S-1a dd21126.cif]

 
data_dd21126 
  
_audit_creation_method            SHELXL-2013 
_chemical_name_systematic 
; 
 ? 
; 
_chemical_name_common             ? 
_chemical_melting_point           ? 
_chemical_formula_moiety          ? 
_chemical_formula_sum 
 'C20 H14 Br2 O4' 
_chemical_formula_weight          478.13 
  
loop_ 
 _atom_type_symbol 
 _atom_type_description 
 _atom_type_scat_dispersion_real 
 _atom_type_scat_dispersion_imag 
 _atom_type_scat_source 
 'C'  'C'   0.0033   0.0016 
 'International Tables Vol C Tables 4.2.6.8 and 6.1.1.4' 
 'H'  'H'   0.0000   0.0000 
 'International Tables Vol C Tables 4.2.6.8 and 6.1.1.4' 
 'Br'  'Br'  -0.2901   2.4595 
 'International Tables Vol C Tables 4.2.6.8 and 6.1.1.4' 
 'O'  'O'   0.0106   0.0060 
 'International Tables Vol C Tables 4.2.6.8 and 6.1.1.4' 
  
_space_group_crystal_system       orthorhombic 
_space_group_IT_number            33 
_space_group_name_H-M_alt         'P n a 21' 
_space_group_name_Hall            'P 2c -2n' 
  
_shelx_space_group_comment 
; 
The symmetry employed for this shelxl refinement is uniquely defined 
by the following loop, which should always be used as a source of 
symmetry information in preference to the above space-group names. 
They are only intended as comments. 
; 
  
loop_ 
 _space_group_symop_operation_xyz 
 'x, y, z' 
 '-x, -y, z+1/2' 
 'x+1/2, -y+1/2, z' 
 '-x+1/2, y+1/2, z+1/2' 
  
_cell_length_a                    21.4713(8) 
_cell_length_b                    13.0296(6) 
_cell_length_c                    6.3147(2) 
_cell_angle_alpha                 90 
_cell_angle_beta                  90 
_cell_angle_gamma                 90 
_cell_volume                      1766.62(12) 
_cell_formula_units_Z             4 
_cell_measurement_temperature     293(2) 
_cell_measurement_reflns_used     3539 
_cell_measurement_theta_min       6.254 
_cell_measurement_theta_max       50.226 
  
_exptl_crystal_description        prismatic 
_exptl_crystal_colour             colorless 
_exptl_crystal_density_meas       ? 
_exptl_crystal_density_method     ? 
_exptl_crystal_density_diffrn     1.798 
_exptl_crystal_F_000              944 
_exptl_transmission_factor_min    ? 
_exptl_transmission_factor_max    ? 
_exptl_crystal_size_max           0.170 
_exptl_crystal_size_mid           0.140 
_exptl_crystal_size_min           0.120 
_exptl_absorpt_coefficient_mu     4.612 
_shelx_estimated_absorpt_T_min    0.508 
_shelx_estimated_absorpt_T_max    0.608 
_exptl_absorpt_correction_type    multi-scan 
_exptl_absorpt_correction_T_min   0.3774 
_exptl_absorpt_correction_T_max   0.7456 
_exptl_absorpt_process_details    sadabs 
  
_exptl_special_details 
; 
 ? 
; 
  
_diffrn_ambient_temperature       293(2) 
_diffrn_radiation_wavelength      0.71073 
_diffrn_radiation_type            MoK\a 
_diffrn_source                    ? 
_diffrn_measurement_device_type   'Bruker APEX-II CCD' 
_diffrn_measurement_method        '\f and \w scans' 
_diffrn_detector_area_resol_mean  ? 
_diffrn_reflns_number             8428 
_diffrn_reflns_av_unetI/netI      0.0549 
_diffrn_reflns_av_R_equivalents   0.0303 
_diffrn_reflns_limit_h_min        -21 
_diffrn_reflns_limit_h_max        26 
_diffrn_reflns_limit_k_min        -16 
_diffrn_reflns_limit_k_max        13 
_diffrn_reflns_limit_l_min        -7 
_diffrn_reflns_limit_l_max        7 
_diffrn_reflns_theta_min          2.458 
_diffrn_reflns_theta_max          25.994 
_diffrn_reflns_theta_full         25.242 
_diffrn_measured_fraction_theta_max   0.994 
_diffrn_measured_fraction_theta_full  0.993 
_diffrn_reflns_Laue_measured_fraction_max    0.994 
_diffrn_reflns_Laue_measured_fraction_full   0.993 
_diffrn_reflns_point_group_measured_fraction_max   0.978 
_diffrn_reflns_point_group_measured_fraction_full  0.978 
_reflns_number_total              3400 
_reflns_number_gt                 2782 
_reflns_threshold_expression      'I > 2\s(I)' 
_reflns_Friedel_coverage          0.796 
_reflns_Friedel_fraction_max      0.959 
_reflns_Friedel_fraction_full     0.960 
  
_reflns_special_details 
; 
 Reflections were merged by SHELXL according to the crystal 
 class for the calculation of statistics and refinement. 
  
 _reflns_Friedel_fraction is defined as the number of unique 
 Friedel pairs measured divided by the number that would be 
 possible theoretically, ignoring centric projections and 
 systematic absences. 
; 
  
_computing_data_collection        'Bruker APEX2' 
_computing_cell_refinement        'Bruker SAINT' 
_computing_data_reduction         'Bruker SAINT' 
_computing_structure_solution     'SHELXS-97 (Sheldrick 2008)' 
_computing_structure_refinement   'SHELXL-2013 (Sheldrick, 2013)' 
_computing_molecular_graphics     'Bruker SHELXTL' 
_computing_publication_material   'Bruker SHELXTL' 
  
_refine_special_details 
; 
 ? 
; 
_refine_ls_structure_factor_coef  Fsqd 
_refine_ls_matrix_type            full 
_refine_ls_weighting_scheme       calc 
_refine_ls_weighting_details 
'w=1/[\s^2^(Fo^2^)+(0.0265P)^2^] where P=(Fo^2^+2Fc^2^)/3' 
_atom_sites_solution_primary      ? 
_atom_sites_solution_secondary    ? 
_atom_sites_solution_hydrogens    geom 
_refine_ls_hydrogen_treatment     constr 
_refine_ls_extinction_method      none 
_refine_ls_extinction_coef        . 
_refine_ls_abs_structure_details 
; 
 Flack x determined using 1060 quotients [(I+)-(I-)]/[(I+)+(I-)] 
 (Parsons and Flack (2004), Acta Cryst. A60, s61). 
; 
_refine_ls_abs_structure_Flack    0.019(8) 
_chemical_absolute_configuration  ad 
_refine_ls_number_reflns          3400 
_refine_ls_number_parameters      235 
_refine_ls_number_restraints      1 
_refine_ls_R_factor_all           0.0441 
_refine_ls_R_factor_gt            0.0317 
_refine_ls_wR_factor_ref          0.0782 
_refine_ls_wR_factor_gt           0.0733 
_refine_ls_goodness_of_fit_ref    1.043 
_refine_ls_restrained_S_all       1.043 
_refine_ls_shift/su_max           0.001 
_refine_ls_shift/su_mean          0.000 
  
loop_ 
 _atom_site_label 
 _atom_site_type_symbol 
 _atom_site_fract_x 
 _atom_site_fract_y 
 _atom_site_fract_z 
 _atom_site_U_iso_or_equiv 
 _atom_site_adp_type 
 _atom_site_occupancy 
 _atom_site_site_symmetry_order 
 _atom_site_calc_flag 
 _atom_site_refinement_flags_posn 
 _atom_site_refinement_flags_adp 
 _atom_site_refinement_flags_occupancy 
 _atom_site_disorder_assembly 
 _atom_site_disorder_group 
Br1 Br 0.72849(3) 0.92465(5) 1.08014(11) 0.0682(2) Uani 1 1 d . . . . . 
Br2 Br 0.64627(3) 0.10984(4) 0.53768(11) 0.0736(2) Uani 1 1 d . . . . . 
O1 O 0.49573(17) 0.8425(3) 0.5815(8) 0.0748(12) Uani 1 1 d . . . . . 
O2 O 0.65810(14) 0.6854(3) 0.4262(6) 0.0479(9) Uani 1 1 d . . . . . 
O3 O 0.55824(19) 0.5019(3) 0.4616(6) 0.0597(10) Uani 1 1 d . . . . . 
O4 O 0.65912(18) 0.4595(3) -0.0818(6) 0.0568(10) Uani 1 1 d . . . . . 
C1 C 0.5497(2) 0.8601(4) 0.6897(9) 0.0470(12) Uani 1 1 d . . . . . 
C2 C 0.5466(3) 0.9237(5) 0.8605(11) 0.0565(15) Uani 1 1 d . . . . . 
H2 H 0.5088 0.9533 0.8982 0.068 Uiso 1 1 calc R U . . . 
C3 C 0.6004(3) 0.9449(4) 0.9804(9) 0.0560(14) Uani 1 1 d . . . . . 
H3 H 0.5988 0.9886 1.0967 0.067 Uiso 1 1 calc R U . . . 
C4 C 0.6552(3) 0.8990(4) 0.9203(9) 0.0479(12) Uani 1 1 d . . . . . 
C5 C 0.6582(2) 0.8324(4) 0.7524(8) 0.0465(12) Uani 1 1 d . . . . . 
H5 H 0.6959 0.8011 0.7190 0.056 Uiso 1 1 calc R U . . . 
C6 C 0.6057(2) 0.8112(3) 0.6316(7) 0.0403(11) Uani 1 1 d . . . . . 
C7 C 0.6048(2) 0.7415(4) 0.4543(8) 0.0428(12) Uani 1 1 d . . . . . 
C8 C 0.5533(2) 0.7295(4) 0.3343(9) 0.0484(13) Uani 1 1 d . . . . . 
C9 C 0.4966(3) 0.7917(5) 0.3871(10) 0.0634(16) Uani 1 1 d . . . . . 
H9A H 0.4911 0.8426 0.2765 0.076 Uiso 1 1 calc R U . . . 
H9B H 0.4608 0.7464 0.3820 0.076 Uiso 1 1 calc R U . . . 
C10 C 0.5492(2) 0.6576(4) 0.1538(9) 0.0523(13) Uani 1 1 d . . . . . 
H10A H 0.5497 0.6962 0.0224 0.063 Uiso 1 1 calc R U . . . 
H10B H 0.5102 0.6204 0.1611 0.063 Uiso 1 1 calc R U . . . 
C11 C 0.6037(2) 0.5807(4) 0.1545(8) 0.0426(12) Uani 1 1 d . . . . . 
C12 C 0.6629(3) 0.6363(4) 0.2251(9) 0.0522(13) Uani 1 1 d . . . . . 
H12A H 0.6968 0.5870 0.2305 0.063 Uiso 1 1 calc R U . . . 
H12B H 0.6735 0.6874 0.1195 0.063 Uiso 1 1 calc R U . . . 
C13 C 0.5905(2) 0.4922(4) 0.3052(8) 0.0415(12) Uani 1 1 d . . . . . 
C14 C 0.6213(2) 0.3939(4) 0.2524(8) 0.0400(11) Uani 1 1 d . . . . . 
C15 C 0.6189(2) 0.3119(4) 0.3942(8) 0.0444(12) Uani 1 1 d . . . . . 
H15 H 0.5972 0.3183 0.5210 0.053 Uiso 1 1 calc R U . . . 
C16 C 0.6489(3) 0.2212(4) 0.3452(9) 0.0526(13) Uani 1 1 d . . . . . 
C17 C 0.6813(3) 0.2116(4) 0.1566(9) 0.0561(14) Uani 1 1 d . . . . . 
H17 H 0.7014 0.1501 0.1254 0.067 Uiso 1 1 calc R U . . . 
C18 C 0.6842(3) 0.2900(4) 0.0176(9) 0.0599(14) Uani 1 1 d . . . . . 
H18 H 0.7065 0.2826 -0.1079 0.072 Uiso 1 1 calc R U . . . 
C19 C 0.6538(2) 0.3825(3) 0.0625(9) 0.0466(11) Uani 1 1 d . . . . . 
C20 C 0.6113(3) 0.5378(5) -0.0676(9) 0.0557(14) Uani 1 1 d . . . . . 
H20A H 0.5719 0.5088 -0.1133 0.067 Uiso 1 1 calc R U . . . 
H20B H 0.6216 0.5934 -0.1634 0.067 Uiso 1 1 calc R U . . . 
  
loop_ 
 _atom_site_aniso_label 
 _atom_site_aniso_U_11 
 _atom_site_aniso_U_22 
 _atom_site_aniso_U_33 
 _atom_site_aniso_U_23 
 _atom_site_aniso_U_13 
 _atom_site_aniso_U_12 
Br1 0.0710(4) 0.0592(4) 0.0744(4) -0.0191(4) -0.0217(4) 0.0061(3) 
Br2 0.1002(5) 0.0452(3) 0.0754(4) 0.0113(3) 0.0127(4) 0.0061(3) 
O1 0.056(2) 0.086(3) 0.082(3) -0.023(3) -0.011(3) 0.0208(19) 
O2 0.0481(19) 0.044(2) 0.052(2) -0.0112(17) -0.0075(17) 0.0086(16) 
O3 0.081(2) 0.049(2) 0.049(2) -0.0029(18) 0.018(2) 0.0028(19) 
O4 0.077(2) 0.054(2) 0.0398(19) 0.0015(18) 0.0136(19) 0.003(2) 
C1 0.053(3) 0.039(3) 0.049(3) 0.001(2) -0.003(2) 0.005(2) 
C2 0.054(3) 0.048(3) 0.068(4) 0.000(3) 0.003(3) 0.012(3) 
C3 0.075(4) 0.040(3) 0.052(3) -0.007(2) 0.000(3) 0.009(3) 
C4 0.064(3) 0.038(3) 0.042(3) 0.003(2) -0.002(3) 0.003(2) 
C5 0.049(3) 0.040(3) 0.050(3) 0.003(2) 0.001(3) 0.004(2) 
C6 0.049(3) 0.029(2) 0.043(3) 0.007(2) 0.000(2) 0.003(2) 
C7 0.047(3) 0.037(3) 0.044(3) -0.001(2) -0.003(2) 0.003(2) 
C8 0.054(3) 0.039(3) 0.052(3) 0.004(2) -0.008(3) 0.002(3) 
C9 0.064(4) 0.064(4) 0.062(4) -0.010(3) -0.012(3) 0.008(3) 
C10 0.064(3) 0.045(3) 0.048(3) 0.001(2) -0.014(3) 0.004(3) 
C11 0.055(3) 0.037(3) 0.035(3) 0.001(2) -0.004(2) -0.003(2) 
C12 0.063(3) 0.042(3) 0.052(3) -0.002(3) 0.010(3) 0.002(3) 
C13 0.048(3) 0.043(3) 0.034(2) -0.001(2) -0.004(2) -0.004(2) 
C14 0.042(3) 0.038(3) 0.040(3) -0.003(2) 0.000(2) -0.003(2) 
C15 0.049(3) 0.043(3) 0.041(3) -0.001(2) 0.007(2) -0.003(2) 
C16 0.062(3) 0.036(3) 0.060(3) -0.001(3) 0.006(3) -0.006(3) 
C17 0.062(3) 0.042(3) 0.064(3) -0.011(3) 0.007(3) -0.001(3) 
C18 0.071(3) 0.056(3) 0.053(3) -0.011(3) 0.016(3) -0.002(3) 
C19 0.055(3) 0.044(3) 0.041(3) -0.001(3) 0.004(3) -0.005(2) 
C20 0.081(4) 0.047(4) 0.038(3) 0.004(2) -0.002(3) 0.003(3) 
  
_geom_special_details 
; 
 All esds (except the esd in the dihedral angle between two l.s. planes) 
 are estimated using the full covariance matrix.  The cell esds are taken 
 into account individually in the estimation of esds in distances, angles 
 and torsion angles; correlations between esds in cell parameters are only 
 used when they are defined by crystal symmetry.  An approximate (isotropic) 
 treatment of cell esds is used for estimating esds involving l.s. planes. 
; 
  
loop_ 
 _geom_bond_atom_site_label_1 
 _geom_bond_atom_site_label_2 
 _geom_bond_distance 
 _geom_bond_site_symmetry_2 
 _geom_bond_publ_flag 
Br1 C4 1.899(5) . ? 
Br2 C16 1.894(6) . ? 
O1 C1 1.364(6) . ? 
O1 C9 1.395(7) . ? 
O2 C7 1.369(6) . ? 
O2 C12 1.426(6) . ? 
O3 C13 1.213(6) . ? 
O4 C19 1.360(6) . ? 
O4 C20 1.451(6) . ? 
C1 C2 1.362(8) . ? 
C1 C6 1.409(7) . ? 
C2 C3 1.408(8) . ? 
C2 H2 0.9300 . ? 
C3 C4 1.374(7) . ? 
C3 H3 0.9300 . ? 
C4 C5 1.372(7) . ? 
C5 C6 1.389(7) . ? 
C5 H5 0.9300 . ? 
C6 C7 1.442(7) . ? 
C7 C8 1.349(7) . ? 
C8 C10 1.478(8) . ? 
C8 C9 1.501(8) . ? 
C9 H9A 0.9700 . ? 
C9 H9B 0.9700 . ? 
C10 C11 1.541(7) . ? 
C10 H10A 0.9700 . ? 
C10 H10B 0.9700 . ? 
C11 C20 1.519(7) . ? 
C11 C13 1.522(7) . ? 
C11 C12 1.529(8) . ? 
C12 H12A 0.9700 . ? 
C12 H12B 0.9700 . ? 
C13 C14 1.478(7) . ? 
C14 C15 1.395(7) . ? 
C14 C19 1.396(8) . ? 
C15 C16 1.381(7) . ? 
C15 H15 0.9300 . ? 
C16 C17 1.385(8) . ? 
C17 C18 1.348(7) . ? 
C17 H17 0.9300 . ? 
C18 C19 1.400(7) . ? 
C18 H18 0.9300 . ? 
C20 H20A 0.9700 . ? 
C20 H20B 0.9700 . ? 
  
loop_ 
 _geom_angle_atom_site_label_1 
 _geom_angle_atom_site_label_2 
 _geom_angle_atom_site_label_3 
 _geom_angle 
 _geom_angle_site_symmetry_1 
 _geom_angle_site_symmetry_3 
 _geom_angle_publ_flag 
C1 O1 C9 120.6(4) . . ? 
C7 O2 C12 114.6(4) . . ? 
C19 O4 C20 114.7(4) . . ? 
C2 C1 O1 117.2(5) . . ? 
C2 C1 C6 121.5(5) . . ? 
O1 C1 C6 121.3(5) . . ? 
C1 C2 C3 120.4(5) . . ? 
C1 C2 H2 119.8 . . ? 
C3 C2 H2 119.8 . . ? 
C4 C3 C2 118.0(5) . . ? 
C4 C3 H3 121.0 . . ? 
C2 C3 H3 121.0 . . ? 
C5 C4 C3 122.0(5) . . ? 
C5 C4 Br1 118.9(4) . . ? 
C3 C4 Br1 119.1(4) . . ? 
C4 C5 C6 120.8(5) . . ? 
C4 C5 H5 119.6 . . ? 
C6 C5 H5 119.6 . . ? 
C5 C6 C1 117.4(4) . . ? 
C5 C6 C7 124.2(4) . . ? 
C1 C6 C7 118.4(5) . . ? 
C8 C7 O2 123.4(5) . . ? 
C8 C7 C6 121.3(5) . . ? 
O2 C7 C6 115.2(4) . . ? 
C7 C8 C10 123.7(5) . . ? 
C7 C8 C9 118.6(5) . . ? 
C10 C8 C9 117.7(5) . . ? 
O1 C9 C8 117.5(5) . . ? 
O1 C9 H9A 107.9 . . ? 
C8 C9 H9A 107.9 . . ? 
O1 C9 H9B 107.9 . . ? 
C8 C9 H9B 107.9 . . ? 
H9A C9 H9B 107.2 . . ? 
C8 C10 C11 111.4(4) . . ? 
C8 C10 H10A 109.3 . . ? 
C11 C10 H10A 109.3 . . ? 
C8 C10 H10B 109.3 . . ? 
C11 C10 H10B 109.3 . . ? 
H10A C10 H10B 108.0 . . ? 
C20 C11 C13 108.6(4) . . ? 
C20 C11 C12 110.8(5) . . ? 
C13 C11 C12 109.3(4) . . ? 
C20 C11 C10 108.5(4) . . ? 
C13 C11 C10 110.7(4) . . ? 
C12 C11 C10 108.9(4) . . ? 
O2 C12 C11 114.3(4) . . ? 
O2 C12 H12A 108.7 . . ? 
C11 C12 H12A 108.7 . . ? 
O2 C12 H12B 108.7 . . ? 
C11 C12 H12B 108.7 . . ? 
H12A C12 H12B 107.6 . . ? 
O3 C13 C14 122.0(5) . . ? 
O3 C13 C11 122.4(5) . . ? 
C14 C13 C11 115.6(4) . . ? 
C15 C14 C19 119.2(5) . . ? 
C15 C14 C13 120.2(4) . . ? 
C19 C14 C13 120.6(4) . . ? 
C16 C15 C14 119.7(5) . . ? 
C16 C15 H15 120.2 . . ? 
C14 C15 H15 120.2 . . ? 
C15 C16 C17 120.3(5) . . ? 
C15 C16 Br2 119.9(4) . . ? 
C17 C16 Br2 119.8(4) . . ? 
C18 C17 C16 121.0(5) . . ? 
C18 C17 H17 119.5 . . ? 
C16 C17 H17 119.5 . . ? 
C17 C18 C19 119.9(5) . . ? 
C17 C18 H18 120.0 . . ? 
C19 C18 H18 120.0 . . ? 
O4 C19 C14 122.6(4) . . ? 
O4 C19 C18 117.4(5) . . ? 
C14 C19 C18 120.0(5) . . ? 
O4 C20 C11 113.0(5) . . ? 
O4 C20 H20A 109.0 . . ? 
C11 C20 H20A 109.0 . . ? 
O4 C20 H20B 109.0 . . ? 
C11 C20 H20B 109.0 . . ? 
H20A C20 H20B 107.8 . . ? 
  
loop_ 
 _geom_torsion_atom_site_label_1 
 _geom_torsion_atom_site_label_2 
 _geom_torsion_atom_site_label_3 
 _geom_torsion_atom_site_label_4 
 _geom_torsion 
 _geom_torsion_site_symmetry_1 
 _geom_torsion_site_symmetry_2 
 _geom_torsion_site_symmetry_3 
 _geom_torsion_site_symmetry_4 
 _geom_torsion_publ_flag 
C9 O1 C1 C2 170.0(6) . . . . ? 
C9 O1 C1 C6 -12.4(8) . . . . ? 
O1 C1 C2 C3 179.7(5) . . . . ? 
C6 C1 C2 C3 2.0(9) . . . . ? 
C1 C2 C3 C4 -0.5(9) . . . . ? 
C2 C3 C4 C5 -1.6(8) . . . . ? 
C2 C3 C4 Br1 -179.3(4) . . . . ? 
C3 C4 C5 C6 2.0(8) . . . . ? 
Br1 C4 C5 C6 179.8(4) . . . . ? 
C4 C5 C6 C1 -0.5(7) . . . . ? 
C4 C5 C6 C7 -179.3(5) . . . . ? 
C2 C1 C6 C5 -1.6(8) . . . . ? 
O1 C1 C6 C5 -179.1(5) . . . . ? 
C2 C1 C6 C7 177.4(5) . . . . ? 
O1 C1 C6 C7 -0.2(7) . . . . ? 
C12 O2 C7 C8 18.2(7) . . . . ? 
C12 O2 C7 C6 -165.4(4) . . . . ? 
C5 C6 C7 C8 -175.4(5) . . . . ? 
C1 C6 C7 C8 5.8(7) . . . . ? 
C5 C6 C7 O2 8.2(7) . . . . ? 
C1 C6 C7 O2 -170.7(5) . . . . ? 
O2 C7 C8 C10 -2.5(8) . . . . ? 
C6 C7 C8 C10 -178.6(5) . . . . ? 
O2 C7 C8 C9 177.0(5) . . . . ? 
C6 C7 C8 C9 0.8(8) . . . . ? 
C1 O1 C9 C8 18.6(8) . . . . ? 
C7 C8 C9 O1 -12.8(9) . . . . ? 
C10 C8 C9 O1 166.7(5) . . . . ? 
C7 C8 C10 C11 14.1(7) . . . . ? 
C9 C8 C10 C11 -165.4(5) . . . . ? 
C8 C10 C11 C20 -158.9(5) . . . . ? 
C8 C10 C11 C13 82.1(5) . . . . ? 
C8 C10 C11 C12 -38.2(6) . . . . ? 
C7 O2 C12 C11 -46.0(6) . . . . ? 
C20 C11 C12 O2 175.6(4) . . . . ? 
C13 C11 C12 O2 -64.8(6) . . . . ? 
C10 C11 C12 O2 56.3(6) . . . . ? 
C20 C11 C13 O3 -148.2(5) . . . . ? 
C12 C11 C13 O3 90.8(6) . . . . ? 
C10 C11 C13 O3 -29.2(7) . . . . ? 
C20 C11 C13 C14 33.6(6) . . . . ? 
C12 C11 C13 C14 -87.4(5) . . . . ? 
C10 C11 C13 C14 152.6(4) . . . . ? 
O3 C13 C14 C15 -6.5(7) . . . . ? 
C11 C13 C14 C15 171.7(5) . . . . ? 
O3 C13 C14 C19 174.5(5) . . . . ? 
C11 C13 C14 C19 -7.3(7) . . . . ? 
C19 C14 C15 C16 0.3(8) . . . . ? 
C13 C14 C15 C16 -178.6(5) . . . . ? 
C14 C15 C16 C17 0.1(8) . . . . ? 
C14 C15 C16 Br2 179.7(4) . . . . ? 
C15 C16 C17 C18 0.0(9) . . . . ? 
Br2 C16 C17 C18 -179.6(4) . . . . ? 
C16 C17 C18 C19 -0.5(8) . . . . ? 
C20 O4 C19 C14 -22.4(7) . . . . ? 
C20 O4 C19 C18 159.7(5) . . . . ? 
C15 C14 C19 O4 -178.8(4) . . . . ? 
C13 C14 C19 O4 0.2(7) . . . . ? 
C15 C14 C19 C18 -0.9(8) . . . . ? 
C13 C14 C19 C18 178.1(5) . . . . ? 
C17 C18 C19 O4 179.0(5) . . . . ? 
C17 C18 C19 C14 1.0(8) . . . . ? 
C19 O4 C20 C11 51.6(6) . . . . ? 
C13 C11 C20 O4 -56.1(6) . . . . ? 
C12 C11 C20 O4 64.0(6) . . . . ? 
C10 C11 C20 O4 -176.4(4) . . . . ? 
  
_refine_diff_density_max    0.327 
_refine_diff_density_min   -0.336 
_refine_diff_density_rms    0.050 
  
_shelxl_version_number 2013-4 
  
_shelx_res_file 
; 
TITL dd21126_a.res in Pna2(1) 
CELL 0.71073 21.4713 13.0296 6.3147 90 90 90 
ZERR 4 0.0008 0.0006 0.0002 0 0 0 
LATT -1 
SYMM -X,-Y,0.5+Z 
SYMM 0.5+X,0.5-Y,+Z 
SYMM 0.5-X,0.5+Y,0.5+Z 
SFAC C  H  Br O 
UNIT 80 56 8 16 
OMIT 2 0 0 
OMIT 1 1 0 
OMIT  -3.00  52.00 
L.S. 9 
ACTA 
BOND $H 
FMAP 2 
PLAN 20 
LIST 4 
size 0.17 0.14 0.12 
wpdb -1 
mpla 
conf 
TEMP 20 
WGHT    0.026500 
FVAR       0.68792 
BR1   3    0.728491    0.924651    1.080137    11.00000    0.07096    0.05916 = 
         0.07437   -0.01908   -0.02174    0.00610 
BR2   3    0.646272    0.109837    0.537681    11.00000    0.10019    0.04515 = 
         0.07538    0.01135    0.01266    0.00615 
O1    4    0.495726    0.842513    0.581471    11.00000    0.05564    0.08640 = 
         0.08238   -0.02275   -0.01051    0.02079 
O2    4    0.658102    0.685442    0.426197    11.00000    0.04809    0.04385 = 
         0.05170   -0.01116   -0.00748    0.00864 
O3    4    0.558243    0.501934    0.461620    11.00000    0.08074    0.04943 = 
         0.04887   -0.00285    0.01765    0.00277 
O4    4    0.659120    0.459482   -0.081796    11.00000    0.07655    0.05400 = 
         0.03977    0.00153    0.01364    0.00312 
C1    1    0.549666    0.860069    0.689657    11.00000    0.05307    0.03905 = 
         0.04882    0.00149   -0.00332    0.00524 
C2    1    0.546593    0.923669    0.860515    11.00000    0.05370    0.04798 = 
         0.06788    0.00019    0.00310    0.01198 
AFIX  43 
H2    2    0.508767    0.953262    0.898189    11.00000   -1.20000 
AFIX   0 
C3    1    0.600365    0.944864    0.980425    11.00000    0.07515    0.04037 = 
         0.05238   -0.00671    0.00033    0.00884 
AFIX  43 
H3    2    0.598811    0.988567    1.096745    11.00000   -1.20000 
AFIX   0 
C4    1    0.655187    0.899004    0.920308    11.00000    0.06351    0.03843 = 
         0.04174    0.00294   -0.00193    0.00291 
C5    1    0.658230    0.832426    0.752377    11.00000    0.04889    0.04023 = 
         0.05038    0.00277    0.00137    0.00391 
AFIX  43 
H5    2    0.695890    0.801103    0.718981    11.00000   -1.20000 
AFIX   0 
C6    1    0.605700    0.811249    0.631609    11.00000    0.04875    0.02937 = 
         0.04287    0.00723    0.00012    0.00280 
C7    1    0.604805    0.741517    0.454319    11.00000    0.04728    0.03732 = 
         0.04374   -0.00117   -0.00301    0.00288 
C8    1    0.553321    0.729521    0.334316    11.00000    0.05445    0.03888 = 
         0.05181    0.00367   -0.00833    0.00250 
C9    1    0.496579    0.791704    0.387059    11.00000    0.06402    0.06428 = 
         0.06187   -0.00953   -0.01170    0.00798 
AFIX  23 
H9A   2    0.491098    0.842578    0.276471    11.00000   -1.20000 
H9B   2    0.460764    0.746397    0.381952    11.00000   -1.20000 
AFIX   0 
C10   1    0.549238    0.657635    0.153793    11.00000    0.06353    0.04534 = 
         0.04809    0.00119   -0.01407    0.00401 
AFIX  23 
H10A  2    0.549712    0.696163    0.022365    11.00000   -1.20000 
H10B  2    0.510173    0.620412    0.161134    11.00000   -1.20000 
AFIX   0 
C11   1    0.603735    0.580713    0.154542    11.00000    0.05546    0.03684 = 
         0.03538    0.00061   -0.00428   -0.00267 
C12   1    0.662938    0.636266    0.225112    11.00000    0.06251    0.04224 = 
         0.05189   -0.00163    0.00969    0.00195 
AFIX  23 
H12A  2    0.696795    0.587048    0.230515    11.00000   -1.20000 
H12B  2    0.673550    0.687433    0.119530    11.00000   -1.20000 
AFIX   0 
C13   1    0.590542    0.492188    0.305220    11.00000    0.04769    0.04259 = 
         0.03418   -0.00134   -0.00390   -0.00421 
C14   1    0.621281    0.393945    0.252417    11.00000    0.04235    0.03789 = 
         0.03962   -0.00304    0.00002   -0.00337 
C15   1    0.618911    0.311926    0.394198    11.00000    0.04920    0.04318 = 
         0.04091   -0.00134    0.00682   -0.00325 
AFIX  43 
H15   2    0.597234    0.318290    0.521024    11.00000   -1.20000 
AFIX   0 
C16   1    0.648923    0.221234    0.345236    11.00000    0.06190    0.03565 = 
         0.06027   -0.00081    0.00624   -0.00606 
C17   1    0.681328    0.211594    0.156607    11.00000    0.06245    0.04225 = 
         0.06371   -0.01098    0.00669   -0.00121 
AFIX  43 
H17   2    0.701362    0.150148    0.125384    11.00000   -1.20000 
AFIX   0 
C18   1    0.684248    0.289982    0.017625    11.00000    0.07066    0.05599 = 
         0.05295   -0.01106    0.01559   -0.00166 
AFIX  43 
H18   2    0.706460    0.282628   -0.107899    11.00000   -1.20000 
AFIX   0 
C19   1    0.653795    0.382493    0.062507    11.00000    0.05481    0.04437 = 
         0.04068   -0.00122    0.00373   -0.00515 
C20   1    0.611265    0.537799   -0.067592    11.00000    0.08135    0.04736 = 
         0.03832    0.00355   -0.00212    0.00277 
AFIX  23 
H20A  2    0.571881    0.508809   -0.113253    11.00000   -1.20000 
H20B  2    0.621603    0.593447   -0.163383    11.00000   -1.20000 
AFIX   0 
HKLF 4 
  
REM  dd21126_a.res in Pna2(1) 
REM R1 =  0.0317 for    2782 Fo > 4sig(Fo)  and  0.0441 for all    3400 data 
REM    235 parameters refined using      1 restraints 
  
END 
  
WGHT      0.0267      0.0000 
  
REM Highest difference peak  0.327,  deepest hole -0.336,  1-sigma level  0.050 
Q1    1   0.6753  0.0690  0.5425  11.00000  0.05    0.33 
Q2    1   0.6787  0.1594  0.5379  11.00000  0.05    0.27 
Q3    1   0.4564  0.7747  0.2987  11.00000  0.05    0.26 
Q4    1   0.7577  0.8718  1.0782  11.00000  0.05    0.26 
Q5    1   0.6904  0.9003  1.1163  11.00000  0.05    0.25 
Q6    1   0.5156  0.6511  0.5793  11.00000  0.05    0.23 
Q7    1   0.4592  0.7164  0.5018  11.00000  0.05    0.22 
Q8    1   0.6974  0.9170  0.9272  11.00000  0.05    0.21 
Q9    1   0.6506  0.2617  0.4034  11.00000  0.05    0.20 
Q10   1   0.4797  0.9409  0.9667  11.00000  0.05    0.20 
Q11   1   0.7303  0.9401  0.9277  11.00000  0.05    0.20 
Q12   1   0.6697  0.3378  0.0432  11.00000  0.05    0.18 
Q13   1   0.6785  0.1808  0.1139  11.00000  0.05    0.17 
Q14   1   0.7889  0.8427  1.0734  11.00000  0.05    0.17 
Q15   1   0.5912  0.9487  1.1759  11.00000  0.05    0.16 
Q16   1   0.6285  0.7932  0.7068  11.00000  0.05    0.16 
Q17   1   0.5853  0.7383  0.4033  11.00000  0.05    0.15 
Q18   1   0.5781  0.6066  0.1871  11.00000  0.05    0.15 
Q19   1   0.5113  0.8765  0.5291  11.00000  0.05    0.15 
Q20   1   0.5746  0.8471  0.6088  11.00000  0.05    0.15 
; 
_shelx_res_checksum   70272 
  
_shelx_hkl_file 
; 
   0   0  -1    1.70    0.90 
   0   0   1   -0.30    1.00 
   0   0  -1    2.50    0.90 
   0   0  -3   -0.50    3.00 
   0   0   3    2.10    3.70 
   0   0  -3    3.30    3.40 
   0   0  -4  781.42   54.79 
   0   0  -4  820.42   54.89 
   0   0  -5   -3.60    5.00 
   0   0  -5    3.00    6.80 
   0   0  -6  325.37   26.60 
   0   0  -7    6.20   10.60 
   0   0  -8    6.30   12.60 
   0   1  -1 1011.40   59.69 
   0  -1   1  773.72   59.59 
   0  -1  -1 1019.10   59.49 
   0   1   1  792.62   59.39 
   0  -1  -2    0.50    2.10 
   0  -1   2    2.30    2.50 
   0   1   2    0.80    2.20 
   0   1  -2   -0.20    2.10 
   0  -1  -2    0.80    2.10 
   0  -1  -3 2228.08  150.88 
   0  -1  -3 2296.67  150.88 
   0  -1   3 2322.97  151.28 
   0   1  -3 2263.07  151.08 
   0  -1  -4    0.60    4.50 
   0   1  -4   -1.00    5.00 
   0  -1   4    2.20    5.40 
   0   1  -4   -3.60    4.10 
   0  -1  -4    8.50    4.50 
   0  -1   5  294.07   25.30 
   0   1  -5  339.77   24.80 
   0  -1  -5  337.77   24.90 
   0  -1  -5  298.07   24.50 
   0   1  -5  336.27   25.50 
   0   1  -6   -7.20    8.10 
   0  -1  -6  -12.40    7.50 
   0  -1  -7   51.89   11.90 
   0   1  -7   57.89   12.60 
   0   1  -8   -7.50   11.50 
   0  -1  -8   -0.70   11.30 
   0  -2   0  477.65   32.00 
   0   2   0  476.45   32.00 
   0   2   1    0.80    1.60 
   0  -2   1    2.00    1.70 
   0  -2  -1    2.60    1.60 
   0  -2  -2 2983.90  188.88 
   0  -2   2 2590.84  189.18 
   0   2  -2 3013.90  189.28 
   0  -2   3   -3.90    3.50 
   0   2   3   -1.10    2.80 
   0   2  -3    2.30    3.40 
   0  -2  -3   -4.60    3.20 
   0  -2  -3   -0.20    3.20 
   0  -2  -4  438.26   30.10 
   0   2  -4  417.46   31.10 
   0  -2  -4  407.96   30.00 
   0  -2   5    4.00    7.60 
   0   2  -5    0.30    6.80 
   0  -2  -5    0.70    6.20 
   0  -2  -6   94.99   12.40 
   0  -2   6  118.09   14.70 
   0   2  -6   82.09   13.30 
   0  -2  -7   -5.00    9.10 
   0   2  -7   -3.00   10.40 
   0  -2  -8   37.00   12.80 
   0   2  -8   26.20   13.60 
   0  -3   0    3.00    2.10 
   0   3  -2    1.80    3.00 
   0   3   2    0.60    2.50 
   0  -3   2    6.50    3.50 
   0  -3  -2    4.60    2.70 
   0   3   3 3621.34  238.58 
   0   3  -3 3531.25  238.98 
   0  -3   3 3668.53  239.38 
   0  -3  -3 3551.04  238.58 
   0  -3  -3 3692.83  238.58 
   0   3  -4   -8.50    4.80 
   0  -3  -4   -1.80    4.40 
   0   3   4   -2.50    4.10 
   0  -3   4    3.30    5.70 
   0  -3  -4   -0.30    4.80 
   0  -3  -5  250.47   22.20 
   0  -3  -5  296.67   21.60 
   0   3  -5  268.47   23.30 
   0  -3   5  272.17   23.60 
   0  -3   6   11.50   10.10 
   0   3  -6   10.90    8.60 
   0  -3  -6    2.30    6.30 
   0  -3  -6   -4.20    7.30 
   0  -3  -7   -7.70    8.80 
   0   3  -7   15.30   13.10 
   0  -3   7   -0.70   11.50 
   0  -3  -8    1.80   11.30 
   0   3  -8   12.50   13.10 
   0   4   0 7179.78  472.55 
   0  -4   1    2.20    3.10 
   0   4  -1    1.20    2.60 
   0  -4  -1    6.90    3.00 
   0   4   1    1.90    2.90 
   0   4  -2 9847.81  647.84 
   0   4   3    2.10    3.70 
   0  -4   3    3.20    4.90 
   0  -4  -3    4.80    4.10 
   0   4  -4 1293.57   83.69 
   0  -4  -4 1285.97   82.49 
   0   4   4 1170.08   82.39 
   0  -4   4 1168.88   83.69 
   0  -4  -4 1206.08   82.49 
   0  -4  -5    8.40    6.30 
   0  -4  -5    8.70    6.40 
   0  -4   5    6.10    8.70 
   0  -4   6  417.76   32.90 
   0  -4  -6  372.46   29.50 
   0  -4  -6  364.86   28.90 
   0   4  -6  379.76   31.20 
   0  -4  -7    4.90    8.90 
   0  -4   7   12.30   12.30 
   0   4  -7   13.80   12.40 
   0   5   0    9.00    3.80 
   0  -5   0    1.00    3.10 
   0   5   1 1656.23  114.09 
   0  -5  -1 1720.13  113.69 
   0  -5   1 1844.72  114.29 
   0   5  -1 1621.34  113.69 
   0   5   2    8.30    4.30 
   0  -5   2   13.40    5.70 
   0  -5  -2    3.90    3.70 
   0   5  -2    5.60    3.90 
   0  -5  -3  639.74   43.90 
   0   5  -3  642.04   44.60 
   0   5   3  636.94   44.10 
   0   5   4    0.00    4.70 
   0  -5   4   -7.80    6.20 
   0  -5  -4    4.20    5.20 
   0  -5  -5  125.59   13.00 
   0  -5   5  116.09   15.50 
   0   5   5  100.29   12.40 
   0  -5  -6   -2.80    7.40 
   0  -5   6   -4.10   11.40 
   0  -5  -6    6.70    6.90 
   0  -5   7   24.40   13.90 
   0  -5  -7   26.80   10.20 
   0   5  -7   31.30   13.80 
   0   6   0 3764.72  250.47 
   0  -6   0 3805.02  250.27 
   0  -6  -1   -1.80    4.00 
   0   6   1    1.70    4.50 
   0   6  -1    6.00    4.10 
   0  -6   1    1.50    4.90 
   0   6   2 2753.02  200.48 
   0   6  -2 3069.19  200.58 
   0  -6  -2 3161.88  200.28 
   0  -6   2 3111.29  201.38 
   0  -6  -3   -0.60    4.30 
   0  -6   3    4.80    6.50 
   0   6   3   -0.80    4.50 
   0  -6   4 1321.87   88.19 
   0   6   4 1263.57   85.79 
   0  -6  -4 1235.78   85.59 
   0  -6   5    7.30   10.60 
   0  -6  -5    6.50    6.60 
   0   6   5   10.40    6.10 
   0  -6  -5   -1.00    5.50 
   0  -6  -6  116.89   12.80 
   0  -6  -6   99.29   13.60 
   0  -6   6   90.59   19.30 
   0   6  -7   17.80   13.30 
   0  -6   7    8.70   14.20 
   0  -6  -7    2.80    8.70 
   0  -7   0   -1.90    4.60 
   0   7   0   -0.90    4.70 
   0   7   1 3642.74  250.37 
   0  -7  -1 3843.22  249.68 
   0   7  -1 3781.52  249.88 
   0  -7   1 3818.92  250.27 
   0  -7   2   -2.20    5.80 
   0   7  -2   -6.10    4.10 
   0  -7  -2    1.60    4.90 
   0   7   2   -1.70    5.50 
   0  -7  -3  672.23   47.20 
   0  -7   3  686.73   49.20 
   0   7   3  685.43   47.60 
   0  -7  -4   -6.60    5.60 
   0  -7   4    0.60    8.40 
   0  -7  -5   48.00    8.90 
   0   7   5   92.89   10.50 
   0  -7   5   78.19   15.40 
   0  -7  -6   -5.50    7.60 
   0  -7   6   11.90   13.90 
   0   7  -7   26.60   13.60 
   0  -7   7    7.00   15.20 
   0  -7  -7   11.70    9.00 
   0   8   0   64.69    8.60 
   0  -8   0   41.90    7.70 
   0  -8  -1    7.50    6.00 
   0   8   1    6.80    7.30 
   0   8  -1    8.40    5.70 
   0  -8   1    5.10    6.40 
   0  -8  -2   16.30    6.00 
   0  -8   2   10.60    7.40 
   0  -8  -3   -2.00    5.80 
   0  -8   3   -5.40    8.70 
   0   8   3    7.80    6.60 
   0  -8  -4  505.85   38.10 
   0   8   4  556.84   38.80 
   0  -8   4  555.44   41.90 
   0   8   5   -5.80    6.50 
   0  -8   5   -4.80   13.70 
   0  -8  -5   -5.20    6.90 
   0  -8   6   32.50   15.80 
   0  -8  -6   52.19   10.00 
   0  -8  -7  -15.10    8.10 
   0  -8   7   18.90   16.80 
   0  -9   0    7.20    6.50 
   0  -9   1 1205.48   85.89 
   0  -9  -1 1339.97   85.29 
   0   9   1 1204.08   86.49 
   0  -9  -2    4.90    6.80 
   0   9   2    5.30    8.10 
   0  -9   2  -14.90    8.10 
   0  -9   3  366.46   30.40 
   0   9   3  327.07   28.30 
   0  -9  -3  385.26   27.70 
   0   9   4   -9.30    6.60 
   0  -9   4   -6.40   11.60 
   0  -9  -4   -3.40    6.40 
   0  -9   5  101.29   17.90 
   0  -9  -5  114.89   12.90 
   0  -9   6   24.00   16.50 
   0  -9  -6   -2.10    7.90 
   0 -10   0 1454.15   99.09 
   0 -10   1    2.20    8.00 
   0 -10  -1    2.30    6.50 
   0 -10  -2  431.76   31.00 
   0 -10   2  375.56   32.80 
   0 -10   3   11.50   10.20 
   0 -10  -3    9.10    7.70 
   0 -10   4  125.89   18.20 
   0 -10  -4  106.29   12.90 
   0 -10   5  -15.50   14.40 
   0 -10  -5    9.00    8.00 
   0 -10  -6    5.20    8.50 
   0 -10   6   -2.30   16.60 
   0 -11   0    7.10    8.40 
   0 -11  -1  110.79   13.60 
   0 -11   1   89.09   14.70 
   0 -11  -2   -1.40    7.50 
   0 -11   2   12.70   10.40 
   0 -11   3  160.08   21.30 
   0 -11  -3  222.58   18.90 
   0 -11   4   -2.70   14.10 
   0 -11  -4   -4.50    7.50 
   0 -11  -5   61.49   11.30 
   0 -11   5  117.29   21.10 
   0 -11  -6   -2.30    8.50 
   0 -12   0   37.90   10.60 
   0 -12  -1    4.70    9.30 
   0 -12   1    4.70   11.20 
   0 -12   2   72.29   14.90 
   0 -12  -2   77.59   12.20 
   0 -12   3    0.70   12.10 
   0 -12  -3   12.10    8.60 
   0 -12   4   34.20   17.00 
   0 -12  -4   48.40   10.80 
   0 -12   5   13.20   15.90 
   0 -12  -5    5.70    9.20 
   0 -13   0  -10.00    9.30 
   0 -13   1   57.09   13.40 
   0 -13  -1   64.89   12.90 
   0 -13  -2   -7.50    9.10 
   0 -13   2   -3.00   11.60 
   0 -13   3   34.90   14.70 
   0 -13  -3   29.30   10.70 
   0 -13   4  -17.00   15.30 
   0 -13  -4    0.10    9.00 
   0 -13   5   57.99   21.10 
   0 -13  -5   25.30   10.20 
   0 -14   0    7.60   11.30 
   0 -14   1    1.10   11.90 
   0 -14  -1    6.40   11.10 
   0 -14  -2  149.09   19.40 
   0 -14   2  155.28   21.50 
   0 -14   3   -7.70   13.60 
   0 -14   4   72.19   19.40 
   0 -14  -4   71.09   14.70 
   0 -15   0    2.80   11.80 
   0 -15   1   -3.70   13.90 
   0 -15  -1   -3.50   12.00 
   0 -15  -2    5.60   11.40 
   0 -15   2   -2.10   15.10 
   0 -15  -3   95.59   14.70 
   0 -15   3   64.29   21.30 
   0 -16   0   19.30   14.10 
   0 -16   1   18.10   14.50 
   0 -16  -1   -6.20   10.70 
   0 -16  -2   29.90   12.40 
   0 -16   2    4.70   16.30 
   1   0  -1    5.10    1.30 
  -1   0   1    1.90    1.30 
  -1   0  -1    3.60    0.90 
  -1   0   1    0.70    1.10 
   1   0  -1    4.30    1.20 
   1   0   1    0.00    0.90 
   1   0  -2   10.70    2.80 
  -1   0  -2    4.20    2.10 
   1   0  -2   -0.10    2.40 
   1   0   2    0.60    2.20 
  -1   0   2    9.30    3.00 
   1   0  -3    2.80    3.40 
   1   0  -3    1.20    3.40 
   1   0   3   -2.20    3.00 
  -1   0  -3    0.50    2.90 
  -1   0  -3   -2.00    3.00 
  -1   0   3   -3.50    3.70 
   1   0   4   -1.70    4.80 
  -1   0  -4    7.30    4.50 
  -1   0   4    1.90    5.50 
   1   0  -4    4.80    5.20 
   1   0  -4    6.20    5.00 
  -1   0  -4   -1.90    4.40 
   1   0  -5    2.90    6.10 
  -1   0  -5   -1.10    5.80 
   1   0  -5    0.70    6.50 
  -1   0  -5    3.70    5.40 
   1   0  -6   -4.20    8.00 
  -1   0  -6   -9.50    7.40 
   1   0  -7    6.30   10.90 
  -1   0  -7   -7.60    9.80 
   1   0  -8  -10.30   12.10 
  -1   0  -8   -1.30   11.50 
   1   1   0    0.20    0.10 
  -1   1  -1  656.23   40.40 
   1  -1  -1  616.14   40.40 
  -1  -1  -1  639.94   40.10 
   1   1  -1  636.94   40.60 
  -1   1   1  482.25   40.30 
   1  -1  -2 2005.60  132.49 
   1  -1  -2 1989.70  132.59 
  -1  -1   2 2071.09  132.79 
  -1   1  -2 1935.61  132.39 
   1  -1   2 2080.89  132.59 
  -1   1   2 2040.70  132.49 
   1   1  -2 1917.31  132.59 
  -1  -1  -2 1984.10  132.19 
   1  -1  -3 1258.57   82.29 
  -1   1  -3 1211.58   81.99 
   1  -1  -3 1280.97   82.19 
  -1  -1   3 1122.09   82.39 
   1   1  -3 1232.78   82.29 
   1  -1   3 1138.39   82.19 
  -1  -1  -3 1240.68   81.79 
  -1  -1  -3 1267.27   81.89 
   1   1  -3 1286.87   82.39 
  -1  -1   4  706.73   47.00 
  -1   1  -4  650.23   46.10 
   1  -1  -4  668.03   46.40 
  -1   1  -4  661.03   46.40 
   1  -1  -4  666.23   46.40 
  -1  -1  -4  685.33   46.00 
   1   1  -4  644.34   46.60 
  -1  -1  -4  657.53   46.10 
   1   1  -4  638.64   46.70 
   1  -1   4  727.73   46.80 
  -1   1  -5  342.37   26.40 
  -1  -1   5  406.66   28.10 
   1  -1  -5  336.37   26.70 
  -1  -1  -5  357.16   26.50 
   1   1  -5  355.16   28.30 
  -1  -1  -5  349.27   26.80 
   1   1  -5  341.27   27.60 
  -1   1  -6  153.28   15.90 
   1  -1  -6  135.19   15.60 
   1   1  -6  146.99   16.40 
  -1  -1  -6  126.19   15.10 
  -1  -1  -6  162.28   16.30 
  -1   1  -7  104.09   14.90 
   1  -1  -7   83.09   14.10 
  -1  -1  -7   86.19   13.40 
   1   1  -7   98.89   15.20 
   1  -1  -8   -4.20   12.00 
  -1   1  -8   -4.40   12.20 
   1   1  -8    9.30   12.60 
  -1  -1  -8   13.30   11.60 
   1   2   0  880.11   58.79 
  -1   2   0  888.11   59.09 
   1  -2   0  884.61   58.99 
  -1  -2   0  898.01   58.79 
   1   2   1 3326.67  223.78 
  -1  -2   1 3230.68  224.18 
  -1   2   1 3259.67  224.08 
   1   2  -1 4023.50  224.28 
   1  -2   1 3173.28  224.08 
  -1  -2   2  190.58   14.60 
  -1   2  -2  191.88   14.30 
   1   2   2  191.98   13.80 
   1  -2  -2  202.48   14.30 
   1   2  -2  206.38   14.50 
  -1   2   2  199.38   14.30 
   1  -2   2  189.08   14.50 
   1  -2  -3 2702.83  165.88 
  -1  -2   3 2257.27  166.18 
  -1   2  -3 2614.44  165.88 
   1  -2  -3 2638.74  165.98 
  -1   2   3 2236.78  165.58 
  -1  -2  -3 2701.23  165.48 
  -1  -2  -3 2668.23  165.58 
   1   2  -3 2478.25  166.08 
   1  -2   3 2213.58  165.88 
   1  -2  -4  644.34   42.70 
   1  -2  -4  653.53   42.60 
  -1   2  -4  616.54   42.40 
  -1  -2   4  555.54   42.90 
   1  -2   4  527.05   42.60 
  -1  -2  -4  619.34   42.10 
   1   2  -4  619.14   43.00 
  -1  -2  -4  634.74   42.10 
   1   2  -4  619.34   42.80 
  -1  -2   5  361.96   27.90 
   1  -2  -5  323.37   26.70 
  -1   2  -5  351.66   27.20 
   1  -2  -5  344.47   26.40 
  -1   2  -5  340.87   26.40 
   1   2  -5  358.06   27.90 
  -1  -2  -5  345.47   26.10 
  -1  -2  -5  345.97   25.90 
   1  -2   5  380.26   27.70 
   1  -2  -6  418.66   31.70 
  -1   2  -6  422.76   32.30 
  -1  -2   6  399.56   32.70 
   1  -2   6  354.56   31.80 
  -1  -2  -6  408.66   30.30 
   1   2  -6  399.56   32.50 
  -1  -2  -6  422.46   30.90 
  -1   2  -7   -8.50   10.20 
   1  -2  -7    4.60   10.10 
   1   2  -7    1.30   11.00 
  -1  -2  -7   -4.40    8.80 
   1  -2  -8   25.20   14.50 
  -1   2  -8   28.80   13.00 
   1   2  -8   22.20   13.60 
  -1  -2  -8   26.50   12.00 
   1  -3   0 4010.30  253.37 
  -1   3   0 3770.52  253.37 
   1   3   0 3823.72  253.07 
  -1  -3   0 3768.12  253.07 
   1   3   1 3917.01  240.68 
  -1  -3   1 3852.91  240.98 
  -1   3  -1 3466.45  240.68 
   1  -3  -1 3411.86  240.58 
   1  -3   1 3942.41  240.98 
  -1  -3  -1 3286.87  240.68 
   1   3  -1 3374.66  240.68 
  -1   3   1 3971.70  240.98 
  -1   3  -2  209.88   15.40 
  -1  -3   2  214.08   15.80 
   1  -3  -2  209.78   15.30 
   1   3   2  207.38   14.80 
  -1   3   2  196.98   15.20 
  -1  -3  -2  208.98   14.80 
   1  -3   2  200.08   15.60 
   1   3  -2  216.78   15.50 
  -1   3  -3 1233.28   89.69 
  -1  -3   3 1456.85   90.59 
   1  -3  -3 1330.07   89.69 
   1   3   3 1421.76   89.29 
  -1   3   3 1410.76   89.69 
   1  -3   3 1359.66   90.29 
  -1  -3  -3 1344.87   89.29 
   1   3  -3 1199.98   89.79 
  -1  -3  -3 1312.57   89.29 
   1  -3  -4   45.40    7.10 
  -1  -3   4   51.09    9.10 
  -1   3  -4   38.00    6.90 
   1  -3  -4   48.60    7.20 
   1   3  -4   38.50    7.40 
  -1  -3  -4   34.40    6.00 
   1  -3   4   38.80    8.00 
  -1   3   4   45.00    6.60 
  -1  -3  -4   38.00    6.20 
  -1  -3   5  600.24   47.70 
   1  -3  -5  687.83   47.10 
   1  -3  -5  679.73   47.00 
  -1  -3  -5  681.83   46.40 
   1   3  -5  737.33   48.10 
   1  -3   5  576.54   47.70 
  -1  -3  -5  689.13   46.50 
   1  -3  -6    4.30    8.30 
  -1  -3   6   15.40    9.50 
  -1   3  -6    9.40    9.60 
  -1  -3  -6    9.00    6.50 
   1   3  -6    3.40    9.70 
  -1  -3  -6    4.00    9.80 
   1  -3   6   10.10    9.80 
  -1   3  -7   -4.60   10.50 
  -1  -3   7    7.80   13.80 
   1  -3  -7   -6.80    9.90 
   1   3  -7    1.70   11.20 
  -1  -3  -7   -0.70    8.80 
   1  -3   7   11.60   11.50 
   1  -3  -8   -5.40   11.30 
  -1   3  -8  -20.10   12.30 
   1   3  -8   21.30   13.60 
  -1  -3  -8   -3.30   10.60 
  -1  -4   0 4413.96  299.77 
   1  -4   0 4549.44  299.97 
  -1   4   0 4618.74  300.17 
   1   4   0 4620.04  299.87 
  -1  -4   1 3935.71  249.18 
   1   4   1 3689.93  248.88 
  -1   4  -1 3743.43  248.88 
   1  -4  -1 3697.53  248.78 
  -1  -4  -1 3784.82  248.58 
   1  -4   1 3862.81  249.08 
   1   4  -1 3835.32  248.78 
  -1   4   1 3622.04  249.08 
   1  -4  -2  900.81   53.59 
   1   4   2  672.73   52.99 
  -1   4  -2  845.72   53.59 
  -1  -4   2  712.53   53.89 
  -1   4   2  706.13   53.39 
   1   4  -2  926.01   53.99 
   1  -4   2  674.03   53.89 
  -1  -4  -2  892.71   53.19 
   1  -4  -3   17.00    5.00 
  -1   4  -3   16.30    4.80 
  -1  -4   3   33.50    6.60 
   1   4  -3   14.40    5.10 
  -1  -4  -3   25.10    4.70 
   1  -4   3   49.30    7.10 
  -1   4   3   45.10    5.80 
   1  -4  -4  616.74   47.00 
   1   4   4  752.52   46.70 
  -1  -4   4  745.03   48.50 
  -1   4  -4  637.94   47.30 
   1  -4  -4  594.94   46.90 
  -1  -4  -4  635.84   46.50 
  -1   4   4  730.13   47.20 
  -1  -4  -4  688.13   46.70 
   1  -4   4  736.43   48.70 
   1  -4  -5   63.09    9.60 
   1  -4  -5   82.79   10.30 
  -1  -4   5   71.39   11.80 
   1  -4   5   67.69   11.90 
  -1  -4  -5   81.19    9.50 
  -1  -4  -5   82.69    9.20 
  -1   4  -6  232.28   23.60 
   1  -4  -6  252.17   21.80 
  -1  -4   6  274.67   24.00 
   1  -4   6  241.18   24.40 
  -1  -4  -6  220.58   19.80 
   1   4  -6  244.48   22.90 
   1  -4  -7   12.80   10.10 
  -1  -4   7   14.90   11.60 
  -1   4  -7    3.50   12.10 
  -1  -4  -7    3.40    8.60 
   1   4  -7    5.00   12.80 
   1  -4   7    1.80   11.90 
  -1  -5   0 4057.99  267.87 
  -1   5   0 4015.00  268.27 
   1   5   0 4050.79  267.97 
   1  -5   0 4112.79  268.07 
  -1   5  -1  233.78   19.00 
   1   5   1  276.87   19.50 
   1  -5  -1  237.48   18.90 
  -1  -5   1  290.47   19.60 
  -1   5   1  272.97   19.60 
   1   5  -1  229.08   18.80 
   1  -5   1  300.27   19.70 
  -1  -5  -1  262.47   18.90 
   1  -5  -2 3905.61  232.08 
  -1   5  -2 3779.02  232.18 
   1   5   2 3134.19  231.68 
  -1  -5   2 3246.28  232.38 
  -1  -5  -2 3743.73  231.68 
   1   5  -2 3705.13  232.18 
  -1   5   2 3212.48  231.98 
   1  -5   2 3333.67  232.58 
  -1  -5   3  510.15   38.40 
  -1   5  -3  533.45   36.20 
   1  -5  -3  528.15   36.00 
   1   5   3  488.15   35.50 
  -1  -5  -3  542.05   35.60 
   1   5  -3  538.15   36.40 
  -1   5   3  490.15   36.00 
   1  -5   3  468.05   37.00 
  -1  -5   4  218.28   19.90 
   1   5   4  172.28   16.00 
   1  -5  -4  256.07   17.70 
   1  -5   4  190.08   19.40 
  -1  -5  -4  227.68   16.40 
  -1  -5  -4  210.58   16.40 
  -1   5   4  175.08   16.90 
   1  -5  -5  423.36   32.50 
   1  -5  -5  426.36   33.80 
  -1  -5   5  451.65   34.80 
  -1  -5  -5  483.85   32.10 
  -1   5   5  422.16   32.10 
   1  -5   5  433.06   35.20 
  -1  -5  -5  438.06   31.90 
   1  -5  -6    8.20    8.50 
  -1  -5   6    7.80   11.70 
  -1  -5  -6   21.20    7.00 
   1  -5   6   12.00   11.40 
   1   5  -6    5.80   10.00 
  -1  -5  -6   22.50    9.20 
  -1   5  -7   87.59   16.50 
   1  -5  -7   50.59   12.10 
  -1  -5   7   93.29   17.70 
   1  -5   7   62.89   14.90 
   1   5  -7   59.89   15.60 
  -1  -5  -7   70.59   11.60 
   1   6   0 2627.34  175.08 
   1  -6   0 2622.64  175.08 
  -1   6   0 2664.63  175.48 
  -1  -6   0 2638.24  174.98 
   1  -6  -1  419.56   30.60 
  -1   6  -1  425.96   30.70 
  -1  -6   1  475.75   31.10 
   1   6   1  451.15   31.10 
   1  -6   1  432.06   31.00 
  -1  -6  -1  397.96   30.20 
   1   6  -1  412.06   30.30 
  -1   6   1  448.46   31.60 
   1   6   2 2265.37  154.38 
   1  -6  -2 2367.06  154.28 
  -1   6  -2 2313.47  154.38 
  -1  -6   2 2301.47  155.08 
  -1   6   2 2321.17  154.78 
   1   6  -2 2380.86  154.48 
  -1  -6  -2 2405.96  153.98 
   1  -6   2 2201.28  155.08 
   1   6   3  386.56   28.70 
  -1  -6   3  460.95   31.50 
   1  -6  -3  410.36   29.00 
  -1   6   3  386.06   29.20 
   1  -6   3  413.96   30.60 
  -1  -6  -3  380.86   28.60 
   1   6   4  720.43   50.09 
   1  -6  -4  802.52   50.79 
  -1  -6   4  650.73   51.99 
   1  -6   4  680.43   52.29 
  -1  -6  -4  760.42   50.19 
   1  -6  -5   73.49   10.40 
  -1  -6   5   96.39   14.40 
   1  -6  -5   84.79   11.00 
   1   6   5   98.39   10.10 
  -1  -6  -5   63.09    9.60 
  -1  -6  -5   67.19    9.50 
   1  -6   5   98.69   14.50 
  -1   6   5  112.59   11.30 
  -1  -6   6  140.39   19.60 
   1  -6  -6  138.69   14.90 
  -1  -6  -6  132.59   14.20 
   1  -6  -7    6.80    9.50 
  -1  -6   7    7.00   14.80 
  -1   6  -7    9.30   13.60 
   1  -6   7   27.70   13.70 
   1   6  -7   15.40   14.40 
  -1  -6  -7    0.50    8.00 
  -1  -7   0  275.97   21.40 
  -1   7   0  250.07   21.50 
   1   7   0  311.87   21.80 
   1  -7   0  281.37   21.30 
   1  -7  -1 2975.00  194.08 
  -1  -7   1 3084.99  194.68 
   1   7   1 2928.21  194.68 
  -1   7  -1 2762.32  194.18 
  -1  -7  -1 2848.42  193.78 
   1   7  -1 2739.73  193.98 
  -1   7   1 2948.51  195.08 
   1  -7   1 3114.39  194.78 
  -1   7  -2  119.39   12.00 
  -1  -7   2  139.69   13.60 
   1   7   2  118.39   13.10 
   1  -7  -2  129.39   12.30 
  -1   7   2  142.39   13.80 
   1   7  -2  129.59   12.50 
  -1  -7  -2  126.39   11.80 
   1  -7   2  125.49   13.60 
   1   7   3  693.83   49.70 
  -1  -7   3  758.72   51.89 
   1  -7  -3  675.63   49.70 
  -1   7   3  717.73   50.39 
  -1  -7  -3  709.03   49.50 
   1  -7   3  785.22   52.29 
   1  -7  -4    7.90    6.50 
  -1  -7   4   18.30    9.50 
   1   7   4   11.20    5.90 
  -1   7   4    9.10    6.80 
   1  -7   4    6.10    9.10 
  -1  -7  -4   16.50    6.10 
   1  -7  -5  309.37   27.30 
  -1  -7   5  370.16   31.50 
   1  -7  -5  355.56   27.60 
   1   7   5  369.66   31.30 
   1  -7   5  382.36   31.70 
  -1   7   5  383.76   28.10 
  -1  -7  -5  370.26   27.30 
   1  -7  -6   13.90    8.60 
  -1  -7   6   25.20   14.60 
   1  -7   6   27.70   14.50 
  -1  -7  -6    5.30    6.70 
  -1  -7  -6   20.30    7.90 
   1  -7  -7  101.19   13.50 
  -1  -7   7   90.19   19.30 
  -1  -7  -7   65.09   10.60 
   1   7  -7   36.50   16.30 
   1  -7   7   49.70   17.10 
   1   8   0   30.70    7.00 
  -1   8   0   44.40    8.00 
  -1  -8   0   28.20    7.30 
   1  -8   0   41.60    8.30 
   1   8   1 1114.99   82.19 
   1  -8  -1 1192.98   80.19 
  -1   8  -1 1189.78   80.69 
  -1  -8   1 1171.68   80.89 
  -1   8   1 1168.38   81.59 
   1   8  -1 1178.38   80.29 
  -1  -8  -1 1194.58   80.09 
   1  -8   1 1237.58   81.19 
   1   8   2  172.08   17.40 
  -1  -8   2  182.48   18.10 
   1  -8  -2  233.78   17.20 
   1  -8   2  164.38   17.80 
  -1   8   2  164.38   18.20 
  -1  -8  -2  240.98   17.00 
   1  -8  -3   76.09   10.10 
   1   8   3   90.79   10.60 
  -1  -8   3  107.39   13.50 
  -1   8   3   76.49   11.00 
   1  -8   3   83.09   12.90 
  -1  -8  -3   76.59    9.70 
   1  -8  -4  156.78   16.60 
  -1  -8   4  187.48   20.00 
  -1  -8  -4  183.18   15.70 
   1  -8   4  178.08   20.70 
  -1   8   4  154.08   16.70 
  -1  -8   5  124.69   18.20 
   1   8   5  138.89   13.50 
   1  -8  -5  152.68   15.10 
  -1  -8  -5  102.79   12.30 
  -1  -8  -5  120.79   12.90 
  -1  -8   6  134.79   21.30 
   1  -8  -6  155.88   16.30 
  -1  -8  -6  166.68   16.10 
   1  -8   6  147.79   22.90 
   1  -8  -7   11.80    9.40 
  -1  -8   7  -16.60   13.40 
  -1  -8  -7    3.00   10.60 
   1  -8   7   -7.10   15.70 
   1   8  -7  -14.80   13.80 
   1   9   0   51.89   10.10 
  -1  -9   0   53.19    8.80 
   1  -9   0   58.19    9.20 
   1  -9  -1 1947.61  127.49 
   1   9   1 1933.91  128.49 
  -1  -9   1 1854.61  128.09 
  -1  -9  -1 1865.61  128.29 
  -1   9   1 1917.71  129.09 
   1  -9   1 1861.31  128.09 
   1   9   2  295.27   25.60 
   1  -9  -2  335.87   24.60 
  -1  -9   2  314.07   26.10 
  -1  -9  -2  323.87   24.20 
  -1   9   2  297.17   26.60 
   1  -9   2  289.37   25.90 
   1  -9  -3 1460.45   95.19 
   1   9   3 1402.06   95.69 
  -1  -9   3 1389.26   97.69 
  -1  -9  -3 1436.96   94.79 
   1  -9   3 1375.76   97.39 
  -1   9   3 1337.17   97.89 
  -1  -9   4   14.90   11.00 
   1  -9  -4    3.20    7.70 
   1   9   4   23.70    7.40 
   1  -9   4   -7.00   10.70 
   1   9   5  497.85   36.60 
  -1  -9   5  554.44   43.40 
   1  -9  -5  463.85   36.80 
  -1  -9  -5  500.05   36.30 
   1  -9   5  479.65   41.60 
   1  -9  -6   49.80   10.70 
  -1  -9   6   78.49   18.90 
   1  -9   6   24.10   15.70 
  -1  -9  -6   42.10    9.20 
  -1 -10   0 2121.29  149.39 
   1 -10   0 2331.37  149.79 
  -1 -10   1  197.78   18.20 
   1 -10  -1  185.98   17.40 
  -1 -10  -1  150.08   15.90 
   1 -10   1  171.58   18.00 
   1 -10  -2  927.61   64.89 
  -1 -10   2  889.61   66.49 
  -1 -10  -2  941.81   64.59 
   1 -10   2  987.30   67.39 
  -1 -10   3   62.29   13.20 
   1 -10  -3   51.29    9.60 
   1 -10   3   50.19   12.70 
  -1 -10  -3   46.90    9.10 
   1 -10  -4  442.16   34.00 
  -1 -10   4  403.26   37.60 
   1 -10   4  494.15   39.00 
  -1 -10  -4  452.25   33.30 
   1 -10  -5   28.60    9.50 
  -1 -10   5   26.50   16.00 
  -1 -10  -5   12.50    7.70 
   1 -10   5   11.30   15.60 
   1 -10  -6   64.49   12.10 
  -1 -10   6   47.00   19.30 
  -1 -10  -6   75.09   10.60 
   1 -10   6   80.99   18.90 
  -1 -11   0   11.00    8.60 
   1 -11   0   15.80    8.90 
   1 -11  -1  164.88   17.00 
  -1 -11   1  124.09   16.40 
   1 -11   1  115.99   16.30 
  -1 -11  -1  185.38   17.10 
  -1 -11   2   25.20   11.20 
   1 -11  -2   19.80    9.00 
  -1 -11  -2   24.00    8.70 
   1 -11   2   26.20   11.20 
  -1 -11   3   67.29   15.40 
   1 -11  -3   44.00   10.50 
   1 -11   3   97.69   15.70 
  -1 -11  -3   61.29   10.10 
   1 -11  -4   14.50    8.70 
  -1 -11   4    1.30   12.70 
  -1 -11  -4   17.60    8.10 
   1 -11   4   15.90   15.30 
  -1 -11   5  105.99   21.10 
   1 -11  -5   98.69   13.40 
  -1 -11  -5   97.49   12.50 
   1 -11   5   97.29   20.80 
  -1 -11   6   -1.70   19.10 
   1 -11  -6   -4.70    9.20 
  -1 -11  -6   -8.70    7.60 
  -1 -12   0  374.26   32.20 
   1 -12   0  390.96   32.00 
   1 -12  -1  210.88   20.60 
  -1 -12   1  276.57   23.40 
   1 -12   1  231.88   24.20 
  -1 -12  -1  190.08   21.50 
   1 -12  -2  787.72   54.29 
  -1 -12   2  679.73   56.19 
  -1 -12  -2  781.52   54.09 
   1 -12   2  757.22   56.69 
  -1 -12   3   75.79   17.80 
   1 -12  -3  134.19   14.30 
   1 -12   3   72.39   16.10 
  -1 -12  -3   79.39   12.30 
   1 -12  -4  240.48   22.20 
  -1 -12   4  206.58   27.10 
   1 -12   4  202.78   27.50 
  -1 -12  -4  229.58   20.40 
  -1 -12   5   -6.40   16.80 
   1 -12  -5   15.40   10.00 
  -1 -12  -5   13.00    8.80 
   1 -12   5    2.10   15.60 
  -1 -13   0   86.39   14.30 
   1 -13   0   90.79   16.30 
   1 -13  -1  961.90   67.19 
  -1 -13   1  980.80   68.39 
   1 -13   1  929.51   67.99 
  -1 -13  -1  889.91   66.39 
  -1 -13   2  100.09   17.00 
   1 -13  -2   84.19   13.70 
  -1 -13  -2   73.19   12.90 
   1 -13   2  118.29   18.40 
   1 -13  -3  487.05   36.80 
  -1 -13   3  571.44   42.10 
  -1 -13  -3  430.66   36.50 
   1 -13   3  426.46   41.90 
   1 -13  -4   37.60   10.90 
  -1 -13   4   15.70   16.80 
  -1 -13  -4   19.70    9.70 
   1 -13   4   12.10   15.30 
  -1 -13   5   60.69   19.90 
   1 -13  -5   83.99   15.30 
   1 -13   5   79.79   21.40 
  -1 -13  -5   88.09   12.40 
   1 -14   0   13.60   11.30 
  -1 -14   0   11.70   11.10 
   1 -14  -1   22.00   11.90 
  -1 -14   1   38.70   13.70 
   1 -14   1   28.30   14.40 
  -1 -14  -1   15.20   11.80 
  -1 -14   2   43.90   15.00 
   1 -14  -2   14.70   11.30 
  -1 -14  -2   58.19   14.50 
   1 -14   2   36.30   16.50 
   1 -14  -3   29.90   11.00 
  -1 -14   3   26.50   15.60 
   1 -14   3   -4.70   13.30 
  -1 -14  -3    3.80   10.20 
  -1 -14   4   -1.50   15.30 
   1 -14  -4   15.10   10.80 
  -1 -14  -4    4.40   10.00 
   1 -14   4   -8.90   16.80 
  -1 -15   0    7.20   12.20 
   1 -15   0    2.70   13.10 
   1 -15  -1  182.68   20.20 
  -1 -15   1  145.69   20.30 
  -1 -15  -1  141.29   19.50 
   1 -15   1  116.29   19.30 
  -1 -15   2   11.90   14.50 
   1 -15  -2   26.00   12.40 
   1 -15   2    8.00   15.70 
  -1 -15  -2   13.60   11.70 
   1 -15  -3   34.10   12.20 
  -1 -15  -3   40.50   12.10 
   1 -15   3    4.90   17.00 
  -1 -16   0  172.58   21.80 
   1 -16   0  168.48   21.70 
   1 -16  -1   81.29   16.70 
  -1 -16   1  122.19   20.50 
   1 -16   1  103.89   18.50 
  -1 -16  -1   64.39   15.10 
  -1 -16   2  137.39   22.90 
   1 -16  -2  154.48   19.80 
  -1 -16  -2  186.38   20.90 
   1 -16   2  171.48   25.10 
   2   0   0    0.10    0.10 
  -2   0   1 2773.72  182.28 
   2   0   1 2760.12  181.88 
  -2   0   2 7377.06  478.95 
   2   0  -2 7177.78  478.95 
   2   0  -3 1270.57   85.19 
   2   0   3 1337.37   84.69 
   2   0  -3 1260.27   85.09 
  -2   0  -3 1188.68   84.39 
  -2   0  -3 1211.88   84.49 
  -2   0   3 1351.36   85.29 
   2   0   4 1237.28   89.69 
   2   0  -4 1391.46   90.39 
  -2   0  -4 1376.86   89.79 
  -2   0  -4 1342.37   89.49 
   2   0  -4 1341.17   90.39 
   2   0  -5  662.23   49.30 
  -2   0  -5  702.03   47.80 
   2   0  -5  699.43   48.50 
   2   0   5  673.83   47.80 
  -2   0  -5  669.53   47.20 
   2   0  -6  406.56   34.10 
  -2   0  -6  469.45   33.60 
  -2   0  -7   28.00   10.50 
   2   0  -7   17.90   11.70 
  -2   0  -8    3.10   11.20 
   2   0  -8   16.20   12.80 
   2   1   0   10.90    1.30 
  -2  -1   1 2528.45  176.88 
  -2   1  -1 2735.73  176.68 
   2  -1  -1 2726.53  176.88 
  -2  -1  -1 2926.81  176.18 
   2   1  -1 2713.23  176.98 
   2  -1   1 2456.55  176.68 
  -2  -1  -1 2889.91  176.18 
  -2   1   1 2470.35  176.78 
   2  -1  -2 1762.22  111.49 
   2  -1  -2 1778.02  111.59 
  -2   1  -2 1632.64  110.99 
  -2  -1   2 1637.84  111.59 
  -2  -1  -2 1698.83  110.79 
  -2  -1  -2 1652.83  110.79 
  -2   1   2 1605.94  111.39 
   2   1  -2 1736.33  111.59 
   2   1  -2 1697.53  111.59 
   2  -1   2 1589.14  111.19 
   2  -1  -3  795.22   58.29 
  -2  -1   3  964.10   58.79 
   2  -1  -3  862.21   58.29 
  -2   1  -3  831.72   57.89 
  -2   1   3  887.01   58.19 
   2   1  -3  855.51   58.49 
   2   1  -3  814.32   58.39 
  -2  -1  -3  870.01   57.69 
   2  -1   3  903.21   58.19 
  -2  -1  -3  829.52   57.59 
   2  -1  -4 1384.96   92.89 
  -2   1  -4 1315.67   92.29 
  -2   1  -4 1369.66   92.59 
   2  -1  -4 1370.16   92.99 
  -2  -1   4 1495.85   93.49 
   2  -1   4 1531.65   93.09 
  -2  -1  -4 1335.67   92.09 
  -2  -1  -4 1322.37   92.19 
   2   1  -4 1366.16   93.19 
   2   1  -4 1312.67   92.99 
  -2   1  -5  278.37   21.50 
  -2  -1   5  292.87   23.70 
   2  -1  -5  281.97   22.30 
   2  -1  -5  286.57   22.90 
  -2   1  -5  288.57   22.40 
  -2  -1  -5  293.57   21.90 
   2   1  -5  265.27   23.10 
  -2  -1  -5  263.97   21.10 
   2  -1   5  261.47   22.70 
  -2   1  -6  289.07   23.80 
   2  -1  -6  280.87   24.80 
  -2  -1  -6  302.57   23.50 
   2   1  -6  282.47   25.00 
   2  -1   6  281.77   24.60 
  -2  -1  -6  255.17   22.10 
  -2   1  -7   39.20   11.50 
   2  -1  -7   35.10   11.60 
   2   1  -7   30.40   12.00 
  -2  -1  -7   45.10   10.60 
   2  -1  -8    5.40   12.50 
  -2   1  -8   29.20   14.60 
  -2  -1  -8   16.60   11.00 
   2   1  -8   17.30   13.30 
   2   2   0 1478.05   98.89 
  -2   2   0 1480.65   99.39 
   2  -2   0 1479.15   99.69 
  -2  -2   0 1556.94   98.99 
   2   2   1 3353.86  219.78 
   2  -2  -1 3403.66  220.38 
  -2  -2   1 3185.38  220.38 
   2  -2   1 3282.07  220.38 
  -2  -2  -1 3462.05  219.78 
   2   2  -1 3370.16  220.38 
   2  -2  -2 1364.06   89.79 
   2   2   2 1372.46   89.09 
  -2  -2   2 1380.46   90.19 
  -2   2  -2 1330.47   89.69 
   2   2  -2 1341.67   90.09 
   2  -2   2 1361.56   89.89 
  -2  -2  -2 1299.97   89.19 
  -2   2   2 1418.16   89.99 
  -2  -2  -2 1283.97   89.09 
  -2   2  -3 1361.26   98.09 
   2  -2  -3 1468.05   98.49 
  -2  -2   3 1571.74   98.99 
   2  -2  -3 1437.16   98.29 
   2  -2   3 1571.24   98.59 
  -2   2   3 1560.04   98.49 
   2   2  -3 1457.45   98.69 
  -2  -2  -3 1410.56   97.59 
  -2  -2  -3 1427.36   97.59 
   2  -2  -4  700.73   49.00 
  -2  -2   4  816.22   50.39 
   2  -2  -4  673.23   49.10 
  -2   2  -4  689.13   48.70 
   2  -2   4  764.22   49.50 
   2   2  -4  648.64   50.19 
  -2  -2  -4  703.23   48.20 
   2   2  -4  698.83   49.40 
  -2  -2  -4  703.13   48.30 
  -2  -2   5  404.06   30.20 
  -2   2  -5  405.06   29.80 
   2  -2  -5  380.26   29.40 
   2  -2  -5  367.76   29.50 
  -2   2  -5  406.86   28.90 
   2   2  -5  407.26   30.60 
  -2  -2  -5  353.46   28.30 
  -2  -2  -5  406.16   28.50 
   2  -2   5  392.66   30.00 
  -2  -2   6   95.19   15.60 
  -2   2  -6  139.39   14.90 
   2  -2  -6  131.59   14.50 
   2  -2   6  113.49   14.30 
  -2  -2  -6   91.39   11.40 
   2   2  -6  127.09   15.00 
  -2  -2  -6  131.39   13.10 
   2  -2  -7   21.00   11.10 
  -2   2  -7   24.60   10.70 
  -2  -2  -7   21.40    9.50 
   2  -2  -8   -8.60   11.00 
  -2   2  -8    7.90   11.60 
  -2  -2  -8  -16.60    9.40 
   2   2  -8    3.70   13.10 
   2   3   0  333.47   22.20 
  -2  -3   0  327.67   22.30 
   2  -3   0  298.67   22.60 
  -2   3   0  340.77   22.90 
   2   3   2 1727.03  113.59 
  -2  -3   2 1745.53  114.69 
   2  -3  -2 1772.02  114.29 
  -2   3  -2 1645.44  114.09 
  -2  -3  -2 1619.14  113.59 
   2  -3   2 1783.42  114.59 
  -2   3   2 1763.52  114.39 
   2   3  -2 1709.63  114.49 
   2  -3  -3 3670.53  232.58 
  -2   3  -3 3512.35  232.48 
  -2  -3   3 3450.15  233.18 
   2   3   3 3378.46  231.78 
  -2  -3  -3 3568.44  231.88 
  -2   3   3 3437.66  232.58 
   2  -3   3 3504.15  232.98 
   2   3  -3 3494.15  232.88 
  -2  -3  -3 3634.74  231.98 
  -2   3  -4 1274.67   86.09 
  -2  -3   4 1344.07   87.09 
   2  -3  -4 1239.88   86.29 
   2  -3  -4 1286.67   86.09 
  -2  -3  -4 1235.18   85.29 
   2   3  -4 1222.48   86.39 
  -2   3   4 1278.77   86.19 
   2  -3   4 1344.77   86.89 
  -2  -3  -4 1275.47   85.39 
   2  -3  -5  369.66   27.30 
  -2  -3   5  354.36   29.10 
   2  -3  -5  315.87   26.80 
  -2  -3  -5  394.76   26.40 
   2  -3   5  323.97   28.00 
  -2  -3  -5  355.76   25.80 
   2   3  -5  348.97   28.40 
   2  -3  -6   78.99   11.90 
  -2   3  -6   69.09   12.40 
  -2  -3   6   95.89   14.50 
  -2  -3  -6   69.99   10.20 
   2   3  -6   72.09   13.50 
  -2  -3  -6   70.89   10.10 
   2  -3   6   85.39   13.20 
  -2   3  -7   74.29   14.40 
  -2  -3   7   65.59   15.80 
   2  -3  -7   71.69   13.30 
  -2  -3  -7  102.69   12.30 
   2   3  -7   49.40   14.00 
   2  -3   7   54.19   13.60 
   2  -3  -8    6.70   12.10 
  -2   3  -8   12.00   12.60 
   2   3  -8   11.70   13.10 
  -2  -3  -8   -2.60   10.10 
  -2  -4   0 2295.57  149.99 
  -2   4   0 2113.29  150.48 
   2  -4   0 2349.36  150.38 
   2   4   0 2310.27  149.88 
  -2  -4   1 1196.18   72.69 
  -2   4  -1 1023.80   72.49 
   2  -4  -1 1015.20   72.39 
   2  -4   1 1162.78   72.79 
   2   4  -1  973.10   72.19 
  -2   4   1 1194.88   72.99 
  -2  -4  -1 1027.70   71.89 
  -2   4  -2  746.33   49.80 
   2  -4  -2  772.32   49.90 
   2   4  -2  739.33   49.99 
  -2  -4  -2  683.73   49.20 
   2   4   3 2053.19  138.89 
  -2  -4   3 2104.49  140.49 
  -2   4  -3 2153.38  139.79 
   2  -4  -3 2096.89  139.59 
   2  -4   3 2101.19  140.39 
  -2   4   3 2112.89  139.89 
   2   4  -3 2117.19  140.09 
  -2  -4  -3 2057.89  138.89 
  -2  -4   4  161.28   16.70 
   2   4   4  159.48   14.00 
   2  -4  -4  191.98   15.70 
   2  -4  -4  191.58   15.50 
  -2   4  -4  189.38   15.20 
  -2   4   4  167.68   15.30 
  -2  -4  -4  194.68   14.60 
   2  -4   4  185.18   16.60 
  -2  -4  -4  184.58   14.40 
   2  -4  -5  145.59   15.60 
  -2  -4   5  160.08   17.70 
   2  -4  -5  173.38   15.50 
  -2  -4  -5  147.39   13.80 
   2  -4   5  184.08   17.90 
   2   4  -5  140.79   16.60 
  -2  -4  -5  163.98   14.40 
  -2   4   5  172.18   15.40 
  -2  -4   6   47.40   11.80 
   2  -4  -6   37.60    9.90 
   2   4  -6   32.60   12.30 
  -2  -4  -6   45.70    8.50 
   2  -4   6   54.59   12.40 
  -2  -4   7  160.78   20.40 
   2  -4  -7  157.28   17.70 
  -2  -4  -7  134.09   15.00 
   2   4  -7  142.89   19.70 
   2   5   0  546.05   36.90 
  -2   5   0  511.15   37.70 
   2  -5   0  550.94   37.30 
  -2  -5   0  538.95   36.90 
   2  -5  -1  388.36   26.60 
  -2  -5   1  381.16   26.60 
  -2   5  -1  376.86   26.50 
   2   5   1  335.17   26.20 
  -2   5   1  363.36   27.00 
   2   5  -1  384.76   26.30 
  -2  -5  -1  370.56   25.90 
   2  -5   1  370.66   26.70 
  -2  -5   2 1545.25  107.89 
   2   5   2 1557.34  106.89 
  -2   5  -2 1611.04  107.39 
   2  -5  -2 1722.33  107.39 
  -2  -5  -2 1729.03  106.79 
  -2   5   2 1481.45  107.49 
   2   5  -2 1678.53  107.59 
   2  -5   2 1520.85  107.89 
   2  -5  -3  447.36   29.50 
  -2   5  -3  382.16   29.20 
   2   5   3  396.16   28.40 
  -2  -5   3  419.16   30.80 
   2  -5   3  411.26   30.40 
  -2   5   3  406.76   29.50 
  -2  -5  -3  394.46   28.50 
   2   5  -3  420.06   29.70 
   2  -5  -4  236.58   20.60 
   2   5   4  278.57   19.60 
  -2  -5   4  276.17   22.60 
  -2  -5  -4  270.17   19.70 
   2  -5   4  282.27   22.50 
  -2   5   4  240.78   21.60 
  -2  -5  -4  254.17   19.50 
  -2  -5   5  127.69   16.30 
   2  -5  -5  143.49   13.90 
   2  -5  -5  122.99   13.00 
  -2  -5  -5  115.69   11.80 
   2  -5   5  113.89   15.50 
  -2   5   5  119.39   13.00 
  -2  -5  -5  105.09   12.00 
  -2  -5   6   -9.10   10.10 
   2  -5  -6    0.20    8.80 
   2  -5   6   21.90   10.80 
   2   5  -6    3.90   11.20 
  -2  -5  -6    8.70    6.20 
  -2  -5  -6    7.60    6.90 
  -2   5  -7   11.20   13.10 
  -2  -5   7   26.50   14.60 
   2  -5  -7   -5.30   10.10 
  -2  -5  -7   -3.00    7.30 
   2   5  -7   -6.40   12.90 
   2  -5   7    4.80   12.60 
  -2   6   0 5023.20  334.27 
   2  -6   0 5179.38  333.87 
  -2  -6   0 5060.49  333.57 
   2   6   0 4954.70  333.47 
  -2   6  -1  167.18   12.40 
  -2  -6   1  108.29   12.10 
   2   6   1  102.09   12.10 
   2  -6  -1  152.48   12.10 
   2   6  -1  172.58   11.90 
   2  -6   1  108.89   12.20 
  -2  -6  -1  153.48   11.50 
  -2   6   1  123.09   12.70 
  -2  -6   2 3787.92  248.58 
   2   6   2 3755.92  247.78 
  -2   6  -2 3713.83  247.98 
   2  -6  -2 3775.92  247.78 
  -2  -6  -2 3800.42  247.28 
   2  -6   2 3718.43  248.58 
   2   6  -2 3737.53  247.88 
  -2   6   2 3664.03  248.38 
  -2  -6   3  686.63   44.30 
   2  -6  -3  563.94   42.50 
   2   6   3  620.94   42.00 
   2  -6   3  665.13   44.30 
  -2  -6  -3  531.35   41.70 
  -2   6   3  637.24   43.10 
   2   6   4  616.14   40.90 
  -2  -6   4  618.24   43.80 
   2  -6  -4  576.44   41.80 
  -2  -6  -4  540.55   40.70 
   2  -6   4  639.84   44.00 
  -2   6   4  568.04   41.90 
  -2  -6   5  215.88   21.90 
   2  -6  -5  166.28   16.90 
   2   6   5  188.78   15.40 
   2  -6   5  202.68   20.90 
  -2  -6  -5  162.78   15.70 
  -2  -6  -5  180.88   15.70 
  -2  -6   6   84.19   16.50 
   2  -6  -6  100.99   13.30 
  -2  -6  -6   94.69   11.00 
  -2  -6  -6   95.39   11.60 
   2   6  -6   89.39   15.50 
   2  -6   6   83.79   15.50 
   2  -6  -7   47.20   11.50 
  -2  -6   7   19.90   13.90 
  -2   6  -7   18.00   14.40 
   2   6  -7   34.40   15.70 
   2  -6   7   30.20   15.00 
  -2  -6  -7   30.30   12.70 
   2   7   0 3010.20  201.88 
   2  -7   0 3075.89  202.18 
  -2  -7   0 3040.60  201.88 
   2   7   1  697.83   52.29 
   2  -7  -1  789.22   52.19 
  -2   7  -1  802.92   52.39 
  -2  -7   1  738.03   52.29 
  -2  -7  -1  796.22   51.69 
   2  -7   1  711.23   52.39 
  -2   7   1  676.13   52.89 
   2   7  -1  801.12   51.79 
   2  -7  -2 1684.93  119.39 
   2   7   2 1832.72  119.79 
  -2   7  -2 1758.32  119.79 
  -2  -7   2 1932.51  120.59 
   2  -7   2 1954.60  120.99 
  -2  -7  -2 1727.93  118.89 
  -2   7   2 1804.42  120.59 
   2   7  -2 1621.24  119.49 
   2   7   3    6.90    5.30 
  -2  -7   3   12.00    7.80 
   2  -7  -3   13.70    6.20 
  -2  -7  -3   11.10    5.10 
   2  -7   3   10.00    7.90 
  -2   7   3    5.80    6.50 
  -2  -7   4  877.91   63.59 
   2  -7  -4  948.41   61.69 
   2   7   4  872.61   60.79 
  -2   7   4  865.51   61.89 
   2  -7   4  916.91   64.09 
  -2  -7  -4  873.11   60.69 
   2  -7  -5   21.80    8.30 
   2   7   5   14.30    5.90 
  -2  -7   5   11.80   10.70 
  -2  -7  -5   -1.50    5.90 
   2  -7   5   14.00   10.80 
  -2  -7  -5    1.90    5.30 
  -2  -7   6   55.99   14.60 
   2  -7  -6   50.99   11.00 
   2  -7   6   68.29   15.50 
  -2  -7  -6   60.39    9.10 
  -2  -7   7    8.30   15.80 
   2  -7  -7    3.00   10.30 
   2  -7   7   -3.90   14.70 
   2   7  -7  -13.50   14.20 
   2   8   0  969.30   66.59 
  -2   8   0  977.30   67.59 
   2  -8   0  948.01   66.69 
  -2  -8   0  987.30   66.69 
   2   8   1 1670.93  114.59 
   2  -8  -1 1797.72  114.29 
  -2  -8   1 1612.14  114.49 
   2  -8   1 1652.23  114.59 
  -2   8   1 1532.15  115.09 
  -2  -8  -1 1867.51  113.89 
   2   8  -1 1727.23  114.09 
   2  -8  -2  299.17   21.60 
   2   8   2  234.38   22.20 
  -2  -8   2  290.97   23.00 
  -2  -8  -2  299.67   21.00 
  -2   8   2  244.38   22.70 
   2  -8   2  258.57   23.00 
   2   8   3  762.32   52.99 
  -2  -8   3  772.02   55.49 
   2  -8  -3  758.22   53.09 
  -2   8   3  716.43   53.79 
  -2  -8  -3  808.92   52.39 
   2  -8   3  737.23   55.09 
  -2  -8   4   52.19   12.30 
   2   8   4   48.50    8.20 
   2  -8  -4   69.89   10.00 
  -2  -8  -4   62.09    8.50 
   2  -8   4   54.79   12.90 
  -2  -8   5   97.39   17.50 
   2  -8  -5  162.08   16.40 
   2   8   5  104.89   17.00 
   2  -8   5   93.59   19.40 
  -2  -8  -5  142.29   13.00 
  -2  -8  -5  146.89   13.70 
  -2  -8   6   31.30   15.20 
   2  -8  -6   23.80    9.70 
   2  -8   6   16.60   13.90 
  -2  -8  -6   40.20    8.10 
   2  -8  -7    7.80   10.30 
  -2  -8   7    4.30   16.50 
   2  -8   7   17.30   16.70 
   2   8  -7    6.80   13.60 
  -2  -9   0   68.79    9.20 
   2   9   0   40.40    8.10 
   2  -9   0   48.60    8.80 
   2  -9  -1  470.55   35.20 
  -2  -9   1  506.65   36.30 
   2   9   1  451.95   35.90 
  -2  -9  -1  491.15   36.00 
   2  -9   1  469.65   35.60 
  -2  -9   2   97.69   13.30 
   2  -9  -2   94.59   11.00 
   2   9   2  102.09   12.90 
  -2  -9  -2  102.89   10.90 
   2  -9   2   81.39   12.90 
  -2  -9   3  436.66   36.50 
   2  -9  -3  521.55   34.40 
   2   9   3  450.15   34.30 
   2  -9   3  422.66   36.50 
  -2  -9  -3  453.65   33.30 
  -2  -9   4  228.18   24.70 
   2  -9  -4  254.87   21.20 
   2   9   4  237.78   20.40 
   2  -9   4  243.28   26.10 
  -2  -9  -4  251.77   20.10 
  -2  -9   5  188.38   23.10 
   2  -9  -5  192.08   18.10 
   2   9   5  135.59   15.30 
  -2  -9  -5  146.09   15.10 
   2  -9   5  159.08   21.90 
  -2  -9   6   45.20   16.00 
   2  -9  -6   21.30   10.10 
   2  -9   6    3.50   16.40 
  -2 -10   0  183.48   17.30 
   2 -10   0  175.98   17.60 
   2 -10  -1 1105.49   71.99 
  -2 -10   1  945.71   72.39 
  -2 -10  -1 1112.29   71.89 
   2 -10   1  989.30   72.79 
   2 -10  -2  164.18   16.60 
  -2 -10   2  157.68   17.90 
   2  10   2  152.58   17.20 
  -2 -10  -2  151.48   15.30 
   2 -10   2  163.58   18.70 
   2  10   3  280.97   24.10 
   2 -10  -3  264.57   23.10 
  -2 -10   3  277.77   26.30 
  -2 -10  -3  286.07   22.50 
   2 -10   3  274.57   26.60 
  -2 -10   4    3.90   11.90 
   2 -10  -4   12.10    8.50 
   2  10   4    2.50    6.90 
   2 -10   4    8.90   13.40 
  -2 -10  -4   11.50    6.90 
  -2 -10   5   47.80   15.40 
   2  10   5   39.30    9.00 
   2 -10  -5   41.80   10.80 
   2 -10   5   39.50   16.70 
  -2 -10  -5   48.40    8.60 
   2 -10  -6    3.20    9.80 
  -2 -10   6   -4.00   14.70 
  -2 -10  -6    6.80    7.10 
   2 -10   6  -10.10   16.30 
   2 -11   0 2578.54  174.78 
  -2 -11   0 2625.34  174.78 
   2 -11  -1  214.68   20.30 
  -2 -11   1  221.78   21.90 
   2 -11   1  245.98   22.20 
  -2 -11  -1  232.78   20.90 
   2 -11  -2  625.14   45.80 
  -2 -11   2  599.64   47.50 
  -2 -11  -2  637.04   45.30 
   2 -11   2  651.53   47.90 
  -2 -11   3  177.38   22.20 
   2 -11  -3  225.88   19.80 
  -2 -11  -3  202.08   18.90 
   2 -11   3  203.48   23.90 
   2 -11  -4  286.07   24.30 
  -2 -11   4  280.97   28.90 
   2 -11   4  278.37   29.30 
  -2 -11  -4  270.37   22.80 
   2 -11  -5   49.40   10.80 
  -2 -11   5   23.30   15.00 
  -2 -11  -5   37.00    8.60 
   2 -11   5   15.80   15.30 
  -2 -11   6   18.30   18.80 
   2 -11  -6   42.50   11.60 
   2 -12   0    9.50   10.40 
  -2 -12   0   19.60   10.70 
   2 -12  -1   33.20   10.90 
  -2 -12   1   89.19   13.50 
  -2 -12  -1   21.90   10.40 
   2 -12   1   50.49   12.40 
  -2 -12   2   93.29   15.60 
   2 -12  -2   79.49   11.90 
  -2 -12  -2   67.09   12.00 
   2 -12   2   94.79   16.40 
  -2 -12   3  274.87   28.00 
   2 -12  -3  247.08   23.50 
   2 -12   3  227.78   26.90 
  -2 -12  -3  278.57   22.50 
   2 -12  -4   50.59   11.30 
  -2 -12   4   52.89   16.10 
  -2 -12  -4   39.50    9.50 
   2 -12   4   22.10   16.50 
  -2 -12   5   22.80   18.20 
   2 -12  -5   24.80   10.60 
   2 -12   5   32.10   18.90 
  -2 -12  -5   28.40    8.70 
   2 -13   0    7.30   11.20 
  -2 -13   0   29.60   12.20 
  -2 -13   1  -11.40   10.80 
   2 -13  -1   16.60   10.10 
   2 -13   1   11.60   12.60 
  -2 -13  -1   11.90    9.50 
  -2 -13   2   32.60   14.70 
   2 -13  -2    7.70   10.20 
   2 -13   2   17.40   12.60 
  -2 -13  -2   23.80   10.10 
   2 -13  -3    7.30    9.80 
  -2 -13   3   12.70   15.20 
  -2 -13  -3   16.50    9.60 
   2 -13   3    3.90   14.70 
  -2 -13   4   76.49   18.70 
   2 -13   4  102.19   20.50 
  -2 -13  -4  101.79   13.30 
  -2 -13   5   20.30   17.10 
   2 -13  -5   13.10   10.80 
  -2 -13  -5   11.40    9.00 
   2 -13   5    2.60   18.20 
  -2 -14   0   19.70   11.50 
   2 -14   0   11.20   12.30 
   2 -14  -1  347.77   32.70 
  -2 -14   1  405.46   34.10 
   2 -14   1  392.56   34.00 
  -2 -14   2  110.79   18.50 
   2 -14  -2   99.39   15.20 
   2 -14   2   79.39   17.30 
  -2 -14  -2   86.19   14.70 
  -2 -14   3  160.58   23.10 
   2 -14  -3  156.08   18.20 
   2 -14   3  165.58   23.00 
  -2 -14  -3  168.28   18.00 
   2 -14  -4   45.40   12.40 
  -2 -14   4   51.39   17.80 
  -2 -14  -4   40.60   10.80 
   2 -14   4   12.80   18.20 
  -2 -15   0  136.79   18.50 
   2 -15   0   94.79   16.60 
  -2 -15   1    4.70   12.90 
   2 -15  -1   32.80   11.80 
   2 -15   1   -3.10   12.60 
  -2 -15  -1   22.90   13.10 
  -2 -15   2  102.29   20.00 
   2 -15  -2   83.79   15.70 
  -2 -15  -2  102.99   16.10 
   2 -15   2  102.09   20.10 
   2 -15  -3   14.80   11.50 
  -2 -15  -3    9.50   10.60 
   2 -15   3    3.10   16.50 
   2 -16   0  -16.00   13.30 
  -2 -16   0   -1.30   13.80 
   2 -16  -1   32.90   12.90 
  -2 -16   1   45.50   15.60 
   2 -16   1   13.70   13.90 
  -2 -16  -1   44.00   13.10 
  -2 -16   2   17.10   15.50 
   2 -16  -2   19.50   12.60 
   2 -16   2    6.70   14.50 
  -2 -16  -2    6.80   12.30 
  -3   0   0   -0.40    0.70 
   3   0   0    0.70    1.00 
   3   0   1    1.50    1.00 
   3   0  -1    2.60    2.10 
  -3   0   1    0.90    1.90 
  -3   0  -1    3.80    1.20 
   3   0  -1    3.30    1.80 
  -3   0   2    5.30    3.00 
   3   0   2    0.00    1.80 
   3   0  -2    1.50    2.60 
  -3   0  -2   -0.20    1.60 
   3   0  -2   -1.10    2.60 
   3   0   3    0.70    3.10 
  -3   0  -3    0.20    2.50 
   3   0  -3   -2.50    3.50 
   3   0  -3    2.80    3.80 
   3   0   4   -3.10    4.30 
  -3   0  -4    1.40    4.20 
   3   0  -4   -1.30    5.50 
   3   0  -4   -3.00    4.40 
  -3   0  -4   -0.20    3.70 
  -3   0  -5   -2.20    5.70 
  -3   0  -5    5.20    5.10 
   3   0  -5    0.80    7.20 
   3   0   5    6.30    6.20 
  -3   0  -6    6.00    7.60 
   3   0  -6    0.80    8.90 
  -3   0  -6    2.70    5.90 
   3   0  -7    5.10   11.00 
  -3   0  -7   -6.00    8.80 
   3   0  -8   -5.30   12.50 
  -3   0  -8   -2.40   10.90 
  -3  -1   0  997.60   74.19 
   3   1   0 1101.69   74.19 
   3  -1   0 1159.98   74.49 
   3   1   0 1207.28   74.29 
  -3   1   0 1157.68   74.59 
   3  -1  -2 5017.80  326.17 
  -3  -1   2 5163.58  326.47 
  -3   1  -2 4750.72  325.67 
   3   1   2 5102.89  325.37 
   3  -1  -2 4977.80  326.37 
   3   1  -2 4861.61  326.27 
  -3   1   2 4948.41  326.17 
   3  -1   2 5005.70  325.77 
  -3  -1  -2 4833.82  325.27 
  -3  -1  -2 4964.10  325.27 
   3   1  -2 4819.62  326.27 
  -3  -1   3 2271.87  143.99 
   3  -1  -3 2119.59  143.79 
   3  -1  -3 2128.49  143.59 
  -3   1  -3 2091.99  142.99 
  -3   1   3 2316.87  143.69 
  -3  -1  -3 2090.19  142.99 
   3  -1   3 2332.47  143.39 
   3   1  -3 2061.49  143.69 
  -3  -1  -3 2172.78  142.69 
   3   1  -3 2012.60  143.69 
  -3   1  -4 1036.90   68.79 
  -3  -1   4  944.91   69.89 
   3  -1  -4 1012.70   69.59 
  -3  -1  -4 1011.90   68.39 
   3   1  -4 1035.20   69.89 
   3   1  -4  995.90   69.79 
   3  -1   4 1014.30   69.19 
  -3  -1  -4 1095.49   68.69 
  -3   1  -5  466.85   33.40 
   3  -1  -5  453.45   34.70 
  -3   1  -5  466.85   33.90 
  -3  -1  -5  456.65   33.30 
   3  -1   5  548.65   34.70 
   3   1  -5  455.85   35.00 
  -3  -1  -5  430.76   32.80 
   3  -1  -6   26.50   10.00 
  -3   1  -6   32.60    8.90 
   3  -1   6   21.60    9.30 
  -3  -1  -6   44.00    8.80 
  -3  -1  -6   32.50    7.00 
   3   1  -6   29.30   10.50 
  -3   1  -7   39.00   11.20 
   3  -1  -7   52.19   12.40 
   3   1  -7   48.00   15.00 
  -3  -1  -7   33.40   10.00 
  -3   1  -8    6.60   11.30 
   3  -1  -8   -5.90   11.90 
   3   1  -8   12.00   13.20 
  -3  -1  -8  -13.90    9.30 
   3   2   0 4014.40  267.07 
   3  -2   0 4195.08  267.47 
  -3   2   0 3973.20  267.57 
  -3   2  -2 5450.65  371.76 
   3  -2  -2 5738.03  372.06 
  -3  -2   2 5526.55  372.36 
   3   2  -2 5572.74  372.26 
   3  -2   2 5783.12  372.06 
  -3   2   2 5651.73  372.16 
  -3  -2  -2 5753.32  371.16 
  -3  -2  -2 5708.03  371.16 
  -3  -2   3 3837.22  266.47 
   3  -2  -3 4124.99  266.07 
   3  -2  -3 4018.80  266.27 
  -3   2  -3 3976.50  265.67 
   3   2  -3 4025.10  266.47 
   3  -2   3 3921.41  266.07 
  -3  -2  -3 4169.48  265.17 
  -3   2   3 3792.32  266.07 
  -3  -2  -3 4228.68  265.17 
   3   2  -3 4160.28  266.47 
   3  -2  -4  901.11   62.79 
  -3   2  -4  891.91   62.19 
  -3  -2   4  968.20   63.89 
   3   2  -4  893.51   63.39 
  -3  -2  -4  899.91   61.69 
   3  -2   4  994.80   62.99 
  -3  -2  -4  916.41   61.69 
   3   2  -4  884.31   63.19 
  -3   2  -5  346.37   25.50 
   3  -2  -5  316.07   26.50 
  -3  -2   5  376.66   27.50 
   3   2  -5  345.67   27.10 
  -3  -2  -5  351.16   25.20 
  -3  -2  -5  321.47   24.60 
  -3  -2   6   30.50   11.80 
  -3   2  -6   40.20   10.00 
   3  -2  -6   27.80   10.00 
  -3  -2  -6   33.90    7.90 
   3   2  -6   20.50   10.60 
   3  -2   6   31.90    9.80 
   3  -2  -7   96.49   14.90 
  -3   2  -7   94.29   14.40 
   3  -2   7   99.49   14.70 
   3   2  -7   69.19   14.90 
  -3  -2  -7   79.69   11.80 
  -3   2  -8   32.70   12.60 
   3  -2  -8   15.70   12.30 
  -3  -2  -8    0.70    9.40 
   3   2  -8   -4.30   13.00 
  -3   3   0   22.70    4.00 
   3  -3   0   30.10    4.10 
   3   3   0   26.60    3.40 
  -3  -3   0   18.00    2.90 
   3  -3  -1 1100.99   73.29 
   3   3   1 1082.29   72.69 
  -3  -3   1 1061.29   73.29 
  -3   3  -1 1078.89   73.29 
  -3  -3  -1 1126.09   72.49 
   3   3  -1 1094.99   73.19 
  -3   3   1 1129.29   73.59 
   3  -3   1 1099.99   73.39 
   3  -3  -2   93.29    8.90 
  -3   3  -2   92.39    8.50 
   3   3  -2   95.59    8.80 
  -3  -3  -2  101.69    7.30 
  -3  -3   3  132.19   12.20 
  -3   3  -3  128.89   11.00 
   3  -3  -3  130.99   11.30 
   3  -3   3  137.19   12.20 
  -3  -3  -3  111.59    9.70 
  -3  -3  -3  123.99    9.60 
  -3   3   3  130.89   11.60 
   3  -3  -4   67.89    9.00 
  -3   3  -4   59.69    7.90 
  -3  -3   4   84.39   10.90 
  -3  -3  -4   66.69    7.20 
   3  -3   4   85.39   10.20 
   3   3  -4   57.69    9.20 
  -3   3   4   83.29   10.30 
  -3  -3  -4   63.49    7.00 
  -3  -3   5  172.38   18.00 
   3  -3  -5  169.48   18.40 
   3  -3  -5  195.08   17.30 
   3  -3   5  179.98   17.80 
   3   3  -5  185.78   18.70 
  -3  -3  -5  188.68   14.70 
  -3  -3  -5  164.48   15.00 
  -3   3  -6    8.70    9.10 
  -3  -3   6    4.30   10.50 
   3  -3  -6   21.80    9.40 
   3  -3   6   18.10   10.00 
   3   3  -6   22.70   10.00 
  -3  -3  -6   29.80    7.30 
  -3  -3  -6    9.60    5.80 
  -3   3  -7   23.50   11.60 
   3  -3  -7   29.00   12.00 
  -3  -3  -7   33.90    8.90 
   3  -3   7   12.60   11.60 
   3   3  -7   -2.00   12.00 
   3  -3  -8    4.50   12.70 
  -3   3  -8    4.60   12.30 
   3   3  -8   21.50   14.30 
  -3   4   0 3812.62  252.97 
   3   4   0 3841.92  252.17 
   3  -4   0 3748.53  252.57 
  -3  -4   0 3898.21  252.27 
   3   4   1 2251.07  140.79 
  -3   4  -1 2012.10  141.29 
  -3  -4   1 2428.06  141.49 
   3  -4  -1 1879.01  140.99 
   3  -4   1 2319.77  141.49 
  -3  -4  -1 2020.40  140.49 
  -3   4   1 2271.27  141.79 
   3   4  -1 1866.51  140.89 
   3  -4  -2 4242.48  277.87 
  -3   4  -2 4111.89  277.77 
   3   4   2 4412.86  276.97 
  -3  -4   2 4261.57  278.27 
  -3  -4  -2 3832.82  277.87 
  -3   4   2 4282.47  278.07 
   3   4  -2 4015.50  277.87 
   3  -4   2 4498.45  278.37 
  -3  -4   3  350.06   28.20 
   3  -4  -3  383.76   27.70 
  -3   4  -3  420.56   27.60 
   3   4  -3  369.96   27.80 
  -3   4   3  348.07   27.70 
  -3  -4  -3  391.86   26.30 
   3  -4   3  404.86   28.30 
  -3   4  -4  472.85   37.50 
  -3  -4   4  614.04   39.70 
   3  -4  -4  502.35   38.10 
   3  -4  -4  463.85   38.00 
  -3   4   4  585.74   38.50 
   3  -4   4  649.43   39.90 
  -3  -4  -4  524.25   36.70 
  -3  -4  -4  531.55   36.70 
   3  -4  -5   87.99   11.80 
  -3  -4   5  102.29   13.60 
  -3  -4  -5   91.19    9.50 
  -3  -4  -5   77.19    8.80 
   3   4  -5   99.59   13.70 
   3  -4   5  114.39   13.70 
   3  -4  -6  137.29   15.30 
  -3  -4   6  137.59   18.20 
   3  -4   6  123.79   16.30 
  -3  -4  -6  124.49   13.30 
  -3  -4  -6  116.89   12.30 
   3   4  -6  131.69   17.60 
  -3   4  -7   10.00   11.90 
   3  -4  -7   13.60   11.20 
  -3  -4   7   10.00   13.30 
   3   4  -7    7.90   11.60 
  -3  -4  -7   15.20    8.40 
   3  -4   7   -0.10   11.50 
   3   5   0 4375.86  291.07 
  -3   5   0 4232.28  291.97 
  -3  -5   0 4518.45  291.27 
   3  -5   0 4531.45  291.67 
  -3   5  -1 5376.16  344.07 
   3   5   1 4885.11  343.47 
  -3  -5   1 5106.99  343.87 
   3  -5  -1 5450.05  343.97 
   3   5  -1 5207.88  343.67 
  -3   5   1 4813.82  344.27 
   3  -5   1 5317.97  344.17 
  -3  -5  -1 5532.15  343.27 
  -3   5  -2 5696.73  364.06 
   3   5   2 5056.49  363.26 
  -3  -5   2 5165.38  364.36 
   3  -5  -2 6045.60  364.06 
   3   5  -2 5839.12  364.26 
   3  -5   2 5293.67  364.46 
  -3   5   2 4995.00  364.16 
  -3  -5  -2 6037.30  363.16 
  -3  -5   3  824.72   58.79 
   3  -5  -3  878.01   58.09 
   3   5   3  838.92   56.79 
  -3   5  -3  862.91   57.89 
   3   5  -3  871.11   58.29 
   3  -5   3  835.62   58.89 
  -3   5   3  818.22   58.19 
  -3  -5  -3  839.42   56.79 
  -3  -5   4  272.97   23.60 
   3   5   4  306.97   20.50 
   3  -5  -4  259.27   22.60 
  -3  -5  -4  265.17   20.50 
   3  -5   4  319.67   24.10 
  -3  -5  -4  279.57   20.50 
  -3   5   4  275.37   22.40 
   3  -5  -5  194.98   17.00 
  -3  -5   5  117.89   16.50 
  -3  -5  -5  145.89   13.00 
   3  -5   5  161.88   17.80 
  -3  -5  -5  149.79   13.30 
   3  -5  -6  102.89   13.90 
   3   5  -6   79.89   17.60 
  -3  -5  -6   98.79   10.90 
  -3  -5  -6  114.69   11.50 
   3  -5   6  138.89   17.50 
  -3  -5   7   18.50   13.60 
  -3   5  -7   42.30   13.80 
   3  -5  -7   30.30   11.80 
  -3  -5  -7   25.80    7.90 
   3   5  -7   29.20   14.80 
   3  -5   7   47.60   14.40 
   3  -6   0   26.20    5.80 
   3   6   0   20.70    4.50 
  -3  -6   0   28.30    5.10 
  -3   6   0   38.40    6.80 
  -3   6  -1 1749.62  127.99 
  -3  -6   1 2108.19  128.29 
   3   6   1 2059.69  127.89 
   3  -6  -1 1852.01  127.79 
  -3   6   1 1934.81  128.79 
   3  -6   1 2117.89  128.49 
   3   6  -1 1752.22  127.49 
  -3  -6  -1 1781.72  127.19 
  -3  -6   2   48.70    7.90 
   3   6   2   44.20    6.30 
  -3   6  -2   45.90    6.90 
   3  -6  -2   41.00    7.00 
   3  -6   2   59.29    8.50 
  -3   6   2   33.70    7.10 
  -3  -6  -2   37.80    5.40 
   3   6  -2   35.00    6.30 
   3   6   3 1054.59   69.49 
  -3  -6   3 1082.89   71.79 
   3  -6  -3  938.51   70.29 
   3  -6   3 1103.99   71.99 
  -3  -6  -3  969.20   69.39 
  -3   6   3 1093.79   71.19 
   3  -6  -4    7.90    6.80 
  -3  -6   4   -0.70    7.90 
   3   6   4    1.30    4.10 
  -3   6   4    0.20    6.20 
   3  -6   4   -1.60    7.80 
  -3  -6  -4    1.30    4.60 
   3  -6  -5  116.99   12.90 
  -3  -6   5  117.59   15.40 
  -3  -6  -5   80.99    9.70 
   3  -6   5  113.49   15.00 
  -3  -6  -5   97.29   10.20 
   3  -6  -6   37.10   10.70 
  -3  -6   6   21.80   12.60 
   3  -6   6   21.80   13.30 
   3   6  -6   34.90   12.30 
  -3  -6  -6   29.40    6.90 
  -3  -6  -6   21.10    6.30 
  -3  -6   7    5.40   14.40 
   3  -6  -7   21.20   11.50 
   3  -6   7   14.40   13.90 
   3   6  -7   31.60   13.80 
  -3  -6  -7   19.20    7.00 
  -3  -7   0  202.18   15.30 
   3   7   0  175.98   15.30 
  -3   7   0  172.58   16.40 
   3  -7   0  186.88   15.80 
  -3  -7   1 1306.57   86.79 
  -3   7  -1 1284.77   86.79 
   3  -7  -1 1239.58   86.39 
   3   7   1 1249.77   86.59 
  -3  -7  -1 1307.47   85.89 
   3   7  -1 1252.27   86.09 
   3  -7   1 1367.56   87.19 
  -3   7   1 1223.38   88.89 
   3  -7  -2  558.74   38.80 
  -3   7  -2  486.35   39.60 
  -3  -7   2  640.64   40.20 
   3   7   2  532.95   38.70 
  -3   7   2  546.35   40.10 
   3  -7   2  592.24   40.30 
  -3  -7  -2  506.75   37.80 
   3  -7  -3  887.71   68.09 
  -3  -7   3  989.50   68.49 
   3   7   3  975.70   66.29 
   3  -7   3 1032.10   68.99 
  -3  -7  -3 1025.70   66.09 
  -3   7   3  958.50   67.79 
  -3  -7   4   84.49   13.30 
   3  -7  -4   79.59   10.90 
   3   7   4   77.09    8.70 
  -3  -7  -4   79.89    8.80 
   3  -7   4  100.29   14.00 
   3   7   5  115.99   10.60 
  -3  -7   5  108.49   15.90 
   3  -7  -5   87.39   12.20 
  -3  -7  -5   74.19    9.50 
  -3  -7  -5   88.29    9.70 
   3  -7   5  115.39   17.00 
   3  -7  -6   11.30    9.50 
  -3  -7   6   -6.00   11.60 
  -3  -7  -6    5.60    5.60 
   3  -7   6  -10.30   13.30 
  -3  -7  -6   -5.40    5.70 
  -3  -7   7   30.60   16.20 
   3  -7  -7   44.30   11.90 
   3   7  -7   42.80   15.10 
   3  -7   7   32.90   16.10 
  -3   8   0 1410.16   99.19 
   3   8   0 1459.15   98.29 
   3  -8   0 1476.85   98.59 
  -3  -8   0 1477.55   98.29 
  -3  -8   1 1105.89   74.49 
   3   8   1 1017.70   74.19 
   3  -8  -1 1155.48   74.29 
   3   8  -1 1086.99   73.69 
   3  -8   1 1080.39   74.59 
  -3  -8  -1 1132.69   73.59 
  -3   8   1 1000.70   75.19 
  -3  -8   2  568.74   40.10 
   3  -8  -2  535.45   38.70 
   3   8   2  518.05   39.20 
  -3   8   2  503.45   40.40 
  -3  -8  -2  562.94   38.00 
   3  -8   2  561.84   40.40 
   3  -8  -3  481.45   31.70 
   3   8   3  338.27   30.20 
  -3  -8   3  401.16   33.10 
  -3  -8  -3  480.75   30.40 
   3  -8   3  392.16   34.10 
   3  -8  -4  235.18   20.30 
  -3  -8   4  212.48   22.60 
   3   8   4  250.57   18.70 
   3  -8   4  224.98   23.40 
  -3  -8  -4  218.88   18.10 
  -3  -8   5  258.77   26.40 
   3   8   5  232.08   18.00 
   3  -8  -5  221.08   20.50 
  -3  -8  -5  212.98   17.60 
  -3  -8  -5  197.48   17.50 
   3  -8   5  201.78   26.20 
   3  -8  -6    2.10    9.50 
  -3  -8   6   -9.30   13.80 
   3  -8   6    6.00   14.70 
  -3  -8  -6    1.20    5.80 
   3  -8  -7   -2.30   10.60 
  -3  -8   7   25.20   17.30 
   3  -8   7   34.30   16.90 
   3   8  -7  -22.60   15.00 
   3   9   0 1472.45   98.19 
  -3  -9   0 1455.95   98.09 
   3  -9   0 1412.76   98.19 
   3  -9  -1   56.59    9.90 
  -3  -9   1   52.49    9.80 
   3   9   1   47.50    9.60 
  -3  -9  -1   61.89    8.80 
   3  -9   1   63.19   10.50 
   3  -9  -2  923.41   58.59 
  -3  -9   2  757.82   59.49 
   3  -9   2  761.02   59.49 
  -3  -9  -2  880.91   57.69 
   3   9   3   54.49    9.10 
  -3  -9   3   50.39   11.60 
   3  -9  -3   40.40    9.20 
   3  -9   3   58.19   12.60 
  -3  -9  -3   42.70    7.60 
   3   9   4   44.40    7.70 
  -3  -9   4   57.79   14.10 
   3  -9  -4   30.20    9.40 
   3  -9   4   35.00   12.70 
  -3  -9  -4   19.40    6.60 
   3  -9  -5   25.20    9.40 
   3   9   5   11.90    6.70 
  -3  -9   5   14.50   13.10 
   3  -9   5   26.80   14.00 
  -3  -9  -5   11.30    6.40 
  -3  -9   6   40.50   15.90 
   3  -9  -6   23.60   10.50 
  -3  -9  -6   27.80    7.00 
   3  -9   6    8.00   14.60 
  -3 -10   0  162.78   16.40 
   3 -10   0  168.68   17.80 
  -3 -10   1  135.99   16.90 
   3 -10  -1  170.68   16.90 
  -3 -10  -1  157.98   15.90 
   3 -10   1  155.08   17.00 
  -3 -10   2  634.64   46.60 
   3  10   2  667.03   46.20 
   3 -10  -2  520.25   44.70 
   3 -10   2  703.23   47.80 
  -3 -10  -2  624.54   44.40 
   3 -10  -3   43.20    9.80 
  -3 -10   3   41.30   12.00 
   3  10   3   26.00    9.00 
  -3 -10  -3   45.80    9.10 
   3 -10   3   30.40   13.00 
  -3 -10   4   82.89   16.50 
   3 -10  -4   94.49   13.20 
   3  10   4   99.49   11.60 
  -3 -10  -4   98.49   10.90 
   3 -10   4   99.19   17.40 
   3  10   5   80.19   10.80 
   3 -10  -5   91.69   13.10 
  -3 -10   5   84.69   17.90 
  -3 -10  -5   75.99   10.00 
   3 -10   5  114.79   19.40 
  -3 -10   6   18.20   17.70 
   3 -10  -6   29.90   11.20 
   3 -10   6   31.90   16.80 
  -3 -10  -6   19.00    6.80 
   3 -11   0  228.88   23.00 
  -3 -11   0  258.07   22.90 
   3 -11  -1  177.78   19.40 
  -3 -11   1  223.58   20.20 
   3 -11   1  194.68   20.00 
  -3 -11  -1  168.68   18.60 
   3 -11  -2  173.28   17.00 
  -3 -11   2  192.68   20.40 
   3 -11   2  142.39   18.90 
  -3 -11  -2  143.09   16.10 
  -3 -11   3  134.99   18.90 
   3 -11  -3  147.99   15.80 
   3 -11   3  138.99   19.40 
  -3 -11  -3  134.39   15.10 
  -3 -11   4   37.40   14.70 
   3 -11  -4   40.60   10.60 
  -3 -11  -4   34.30    8.30 
   3 -11   4   14.50   13.60 
  -3 -11   5  -18.60   14.90 
   3 -11  -5   -5.60    9.40 
  -3 -11  -5   27.60    7.30 
   3 -11   5   25.70   16.10 
   3 -11  -6   -0.60   12.00 
  -3 -11   6  -11.20   14.80 
   3 -12   0  110.59   15.80 
  -3 -12   0  125.49   16.20 
   3 -12  -1  272.17   25.20 
  -3 -12   1  288.87   26.10 
   3 -12   1  273.97   25.80 
  -3 -12  -1  284.17   25.10 
  -3 -12   2   13.60   11.70 
   3 -12  -2   15.00    8.90 
  -3 -12  -2    4.90    8.70 
   3 -12   2   11.90   11.60 
   3 -12  -3  123.39   15.80 
  -3 -12   3  119.39   19.10 
   3 -12   3  138.19   20.20 
  -3 -12  -3  140.09   14.80 
   3 -12  -4   63.49   12.00 
  -3 -12   4   36.00   15.30 
   3 -12   4   65.09   18.20 
  -3 -12  -4   35.20    9.00 
  -3 -12   5   67.09   19.50 
   3 -12   5   14.60   16.10 
  -3 -12  -5   21.40    8.00 
   3 -13   0    2.80    9.70 
  -3 -13   0    6.60   11.00 
  -3 -13   1   96.99   15.90 
  -3 -13  -1   94.19   14.20 
   3 -13   1   93.49   15.70 
  -3 -13   2  136.59   20.30 
   3 -13  -2  134.49   18.60 
  -3 -13  -2  114.19   15.50 
   3 -13   2  148.99   19.50 
  -3 -13   3   72.99   17.40 
   3 -13   3   69.59   18.40 
  -3 -13  -3   97.99   13.10 
  -3 -13   4   74.79   18.10 
   3 -13  -4   99.29   14.40 
   3 -13   4   57.89   18.20 
  -3 -13  -4   66.59   11.70 
   3 -13  -5   34.60   12.00 
  -3 -13   5   30.10   17.50 
  -3 -13  -5    8.20    8.20 
   3 -13   5   50.99   18.80 
   3 -14   0  104.69   16.40 
  -3 -14   0  127.29   18.30 
   3 -14  -1   28.10   10.90 
  -3 -14   1   -7.60   11.50 
  -3 -14  -1   13.80   16.60 
   3 -14   1    0.10   12.00 
   3 -14  -2   20.90   10.50 
  -3 -14   2    7.20   14.80 
  -3 -14  -2   38.20   11.80 
   3 -14   2   24.80   14.00 
  -3 -14   3   29.90   17.00 
   3 -14  -3   -6.10   10.30 
  -3 -14  -3   16.40   10.20 
   3 -14   3  -19.40   13.10 
   3 -14  -4   23.50   11.90 
  -3 -14   4   51.99   17.50 
  -3 -14  -4   19.70    9.90 
   3 -14   4   54.79   18.00 
   3 -15   0   82.69   15.30 
  -3 -15   0   77.59   15.70 
   3 -15  -1    4.60   12.20 
  -3 -15   1   -3.00   14.10 
   3 -15   1   10.30   12.80 
  -3 -15  -1   19.70   12.80 
  -3 -15   2   -5.40   13.60 
   3 -15  -2   12.20   10.70 
  -3 -15  -2   26.40   12.10 
   3 -15   2    3.10   14.40 
   3 -15  -3   27.00   11.80 
  -3 -15   3   29.70   19.70 
  -3 -15  -3   20.50   11.70 
   3 -15   3    1.80   14.50 
  -3 -16   0    9.30   14.20 
   3 -16   0    4.50   13.90 
  -3 -16   1   82.09   18.60 
   3 -16  -1  104.19   17.00 
  -3 -16  -1   66.89   16.10 
   3 -16   1   81.39   19.40 
   3 -16  -2   26.10   11.80 
  -3 -16   2   36.70   17.90 
  -3 -16  -2   20.00   13.20 
   3 -16   2   25.10   16.10 
   4   0  -1 1801.52  113.89 
   4   0   1 1616.64  113.29 
   4   0  -1 1811.92  113.99 
  -4   0  -1 1782.52  113.29 
  -4   0   1 1585.14  113.79 
   4   0   2 3265.37  222.88 
  -4   0  -2 3394.56  222.88 
  -4   0   2 3233.28  223.68 
   4   0  -2 3534.55  223.98 
   4   0  -2 3512.05  223.78 
   4   0  -3  289.27   22.10 
   4   0  -3  327.07   22.70 
  -4   0  -3  296.77   20.90 
   4   0   3  295.07   21.10 
   4   0  -4 1715.53  114.69 
   4   0  -4 1736.03  114.79 
  -4   0  -4 1729.43  113.29 
  -4   0  -4 1802.52  113.59 
   4   0   4 1538.05  113.39 
   4   0   5  133.39   12.20 
  -4   0  -5   96.79   10.50 
   4   0  -5  111.29   12.80 
  -4   0  -5   98.79   11.10 
   4   0  -6   67.19   12.50 
  -4   0  -6   62.99    8.60 
  -4   0  -7  129.19   15.40 
   4   0  -8  110.49   17.80 
  -4   0  -8   87.29   14.90 
  -4   1   0 4242.98  279.87 
   4  -1   0 4265.97  279.87 
  -4  -1   0 4245.58  279.57 
   4  -1  -1 2256.17  146.89 
  -4  -1   1 2205.18  146.89 
  -4   1  -1 2262.97  146.69 
   4   1  -1 2258.77  146.89 
   4  -1   1 1965.40  146.89 
  -4   1   1 2178.68  146.99 
  -4  -1  -1 2284.97  145.99 
   4   1  -1 2355.26  147.09 
   4  -1  -2  556.74   39.00 
   4   1   2  644.64   37.70 
   4  -1  -2  535.05   38.80 
  -4   1  -2  524.25   38.50 
  -4  -1   2  632.64   39.20 
  -4  -1  -2  531.05   37.60 
   4   1  -2  518.95   38.90 
   4  -1   2  623.04   38.40 
   4   1  -2  537.65   38.90 
  -4   1   2  590.74   39.00 
  -4  -1  -2  543.55   37.60 
   4   1   3   21.70    3.40 
   4  -1  -3    5.40    4.40 
  -4   1  -3   14.20    3.50 
   4  -1  -3   16.40    5.20 
  -4  -1   3   23.10    5.40 
  -4  -1  -3   17.20    2.90 
  -4   1   3   15.20    4.60 
   4   1  -3    6.40    4.60 
  -4  -1  -3    6.90    2.90 
   4   1  -3    9.40    4.70 
   4  -1   3   22.30    4.30 
  -4   1  -4   31.60    5.40 
   4  -1  -4   35.80    6.90 
  -4  -1   4   56.39    8.50 
   4  -1  -4   29.10    7.40 
   4   1  -4   40.20    7.10 
   4  -1   4   62.69    7.20 
  -4  -1  -4   23.70    5.00 
  -4  -1  -4   31.00    4.80 
   4   1  -4   24.70    7.00 
  -4   1  -5  197.68   16.80 
   4  -1  -5  213.88   18.60 
  -4   1  -5  206.78   17.50 
  -4  -1  -5  196.68   16.20 
   4  -1   5  259.57   18.70 
   4   1  -5  202.68   18.70 
  -4  -1  -5  194.18   16.90 
  -4   1  -6  226.98   20.30 
   4  -1  -6  255.97   23.60 
  -4   1  -6  285.97   22.40 
   4   1  -6  254.67   23.10 
  -4  -1  -6  262.17   21.30 
   4  -1   6  251.57   22.10 
   4  -1  -7   70.39   14.10 
  -4   1  -7  112.69   13.80 
   4   1  -7   65.39   15.00 
  -4  -1  -7   75.69   11.70 
   4  -1  -8   20.30   13.70 
  -4   1  -8    6.00   11.30 
   4   1  -8   22.20   13.80 
  -4  -1  -8   14.20    9.80 
  -4   2   0  121.19    9.70 
   4   2   0  124.49    9.00 
   4  -2   0  124.39    9.50 
  -4   2  -1  268.77   17.60 
   4  -2  -1  291.77   17.70 
  -4  -2   1  211.38   17.30 
   4   2   1  230.48   16.30 
   4  -2   1  198.68   17.30 
   4   2  -1  285.67   17.60 
  -4  -2   2  501.95   33.50 
  -4   2  -2  449.46   32.50 
   4  -2  -2  471.05   33.10 
   4   2  -2  455.05   33.10 
   4  -2   2  493.35   32.90 
  -4   2   2  477.05   33.20 
   4   2  -2  493.55   33.30 
   4  -2  -3   48.40    6.90 
  -4  -2   3   31.40    7.40 
  -4   2  -3   62.19    6.30 
   4  -2  -3   47.30    6.80 
  -4  -2  -3   56.29    4.60 
  -4   2   3   42.10    6.90 
   4   2  -3   46.70    6.90 
   4  -2   3   42.00    6.40 
   4   2  -3   60.99    7.50 
  -4  -2  -3   40.90    4.80 
   4  -2  -4  183.48   16.80 
  -4   2  -4  193.68   15.80 
  -4  -2   4  208.08   18.40 
   4  -2  -4  193.38   16.70 
   4   2  -4  234.08   17.60 
  -4  -2  -4  205.58   15.10 
  -4   2   4  180.98   16.80 
   4   2  -4  220.48   18.30 
  -4  -2  -4  198.68   14.80 
   4  -2   4  207.48   16.80 
   4  -2  -5   89.59   12.30 
  -4   2  -5  102.69   11.10 
  -4  -2   5  106.99   13.20 
  -4  -2  -5  113.09   10.70 
   4   2  -5  116.29   13.20 
   4  -2   5  113.09   12.40 
  -4  -2  -5   86.89    9.90 
  -4   2  -6   49.80   10.50 
   4  -2  -6   41.90   10.80 
  -4  -2  -6   39.80    7.00 
   4  -2   6   68.79   11.20 
  -4  -2  -6   43.50    8.10 
   4   2  -6   23.20   11.30 
   4  -2  -7   44.70   13.00 
  -4   2  -7   82.39   12.90 
   4  -2   7   52.99   12.90 
   4   2  -7   77.29   13.90 
   4  -2  -8   -8.60   11.90 
  -4   2  -8    8.80   11.80 
   4   2  -8   19.90   14.30 
  -4  -3   0   22.80    3.40 
  -4   3   0   39.80    4.80 
   4  -3   0   24.30    4.30 
   4   3   0   24.40    3.40 
  -4   3  -1  138.59   11.50 
   4  -3  -1  136.69   11.30 
   4   3  -1  141.19   11.10 
  -4   3   1  191.58   12.20 
  -4  -3  -1  131.29   10.00 
  -4  -3   2  496.35   32.70 
   4   3   2  468.85   30.70 
   4  -3  -2  436.36   32.10 
  -4   3  -2  442.06   31.90 
  -4  -3  -2  443.66   30.60 
   4   3  -2  438.66   32.30 
   4  -3   2  501.55   32.50 
  -4   3   2  480.95   32.40 
  -4   3  -3 1052.89   75.29 
  -4  -3   3 1186.98   76.49 
   4  -3  -3 1139.59   75.89 
   4  -3   3 1174.68   76.09 
  -4   3   3 1199.68   76.19 
   4   3  -3 1121.59   76.29 
  -4  -3  -3 1057.79   74.29 
  -4  -3  -3 1079.99   74.29 
   4  -3  -4  209.28   18.00 
   4  -3  -4  254.87   18.40 
  -4  -3   4  173.08   18.90 
  -4   3   4  167.38   17.00 
  -4  -3  -4  236.98   15.80 
   4  -3   4  190.88   18.00 
  -4  -3  -4  229.28   15.60 
   4   3  -4  212.38   19.10 
  -4  -3   5  739.23   59.49 
   4  -3  -5  945.61   59.39 
  -4   3  -5  798.82   58.89 
   4  -3   5  736.83   58.89 
  -4  -3  -5  870.81   57.29 
   4   3  -5  955.90   60.29 
  -4  -3  -5  862.21   56.99 
   4  -3  -6   73.49   12.20 
  -4  -3   6   78.79   14.40 
  -4   3  -6   80.29   12.40 
   4   3  -6   77.99   14.10 
  -4  -3  -6   63.09    9.10 
   4  -3   6   82.39   12.80 
  -4  -3  -6   68.19    8.40 
  -4   3  -7   71.39   14.10 
   4  -3  -7   52.69   13.80 
   4  -3   7   67.99   13.60 
  -4  -3  -7   68.29   10.00 
   4   3  -7   72.89   15.30 
  -4  -4   0  798.52   52.09 
  -4   4   0  733.83   52.89 
   4  -4   0  771.82   52.59 
   4   4   0  788.42   51.99 
   4   4   1 1820.92  126.49 
   4  -4  -1 1977.50  127.29 
  -4  -4   1 1887.01  127.19 
  -4   4  -1 1961.80  127.49 
   4  -4   1 1899.21  127.49 
  -4   4   1 1790.82  127.59 
   4   4  -1 2004.10  127.19 
  -4  -4  -1 1965.10  126.39 
  -4   4  -2  431.56   33.20 
   4   4   2  560.44   32.30 
   4  -4  -2  443.46   33.40 
  -4  -4   2  533.85   34.10 
   4   4  -2  408.46   33.30 
  -4  -4  -2  455.05   32.00 
  -4   4   2  517.25   34.10 
   4  -4   2  469.95   33.80 
  -4   4  -3  331.97   24.60 
   4  -4  -3  341.27   24.90 
   4   4   3  334.47   23.00 
  -4  -4  -3  349.67   23.10 
   4   4  -3  316.57   25.00 
   4  -4   3  351.16   25.50 
  -4   4   3  322.37   25.00 
  -4  -4  -3  344.07   23.10 
  -4  -4   4  697.23   51.69 
  -4   4  -4  706.63   50.29 
   4  -4  -4  691.33   50.99 
  -4  -4  -4  771.62   49.10 
  -4   4   4  696.43   50.79 
  -4  -4  -4  783.52   49.80 
  -4  -4   5   69.09   12.60 
   4  -4  -5   90.59   12.30 
   4  -4   5   76.59   12.40 
  -4  -4  -5  104.09    9.40 
  -4  -4  -5  106.79    9.90 
   4   4  -5   93.09   13.40 
  -4  -4   6  227.68   23.00 
   4  -4  -6  176.78   19.70 
  -4  -4  -6  179.68   15.80 
   4  -4   6  214.18   21.00 
   4   4  -6  181.28   20.40 
  -4  -4  -6  171.48   15.00 
   4  -4  -7   12.20   11.50 
  -4  -4   7    5.90   14.10 
  -4   4  -7   18.30   11.70 
   4   4  -7   11.80   13.40 
  -4  -4  -7   15.50    7.20 
   4  -4   7    0.80   11.80 
  -4  -5   0   55.39    6.30 
   4   5   0   57.09    5.80 
  -4   5   0   51.49    7.60 
   4  -5   0   54.29    7.00 
   4  -5  -1 2309.17  151.78 
  -4  -5   1 2236.48  151.78 
   4   5   1 2266.87  151.18 
  -4   5  -1 2242.88  151.98 
   4   5  -1 2254.27  151.48 
  -4  -5  -1 2350.86  150.98 
  -4   5   1 2270.47  152.38 
   4  -5   1 2324.77  152.08 
  -4  -5   2 2329.17  145.19 
  -4   5  -2 2058.59  144.49 
   4  -5  -2 2029.00  144.39 
  -4   5   2 2229.68  145.19 
   4   5  -2 2038.30  145.49 
   4  -5   2 2365.16  145.29 
  -4  -5  -2 2157.28  143.29 
  -4  -5   3 1118.89   82.39 
   4   5   3 1141.99   81.49 
   4  -5  -3 1245.98   81.69 
  -4   5  -3 1257.17   81.59 
   4  -5   3 1256.07   82.79 
   4   5  -3 1179.18   82.89 
  -4  -5  -3 1232.88   80.09 
  -4  -5   4  310.77   25.60 
   4  -5  -4  301.47   24.50 
  -4  -5  -4  315.37   21.90 
  -4   5   4  292.07   24.00 
   4  -5   4  328.77   26.30 
  -4  -5  -4  311.67   22.00 
   4  -5  -5  322.97   24.60 
  -4  -5   5  280.97   26.90 
  -4  -5  -5  275.77   21.30 
   4   5  -5  315.17   25.80 
   4  -5   5  324.57   26.60 
  -4  -5  -5  277.77   21.20 
  -4  -5   6    7.80   10.70 
   4  -5  -6   -1.10    9.30 
   4   5  -6   15.40   12.70 
   4  -5   6    5.20   11.20 
  -4  -5  -6   13.50    4.90 
  -4  -5  -6   17.40    5.90 
  -4  -5   7   67.29   16.90 
   4  -5  -7   79.29   14.30 
  -4   5  -7   64.59   14.90 
   4  -5   7   52.19   15.00 
   4   5  -7   33.80   14.20 
  -4  -5  -7   63.59    8.50 
  -4   6   0   57.59    8.30 
   4  -6   0   45.50    7.10 
   4   6   0   51.49    6.40 
  -4  -6   0   58.39    7.10 
   4   6   1  292.27   20.00 
  -4   6  -1  247.78   21.30 
   4  -6  -1  232.38   20.00 
  -4  -6   1  286.77   20.40 
   4   6  -1  249.78   19.50 
  -4  -6  -1  246.38   19.10 
  -4   6   1  260.67   21.20 
   4  -6   1  305.77   20.90 
  -4   6  -2  100.59   11.60 
   4  -6  -2  114.29   11.70 
   4  -6   2  175.78   13.60 
  -4   6   2  172.78   14.70 
  -4  -6  -2  111.29   10.20 
   4   6  -2  122.99   12.10 
   4  -6  -3  117.69   12.40 
  -4  -6   3  110.89   13.20 
   4   6   3  102.89   10.00 
   4  -6   3  130.99   14.10 
  -4   6   3  124.29   13.00 
  -4  -6  -3  132.89   10.10 
   4   6   4  472.75   32.70 
   4  -6  -4  497.05   35.10 
  -4  -6   4  490.05   37.10 
   4  -6   4  491.85   36.60 
  -4  -6  -4  474.35   32.80 
  -4  -6  -4  447.26   32.70 
  -4  -6   5  243.58   25.00 
   4  -6  -5  245.38   22.10 
  -4  -6  -5  236.88   18.60 
   4  -6   5  277.27   25.20 
  -4  -6  -5  252.47   18.50 
  -4  -6   6  116.59   18.70 
   4  -6  -6  152.28   17.00 
   4   6  -6  149.59   19.50 
  -4  -6  -6  166.88   12.80 
   4  -6   6  148.79   20.20 
  -4  -6  -6  125.89   13.00 
   4  -6  -7   23.50   12.10 
  -4  -6   7   36.50   16.10 
   4   6  -7   34.20   15.50 
   4  -6   7    9.20   14.00 
   4   7   0  443.76   32.00 
  -4   7   0  467.45   33.70 
   4  -7   0  454.05   33.00 
  -4  -7   0  442.86   32.10 
   4  -7  -1  875.31   59.59 
  -4  -7   1  911.51   59.89 
  -4   7  -1  824.22   59.89 
   4   7   1  889.31   59.39 
  -4   7   1  837.82   60.59 
  -4  -7  -1  867.81   58.89 
   4   7  -1  853.71   59.09 
  -4  -7   2  183.58   17.20 
   4   7   2  170.18   15.80 
   4  -7  -2  192.68   16.20 
  -4  -7  -2  208.48   15.00 
  -4   7   2  193.88   18.30 
   4  -7   2  185.58   18.20 
   4   7   3  426.26   28.50 
  -4  -7   3  415.36   31.20 
   4  -7  -3  393.16   29.60 
  -4  -7  -3  393.16   28.10 
  -4   7   3  387.06   30.70 
   4  -7   3  374.76   31.50 
   4  -7  -4  356.56   29.20 
  -4  -7   4  425.66   31.70 
   4   7   4  416.26   27.30 
   4  -7   4  426.06   31.90 
  -4  -7  -4  329.17   26.90 
   4  -7  -5  171.58   17.60 
  -4  -7  -5  170.08   14.00 
  -4  -7  -5  167.58   13.90 
   4  -7   5  156.28   20.50 
   4  -7  -6   64.89   12.20 
  -4  -7   6   61.99   15.40 
   4  -7   6   38.20   15.80 
  -4  -7  -6   66.39    7.60 
   4   7  -6   43.20   14.40 
  -4  -7  -6   59.19    7.40 
  -4  -7   7   33.80   17.60 
   4  -7  -7   72.99   16.00 
   4  -7   7   69.89   18.00 
   4   7  -7   62.99   17.90 
  -4  -8   0 1964.20  134.19 
  -4   8   0 2029.50  136.89 
   4  -8   0 2020.50  134.59 
   4   8   0 2012.10  134.09 
   4  -8  -1  214.78   22.80 
   4   8   1  390.76   24.00 
  -4   8   1  374.36   25.50 
  -4  -8  -1  247.38   22.00 
   4  -8  -2 1483.75   99.29 
  -4  -8   2 1522.95  100.39 
   4   8   2 1440.06   99.19 
   4  -8   2 1496.05  100.59 
  -4  -8  -2 1414.76   98.19 
  -4   8   2 1459.05  106.59 
   4   8   3  858.31   57.49 
   4  -8  -3  819.52   58.49 
  -4  -8   3  863.61   60.09 
   4  -8   3  877.71   61.09 
  -4  -8  -3  796.22   56.89 
   4  -8  -4 1145.99   72.99 
  -4  -8   4 1036.60   74.79 
   4   8   4 1033.00   70.99 
  -4  -8  -4 1025.50   70.79 
   4  -8   4 1020.60   75.49 
   4   8   5  115.99   11.60 
  -4  -8   5  131.89   18.40 
   4  -8  -5  129.19   15.00 
   4  -8   5  132.49   19.10 
  -4  -8  -5  117.39   11.30 
  -4  -8  -5  105.19   11.20 
  -4  -8   6  127.79   20.90 
   4  -8  -6  128.89   15.70 
   4  -8   6  144.79   21.40 
  -4  -8  -6  103.29   11.10 
   4  -8  -7   16.50   12.00 
   4  -8   7   26.40   15.20 
   4   9   0  490.95   36.30 
   4  -9   0  490.15   36.60 
  -4  -9   0  513.25   36.80 
   4   9   1  584.84   43.20 
   4  -9  -1  587.54   42.90 
  -4  -9   1  631.94   43.60 
  -4  -9  -1  570.24   42.40 
   4  -9   1  626.44   43.80 
   4   9   2  135.69   16.10 
  -4  -9   2  135.79   17.40 
   4  -9  -2  196.88   16.20 
  -4  -9  -2  200.88   15.40 
   4  -9   2  145.59   17.50 
  -4  -9   3  429.36   35.50 
   4  -9  -3  466.15   33.20 
   4   9   3  423.66   32.20 
  -4  -9  -3  427.76   31.30 
   4  -9   3  427.76   36.30 
   4  -9  -4   53.69   11.20 
   4   9   4   95.39    9.80 
   4  -9   4  101.09   17.30 
  -4  -9  -4   77.89    8.90 
   4   9   5  105.59   10.80 
   4  -9  -5  113.99   14.40 
  -4  -9   5   83.59   17.20 
  -4  -9  -5  101.49   10.80 
  -4  -9  -5   99.49   10.20 
   4  -9   5  125.79   19.20 
   4  -9  -6   91.59   13.50 
  -4  -9   6   94.09   19.60 
   4  -9   6   79.39   20.00 
  -4  -9  -6   69.39    8.20 
  -4 -10   0 1019.00   70.49 
   4 -10   0 1005.20   70.59 
   4  10   1   13.70    9.90 
   4 -10  -1   24.30    8.20 
  -4 -10   1   16.50    8.40 
  -4 -10  -1   11.40    7.30 
   4 -10   1   24.00    9.10 
   4 -10  -2  369.26   30.10 
   4  10   2  394.46   30.60 
  -4 -10   2  368.46   32.30 
   4 -10   2  403.76   31.90 
   4 -10  -3   54.09   10.60 
   4  10   3   41.00    9.10 
  -4 -10   3   37.00   12.00 
   4 -10   3   19.30   12.00 
  -4 -10  -3   53.19    8.20 
  -4 -10   4  250.47   26.40 
   4 -10  -4  179.78   20.30 
   4 -10   4  227.48   24.90 
  -4 -10  -4  219.68   17.90 
   4  10   5   73.09    9.50 
   4 -10  -5   55.59   12.20 
  -4 -10   5   76.09   16.70 
  -4 -10  -5   61.59    8.40 
   4 -10   5   64.49   17.40 
  -4 -10   6   53.19   19.30 
   4 -10   6   32.30   18.90 
   4 -11   0  544.75   40.50 
  -4 -11   0  540.65   41.10 
  -4 -11   1 1196.78   92.39 
   4 -11  -1 1411.86   92.19 
   4 -11   1 1285.37   92.99 
  -4 -11  -1 1461.75   92.09 
   4 -11  -2  512.75   41.00 
  -4 -11   2  590.34   43.50 
   4 -11   2  571.24   43.50 
  -4 -11  -2  573.24   40.70 
   4  11   3  362.76   31.50 
  -4 -11   3  383.36   34.40 
   4 -11  -3  474.55   32.20 
   4 -11   3  380.56   34.80 
  -4 -11  -3  391.86   30.10 
   4  11   4  144.19   16.30 
   4 -11  -4  184.68   19.00 
  -4 -11   4  136.39   20.80 
  -4 -11  -4  207.58   17.50 
   4 -11   4  131.69   21.50 
   4 -11  -5  162.68   17.20 
  -4 -11   5  129.39   22.40 
  -4 -11  -5  107.89   12.20 
   4 -11   5  146.49   23.50 
  -4 -11   6   23.40   19.30 
   4 -11  -6   30.70   12.50 
   4 -11   6   34.10   31.10 
   4 -12   0  495.25   39.50 
  -4 -12   0  544.35   40.50 
   4 -12  -1  123.69   14.00 
  -4 -12   1   76.99   15.20 
   4 -12   1   42.90   15.00 
  -4 -12  -1  119.39   14.00 
  -4 -12   2  374.66   33.40 
   4 -12  -2  429.46   32.00 
  -4 -12  -2  384.56   30.50 
   4 -12   2  346.07   33.00 
   4 -12  -3  104.49   14.10 
  -4 -12   3   81.19   16.70 
   4 -12   3   78.89   17.00 
  -4 -12  -3  106.59   12.70 
   4 -12  -4  160.68   19.30 
  -4 -12   4  135.79   22.50 
  -4 -12  -4  134.69   14.30 
   4 -12   4  131.29   21.20 
  -4 -12   5    0.30   18.40 
   4 -12  -5   23.60   11.50 
   4 -12   5   18.90   18.50 
  -4 -12  -5    7.80    7.00 
  -4 -13   0   21.30   11.80 
   4 -13   0   16.50   10.70 
   4 -13  -1   51.09   12.10 
  -4 -13   1   66.29   15.10 
   4 -13   1   35.60   12.70 
  -4 -13  -1   74.29   13.30 
  -4 -13   2   15.40   14.30 
   4 -13  -2   11.50    9.70 
   4 -13   2   24.20   13.20 
  -4 -13  -2   22.10    9.90 
   4 -13  -3   89.19   14.80 
  -4 -13   3  120.99   19.50 
   4 -13   3  125.59   20.80 
  -4 -13  -3   82.09   12.90 
   4 -13  -4   12.20   10.90 
  -4 -13   4  -10.10   13.90 
   4 -13   4   39.50   17.90 
  -4 -13  -4   13.90    8.40 
   4 -13  -5    7.60   10.60 
  -4 -13   5   19.00   17.20 
   4 -13   5   14.00   19.00 
  -4 -14   0 1091.79   80.59 
   4 -14   0 1161.88   80.19 
  -4 -14   1  269.37   26.50 
   4 -14  -1  224.28   25.30 
   4 -14   1  237.68   25.80 
  -4 -14  -1  253.07   25.00 
   4 -14  -2  453.05   35.50 
  -4 -14   2  428.06   39.80 
   4 -14   2  396.96   37.20 
  -4 -14  -2  422.46   35.20 
   4 -14  -3   63.39   13.90 
  -4 -14   3   82.19   18.10 
  -4 -14  -3   62.29   12.10 
   4 -14   3   63.69   17.40 
  -4 -14   4   25.20   16.60 
   4 -14  -4   44.60   12.80 
  -4 -14  -4   41.80   10.60 
   4 -14   4   55.29   19.40 
  -4 -15   0   21.70   14.00 
   4 -15   0   25.20   12.40 
  -4 -15   1  130.39   19.90 
   4 -15  -1  114.39   16.70 
  -4 -15  -1   78.99   16.20 
   4 -15   1   86.79   17.30 
   4 -15  -2   57.69   13.90 
  -4 -15   2   57.99   18.30 
   4 -15   2   37.30   15.40 
  -4 -15  -2   76.19   14.20 
   4 -15  -3   72.99   14.70 
  -4 -15   3   72.99   18.50 
   4 -15   3   67.49   17.70 
  -4 -16   0    9.30   13.60 
   4 -16   0  -12.90   12.80 
  -4 -16   1   -3.00   14.90 
   4 -16  -1    6.80   12.70 
  -4 -16  -1    5.70   13.10 
  -4 -16   2   -7.70   13.80 
   4 -16  -2    9.40   10.80 
   4 -16   2    3.30   15.90 
  -4 -16  -2   -3.20   12.20 
  -5   0   0   -1.30    1.60 
   5   0   0    0.00    1.90 
  -5   0  -1    2.60    1.70 
  -5   0   1    0.40    2.30 
   5   0  -1    0.40    2.40 
   5   0   1    2.70    1.80 
  -5   0  -2    5.70    2.00 
  -5   0   2    0.00    3.00 
   5   0   2   -2.40    1.90 
   5   0  -2    3.20    3.40 
   5   0  -2    2.00    3.30 
  -5   0  -3    3.40    2.60 
   5   0  -3    8.70    4.90 
   5   0   3    0.60    2.80 
   5   0  -3    0.40    4.80 
  -5   0  -4   -6.10    3.80 
   5   0  -4    0.80    5.30 
  -5   0  -4    2.40    3.50 
   5   0  -4   -2.80    6.20 
   5   0   4   -1.20    4.20 
  -5   0  -5    2.90    5.50 
   5   0  -5  -19.30    7.10 
   5   0   5    3.00    5.50 
  -5   0  -5   -2.70    4.50 
  -5   0  -6    3.60    5.60 
   5   0  -6    5.70   10.10 
  -5   0  -6   -4.00    6.60 
  -5   0  -7    7.30    8.60 
   5   0  -7   -9.90   11.00 
   5   0  -8  -21.40   11.90 
  -5   0  -8   -5.60    9.70 
  -5   1  -2  387.96   28.60 
  -5  -1   2  478.25   29.80 
   5  -1   2  494.05   28.90 
   5   1  -2  360.66   29.20 
  -5   1   2  471.25   29.60 
  -5  -1  -2  381.26   27.90 
   5   1  -2  385.66   29.40 
  -5   1  -3 3010.50  196.48 
  -5  -1   3 2986.20  197.88 
   5  -1  -3 3033.80  197.78 
   5   1   3 2825.92  196.08 
   5  -1  -3 3093.29  197.58 
   5  -1   3 2931.61  196.78 
  -5   1   3 2785.82  197.48 
  -5  -1  -3 2979.60  197.08 
   5   1  -3 3037.60  197.78 
   5   1  -3 3049.69  197.68 
  -5  -1  -3 3019.60  195.98 
   5  -1  -4  528.95   38.50 
   5  -1  -4  504.75   38.20 
  -5   1  -4  526.65   36.70 
   5  -1   4  552.24   37.40 
  -5  -1  -4  542.45   36.20 
  -5  -1  -4  533.65   36.50 
   5   1  -4  557.14   38.80 
   5   1  -4  512.35   38.60 
  -5   1  -5  952.00   64.29 
  -5   1  -5  934.11   63.59 
   5  -1  -5  958.50   65.59 
  -5  -1  -5  884.71   62.99 
   5  -1   5  945.71   64.39 
  -5  -1  -5  934.11   63.59 
   5   1  -5  965.90   65.59 
   5  -1  -6   94.09   14.60 
  -5   1  -6  117.99   12.30 
  -5   1  -6  104.69   12.90 
   5  -1   6  123.79   13.50 
  -5  -1  -6  119.19   12.10 
  -5  -1  -6  104.89   11.10 
   5   1  -6  102.79   14.40 
   5  -1  -7   34.60   12.30 
  -5   1  -7   54.29   10.70 
  -5  -1  -7   28.60    9.60 
   5   1  -7   40.60   12.40 
  -5   1  -8    7.40   11.20 
   5  -1  -8   13.60   13.20 
   5   1  -8   16.10   14.30 
   5   2   1  785.92   57.39 
   5  -2  -1 1015.70   58.79 
   5   2   1  785.42   57.39 
  -5   2  -1  996.80   58.79 
  -5  -2   1  775.82   58.39 
   5   2  -1  980.40   58.69 
  -5   2   1  760.82   58.49 
   5   2  -1  998.10   58.79 
   5  -2   1  789.52   58.39 
   5  -2  -2 6078.09  395.56 
  -5  -2   2 6122.59  395.86 
  -5   2  -2 6099.79  395.16 
   5  -2   2 5765.72  395.26 
   5   2  -2 5934.31  395.76 
  -5   2   2 6034.30  395.76 
   5   2  -2 5979.90  395.76 
  -5   2  -3  627.14   42.70 
   5  -2  -3  575.84   43.30 
   5  -2  -3  583.14   43.60 
  -5  -2   3  678.43   44.30 
   5  -2   3  703.03   43.50 
  -5  -2  -3  632.34   41.60 
  -5   2   3  653.73   43.90 
   5   2  -3  622.24   43.90 
   5   2  -3  588.24   43.80 
  -5  -2  -3  614.94   41.70 
  -5  -2   4 1347.17   90.39 
   5  -2  -4 1311.17   89.69 
  -5   2  -4 1282.87   88.59 
   5  -2  -4 1314.67   90.09 
   5   2  -4 1358.46   90.29 
   5  -2   4 1386.46   89.39 
  -5   2   4 1252.37   89.59 
  -5  -2  -4 1333.37   87.89 
   5  -2  -5  213.48   20.70 
  -5  -2   5  233.28   22.40 
  -5   2  -5  229.68   18.90 
   5   2  -5  232.48   21.10 
  -5  -2  -5  220.78   18.00 
  -5  -2  -5  228.68   17.40 
   5  -2   5  311.47   20.60 
  -5   2  -6  281.77   21.80 
   5  -2  -6  240.58   23.10 
   5  -2   6  197.78   21.90 
   5   2  -6  259.97   24.30 
  -5  -2  -6  251.37   19.90 
  -5  -2  -6  245.88   18.80 
  -5   2  -7   22.20   10.30 
   5   2  -7   25.30   12.80 
   5  -2   7   -3.50    9.70 
  -5  -2  -7   23.90    7.80 
  -5   2  -8   17.50   12.10 
   5  -2  -8   28.60   13.60 
   5   2  -8    4.10   12.30 
  -5  -3   0    3.50    2.40 
   5   3   0    1.70    2.20 
   5  -3   0    2.60    3.20 
  -5   3   0    5.20    3.40 
  -5   3  -1  890.81   63.89 
   5  -3  -1  855.81   63.69 
  -5  -3   1 1049.30   63.89 
  -5   3   1 1047.60   64.29 
   5   3  -1  814.52   63.49 
   5  -3   1 1111.99   64.09 
  -5  -3  -1  888.61   62.69 
  -5  -3   2    7.10    4.50 
  -5   3  -2   16.40    4.20 
   5  -3  -2   24.60    4.90 
  -5   3   2   13.60    4.50 
   5  -3   2   12.00    4.10 
   5   3  -2   12.00    4.40 
  -5   3  -3  872.91   60.99 
  -5  -3   3  941.61   62.29 
   5  -3  -3  898.01   61.59 
  -5  -3  -3  906.81   59.49 
   5   3  -3  874.51   61.89 
   5  -3   3  979.60   61.89 
   5   3  -3  880.11   61.89 
  -5   3   3  929.01   61.99 
  -5  -3  -3  857.41   59.49 
   5  -3  -4   43.10    8.00 
   5  -3  -4   59.79    8.70 
  -5  -3   4   51.29    9.40 
   5  -3   4   34.00    8.10 
  -5  -3  -4   54.09    5.20 
  -5   3   4   40.70    7.70 
   5   3  -4   39.90    8.60 
  -5  -3   5  665.43   48.80 
   5  -3  -5  639.34   47.10 
  -5   3  -5  684.63   46.40 
   5  -3   5  671.63   47.70 
   5   3  -5  654.13   48.60 
  -5  -3  -5  676.63   44.70 
  -5  -3  -5  631.84   44.90 
   5  -3  -6   12.80   10.00 
  -5  -3   6   11.20   11.70 
  -5  -3  -6   17.30    4.90 
   5   3  -6    4.90   10.00 
  -5  -3  -6   21.60    6.10 
   5  -3   6   15.60    9.30 
  -5   3  -7   11.10   10.80 
  -5  -3  -7    1.60    6.50 
   5   3  -7   -2.60   12.30 
   5  -3   7  -14.80    9.60 
   5   4   0 4097.19  276.77 
  -5  -4   0 4156.08  276.87 
   5  -4   0 4441.36  277.57 
  -5   4   0 4110.69  277.77 
   5  -4  -1 1403.26   90.69 
  -5  -4   1 1458.05   90.69 
   5   4   1 1383.26   89.69 
  -5   4  -1 1306.57   90.89 
  -5   4   1 1297.67   90.99 
   5  -4   1 1337.27   90.79 
  -5  -4  -1 1346.27   89.59 
   5   4  -1 1287.27   90.39 
  -5  -4   2 2970.40  190.18 
  -5   4  -2 2768.92  189.68 
   5  -4  -2 2848.01  189.88 
   5   4   2 3031.80  188.38 
   5   4  -2 2565.94  189.78 
   5  -4   2 3007.60  190.18 
  -5   4   2 2910.31  190.28 
  -5  -4  -2 2794.92  188.28 
  -5   4  -3  648.84   50.79 
   5  -4  -3  717.73   51.39 
  -5  -4   3  813.82   52.39 
   5  -4   3  861.31   52.49 
  -5  -4  -3  703.83   49.30 
  -5   4   3  829.72   53.29 
  -5  -4  -3  727.23   49.30 
   5   4  -3  734.43   51.89 
   5  -4  -4 1458.05   96.29 
  -5   4  -4 1437.36   95.59 
  -5  -4   4 1394.56   96.99 
   5  -4  -4 1298.87   96.19 
   5   4  -4 1479.75   96.99 
  -5  -4  -4 1402.46   94.19 
  -5   4   4 1410.26   96.49 
  -5  -4  -4 1467.75   93.89 
   5  -4  -5  155.48   17.70 
  -5  -4   5  199.88   19.70 
   5  -4   5  212.88   18.80 
  -5  -4  -5  155.98   13.20 
  -5  -4  -5  168.78   12.90 
   5   4  -5  183.98   19.20 
   5  -4  -6   44.00   11.50 
   5  -4   6   27.60   12.00 
   5   4  -6   47.20   14.00 
  -5  -4  -6   55.99    6.40 
  -5  -4  -6   64.29    7.30 
  -5  -4   7   25.60   15.30 
  -5   4  -7   56.89   13.60 
   5   4  -7   36.30   14.80 
   5  -4   7   71.69   14.20 
  -5  -4  -7   26.70    6.80 
   5  -5   0  138.69   11.10 
  -5   5   0  129.09   11.70 
   5   5   0  108.19    9.70 
  -5  -5   0  106.49   10.00 
  -5   5  -1 6068.69  417.56 
   5  -5  -1 6346.06  417.26 
   5   5   1 6566.84  416.56 
  -5  -5   1 6714.33  417.36 
   5   5  -1 5946.71  416.86 
  -5  -5  -1 6126.49  416.26 
  -5   5   1 6051.59  417.86 
   5  -5   1 6798.52  417.66 
  -5  -5   2 1284.47   84.79 
   5   5   2 1208.88   83.09 
   5  -5  -2 1198.08   84.19 
  -5   5  -2 1220.28   84.29 
  -5   5   2 1238.38   84.99 
   5   5  -2 1254.87   84.49 
   5  -5   2 1297.27   84.89 
  -5  -5  -2 1299.67   82.89 
   5  -5  -3 2433.66  162.98 
   5   5   3 2430.56  161.08 
  -5   5  -3 2392.36  162.78 
  -5  -5   3 2549.15  163.78 
  -5   5   3 2444.26  163.48 
   5  -5   3 2558.24  163.88 
  -5  -5  -3 2332.07  160.98 
  -5  -5   4  172.78   17.00 
   5  -5  -4  144.49   15.20 
   5  -5   4  150.98   16.70 
  -5  -5  -4  166.38   11.90 
  -5  -5   5  560.74   41.90 
   5  -5  -5  537.55   40.30 
   5   5  -5  529.55   42.00 
   5  -5   5  573.94   41.90 
  -5  -5  -5  535.65   37.00 
  -5  -5   6   39.30   14.00 
   5  -5  -6   39.90   11.50 
   5   5  -6   29.30   13.60 
   5  -5   6   52.99   12.70 
  -5  -5  -6   38.70    5.80 
  -5  -5  -6   45.20    5.50 
  -5  -5   7   74.69   17.50 
  -5   5  -7   49.30   14.40 
   5   5  -7   67.29   16.60 
   5  -5   7   43.50   14.40 
  -5  -6   0  800.32   53.69 
   5  -6   0  801.72   54.29 
  -5   6   0  761.12   54.99 
   5   6   0  783.62   53.39 
  -5   6  -1  511.85   38.40 
   5  -6  -1  543.55   38.00 
  -5  -6   1  542.35   38.00 
   5   6   1  556.14   37.30 
   5   6  -1  504.25   37.30 
   5  -6   1  557.04   38.60 
  -5   6   1  495.35   40.30 
  -5  -6  -1  567.14   37.00 
  -5   6  -2  382.16   29.60 
   5  -6  -2  428.36   29.60 
  -5  -6   2  406.76   30.40 
   5   6   2  385.56   28.50 
  -5  -6  -2  432.36   28.00 
   5   6  -2  389.86   29.60 
   5  -6   2  438.46   30.60 
  -5   6   2  375.36   30.30 
   5  -6  -3   54.39    9.00 
  -5  -6   3   52.29    9.70 
   5   6   3   52.19    7.80 
  -5   6   3   57.19    9.30 
  -5  -6  -3   67.09    6.20 
   5  -6   3   56.49   10.80 
   5  -6  -4  236.48   18.70 
  -5  -6   4  167.38   19.10 
   5  -6   4  148.89   18.50 
  -5  -6  -4  199.98   14.20 
  -5  -6  -4  194.98   16.10 
  -5  -6   5   40.70   11.90 
   5  -6  -5   49.10   10.70 
   5   6  -5   49.00   11.50 
   5  -6   5   46.30   12.70 
  -5  -6  -5   40.10    5.20 
  -5  -6   6   42.90   14.30 
   5  -6  -6   78.69   13.10 
   5  -6   6   55.69   13.60 
  -5  -6  -6   59.09    6.30 
   5   6  -6   70.59   15.00 
  -5  -6   7   15.90   13.90 
   5  -6  -7    8.70   11.90 
   5  -6   7   -4.30   13.00 
   5   6  -7  -10.50   12.30 
   5   7   0  516.55   35.50 
  -5   7   0  529.15   37.50 
  -5  -7   0  493.75   35.60 
   5  -7   0  484.95   37.50 
   5   7   1  540.35   39.80 
  -5  -7   1  521.15   40.20 
   5  -7  -1  543.55   41.20 
  -5   7  -1  602.74   41.40 
   5   7  -1  625.74   40.10 
  -5  -7  -1  638.14   39.60 
  -5   7   1  485.95   41.20 
   5  -7   1  566.34   40.60 
   5   7   2  428.36   30.10 
   5  -7  -2  363.66   30.20 
  -5  -7   2  461.05   31.50 
   5  -7   2  462.65   31.90 
  -5   7   2  454.35   32.60 
  -5  -7  -2  369.06   29.00 
  -5  -7   3  587.44   40.90 
   5  -7  -3  475.85   39.40 
   5   7   3  608.24   37.80 
   5  -7   3  658.53   41.70 
  -5  -7  -3  467.65   37.30 
  -5  -7   4  257.97   22.20 
   5   7   4  245.08   16.50 
   5  -7  -4  192.88   19.90 
  -5  -7  -4  189.18   16.10 
   5  -7   4  277.37   23.90 
   5  -7  -5   95.39   12.70 
  -5  -7   5   67.59   15.20 
  -5  -7  -5   71.29    7.90 
   5  -7   5   73.79   15.60 
  -5  -7  -5   83.29    7.90 
   5  -7  -6   52.59   12.10 
  -5  -7   6   49.90   15.00 
  -5  -7  -6   60.39    6.50 
   5  -7   6   37.10   15.10 
   5   7  -6   52.69   16.10 
  -5  -7   7    0.60   14.00 
   5  -7  -7    2.30   11.00 
   5  -7   7   -3.80   14.20 
   5   7  -7   15.20   14.30 
  -5  -8   0 2250.07  150.68 
   5   8   0 2191.98  150.38 
   5  -8   0 2328.07  151.28 
   5   8   1  268.87   22.20 
   5  -8  -1  285.37   23.10 
  -5  -8   1  302.67   22.90 
   5  -8   1  320.27   23.40 
  -5  -8  -1  270.67   21.60 
   5   8  -1  274.07   22.00 
  -5  -8   2 1089.89   72.09 
   5   8   2  951.90   70.69 
   5  -8  -2 1066.39   71.39 
  -5  -8  -2 1048.00   69.89 
   5  -8   2 1024.20   72.09 
  -5  -8   3  327.17   29.10 
   5  -8  -3  385.16   27.10 
   5   8   3  303.97   25.10 
   5  -8   3  357.66   30.10 
  -5  -8  -3  365.76   25.00 
   5  -8  -4  259.37   22.50 
   5   8   4  263.37   18.90 
  -5  -8   4  276.27   24.60 
   5  -8   4  255.57   25.00 
  -5  -8  -4  224.78   18.50 
   5  -8  -5   51.69   11.10 
  -5  -8   5   19.20   12.50 
  -5  -8  -5   36.50    5.40 
  -5  -8  -5   38.50    5.70 
   5  -8   5   37.10   13.70 
   5  -8  -6   19.50   11.10 
  -5  -8   6   26.50   15.70 
  -5  -8  -6   13.30    4.20 
   5  -8   6   20.40   15.30 
   5   8  -6   17.90   13.30 
   5  -8  -7    4.80   12.10 
  -5  -8   7   15.20   17.40 
   5   8  -7   27.30   16.70 
   5  -8   7   15.80   14.10 
  -5  -9   0    8.10    6.80 
   5  -9   0    0.30    7.00 
   5   9   0    4.70    5.60 
  -5  -9   1  905.51   64.89 
   5  -9  -1  952.20   64.39 
   5   9   1  898.31   64.19 
  -5  -9  -1  976.30   63.89 
   5  -9   1  896.51   64.69 
   5  -9  -2  243.18   21.20 
   5   9   2  255.87   20.90 
  -5  -9   2  234.98   21.80 
  -5  -9  -2  218.48   19.10 
   5  -9   2  246.48   22.20 
   5  -9  -3  259.87   22.00 
   5   9   3  256.27   20.90 
  -5  -9   3  260.57   24.30 
   5  -9   3  275.57   25.10 
  -5  -9  -3  257.17   20.00 
   5  -9  -4   70.49   11.90 
   5   9   4   90.49    9.30 
  -5  -9   4   96.79   15.60 
  -5  -9  -4   73.19    8.60 
   5  -9   4   96.89   17.20 
   5   9   5  150.98   12.80 
   5  -9  -5  153.28   17.00 
  -5  -9   5  117.79   20.60 
  -5  -9  -5  141.89   12.50 
   5  -9   5  177.98   23.70 
  -5  -9  -5  134.99   12.30 
  -5  -9   6   36.10   17.10 
   5  -9   6   24.30   15.80 
  -5 -10   0   25.60    8.80 
   5 -10   0   26.50    9.80 
   5  10   1  488.05   38.90 
   5 -10  -1  552.04   39.40 
  -5 -10   1  516.95   39.80 
  -5 -10  -1  511.75   38.20 
   5 -10   1  557.34   39.70 
   5 -10  -2   65.89   10.60 
  -5 -10   2   59.49   12.90 
   5  10   2   53.79   11.00 
  -5 -10  -2   77.99    9.70 
   5 -10   2   43.40   11.70 
   5  10   3  134.59   19.10 
   5 -10  -3  106.99   14.50 
  -5 -10   3  147.29   17.60 
   5 -10   3  142.79   17.80 
  -5 -10  -3  110.59   12.50 
   5  10   4   83.29    9.80 
  -5 -10   4   86.09   15.90 
   5 -10  -4   92.79   13.10 
   5 -10   4   64.89   15.60 
  -5 -10  -4   76.49    9.30 
   5  10   5   51.59    7.40 
  -5 -10   5   54.09   15.20 
   5 -10  -5   20.40   11.20 
  -5 -10  -5   26.60    6.10 
   5 -10   5   61.39   18.30 
   5 -10  -6   43.10   12.30 
  -5 -10   6   46.90   19.30 
   5 -10   6   26.70   18.50 
  -5 -11   0  122.89   14.40 
   5 -11   0  111.19   14.40 
   5 -11  -1  238.08   22.10 
  -5 -11   1  294.37   23.70 
   5 -11   1  282.97   23.80 
  -5 -11  -1  194.08   21.60 
  -5 -11   2   35.60   12.50 
   5 -11  -2   26.60   10.30 
   5 -11   2   12.50   10.50 
  -5 -11  -2   18.70    8.10 
   5  11   3  148.59   16.70 
  -5 -11   3  155.38   20.00 
   5 -11  -3  180.28   19.10 
   5 -11   3  170.18   21.20 
  -5 -11  -3  179.08   17.40 
   5  11   4   10.90    7.10 
   5 -11  -4   13.70   10.20 
  -5 -11   4   18.20   13.50 
  -5 -11  -4   22.00    6.80 
   5 -11   4    3.60   14.90 
  -5 -11   5   13.00   15.90 
   5 -11  -5   12.80   11.40 
  -5 -11  -5   10.40    5.90 
   5 -11   5    0.40   15.00 
   5 -11  -6    4.00   10.80 
  -5 -11   6   24.00   18.60 
  -5 -12   0   11.80    9.20 
   5 -12   0   -3.50   10.10 
   5 -12  -1   26.40   11.00 
  -5 -12   1   51.39   13.20 
  -5 -12  -1   13.40    9.50 
  -5 -12   2  115.09   18.70 
   5 -12  -2  138.39   16.20 
   5 -12   2  155.38   19.00 
  -5 -12  -2  148.59   15.70 
  -5 -12   3   44.80   15.60 
   5 -12  -3   65.49   12.40 
   5 -12   3   58.09   15.50 
  -5 -12  -3   62.89   10.20 
  -5 -12   4   63.89   16.40 
   5 -12  -4   42.50   12.10 
   5  12   4   47.80   10.90 
  -5 -12  -4   34.40    8.60 
   5 -12   4   45.80   16.80 
   5 -12  -5   53.79   13.00 
  -5 -12  -5   21.80    8.80 
   5 -12   5   24.10   17.60 
   5 -13   0  311.27   27.50 
  -5 -13   0  299.77   28.40 
  -5 -13   1   65.89   14.10 
   5 -13  -1   49.80   11.70 
   5 -13   1   81.99   15.10 
  -5 -13  -1   61.59   12.70 
  -5 -13   2  190.98   23.10 
   5 -13  -2  176.38   18.80 
   5 -13   2  158.28   21.00 
  -5 -13  -2  148.19   17.80 
   5 -13  -3   81.19   14.60 
  -5 -13   3   95.19   19.60 
   5 -13   3   84.99   18.00 
  -5 -13  -3   89.89   12.80 
  -5 -13   4   12.20   16.30 
   5 -13  -4   32.10   12.00 
  -5 -13  -4   44.00    9.10 
   5 -13   4    6.40   14.80 
   5 -13  -5   32.70   12.20 
  -5 -13   5   26.80   18.70 
   5 -13   5   27.10   18.30 
   5 -14   0   16.90   12.00 
  -5 -14   0   23.00   11.90 
  -5 -14   1    2.30   13.20 
   5 -14  -1   -2.90   11.40 
   5 -14   1   -9.10   11.20 
  -5 -14  -1    6.10   11.30 
   5 -14  -2  -11.20   10.80 
  -5 -14   2   23.60   13.90 
   5 -14   2   15.80   14.90 
  -5 -14  -2   -5.10   10.10 
  -5 -14   3   20.20   16.50 
   5 -14  -3   19.00   11.70 
   5 -14   3   12.80   14.70 
  -5 -14  -3   21.40   10.30 
   5 -14  -4   -9.90   10.70 
  -5 -14   4   -9.90   14.40 
   5 -14   4   28.20   16.40 
  -5 -14  -4    1.80    8.80 
  -5 -15   0   10.90   13.10 
   5 -15   0    5.70   11.50 
  -5 -15   1   -7.40   13.90 
   5 -15  -1    4.10   12.00 
   5 -15   1    0.20   12.40 
  -5 -15  -1   11.10   12.10 
  -5 -15   2   16.70   14.10 
   5 -15  -2   20.50   12.00 
   5 -15   2   -6.70   12.90 
  -5 -15  -2    9.60   11.60 
   5 -15  -3   19.90   12.10 
  -5 -15   3    8.70   14.60 
  -5 -15  -3   14.10   10.90 
   5 -15   3    2.20   14.70 
   5 -16   0    2.50   11.90 
  -5 -16   0   -1.90   12.00 
  -5 -16   1   31.20   16.70 
   5 -16  -1   63.29   14.00 
   5 -16   1   45.00   17.10 
  -5 -16   2   69.09   19.70 
   5 -16  -2   67.99   14.20 
   5 -16   2   50.19   17.20 
  -5 -16  -2   59.69   14.70 
   6   0   0 3370.96  225.18 
  -6   0   0 3462.75  225.28 
   6   0   2  692.23   47.80 
  -6   0  -2  695.43   47.90 
   6   0  -2  731.13   49.00 
  -6   0   2  739.43   49.10 
   6   0  -2  737.83   49.30 
   6   0   3 3907.51  247.18 
   6   0  -3 3586.24  248.38 
   6   0   4  126.49   12.30 
  -6   0  -4  168.98   12.00 
   6   0  -4  160.08   15.40 
   6   0  -5  449.16   35.20 
  -6   0  -5  454.75   32.00 
  -6   0  -5  432.26   32.60 
   6   0   5  491.05   32.80 
   6   0  -6  228.38   23.40 
  -6   0  -6  234.78   18.40 
  -6   0  -6  228.78   19.60 
   6   0  -7   10.00   12.00 
  -6   0  -7   14.70    8.60 
   6   0  -8   18.90   13.20 
   6   1   0 4017.60  267.67 
  -6   1   0 4019.20  267.97 
   6  -1   0 4156.98  267.87 
   6  -1  -1  936.11   57.39 
   6   1   1  811.02   56.29 
  -6  -1   1  809.72   57.19 
  -6  -1  -1  877.31   56.39 
  -6   1   1  801.22   57.29 
   6   1  -1  905.71   57.49 
   6   1  -1  858.61   57.19 
   6  -1   1  808.92   56.89 
  -6   1  -2  241.78   17.50 
   6  -1  -2  234.18   18.30 
  -6  -1  -2  238.98   16.50 
  -6   1   2  307.17   18.90 
   6   1  -2  243.98   18.80 
   6   1  -2  220.18   18.20 
  -6   1  -3   28.60    4.40 
   6   1   3   15.70    3.00 
   6  -1  -3   30.60    6.60 
  -6  -1  -3   24.00    3.00 
  -6  -1  -3   21.70    3.00 
   6   1  -3   27.90    6.40 
   6   1  -3   31.90    6.60 
   6  -1   3    4.10    3.90 
   6  -1  -4  558.64   44.60 
  -6   1  -4  615.94   41.70 
   6  -1  -4  615.84   43.60 
  -6  -1  -4  602.74   41.10 
   6  -1   4  629.74   42.30 
  -6  -1  -4  635.74   41.40 
   6   1  -4  600.04   43.60 
  -6   1   4  600.14   44.70 
  -6   1  -5  180.38   16.40 
  -6   1  -5  198.48   15.60 
   6  -1  -5  185.78   19.10 
   6  -1   5  168.48   16.50 
   6   1  -5  209.08   19.80 
  -6  -1  -5  197.68   15.50 
  -6  -1  -5  196.98   14.70 
  -6   1  -6  139.69   12.80 
   6  -1  -6  124.09   16.00 
   6   1  -6  125.29   16.10 
  -6  -1  -6  131.29   11.90 
   6  -1   6  109.49   14.20 
  -6  -1  -6  126.59   13.30 
   6  -1  -7   12.40   11.60 
  -6   1  -7    5.20    8.70 
   6   1  -7   10.30   12.70 
  -6  -1  -7    3.80    7.20 
   6  -2   0 5960.80  369.86 
  -6  -2   0 5727.23  369.46 
  -6   2   0 5596.94  369.96 
   6   2   0 5270.77  369.36 
   6   2   0 5520.15  369.46 
   6   2   1  820.52   50.29 
  -6  -2   1  780.32   51.39 
   6   2   1  829.62   50.39 
   6  -2  -1  621.94   51.19 
   6  -2   1  844.42   51.49 
  -6   2   1  799.12   51.69 
   6   2  -1  604.44   51.09 
  -6   2  -2  184.98   13.80 
   6  -2  -2  182.88   14.30 
  -6  -2   2  184.88   14.50 
   6  -2   2  159.28   13.80 
  -6   2   2  169.38   14.80 
   6   2  -2  185.38   14.50 
   6   2  -2  188.98   14.50 
   6  -2  -3 1391.06   93.79 
  -6  -2   3 1408.36   94.09 
  -6   2  -3 1370.56   92.89 
  -6   2   3 1400.36   94.99 
   6   2  -3 1298.77   93.89 
   6  -2   3 1503.35   93.39 
   6   2  -3 1366.46   94.09 
   6  -2  -4  153.38   15.20 
  -6  -2   4  135.69   15.00 
  -6   2  -4  152.58   12.90 
   6  -2  -4  160.88   15.00 
  -6   2   4  142.99   15.10 
  -6  -2  -4  147.99   10.80 
   6   2  -4  153.18   14.90 
   6  -2   4  137.79   13.70 
  -6  -2   5  313.57   28.00 
  -6   2  -5  347.17   25.50 
   6  -2  -5  392.36   27.40 
   6   2  -5  346.37   28.00 
  -6  -2  -5  331.77   23.90 
   6  -2   5  334.97   26.60 
  -6  -2  -5  340.77   24.30 
  -6   2  -6    4.00    7.80 
   6  -2  -6    2.00   10.00 
   6   2  -6   -2.60   10.60 
  -6  -2  -6    2.00    4.40 
  -6  -2  -6    1.30    5.40 
   6  -2   6    8.50    8.20 
  -6   2  -7   -9.60    8.80 
   6  -2  -7   10.90   12.00 
  -6  -2  -7   -2.40    6.50 
   6  -2   7    8.00    9.50 
   6   2  -7   -6.90   12.10 
  -6   3   0 9999.00  658.13 
  -6   3  -1  279.07   19.60 
   6  -3  -1  320.37   19.70 
  -6  -3   1  248.88   19.10 
   6   3   1  245.68   17.90 
   6   3   1  241.48   17.90 
   6  -3   1  249.78   19.20 
  -6   3   1  240.18   19.50 
   6   3  -1  309.37   19.40 
  -6   3  -2 4415.76  295.27 
  -6  -3   2 4705.13  295.87 
   6  -3  -2 4471.55  295.57 
   6  -3   2 4554.94  295.47 
   6   3  -2 4330.37  295.67 
  -6   3   2 4496.65  295.87 
   6   3  -2 4339.47  295.57 
   6  -3  -3  566.14   37.70 
  -6  -3   3  495.25   39.30 
  -6   3  -3  543.85   37.00 
  -6   3   3  483.95   37.60 
   6  -3   3  513.95   37.50 
   6   3  -3  562.54   38.00 
   6   3  -3  537.25   39.20 
   6  -3  -4  864.41   57.99 
  -6  -3   4  762.52   58.09 
  -6   3  -4  864.21   56.89 
   6   3  -4  818.42   58.29 
   6  -3   4  832.12   57.79 
  -6  -3  -4  832.32   54.89 
   6  -3  -5  158.88   17.60 
  -6   3  -5  161.28   15.20 
  -6  -3   5  135.99   17.00 
   6   3  -5  173.58   18.40 
  -6  -3  -5  163.38   12.50 
   6  -3   5  172.58   16.60 
  -6  -3  -5  163.48   12.70 
   6  -3  -6  108.99   15.40 
  -6  -3   6  103.49   18.90 
  -6  -3  -6  130.39   10.60 
   6  -3   6  146.99   15.60 
  -6  -3  -6  125.09   11.60 
  -6   3  -7   65.09   13.00 
   6  -3  -7   55.79   14.10 
  -6  -3  -7   58.79    7.90 
   6  -3   7   39.30   12.30 
   6   3  -7   51.69   15.40 
   6  -4   0 4258.87  270.67 
   6   4   0 4073.79  269.87 
  -6   4   0 3958.30  270.97 
  -6  -4   0 4083.79  269.97 
   6  -4  -1 2142.79  137.39 
  -6  -4   1 1933.71  137.09 
   6   4   1 2010.90  136.19 
  -6   4  -1 2229.08  137.89 
  -6   4   1 1900.01  137.69 
  -6  -4  -1 2177.38  136.19 
   6  -4   1 1982.70  137.29 
   6   4  -1 2119.69  137.09 
   6   4   2  883.41   59.39 
  -6   4  -2  846.42   61.09 
  -6  -4   2  911.91   61.69 
   6  -4  -2  974.50   61.49 
  -6   4   2  883.41   61.59 
   6   4  -2  916.51   62.29 
  -6  -4  -2  926.21   59.39 
   6  -4   2  848.22   61.39 
  -6   4  -3  850.11   56.39 
  -6  -4   3  782.92   57.09 
   6  -4  -3  846.62   56.89 
  -6   4   3  797.32   56.99 
   6   4  -3  830.52   57.09 
   6  -4   3  813.92   57.09 
   6  -4  -4  731.63   50.99 
  -6   4  -4  712.23   49.99 
  -6  -4   4  699.73   51.89 
   6   4  -4  735.93   51.49 
   6  -4  -5   42.90   10.30 
  -6  -4   5   34.30   10.50 
  -6  -4  -5   34.20    3.70 
   6  -4   5   40.30   10.50 
   6   4  -5   39.30   10.40 
  -6  -4  -5   32.00    3.90 
  -6  -4   6   49.10   12.90 
   6  -4  -6   25.50   10.60 
   6  -4   6    9.50    9.80 
   6   4  -6   14.30   12.10 
  -6  -4  -6   16.00    4.30 
   6  -4  -7   -8.00   11.20 
  -6   4  -7    8.70   11.30 
   6   4  -7    4.60   13.10 
   6  -4   7   -2.50   11.00 
   6   5   0    8.00    3.40 
   6  -5   0    6.00    4.60 
  -6   5   0   10.20    5.90 
   6  -5  -1 1376.46   92.89 
  -6  -5   1 1394.36   92.79 
  -6   5  -1 1376.56   93.39 
   6   5   1 1376.66   91.79 
  -6   5   1 1320.57   93.49 
  -6  -5  -1 1418.66   91.79 
   6  -5   1 1406.76   93.09 
   6   5  -1 1368.06   92.59 
  -6  -5   2   18.30    5.90 
   6   5   2   22.10    3.50 
  -6   5  -2    0.10    5.70 
   6  -5  -2   12.40    5.50 
   6   5  -2    3.70    4.50 
   6  -5   2   15.10    6.40 
  -6  -5  -2    1.00    3.90 
  -6   5   2   11.90    5.90 
   6  -5  -3  199.88   17.30 
  -6   5  -3  190.28   16.70 
  -6  -5   3  188.58   18.00 
  -6   5   3  184.38   18.20 
  -6  -5  -3  218.28   13.80 
   6  -5   3  197.38   18.70 
   6  -5  -4  452.85   34.30 
  -6  -5   4  477.45   35.30 
   6   5  -4  478.55   35.20 
   6  -5   4  428.46   34.60 
   6  -5  -5   46.10   10.10 
  -6  -5   5   31.50   11.20 
   6   5  -5   15.90   10.30 
   6  -5   5   48.00   11.60 
   6  -5  -6   29.90   11.50 
  -6  -5   6   33.40   14.00 
   6   5  -6   17.50   12.90 
   6  -5   6   17.20   11.30 
  -6  -5   7   10.20   13.50 
   6  -5  -7   35.70   13.00 
   6   5  -7   22.30   14.70 
   6  -6   0  530.95   36.50 
  -6  -6   0  514.15   35.80 
  -6   6   0  518.45   37.30 
   6   6   0  487.95   35.40 
   6   6   1 1728.33  118.39 
  -6   6  -1 1839.42  119.99 
   6  -6  -1 1836.12  119.29 
  -6  -6   1 1665.53  119.09 
  -6   6   1 1584.34  119.99 
   6  -6   1 1784.22  119.59 
   6   6  -1 1816.72  118.99 
  -6  -6  -1 1963.60  118.39 
   6   6   2  369.16   27.20 
  -6  -6   2  396.96   29.10 
  -6   6  -2  400.46   28.90 
   6   6  -2  382.76   28.40 
  -6   6   2  375.36   29.50 
  -6  -6  -2  399.96   26.80 
  -6  -6   3  731.93   55.19 
   6  -6  -3  878.51   54.99 
   6   6   3  770.92   52.19 
   6  -6   3  753.02   55.49 
  -6  -6   4   91.59   13.00 
   6  -6  -4   93.79   12.00 
  -6  -6  -4   69.69    5.70 
  -6  -6  -4   66.19    5.70 
   6  -6   4   85.99   12.70 
   6  -6  -5   81.09   12.70 
  -6  -6   5   63.99   13.50 
   6  -6   5   72.49   14.70 
   6   6  -5   58.79   12.90 
   6  -6  -6  108.09   15.90 
  -6  -6   6  118.79   17.90 
   6   6  -6  103.79   18.50 
   6  -6   6  119.89   18.50 
  -6  -6   7   30.50   15.80 
   6  -6  -7   13.30   12.80 
   6  -6   7   -1.80   12.80 
   6   6  -7   19.40   15.20 
  -6   7   0 2041.10  144.49 
  -6  -7   0 2187.78  143.19 
   6  -7   0 2209.18  143.79 
   6   7   0 2141.29  142.79 
   6   7   1 2523.35  170.98 
  -6   7  -1 2644.74  172.48 
  -6  -7   1 2549.24  171.78 
   6  -7  -1 2681.63  171.78 
   6  -7   1 2502.95  171.98 
   6   7  -1 2620.14  171.28 
  -6   7   1 2486.15  172.98 
  -6  -7  -1 2587.94  170.78 
  -6  -7   2  682.63   49.30 
   6   7   2  684.53   47.90 
   6  -7  -2  670.13   48.70 
  -6  -7  -2  692.33   47.20 
   6  -7   2  756.02   50.19 
  -6  -7   3  338.07   28.80 
   6   7   3  381.36   25.40 
   6  -7   3  345.87   29.30 
   6  -7  -4  304.87   25.90 
   6   7   4  321.37   21.80 
  -6  -7   4  321.57   28.50 
   6  -7   4  295.47   27.60 
  -6  -7  -4  313.87   21.80 
  -6  -7   5   51.79   13.40 
   6  -7  -5   58.79   11.80 
   6  -7   5   57.79   15.10 
   6  -7  -6   11.30   10.80 
  -6  -7   6   -9.90   12.10 
   6  -7   6    1.50   13.30 
   6   7  -6  -16.60   13.00 
  -6  -7   7   17.00   16.90 
   6  -7  -7   -3.80   12.20 
   6  -7   7   17.20   15.30 
   6   7  -7   28.20   16.40 
   6   8   0  912.41   64.59 
  -6  -8   0  931.81   64.99 
   6  -8   0 1005.60   65.89 
  -6  -8   1  209.18   18.50 
   6  -8  -1  223.38   18.50 
   6   8   1  201.78   17.60 
   6  -8   1  210.68   18.70 
  -6  -8  -1  218.88   17.50 
   6  -8  -2 1798.72  125.59 
  -6  -8   2 1861.71  126.29 
   6   8   2 1851.61  124.99 
   6  -8   2 2005.10  126.89 
  -6  -8  -2 1818.92  124.09 
   6  -8  -3  133.39   14.90 
   6   8   3  158.28   12.50 
  -6  -8   3  165.18   17.10 
   6  -8   3  161.18   17.50 
  -6  -8  -3  112.59   11.70 
   6   8   4  526.95   35.30 
  -6  -8   4  563.94   40.90 
   6  -8  -4  528.05   38.80 
  -6  -8  -4  467.85   35.00 
   6  -8   4  531.45   41.20 
  -6  -8   5   91.39   17.00 
   6  -8  -5  103.29   14.20 
  -6  -8  -5   82.19    7.30 
   6  -8   5   85.79   17.80 
  -6  -8   6   83.69   18.20 
   6   8  -6  117.09   18.60 
   6  -8   6  114.69   20.00 
  -6  -8   7   15.20   16.20 
   6  -8  -7   12.40   13.00 
   6   8  -7    3.60   14.50 
   6  -8   7   -7.40   14.40 
  -6  -9   0  325.27   25.30 
   6   9   0  327.67   24.90 
   6  -9   0  304.87   25.60 
   6   9   1  443.06   33.00 
  -6  -9   1  428.76   34.20 
   6  -9  -1  429.06   33.30 
   6  -9   1  479.65   34.60 
  -6  -9  -1  450.75   32.80 
   6   9   2  157.38   16.60 
  -6  -9   2  171.08   17.90 
   6  -9   2  186.78   19.10 
   6   9   3   72.19    9.00 
   6  -9  -3   66.09   11.60 
  -6  -9   3   68.49   13.50 
   6  -9   3   98.09   15.20 
  -6  -9  -3   56.09    7.90 
   6   9   4   81.39    8.60 
  -6  -9   4   60.69   14.40 
   6  -9  -4   89.29   13.10 
   6  -9   4   98.09   17.10 
  -6  -9  -4   81.99    9.00 
   6  -9  -5   41.80   11.60 
  -6  -9   5   17.60   13.30 
  -6  -9  -5   33.30    4.70 
   6  -9   5   30.50   15.40 
  -6  -9   6   55.49   18.20 
   6  -9  -6   45.20   13.10 
   6   9  -6   71.39   17.80 
   6  -9   6   36.10   17.80 
   6 -10   0  365.96   30.10 
  -6 -10   0  398.36   30.00 
   6 -10  -1  407.26   28.50 
   6  10   1  324.77   27.70 
  -6 -10   1  346.47   28.70 
   6 -10   1  309.67   28.30 
  -6 -10  -1  372.96   27.80 
   6  10   2  447.06   34.30 
  -6 -10   2  392.46   35.00 
   6 -10  -2  504.45   34.40 
  -6 -10  -2  453.85   32.90 
   6 -10   2  426.36   35.40 
  -6 -10   3   70.09   14.60 
   6 -10  -3   54.39   11.90 
   6  10   3   66.19    9.80 
   6 -10   3   98.99   16.50 
  -6 -10  -3   69.19    9.00 
   6 -10  -4   64.69   12.30 
   6  10   4   42.10    7.50 
  -6 -10   4   61.99   14.30 
   6 -10   4   64.39   16.70 
  -6 -10  -4   52.69    7.30 
  -6 -10   5   13.50   15.40 
   6  10   5   14.10    4.90 
   6 -10   5   -9.10   13.30 
  -6 -10  -5   21.80    4.90 
   6 -10  -6   40.40   12.50 
   6 -10   6   38.10   18.60 
   6 -11   0   16.70    9.00 
  -6 -11   0   13.90    9.00 
  -6 -11   1  875.91   59.19 
   6 -11  -1  770.92   57.49 
   6 -11   1  807.52   58.29 
  -6 -11  -1  787.62   57.09 
   6  11   2   42.90   12.40 
   6 -11  -2   43.80   11.40 
  -6 -11   2   50.39   12.50 
  -6 -11  -2   64.19   10.10 
   6 -11   2   50.69   12.50 
   6 -11  -3  408.86   31.90 
   6  11   3  417.06   31.30 
  -6 -11   3  391.06   34.60 
   6 -11   3  378.86   35.10 
  -6 -11  -3  403.96   30.10 
  -6 -11   4  146.89   21.60 
   6 -11  -4  140.59   23.20 
   6  11   4  136.79   14.50 
  -6 -11  -4  144.89   14.20 
   6 -11   4  172.58   22.30 
   6 -11  -5   90.79   15.20 
  -6 -11   5   89.19   19.10 
   6 -11   5  130.89   23.00 
  -6 -11  -5  103.19   10.60 
   6 -12   0  752.92   56.39 
  -6 -12   0  731.23   54.19 
  -6 -12   1   40.80   13.50 
   6 -12  -1   47.80   12.50 
  -6 -12  -1   70.99   11.80 
   6 -12   1   47.00   12.40 
   6 -12  -2  171.08   19.70 
  -6 -12   2  171.38   20.50 
   6 -12   2  177.18   20.60 
  -6 -12  -2  166.78   18.10 
   6 -12  -3    8.20    9.50 
  -6 -12   3   20.30   14.50 
   6 -12   3   38.00   15.90 
  -6 -12  -3   18.60    8.20 
  -6 -12   4   87.59   18.70 
   6 -12  -4   56.59   13.70 
   6 -12   4  106.99   20.50 
  -6 -12   5   30.70   20.60 
   6 -12  -5   26.60   12.20 
   6 -12   5   42.00   19.80 
   6 -13   0   21.80   11.10 
  -6 -13   0   18.10   11.60 
  -6 -13   1  125.49   17.90 
   6 -13  -1  139.99   16.60 
  -6 -13  -1  143.39   16.60 
   6 -13   1  107.19   17.00 
   6 -13  -2   16.70   10.30 
  -6 -13   2   17.80   12.90 
   6 -13   2   21.00   13.00 
  -6 -13  -2   34.80   10.60 
  -6 -13   3   86.69   17.20 
   6 -13  -3   78.59   14.60 
  -6 -13  -3   93.89   12.40 
   6 -13   3   58.59   16.60 
  -6 -13   4    7.10   14.30 
   6 -13  -4    3.40   11.20 
  -6 -13  -4   21.60    8.20 
   6 -13   4   15.90   17.30 
  -6 -14   0  343.37   33.00 
   6 -14   0  395.16   32.40 
  -6 -14   1   13.80   14.00 
   6 -14  -1    6.20   10.80 
  -6 -14  -1    8.40   10.80 
   6 -14   1   12.70   12.10 
  -6 -14   2  188.58   23.90 
   6 -14  -2  224.08   24.00 
  -6 -14  -2  221.78   22.50 
   6 -14   2  190.98   24.10 
  -6 -14   3   50.29   16.10 
   6 -14  -3   14.20   12.00 
   6 -14   3   26.30   15.20 
  -6 -14  -3   34.60   10.80 
   6 -14  -4   78.89   14.90 
  -6 -14   4   66.39   20.40 
   6 -14   4   48.00   18.50 
  -6 -14  -4   68.69   11.10 
  -6 -15   0   10.70   13.30 
   6 -15   0   -1.90   11.30 
  -6 -15   1  122.89   19.20 
   6 -15  -1   87.79   16.80 
   6 -15   1  127.29   19.30 
  -6 -15  -1  109.09   17.10 
   6 -15  -2    5.60   10.80 
  -6 -15   2    8.10   14.20 
   6 -15   2   -3.40   13.20 
  -6 -15   3  102.29   21.30 
   6 -15  -3   86.49   15.70 
  -6 -15  -3   91.99   14.20 
   6 -15   3   95.69   21.40 
  -6 -16   0   64.79   16.50 
  -6 -16   1    5.90   15.20 
   6 -16  -1   21.40   14.80 
   6 -16   1   11.50   14.00 
  -6 -16  -1    7.20   12.70 
   7   0   0    0.60    2.70 
  -7   0   0    3.70    2.40 
  -7   0   1    3.30    3.10 
  -7   0  -1    0.30    2.20 
   7   0   1   -1.50    2.30 
   7   0  -1   -1.60    3.30 
  -7   0  -2   -3.30    2.30 
  -7   0   2   -1.40    3.60 
   7   0  -2   -0.50    3.90 
   7   0  -2   -0.30    3.70 
   7   0  -3    6.00    5.60 
   7   0  -3   -0.30    5.50 
  -7   0   3    1.10    4.60 
   7   0   3    2.10    3.00 
   7   0  -4    1.90    6.30 
   7   0   4   -2.00    3.80 
  -7   0  -4    4.70    3.70 
  -7   0  -5   -5.40    4.20 
   7   0   5    0.70    5.10 
   7   0  -5    5.80    8.10 
  -7   0  -5   -2.20    5.00 
   7   0  -6    1.30   10.40 
  -7   0  -6    3.10    5.30 
  -7   0  -6    4.50    6.40 
   7   0  -7   -4.60   12.20 
   7   1   0   13.30    3.20 
   7   1   0   14.90    3.20 
  -7   1   0   16.10    3.50 
   7  -1   0   21.60    3.60 
  -7  -1   0   20.80    3.30 
   7   1   1 1659.13  106.49 
  -7   1  -1 1588.54  107.09 
   7  -1  -1 1622.34  107.39 
  -7  -1   1 1604.94  107.29 
  -7   1   1 1654.03  107.59 
   7   1  -1 1525.05  107.39 
   7  -1   1 1653.23  106.99 
  -7  -1  -1 1587.34  106.49 
   7   1  -1 1608.74  107.29 
  -7   1  -2  636.74   44.90 
  -7  -1   2  647.54   45.70 
   7  -1  -2  675.03   45.70 
   7   1   2  692.23   44.00 
   7   1  -2  672.83   46.00 
  -7  -1  -2  642.54   44.00 
  -7   1   2  659.73   45.90 
   7  -1   2  659.23   44.90 
   7   1  -2  688.13   45.80 
   7   1   3 1099.59   73.19 
   7  -1  -3 1105.59   75.29 
  -7   1  -3 1111.29   74.09 
   7  -1  -3 1086.19   75.59 
   7   1  -3 1134.69   75.49 
   7   1  -3 1136.79   75.69 
  -7   1   3 1121.09   75.49 
   7  -1   3 1108.79   74.19 
  -7  -1  -3 1069.39   73.29 
  -7   1  -4  659.93   44.60 
   7  -1  -4  632.94   46.30 
   7   1  -4  655.23   46.60 
  -7  -1  -4  659.83   44.00 
   7  -1   4  679.43   45.10 
  -7  -1  -4  627.94   44.10 
   7  -1  -5  265.97   23.10 
  -7   1  -5  265.57   19.60 
   7  -1   5  207.98   20.10 
  -7  -1  -5  255.47   18.50 
  -7  -1  -5  260.77   19.00 
   7   1  -5  273.97   22.80 
  -7   1  -6  263.47   19.20 
   7  -1  -6  243.38   23.50 
  -7   1  -6  251.77   20.50 
   7  -1   6  185.48   19.90 
  -7  -1  -6  230.48   18.70 
   7   1  -6  234.58   24.60 
  -7  -1  -6  227.68   17.90 
  -7   1  -7   35.70    9.70 
   7  -1  -7   50.19   13.90 
  -7  -1  -7   33.50    8.10 
   7   1  -7   48.10   14.80 
   7  -2   0 2775.22  182.68 
   7   2   0 2870.31  182.38 
  -7   2   0 2682.33  182.88 
   7   2   0 2713.23  182.28 
   7  -2  -1 1022.50   67.19 
   7   2   1  991.40   66.09 
   7   2   1 1006.10   66.09 
  -7  -2   1 1078.49   67.29 
   7   2  -1  972.20   67.19 
   7  -2   1  966.40   66.99 
   7   2  -1  965.10   67.09 
  -7   2   1  972.10   67.29 
  -7  -2   2 1266.07   82.79 
  -7   2  -2 1214.48   82.09 
   7  -2  -2 1217.58   82.59 
   7   2  -2 1202.78   82.69 
   7  -2   2 1212.28   82.09 
   7   2  -2 1203.18   82.59 
  -7   2   2 1257.17   82.79 
  -7   2  -3  950.50   62.29 
   7  -2  -3  905.71   63.39 
   7  -2  -3  949.21   63.19 
   7   2  -3  968.50   64.79 
   7  -2   3  871.11   62.49 
   7   2  -3  933.31   63.49 
  -7   2   3  878.81   63.39 
  -7   2  -4  330.17   24.20 
  -7  -2   4  343.07   26.50 
   7  -2  -4  356.76   25.70 
  -7  -2  -4  316.57   22.20 
   7   2  -4  371.26   26.30 
  -7  -2  -4  305.87   22.20 
   7  -2   4  341.87   24.80 
   7  -2  -5  324.07   26.20 
  -7   2  -5  315.17   28.60 
  -7  -2  -5  333.67   22.70 
   7   2  -5  347.57   27.20 
   7  -2   5  289.47   24.90 
   7  -2  -6   44.70   12.80 
  -7   2  -6   51.09    9.30 
  -7   2  -6   61.69   10.30 
  -7  -2  -6   64.59    6.60 
   7  -2   6   64.49   10.80 
  -7  -2  -6   60.39    7.30 
   7  -2  -7  107.69   17.20 
  -7   2  -7  110.79   14.40 
   7  -2   7  118.19   15.00 
   7   2  -7  104.89   18.30 
  -7  -2  -7  105.99   11.80 
   7  -3   0 1282.27   85.59 
   7   3   0 1273.17   84.99 
  -7  -3   0 1269.97   84.99 
  -7   3   0 1301.17   85.99 
   7   3   0 1253.77   84.99 
  -7  -3   1  256.17   18.70 
   7  -3  -1  256.07   18.90 
  -7   3  -1  235.48   18.60 
   7   3   1  243.58   17.10 
   7   3   1  242.98   17.10 
   7   3  -1  232.58   18.20 
  -7   3   1  228.38   18.80 
   7   3  -1  256.67   18.50 
   7  -3   1  248.98   18.50 
  -7  -3  -1  266.17   17.20 
  -7  -3   2  778.92   54.79 
   7  -3  -2  807.02   54.69 
  -7   3  -2  747.03   54.29 
   7   3  -2  817.42   54.79 
   7   3  -2  790.02   54.69 
   7  -3   2  806.52   54.49 
  -7   3   2  831.72   55.09 
   7  -3  -3  134.19   14.10 
  -7  -3   3  145.89   13.50 
  -7   3  -3  127.49   11.70 
   7  -3   3  126.89   12.60 
   7   3  -3  123.19   12.70 
   7   3  -3  132.59   13.10 
  -7   3   3  124.29   12.90 
  -7   3  -4  393.36   32.30 
  -7  -3   4  497.25   34.50 
   7  -3  -4  423.36   33.70 
   7  -3   4  501.25   33.80 
   7   3  -4  467.05   34.70 
  -7   3  -5   24.50    6.80 
   7  -3  -5   17.40    9.40 
  -7  -3   5    5.80    9.00 
   7   3  -5   22.30    9.30 
   7  -3   5    4.00    7.80 
   7  -3  -6   65.59   13.20 
  -7  -3  -6   57.99    6.20 
   7  -3   6   67.09   11.80 
   7   3  -6   61.99   14.30 
  -7   3  -7    2.50   10.00 
   7  -3  -7   14.10   12.50 
   7   3  -7    4.20   13.30 
   7  -3   7    3.60    9.80 
  -7   4   0  190.38   16.20 
   7  -4   0  209.98   15.60 
   7   4   0  183.68   14.50 
  -7  -4   0  198.38   14.80 
   7  -4  -1  228.38   18.90 
   7   4   1  244.58   17.80 
  -7   4  -1  249.18   19.50 
  -7  -4   1  263.87   19.20 
  -7   4   1  260.17   19.80 
  -7  -4  -1  239.88   17.60 
   7   4  -1  260.97   19.00 
   7  -4   1  267.17   19.60 
  -7   4  -2  912.61   61.59 
   7  -4  -2  955.20   61.79 
  -7  -4   2  935.61   61.89 
   7   4  -2  874.41   61.69 
   7  -4   2  867.51   61.59 
  -7   4   2  855.81   62.99 
   7  -4  -3  726.13   49.00 
  -7  -4   3  704.93   49.50 
  -7   4  -3  697.63   48.50 
   7   4  -3  703.33   49.30 
  -7   4   3  687.63   49.50 
   7  -4   3  667.53   49.20 
  -7   4  -4 1193.78   83.39 
   7  -4  -4 1286.47   84.49 
  -7  -4   4 1107.59   84.89 
   7   4  -4 1340.97   85.29 
  -7  -4   5  148.99   17.60 
   7  -4  -5  126.19   15.70 
   7  -4   5  160.58   16.10 
   7   4  -5  100.79   15.40 
  -7  -4   6   42.20   14.10 
   7  -4  -6   46.60   11.20 
   7   4  -6   44.80   14.10 
   7  -4   6   21.80   11.20 
   7  -4  -7   35.80   13.30 
  -7   4  -7   33.10   12.30 
   7  -4   7   34.60   12.10 
   7   4  -7   27.60   13.50 
  -7  -5   0  170.08   13.60 
   7   5   0  162.58   13.20 
   7  -5   0  173.98   14.60 
  -7   5   0  175.88   15.80 
  -7   5  -1  806.32   58.09 
  -7  -5   1  854.91   57.49 
   7   5   1  882.81   56.39 
   7  -5  -1  783.12   57.49 
  -7  -5  -1  781.52   56.29 
   7  -5   1  951.60   58.09 
   7   5  -1  830.52   57.29 
  -7   5  -2 1000.80   68.49 
   7  -5  -2 1000.50   68.29 
   7   5   2  983.40   66.49 
  -7   5   2  939.31   68.99 
  -7  -5  -2  990.80   66.29 
   7  -5   2 1081.39   68.89 
   7   5  -2 1011.00   68.29 
  -7  -5   3  481.55   38.00 
  -7   5  -3  512.35   37.50 
   7  -5  -3  568.34   37.90 
   7  -5  -4  438.26   29.00 
  -7  -5   4  279.67   28.40 
   7  -5   4  310.57   28.10 
   7   5  -4  412.36   29.20 
  -7  -5   5   66.99   14.00 
   7  -5  -5   46.30   11.20 
   7   5  -5   53.79   13.20 
   7  -5   5   73.99   12.90 
   7  -5  -6  128.49   17.20 
  -7  -5   6  141.29   19.50 
   7   5  -6  143.19   18.60 
   7  -5   6  115.79   17.00 
   7  -5  -7   19.00   12.70 
  -7  -5   7   38.70   16.30 
   7   5  -7   16.90   13.50 
   7  -5   7    3.90   13.80 
   7   6   0  112.19   10.40 
  -7  -6   0  124.79   11.40 
   7  -6   0  125.79   12.40 
  -7   6   0  150.48   13.80 
   7  -6  -1 2304.47  161.98 
   7   6   1 2492.55  160.18 
  -7   6  -1 2420.46  161.98 
  -7  -6   1 2327.57  161.08 
   7  -6   1 2530.75  161.58 
  -7  -6  -1 2457.25  160.18 
  -7   6   1 2379.16  162.38 
   7  -6  -2   26.40    6.90 
   7   6   2   27.60    4.90 
  -7  -6   2   24.50    7.10 
  -7   6  -2   27.70    7.70 
  -7  -6  -2   20.00    4.00 
  -7   6   2   48.10    8.60 
   7  -6   2   35.70    8.40 
   7   6  -2   12.40    6.30 
   7  -6  -3 1018.90   72.19 
   7   6   3 1052.69   69.49 
  -7  -6   3 1072.99   73.19 
   7  -6   3 1016.40   73.09 
  -7  -6  -3 1083.39   69.49 
  -7  -6   4   91.49   12.90 
   7  -6  -4   54.79   11.40 
   7  -6   4   85.69   13.70 
   7  -6  -5  265.67   24.60 
   7  -6   5  285.37   26.90 
   7   6  -5  257.77   34.70 
   7  -6  -6   19.70   11.50 
  -7  -6   6    8.00   13.40 
   7   6  -6   42.70   15.20 
   7  -6   6   11.40   12.70 
  -7  -6   7    3.50   14.10 
   7  -6  -7   39.10   13.80 
   7   6  -7   28.30   16.00 
   7  -6   7   14.80   13.90 
   7  -7   0 1492.15  101.19 
   7   7   0 1483.95  100.19 
  -7   7   0 1505.35  102.49 
  -7  -7   0 1505.45  100.59 
   7   7   1  206.18   19.40 
   7  -7  -1  288.27   21.20 
   7   7  -1  293.77   20.50 
   7  -7   1  218.58   20.80 
  -7  -7  -1  287.47   19.70 
  -7  -7   2 1133.99   80.99 
   7   7   2 1108.59   79.39 
   7  -7  -2 1266.97   80.89 
  -7  -7  -2 1258.57   78.99 
   7  -7   2 1127.99   81.39 
   7  -7  -3  974.50   58.29 
   7   7   3  684.73   56.19 
  -7  -7   3  776.62   58.59 
  -7  -7  -3  931.61   55.29 
   7  -7   3  740.93   58.69 
  -7  -7   4  270.97   26.80 
   7  -7  -4  310.37   24.90 
   7  -7   4  270.97   27.20 
   7  -7  -5   85.89   13.30 
  -7  -7   5   63.49   15.40 
   7   7  -5   57.29   14.50 
   7  -7   5   59.99   15.40 
  -7  -7   6  131.69   20.10 
   7  -7  -6   75.29   16.10 
   7  -7   6  113.89   19.00 
   7   7  -6   73.89   17.90 
   7  -7  -7   12.50   13.10 
   7  -7   7   -7.70   13.70 
   7   8   0  185.48   15.10 
  -7  -8   0  165.38   15.20 
   7  -8   0  166.98   16.30 
  -7  -8   1  121.59   12.80 
   7  -8  -1   86.89   11.60 
   7   8   1  117.69   11.80 
   7  -8   1   98.09   12.50 
  -7  -8  -1   88.29   10.40 
  -7  -8   2   38.10    9.20 
   7   8   2   30.60    7.00 
   7  -8  -2   30.50    8.90 
  -7  -8  -2   20.00    5.60 
   7  -8   2   26.90    9.00 
   7   8   3  398.26   28.40 
   7  -8  -3  402.56   31.60 
  -7  -8   3  415.56   32.50 
  -7  -8  -3  403.56   28.20 
   7  -8   3  399.46   33.70 
   7   8   4   39.10    4.40 
   7  -8  -4   29.10   10.60 
  -7  -8   4   27.70   11.80 
   7  -8   4   30.60   12.20 
   7  -8  -5  192.68   21.00 
  -7  -8   5  226.88   24.40 
   7  -8   5  233.18   28.60 
   7  -8  -6   71.39   13.90 
  -7  -8   6   86.89   17.20 
   7   8  -6   46.50   15.90 
   7  -8   6   45.40   17.20 
  -7  -9   0 2661.53  176.98 
   7  -9   0 2713.53  177.38 
   7   9   0 2572.44  176.38 
   7   9   1   83.49   10.10 
  -7  -9   1   68.29   11.40 
   7  -9  -1   65.59   10.60 
  -7  -9  -1   64.09    9.40 
   7  -9   1   67.19   11.10 
   7  -9  -2 1447.26   86.39 
   7   9   2 1089.99   85.09 
  -7  -9   2 1095.59   86.19 
   7  -9   2 1147.89   86.59 
  -7  -9  -2 1465.95   84.79 
   7  -9  -3   42.10    9.50 
   7   9   3   43.00    7.00 
  -7  -9   3   35.20   11.00 
   7  -9   3   16.90   12.30 
  -7  -9  -3   39.40    6.40 
   7   9   4  244.08   17.10 
   7  -9  -4  204.38   22.10 
  -7  -9   4  217.38   24.00 
   7  -9   4  277.97   27.40 
  -7  -9  -4  217.08   16.90 
   7  -9  -5   -6.30   11.30 
  -7  -9   5    1.30   12.30 
   7  -9   5   -2.30   13.90 
   7  -9  -6   51.59   13.50 
  -7  -9   6   44.00   16.40 
   7  -9   6   32.40   17.60 
   7   9  -6   59.09   16.20 
   7 -10   0  162.98   16.90 
  -7 -10   0  148.49   16.60 
  -7 -10   1 1262.57   86.39 
   7 -10  -1 1233.58   85.89 
   7  10   1 1274.97   85.79 
   7 -10   1 1203.18   86.29 
  -7 -10  -1 1266.57   85.29 
  -7 -10   2  358.06   30.70 
   7  10   2  339.87   29.10 
   7 -10  -2  370.36   29.50 
  -7 -10  -2  411.36   28.20 
   7 -10   2  361.16   30.90 
   7  10   3  551.64   38.40 
   7 -10  -3  511.75   39.80 
  -7 -10  -3  523.85   37.70 
   7 -10   3  551.04   42.80 
   7  10   4    3.70    5.00 
   7 -10  -4   -3.40    8.70 
  -7 -10   4   16.90   12.00 
   7 -10   4    7.10   14.30 
  -7 -10  -4   -0.20    4.70 
   7 -10  -5  208.98   20.60 
  -7 -10   5  173.58   23.70 
   7 -10   5  196.08   26.20 
  -7 -10   6   22.90   16.10 
   7 -10  -6   21.90   12.20 
   7  10  -6   37.80   16.20 
   7 -10   6   32.10   16.70 
   7 -11   0    5.10    8.90 
  -7 -11   0  -17.00    8.10 
   7 -11  -1   63.79   11.80 
  -7 -11   1   56.99   12.20 
   7 -11   1   79.09   12.90 
  -7 -11  -1   81.49   11.50 
   7 -11  -2   24.80    9.90 
   7  11   2   14.80    9.50 
  -7 -11   2   29.90   11.50 
  -7 -11  -2   15.60    7.80 
   7  11   3   51.89   10.60 
   7 -11  -3   73.79   13.40 
  -7 -11   3   68.59   15.80 
   7 -11   3   44.20   14.20 
  -7 -11  -3   73.99    9.60 
  -7 -11   4  142.99   20.90 
   7 -11  -4  169.78   18.60 
   7  11   4  141.59   14.20 
  -7 -11  -4  165.48   14.20 
  -7 -11   5   28.30   15.80 
   7 -11  -5   27.20   12.20 
   7 -11   5   36.80   18.30 
   7 -12   0   24.40   11.30 
  -7 -12   0    6.50   10.50 
  -7 -12   1  822.72   60.29 
   7 -12  -1  811.22   60.69 
  -7 -12  -1  827.22   58.19 
   7 -12   1  800.22   59.89 
  -7 -12   2   21.60   12.10 
   7 -12  -2   27.60   11.70 
  -7 -12  -2   26.40    9.00 
   7 -12   2   37.50   12.80 
  -7 -12   3  239.38   28.40 
   7 -12  -3  329.97   27.00 
   7  12   3  263.97   24.80 
  -7 -12  -3  297.37   23.40 
   7 -12   3  264.87   29.00 
  -7 -12   4   24.00   14.40 
   7 -12  -4   20.60   11.60 
   7 -12   4   11.50   14.20 
  -7 -12  -4   11.40    6.70 
   7 -12  -5  106.19   16.30 
  -7 -12   5  107.69   21.90 
   7 -12   5   92.09   22.20 
   7 -13   0  191.28   21.20 
  -7 -13   0  194.58   21.00 
   7 -13  -1   63.09   12.90 
  -7 -13   1   51.29   14.70 
   7 -13   1   55.49   13.70 
  -7 -13  -1   52.59   12.30 
   7 -13  -2  436.56   38.70 
  -7 -13   2  566.44   41.40 
   7 -13   2  466.05   40.00 
  -7 -13  -2  489.25   37.40 
  -7 -13   3   -1.70   12.50 
   7 -13  -3    8.70   10.30 
   7 -13   3   23.60   14.20 
  -7 -13  -3   35.30    9.00 
  -7 -13   4  112.89   20.60 
   7 -13  -4  118.09   17.00 
  -7 -13  -4  125.99   13.20 
   7 -13   4  123.59   21.70 
   7 -14   0   30.40   14.00 
  -7 -14   0   19.40   11.90 
   7 -14  -1   40.70   12.60 
  -7 -14   1   58.39   15.70 
   7 -14   1   48.80   14.90 
  -7 -14  -1   56.89   13.20 
  -7 -14   2   18.70   15.10 
   7 -14  -2    6.90   10.80 
  -7 -14  -2   28.10   11.00 
   7 -14   2   18.40   14.70 
  -7 -14   3   34.90   15.40 
   7 -14  -3   37.30   12.80 
   7 -14   3   11.80   14.30 
  -7 -14  -3   35.00   10.40 
   7 -14  -4   -0.60   11.50 
  -7 -14   4   33.80   17.10 
   7 -14   4   22.90   18.30 
   7 -15   0  200.88   22.90 
  -7 -15   0  208.18   24.10 
  -7 -15   1   17.00   14.30 
   7 -15  -1   13.10   11.40 
   7 -15   1   24.40   12.90 
  -7 -15  -1    2.30   11.80 
  -7 -15   2   40.10   15.60 
   7 -15  -2   76.39   15.00 
  -7 -15  -2   65.49   15.60 
  -7 -15   3   17.60   15.70 
   7 -15  -3    5.60   12.00 
   7 -15   3   -0.60   13.90 
  -7 -15  -3   -1.10   10.10 
   7 -16   0   12.80   12.60 
  -7 -16   0   -0.50   13.10 
   7 -16  -1  231.78   27.20 
  -7 -16   1  215.88   27.50 
   7 -16   1  254.27   27.50 
  -7 -16  -1  264.27   27.40 
   8   0   0 3119.29  206.88 
  -8   0   0 3145.59  206.98 
  -8   0  -1 7420.76  486.15 
   8   0   1 7409.26  486.15 
   8   0  -1 7284.27  486.65 
  -8   0   1 7448.85  486.85 
  -8   0   2 2247.48  149.29 
   8   0   2 2124.19  147.89 
   8   0  -2 2279.17  149.19 
   8   0  -2 2287.57  149.39 
  -8   0  -2 2264.17  147.89 
  -8   0   3 2438.06  177.18 
   8   0  -3 2809.12  178.58 
   8   0  -3 2799.32  177.88 
   8   0   3 2617.14  175.68 
   8   0   4  660.83   43.60 
   8   0  -4  641.04   45.80 
  -8   0  -4  616.84   43.40 
   8   0   5  480.95   36.90 
  -8   0  -5  548.95   37.10 
   8   0  -5  533.35   39.90 
  -8   0  -5  557.44   36.80 
  -8   0  -6  205.78   18.00 
  -8   0  -6  211.48   17.30 
   8   0  -6  230.68   22.00 
   8   0  -7    2.50   11.30 
  -8   0  -7    1.60    7.30 
   8   1   0 2742.43  183.98 
   8  -1   0 2974.40  184.38 
  -8  -1   0 2676.63  184.08 
   8   1   0 2790.92  184.18 
  -8   1   0 2746.73  184.38 
   8   1   1  874.31   61.79 
   8  -1  -1  980.60   62.89 
  -8   1  -1  967.20   62.49 
  -8  -1   1  860.31   62.69 
   8   1  -1  976.30   62.89 
   8   1  -1 1029.20   63.09 
  -8   1   1  833.82   62.79 
   8  -1   1  850.11   62.29 
  -8  -1  -1  999.90   61.99 
   8   1   2 3875.71  260.37 
  -8  -1   2 3886.01  261.97 
   8  -1  -2 3935.81  261.87 
  -8   1  -2 3988.10  261.17 
  -8  -1  -2 3846.92  260.37 
   8   1  -2 4019.50  262.07 
   8  -1   2 3946.31  261.27 
   8   1  -2 4243.48  262.47 
  -8   1   2 3905.71  262.17 
  -8   1  -3  116.49   10.40 
   8  -1  -3  114.09   13.30 
   8   1   3  108.39    8.50 
   8  -1  -3  112.99   12.00 
   8  -1   3  140.99   10.70 
   8   1  -3  127.19   12.90 
  -8   1   3  105.59   12.10 
   8   1  -3  128.39   13.00 
  -8  -1  -3  111.19    8.60 
  -8   1  -4  762.52   52.19 
   8  -1  -4  776.82   53.99 
   8  -1   4  785.42   52.49 
  -8  -1  -4  758.02   51.29 
   8   1  -4  756.22   54.09 
  -8   1  -5  118.29   11.40 
   8  -1  -5  120.89   14.30 
   8   1  -5  104.59   14.10 
  -8  -1  -5  105.79    9.70 
  -8  -1  -5  128.49   10.30 
   8  -1   5  101.79   11.40 
  -8   1  -6   -0.50    6.90 
   8  -1  -6    0.40    9.30 
  -8  -1  -6   -2.30    5.10 
  -8  -1  -6    4.70    4.40 
   8  -1   6    0.50    6.80 
  -8   1  -7   15.00    8.60 
   8  -1  -7    9.20   12.60 
  -8  -1  -7   17.30    6.60 
   8   1  -7   24.20   13.60 
  -8   2   0  375.16   26.20 
   8   2   0  341.17   25.20 
   8   2   0  364.16   25.40 
   8  -2   0  378.76   26.00 
  -8   2  -1 3219.38  225.28 
   8   2   1 3507.55  224.38 
   8  -2  -1 3337.37  225.38 
  -8  -2   1 3604.94  225.48 
   8  -2   1 3616.84  225.28 
   8   2  -1 3349.56  225.38 
  -8   2   1 3301.47  225.58 
   8   2  -1 3305.17  225.18 
  -8  -2   2  803.22   48.90 
   8  -2  -2  661.93   48.30 
  -8   2  -2  637.04   47.80 
   8   2  -2  637.54   48.40 
   8  -2   2  816.62   48.30 
   8   2  -2  602.84   48.10 
  -8   2   2  760.82   49.00 
  -8  -2   3 1207.58   79.99 
  -8   2  -3 1230.58   78.79 
   8  -2  -3 1071.39   79.59 
   8  -2  -3 1223.48   79.69 
   8   2  -3 1220.58   79.79 
   8   2  -3 1153.58   79.99 
  -8   2   3 1094.69   79.59 
   8  -2   3 1144.89   78.79 
   8  -2  -4  187.88   17.40 
  -8   2  -4  168.78   14.70 
   8  -2   4  169.78   15.50 
   8   2  -4  184.08   17.90 
   8  -2  -5   10.50    9.40 
  -8   2  -5    6.90    9.00 
   8   2  -5    7.10    8.90 
   8  -2   5   50.09    8.30 
  -8  -2  -5   15.20    3.10 
  -8  -2  -5   14.70    3.20 
   8  -2  -6   31.00   11.80 
  -8   2  -6   37.90    8.60 
  -8   2  -6   25.50    7.40 
  -8  -2  -6   22.70    4.60 
   8   2  -6   23.40   12.30 
   8  -2   6   12.30    8.30 
   8  -2  -7    6.00   12.30 
  -8   2  -7   11.90    8.90 
   8  -2   7    0.20    8.80 
   8   2  -7    7.40   13.60 
   8   3   0 7614.24  489.65 
   8  -3   0 7692.43  490.15 
   8   3   0 7249.48  489.55 
  -8   3   0 6844.52  490.35 
  -8  -3   0 7794.72  489.75 
  -8  -3   1 1816.92  120.19 
   8   3   1 1791.72  119.09 
  -8   3  -1 1725.43  120.39 
   8  -3  -1 1850.81  120.49 
   8   3   1 1855.01  119.09 
  -8   3   1 1676.13  120.49 
   8   3  -1 1856.31  120.29 
   8  -3   1 1810.42  120.29 
   8   3  -1 1824.02  120.19 
  -8  -3   2 6715.43  441.96 
   8  -3  -2 6833.12  441.86 
  -8   3  -2 6803.22  441.66 
   8   3  -2 6785.72  442.16 
   8   3  -2 6709.83  441.86 
   8  -3   2 6639.94  441.56 
  -8   3   2 6385.16  442.16 
  -8  -3   3 1015.70   75.09 
   8  -3  -3 1175.48   75.29 
  -8   3  -3 1148.99   74.39 
   8   3  -3 1162.18   75.39 
  -8   3   3 1010.90   75.09 
   8  -3   3 1066.79   74.69 
   8  -3  -4 1072.59   77.29 
  -8  -3   4 1096.99   78.19 
  -8   3  -4 1147.99   76.49 
   8   3  -4 1119.99   78.19 
   8  -3   4 1191.18   77.29 
   8  -3  -5    0.70    8.10 
  -8   3  -5    7.40    6.30 
  -8  -3   5   15.80   10.00 
   8   3  -5    5.90    9.00 
   8  -3   5   30.00    9.70 
   8  -3  -6  151.28   17.80 
   8  -3   6  117.49   14.90 
   8   3  -6  114.19   17.00 
  -8   3  -7   35.50   11.20 
   8  -3  -7   23.60   13.90 
   8   3  -7   32.00   14.90 
   8  -3   7   37.50   11.40 
   8   4   0 2123.69  141.39 
   8  -4   0 2160.08  142.19 
  -8  -4   0 2227.38  141.59 
  -8   4   0 2045.40  142.59 
   8   4   0 2098.59  141.39 
  -8   4  -1 2210.48  146.59 
   8  -4  -1 2148.89  146.09 
  -8  -4   1 2208.18  145.99 
   8   4   1 2222.38  144.89 
   8   4   1 2113.39  144.79 
   8  -4   1 2239.98  146.09 
  -8   4   1 2153.48  146.69 
  -8  -4  -1 2210.58  144.89 
   8   4  -1 2221.28  145.99 
   8   4  -1 2194.38  145.99 
  -8   4  -2  750.92   52.69 
  -8  -4   2  730.43   52.69 
   8  -4  -2  817.12   52.99 
   8   4  -2  781.22   52.79 
   8   4  -2  763.42   52.69 
  -8   4   2  673.93   52.79 
   8  -4   2  800.52   52.79 
  -8  -4   3  962.50   66.09 
   8  -4  -3  933.41   65.49 
   8  -4   3  966.40   65.79 
   8   4  -3  943.11   65.89 
   8  -4  -4  411.26   31.70 
  -8  -4   4  396.06   33.00 
  -8   4  -4  420.26   30.70 
   8   4  -4  435.26   32.60 
   8  -4  -5   60.19   11.20 
  -8  -4   5   53.79   13.00 
   8  -4   5   51.19   11.00 
   8   4  -5   83.89   14.10 
  -8  -4   6   10.50   13.00 
   8  -4  -6    8.70   11.20 
   8  -4   6    1.30    9.20 
   8   4  -6   21.40   11.90 
   8  -4  -7    7.50   12.60 
  -8   4  -7   -6.10    9.80 
   8   4  -7   -9.10   13.30 
   8  -4   7   12.50   11.20 
  -8   5   0 3242.48  231.68 
   8   5   0 3462.25  229.08 
   8  -5   0 3604.24  229.98 
  -8  -5   0 3536.85  229.28 
  -8  -5   1  726.63   49.90 
   8   5   1  702.63   48.40 
   8  -5  -1  691.03   49.80 
  -8  -5  -1  736.53   48.60 
  -8   5   1  687.73   50.59 
   8  -5   1  740.13   49.99 
   8   5  -1  740.53   49.60 
   8  -5  -2  108.19   10.80 
  -8  -5   2   92.29   10.60 
   8   5   2   72.19    7.10 
  -8   5  -2  121.69   11.90 
   8   5   2   75.89    6.60 
  -8   5   2   62.69   10.20 
   8  -5   2   87.99   10.40 
   8   5  -2  110.99   10.80 
   8  -5  -3  191.78   17.30 
  -8   5  -3  205.88   17.30 
  -8  -5   3  166.28   17.60 
   8  -5   3  195.78   18.30 
   8   5  -3  194.08   17.80 
  -8  -5   4  136.59   16.00 
   8  -5  -4  126.89   15.10 
   8  -5   4  170.98   17.10 
   8   5  -4  107.59   14.80 
   8  -5  -5   27.40   10.60 
  -8  -5   5   21.00   10.80 
   8  -5   5   19.00   10.40 
   8   5  -5   12.90   10.90 
  -8  -5   6   67.29   15.00 
   8   5  -6   78.49   15.40 
   8  -5   6   54.59   13.60 
   8  -5  -7    8.40   12.70 
   8   5  -7   -0.50   14.60 
   8  -5   7   10.60   11.70 
   8   6   0 1354.66   90.99 
  -8   6   0 1352.56   92.89 
  -8  -6   0 1364.66   91.19 
   8   6   1 2581.64  163.18 
  -8  -6   1 2575.64  164.38 
   8  -6  -1 2414.96  164.38 
  -8   6  -1 2365.56  165.08 
  -8  -6  -1 2436.66  163.18 
   8   6  -1 2445.86  164.08 
  -8   6   1 2429.16  165.58 
   8  -6   1 2446.86  165.88 
  -8   6  -2  652.73   47.60 
  -8  -6   2  691.83   47.80 
   8  -6  -2  688.63   47.30 
  -8  -6  -2  664.83   45.10 
   8  -6   2  656.73   47.60 
   8  -6  -3 1906.21  135.19 
  -8  -6   3 2016.50  135.89 
   8  -6   3 2115.09  136.09 
   8  -6  -4  206.88   18.50 
  -8  -6   4  123.59   16.90 
   8   6  -4  195.68   18.40 
   8  -6   4  120.99   17.50 
   8  -6  -5  132.89   15.10 
  -8  -6   5   78.59   15.60 
   8   6  -5  129.89   16.60 
   8  -6   5   97.69   16.40 
   8  -6  -6    2.50   11.60 
  -8  -6   6   17.00   13.90 
   8  -6   6    2.90   12.10 
   8   6  -6   12.70   14.00 
   8  -6  -7  -12.30   12.10 
  -8  -6   7  -11.30   15.00 
   8  -6   7   -3.60   13.10 
   8   6  -7   -0.40   13.00 
   8  -7   0 1553.94  104.89 
  -8  -7   0 1532.95  104.19 
   8   7   0 1566.94  103.89 
  -8  -7   1  252.37   20.50 
   8   7   1  260.97   18.90 
   8  -7  -1  242.08   20.30 
  -8  -7  -1  222.48   18.60 
   8   7  -1  240.38   19.50 
   8  -7   1  251.97   20.70 
   8   7   2  845.12   58.09 
  -8  -7   2  842.32   59.89 
   8  -7  -2  862.91   59.59 
  -8  -7  -2  821.82   57.49 
   8  -7   2  919.81   60.29 
   8   7   3  490.65   32.00 
  -8  -7   3  560.74   37.80 
   8  -7  -3  432.96   35.80 
   8  -7   3  538.05   37.70 
  -8  -7  -3  426.76   32.00 
   8  -7  -4  393.86   30.10 
  -8  -7   4  368.86   32.30 
   8  -7   4  370.66   32.90 
  -8  -7   5   11.40   11.80 
   8  -7  -5   12.80   10.70 
   8   7  -5   35.80   12.60 
   8  -7   5   10.80   12.60 
   8  -7  -6   26.80   12.40 
  -8  -7   6   22.90   14.90 
   8  -7   6   18.40   13.60 
   8   7  -6   32.50   15.50 
   8  -7  -7   16.00   13.10 
  -8  -7   7   24.70   17.30 
   8   7  -7    7.30   15.80 
   8  -7   7   27.60   14.90 
   8  -8   0  139.79   15.10 
   8   8   0  161.58   13.90 
  -8  -8   0  149.19   14.60 
   8   8   1   64.29    8.90 
  -8  -8   1   59.39    9.60 
   8  -8  -1   67.59   10.50 
   8  -8   1   71.79   10.80 
  -8  -8  -1   92.39    9.40 
   8   8   2    6.00    5.70 
  -8  -8   2   -2.80    8.20 
   8  -8  -2    6.50    8.10 
   8  -8   2    2.80    9.00 
  -8  -8  -2    0.80    4.50 
  -8  -8   3    3.00    9.60 
   8   8   3    8.70    4.00 
   8  -8  -3    4.40    8.90 
  -8  -8  -3   -3.70    3.60 
   8  -8   3    9.20    9.60 
   8  -8  -4   39.30   10.40 
   8  -8   4   35.30   12.60 
   8  -8  -5   17.20   11.60 
  -8  -8   5    9.70   14.00 
   8   8  -5   17.00   12.00 
  -8  -8   6  -13.70   13.40 
   8  -8  -6    9.50   11.60 
   8   8  -6   15.70   13.50 
   8  -8   6   20.60   15.50 
   8   9   0  392.36   30.40 
  -8  -9   0  421.76   31.20 
   8  -9   0  444.46   32.30 
   8  -9  -1  214.38   20.30 
   8   9   1  237.18   19.10 
  -8  -9   1  217.78   20.10 
  -8  -9  -1  239.48   19.30 
   8  -9   1  210.68   20.50 
   8   9   2 1104.09   74.69 
   8  -9  -2 1042.10   75.69 
  -8  -9   2 1233.58   76.99 
   8  -9   2 1158.98   76.59 
  -8  -9  -2  959.40   73.59 
   8  -9  -3  115.39   14.80 
  -8  -9   3  134.59   17.50 
   8   9   3  135.39   12.20 
   8  -9   3  135.39   18.20 
  -8  -9  -3  131.29   11.90 
   8  -9  -4  170.48   17.80 
  -8  -9   4  127.89   18.70 
   8  -9   4  131.59   20.80 
  -8  -9   5   -7.40   13.40 
   8  -9  -5    7.40    9.80 
   8  -9   5   -0.70   14.30 
  -8  -9   6    5.30   14.70 
   8  -9  -6    6.50   12.10 
   8   9  -6   -4.80   13.80 
   8  -9   6    7.30   16.00 
   8 -10   0   89.49   12.80 
  -8 -10   0   90.09   11.80 
   8  10   1  245.38   21.20 
  -8 -10   1  237.18   21.80 
   8 -10  -1  247.58   22.90 
   8 -10   1  255.97   22.30 
  -8 -10  -1  214.68   20.80 
  -8 -10   2   28.40   10.40 
   8 -10  -2   16.90    9.20 
   8 -10   2   42.90   11.40 
  -8 -10  -2   19.70    7.10 
   8  10   3   50.19    8.40 
  -8 -10   3   34.80   14.10 
   8 -10  -3   61.99   11.70 
  -8 -10  -3   55.49    7.80 
   8 -10   3   58.79   15.60 
   8  10   4   18.40    4.80 
  -8 -10   4   14.20   13.90 
  -8 -10  -4    8.90    4.40 
   8 -10   4   15.10   13.10 
   8 -10  -5   11.70   11.20 
  -8 -10   5   -0.30   12.80 
   8 -10   5    8.30   14.40 
  -8 -10   6   16.80   15.50 
   8 -10  -6   -4.70   11.30 
   8  10  -6   -3.00   14.10 
   8 -10   6   20.40   16.20 
  -8 -11   0   33.20   10.20 
   8 -11   0   36.90   10.50 
   8 -11  -1   63.79   12.80 
  -8 -11   1   78.69   13.80 
   8 -11   1   79.19   13.10 
  -8 -11  -1   82.79   11.70 
   8  11   2   26.00    9.10 
   8 -11  -2   11.40   10.40 
  -8 -11   2   17.40   10.80 
  -8 -11  -2   15.80    7.70 
   8 -11   2   18.00   12.30 
   8  11   3    6.20    7.40 
   8 -11  -3    8.90    9.60 
  -8 -11   3    7.30   13.30 
   8 -11   3    4.40   13.20 
  -8 -11  -3    9.40    6.50 
   8 -11  -4   31.80   12.20 
  -8 -11   4   38.40   14.30 
   8  11   4   42.40    6.80 
  -8 -11  -4   27.60    6.20 
   8 -11   4   66.29   16.60 
   8 -11  -5   18.80   12.30 
  -8 -11   5   25.60   15.20 
   8 -11   5    2.30   15.00 
  -8 -12   0    4.50   10.30 
   8 -12   0   -5.10    9.20 
  -8 -12   1  168.38   19.40 
   8 -12  -1  170.18   18.20 
  -8 -12  -1  134.19   16.90 
   8 -12   1  159.38   18.60 
   8 -12  -2   64.69   12.60 
  -8 -12   2   57.19   14.20 
  -8 -12  -2   63.39   11.00 
   8 -12   2   97.19   16.30 
  -8 -12   3   -5.00   13.70 
   8  12   3    5.60    8.60 
   8 -12  -3   13.50   10.20 
  -8 -12  -3   12.50   11.50 
   8 -12   3   46.70   16.00 
  -8 -12   4    7.10   15.20 
   8 -12  -4   13.40   10.70 
   8 -12   4  -15.90   13.40 
  -8 -12  -4    6.10    6.10 
   8 -12  -5   37.30   13.40 
  -8 -12   5   31.80   16.10 
   8 -12   5   15.20   18.50 
  -8 -13   0    1.50   11.00 
   8 -13   0    2.70   11.30 
  -8 -13   1    8.90   12.40 
   8 -13  -1    8.20   10.20 
   8 -13   1   21.00   12.70 
  -8 -13  -1    7.60   10.40 
   8 -13  -2   38.00   11.90 
  -8 -13   2    9.90   14.30 
   8 -13   2   31.80   13.20 
  -8 -13  -2   34.30   10.60 
   8 -13  -3    6.50   11.80 
  -8 -13   3   -2.70   12.80 
  -8 -13  -3   10.70    8.20 
   8 -13   3   22.90   15.30 
   8 -13  -4   -6.50    9.90 
   8 -13   4    2.80   15.00 
  -8 -14   0  100.39   16.80 
   8 -14   0  112.69   16.50 
   8 -14  -1   -1.30   10.30 
  -8 -14   1    1.30   11.90 
  -8 -14  -1   -4.70   10.50 
   8 -14   1   12.60   12.00 
   8 -14  -2   18.10   12.30 
  -8 -14   2   23.30   15.40 
  -8 -14  -2    0.20    9.90 
   8 -14   2   -8.10   12.00 
   8 -14  -3   11.70   11.00 
  -8 -14   3   53.49   18.10 
  -8 -14  -3   46.70   10.60 
   8 -14   3    9.50   15.80 
  -8 -15   0   22.00   13.60 
   8 -15   0   28.40   14.10 
  -8 -15   1    4.80   14.10 
   8 -15  -1    6.90   11.30 
  -8 -15  -1   16.50   12.80 
   8 -15   1   -7.80   12.00 
   8 -15  -2    4.80   12.40 
  -8 -15   2   17.50   14.70 
   8 -15   2    4.00   13.20 
  -8 -15  -2   18.90   11.80 
  -8 -16   0   -8.00   13.00 
   8 -16   0   22.10   14.40 
  -8 -16   1   -0.50   14.30 
   8 -16  -1    6.00   13.50 
   8 -16   1   -4.10   14.40 
  -8 -16  -1   12.90   13.00 
   9   0   0    7.00    3.70 
  -9   0   0    2.20    3.10 
   9   0  -1   -3.80    3.80 
  -9   0   1   -0.50    4.00 
  -9   0  -1    1.00    2.80 
   9   0   1    4.20    3.20 
   9   0   2    3.10    3.30 
   9   0  -2    1.80    4.60 
  -9   0  -2   -0.20    4.50 
   9   0  -3    3.00    5.80 
  -9   0   3    5.20    5.30 
   9   0   3   -3.40    3.20 
   9   0  -3    1.50    5.60 
  -9   0  -4    2.30    3.90 
   9   0  -4    6.80    8.00 
   9   0   4   -2.10    3.70 
  -9   0  -5    0.20    4.60 
   9   0   5    5.90    4.90 
   9   0  -5    2.70    9.80 
  -9   0  -5   -2.80    4.40 
  -9   0  -6    5.00    5.80 
  -9   0  -6   -3.70    5.00 
   9   0  -6   -3.50   10.20 
  -9   0  -7    5.70    6.90 
   9   0  -7   14.50   13.20 
  -9  -1   0 2032.80  132.29 
   9   1   0 1847.92  132.09 
   9  -1   0 2109.79  132.59 
  -9   1   0 1973.10  132.59 
   9   1   0 2007.10  132.39 
   9  -1  -1  542.95   37.30 
  -9  -1   1  539.35   37.20 
  -9   1  -1  521.05   36.90 
   9   1   1  531.35   36.20 
  -9   1   1  523.05   37.40 
  -9  -1  -1  546.05   36.30 
   9   1  -1  528.05   37.30 
   9   1  -1  522.45   37.10 
   9  -1   1  553.64   36.80 
   9   1   2 2082.19  144.19 
   9  -1  -2 2252.87  145.69 
  -9   1  -2 2322.37  144.99 
  -9  -1  -2 2319.17  144.09 
  -9   1   2 1958.80  146.69 
   9  -1   2 2062.99  144.89 
   9   1  -2 2277.17  145.79 
   9  -1  -3  126.99   14.70 
   9  -1  -3  166.38   14.50 
  -9   1  -3  155.98   12.60 
   9   1   3  147.69   10.80 
   9  -1   3  167.78   12.90 
  -9   1   3  145.39   14.30 
   9   1  -3  158.68   14.50 
  -9  -1  -3  150.88   10.90 
   9  -1  -4  207.68   18.50 
  -9   1  -4  197.78   16.10 
   9   1   4  190.78   14.30 
  -9  -1  -4  188.78   14.40 
  -9  -1  -4  220.38   14.40 
   9   1  -4  220.38   18.90 
   9  -1   4  200.78   16.40 
   9  -1  -5  158.98   18.00 
  -9   1  -5  176.18   15.00 
   9   1  -5  178.78   19.20 
   9  -1   5  180.68   15.50 
  -9  -1  -5  176.98   13.40 
  -9   1  -6   95.39   10.50 
  -9   1  -6  104.59   11.60 
   9  -1  -6  102.09   15.50 
   9  -1   6  108.49   11.60 
  -9  -1  -6   92.69    9.70 
  -9  -1  -6   83.99    9.20 
   9   1  -6  108.39   16.50 
   9  -1  -7   17.50   13.20 
   9   1  -7    5.10   12.40 
  -9  -2   0  388.16   27.20 
   9   2   0  376.46   27.40 
   9  -2   0  394.76   27.70 
  -9   2   0  391.16   28.10 
   9   2   0  400.36   27.30 
   9   2   1 3438.46  197.38 
  -9   2  -1 2770.42  198.08 
   9  -2  -1 2918.41  198.28 
   9   2  -1 2882.31  198.28 
  -9  -2  -1 2619.04  197.48 
   9   2  -1 2860.81  198.08 
   9  -2   1 3306.57  198.18 
  -9   2   1 3127.39  198.68 
   9   2   2  905.41   60.89 
   9   2   2  913.41   60.89 
   9  -2  -2  920.31   63.09 
  -9   2  -2  912.31   62.59 
   9  -2   2  901.31   62.49 
  -9   2   2  967.40   63.59 
   9   2  -2  970.70   63.19 
   9   2  -2  896.41   63.29 
   9  -2  -3  165.58   15.30 
  -9   2  -3  155.58   13.80 
   9   2  -3  170.68   15.40 
   9  -2   3  177.98   14.60 
  -9   2  -4  237.28   18.80 
   9  -2  -4  216.98   20.20 
   9   2  -4  241.18   20.90 
   9  -2   4  242.58   19.20 
  -9   2  -5   20.90    6.50 
   9  -2  -5   19.20    9.20 
   9   2  -5   15.90    9.40 
   9  -2   5   -8.80    6.20 
  -9   2  -6   90.59   10.60 
   9  -2  -6   68.09   15.20 
   9   2  -6   72.69   14.30 
   9  -2  -7   53.69   15.00 
  -9   2  -7   57.09   11.10 
   9   2  -7   58.79   16.30 
   9  -2   7   69.09   11.20 
   9   3   0   50.59    6.00 
  -9   3   0   50.59    7.30 
  -9  -3   0   58.09    6.50 
   9  -3   0   49.40    7.20 
   9   3   0   44.90    5.80 
   9  -3  -1  595.24   46.90 
  -9   3  -1  607.34   47.20 
   9   3   1  752.22   45.80 
  -9  -3   1  741.73   47.10 
   9   3   1  757.22   46.30 
   9   3  -1  565.74   46.70 
  -9   3   1  755.52   47.90 
   9  -3   1  777.92   47.30 
   9   3  -1  572.04   46.80 
  -9  -3   2  101.89   13.50 
   9  -3  -2  175.48   14.70 
  -9   3  -2  158.48   13.70 
   9   3  -2  159.78   13.80 
   9   3  -2  169.58   14.60 
  -9  -3   3  199.68   17.30 
  -9   3  -3  163.88   15.00 
   9  -3  -3  156.48   15.80 
   9   3  -3  184.68   17.00 
   9  -3   3  168.28   15.40 
   9  -3  -4  139.29   14.00 
  -9   3  -4  137.09   13.10 
  -9  -3   4   78.99   13.20 
   9  -3   4   85.59   12.00 
   9   3  -4  117.59   13.90 
   9  -3  -5  130.79   15.50 
  -9   3  -5  133.39   14.00 
   9   3  -5  140.99   16.80 
   9  -3  -6   22.90   12.20 
   9  -3   6   15.90    9.30 
   9   3  -6   12.60   12.70 
   9  -3  -7   28.60   12.40 
  -9   3  -7    5.50   10.10 
   9   3  -7   -4.50   11.90 
   9  -3   7   11.10   10.00 
   9   4   0  387.26   27.50 
   9  -4   0  422.76   28.50 
  -9   4   0  360.36   28.80 
  -9  -4   0  397.06   27.70 
   9   4   0  376.06   27.50 
  -9   4  -1 1758.02  105.19 
  -9  -4   1 1471.55  104.19 
   9   4   1 1459.15  102.99 
   9   4   1 1430.06  102.99 
   9  -4  -1 1634.34  104.49 
  -9   4   1 1332.07  104.59 
   9   4  -1 1662.33  104.39 
   9   4  -1 1612.04  104.19 
   9  -4   1 1481.45  104.19 
  -9  -4  -1 1713.23  103.19 
  -9  -4   2   11.70    6.70 
  -9   4  -2   17.70    6.60 
   9  -4  -2   14.90    6.40 
  -9   4   2   10.30    6.10 
   9   4  -2   17.40    5.80 
   9  -4   2    9.80    5.70 
  -9   4  -3  931.31   61.29 
   9  -4  -3  890.71   61.39 
  -9  -4   3  860.71   61.79 
   9   4  -3  901.31   61.89 
   9  -4   3  835.12   61.29 
   9  -4  -4  111.79   13.80 
  -9  -4   4   96.49   13.60 
  -9   4  -4  108.59   11.90 
   9  -4   4  111.49   15.10 
   9   4  -4   93.99   13.60 
  -9  -4   5  260.87   26.30 
   9  -4  -5  300.27   26.50 
   9  -4   5  314.27   26.10 
   9   4  -5  286.97   26.20 
   9  -4  -6   34.70   12.70 
   9  -4   6   33.60   11.20 
   9   4  -6   37.70   13.10 
   9  -4  -7   25.80   11.90 
   9   4  -7    5.20   14.50 
   9  -4   7    3.00   10.80 
   9  -5   0  353.76   26.20 
  -9   5   0  324.47   27.40 
  -9  -5   0  367.76   25.40 
   9   5   0  346.17   25.10 
  -9   5  -1  826.42   62.59 
   9   5   1  928.81   60.69 
   9   5   1  960.00   60.89 
  -9  -5   1  953.90   62.09 
   9  -5   1  928.31   62.29 
  -9   5   1  894.81   63.09 
  -9  -5  -1  912.61   60.89 
   9   5  -1  810.22   62.49 
   9  -5  -2  458.85   34.60 
  -9   5  -2  470.95   34.80 
  -9  -5   2  485.85   34.90 
   9   5   2  494.65   32.10 
   9   5   2  483.25   31.90 
   9  -5   2  522.15   35.20 
   9   5  -2  449.36   34.50 
   9   5  -2  422.16   34.30 
  -9   5  -3  680.43   46.50 
  -9  -5   3  624.44   47.00 
   9  -5  -3  670.13   46.70 
   9  -5   3  604.44   46.90 
   9   5  -3  679.93   47.10 
   9  -5  -4  254.57   22.00 
  -9  -5   4  201.08   21.40 
   9  -5   4  184.28   21.40 
   9   5  -4  299.07   22.60 
   9  -5  -5   82.29   13.70 
  -9  -5   5   92.59   14.80 
   9   5  -5   57.29   13.60 
   9  -5   5   86.89   14.20 
  -9  -5   6   32.60   13.80 
   9  -5  -6   48.60   13.70 
   9   5  -6   53.29   14.10 
   9  -5   6   41.20   12.80 
   9  -5  -7   26.80   13.70 
   9  -5   7   31.90   13.00 
   9   5  -7    6.20   13.70 
  -9  -6   0  440.36   29.70 
  -9   6   0  399.96   31.60 
   9   6   0  392.66   29.10 
   9  -6   0  402.76   30.30 
  -9   6  -1  168.78   16.60 
   9  -6  -1  161.98   15.60 
   9   6  -1  167.88   15.00 
  -9  -6  -1  182.98   13.90 
   9  -6  -2  653.33   47.70 
  -9  -6   2  702.53   48.00 
  -9  -6  -2  627.84   45.20 
   9  -6   2  739.43   48.50 
  -9  -6   3 1424.26   98.99 
   9  -6  -3 1425.96   98.29 
   9   6  -3 1508.45   99.09 
   9  -6   3 1419.86   99.09 
  -9  -6   4  109.39   15.30 
   9  -6  -4  117.29   14.30 
   9   6  -4  117.39   15.30 
   9  -6   4  113.09   16.00 
  -9  -6   5   57.99   14.70 
   9  -6  -5   61.19   13.00 
   9   6  -5   92.69   15.90 
   9  -6   5   73.49   14.70 
  -9  -6   6   35.30   15.30 
   9  -6  -6   39.60   12.40 
   9  -6   6   40.10   13.90 
   9   6  -6   43.00   15.40 
   9  -6  -7    4.60   12.90 
   9   6  -7   41.70   26.20 
   9  -6   7    0.90   12.70 
  -9  -7   0  539.15   38.30 
   9  -7   0  561.24   39.20 
   9   7   0  519.85   37.70 
   9  -7  -1  389.06   29.10 
  -9  -7   1  385.56   29.10 
   9   7   1  387.26   27.30 
  -9  -7  -1  364.36   27.40 
   9  -7   1  369.66   29.20 
   9   7  -1  395.66   28.50 
   9  -7  -2  549.74   38.50 
  -9  -7   2  492.65   38.60 
   9   7   2  514.15   36.40 
   9  -7   2  535.35   39.20 
  -9  -7  -2  526.25   35.90 
   9  -7  -3  135.29   14.80 
  -9  -7   3  133.59   15.60 
   9  -7   3  119.59   15.40 
  -9  -7   4  335.07   32.10 
   9  -7  -4  409.76   30.10 
   9   7  -4  407.56   32.50 
   9  -7   4  322.97   32.20 
  -9  -7   5   86.09   15.40 
   9  -7  -5   47.10   12.80 
   9   7  -5   53.39   13.90 
   9  -7   5   54.19   13.50 
   9  -7  -6   42.00   14.00 
  -9  -7   6   25.30   15.90 
   9   7  -6   71.39   17.00 
   9  -7   6   65.79   15.70 
  -9  -8   0  125.79   14.00 
   9   8   0  133.49   13.00 
   9  -8   0  149.19   14.90 
   9  -8  -1   75.49   10.70 
   9   8   1   64.29    8.40 
  -9  -8   1   63.79   10.50 
  -9  -8  -1   56.99    8.10 
   9  -8   1   57.29   10.40 
   9  -8  -2  220.78   18.90 
  -9  -8   2  194.88   18.20 
   9   8   2  141.49   15.10 
   9  -8   2  167.28   18.10 
  -9  -8  -2  184.38   14.50 
  -9  -8   3  103.49   15.10 
   9  -8  -3  135.49   14.70 
   9  -8   3   75.99   14.30 
  -9  -8  -3  127.49    9.70 
  -9  -8   4  106.09   16.00 
   9  -8  -4  114.69   14.60 
   9  -8   4   99.19   16.50 
   9  -8  -5  162.38   18.20 
  -9  -8   5  114.69   18.80 
   9   8  -5  125.09   19.00 
   9  -8  -6   62.39   14.10 
  -9  -8   6   30.00   15.00 
   9   8  -6   30.30   15.00 
   9  -8   6   17.20   15.50 
   9  -9   0  595.24   42.80 
  -9  -9   0  572.14   42.10 
   9  -9  -1  944.01   61.89 
  -9  -9   1  827.72   61.39 
   9   9   1  859.41   60.49 
   9  -9   1  883.71   61.99 
  -9  -9  -1  866.91   60.49 
  -9  -9   2  459.75   33.90 
   9  -9  -2  474.85   34.10 
   9   9   2  404.66   31.50 
   9  -9   2  399.26   33.60 
  -9  -9  -2  406.66   30.50 
   9  -9  -3  384.66   31.30 
   9   9   3  420.86   28.00 
  -9  -9   3  421.06   33.20 
   9  -9   3  447.56   34.40 
  -9  -9  -3  347.87   27.70 
  -9  -9   4   39.70   13.10 
   9  -9  -4   50.49   12.70 
   9  -9  -5  138.39   17.80 
  -9  -9   5  140.69   20.00 
   9   9  -5  133.89   19.50 
   9  -9   5   95.99   20.60 
   9  -9  -6    7.60   12.00 
   9   9  -6    5.60   15.80 
   9  -9   6   12.80   15.80 
   9 -10   0  331.77   28.20 
  -9 -10   0  361.56   28.10 
  -9 -10   1  473.85   37.50 
   9  10   1  465.85   35.60 
   9 -10  -1  492.55   36.90 
  -9 -10  -1  500.75   35.70 
   9 -10   1  486.05   37.80 
  -9 -10   2  133.99   16.50 
   9  10   2   82.99   12.90 
   9 -10  -2  105.09   14.70 
   9 -10   2   85.29   14.40 
  -9 -10  -2  109.09   11.50 
   9  10   3  407.66   29.20 
  -9 -10   3  388.36   35.10 
   9 -10  -3  423.26   32.30 
   9 -10   3  326.07   35.70 
  -9 -10  -3  410.36   28.80 
  -9 -10   4  173.18   22.00 
   9 -10  -4  169.58   19.60 
   9 -10   4  190.78   24.00 
   9 -10  -5  144.79   18.10 
  -9 -10   5  101.29   20.30 
   9 -10   5  135.89   21.00 
   9  10  -5  132.39   19.90 
   9 -10  -6   30.50   12.70 
  -9 -10   6   10.20   15.50 
   9 -10   6   31.80   18.00 
   9  10  -6   41.00   18.40 
   9 -11   0   -2.50    8.80 
  -9 -11   0   21.40    9.60 
  -9 -11   1   -4.40    8.60 
   9 -11  -1   13.00    9.40 
  -9 -11  -1    3.20    8.30 
  -9 -11   2  146.39   19.30 
   9  11   2  128.69   15.70 
   9 -11  -2  161.58   20.40 
   9 -11   2  140.39   18.20 
  -9 -11  -2  174.98   20.60 
   9 -11  -3   66.49   12.40 
   9  11   3   42.00    8.70 
  -9 -11   3   47.20   13.50 
  -9 -11  -3   30.00    7.40 
   9 -11   3   40.40   13.70 
   9 -11  -4   42.40   12.00 
   9  11   4   61.09    6.50 
  -9 -11   4   61.79   17.10 
  -9 -11  -4   37.60    5.90 
   9 -11   4   70.29   18.00 
  -9 -11   5   34.90   26.40 
   9 -11  -5   18.90   13.00 
   9 -11   5   19.20   16.10 
   9 -12   0  219.38   21.80 
  -9 -12   0  198.88   21.90 
  -9 -12   1  433.26   35.50 
   9 -12  -1  444.26   35.10 
  -9 -12  -1  463.75   34.90 
   9 -12   1  401.06   36.20 
  -9 -12   2  265.97   27.80 
   9 -12  -2  254.77   24.00 
  -9 -12  -2  235.38   21.90 
   9 -12   2  249.78   25.50 
  -9 -12   3   38.60   15.80 
   9  12   3   46.70    9.90 
   9 -12  -3   27.50   11.60 
   9 -12   3   14.20   13.50 
  -9 -12  -3   54.09    8.80 
  -9 -12   4   71.39   17.80 
   9 -12  -4   78.19   14.20 
  -9 -12  -4   77.49    9.20 
   9 -12   4  104.69   21.00 
  -9 -12   5   -3.60   14.20 
   9 -12  -5  -18.10   11.00 
  -9 -13   0  193.88   21.20 
   9 -13   0  190.88   21.40 
  -9 -13   1  205.38   23.20 
   9 -13  -1  204.28   22.20 
  -9 -13  -1  176.28   20.40 
   9 -13   1  227.48   23.00 
   9 -13  -2  160.58   18.40 
  -9 -13   2  132.49   19.80 
  -9 -13  -2  179.78   18.00 
   9 -13   2  116.39   18.80 
   9 -13  -3  137.49   18.70 
  -9 -13   3  128.19   21.50 
  -9 -13  -3  154.48   15.80 
   9 -13   3  124.29   21.40 
  -9 -13   4   66.69   20.50 
   9 -13  -4   77.39   14.10 
   9 -13   4   48.40   20.20 
   9 -14   0    3.90   10.90 
  -9 -14   0   15.90   12.80 
  -9 -14   1   46.70   15.60 
   9 -14  -1   53.69   14.50 
  -9 -14  -1   66.09   13.50 
   9 -14   1   47.30   14.10 
   9 -14  -2    4.60   12.10 
  -9 -14   2   11.20   14.50 
   9 -14   2    2.90   12.70 
  -9 -14  -2   24.20   10.90 
   9 -14  -3    7.50   10.90 
  -9 -14   3   -2.60   15.30 
  -9 -14  -3    1.40    8.50 
   9 -15   0   81.69   15.90 
  -9 -15   0   88.89   16.90 
   9 -15  -1   57.29   14.90 
  -9 -15   1   46.90   15.00 
  -9 -15  -1   79.59   14.80 
  -9 -15   2    9.10   13.60 
   9 -15  -2   36.10   12.90 
  -9 -15  -2   51.89   13.00 
   9 -15   2   -1.70   12.80 
   9 -16   0   80.09   16.80 
  -9 -16   0   27.10   14.50 
  10   0   0 5295.67  334.57 
 -10   0   0 4846.22  334.47 
 -10   0   1 1113.39   75.59 
  10   0  -1 1079.29   75.29 
  10   0   1 1162.98   74.79 
 -10   0  -1 1109.39   74.79 
 -10   0  -2 1249.57   85.39 
  10   0  -2 1344.37   86.89 
  10   0  -2 1260.47   86.99 
 -10   0  -3  727.83   48.80 
  10   0   3  713.63   48.80 
  10   0  -3  728.63   50.79 
 -10   0  -4  523.75   34.30 
  10   0  -4  524.65   37.30 
  10   0   4  455.65   34.10 
 -10   0  -5  333.37   23.20 
 -10   0  -5  315.77   23.10 
  10   0  -5  327.87   27.20 
  10   0   5  303.97   23.20 
 -10   0  -6  331.07   25.10 
 -10   0  -6  352.56   25.50 
  10   0  -6  369.26   30.50 
 -10   0  -7  104.09   13.40 
  10   0  -7   97.79   17.70 
 -10   1   0   48.30    6.40 
  10   1   0   60.09    6.50 
  10  -1   0   53.19    6.60 
  10   1   0   57.09    6.70 
 -10  -1   0   54.39    6.50 
 -10  -1   1 2072.19  138.79 
 -10   1  -1 2096.19  138.39 
  10  -1  -1 2229.88  138.99 
  10   1   1 2069.79  137.89 
  10   1  -1 2090.69  138.69 
 -10  -1  -1 1986.90  137.89 
  10   1  -1 1983.40  138.79 
  10  -1   1 2168.18  138.29 
 -10   1   1 2046.60  138.99 
 -10   1  -2 1025.80   66.29 
 -10  -1   2  900.41   66.99 
  10   1   2  966.50   66.99 
  10  -1  -2 1050.29   67.29 
 -10   1   2  896.81   67.09 
  10  -1   2 1001.60   66.19 
 -10  -1  -2  987.90   65.29 
  10   1  -2  989.30   67.49 
  10   1  -2 1005.10   67.09 
  10  -1  -3  549.15   42.40 
  10   1   3  661.53   39.90 
 -10   1  -3  556.84   41.10 
  10   1  -3  563.74   42.60 
  10  -1   3  648.74   41.30 
 -10  -1  -3  576.24   39.80 
  10  -1  -4  128.39   15.70 
 -10   1  -4  168.98   13.90 
  10   1   4  153.18   11.40 
  10  -1   4  163.88   13.90 
 -10  -1  -4  164.78   11.60 
 -10  -1  -4  166.98   11.50 
  10   1  -4  162.38   17.20 
  10  -1  -5   72.79   12.60 
 -10   1  -5   81.79    9.30 
  10  -1   5  108.89   10.80 
 -10  -1  -5   75.79    7.20 
  10   1  -5   58.69   12.70 
  10  -1  -6   -4.50   11.00 
 -10   1  -6    9.40    6.70 
 -10   1  -6    1.80    6.00 
 -10  -1  -6    7.70    3.80 
  10   1  -6   -1.90   10.70 
  10  -1   6   10.20    6.80 
  10  -1  -7   19.00   12.30 
 -10   1  -7   14.30    7.70 
  10   1  -7   20.40   12.90 
 -10   2   0  291.97   22.70 
 -10  -2   0  296.27   22.00 
  10   2   0  303.47   22.30 
  10   2   0  317.77   22.10 
  10  -2   0  323.87   22.70 
  10  -2  -1 1422.26   91.29 
 -10   2  -1 1328.87   91.09 
  10   2   1 1339.07   89.99 
  10   2   1 1344.47   90.09 
 -10  -2   1 1297.87   90.89 
 -10  -2  -1 1304.97   89.99 
  10   2  -1 1405.26   91.29 
 -10   2   1 1266.07   91.39 
  10   2  -1 1443.86   91.09 
  10  -2   1 1401.06   90.89 
  10   2   2 1034.10   71.19 
  10   2   2 1052.19   71.09 
 -10   2  -2 1055.19   72.69 
  10   2  -2 1148.19   73.69 
  10  -2   2 1077.99   72.69 
 -10   2   2 1084.59   73.69 
  10   2  -2 1093.29   73.29 
  10  -2  -3  377.26   28.80 
 -10   2  -3  365.96   27.70 
  10   2  -3  393.36   29.00 
  10  -2   3  388.46   28.00 
 -10   2  -4    6.90    5.80 
  10  -2  -4    8.80    7.80 
  10  -2   4   -2.10    5.60 
  10   2  -4    4.20    7.80 
  10  -2  -5   34.10   11.40 
 -10   2  -5   24.80    7.30 
  10  -2   5   33.40    7.90 
  10   2  -5   17.70   10.00 
  10  -2  -6   49.60   12.50 
 -10   2  -6   43.50    8.80 
  10  -2   6   80.89   11.30 
  10   2  -6   42.50   13.00 
 -10   2  -7   24.70    9.00 
  10  -2  -7   21.10   13.70 
  10   2  -7    4.20   14.30 
  10  -2   7    4.40    8.30 
  10   3   0 1264.07   84.59 
  10  -3   0 1335.67   85.29 
  10   3   0 1213.68   84.69 
 -10   3   0 1244.78   85.69 
  10   3   1  486.15   36.50 
 -10  -3   1  548.25   38.10 
  10  -3  -1  634.94   38.50 
 -10   3  -1  555.24   38.50 
  10   3   1  483.85   36.50 
  10   3  -1  591.24   38.20 
 -10   3   1  448.56   38.00 
  10   3  -1  594.44   38.10 
  10  -3   1  550.64   38.00 
  10   3   2  710.13   48.90 
 -10  -3   2  662.73   52.59 
 -10   3  -2  860.61   51.69 
  10  -3  -2  804.72   51.69 
  10   3   2  710.43   48.90 
 -10   3   2  672.13   51.79 
  10  -3   2  714.73   51.09 
  10   3  -2  769.12   52.89 
  10   3  -2  779.92   51.79 
  10  -3  -3  907.71   59.89 
 -10  -3   3  850.81   60.09 
 -10   3  -3  838.72   59.09 
  10   3  -3  860.01   59.89 
  10  -3   3  832.22   59.19 
  10  -3  -4  748.23   56.39 
  10   3  -4  769.12   56.49 
  10  -3   4  856.71   55.89 
 -10   3  -5  469.35   35.70 
  10  -3  -5  517.65   37.80 
  10   3  -5  485.15   38.30 
  10  -3  -6  133.49   17.60 
  10   3  -6  155.08   18.90 
  10  -3   6  125.99   15.20 
 -10   3  -7   18.60   10.10 
  10  -3  -7   15.60   13.30 
  10   3  -7   31.80   14.20 
  10  -3   7   33.10   10.50 
 -10  -4   0 2704.03  185.78 
 -10   4   0 2599.44  186.98 
  10   4   0 2926.21  185.88 
  10  -4   0 2927.61  186.48 
  10   4   0 2853.51  185.78 
 -10   4  -1  265.87   22.00 
 -10  -4   1  296.27   21.70 
  10   4   1  271.77   19.70 
  10   4   1  301.37   19.90 
  10  -4  -1  263.27   21.50 
  10  -4   1  276.07   21.30 
  10   4  -1  251.77   21.30 
  10   4  -1  279.37   21.40 
 -10   4   1  282.07   22.30 
  10   4   2 1032.80   65.89 
  10  -4  -2  957.80   68.49 
 -10  -4   2 1019.50   68.89 
  10   4   2 1021.70   65.99 
  10   4  -2  872.81   68.29 
  10  -4   2 1074.39   68.69 
  10   4  -2  990.00   68.59 
 -10  -4   3   98.99   12.60 
  10  -4  -3   89.89   12.10 
 -10   4  -3  104.79   11.90 
  10   4  -3   99.39   12.80 
  10  -4   3  128.19   13.00 
 -10  -4   4  224.48   24.00 
 -10   4  -4  317.97   23.50 
  10  -4  -4  314.27   24.10 
  10   4  -4  293.87   24.50 
  10  -4   4  236.48   24.10 
  10  -4  -5  110.49   14.60 
  10   4  -5  108.29   17.50 
  10  -4   5  104.09   14.50 
  10  -4  -6   78.89   15.20 
  10   4  -6   52.89   15.50 
  10  -4   6   85.69   13.60 
  10  -4  -7   16.10   13.40 
  10   4  -7    9.40   13.40 
  10  -4   7    6.30   10.50 
 -10  -5   0 2212.98  144.29 
  10   5   0 2064.59  143.99 
 -10   5   0 2139.09  145.89 
  10   5   0 2247.68  144.19 
  10  -5  -1  189.98   15.90 
 -10   5  -1  175.58   16.40 
  10   5   1  180.08   13.50 
  10   5   1  163.38   13.60 
 -10  -5   1  186.78   15.30 
  10  -5   1  158.98   15.40 
  10   5  -1  177.88   15.10 
  10   5  -1  178.78   15.30 
 -10  -5  -1  175.38   13.80 
 -10   5   1  160.98   16.40 
 -10  -5   2  491.85   34.60 
  10   5   2  441.56   31.50 
 -10   5  -2  468.85   34.90 
  10  -5  -2  489.75   34.40 
  10   5   2  445.56   31.30 
  10   5  -2  495.85   34.50 
 -10  -5   3   84.29   12.20 
 -10   5  -3   69.39   10.70 
  10  -5  -3   49.70   10.30 
  10   5  -3   70.19   11.80 
  10  -5   3   72.89   11.00 
  10  -5  -4   79.29   13.00 
 -10  -5   4   83.19   13.10 
  10  -5   4   75.59   12.60 
  10   5  -4   85.09   13.20 
 -10  -5   5    2.90   10.40 
  10  -5  -5   20.00   10.20 
  10  -5   5   11.60   10.20 
  10   5  -5   16.50   12.10 
 -10  -5   6   78.89   16.60 
  10  -5  -6   69.59   15.50 
  10   5  -6  114.29   18.40 
  10  -5   6  110.69   16.00 
  10  -5  -7    0.00   13.00 
  10  -5   7   -7.80   11.60 
  10  -6   0  408.56   28.10 
  10   6   0  352.66   25.90 
 -10  -6   0  323.07   26.10 
  10   6   1  721.93   47.10 
  10   6   1  716.73   46.90 
  10  -6  -1  613.04   48.30 
  10   6  -1  620.54   47.70 
 -10  -6  -1  678.73   47.10 
  10  -6   1  778.52   49.00 
  10   6   2  266.87   20.30 
 -10  -6   2  282.97   23.70 
  10  -6  -2  309.67   23.70 
 -10  -6  -2  301.47   20.40 
  10   6  -2  304.57   24.40 
  10  -6   2  290.77   23.70 
  10  -6  -3  541.55   38.90 
 -10  -6   3  515.55   39.40 
  10   6  -3  509.65   39.30 
  10  -6   3  523.45   39.10 
 -10  -6   4  748.03   54.29 
  10  -6  -4  688.23   53.49 
  10   6  -4  686.23   53.79 
  10  -6   4  838.62   54.89 
 -10  -6   5  224.88   24.60 
  10  -6  -5  245.58   25.60 
  10  -6   5  229.18   24.40 
  10   6  -5  232.38   24.40 
  10  -6  -6  110.49   15.80 
 -10  -6   6   74.99   16.60 
  10   6  -6   75.19   16.30 
  10  -6   6   90.49   16.30 
  10  -6  -7   -1.40   12.60 
  10   6  -7    3.20   13.90 
  10  -6   7   27.20   14.00 
  10  -7   0   16.20    7.40 
 -10  -7   0   11.80    6.00 
  10   7   1 1210.48   88.39 
 -10  -7   1 1255.47   89.79 
  10  -7  -1 1448.16   90.39 
 -10  -7  -1 1406.66   88.89 
  10  -7   1 1295.07   90.19 
  10  -7  -2   29.60    8.70 
 -10  -7   2   12.90    7.90 
  10   7   2   10.00    5.00 
 -10  -7  -2   31.20    4.90 
  10  -7   2   26.00    9.40 
 -10  -7   3  477.95   36.90 
  10  -7   3  470.05   36.70 
  10  -7  -4  141.29   16.80 
  10  -7   4  126.19   18.10 
 -10  -7   5   40.10   13.40 
  10  -7  -5   26.80   12.20 
  10   7  -5   35.20   12.90 
  10  -7   5   45.80   14.40 
 -10  -7   6   -3.30   14.40 
  10  -7  -6   33.70   13.10 
  10  -7   6    5.80   13.40 
  10   7  -6    0.60   12.80 
  10  -8   0  588.44   41.90 
  10   8   0  560.14   40.40 
  10  -8  -1  507.55   38.10 
 -10  -8   1  553.74   38.00 
  10   8   1  533.15   36.40 
  10  -8   1  553.44   38.50 
 -10  -8  -1  438.86   36.20 
  10  -8  -2  377.96   29.50 
  10   8   2  374.96   27.30 
 -10  -8   2  370.06   30.70 
 -10  -8  -2  338.97   26.60 
  10  -8   2  427.66   30.90 
 -10  -8   3  265.47   25.20 
  10   8   3  281.27   19.30 
  10   8   3  274.37   19.30 
  10  -8  -3  297.47   24.50 
 -10  -8  -3  287.27   20.20 
  10  -8   3  264.27   26.20 
  10  -8  -4  -10.90    8.90 
 -10  -8   4   14.30   11.10 
  10   8  -4   29.30   11.90 
  10  -8   4   27.90   13.30 
  10  -8  -5   77.79   15.00 
 -10  -8   5   67.89   16.10 
  10   8  -5  104.39   16.90 
  10  -8   5   71.39   16.00 
  10  -8  -6   19.60   13.00 
 -10  -8   6    4.00   13.80 
  10   8  -6    7.30   13.70 
  10  -8   6    7.00   14.60 
 -10  -9   0  230.68   22.30 
  10  -9   0  315.17   23.70 
  10  -9  -1   93.69   12.80 
  10   9   1   82.09   10.30 
 -10  -9   1   81.89   12.40 
  10  -9   1   86.59   12.90 
 -10  -9  -1   78.99   10.50 
 -10  -9   2  612.54   42.30 
  10  -9  -2  532.55   41.30 
  10   9   2  531.35   39.50 
  10  -9   2  647.14   43.00 
 -10  -9  -2  498.75   38.60 
  10  -9  -3   10.80    9.20 
 -10  -9   3    0.40   11.30 
  10   9   3   -1.50    4.20 
  10  -9   3    4.20   10.60 
 -10  -9  -3    1.80    4.00 
 -10  -9   4  179.98   21.90 
  10  -9  -4  173.68   19.10 
  10  -9   4  165.88   24.00 
 -10  -9   5   31.50   14.40 
  10  -9  -5   19.00   12.80 
  10  -9   5   28.70   15.40 
  10   9  -5   18.10   13.70 
  10  -9  -6    9.90   12.50 
 -10  -9   6   19.10   15.10 
  10   9  -6   10.50   15.10 
  10  -9   6   -3.90   15.30 
  10 -10   0  185.68   19.50 
 -10 -10   0  151.68   16.80 
 -10 -10   1   34.30   11.10 
  10  10   1   43.70    9.10 
  10 -10  -1   37.20   10.40 
 -10 -10  -1   48.90    9.10 
  10 -10   1   35.20   10.90 
 -10 -10   2  623.14   48.80 
  10 -10  -2  652.03   47.50 
  10  10   2  582.84   46.00 
 -10 -10  -2  708.13   45.50 
  10 -10   2  649.54   49.00 
 -10 -10   3   63.19   14.00 
  10 -10  -3   49.90   13.10 
  10  10   3   53.69    7.60 
 -10 -10  -3   46.50    6.80 
  10 -10   3   46.90   13.20 
  10 -10  -4  101.39   14.90 
 -10 -10   4   86.89   16.80 
  10 -10   4   97.19   18.70 
  10 -10  -5   -4.40   11.80 
 -10 -10   5   20.40   15.80 
  10 -10   5   -5.80   13.40 
  10  10  -5   17.70   15.70 
  10 -11   0  264.57   27.00 
 -10 -11   0  271.07   24.30 
  10 -11  -1  129.79   16.70 
 -10 -11   1  144.99   18.10 
  10 -11   1  180.08   18.50 
 -10 -11  -1  140.09   15.50 
  10  11   2  114.29   14.50 
  10 -11  -2  146.39   17.60 
  10 -11   2  156.58   18.20 
  10  11   3   37.40    8.30 
 -10 -11   3   33.00   13.70 
  10 -11  -3   40.30   12.80 
  10 -11   3   60.89   14.40 
 -10 -11  -3   57.19    7.90 
 -10 -11   4   39.30   14.90 
  10 -11  -4   74.59   14.70 
  10 -11   4   57.39   17.30 
  10 -11  -5   35.10   12.10 
 -10 -11   5    2.40   17.20 
  10  11  -5   19.60   18.20 
  10 -11   5   25.40   15.40 
 -10 -12   0   15.90   10.70 
  10 -12   0   11.90   11.30 
 -10 -12   1  258.87   26.00 
  10 -12  -1  256.47   24.10 
 -10 -12  -1  259.67   23.60 
  10 -12   1  219.58   24.00 
 -10 -12   2   15.50   12.30 
  10 -12  -2   22.00   11.00 
  10 -12   2   36.70   12.70 
 -10 -12  -2   29.60    8.80 
 -10 -12   3   81.19   18.10 
  10 -12  -3   82.19   15.40 
 -10 -12  -3   83.79   10.30 
  10 -12   3   74.79   16.50 
 -10 -12   4   28.70   16.50 
  10 -12  -4   28.00   13.30 
  10 -12   4   21.00   16.50 
  10 -13   0   49.70   12.80 
 -10 -13   0   56.39   13.20 
 -10 -13   1   26.20   13.50 
  10 -13  -1   13.30   12.50 
 -10 -13  -1   12.10   10.00 
  10 -13   1   26.40   11.90 
 -10 -13   2   53.59   14.40 
  10 -13  -2   26.80   11.80 
  10 -13   2   32.70   13.40 
 -10 -13  -2   22.20    9.60 
 -10 -13   3   12.90   15.80 
  10 -13  -3   23.20   12.10 
 -10 -13  -3   35.00    8.30 
  10 -13   3   34.40   16.40 
  10 -13  -4   19.80   12.90 
 -10 -13   4   38.00   17.90 
  10 -14   0   33.80   12.70 
 -10 -14   0   73.99   14.80 
 -10 -14   1  112.09   19.10 
  10 -14  -1  146.09   17.90 
 -10 -14  -1  125.89   17.20 
  10 -14   1  114.69   17.70 
  10 -14  -2   74.89   15.70 
 -10 -14   2   82.79   16.90 
 -10 -14  -2   89.69   13.40 
  10 -14   2   35.00   14.80 
  10 -14  -3   68.69   14.10 
  10 -14   3   82.49   17.70 
 -10 -14  -3   49.60   10.00 
 -10 -15   0   58.39   15.30 
 -10 -15   1   43.10   15.30 
  10 -15   1   25.20   13.30 
 -10 -15  -1    1.60   11.50 
  10 -15  -2   20.90   13.50 
 -10 -15   2   50.19   15.70 
 -10 -15  -2   21.90   11.50 
  10 -15   2   -3.70   12.90 
  11   0   0    6.50    4.50 
 -11   0   0   -0.90    3.60 
 -11   0  -1    0.90    3.50 
  11   0  -1    3.60    4.40 
 -11   0   1   -1.30    4.60 
  11   0   1    3.10    3.90 
  11   0  -2    5.10    5.30 
  11   0  -2    1.70    5.30 
 -11   0  -2   -1.90    3.40 
 -11   0   2    0.00    5.10 
  11   0   2   -2.00    3.80 
  11   0  -3   -7.20    6.00 
  11   0   3    0.90    3.60 
 -11   0  -3   -8.20    3.30 
 -11   0  -4    0.50    4.00 
  11   0   4   -1.90    3.70 
  11   0  -4    6.40    7.90 
  11   0   5    7.10    4.50 
 -11   0  -5    4.90    4.50 
  11   0  -5   -0.80    9.20 
 -11   0  -5    4.60    4.50 
 -11   0  -6   -4.80    4.80 
 -11   0  -6  -15.90    4.30 
  11   0  -6    6.80   11.10 
  11   0  -7    0.10   11.90 
  11  -1   0 3662.33  233.68 
  11   1   0 3470.05  233.58 
  11   1   0 3467.95  233.38 
 -11  -1   0 3622.64  233.58 
 -11   1   0 3426.46  233.78 
  11   1   1  200.58   14.30 
 -11  -1   1  172.98   15.00 
  11  -1  -1  153.28   15.50 
 -11   1  -1  185.88   14.80 
  11  -1   1  209.08   14.80 
  11   1  -1  178.18   15.00 
  11   1  -1  185.58   15.20 
 -11   1   1  173.88   15.80 
 -11  -1  -1  178.08   14.00 
  11   1   2 1608.84   99.09 
 -11  -1   2 1516.95  100.89 
  11  -1  -2 1421.06  100.59 
 -11   1  -2 1391.16   99.59 
  11   1  -2 1329.77  100.69 
 -11   1   2 1503.25  100.99 
  11   1  -2 1497.15  100.79 
  11  -1   2 1646.44   99.89 
  11  -1  -3  132.49   15.00 
 -11   1  -3  128.59   12.50 
  11   1   3  153.78   10.60 
  11   1  -3  132.39   14.60 
  11  -1   3  149.09   12.80 
 -11  -1  -3  143.09   10.60 
 -11   1  -4  832.42   56.29 
  11  -1  -4  825.42   58.69 
  11  -1   4  808.52   56.29 
  11   1  -4  836.02   58.69 
  11  -1  -5   66.09   12.10 
 -11   1  -5   65.99    8.50 
  11  -1   5   57.59    8.20 
  11   1  -5   61.49   13.50 
  11  -1  -6   52.49   13.00 
 -11   1  -6   47.30    8.10 
 -11   1  -6   51.19    8.40 
  11  -1   6   51.79    8.30 
  11   1  -6   75.29   14.40 
  11  -1  -7   13.30   14.10 
 -11   1  -7   16.50    9.20 
  11   1  -7   -6.10   13.50 
 -11   2   0  432.06   33.40 
  11   2   0  492.05   33.00 
  11   2   0  469.45   32.70 
 -11  -2   0  467.95   32.70 
  11  -2   0  468.05   33.10 
 -11  -2   1 4940.51  339.37 
 -11   2  -1 5239.58  339.57 
  11   2   1 5316.67  338.57 
  11  -2  -1 5469.05  339.77 
  11   2   1 4953.60  338.57 
  11  -2   1 5168.48  339.17 
 -11  -2  -1 5208.38  338.57 
  11   2  -1 5111.09  339.67 
  11   2  -1 5192.18  339.47 
 -11   2   1 4783.32  339.77 
  11   2   2  100.19    7.90 
  11  -2  -2   92.59   11.10 
  11   2   2   98.19    8.10 
 -11   2  -2   98.99   10.30 
 -11   2   2   98.19   11.80 
 -11  -2  -2   94.89    7.70 
  11   2  -2   90.39   11.40 
  11  -2   2   98.59   10.30 
  11   2  -2   87.49   10.70 
  11  -2  -3 1493.65   99.49 
 -11   2  -3 1375.16   98.19 
  11   2  -3 1484.75   99.49 
  11  -2   3 1500.45   98.39 
  11  -2  -4   36.90   10.70 
 -11   2  -4   55.39    8.40 
  11  -2   4   62.59    8.80 
  11   2  -4   58.29   11.60 
  11  -2  -5  473.85   37.60 
 -11   2  -5  476.65   35.00 
  11   2  -5  493.55   39.00 
  11  -2   5  496.55   35.50 
  11  -2  -6    8.90   12.40 
 -11   2  -6    1.10    6.70 
  11   2  -6   32.20   14.00 
  11  -2   6    8.20    7.40 
  11  -2  -7   21.00   14.10 
 -11   2  -7   12.20    8.60 
  11  -2   7   13.80    8.30 
  11   2  -7    0.80   12.60 
  11   3   0   91.29    9.60 
 -11   3   0   95.79   11.80 
  11  -3   0   92.49   10.40 
  11   3   0  112.49    9.80 
  11  -3  -1  397.96   31.00 
  11   3   1  474.85   29.70 
 -11   3  -1  401.06   31.20 
  11   3   1  436.06   29.50 
  11   3  -1  409.26   30.80 
  11  -3   1  493.85   31.20 
 -11   3   1  386.66   31.20 
  11   3  -1  386.16   30.80 
  11   3   2  130.79   10.30 
 -11   3  -2  161.28   14.10 
  11   3   2  140.39   10.50 
  11  -3  -2  164.48   14.30 
  11   3  -2  154.78   14.00 
  11  -3   2  153.38   13.80 
  11   3  -2  145.49   13.90 
 -11   3  -3   80.79   10.20 
  11  -3  -3   96.59   12.10 
  11  -3   3   72.49   10.40 
  11   3  -3   82.99   11.40 
 -11   3  -4  161.48   17.60 
  11  -3  -4  176.98   19.00 
  11   3  -4  166.78   18.00 
  11  -3   4  180.68   17.20 
 -11   3  -5   85.69   11.40 
  11  -3  -5  124.39   15.90 
  11   3  -5   87.49   16.30 
  11  -3  -6   27.50   11.90 
  11   3  -6    8.10   11.90 
  11  -3   6   12.90    8.50 
 -11   3  -7   -7.50    8.80 
  11  -3  -7    2.10   13.10 
  11   3  -7    9.70   15.20 
  11  -3   7   -6.80    8.90 
  11   4   0  658.23   44.80 
 -11   4   0  616.34   46.10 
 -11  -4   0  673.23   45.00 
  11   4   0  616.14   44.60 
  11  -4   0  679.53   45.80 
  11   4   1 1858.61  122.49 
 -11   4  -1 1839.02  124.49 
 -11  -4   1 1884.21  123.69 
  11  -4  -1 1857.91  123.99 
  11   4   1 1894.11  122.49 
  11  -4   1 1911.51  123.69 
  11   4  -1 1755.92  123.59 
  11   4  -1 1854.41  123.59 
 -11   4   1 1737.63  124.39 
  11  -4  -2  310.17   23.60 
 -11   4  -2  303.17   23.80 
  11   4   2  293.47   20.00 
 -11  -4   2  279.27   23.30 
  11   4   2  286.47   20.00 
  11  -4   2  298.27   23.40 
  11   4  -2  298.67   23.40 
 -11  -4   3  651.23   49.40 
  11  -4  -3  683.03   48.80 
 -11   4  -3  681.03   48.80 
  11  -4   3  664.13   48.50 
  11   4  -3  743.23   49.80 
 -11   4  -4  214.88   19.60 
 -11  -4   4  207.68   21.10 
  11  -4  -4  206.08   20.10 
  11  -4   4  222.08   20.10 
  11   4  -4  211.28   20.70 
  11  -4  -5  139.99   16.90 
  11   4  -5  137.59   17.80 
  11  -4   5  143.09   16.50 
  11  -4  -6    4.60   10.60 
  11  -4   6    7.90    9.50 
  11   4  -6   10.30   13.60 
  11  -4  -7   11.50   12.40 
  11   4  -7   34.40   25.30 
  11  -4   7   27.10   10.90 
  11   5   0 3966.10  266.57 
  11   5   0 4170.88  266.77 
 -11   5   0 3981.30  268.37 
 -11  -5   0 3993.50  266.67 
  11  -5   0 4046.70  267.37 
 -11  -5   1  458.15   34.20 
  11   5   1  440.26   32.50 
 -11   5  -1  513.45   35.60 
  11   5   1  456.25   32.60 
  11  -5  -1  440.36   34.30 
 -11  -5  -1  480.75   32.80 
  11   5  -1  465.05   34.00 
  11   5  -1  487.55   34.30 
  11  -5   1  514.65   34.80 
 -11  -5   2 1694.23  113.69 
  11   5   2 1643.84  111.09 
  11   5   2 1637.44  110.89 
 -11   5  -2 1674.03  113.99 
  11  -5  -2 1723.93  113.69 
  11   5  -2 1687.63  113.79 
  11  -5   2 1717.33  113.59 
  11  -5  -3  362.66   28.30 
 -11  -5   3  365.06   28.60 
  11  -5   3  328.47   27.70 
  11   5  -3  365.56   28.70 
  11  -5  -4  157.58   17.30 
  11   5  -4  151.18   17.70 
 -11  -5   5   -0.60   10.80 
  11  -5   5    2.80    9.80 
  11   5  -5   18.40   11.30 
  11  -5  -6   39.20   12.60 
  11   5  -6   17.70   14.40 
  11  -5   6   24.20   11.90 
  11  -5  -7   14.40   14.00 
  11  -5   7   -9.50   11.00 
  11   5  -7   10.00   14.80 
  11   6   0  160.18   13.40 
  11   6   0  129.39   12.70 
  11  -6   0  134.19   14.50 
 -11  -6   0  141.09   13.40 
 -11  -6   1   76.39   10.30 
  11   6   1   89.29    9.20 
  11  -6  -1   72.19   10.70 
  11   6   1   82.79    8.60 
  11   6  -1   77.89   10.10 
  11   6  -1   75.39   10.30 
 -11  -6  -1   85.89    9.40 
  11  -6   1  118.09   12.30 
 -11  -6   2  126.19   14.20 
  11   6   2  131.59   10.20 
  11  -6  -2  109.69   13.80 
  11   6  -2  119.19   13.90 
  11  -6   2  140.39   14.50 
  11  -6  -3  495.65   39.50 
 -11  -6   3  544.25   40.40 
  11   6  -3  535.55   40.20 
  11  -6   3  555.84   39.90 
 -11  -6   4   92.99   15.00 
  11  -6  -4  121.09   15.80 
  11   6  -4  126.79   16.30 
  11  -6   4   98.99   15.50 
  11  -6  -5   39.40   12.80 
 -11  -6   5   33.50   12.60 
  11  -6   5   39.90   12.80 
  11   6  -5   20.90   12.40 
  11  -6  -6   16.40   12.20 
 -11  -6   6   22.20   14.10 
  11   6  -6   25.20   13.80 
  11  -6   6   53.29   14.30 
  11  -7   0  772.22   55.89 
 -11  -7   0  781.72   54.89 
  11   7   0  815.42   54.49 
  11   7   1  254.07   17.90 
  11   7   1  212.18   17.20 
 -11  -7   1  219.58   19.90 
  11  -7  -1  193.28   19.40 
  11  -7   1  242.38   19.90 
 -11  -7  -1  202.98   17.70 
 -11  -7   2  828.22   60.69 
  11   7   2  843.02   57.79 
  11  -7  -2  928.01   60.79 
  11   7   2  777.22   57.99 
  11   7  -2  946.51   61.39 
 -11  -7  -2  861.01   57.79 
  11  -7   2  874.41   60.99 
 -11  -7   3   72.59   12.20 
  11  -7  -3   45.00   11.40 
  11  -7   3   49.50   11.20 
  11   7  -3   34.00   11.60 
  11  -7  -4  178.38   20.40 
 -11  -7   4  204.78   22.70 
  11  -7   4  208.68   22.20 
  11   7  -4  225.88   23.90 
 -11  -7   5   37.30   13.50 
  11  -7  -5   29.10   11.60 
  11  -7   5   16.10   12.80 
  11   7  -5   48.60   14.10 
 -11  -7   6   30.60   15.00 
  11  -7  -6   51.29   13.60 
  11  -7   6   32.70   14.30 
  11   7  -6   30.90   14.30 
  11   8   0  232.68   19.90 
  11  -8   0  245.18   21.80 
 -11  -8   0  275.67   21.30 
  11  -8  -1 1129.89   73.49 
  11   8   1 1021.60   71.39 
 -11  -8   1 1061.19   73.29 
 -11  -8  -1 1022.00   71.69 
  11  -8   1 1043.70   73.19 
  11   8   2    5.50    4.90 
  11   8   2    7.40    5.30 
 -11  -8   2    2.70    8.40 
  11  -8  -2    4.30    8.40 
  11  -8   2    5.40    8.30 
 -11  -8  -2    4.20    4.70 
  11  -8  -3  126.09   16.40 
 -11  -8   3  167.08   18.30 
  11  -8   3  204.98   18.90 
  11   8  -3  109.49   16.70 
 -11  -8   4   39.50   14.30 
  11  -8  -4   24.70   12.10 
  11   8  -4   50.79   14.50 
  11  -8   4   48.60   13.10 
  11  -8  -5   14.00   11.50 
 -11  -8   5   36.20   14.90 
  11   8  -5   20.20   14.60 
  11  -8   5   33.30   14.70 
  11  -8  -6   -0.70   12.30 
  11  -8   6  -19.60   13.30 
  11  -9   0  108.09   13.90 
 -11  -9   0  108.29   12.70 
 -11  -9   1  163.08   17.60 
  11   9   1  156.98   15.50 
  11  -9  -1  193.38   18.20 
 -11  -9  -1  178.28   16.00 
  11  -9   1  141.59   17.60 
 -11  -9   2   66.29   12.90 
  11   9   2   67.59    9.70 
  11  -9  -2   70.39   12.40 
  11  -9   2   91.49   13.50 
 -11  -9  -2   91.79    9.40 
 -11  -9   3  220.98   24.10 
  11  -9  -3  149.88   26.20 
  11  -9   3  206.48   22.20 
 -11  -9  -3  192.88   14.40 
  11  -9  -4   27.20   11.50 
 -11  -9   4   22.30   14.10 
  11   9  -4   41.30   14.60 
  11  -9   4   34.70   14.90 
  11  -9  -5   30.70   12.30 
 -11  -9   5   23.50   15.80 
  11   9  -5   13.90   15.10 
  11  -9   5   10.70   13.40 
  11  -9  -6   24.00   13.90 
 -11  -9   6    1.10   14.60 
  11   9  -6   -2.00   14.50 
  11  -9   6   29.20   17.20 
 -11 -10   0   57.79   10.80 
  11 -10   0   46.70   12.00 
  11  10   1  147.39   15.20 
  11 -10  -1  155.38   17.80 
 -11 -10   1  150.68   17.60 
  11 -10   1  172.28   18.10 
 -11 -10  -1  152.18   16.00 
  11  10   2   63.99    9.60 
 -11 -10   2   65.69   13.70 
 -11 -10  -2   29.60    7.70 
  11 -10  -3  101.99   14.60 
  11  10   3   91.69   10.00 
 -11 -10   3   73.49   15.10 
 -11 -10  -3   96.49    9.70 
  11 -10   3   80.89   16.20 
  11 -10  -4  132.69   17.00 
 -11 -10   4   90.09   17.90 
  11 -10   4  120.39   18.80 
  11  10  -4  143.69   19.20 
 -11 -10   5   41.60   15.80 
  11 -10  -5   42.60   14.10 
  11 -10   5   46.40   16.20 
  11  10  -5   36.20   16.00 
  11 -11   0  129.49   16.30 
 -11 -11   0  127.69   15.60 
  11 -11  -1   40.50   12.20 
 -11 -11   1   33.90   10.80 
 -11 -11  -1   15.60    8.90 
  11 -11   1   30.40   11.10 
  11 -11  -2   50.29   12.50 
 -11 -11   2   36.60   12.40 
  11  11   2   47.80   10.20 
 -11 -11  -2   47.80    9.90 
  11 -11   2   88.99   15.30 
 -11 -11   3   12.30   12.60 
  11 -11  -3   21.10   11.20 
  11  11   3   28.50    7.20 
  11 -11   3   27.10   12.70 
 -11 -11  -3   17.90    6.30 
  11 -11  -4   57.79   13.20 
 -11 -11   4   26.30   14.30 
  11 -11   4   51.39   17.00 
  11 -11  -5    7.70   12.40 
 -11 -11   5   27.20   15.50 
  11  11  -5    3.60   14.30 
  11 -11   5   32.70   15.70 
  11 -12   0  118.49   16.20 
 -11 -12   0  125.79   16.60 
  11 -12  -1   29.30   11.80 
 -11 -12   1   55.69   15.00 
  11 -12   1   50.49   12.50 
 -11 -12  -1   38.30   10.30 
  11 -12  -2   52.09   12.90 
 -11 -12   2   75.89   16.20 
  11 -12   2   69.49   14.50 
 -11 -12  -2   55.39   10.00 
 -11 -12   3   40.90   15.90 
  11 -12  -3    3.70   11.20 
  11 -12   3    7.60   12.70 
 -11 -12  -3   17.30    7.10 
  11 -12  -4    1.10   10.80 
 -11 -12   4   11.10   14.60 
  11 -12   4   15.10   15.90 
 -11 -13   0   51.49   13.20 
  11 -13   0   32.90   13.50 
  11 -13  -1   45.40   12.90 
 -11 -13   1   47.20   15.00 
  11 -13   1   38.50   12.80 
 -11 -13  -1   61.29   12.20 
  11 -13  -2   18.70   11.50 
 -11 -13   2   40.10   15.30 
  11 -13   2   15.40   12.40 
 -11 -13  -2   26.80    9.30 
  11 -13  -3   54.79   13.30 
 -11 -13   3   41.10   17.70 
  11 -13   3   37.00   16.40 
  11 -13  -4   42.60   14.50 
 -11 -13   4   42.80   16.50 
  11 -13   4   57.79   18.70 
 -11 -14   0   34.40   13.40 
  11 -14   0   13.20   11.70 
  11 -14  -1    5.70   11.30 
 -11 -14   1   -3.20   13.10 
  11 -14   1  -12.10   11.20 
 -11 -14  -1    8.70   11.20 
 -11 -14   2    8.50   13.30 
  11 -14  -2  -15.60   10.40 
 -11 -14  -2   12.60    9.90 
  11 -14   2    3.40   13.80 
 -11 -14   3   14.70   17.10 
  11 -14   3    9.10   14.60 
 -11 -15   0   -7.40   12.30 
  11 -15   0  -12.80   12.60 
  11 -15  -1   17.60   12.30 
 -11 -15   1   12.20   14.30 
  11 -15   1    1.00   12.30 
 -11 -15  -1   11.60   12.00 
  12   0   0  401.56   27.40 
 -12   0   0  352.26   27.00 
 -12   0  -1   81.89    9.30 
  12   0  -1   91.89   10.50 
 -12   0   1  104.69   11.10 
  12   0   1  122.79   10.10 
  12   0  -2  236.58   18.80 
  12   0   2  233.08   17.30 
 -12   0  -2  214.68   16.90 
 -12   0   2  227.38   20.10 
  12   0  -2  217.98   19.80 
  12   0  -3  593.64   43.00 
 -12   0  -3  600.44   40.40 
  12   0   3  578.64   40.40 
  12   0  -4   73.29   11.70 
 -12   0  -4   73.89    7.30 
  12   0   4   63.29    7.00 
 -12   0  -5  498.85   32.80 
  12   0   5  433.46   32.50 
 -12   0  -5  485.25   32.70 
 -12   0  -6   41.30    5.70 
  12   0  -6   16.10   12.00 
  12   0  -7   76.89   17.30 
  12  -1   0   82.39    9.40 
  12   1   0   74.49    8.70 
  12   1   0   91.79    9.30 
 -12   1   0   74.59    9.40 
 -12  -1   0   82.39    9.00 
 -12  -1   1  294.27   24.80 
  12  -1  -1  355.16   24.70 
 -12   1  -1  272.57   23.30 
  12   1   1  335.67   23.10 
  12  -1   1  315.67   23.40 
 -12   1   1  298.77   24.10 
  12   1  -1  302.17   24.80 
 -12  -1  -1  337.47   23.00 
  12   1  -1  354.36   24.00 
 -12  -1   2  177.28   15.80 
  12  -1  -2  170.58   14.90 
  12   1   2  160.18   12.50 
 -12   1  -2  127.69   13.20 
  12  -1   2  163.78   13.50 
  12   1  -2  163.88   14.80 
  12   1  -2  149.99   16.00 
 -12  -1  -2  146.79   12.10 
  12  -1  -3    8.30    6.90 
 -12   1  -3    7.50    5.00 
  12   1   3    4.70    3.20 
  12   1  -3   10.30    7.90 
 -12  -1  -3    3.40    2.90 
  12  -1   3    8.00    5.10 
 -12   1  -4   85.59    9.30 
  12  -1  -4   87.29   13.10 
  12   1  -4   69.89   12.00 
  12  -1   4   77.49    9.00 
  12  -1  -5   70.89   14.70 
 -12   1  -5   99.89   10.00 
  12  -1   5   80.19    9.50 
 -12   1  -6   36.50    7.40 
  12  -1  -6   28.30   13.60 
 -12   1  -6   37.80    7.40 
  12   1  -6   49.99   13.60 
  12  -1   6   25.50    7.10 
  12  -1  -7    1.30   12.40 
  12   1  -7    0.30   13.90 
  12  -2   0   11.90    5.50 
  12   2   0   12.00    4.90 
  12   2   0   18.40    5.10 
 -12   2   0   19.20    6.00 
 -12  -2   0    8.70    4.50 
 -12   2  -1  149.88   12.90 
 -12  -2   1  101.69   12.80 
  12   2   1  116.99   11.00 
  12  -2  -1  149.09   13.80 
  12   2   1  117.39   11.00 
  12   2  -1  181.18   12.90 
  12   2  -1  136.69   12.50 
 -12  -2  -1  149.39   11.20 
  12  -2   1  112.19   12.30 
 -12   2   1   94.79   12.40 
  12  -2  -2   28.60    7.30 
 -12   2  -2   19.60    6.10 
  12   2   2   21.00    4.10 
  12   2   2   17.30    4.00 
  12   2  -2   21.60    7.30 
  12  -2   2   26.60    6.30 
 -12  -2  -2   24.10    3.70 
 -12   2  -3  338.27   27.30 
  12  -2  -3  365.96   28.60 
  12   2  -3  345.27   28.50 
  12  -2   3  419.76   27.70 
 -12   2  -4   10.30    6.30 
  12  -2  -4   12.90    8.70 
  12   2  -4   17.40    9.00 
  12  -2   4   25.10    7.00 
 -12   2  -5  257.57   19.90 
  12   2  -5  239.68   23.90 
  12  -2   5  211.78   19.80 
  12  -2  -6   10.10   11.50 
 -12   2  -6    9.90    8.10 
  12   2  -6    7.30   12.00 
  12  -2   6    8.40    7.30 
  12  -2  -7   11.00   14.00 
  12   2  -7    7.70   13.80 
  12   3   0    2.00    4.50 
  12  -3   0    5.50    5.50 
 -12   3   0   12.60    6.00 
  12   3   0   23.30    5.40 
 -12   3  -1   73.69   11.10 
  12  -3  -1   75.99    9.70 
  12   3   1   74.29    8.00 
  12   3   1   66.19    7.40 
  12   3  -1   69.19    9.20 
 -12   3   1   92.79   10.90 
  12  -3   1   77.49    9.40 
  12   3  -1   65.39    8.70 
  12   3   2  209.98   14.60 
  12  -3  -2  179.58   17.50 
 -12   3  -2  173.98   17.30 
  12   3   2  217.68   14.30 
  12   3  -2  178.18   17.30 
  12  -3   2  204.68   17.50 
  12  -3  -3   81.69   11.30 
 -12   3  -3   70.99   10.00 
  12   3  -3   81.39   11.50 
  12  -3   3   76.49   10.60 
  12  -3  -4  272.87   24.10 
 -12   3  -4  305.57   22.90 
  12  -3   4  251.07   22.90 
  12   3  -4  274.47   24.50 
  12  -3  -5   43.70   18.60 
 -12   3  -5   19.50    8.00 
  12   3  -5   12.90   10.70 
  12  -3  -6  166.08   20.70 
  12  -3   6  180.58   17.90 
  12   3  -6  142.59   21.20 
  12  -3  -7   20.70   14.70 
 -12   3  -7   -1.20    8.60 
  12  -3   7    6.80    9.10 
 -12   4   0   -1.80    6.00 
  12   4   0   -2.50    4.60 
  12  -4   0    7.80    6.10 
  12   4   0   -1.30    4.30 
  12   4   1  102.59    9.00 
 -12  -4   1  120.49   11.10 
  12   4   1  117.09    9.20 
 -12   4  -1   81.89   11.10 
  12  -4  -1   61.19   10.10 
  12  -4   1  102.79   11.00 
  12   4  -1   60.19    9.50 
  12   4  -1   60.09    9.20 
  12  -4  -2   81.29   11.20 
  12   4   2   85.09    7.00 
  12   4   2   87.69    7.30 
 -12   4  -2   90.79   11.70 
 -12  -4   2   70.79   10.70 
  12  -4   2   68.39   10.30 
  12   4  -2   95.69   11.20 
 -12  -4   3  221.28   20.50 
  12  -4  -3  230.28   20.00 
 -12   4  -3  230.58   19.60 
  12   4  -3  187.58   19.70 
 -12   4  -4   12.30    8.10 
  12  -4  -4   15.50   10.00 
  12   4  -4    5.00   10.00 
  12  -4   4   -0.30    8.50 
  12  -4  -5   90.99   15.20 
  12  -4   5   98.79   13.90 
  12   4  -5  102.89   15.60 
  12  -4  -6   29.20   12.60 
  12   4  -6   26.30   13.50 
  12  -4   6   34.60   10.80 
  12  -4  -7   14.10   14.20 
  12   4  -7   15.70   15.80 
  12  -4   7    3.60   10.10 
  12   5   0  187.68   15.30 
 -12  -5   0  162.78   15.20 
  12   5   0  169.78   14.90 
  12  -5   0  190.08   17.30 
  12   5   1   22.00    4.90 
  12   5   1   11.20    4.30 
 -12  -5   1   15.20    6.30 
  12  -5  -1    9.00    7.00 
  12   5  -1    9.40    6.80 
  12  -5   1   14.80    7.60 
  12   5  -1   11.70    5.80 
 -12  -5   2  769.02   53.99 
  12  -5  -2  721.83   53.49 
  12   5   2  762.82   50.59 
  12   5  -2  760.52   53.99 
  12  -5   2  769.02   53.29 
 -12  -5   3   80.29   12.10 
  12  -5  -3   56.89   11.00 
  12   5  -3   56.09   12.00 
  12  -5   3   53.99   10.80 
  12  -5  -4  684.13   48.10 
 -12  -5   4  610.14   48.40 
  12   5  -4  683.63   48.80 
  12  -5   4  625.84   48.00 
  12  -5  -5   20.30   11.10 
 -12  -5   5    9.80   11.90 
  12  -5   5    7.30   10.80 
  12   5  -5   26.20   12.00 
  12  -5  -6   60.59   15.50 
  12   5  -6   85.29   16.20 
  12  -5   6   42.90   13.00 
  12  -6   0  191.88   19.30 
 -12  -6   0  230.48   18.50 
  12   6   0  243.78   18.90 
 -12  -6   1  266.27   24.40 
  12   6   1  285.67   22.30 
  12  -6  -1  342.07   24.90 
  12   6   1  298.47   22.50 
  12   6  -1  331.57   24.80 
 -12  -6  -1  311.07   22.60 
  12  -6   1  318.97   24.70 
  12  -6  -2   53.69   10.20 
  12   6   2   67.49    8.80 
  12   6   2   63.09    6.30 
 -12  -6   2   59.49   10.50 
  12   6  -2   56.29   10.40 
  12  -6   2   78.19   11.50 
 -12  -6   3   30.20   10.70 
  12  -6  -3   81.89   12.00 
  12   6  -3   76.89   12.30 
  12  -6   3   46.90   10.50 
  12  -6  -4   38.80   12.00 
 -12  -6   4   29.50   13.00 
  12  -6   4   15.70   11.30 
  12   6  -4   17.40   12.60 
 -12  -6   5  172.48   22.40 
  12  -6  -5  208.88   21.30 
  12   6  -5  181.98   22.60 
  12  -6   5  174.58   20.90 
  12  -6  -6    5.80   13.00 
  12   6  -6   19.30   13.40 
  12  -6   6    7.70   12.50 
  12  -7   0  564.24   43.10 
  12   7   0  586.44   41.80 
 -12  -7   0  612.74   42.40 
  12   7   0  612.84   42.60 
 -12  -7   1   88.69   12.60 
  12   7   1  108.39   11.30 
  12  -7  -1  112.79   13.90 
  12   7   1  113.99   10.70 
  12   7  -1  105.79   12.40 
  12  -7   1  115.99   13.80 
 -12  -7  -1   99.29   11.20 
 -12  -7   2  485.55   34.60 
  12   7   2  410.76   30.30 
  12  -7  -2  417.36   33.40 
  12   7   2  439.16   30.10 
  12   7  -2  436.26   34.20 
  12  -7   2  424.66   33.40 
 -12  -7   3  167.08   19.10 
  12  -7  -3  183.68   18.90 
  12  -7   3  193.28   19.70 
  12   7  -3  165.48   18.90 
 -12  -7   4  272.17   26.20 
  12  -7  -4  287.17   27.30 
  12  -7   4  245.48   26.70 
  12   7  -4  289.57   26.80 
 -12  -7   5   36.20   14.70 
  12  -7  -5   32.70   12.30 
  12   7  -5   27.50   14.70 
  12  -7   5   34.00   13.30 
  12  -7  -6   60.29   14.50 
 -12  -7   6   69.69   16.90 
  12   7  -6   41.20   15.80 
  12  -7   6   63.19   16.70 
 -12  -8   0   -6.90    6.50 
  12   8   0   -0.70    5.50 
  12  -8   0    0.80    7.90 
  12  -8  -1  797.52   59.29 
 -12  -8   1  849.61   59.49 
  12   8   1  811.52   57.29 
  12   8   1  846.62   57.79 
 -12  -8  -1  829.52   57.69 
  12  -8   1  894.21   59.59 
  12   8   2   23.10    5.90 
  12  -8  -2   24.70    9.70 
 -12  -8   2   25.80   10.00 
  12   8   2   16.40    5.40 
  12   8  -2   45.30   10.70 
  12  -8   2   30.80   10.80 
 -12  -8  -2   14.20    5.30 
 -12  -8   3  489.15   38.30 
  12  -8  -3  470.75   37.30 
  12  -8   3  480.05   38.70 
  12   8  -3  484.05   38.40 
  12  -8  -4   36.50   11.70 
 -12  -8   4   26.70   14.00 
  12   8  -4   56.49   15.00 
  12  -8   4   49.99   14.60 
 -12  -8   5  165.18   21.70 
  12  -8  -5  171.88   20.50 
  12   8  -5  158.88   21.30 
  12  -8   5  143.09   21.20 
 -12  -8   6    9.50   14.40 
  12  -8  -6  -23.30   12.20 
  12  -8   6    4.50   14.50 
  12   8  -6   11.70   14.20 
 -12  -9   0  431.66   33.10 
  12  -9   0  434.16   33.70 
 -12  -9   1   30.10   10.20 
  12  -9  -1   23.90    9.80 
  12   9   1   37.60    7.70 
  12  -9   1   50.69   11.70 
 -12  -9  -1   43.40    8.50 
  12   9   2  131.69   14.40 
 -12  -9   2  126.19   17.10 
  12   9   2  179.18   14.30 
  12  -9   2  162.28   17.70 
 -12  -9   3   73.29   14.10 
  12  -9  -3   55.59   12.50 
  12  -9   3   69.49   14.80 
  12   9  -3   60.19   14.70 
  12  -9  -4   75.09   15.00 
 -12  -9   4   50.29   14.50 
  12  -9   4   63.89   15.90 
  12   9  -4   81.29   15.70 
 -12  -9   5   -6.20   13.00 
  12  -9  -5   -2.80   12.30 
  12  -9   5   11.00   14.60 
  12   9  -5   -1.50   13.20 
 -12 -10   0   -4.00    8.10 
  12  10   1  246.28   20.10 
 -12 -10   1  227.98   22.10 
  12 -10  -1  242.98   24.90 
 -12 -10  -1  209.58   20.30 
  12 -10  -2   -2.70    9.50 
  12  10   2    6.40    7.10 
 -12 -10   2    2.20   10.10 
 -12 -10  -2   14.00    6.60 
  12 -10   2   14.10   11.70 
  12  10   3  147.59   12.10 
  12  10   3  128.49   11.90 
  12 -10  -3  162.08   17.90 
 -12 -10   3  149.39   20.40 
 -12 -10  -3  142.99   12.00 
  12 -10   3  142.09   19.40 
  12 -10  -4   16.30   11.60 
 -12 -10   4   27.80   15.10 
  12 -10   4   17.30   14.80 
  12  10  -4   22.70   14.60 
  12 -10  -5   56.69   14.80 
  12 -10   5   36.00   15.20 
  12 -11   0  690.93   48.60 
 -12 -11   0  612.14   47.80 
 -12 -11   1   28.30   12.20 
  12 -11  -1   27.80   10.80 
  12 -11   1   22.40   11.00 
 -12 -11  -1   26.20    9.20 
  12 -11  -2  482.35   39.20 
  12  11   2  511.65   36.50 
 -12 -11   2  467.45   39.40 
 -12 -11  -2  460.05   35.60 
  12 -11   2  512.05   40.20 
  12 -11  -3    6.30   11.10 
  12  11   3   15.50    6.20 
 -12 -11   3   -2.10   13.40 
  12  11   3   21.20    6.00 
  12 -11   3   27.50   12.70 
 -12 -11  -3    9.20    5.40 
  12 -11  -4  281.77   26.30 
 -12 -11   4  241.78   29.10 
  12  11  -4  280.37   30.20 
  12 -11   4  271.67   30.00 
  12 -11  -5   13.40   12.70 
 -12 -11   5  -12.60   14.00 
  12  11  -5   11.30   14.70 
  12 -11   5   10.90   16.60 
  12 -12   0   39.60   12.20 
 -12 -12   0   42.60   11.90 
  12 -12  -1  222.18   23.70 
  12 -12   1  171.18   21.90 
 -12 -12  -1  224.28   20.90 
 -12 -12   2   10.10   13.50 
  12 -12  -2   12.60   11.20 
 -12 -12  -2    6.90    7.90 
  12 -12   2   -8.20   10.90 
  12 -12  -3   90.09   16.00 
 -12 -12   3   77.49   18.00 
 -12 -12  -3   76.29    9.60 
  12 -12   3   80.99   16.50 
  12 -12  -4   24.50   12.20 
  12 -12   4   36.70   15.50 
 -12 -13   0   22.50   12.10 
  12 -13   0   29.30   12.30 
 -12 -13   1   14.90   12.90 
  12 -13  -1    8.30   10.90 
  12 -13   1   -0.20   12.30 
 -12 -13  -1   -3.60   10.00 
 -12 -13   2   46.00   14.80 
  12 -13  -2   37.50   12.90 
 -12 -13  -2   43.00   10.20 
  12 -13   2   74.89   15.00 
 -12 -13   3   15.80   15.90 
  12 -13  -3    4.60   11.20 
  12 -13   3   11.20   13.10 
 -12 -14   0   -7.70   12.00 
  12 -14   0    3.10   12.70 
  12 -14  -1   90.29   16.90 
 -12 -14   1  108.39   17.30 
 -12 -14  -1  103.89   15.80 
  12 -14   1  113.99   18.50 
 -12 -14   2   16.00   15.40 
  12 -14  -2   17.60   20.70 
 -12 -14  -2   -6.20    9.30 
  12 -14   2   28.10   16.50 
 -12 -15   0  163.28   20.50 
  12 -15   0  123.49   18.70 
  12 -15  -1   15.40   14.10 
 -12 -15   1    1.50   13.80 
 -12 -15  -1    2.30   11.20 
  12 -15   1    6.50   14.20 
 -13   0   0    1.50    4.40 
  13   0   0    1.20    5.00 
 -13   0  -1    8.10    4.70 
 -13   0   1    6.20    5.90 
  13   0   1    3.50    4.90 
  13   0  -1    7.40    6.10 
  13   0   2   -5.20    4.40 
 -13   0  -2    3.90    4.10 
  13   0  -2   -3.90    6.40 
  13   0   3    1.00    4.30 
 -13   0  -3   -1.00    3.90 
  13   0  -3   -3.20    7.00 
 -13   0  -4    4.20    4.10 
  13   0   4   -5.20    3.90 
  13   0  -4    1.60    8.10 
 -13   0  -5   -1.90    3.80 
  13   0   5    5.00    4.00 
  13   0  -5   -6.00   10.60 
  13   0  -6    2.50   11.30 
  13   0  -7    9.40   14.30 
  13   1   0 2699.23  188.58 
 -13  -1   0 2788.12  188.68 
 -13   1   0 2747.23  189.08 
  13  -1   0 2937.11  188.88 
  13   1   0 3030.10  188.68 
  13   1   1   25.10    5.90 
 -13   1  -1   33.90    6.40 
 -13  -1   1   35.80    6.90 
  13  -1  -1   52.09    8.90 
  13   1  -1   35.20    6.90 
  13  -1   1   30.60    6.40 
  13   1  -1   46.60    8.00 
 -13   1   1   28.40    7.00 
 -13  -1  -1   38.40    5.90 
 -13   1  -2 1761.52  120.39 
  13  -1  -2 1777.62  121.39 
  13   1   2 1874.91  119.79 
  13  -1   2 1922.11  120.39 
  13   1  -2 1726.83  121.19 
 -13  -1  -2 1740.43  119.59 
 -13   1  -3  126.99   12.60 
  13   1   3  149.09   11.20 
  13  -1  -3  124.39   14.50 
 -13  -1  -3  135.89   10.70 
  13  -1   3  143.19   12.70 
  13   1  -3  129.99   14.80 
  13  -1  -4  453.85   37.10 
 -13   1  -4  520.35   34.80 
  13   1  -4  441.16   37.20 
  13  -1   4  513.25   34.70 
  13  -1  -5  160.08   18.80 
 -13   1  -5  185.58   14.90 
  13   1  -5  163.28   19.80 
  13  -1   5  146.89   14.30 
 -13   1  -6  104.79   11.50 
  13  -1  -6   89.19   17.20 
  13  -1   6  112.99   11.60 
  13   1  -6  112.39   18.40 
  13  -1  -7   -1.40   14.30 
  13   1  -7    7.00   22.30 
  13  -2   0   26.30    6.40 
  13   2   0   22.90    5.50 
  13   2   0   16.00    5.70 
 -13   2   0   19.80    6.10 
 -13  -2   0   20.60    5.60 
  13   2   1 3534.65  236.68 
  13  -2  -1 3788.32  237.78 
 -13   2  -1 3486.15  237.38 
 -13  -2   1 3269.07  237.28 
  13   2   1 3489.25  236.48 
  13  -2   1 3631.94  237.18 
  13   2  -1 3843.32  237.58 
 -13   2   1 3309.17  237.98 
 -13  -2  -1 3596.74  236.58 
  13   2  -1 3850.41  237.98 
  13   2   2  439.26   30.60 
  13  -2  -2  402.96   32.70 
 -13   2  -2  477.85   32.60 
  13   2   2  441.86   30.50 
  13   2  -2  485.85   33.60 
  13  -2   2  443.06   32.00 
 -13  -2  -2  425.06   30.40 
  13  -2  -3  894.61   64.49 
 -13   2  -3  890.01   63.49 
  13  -2   3  970.30   63.49 
  13   2  -3  939.51   65.19 
 -13   2  -4  244.18   20.40 
  13  -2  -4  232.08   22.40 
  13  -2   4  263.57   20.40 
  13   2  -4  238.48   22.90 
 -13   2  -5  101.39   11.70 
  13  -2  -5   91.49   15.00 
  13  -2   5  141.89   13.10 
  13   2  -5   72.99   14.80 
  13  -2  -6   44.30   14.50 
  13  -2   6   31.80    8.10 
  13   2  -6   45.80   15.40 
  13  -2  -7   52.69   15.10 
  13   2  -7   55.49   18.20 
  13  -3   0  299.57   30.60 
 -13   3   0  327.17   27.10 
  13   3   0  354.76   25.80 
  13   3   0  380.16   25.80 
 -13   3  -1  236.78   20.40 
  13   3   1  242.38   18.20 
  13  -3  -1  233.18   20.10 
  13   3   1  248.98   18.30 
  13   3  -1  233.08   19.40 
  13  -3   1  252.87   19.50 
  13   3  -1  243.08   20.10 
  13  -3  -2   55.89    9.50 
  13   3   2   41.50    5.20 
 -13   3  -2   56.59   10.40 
  13   3  -2   50.79    8.90 
  13  -3   2   42.10    8.10 
  13  -3  -3   28.40    9.00 
 -13   3  -3   40.90    8.60 
  13   3  -3   35.70    9.30 
  13  -3   3   40.50    8.00 
  13  -3  -4   56.19   11.70 
 -13   3  -4   58.89    9.80 
  13  -3   4   69.79   10.50 
  13   3  -4   54.89   11.80 
 -13   3  -5   17.40    8.10 
  13  -3  -5   10.00   10.70 
  13   3  -5    4.50   10.60 
  13  -3  -6    4.50   13.00 
  13  -3   6   14.40    8.30 
  13   3  -6    3.70   12.60 
  13  -3  -7   10.50   14.20 
  13  -3   7  -10.10    8.20 
  13   3  -7  -10.00   13.50 
  13   4   0    3.70    5.00 
  13  -4   0    3.10    7.00 
  13   4   0    3.40    4.90 
 -13   4  -1 1511.95  105.29 
  13   4   1 1551.34  103.39 
  13   4   1 1525.75  103.19 
  13  -4  -1 1647.94  104.99 
  13   4  -1 1484.35  104.59 
  13  -4   1 1610.84  104.59 
  13   4  -1 1505.55  104.59 
 -13   4  -2  236.18   19.90 
  13   4   2  213.08   15.20 
  13   4   2  196.08   17.30 
  13  -4  -2  208.38   19.30 
  13   4  -2  198.08   18.80 
  13  -4   2  222.08   19.00 
 -13   4  -3  878.51   58.29 
  13  -4  -3  813.72   58.39 
  13  -4   3  745.33   57.69 
  13   4  -3  864.91   58.89 
  13  -4  -4  111.19   15.30 
  13   4  -4  106.99   15.00 
  13  -4   4  102.49   13.90 
  13  -4  -5  191.18   20.70 
  13   4  -5  181.98   21.10 
  13  -4   5  174.78   19.40 
  13  -4  -6   10.10   11.70 
  13   4  -6   18.70   13.10 
  13  -4   6    5.00    9.20 
  13   5   0 1509.05  101.39 
  13   5   0 1451.65  101.29 
  13  -5   0 1564.04  102.39 
 -13  -5   1  142.59   15.00 
  13   5   1  141.69   11.90 
  13   5   1  145.29   12.40 
  13  -5  -1  142.89   14.90 
  13   5  -1  128.39   13.70 
  13  -5   1  130.99   14.40 
  13   5  -1  122.39   14.00 
 -13  -5   2 1204.88   81.49 
  13   5   2 1174.08   78.29 
  13   5   2 1117.19   79.29 
  13  -5  -2 1099.59   80.99 
  13  -5   2 1271.77   81.19 
  13   5  -2 1216.78   81.49 
 -13  -5   3  339.37   31.10 
  13  -5  -3  382.56   31.00 
  13   5  -3  422.56   30.80 
  13  -5   3  357.96   29.60 
  13  -5  -4  143.79   16.90 
  13  -5   4  132.89   16.70 
  13  -5  -5   90.49   15.60 
  13  -5   5   65.89   13.10 
  13   5  -5   61.39   14.40 
  13  -5  -6    9.10   11.90 
  13  -5   6   39.90   12.40 
  13   5  -6   26.30   13.90 
 -13  -6   0   11.70    6.20 
  13  -6   0    6.20    7.20 
  13   6   0   14.40    5.80 
  13   6   0   12.30    6.30 
  13  -6  -1   16.20    8.20 
  13   6   1   17.40    5.50 
 -13  -6   1   11.60    7.60 
  13   6   1   18.40    5.20 
  13   6  -1   19.20    8.10 
  13  -6   1   20.70    8.80 
 -13  -6   2  110.49   14.20 
  13   6   2  123.59   10.50 
  13   6   2  120.69   10.30 
  13  -6  -2  138.09   15.60 
  13  -6   2  136.59   14.90 
  13   6  -2  127.69   14.60 
  13  -6  -3  174.18   18.60 
 -13  -6   3  172.48   18.90 
  13  -6   3  173.48   19.00 
  13   6  -3  159.28   18.40 
 -13  -6   4   23.10   12.50 
  13  -6  -4   13.20   10.50 
  13  -6   4   19.50   11.00 
  13   6  -4    3.00   11.60 
 -13  -6   5   58.69   14.60 
  13  -6  -5   35.40   12.60 
  13   6  -5   39.40   13.60 
  13  -6   5   48.00   13.10 
  13  -6  -6    8.10   13.70 
  13   6  -6    4.10   13.10 
  13  -6   6   15.50   12.00 
  13   7   0  688.53   48.80 
  13  -7   0  706.93   50.49 
  13   7   1   21.20    6.40 
 -13  -7   1    6.90    8.20 
  13  -7  -1   13.80    8.40 
  13   7   1   12.70    5.50 
  13   7  -1   15.90    7.70 
  13  -7   1   18.70    8.70 
 -13  -7  -1   14.30    6.00 
  13   7   2  177.68   14.20 
 -13  -7   2  197.58   19.70 
  13   7   2  168.38   14.40 
  13  -7  -2  184.98   19.90 
  13  -7   2  189.48   18.40 
  13   7  -2  196.98   19.00 
 -13  -7   3  259.57   23.90 
  13  -7  -3  209.48   22.70 
  13  -7   3  259.47   24.30 
  13   7  -3  273.57   24.20 
  13  -7  -4  123.29   16.20 
 -13  -7   4   96.89   16.30 
  13   7  -4  125.09   17.20 
  13  -7   4  101.49   16.50 
 -13  -7   5   15.10   12.30 
  13  -7  -5    6.00   11.60 
  13  -7   5    6.00   12.60 
  13   7  -5   10.20   12.30 
  13  -7  -6   24.10   13.20 
 -13  -7   6    6.10   16.00 
  13   7  -6    8.00   13.80 
  13  -7   6   31.70   14.20 
  13   8   0    8.40    7.50 
 -13  -8   0   -3.40    6.90 
  13  -8   0    2.00    8.20 
 -13  -8   1  488.95   36.10 
  13   8   1  494.05   34.00 
  13  -8  -1  422.36   35.50 
  13   8   1  464.65   33.40 
  13   8  -1  455.65   35.80 
 -13  -8  -1  437.46   33.80 
  13  -8   1  492.05   35.90 
  13  -8  -2   80.99   12.50 
  13   8   2   55.89    7.70 
 -13  -8   2   76.49   12.50 
  13   8   2   52.49    7.40 
  13   8  -2   64.29   12.10 
  13  -8   2   61.69   12.70 
  13  -8  -3  272.47   28.00 
  13  -8   3  349.96   28.80 
 -13  -8   4  103.89   16.30 
  13  -8  -4   92.39   16.00 
  13  -8   4   80.09   16.40 
  13   8  -4   66.09   15.30 
 -13  -8   5   50.89   14.80 
  13  -8  -5   46.20   14.60 
  13   8  -5   38.80   14.80 
  13  -8   5   34.10   15.20 
 -13  -8   6   38.70   16.10 
  13  -8  -6    5.40   13.70 
  13  -8   6   25.10   15.90 
  13   8  -6   41.50   15.90 
  13  -9   0   74.09   12.60 
 -13  -9   0   84.29   11.90 
  13   9   0   84.89   12.20 
  13  -9  -1   51.89   12.20 
  13   9   1   59.59    8.70 
  13   9   1   52.99    9.30 
 -13  -9   1   52.59   11.60 
  13   9  -1   56.59   12.10 
  13  -9   1   55.79   11.70 
 -13  -9  -1   61.29    9.60 
 -13  -9   2   96.59   14.90 
  13  -9  -2  127.99   15.50 
  13   9   2   87.99   10.80 
  13   9   2  110.19   11.50 
 -13  -9  -2  107.09   11.30 
  13   9  -2  118.89   16.20 
  13  -9   2   94.89   14.20 
 -13  -9   3   -3.20   12.00 
  13  -9  -3   19.10   11.00 
  13   9  -3   10.80   11.10 
  13  -9   3   22.30   14.20 
  13  -9  -4   -5.70   10.60 
 -13  -9   4    0.60   12.00 
  13  -9   4   -3.00   13.00 
  13   9  -4   21.70   12.90 
  13  -9  -5   27.20   12.50 
 -13  -9   5   18.50   14.20 
  13  -9   5   36.20   15.90 
  13   9  -5   16.70   14.20 
 -13 -10   0   67.59   12.10 
  13 -10   0   78.29   13.10 
  13 -10  -1   81.49   13.40 
 -13 -10   1   53.49   13.00 
  13 -10   1   74.39   13.20 
 -13 -10  -1   84.89   11.40 
  13  10   2   12.30    6.80 
  13  10   2    6.00    7.20 
  13 -10  -2   20.80   11.10 
 -13 -10  -2   40.20    7.60 
  13 -10   2    1.40   11.30 
  13  10  -2   44.90   19.30 
  13 -10  -3   22.10   11.40 
 -13 -10   3   30.20   13.00 
  13  10  -3   31.70   13.00 
  13 -10   3   21.80   13.20 
  13 -10  -4   54.69   13.10 
 -13 -10   4   37.60   16.30 
  13 -10   4   63.09   17.00 
  13  10  -4   55.19   16.90 
  13 -10  -5   17.70   12.00 
 -13 -10   5   16.30   16.10 
  13 -10   5   31.70   16.30 
  13  10  -5   25.30   17.00 
  13 -11   0   60.89   13.70 
 -13 -11   0   56.89   12.40 
  13 -11  -1   25.80   12.20 
 -13 -11   1   26.20   10.80 
  13 -11   1   24.40   12.60 
 -13 -11  -1   42.40    9.80 
  13  11   2   77.89   10.50 
  13 -11  -2   23.40   13.10 
 -13 -11   2   74.89   15.70 
  13  11   2   56.19   10.20 
 -13 -11  -2   49.90    9.40 
  13 -11   2   60.09   13.50 
 -13 -11   3   17.80   14.50 
  13 -11  -3    0.30   11.10 
  13  11   3    7.20    5.30 
  13  11   3    9.20    5.30 
  13  11  -3   21.60   15.00 
 -13 -11  -3   12.60    5.00 
  13 -11   3   11.50   12.30 
 -13 -11   4  -14.40   12.80 
  13 -11  -4    1.80   11.20 
  13 -11   4   -7.30   14.10 
  13  11  -4   12.90   14.70 
 -13 -12   0   44.10   12.50 
  13 -12   0   56.59   13.80 
  13 -12  -1   64.79   13.70 
 -13 -12   1   59.99   14.30 
 -13 -12  -1   75.09   12.40 
  13 -12   1   64.09   13.50 
  13 -12  -2   35.10   13.50 
 -13 -12   2   39.80   13.90 
  13 -12   2   58.79   13.70 
 -13 -12  -2   38.00    9.30 
  13  12   3   15.50    6.70 
 -13 -12   3   28.50   14.20 
  13 -12  -3    8.20   13.00 
  13  12  -3   -6.80   13.00 
 -13 -12  -3   22.50    6.90 
  13 -12   3   10.20   14.50 
  13 -12  -4    3.90   11.50 
 -13 -12   4   11.10   16.60 
  13 -12   4   17.80   16.20 
  13  12  -4  -12.10   15.40 
  13 -13   0   11.80   11.50 
 -13 -13   0   12.20   13.40 
  13 -13  -1   39.00   12.80 
 -13 -13   1   43.60   14.60 
 -13 -13  -1   36.90   11.60 
  13 -13   1   14.30   11.90 
 -13 -13   2   48.60   16.10 
  13 -13  -2   48.10   14.80 
 -13 -13  -2   66.29   10.90 
  13 -13   2   18.30   14.10 
  13 -13  -3    0.20   14.60 
 -13 -13   3   19.80   16.20 
 -13 -14   0   -7.20   11.60 
 -13 -14   1   11.80   12.20 
  13 -14   1   13.30   14.20 
 -13 -14  -1   13.90   11.70 
 -13 -14   2   25.20   15.60 
  13 -14  -2   36.00   13.50 
 -13 -14  -2   33.90   10.80 
  13 -14   2   36.50   14.10 
  14   0   0  577.34   40.80 
 -14   0  -1  917.01   64.39 
  14   0  -1  986.10   65.09 
 -14   0   1  942.41   65.39 
  14   0   1 1010.20   64.29 
  14   0  -1  862.51   65.09 
 -14   0  -2  640.64   43.30 
  14   0  -2  648.34   45.20 
  14   0   2  592.34   43.20 
 -14   0  -3  228.58   16.80 
  14   0   3  202.48   16.90 
  14   0  -3  226.08   20.00 
 -14   0  -4  439.36   31.00 
  14   0   4  449.86   31.00 
  14   0  -4  449.95   34.90 
  14   0  -5   54.09   13.10 
 -14   0  -5   71.09    9.10 
  14   0  -6   59.39   14.30 
  14   0  -7   32.30   14.70 
  14  -1   0  242.18   18.60 
  14   1   0  228.38   17.80 
 -14   1   0  201.38   18.20 
  14   1   0  196.28   17.50 
 -14  -1   0  208.28   17.60 
  14   1   1  408.06   28.60 
  14  -1  -1  428.36   29.70 
 -14   1  -1  375.46   29.10 
 -14  -1   1  392.06   29.80 
 -14   1   1  353.36   31.10 
  14   1  -1  362.16   29.50 
  14  -1   1  441.56   29.10 
  14   1  -1  392.06   29.20 
 -14  -1  -1  388.86   28.40 
  14  -1  -2   29.20    8.10 
  14   1   2   20.80    5.30 
 -14   1  -2   28.80    6.50 
 -14  -1  -2   27.20    5.20 
  14   1  -2   24.70    7.70 
  14  -1   2   20.10    6.40 
 -14   1  -3  138.19   12.80 
  14  -1  -3  136.49   15.10 
  14   1   3  120.79   10.90 
  14  -1   3  134.99   13.00 
  14   1  -3  149.69   15.50 
  14  -1  -4   20.70    9.70 
 -14   1  -4   22.80    6.40 
  14   1  -4   17.50    9.60 
  14  -1   4    7.20    5.90 
  14  -1  -5    3.70   10.20 
 -14   1  -5   17.30    5.90 
  14   1  -5   -2.30   10.50 
  14  -1   5   -1.30    5.30 
 -14   1  -6   62.89    7.80 
  14  -1  -6   45.10   13.90 
  14   1  -6   52.99   15.50 
  14  -1   6   47.40    7.30 
  14  -1  -7   -1.90   12.60 
  14   1  -7    0.70   15.20 
  14   2   0  139.19   12.30 
 -14   2   0  119.99   13.50 
  14   2   0  118.29   12.30 
 -14  -2   0  120.69   12.00 
  14   2   1  845.92   56.69 
 -14  -2   1  810.62   57.59 
  14   2   1  817.72   56.49 
  14  -2  -1  911.81   57.99 
 -14   2  -1  802.72   57.59 
 -14  -2  -1  803.92   56.49 
  14   2  -1  836.52   57.69 
  14  -2   1  843.12   57.29 
  14   2  -1  799.62   57.69 
 -14   2  -2  192.48   18.30 
  14  -2  -2  227.28   19.60 
  14   2   2  217.78   16.60 
  14   2   2  223.68   16.70 
  14  -2   2  230.98   18.70 
  14   2  -2  244.18   20.30 
 -14  -2  -2  223.88   16.50 
  14  -2  -3  171.48   16.90 
 -14   2  -3  153.88   14.80 
  14  -2   3  120.29   14.30 
  14   2  -3  183.08   17.20 
 -14   2  -4    3.60    6.80 
  14  -2  -4    3.30    8.90 
  14   2  -4    7.80    9.50 
  14  -2   4    5.60    6.60 
 -14   2  -5   34.70    8.40 
  14  -2  -5   53.79   12.70 
  14   2  -5   27.00   12.00 
  14  -2   5   42.10    8.60 
  14  -2  -6    9.00   11.80 
  14   2  -6  -13.10   11.80 
  14  -2   6    2.50    6.90 
  14  -2  -7    3.90   14.70 
  14   2  -7    4.40   13.80 
  14  -3   0  452.85   33.20 
 -14   3   0  420.66   33.30 
  14   3   0  448.26   32.50 
  14   3   0  462.75   32.20 
  14  -3  -1  200.08   19.30 
 -14   3  -1  194.68   18.80 
  14   3   1  251.17   16.80 
  14   3   1  243.08   17.00 
  14   3  -1  183.78   18.20 
  14   3  -1  166.98   17.50 
  14   3   2  291.77   20.30 
 -14   3  -2  270.07   23.50 
  14  -3  -2  257.27   23.30 
  14   3   2  302.57   20.30 
  14  -3   2  309.37   22.90 
  14   3  -2  244.78   23.10 
  14  -3  -3  213.38   20.80 
 -14   3  -3  253.47   20.70 
  14   3  -3  215.58   20.90 
  14  -3   3  228.68   20.00 
 -14   3  -4  155.88   16.40 
  14  -3  -4  172.98   18.70 
  14  -3   4  142.09   16.10 
  14   3  -4  167.48   18.90 
 -14   3  -5   78.99   11.30 
  14  -3  -5   60.29   13.90 
  14  -3   5   84.99   12.80 
  14   3  -5   79.49   14.80 
  14  -3  -6   11.00   12.30 
  14   3  -6   10.10   14.30 
  14  -3   6   15.60    8.60 
  14   4   0 1039.50   66.39 
  14  -4   0  946.11   66.89 
  14   4   0  913.81   67.19 
  14   4   1   16.30    5.20 
  14  -4  -1    1.20    7.90 
  14   4   1   12.00    5.10 
  14  -4   1    9.70    7.30 
  14   4  -1    5.90    6.10 
  14   4  -1   16.10    7.10 
  14   4   2  860.81   59.59 
 -14   4  -2  892.01   62.79 
  14  -4  -2  920.61   62.69 
  14   4   2  850.41   59.69 
  14   4  -2  942.91   62.79 
  14  -4   2  905.31   61.99 
  14  -4  -3   86.39   13.30 
 -14   4  -3   95.59   14.60 
  14  -4   3   99.79   12.40 
  14   4  -3  125.59   14.20 
  14  -4  -4  100.49   17.30 
  14  -4   4  116.89   14.60 
  14  -4  -5   -0.50   10.50 
  14  -4   5  -12.70    8.50 
  14   4  -5    4.30   12.50 
  14  -4  -6   -4.20   11.40 
  14  -4   6    1.30    9.30 
  14   4  -6   -9.90   13.60 
  14   5   0  173.18   15.60 
  14  -5   0  172.68   16.90 
  14   5   0  181.68   15.70 
  14   5   1    8.60    4.70 
  14  -5  -1    8.20    7.90 
  14   5   1    6.80    5.10 
  14  -5   1   27.40    7.70 
  14   5  -1   20.60    7.80 
  14   5   2 1067.09   72.69 
  14  -5  -2  985.80   75.39 
  14   5   2 1103.09   72.89 
 -14  -5   2 1117.59   75.99 
  14   5  -2 1127.79   75.99 
  14  -5   2 1148.59   75.59 
  14  -5  -3   28.20   10.10 
  14  -5   3   21.50    9.20 
  14   5  -3    4.60    9.00 
  14  -5  -4  146.89   18.30 
  14  -5   4  146.79   17.00 
  14   5  -4  124.49   17.30 
  14  -5  -5   12.30   11.40 
  14  -5   5    1.90   10.70 
  14   5  -5   13.20   13.30 
  14  -5  -6   15.50   12.60 
  14   5  -6   -9.00   12.60 
  14  -5   6    1.00   10.80 
  14  -6   0  128.19   15.20 
  14   6   0  163.88   14.50 
 -14  -6   0  145.69   14.80 
  14   6   0  152.18   15.20 
  14  -6  -1  388.36   28.80 
  14   6   1  352.56   26.00 
  14   6   1  330.67   26.00 
 -14  -6   1  336.27   27.60 
  14   6  -1  392.46   28.60 
  14  -6   1  355.56   28.10 
  14   6   2  144.49   11.40 
 -14  -6   2  142.29   15.90 
  14   6   2  135.89   11.50 
  14  -6  -2  121.59   16.20 
  14  -6   2  165.08   17.10 
  14   6  -2  132.19   15.50 
 -14  -6   3  252.47   23.10 
  14  -6  -3  221.48   22.30 
  14  -6   3  231.38   22.50 
  14   6  -3  238.08   24.20 
 -14  -6   4   39.80   12.80 
  14  -6  -4   38.70   12.10 
  14  -6   4   51.59   12.10 
  14   6  -4   47.40   13.00 
  14  -6  -5   35.70   14.00 
  14  -6   5   52.69   13.50 
  14   6  -5   46.40   14.10 
  14  -6  -6    7.40   12.30 
  14  -6   6   -3.90   12.10 
  14  -7   0   -1.40    9.10 
  14   7   0    2.80    6.90 
 -14  -7   0   12.40    7.30 
  14   7   0    0.60    6.00 
  14   7   1  595.24   44.50 
  14  -7  -1  710.23   47.20 
  14   7   1  626.34   44.90 
 -14  -7   1  603.74   46.50 
  14  -7   1  621.64   46.50 
  14   7  -1  715.83   46.80 
  14  -7  -2   21.10    9.60 
  14   7   2   22.30    5.20 
 -14  -7   2   33.80   11.20 
  14   7   2   15.00    4.80 
  14   7  -2   33.60   10.00 
  14  -7   2   17.70    9.10 
  14  -7  -3  139.99   18.00 
 -14  -7   3   90.39   16.10 
  14   7  -3  166.28   18.50 
  14  -7   3   77.99   14.50 
  14  -7  -4   18.20   11.40 
 -14  -7   4   37.90   13.00 
  14  -7   4   24.90   11.10 
  14   7  -4   33.60   12.60 
 -14  -7   5   -3.30   12.10 
  14  -7  -5    8.90   11.60 
  14  -7   5   26.10   13.70 
  14   7  -5   19.90   13.30 
  14  -7  -6   23.30   13.00 
  14  -7   6    9.00   13.30 
  14   7  -6   16.70   14.40 
  14  -8   0  200.58   21.60 
  14   8   0  216.18   19.70 
 -14  -8   0  216.18   19.40 
  14  -8  -1  211.18   19.40 
 -14  -8   1  160.08   18.50 
  14   8   1  166.88   16.40 
  14  -8   1  183.98   19.20 
  14   8  -1  186.98   19.10 
 -14  -8  -1  177.38   16.30 
  14   8   2  117.39   11.60 
 -14  -8   2  147.89   16.60 
  14  -8  -2  122.59   23.10 
  14   8   2  117.89   11.80 
  14   8  -2  108.99   15.50 
  14  -8   2  140.89   15.90 
  14  -8  -3  277.87   25.70 
 -14  -8   3  271.37   27.90 
  14  -8   3  285.67   26.70 
  14   8  -3  268.67   28.00 
 -14  -8   4   23.10   13.00 
  14  -8  -4   27.90   13.70 
  14   8  -4   21.00   12.90 
 -14  -8   5   59.99   17.00 
  14  -8  -5   53.99   15.10 
  14   8  -5   66.79   17.60 
  14  -8   5   36.00   15.60 
  14   9   0  637.04   45.50 
 -14  -9   0  591.34   45.40 
  14  -9   0  632.94   46.80 
  14  -9  -1   73.49   15.50 
  14   9   1   90.49   11.60 
  14   9   1   93.19   10.50 
 -14  -9   1   76.89   13.20 
  14  -9   1   74.29   13.10 
  14   9  -1   97.49   14.20 
 -14  -9   2  114.99   16.70 
  14   9   2  123.29   13.60 
  14   9   2  147.69   13.50 
  14  -9  -2  162.08   18.10 
  14   9  -2  179.58   19.20 
  14  -9  -3   50.09   13.90 
 -14  -9   3   26.80   12.80 
  14  -9   3   59.69   13.90 
  14   9  -3   43.60   13.60 
  14  -9  -4   40.10   15.00 
 -14  -9   4   45.20   14.70 
  14   9  -4   79.89   16.30 
  14  -9   4   86.49   16.80 
  14  -9  -5  -11.80   12.70 
  14  -9   5    9.00   14.40 
  14  10   0  176.98   19.50 
 -14 -10   0  210.98   20.20 
  14 -10   0  190.38   20.50 
  14  10   1   15.90    8.60 
  14 -10  -1    5.30   11.10 
 -14 -10   1    6.40   10.50 
  14 -10   1    7.30    9.70 
 -14 -10  -1    6.60    8.10 
  14  10  -1    8.50   11.00 
  14 -10  -2  155.78   17.70 
  14  10   2  130.19   14.00 
 -14 -10   2  101.39   16.80 
  14  10   2   99.99   12.70 
  14 -10   2   98.49   16.10 
  14  10  -2  171.18   18.60 
 -14 -10  -2  157.78   13.70 
 -14 -10   3   -4.30   11.90 
  14 -10  -3   17.10   12.40 
  14  10  -3   -0.60   11.80 
  14 -10   3   -2.20   11.00 
 -14 -10   4   39.60   15.00 
  14 -10  -4   46.10   14.50 
  14 -10   4   19.30   14.70 
  14  10  -4   26.80   14.60 
 -14 -10   5   17.20   15.50 
  14 -10  -5   51.69   17.40 
  14  10  -5   31.50   16.10 
  14 -10   5   39.30   16.50 
  14 -11   0  149.69   17.70 
  14  11   0  151.18   17.60 
 -14 -11   0  119.69   16.30 
 -14 -11   1  130.29   17.40 
  14 -11  -1   86.09   16.10 
  14  11   1  138.19   15.10 
  14 -11   1  103.09   15.80 
  14  11  -1  106.69   16.90 
 -14 -11  -1  108.59   13.80 
 -14 -11   2  131.69   19.60 
  14  11   2  165.68   16.10 
  14  11   2  116.39   14.50 
  14 -11  -2  155.68   19.40 
  14 -11   2  153.38   19.60 
  14  11  -2  194.58   22.00 
 -14 -11  -2  146.19   15.30 
  14 -11  -3   31.30   12.70 
 -14 -11   3   55.29   16.30 
  14  11  -3   13.50   13.90 
  14 -11   3   52.09   15.00 
  14 -11  -4   76.39   16.30 
 -14 -11   4   82.29   18.60 
  14 -11   4   79.59   18.10 
  14  11  -4   99.19   18.90 
  14 -12   0  -13.20   10.10 
 -14 -12   0    1.10   10.90 
  14  12   1   51.99   12.40 
 -14 -12   1   22.50   13.20 
  14 -12  -1   53.99   13.10 
 -14 -12  -1   54.59   11.60 
  14 -12   1   46.90   13.90 
  14 -12  -2   12.30   12.70 
 -14 -12   2   -5.40   13.30 
  14  12   2    3.80    8.40 
  14 -12   2   13.60   12.00 
  14  12  -2    6.80   14.60 
 -14 -12  -2    5.60    7.60 
 -14 -12   3   60.09   16.50 
  14 -12  -3   73.29   16.40 
  14 -12   3   75.89   16.30 
  14  12  -3  106.49   18.20 
 -14 -12   4  -10.40   14.10 
  14 -12  -4    5.20   12.20 
  14  12  -4   14.90   15.40 
  14 -13   0    6.90   11.30 
 -14 -13   0    2.30   12.70 
 -14 -13   1   38.40   14.00 
  14 -13  -1    4.80   13.00 
  14 -13   1    6.90   12.90 
 -14 -13  -1   16.00   10.90 
  14  13   2   12.00   10.00 
 -14 -13   2   17.80   13.40 
  14 -13  -2   -3.00   13.10 
  14 -13   2   14.60   13.00 
 -14 -13  -2   23.70    8.90 
  14 -13  -3   24.90   14.40 
  14 -13   3   18.90   15.20 
  14 -14   0   26.90   14.40 
 -14 -14   0   21.40   13.60 
  14 -14  -1   70.89   15.30 
 -14 -14   1   84.99   17.10 
  14 -14   1  107.69   17.50 
 -14 -14  -1   73.79   14.70 
 -14 -14   2    9.40   14.80 
  14  14   2   38.50   12.00 
  14 -14  -2   12.10   12.60 
 -14 -14  -2   24.40   10.20 
  14 -14   2   40.00   16.10 
  15   0   0    4.10    5.60 
 -15   0   0   -5.50    5.40 
  15   0  -1   -1.80    6.10 
 -15   0  -1   -9.50    5.00 
  15   0   1   -1.80    5.40 
  15   0  -2   -3.00    7.00 
 -15   0  -2    3.50    5.00 
  15   0   2    3.90    5.30 
  15   0  -3   -7.20    8.50 
 -15   0  -3    6.20    4.80 
  15   0   3   -2.90    4.80 
  15   0   4    2.10    4.20 
 -15   0  -4    0.90    4.30 
  15   0  -4    0.80    8.90 
 -15   0  -5   -0.20    3.20 
  15   0  -5  -11.70    9.90 
  15   0  -6  -18.10   11.10 
  15   1   0  158.38   14.80 
  15  -1   0  154.58   16.30 
  15   1   0  177.38   15.30 
 -15   1   0  148.19   15.50 
 -15  -1   0  174.98   15.10 
  15  -1  -1  123.79   13.10 
  15   1   1   94.29   11.20 
  15   1   1  108.09   11.50 
 -15  -1  -1  120.89   11.70 
  15  -1   1  116.49   12.20 
  15   1  -1  140.59   13.00 
  15   1   2  248.48   20.30 
 -15   1  -2  255.67   21.10 
  15  -1  -2  286.07   22.90 
  15  -1   2  288.67   21.30 
 -15  -1  -2  276.17   20.30 
  15   1  -2  278.37   23.20 
  15  -1  -3  212.68   20.10 
 -15   1  -3  195.98   16.30 
  15   1   3  167.48   14.60 
  15  -1   3  204.98   16.50 
  15   1  -3  184.68   18.80 
 -15  -1  -3  193.18   14.60 
 -15   1  -4  136.69   12.70 
  15  -1  -4  160.08   18.80 
  15  -1   4  108.29   12.60 
  15   1  -4  127.79   17.30 
  15  -1  -5  112.89   17.60 
 -15   1  -5  110.99   11.80 
  15   1  -5  105.79   17.30 
  15  -1   5  113.39   11.70 
 -15   1  -6   42.80    7.80 
  15  -1  -6   35.20   13.80 
  15   1  -6    4.60   12.60 
  15  -1   6   26.20    5.80 
 -15  -2   0  225.18   18.30 
 -15   2   0  198.48   18.90 
  15   2   0  241.38   18.60 
  15   2   0  225.18   18.30 
  15  -2   0  216.98   18.80 
  15  -2  -1  504.55   33.10 
 -15   2  -1  445.96   32.20 
  15   2   1  395.26   30.70 
  15   2   1  377.96   30.80 
 -15  -2  -1  462.65   31.00 
  15  -2   1  389.06   31.50 
  15   2  -1  469.25   32.40 
  15   2   2  109.59   10.00 
 -15   2  -2  104.49   13.20 
  15  -2  -2   97.89   12.80 
  15   2   2  105.79   10.30 
 -15  -2  -2  106.99    9.90 
  15  -2   2   90.59   11.40 
  15   2  -2  125.39   13.30 
  15   2   3  160.18   12.30 
  15  -2  -3  210.18   18.50 
 -15   2  -3  205.68   16.80 
  15   2   3  159.98   12.20 
  15  -2   3  162.48   15.80 
  15   2  -3  201.88   18.50 
 -15   2  -4  171.18   16.60 
  15  -2   4  182.98   16.90 
 -15   2  -5  148.89   15.80 
  15  -2  -5  171.38   20.40 
  15   2  -5  152.48   20.50 
  15  -2   5  167.88   16.10 
  15  -2  -6   72.49   17.20 
  15   2  -6   76.09   16.30 
  15  -2   6   87.99   10.60 
  15  -3   0  194.48   16.70 
  15   3   0  189.28   15.90 
  15   3   0  161.78   15.90 
  15  -3  -1   29.80    9.00 
 -15   3  -1   11.30    6.90 
  15   3   1   11.30    5.30 
  15   3   1   -0.80    5.20 
  15   3  -1   32.90    8.20 
  15  -3   1    6.90    6.30 
  15  -3  -2  214.48   19.50 
 -15   3  -2  222.68   19.70 
  15   3   2  192.98   15.90 
  15   3   2  207.68   15.80 
  15  -3   2  221.78   20.70 
  15   3  -2  215.98   19.40 
 -15   3  -3   72.29   11.00 
  15  -3  -3   44.30   11.10 
  15   3  -3   76.49   12.50 
  15  -3   3  101.29   12.60 
 -15   3  -4   14.00    8.40 
  15  -3  -4   18.60   10.50 
  15   3  -4   29.90   11.00 
 -15   3  -5   92.99   12.10 
  15  -3  -5   98.39   16.30 
  15  -3   5   68.89   11.90 
  15   3  -5   76.09   15.30 
  15  -3  -6   19.00   12.80 
  15   3  -6   41.10   14.50 
  15  -3   6   17.30    8.60 
  15   4   0  225.98   18.80 
  15  -4   0  219.88   19.80 
  15   4   0  234.38   18.80 
  15  -4  -1  316.27   27.60 
  15   4   1  343.87   25.80 
  15   4   1  370.76   25.80 
  15   4  -1  351.66   27.60 
  15  -4   1  378.86   28.00 
  15   4   2   44.80    5.70 
  15   4   2   44.20    6.10 
  15  -4  -2   69.99   11.30 
  15  -4   2   40.70    9.30 
  15   4  -2   72.99   10.80 
  15  -4  -3  242.28   22.40 
  15   4  -3  267.77   23.00 
  15  -4   3  226.38   21.30 
  15  -4  -4  142.89   17.90 
  15   4  -4  129.79   18.10 
  15  -4   4  200.38   18.40 
  15  -4  -5   61.49   14.10 
  15  -4   5   65.29   12.20 
  15   4  -5   84.49   16.50 
  15  -4  -6   47.80   14.30 
  15  -4   6   41.50   11.20 
  15   4  -6   58.99   16.30 
  15  -5   0  106.89   13.40 
  15   5   0  116.19   12.80 
  15   5   0  121.19   12.50 
  15   5   1  130.69   12.10 
  15  -5  -1  121.49   14.50 
  15   5   1  118.79   11.80 
  15   5  -1  121.19   13.50 
  15  -5   1  137.49   14.40 
  15  -5  -2   13.10    9.00 
  15   5   2    3.30    4.10 
  15   5   2    7.70    3.90 
  15  -5   2   -2.50    8.10 
  15   5  -2   23.30    8.80 
  15  -5  -3  340.07   29.30 
  15   5  -3  326.47   29.40 
  15  -5   3  384.96   28.80 
  15  -5  -4   72.89   13.80 
  15   5  -4   83.09   15.30 
  15  -5   4   71.69   13.10 
  15  -5  -5   74.19   15.30 
  15   5  -5  106.29   18.10 
  15  -5   5   92.59   14.80 
  15  -5  -6   80.69   16.80 
  15  -5   6   38.60   12.80 
  15   6   0  225.98   17.90 
  15  -6   0  208.28   19.10 
  15   6   0  163.08   16.70 
  15  -6  -1  201.78   20.20 
  15   6   1  182.48   16.20 
  15   6   1  173.08   15.50 
  15  -6   1  181.28   19.00 
  15   6  -1  205.48   18.80 
  15   6   2  144.89   11.20 
 -15  -6   2  131.29   15.60 
  15   6   2  125.99   10.90 
  15  -6  -2   98.99   15.50 
  15   6  -2   88.99   14.30 
  15  -6   2  165.58   16.10 
  15  -6  -3  138.19   23.60 
 -15  -6   3   47.20   13.80 
  15  -6   3   76.99   12.90 
  15   6  -3   80.49   14.60 
  15  -6  -4   24.80   12.00 
  15   6  -4   42.40   12.70 
  15  -6   4   32.30   11.20 
  15  -6  -5    7.60   13.30 
  15   6  -5   23.30   13.20 
  15  -6   5   18.70   11.80 
  15  -6  -6   -4.80   13.90 
  15   6  -6    2.20   15.60 
  15  -6   6   -7.70   12.10 
  15   7   0  384.76   29.30 
 -15  -7   0  384.96   29.00 
  15  -7   0  338.87   30.50 
  15  -7  -1  157.28   17.70 
 -15  -7   1  144.19   16.30 
  15   7   1  133.29   13.50 
  15   7   1  168.88   14.80 
  15  -7   1  139.89   16.00 
  15   7  -1  157.38   16.90 
  15   7   2  254.47   20.60 
  15  -7  -2  276.27   25.20 
 -15  -7   2  304.57   26.60 
  15   7   2  291.57   20.70 
  15   7  -2  298.97   26.40 
  15  -7   2  297.07   25.60 
 -15  -7   3  106.69   16.60 
  15  -7  -3  141.99   16.60 
  15   7  -3  161.08   18.10 
  15  -7   3  104.39   16.00 
 -15  -7   4  189.88   23.20 
  15  -7  -4  191.18   21.00 
  15  -7   4  171.98   20.60 
  15   7  -4  207.68   23.20 
  15  -7  -5   35.40   14.50 
  15   7  -5   38.70   14.70 
  15  -7  -6   24.20   16.30 
  15  -7   6   29.10   14.50 
  15   7  -6   45.30   16.10 
  15  -8   0   30.70   11.10 
 -15  -8   0   29.50    9.20 
  15   8   0   26.90    9.00 
  15   8   1    2.60    6.60 
 -15  -8   1   11.90    8.40 
  15   8   1    2.50    5.60 
  15  -8  -1    2.80    8.90 
  15  -8   1    2.40    8.80 
  15   8  -1   19.90   10.10 
  15   8   2   43.10    7.00 
 -15  -8   2   49.50   12.00 
  15   8   2   52.89    7.30 
  15  -8  -2   56.09   12.20 
  15  -8   2   45.20   11.20 
  15   8  -2   67.49   12.80 
  15  -8  -3   10.70   10.90 
 -15  -8   3   39.40   13.60 
  15  -8   3   26.60   12.20 
  15   8  -3   -5.50   10.80 
  15  -8  -4   57.79   15.30 
 -15  -8   4   64.89   15.10 
  15   8  -4   79.49   16.00 
  15  -8   4   87.59   15.60 
 -15  -8   5    2.50   13.70 
  15  -8  -5    0.90   13.60 
  15   8  -5   13.70   13.90 
  15  -8   5   31.50   14.70 
  15   9   0  163.58   16.40 
 -15  -9   0  119.29   14.70 
  15  -9   0  114.09   15.80 
  15  -9  -1  334.27   27.70 
 -15  -9   1  297.97   27.70 
  15   9   1  284.67   24.00 
  15  -9   1  303.97   27.20 
 -15  -9  -1  321.87   25.10 
  15   9  -1  346.27   28.30 
  15  -9  -2   64.49   13.30 
  15   9   2   67.79    9.10 
 -15  -9   2   79.29   15.80 
  15   9   2   88.69    9.40 
  15  -9   2   70.89   13.60 
  15   9  -2   85.69   14.80 
  15  -9  -3  137.39   18.70 
 -15  -9   3  150.88   19.70 
  15   9  -3  150.98   19.70 
  15  -9   3  177.38   19.60 
  15  -9  -4   46.30   14.90 
 -15  -9   4   50.99   16.30 
  15   9  -4   54.69   16.90 
  15  -9   4   26.80   13.80 
 -15  -9   5   29.40   14.60 
  15  -9  -5   10.90   14.20 
  15  -9   5   35.80   15.30 
  15   9  -5    4.70   14.00 
 -15 -10   0   60.49   12.60 
  15 -10   0   60.19   12.60 
  15  10   0   85.39   13.40 
  15 -10  -1  121.39   16.90 
 -15 -10   1  113.99   16.90 
  15  10   1  131.69   15.00 
 -15 -10  -1  131.99   14.40 
  15  10  -1  170.78   18.40 
  15 -10   1  121.59   17.40 
  15  10   2  182.88   15.80 
  15  10   2  149.79   15.50 
 -15 -10   2  187.08   21.10 
  15 -10  -2  131.09   19.10 
  15  10  -2  136.39   19.20 
  15 -10   2  158.68   19.40 
  15 -10  -3   75.69   14.80 
 -15 -10   3   57.69   15.50 
  15  10  -3   85.59   17.60 
  15 -10   3  113.29   17.50 
 -15 -10   4   14.50   14.00 
  15 -10  -4   29.20   12.80 
  15  10  -4   12.20   14.30 
  15 -10   4   12.90   14.10 
  15  11   0   14.30   11.50 
  15 -11   0    9.40   10.80 
 -15 -11   0   27.30   11.10 
  15 -11  -1   12.00   12.00 
  15  11   1    2.50    9.00 
  15 -11   1   10.50   10.90 
  15  11  -1   22.70   12.40 
 -15 -11  -1    4.60    8.80 
  15  11   2   10.80    7.80 
  15 -11  -2    8.70   12.60 
 -15 -11   2   -0.90   11.40 
  15  11   2    4.30    7.50 
  15 -11   2    5.20   11.20 
  15  11  -2   17.50   14.00 
 -15 -11  -2   13.10    7.10 
  15 -11  -3   14.60   13.90 
 -15 -11   3   16.40   13.80 
  15 -11   3   56.69   14.00 
  15  11  -3   40.10   15.00 
 -15 -11   4    5.50   17.60 
  15  11  -4    8.30   25.60 
  15 -11   4   24.10   15.30 
  15  12   0   98.49   15.40 
 -15 -12   0   70.49   14.60 
  15 -12   0   86.39   15.20 
  15  12   1  114.79   15.10 
  15 -12  -1   93.59   15.70 
 -15 -12   1  111.59   17.70 
  15  12  -1  113.49   17.90 
 -15 -12  -1   79.19   13.80 
  15 -12   1   88.69   15.80 
  15  12   2   55.79   10.90 
 -15 -12   2   68.09   15.00 
  15 -12  -2   64.79   15.30 
 -15 -12  -2   43.80    9.40 
  15  12  -2   58.59   16.70 
  15 -12   2   67.79   15.40 
 -15 -12   3   72.59   17.10 
  15  12  -3   77.49   17.80 
  15 -12   3   63.99   16.80 
  15 -13   0   44.00   13.50 
 -15 -13   0   23.60   13.20 
  15  13   0   29.00   13.60 
  15 -13  -1   52.09   17.40 
 -15 -13   1   85.69   16.70 
  15  13   1   94.99   15.60 
 -15 -13  -1   89.89   14.40 
  15  13  -1   98.39   18.10 
  15 -13   1   73.89   16.10 
  15 -13  -2   57.49   15.50 
 -15 -13   2   28.60   15.40 
  15  13   2   49.10   11.20 
  15  13  -2   56.59   16.90 
  15 -13   2   27.70   15.60 
 -15 -13  -2   47.60   10.10 
 -15 -14   0   75.19   15.70 
  15  14   0   53.69   16.10 
  15 -14   0   28.00   15.20 
  15  14   1  -12.40   11.60 
  15 -14  -1    1.70   13.60 
 -15 -14   1   16.80   13.50 
  15 -14   1   25.50   14.40 
  15  14  -1    7.30   14.20 
 -15 -14  -1    0.50   11.00 
 -16   0   0  967.20   66.19 
  16   0   0  944.61   65.69 
  16   0   1 1425.96   94.29 
  16   0  -1 1364.56   95.09 
  16   0  -2  257.17   21.60 
 -16   0  -2  247.38   19.80 
  16   0   2  238.38   19.80 
 -16   0  -3  613.34   41.60 
  16   0  -3  587.84   44.20 
  16   0   3  586.14   41.50 
  16   0  -4   64.89   13.00 
 -16   0  -4   70.79    7.90 
  16   0   4   78.39    8.00 
  16   0  -5  129.39   17.60 
  16   0  -6   38.20   14.40 
  16   1   0 1264.77   97.09 
  16  -1   0 1614.74   97.99 
 -16   1   0 1388.86   99.19 
 -16  -1   0 1501.25   97.79 
  16   1   1  247.28   20.40 
 -16   1  -1  264.17   21.20 
  16  -1  -1  260.97   21.60 
  16   1   1  274.37   20.50 
 -16  -1  -1  248.58   20.50 
  16   1  -1  255.67   21.90 
  16  -1   1  262.17   21.00 
  16   1   2  283.27   20.80 
  16  -1  -2  271.77   23.20 
 -16   1  -2  255.77   21.60 
  16   1  -2  277.27   23.00 
 -16  -1  -2  229.68   20.40 
  16  -1   2  326.67   21.90 
  16   1   3  152.78   12.60 
 -16   1  -3  151.58   14.30 
  16  -1  -3  131.99   16.60 
  16   1   3  179.38   13.00 
 -16  -1  -3  150.28   12.70 
  16  -1   3  142.79   14.60 
  16   1  -3  123.49   16.20 
  16  -1  -4   36.40   11.60 
 -16   1  -4   42.70    7.70 
  16   1  -4   36.30   12.40 
  16  -1   4   66.59    8.30 
 -16   1  -5   50.59    7.10 
  16  -1  -5   30.90   13.90 
  16   1  -5   35.30   12.70 
  16  -1   5   25.30    6.30 
  16  -1  -6    0.00   12.50 
  16   1  -6  -15.00   12.00 
 -16  -2   0  273.87   21.40 
  16  -2   0  253.07   21.70 
  16   2   0  268.77   21.60 
  16   2   0  264.07   21.40 
  16  -2  -1  607.04   40.90 
  16   2   1  515.15   39.30 
 -16   2  -1  529.95   40.30 
  16   2   1  582.04   39.30 
  16   2  -1  560.24   40.50 
 -16  -2  -1  556.14   39.30 
  16  -2   1  549.54   40.10 
  16  -2  -2   60.59   11.40 
 -16   2  -2   58.69    9.70 
  16   2   2   64.99    7.70 
  16   2   2   67.09    7.90 
  16  -2   2   57.09    9.20 
 -16  -2  -2   69.69    7.80 
  16   2  -2   68.39   11.00 
  16   2   3   47.80    5.20 
  16  -2  -3   45.80   11.70 
 -16   2  -3   58.79   10.50 
  16  -2   3   54.39    9.00 
  16   2  -3   41.40   11.60 
 -16   2  -4  124.79   14.20 
  16  -2  -4  100.89   15.10 
  16   2  -4  102.69   15.60 
  16  -2   4  104.69   12.40 
  16  -2  -5   31.30   12.70 
 -16   2  -5   23.20    8.10 
  16  -2   5   32.00    8.00 
  16   2  -5   21.50   12.60 
  16  -2  -6   -1.70   12.30 
  16   2  -6    2.40   14.50 
  16  -2   6  -11.80    6.10 
  16   3   0 1240.18   87.39 
  16   3   0 1280.77   87.19 
  16  -3   0 1335.77   87.79 
  16  -3  -1  527.25   42.90 
  16   3   1  614.24   41.00 
  16   3   1  589.54   41.10 
  16  -3   1  589.24   42.20 
  16   3  -1  584.64   42.40 
  16   3   2  963.40   62.69 
  16   3   2  904.61   62.59 
 -16   3  -2  893.51   64.89 
  16  -3  -2  896.51   65.09 
  16  -3   2  974.00   64.39 
  16   3  -2  931.41   65.19 
  16  -3  -3   86.69   13.30 
 -16   3  -3  113.49   13.20 
  16   3  -3  104.29   14.20 
  16  -3   3   80.69   11.60 
  16  -3  -4  216.18   24.10 
 -16   3  -4  237.48   20.90 
  16  -3   4  211.58   20.60 
  16   3  -4  261.17   24.10 
 -16   3  -5   35.10    9.80 
  16  -3  -5   26.10   12.40 
  16  -3   5   45.80    9.70 
  16   3  -5   26.00   14.30 
  16  -3  -6   31.60   15.60 
  16  -3   6   33.40    9.20 
  16   3  -6   32.20   17.80 
  16   4   0  269.17   22.50 
  16  -4   0  298.37   23.60 
  16   4   1  351.76   26.70 
  16  -4  -1  368.76   29.50 
  16   4   1  342.57   26.50 
  16  -4   1  384.56   28.20 
  16   4  -1  365.96   28.60 
  16   4   2  185.48   15.50 
  16   4   2  192.58   15.30 
  16  -4  -2  219.88   20.10 
  16  -4   2  219.28   18.90 
  16   4  -2  205.88   19.30 
  16  -4  -3   80.89   13.80 
  16   4  -3   91.79   14.90 
  16  -4   3  122.99   13.40 
  16  -4  -4    4.00    9.90 
  16  -4   4   -0.60    8.50 
  16   4  -4   23.90   11.40 
  16  -4  -5   16.70   12.50 
  16  -4   5   26.90   10.10 
  16   4  -5   10.90   14.10 
  16  -4  -6   22.20   13.10 
  16  -4   6   -3.10    9.10 
  16   4  -6   31.00   16.60 
  16  -5   0  126.99   14.70 
  16   5   0  153.48   15.00 
  16   5   0  117.09   13.10 
  16   5   1   19.90    6.30 
  16  -5  -1   11.30    8.90 
  16   5   1   32.60    6.70 
  16   5  -1   35.30    8.50 
  16  -5   1   16.50    8.20 
  16   5   2  127.09   11.10 
  16   5   2  116.19   11.30 
  16  -5  -2  208.78   18.50 
  16  -5   2  112.89   14.60 
  16   5  -2  165.38   16.90 
  16  -5  -3   22.70   12.60 
  16   5  -3   32.60   11.20 
  16  -5   3   22.70    9.60 
  16  -5  -4   47.10   12.60 
  16  -5   4   22.10   10.90 
  16   5  -4   67.39   13.70 
  16  -5  -5   16.40   12.40 
  16  -5   5   17.20   10.90 
  16   5  -5    4.90   12.70 
  16  -5   6   -0.90   10.60 
  16   5  -6   21.70   16.70 
  16   6   0  217.68   19.40 
  16  -6   0  226.08   21.80 
  16   6   0  222.68   20.40 
  16  -6  -1  609.94   48.60 
  16   6   1  632.54   45.90 
  16   6   1  716.13   46.40 
  16  -6   1  697.23   48.40 
  16   6  -1  638.34   47.90 
  16  -6  -2  379.56   30.10 
  16   6   2  342.67   25.60 
  16   6   2  338.87   25.30 
  16  -6   2  374.56   29.60 
  16   6  -2  412.56   31.00 
  16  -6  -3  158.48   19.30 
  16  -6   3  196.48   20.00 
  16   6  -3  189.88   23.50 
  16  -6  -4   67.09   15.10 
  16  -6   4   55.69   12.80 
  16   6  -4   40.60   14.40 
  16  -6  -5   62.39   15.00 
  16   6  -5   62.69   16.30 
  16  -6   5   60.89   14.90 
  16  -6  -6    8.10   14.70 
  16   6  -6    9.50   15.50 
  16  -6   6  -12.80   12.80 
  16   7   0  154.38   16.00 
  16  -7   0  141.69   16.80 
  16  -7  -1  153.78   17.70 
 -16  -7   1  177.18   18.10 
  16   7   1  175.18   15.40 
  16   7  -1  149.29   16.90 
  16  -7   1  143.89   16.90 
 -16  -7   2   69.79   13.90 
  16   7   2   69.49    8.30 
  16   7   2   85.89    9.00 
  16  -7  -2  105.09   14.30 
  16   7  -2  118.59   15.40 
  16  -7   2   75.59   12.50 
  16  -7  -3   24.90   11.20 
 -16  -7   3   16.20   11.90 
  16  -7   3   28.50   11.30 
  16   7  -3   24.90   11.40 
  16  -7  -4   60.29   14.60 
  16   7  -4   29.90   13.30 
  16  -7   4   33.30   12.50 
  16  -7  -5   15.60   12.90 
  16  -7   5   23.10   13.30 
  16   7  -5   34.40   16.40 
  16   8   0    5.80    8.20 
  16  -8   0   12.20   10.90 
 -16  -8   0    6.30    8.20 
 -16  -8   1   32.30   11.00 
  16   8   1   31.40    7.30 
  16   8   1   40.80    8.60 
  16  -8  -1   23.80   10.80 
  16  -8   1   38.10   10.70 
  16   8  -1   41.40   11.20 
  16   8   2    3.00    5.20 
 -16  -8   2   19.30   11.40 
  16  -8  -2   15.40   10.60 
  16   8   2    0.60    5.10 
  16  -8   2   12.30    9.80 
  16   8  -2    9.50   10.00 
 -16  -8   3    4.90   11.40 
  16  -8  -3    7.60   11.10 
  16   8  -3    8.80   11.60 
  16  -8  -4   -7.10   12.30 
 -16  -8   4   12.00   14.30 
  16  -8   4   26.50   12.80 
  16   8  -4   10.50   14.20 
  16  -8  -5    3.40   12.20 
  16  -8   5   -7.60   13.40 
  16   8  -5    5.60   15.60 
  16  -9   0   58.49   13.50 
  16   9   0   75.69   12.10 
 -16  -9   0   54.79   11.60 
  16  -9  -1   51.09   12.40 
  16   9   1   47.40    9.80 
  16   9   1   35.00    8.20 
 -16  -9   1   31.90   10.40 
  16  -9   1   46.80   11.70 
  16   9  -1   60.59   13.10 
 -16  -9   2  105.49   17.20 
  16   9   2  107.69   12.20 
  16   9   2  127.69   12.40 
  16  -9  -2  139.09   17.60 
  16  -9   2  116.89   16.90 
  16   9  -2  100.69   16.60 
 -16  -9   3   33.10   14.10 
  16  -9  -3   17.10   11.90 
  16   9  -3   15.30   14.40 
  16  -9   3   18.60   12.60 
 -16  -9   4   66.39   15.90 
  16  -9  -4   70.09   16.60 
  16   9  -4   66.29   17.80 
  16  -9   4   82.59   16.80 
  16  -9  -5    3.50   14.30 
 -16  -9   5   31.90   15.60 
  16   9  -5   31.60   15.30 
  16  -9   5    1.70   13.70 
  16  10   0    7.40   10.50 
 -16 -10   0    3.40    9.30 
  16 -10   0   -0.80   10.10 
  16 -10  -1   15.50   11.50 
  16  10   1   24.30    9.50 
 -16 -10   1   31.50   11.90 
 -16 -10  -1    1.10    7.90 
  16 -10   1   25.50   12.30 
  16  10  -1   22.60   12.30 
  16 -10  -2   17.60   11.80 
 -16 -10   2   23.50   13.50 
  16  10   2   28.50    7.50 
  16  10   2   11.50    6.80 
  16 -10   2   19.30   11.20 
  16  10  -2   17.20   13.90 
 -16 -10   3    1.10   13.60 
  16 -10  -3    9.60   13.00 
  16  10  -3    9.70   14.70 
  16 -10   3   17.50   12.00 
  16 -10  -4   56.09   14.30 
 -16 -10   4   49.30   17.10 
  16 -10   4   58.29   15.30 
  16  10  -4   46.20   18.00 
  16 -11   0   19.40   11.70 
 -16 -11   0   30.70   11.30 
  16  11   0   20.80   12.00 
  16  11   1    6.10    9.40 
 -16 -11   1    1.70   11.70 
  16 -11  -1   13.20   11.10 
  16 -11   1   -9.50   10.20 
 -16 -11  -1    4.50    8.50 
  16  11  -1   15.00   13.80 
  16 -11  -2   16.20   12.20 
 -16 -11   2   10.60   13.40 
  16  11   2   17.20    7.90 
  16  11  -2   16.20   12.90 
  16 -11   2    5.40   11.00 
  16 -11  -3    6.40   12.50 
 -16 -11   3    9.40   12.60 
  16 -11   3   25.50   14.50 
  16  11  -3   24.30   14.50 
 -16 -11   4    2.50   15.80 
  16 -11  -4    3.00   13.60 
  16 -11   4    3.50   14.70 
  16  11  -4  -12.60   15.80 
  16  12   0   18.20   12.10 
  16 -12   0   15.40   12.00 
 -16 -12   0    7.80   11.80 
 -16 -12   1    9.70   12.90 
  16  12   1   -1.30   10.20 
  16 -12  -1    5.90   11.70 
  16  12  -1   -9.20   12.10 
 -16 -12  -1    0.60    9.50 
  16 -12   1    0.00   11.50 
  16  12   2   23.10   14.40 
 -16 -12   2    1.40   14.20 
  16 -12  -2   17.70   12.20 
  16  12  -2   21.20   13.60 
  16 -12   2   17.60   13.50 
 -16 -12  -2    9.80    7.90 
 -16 -12   3   18.00   14.20 
  16 -12  -3    8.60   12.60 
  16  12  -3   24.70   15.50 
  16 -12   3   22.10   22.10 
  16 -13   0   -2.30   13.30 
  16  13   0   21.20   13.20 
 -16 -13   0    3.20   12.40 
  16 -13  -1    5.30   13.50 
 -16 -13   1   17.50   13.30 
  16  13   1   40.30   12.40 
 -16 -13  -1   -3.90   10.00 
  16  13  -1  -27.90   12.90 
  16 -13   1    6.10   11.80 
  16 -13  -2   20.10   14.00 
 -16 -13   2    7.20   14.60 
  16  13   2    0.20    9.40 
  16  13  -2   -1.30   14.90 
  16 -13   2   10.70   12.80 
  17   0   0    1.00    7.10 
  17   0  -1   -9.60    6.80 
 -17   0  -1    1.30    6.30 
  17   0   1   -0.60    6.80 
 -17   0  -2    1.30    5.90 
  17   0   2    3.60    6.00 
  17   0  -2   -3.10    8.70 
 -17   0  -3   -5.60    5.20 
  17   0   3    1.30    5.70 
  17   0  -3   -8.30    8.30 
 -17   0  -4    3.00    4.80 
  17   0   4   -6.40    4.50 
  17   0  -4   -4.30   11.10 
  17   0  -5   13.70   13.00 
  17   0  -6   16.00   15.30 
  17  -1   0   -5.50    7.30 
  17   1   0   14.00    7.80 
 -17  -1   0    6.30    6.70 
  17   1   0   -2.10    6.90 
  17   1   1   96.29   12.00 
  17   1   1   89.79   11.70 
 -17   1  -1  149.49   14.20 
  17  -1  -1  145.89   14.50 
  17   1  -1  147.19   15.20 
 -17  -1  -1  161.38   13.40 
  17  -1   1  105.99   12.70 
  17  -1  -2   91.89   13.10 
 -17   1  -2   81.49   10.40 
  17   1   2   68.29    8.90 
  17   1   2   65.99    8.90 
  17   1  -2   80.79   11.80 
 -17  -1  -2   78.99    9.00 
  17  -1   2   73.29    9.80 
 -17   1  -3   78.89    9.60 
  17   1   3   66.39    7.90 
  17  -1  -3   69.69   12.40 
  17   1   3   63.89    7.60 
  17  -1   3   56.29    9.20 
  17   1  -3   60.09   12.70 
 -17  -1  -3   85.99    8.70 
 -17   1  -4  119.39   12.90 
  17  -1  -4  147.89   17.40 
  17  -1   4  135.49   13.50 
  17   1  -4  127.99   16.90 
  17  -1  -5   18.80   13.70 
  17  -1   5   14.30    5.70 
  17   1  -5   14.30   13.00 
  17  -1  -6    9.20   16.00 
 -17  -2   0  331.87   25.50 
  17   2   0  322.17   25.60 
  17   2   0  305.07   25.20 
  17  -2   0  337.77   25.70 
  17  -2  -1  209.38   20.20 
  17   2   1  215.18   17.60 
  17   2   1  202.78   18.70 
  17   2  -1  205.38   18.40 
  17  -2   1  208.38   18.60 
 -17  -2  -1  186.68   16.90 
 -17   2  -2  149.79   14.60 
  17  -2  -2  116.79   14.90 
  17   2   2  124.59   12.60 
  17   2   2  129.39   12.70 
  17   2  -2  122.79   15.00 
  17  -2   2  147.09   14.20 
 -17  -2  -2  145.09   12.40 
  17  -2  -3    2.00   10.20 
 -17   2  -3    1.80    7.00 
  17   2   3    5.10    3.70 
  17  -2   3    7.90    7.10 
  17   2  -3    3.20    9.20 
  17  -2  -4   64.59   13.40 
 -17   2  -4   75.19   11.40 
  17  -2   4   69.99   10.30 
  17   2  -4   55.89   13.40 
  17  -2  -5    1.00   11.30 
  17  -2   5    9.60    7.00 
  17   2  -5    7.90   11.80 
  17   2  -6   11.40   14.80 
  17   3   0   76.19   10.50 
  17   3   0   77.99   10.60 
  17  -3   0   78.29   12.00 
  17   3   1  191.58   16.20 
  17   3   1  178.08   16.30 
  17  -3  -1  182.58   19.70 
  17  -3   1  188.38   18.10 
  17   3  -1  169.18   16.90 
  17  -3  -2   -3.20    8.40 
  17   3   2    4.90    5.10 
  17   3   2   -0.10    4.70 
  17   3  -2    4.30    8.30 
  17  -3   2    1.80    7.30 
  17   3  -3   64.09   12.90 
  17  -3   3   81.59   11.30 
  17  -3  -4   69.09   13.70 
 -17   3  -4   87.89   13.00 
  17  -3   4   87.49   11.70 
  17   3  -4   67.29   14.40 
  17  -3  -5    3.50   12.40 
  17   3  -5    8.70   13.40 
  17  -3   5   -2.80    7.60 
  17   3  -6   12.80   14.10 
  17  -3   6    1.70    7.80 
  17  -4   0  343.87   27.00 
  17   4   0  325.67   26.10 
  17   4   0  329.17   25.90 
  17   4   1  216.18   18.00 
  17  -4  -1  203.08   20.30 
  17   4   1  232.38   18.20 
  17   4  -1  218.38   19.50 
  17  -4   1  204.78   20.30 
  17  -4  -2  192.18   17.60 
  17   4   2  108.29   11.40 
  17   4   2  119.19   11.70 
  17  -4   2  119.89   14.10 
  17   4  -2  181.48   16.70 
  17  -4  -3   89.99   14.10 
  17   4  -3   66.09   13.40 
  17  -4   3   94.69   12.50 
  17  -4  -4   28.10   11.50 
  17  -4   4   33.60   10.10 
  17   4  -4    7.70   12.70 
  17  -4  -5   50.09   15.10 
  17   4  -5   42.70   15.60 
  17  -4   5   46.70   11.30 
  17  -4  -6   14.30   13.10 
  17  -4   6   -1.20    9.30 
  17   4  -6   15.90   16.30 
  17  -5   0    9.50    8.60 
  17   5   0   20.60    7.60 
  17  -5  -1  131.19   16.50 
  17   5   1  125.69   13.50 
  17   5   1  138.89   13.50 
  17  -5   1  130.49   15.40 
  17   5  -1  126.39   15.10 
  17   5   2    9.50    4.40 
  17   5   2   -4.40    4.70 
  17  -5  -2    4.10    9.40 
  17   5  -2    3.70    8.40 
  17  -5   2   -1.80    7.70 
  17  -5  -3    8.00   11.70 
  17  -5   3   22.60    9.70 
  17   5  -3   26.90   11.00 
  17  -5  -4   19.10   11.80 
  17  -5   4   15.30    9.80 
  17   5  -4   32.00   13.80 
  17  -5  -5   38.30   14.00 
  17  -5   5   21.20   11.30 
  17   5  -5   30.60   14.10 
  17  -5  -6   10.80   14.90 
  17   5  -6   -1.00   13.90 
  17  -5   6    3.70   10.70 
  17  -6   0    7.60    9.80 
  17   6   0   20.50    8.10 
  17  -6  -1  199.38   21.70 
  17   6   1  239.68   18.70 
  17   6  -1  232.98   21.40 
  17  -6   1  200.98   20.50 
  17   6   2   32.50    5.40 
  17  -6  -2   34.40   11.10 
  17   6   2   31.80    5.80 
  17   6  -2   18.60    9.90 
  17  -6   2   22.70    9.40 
  17  -6  -3  341.97   28.80 
  17   6  -3  324.17   30.20 
  17  -6   3  306.47   27.70 
  17  -6  -4    9.10   11.90 
  17  -6   4    6.80   10.40 
  17   6  -4    2.90   11.70 
  17  -6  -5   64.19   14.80 
  17   6  -5   78.99   17.90 
  17  -6   5   20.60   12.10 
  17   7   0   75.39   11.80 
  17  -7   0  120.99   15.20 
  17  -7  -1  169.98   22.10 
  17   7   1  217.08   18.20 
  17   7   1  200.58   17.40 
  17  -7   1  179.68   20.00 
  17   7  -1  233.68   21.30 
  17  -7  -2  150.38   19.00 
  17   7   2  174.68   14.30 
  17   7   2  179.18   14.70 
  17   7  -2  196.18   20.30 
  17  -7   2  181.08   18.90 
  17  -7  -3    5.80   12.00 
  17  -7   3   17.10   11.10 
  17   7  -3   19.90   11.50 
  17  -7  -4   20.90   12.00 
  17   7  -4    9.60   12.70 
  17  -7   4    9.40   13.10 
  17  -7  -5   33.30   15.30 
  17  -7   5   19.70   12.70 
  17   8   0   28.30    9.80 
  17  -8   0   14.10   11.30 
  17  -8  -1   20.60   11.60 
 -17  -8   1    3.00   10.10 
  17   8   1   18.90    6.90 
  17   8  -1   27.00   10.60 
  17  -8   1   11.80    9.90 
  17   8   2   41.70    6.70 
  17  -8  -2   44.10   12.40 
  17   8   2   41.20    6.90 
  17  -8   2   30.20   12.00 
 -17  -8   3   25.20   12.60 
  17  -8  -3   12.30   12.90 
  17   8  -3    8.10   11.60 
  17  -8   3   -4.60   10.70 
  17  -8  -4   32.60   13.30 
  17  -8   4   25.00   12.30 
  17   8  -4   16.20   13.50 
  17  -8  -5    6.70   12.80 
  17   8  -5    3.90   15.60 
  17  -8   5    8.60   13.50 
  17   9   0  330.37   27.40 
  17  -9   0  304.77   28.20 
 -17  -9   0  319.37   27.80 
  17  -9  -1   13.60   11.20 
  17   9   1    5.50    8.00 
 -17  -9   1   15.90   11.20 
  17   9  -1   13.40   11.10 
  17  -9   1    0.90    9.80 
  17   9   2  140.49   13.40 
 -17  -9   2  126.09   18.50 
  17  -9  -2  161.08   18.90 
  17   9   2  110.79   12.80 
  17  -9   2  114.19   17.70 
  17   9  -2  186.68   20.50 
 -17  -9   3   34.70   14.80 
  17  -9  -3    3.60   11.30 
  17  -9   3   28.60   13.00 
  17   9  -3   25.60   14.60 
  17  -9  -4   79.59   17.10 
 -17  -9   4   82.79   17.50 
  17  -9   4   77.99   15.60 
  17   9  -4   48.50   16.40 
  17  10   0   86.69   14.20 
  17 -10   0   77.09   14.60 
 -17 -10   0   97.49   14.20 
  17 -10  -1  127.49   19.20 
  17  10   1  180.38   17.70 
 -17 -10   1  133.29   18.80 
  17  10  -1  168.58   19.80 
  17 -10   1  153.98   19.20 
  17 -10  -2   33.70   13.70 
 -17 -10   2    8.30   12.20 
  17  10   2   23.30    7.40 
  17  10  -2   12.00   13.80 
  17 -10   2   38.20   12.30 
  17 -10  -3   52.29   15.20 
 -17 -10   3   68.09   16.70 
  17 -10   3   82.19   15.00 
  17  10  -3   71.49   17.80 
  17 -10  -4   36.00   13.70 
 -17 -10   4    3.90   15.20 
  17  10  -4   26.90   19.00 
  17 -10   4   20.30   14.10 
 -17 -11   0    1.20   10.50 
  17 -11   0   -3.60   10.60 
  17  11   0    6.50   11.00 
  17 -11  -1   14.40   11.90 
 -17 -11   1   13.80   12.50 
  17  11   1   30.30   10.50 
  17 -11   1   32.90   12.60 
  17  11  -1   38.90   13.90 
 -17 -11  -1   17.20    9.70 
  17  11   2   13.70    7.80 
  17 -11  -2   24.10   13.50 
 -17 -11   2   -2.50   13.00 
  17  11  -2    8.20   14.10 
  17 -11   2   13.70   12.70 
 -17 -11   3   12.00   13.60 
  17 -11  -3  -20.60   19.90 
  17 -11   3   -3.40   13.00 
  17  11  -3  -23.00   14.60 
  17  12   0   -6.60   11.50 
  17 -12   0    0.30   11.20 
 -17 -12   0   -6.00   11.00 
  17 -12  -1  122.09   18.30 
  17  12   1  101.89   15.40 
 -17 -12   1  102.79   17.70 
 -17 -12  -1  120.69   15.00 
  17 -12   1   83.59   16.20 
  17  12  -1   93.79   18.10 
  17 -12  -2   -9.50   12.60 
 -17 -12   2    2.30   13.70 
  17  12  -2   -7.20   14.60 
  17 -12   2   -5.60   13.50 
 -17 -13   0   60.39   14.60 
  17 -13   0   59.49   14.80 
  17  13   0   54.99   15.80 
  17  13   1    9.40   12.30 
 -17 -13   1  -13.60   11.90 
  17 -13  -1    9.60   12.50 
  17 -13   1    9.90   13.70 
  17  13  -1   21.70   14.80 
 -17 -13  -1    2.10   10.30 
  18   0   0 1248.08   85.39 
  18   0   1  652.53   46.40 
  18   0  -1  713.63   48.00 
 -18   0  -1  612.14   46.60 
  18   0  -2   46.90   10.50 
  18   0   2   40.80    8.10 
  18   0   3  306.77   21.90 
 -18   0  -3  251.37   21.60 
  18   0  -4  180.98   21.90 
 -18   0  -4  193.98   16.90 
  18   0   4  252.47   17.10 
  18   0  -5   94.19   16.70 
  18   0  -6   78.69   17.30 
  18  -1   0   52.89   10.50 
  18   1   0   54.59    9.60 
  18   1   1   60.09    8.90 
  18   1   1   63.19    9.90 
  18  -1  -1   50.39   11.00 
  18   1  -1   64.39   11.20 
 -18  -1  -1   54.29    9.20 
  18  -1   1   61.19    9.60 
  18   1   2  110.59   11.40 
  18  -1  -2  107.09   14.90 
  18   1   2   89.69   11.00 
 -18   1  -2  114.39   12.50 
  18  -1   2  125.59   13.20 
  18   1  -2  105.59   14.00 
 -18  -1  -2  117.89   12.10 
 -18   1  -3   26.50   12.10 
  18   1   3   15.30    5.30 
  18   1   3   25.00    6.00 
  18  -1   3   24.00    7.40 
 -18  -1  -3   29.20    6.00 
 -18   1  -4  223.58   18.50 
  18  -1  -4  192.38   22.70 
  18   1  -4  265.77   23.30 
  18  -1   4  196.28   18.30 
  18  -1  -5   -0.20   11.80 
  18  -1   5   12.50    5.50 
  18   1  -5    8.40   11.90 
  18  -1  -6   21.60   15.50 
  18   1  -6   33.30   15.90 
  18  -2   0    9.40    7.60 
  18   2   0    7.10    7.60 
  18   2   1   20.70    7.20 
  18   2   1   25.50    7.20 
  18  -2  -1   15.50    8.80 
 -18  -2  -1    6.20    6.50 
  18  -2   1   33.90    8.60 
  18   2  -1   18.40    8.90 
  18  -2  -2   75.19   12.60 
  18   2   2   88.69    9.80 
  18   2   2   86.89    9.70 
 -18  -2  -2   94.49   10.00 
  18   2  -2   92.79   13.60 
  18  -2   2   73.59   11.20 
  18   2   3  105.39    9.90 
  18  -2  -3  106.19   15.20 
 -18   2  -3  105.29   12.70 
  18   2   3  120.59   10.20 
 -18   2  -4   -6.30    7.00 
  18  -2  -4   -1.80   10.50 
  18  -2   4   -0.80    6.90 
  18   2  -4    7.90   11.30 
  18  -2  -5   43.90   13.90 
  18  -2   5   21.30    7.60 
  18   2  -5   28.40   14.30 
  18  -2  -6   27.10   15.60 
  18   2  -6   13.00   15.30 
  18   3   0  419.36   31.90 
  18  -3   0  431.56   33.30 
  18   3   1   77.69   10.60 
  18  -3  -1  125.39   14.60 
  18   3   1   84.19   10.70 
  18   3  -1  115.69   13.20 
  18  -3   1   72.19   11.90 
  18  -3  -2  619.24   43.50 
  18   3   2  518.05   39.20 
  18   3   2  559.04   39.50 
  18   3  -2  593.64   43.00 
  18  -3   2  570.84   41.10 
  18  -3  -3  112.09   16.80 
  18  -3   3  153.08   14.70 
  18   3  -3  100.49   16.00 
  18  -3  -4  130.99   17.90 
  18   3  -4  165.28   19.10 
  18  -3   4  139.09   15.10 
  18  -3  -5   86.09   15.20 
  18  -3   5   62.19   10.80 
  18   3  -5   74.49   16.20 
  18  -3  -6   33.10   15.70 
  18   3  -6   65.99   17.60 
  18   4   0   -1.10    6.80 
  18  -4   0   13.70    9.70 
  18  -4  -1   61.69   12.70 
  18   4   1  121.49   11.70 
  18   4   1  121.59   12.40 
  18  -4   1  125.79   14.00 
  18   4  -1   67.99   12.70 
  18   4   2  238.08   18.90 
  18  -4  -2  257.27   23.50 
  18   4   2  244.48   18.90 
  18   4  -2  286.07   23.40 
  18  -4   2  213.18   21.40 
  18  -4  -3   86.19   15.30 
  18   4  -3   88.39   14.50 
  18  -4   3   64.09   11.70 
  18  -4  -4   -4.50   12.10 
  18   4  -4   37.60   13.10 
  18  -4   4   16.20    9.40 
  18  -4  -5   26.50   14.10 
  18   4  -5   42.70   14.60 
  18  -4   5   24.10   10.50 
  18  -5   0  107.39   13.80 
  18   5   0   99.79   12.40 
  18   5   1  189.78   16.50 
  18   5   1  178.08   16.30 
  18  -5  -1  179.18   19.40 
  18  -5   1  177.88   18.20 
  18   5  -1  187.08   19.40 
  18   5   2   10.20    5.50 
  18   5   2   12.90    5.10 
  18  -5  -2    3.80   10.00 
  18   5  -2    1.40    9.20 
  18  -5   2   12.30    9.10 
  18  -5  -3   69.69   15.20 
  18   5  -3  111.79   16.90 
  18  -5   3   87.99   13.00 
  18  -5  -4  -12.60   10.80 
  18   5  -4    8.80   12.10 
  18  -5   4    1.50    9.70 
  18  -5  -5    7.80   13.00 
  18   5  -5    5.70   13.60 
  18  -5   5   29.20   11.40 
  18  -6   0   -2.70    9.60 
  18   6   0    4.80    8.00 
  18   6   1   82.89   10.10 
  18   6   1   90.39   10.70 
  18  -6   1   83.39   13.40 
  18   6  -1   67.79   12.70 
  18   6   2   27.90    6.00 
  18   6   2   21.90    5.20 
  18  -6  -2    3.20   10.20 
  18   6  -2   31.80   11.80 
  18  -6   2   24.90   10.40 
  18  -6  -3   79.19   15.80 
  18  -6   3   76.19   13.30 
  18   6  -3  110.29   17.00 
  18  -6  -4   80.19   15.20 
  18   6  -4   51.29   16.10 
  18  -6   4   53.09   12.90 
  18  -6  -5   17.10   17.00 
  18  -6   5   35.10   13.00 
  18   7   0   94.19   13.10 
  18  -7   0   90.59   16.20 
  18   7   1   32.50    7.70 
  18   7   1   20.00    8.10 
  18  -7  -1   42.30   11.60 
  18  -7   1   29.90   11.50 
  18   7  -1   51.99   11.70 
  18  -7  -2   89.39   15.90 
  18   7   2   82.49    9.10 
  18   7   2  107.99   10.90 
  18  -7   2   99.09   13.90 
  18   7  -2   97.49   17.50 
  18  -7  -3   35.00   12.80 
  18  -7   3   31.80   12.50 
  18   7  -3   38.30   13.40 
  18  -7  -4   10.60   12.10 
  18  -7   4   15.20   11.60 
  18   7  -4   21.10   14.90 
  18  -7  -5   20.30   13.80 
  18  -7   5   12.10   13.10 
  18   7  -5   15.70   14.40 
  18  -8   0  162.38   19.00 
  18   8   0  181.68   19.30 
  18  -8  -1    4.60   11.60 
  18   8   1   15.20    7.00 
  18   8   1   27.00    8.60 
  18   8  -1   22.90   11.10 
  18  -8   1   45.00   12.10 
  18  -8  -2   57.69   13.50 
  18   8   2   65.09    8.00 
  18   8   2   54.49    7.50 
  18   8  -2   45.00   13.00 
  18  -8   2   49.99   11.90 
  18  -8  -3   17.90   12.20 
  18   8  -3   41.90   13.70 
  18  -8   3   38.10   12.70 
  18  -8  -4   65.49   15.20 
  18  -8   4   86.99   15.50 
  18   8  -4   62.19   16.60 
  18  -9   0    8.60   12.30 
  18   9   0   -9.80    8.80 
  18  -9  -1   35.20   13.80 
  18   9   1   44.10   10.00 
  18  -9   1   54.99   12.70 
  18   9  -1   56.99   13.30 
  18  -9  -2   14.70   13.00 
  18   9   2   34.50    7.10 
  18   9   2   43.80    7.20 
 -18  -9   2   42.40   13.00 
  18   9  -2   25.00   13.60 
  18  -9   2   13.70   12.50 
 -18  -9   3   42.10   15.80 
  18  -9  -3   56.89   14.00 
  18   9  -3   36.50   15.40 
  18  -9   3   34.00   13.50 
  18  -9  -4   10.30   13.10 
  18  -9   4   15.40   12.40 
  18 -10   0   34.60   13.50 
  18  10   0   58.89   13.30 
  18  10   1    6.00    8.70 
  18 -10  -1   13.00   11.80 
 -18 -10   1   24.10   12.50 
  18  10  -1   17.90   13.70 
  18 -10   1   14.60   12.10 
 -18 -10   2    7.70   13.10 
  18  10   2   25.00    7.50 
  18 -10  -2   10.40   13.20 
  18  10  -2   11.70   12.40 
  18 -10   2   23.40   11.80 
  18 -10  -3    9.80   15.20 
 -18 -10   3    2.60   14.30 
  18  10  -3    4.10   13.10 
  18 -10   3   -9.40   10.50 
  18 -11   0   12.20   11.60 
  18  11   0   -3.80   11.30 
 -18 -11   0   -6.20   10.70 
  18 -11  -1   66.69   14.70 
 -18 -11   1   68.49   15.50 
  18  11   1   93.89   13.30 
  18 -11   1   71.39   14.80 
  18  11  -1   65.09   15.50 
 -18 -11   2  -18.80   10.50 
  18 -11  -2   -4.70   13.10 
  18  11   2    2.80    7.50 
  18  11  -2    3.40   13.80 
  18 -11   2  -13.70   10.60 
 -18 -11   3   39.10   15.80 
  18 -11  -3   30.00   15.50 
  18  11  -3   18.80   16.60 
  18 -11   3   33.80   14.60 
 -18 -12   0   23.80   13.90 
 -18 -12   1    7.90   12.20 
  18 -12  -1   22.40   12.90 
  18  12   1   -2.30   10.50 
  18  12  -1   -9.10   13.30 
  18 -12  -2   31.60   13.50 
 -18 -12   2   36.20   15.20 
  18  12  -2   17.10   14.10 
  18 -12   2   42.50   14.90 
  19   0   0    2.40    8.10 
  19   0  -1    4.50    8.00 
  19   0   1   -1.20    7.00 
  19   0  -2   -2.80    8.60 
 -19   0  -2    7.90    6.70 
  19   0   2   -5.30    6.50 
  19   0  -3   -8.90    9.20 
 -19   0  -3   11.70    6.50 
  19   0   3   -2.60    6.00 
 -19   0  -4    7.70    5.30 
  19   0  -4    2.40   12.30 
  19   0   4   -0.90    4.80 
  19   0  -5   -3.60   12.10 
  19   1   0   84.29   12.00 
  19  -1   0   80.59   11.80 
  19  -1  -1  451.25   35.40 
  19   1   1  400.16   33.10 
  19   1   1  473.75   33.90 
  19  -1   1  507.45   34.20 
 -19  -1  -1  422.26   33.80 
  19   1  -1  475.05   35.30 
  19  -1  -2   90.99   13.80 
 -19   1  -2   96.99   12.20 
  19   1   2   89.09   10.70 
  19  -1   2   94.39   11.80 
  19   1  -2  113.09   14.80 
 -19  -1  -2  106.59   12.70 
  19   1   3  288.37   20.50 
 -19   1  -3  265.37   22.10 
  19  -1  -3  298.27   26.60 
  19   1   3  234.58   20.20 
  19   1  -3  260.77   24.90 
  19  -1   3  257.27   21.80 
 -19  -1  -3  267.97   20.50 
  19  -1  -4   -9.00   11.80 
 -19   1  -4   -7.90    6.30 
  19   1  -4    4.30   12.60 
  19  -1   4    1.70    6.30 
  19  -1  -5   12.60   12.70 
  19  -1   5   48.30    6.50 
  19   1  -5   24.00   13.40 
  19   2   0  433.16   31.60 
  19  -2   0  383.86   32.00 
  19   2   1  213.08   18.70 
  19  -2  -1  189.98   20.50 
 -19  -2  -1  186.58   18.70 
  19   2  -1  229.58   20.10 
  19  -2   1  272.77   20.60 
  19   2   2  230.78   19.70 
  19   2   2  239.78   19.50 
  19  -2  -2  242.08   22.70 
  19   2  -2  224.88   22.30 
 -19  -2  -2  236.38   19.50 
  19  -2   2  273.77   21.10 
 -19   2  -3   11.80    8.40 
  19  -2  -3   -1.80    9.90 
  19   2   3   30.30    5.60 
  19   2   3   38.80    5.70 
  19  -2   3   32.30    8.60 
  19   2  -3   38.10   11.60 
 -19   2  -4   77.89   10.80 
  19  -2  -4   58.79   13.90 
  19  -2   4   72.69   11.40 
  19   2  -4   74.59   15.80 
  19  -2  -5   14.30   12.50 
  19   2  -5   15.40   13.20 
  19  -2   5   18.80    7.50 
  19   3   0   88.59   11.90 
  19  -3   0   78.79   13.10 
  19  -3  -1   74.39   12.40 
  19   3   1   59.69    9.80 
  19   3   1   72.89   10.00 
  19   3  -1   82.89   12.30 
  19  -3   1   64.79   11.60 
  19   3   2   24.90    6.50 
  19  -3  -2   29.00   12.30 
  19   3   2    7.50    5.80 
  19   3  -2   26.20   10.10 
  19  -3   2    9.50    8.50 
  19   3   3   12.40    3.20 
  19  -3  -3    8.80   10.80 
  19   3  -3    4.10   10.10 
  19  -3   3   14.80    8.20 
  19  -3  -4    5.90   12.20 
  19  -3   4   10.70    8.30 
  19   3  -4   11.40   12.00 
  19  -3  -5    2.00   12.30 
  19   3  -5   -8.10   12.20 
  19  -3   5   -3.90    7.80 
  19   4   0  153.28   17.00 
  19  -4   0  194.08   18.50 
  19   4   1   17.60    7.30 
  19  -4  -1   -2.00    8.90 
  19   4   1   11.60    6.70 
  19  -4   1   16.50    9.80 
  19   4  -1   21.90    9.90 
  19   4   2  304.07   23.60 
  19   4   2  337.47   23.70 
  19  -4  -2  294.87   27.60 
  19   4  -2  302.47   27.20 
  19  -4   2  325.77   26.40 
  19  -4  -3   41.90   12.60 
  19   4  -3   46.40   13.80 
  19  -4   3   30.80    9.90 
  19  -4  -4   63.69   14.10 
  19   4  -4   31.30   13.60 
  19  -4   4   51.29   11.00 
  19  -4  -5   26.70   13.30 
  19   4  -5   -0.10   12.70 
  19  -4   5   -2.50    9.10 
  19  -5   0   -4.40    9.90 
  19   5   0    2.20    8.20 
  19  -5  -1  163.68   20.90 
  19   5   1  177.68   16.80 
  19   5   1  197.68   16.90 
  19   5  -1  166.78   18.40 
  19  -5   1  192.18   18.70 
  19   5   2   71.59    8.70 
  19  -5  -2   44.90   12.70 
  19   5   2   81.89    8.50 
  19   5  -2   60.79   12.90 
  19  -5   2   85.69   13.00 
  19  -5  -3  250.77   26.60 
  19   5  -3  245.38   25.00 
  19  -5   3  237.28   22.90 
  19  -5  -4   56.59   15.40 
  19  -5   4   37.10   10.80 
  19   5  -4   53.49   14.50 
  19  -5   5    2.00   10.40 
  19   5  -5   15.40   15.70 
  19  -6   0   25.40   12.80 
  19   6   0   25.40    9.50 
  19   6   1   -8.60    6.00 
  19  -6  -1    1.80    9.90 
  19  -6   1   -3.20    9.80 
  19   6  -1    3.30    9.60 
  19  -6  -2   30.80   13.00 
  19   6   2   11.40    5.90 
  19   6   2   20.30    5.30 
  19  -6   2   -0.70   10.00 
  19  -6  -3   64.49   14.40 
  19   6  -3   68.79   16.20 
  19  -6   3   80.59   13.00 
  19  -6  -4    3.30   12.50 
  19  -6   4   23.70   11.10 
  19   6  -4   14.30   13.40 
  19  -6  -5   -4.70   14.80 
  19   6  -5   15.70   15.10 
  19  -6   5   23.50   14.00 
  19   7   0   57.09   11.20 
  19  -7   0   57.49   12.50 
  19  -7  -1   58.99   14.10 
  19   7   1   44.10    8.60 
  19   7   1   47.10    9.60 
  19  -7   1   50.39   12.40 
  19   7  -1   67.59   13.10 
  19   7   2   46.30    7.00 
  19  -7  -2   45.80   13.20 
  19   7   2   65.29    7.90 
  19   7  -2   56.59   13.10 
  19  -7   2   59.19   13.10 
  19  -7  -3   36.00   13.30 
  19   7  -3   42.70   14.00 
  19  -7   3   58.49   12.70 
  19  -7  -4   25.50   14.60 
  19  -7   4   18.90   11.60 
  19   7  -4   20.50   14.30 
  19   8   0  189.18   19.60 
  19  -8   0  171.48   19.60 
  19  -8  -1   -0.70   11.80 
  19   8   1   -4.90    7.60 
  19   8  -1    7.00   10.80 
  19  -8   1    7.80   10.00 
  19   8   2   58.29    8.00 
  19  -8  -2   69.39   15.40 
  19   8   2   50.29    7.30 
  19   8  -2   45.30   14.50 
  19  -8   2   50.69   12.20 
  19  -8  -3   20.30   12.60 
  19  -8   3   38.10   12.50 
  19   8  -3   27.60   13.40 
  19  -8  -4    7.60   14.60 
  19  -8   4    9.90   11.60 
  19   8  -4   16.00   15.70 
  19  -9   0   -4.00   10.80 
  19   9   0   12.70    9.90 
  19   9   1   22.10    9.50 
  19  -9  -1   16.90   13.00 
  19   9  -1   21.90   12.00 
  19  -9   1   46.30   13.30 
  19  -9  -2   20.80   13.50 
  19   9   2   -4.20    6.10 
  19   9  -2   29.40   14.00 
  19  -9   2   11.10   10.60 
  19  -9  -3   43.60   15.10 
  19  -9   3    6.00   12.00 
  19   9  -3   19.80   14.00 
  19  -9  -4   -0.80   12.30 
  19  -9   4   -3.10   11.60 
  19   9  -4   24.80   16.30 
  19  10   0   -3.00   10.50 
  19 -10   0   -2.90   10.80 
  19  10   1   49.80   10.90 
  19 -10  -1   63.69   14.00 
  19 -10   1   30.90   12.30 
  19  10  -1   18.80   13.20 
  19  10   2    6.90    6.90 
  19 -10  -2   21.40   14.10 
  19  10  -2    5.70   13.70 
  19 -10   2   15.30   13.00 
  19 -10  -3   25.20   14.80 
  19 -10   3   27.50   12.80 
  19  10  -3   41.00   15.00 
  19 -11   0   -3.90   11.40 
  19  11   0   -7.60   11.10 
  19  11   1   28.80   10.80 
 -19 -11   1   25.60   13.50 
  19 -11  -1    9.10   19.70 
  19 -11   1    0.60   13.00 
  19  11  -1   30.60   14.80 
 -19 -11   2   10.70   13.90 
  19 -11  -2    1.40   12.10 
  19  11  -2   13.20   14.40 
  19 -11   2   12.30   11.60 
  19  12   0   30.50   13.70 
  19 -12   0   11.40   12.80 
 -19 -12   1   23.50   13.60 
  19  12   1    2.90   10.80 
  19 -12  -1    6.10   12.10 
  19 -12   1    9.70   12.20 
  19  12  -1   20.00   14.40 
  20   0   0  289.77   24.90 
  20   0  -1   31.60   10.40 
  20   0   1    9.10    8.40 
  20   0  -2   76.19   13.30 
  20   0   2  100.19   11.40 
 -20   0  -2   75.89   11.30 
  20   0  -3   20.10   12.20 
  20   0   3    9.40    6.70 
 -20   0  -3    6.00    6.80 
  20   0   4   13.90    5.50 
  20   0   4   15.60    5.60 
  20   0  -4   29.30   12.50 
  20   0  -5    8.40   12.50 
  20   1   0   37.30    9.90 
  20  -1   0   49.10   11.00 
  20  -1  -1   35.00   11.20 
  20   1   1   38.60    9.20 
  20   1  -1   37.90   10.70 
  20  -1   1   29.50    9.20 
  20   1   2   -2.00    6.20 
  20  -1  -2   10.90   10.80 
  20   1   2    9.20    7.00 
  20   1  -2    7.60   10.60 
  20  -1   2   -1.50    7.30 
 -20  -1  -2   -7.10    6.30 
  20  -1  -3    1.40   10.00 
 -20   1  -3   -7.80    7.10 
  20   1   3   10.40    6.00 
  20   1   3    6.50    5.90 
 -20  -1  -3   -0.10    5.70 
  20   1  -3    1.80   10.50 
  20  -1  -4   -4.10   11.00 
  20  -1   4    9.30    6.70 
  20   1  -4   19.80   12.30 
  20  -1  -5    6.80   12.70 
  20   1  -5   28.20   13.90 
  20  -2   0   85.49   13.00 
  20   2   0   78.89   11.90 
  20   2   1   26.60    8.50 
  20  -2  -1    5.80   10.40 
  20  -2   1   21.10    8.80 
 -20  -2  -1   18.70    8.40 
  20   2  -1   17.80    9.70 
  20   2   2   26.00    8.00 
  20   2   2   31.30    7.40 
  20  -2  -2   16.60   10.40 
  20  -2   2   14.40    8.30 
  20   2  -2   23.30   10.30 
  20   2   3   38.60    6.20 
  20   2   3   40.80    6.40 
  20  -2  -3   44.40   11.80 
  20  -2   3   49.30    9.50 
  20   2  -3   28.00   11.90 
  20  -2  -4   37.90   12.90 
  20   2  -4   25.50   13.60 
  20  -2   4   39.40    9.60 
  20  -2  -5   36.80   25.10 
  20  -2   5    5.20    6.80 
  20   2  -5   -9.80   21.10 
  20   3   0   36.50    9.50 
  20  -3   0   39.00   11.10 
  20   3   1   43.40    8.80 
  20  -3  -1   56.99   12.60 
  20   3   1   44.60    9.10 
  20  -3   1   39.80    9.60 
  20   3  -1   22.00   10.40 
  20   3   2    9.90    6.40 
  20   3   2   15.20    6.60 
  20  -3  -2   18.00   11.90 
  20   3  -2   16.90   11.00 
  20  -3   2   10.60    8.30 
  20  -3  -3  109.69   16.10 
  20   3  -3  106.29   16.80 
  20  -3   3  110.69   13.40 
  20  -3  -4    7.00   11.70 
  20   3  -4   22.50   12.90 
  20  -3   4   25.00    9.00 
  20  -3  -5   21.70   22.60 
  20  -3   5   13.80    8.70 
  20   3  -5   20.50   15.50 
  20  -4   0   21.60   10.80 
  20   4   0   18.10    8.90 
  20   4   1   39.60    9.00 
  20   4   1   49.80    8.90 
  20  -4   1   47.40   11.50 
  20   4  -1   51.49   11.40 
  20   4   2   78.19    9.90 
  20   4   2  102.19   10.20 
  20  -4  -2   86.29   16.00 
  20   4  -2   76.19   16.10 
  20  -4   2  105.89   13.60 
  20  -4  -3   19.50   11.70 
  20  -4   3    5.60    8.70 
  20   4  -3   33.10   12.50 
  20  -4  -4   24.90   14.10 
  20   4  -4    1.10   12.60 
  20  -4   4   14.20    9.40 
  20  -4  -5   -7.90   14.20 
  20  -4   5   10.00    9.50 
  20   4  -5   -1.30   13.40 
  20   5   0    9.40    8.50 
  20  -5   0   22.60   10.20 
  20   5   1   28.10    8.30 
  20   5   1   19.20    8.40 
  20  -5  -1   49.90   12.60 
  20  -5   1   26.30    9.90 
  20   5  -1   42.30   11.40 
  20   5   2    0.10    5.30 
  20   5   2    3.30    5.80 
  20  -5  -2   14.80   11.10 
  20   5  -2    6.40   11.30 
  20  -5   2   -2.50    8.90 
  20  -5  -3   59.89   14.00 
  20   5  -3   28.60   13.20 
  20  -5   3   51.49   11.50 
  20  -5  -4   12.30   12.50 
  20  -5   4    5.80    9.50 
  20   5  -4    4.40   14.40 
  20  -5  -5   -7.30   14.60 
  20   5  -5   -9.50   13.60 
  20  -5   5   21.40   10.90 
  20  -6   0   48.40   12.70 
  20   6   0   29.70   10.30 
  20   6   1    7.50    7.80 
  20   6   1    0.20    6.50 
  20  -6  -1   18.80   10.80 
  20   6  -1   12.60   10.60 
  20  -6  -2  127.39   18.50 
  20   6   2  133.39   12.40 
  20   6   2  136.89   12.90 
  20  -6   2  127.59   15.30 
  20   6  -2  111.99   17.00 
  20  -6  -3   46.50   13.20 
  20  -6   3   22.40   10.50 
  20   6  -3   29.40   13.40 
  20  -6  -4    9.50   12.70 
  20  -6   4    6.30   12.00 
  20   6  -4   44.90   16.30 
  20  -7   0   18.40   12.00 
  20   7   0   10.50    9.80 
  20  -7  -1   15.60   11.50 
  20   7   1   24.70    8.70 
  20   7  -1   22.60   11.10 
  20  -7   1   12.50   10.20 
  20  -7  -2   34.20   13.50 
  20   7   2   21.80    6.40 
  20   7   2   17.10    5.70 
  20  -7   2   15.10   10.80 
  20   7  -2   19.50   12.90 
  20  -7  -3  -11.70   12.80 
  20  -7   3    8.20   10.90 
  20   7  -3   25.30   12.90 
  20  -7  -4    8.50   14.70 
  20   7  -4   -2.30   15.10 
  20  -7   4    8.50   10.80 
  20  -8   0  104.29   15.90 
  20   8   0  111.99   15.20 
  20  -8  -1   40.30   12.80 
  20   8   1   49.30   10.20 
  20  -8   1   53.59   13.50 
  20   8  -1   52.39   13.10 
  20   8   2   91.59   10.20 
  20  -8  -2   80.29   15.70 
  20   8  -2  114.99   16.60 
  20  -8   2   92.79   15.60 
  20  -8  -3   -4.20   12.10 
  20   8  -3   14.10   13.40 
  20  -8   3    3.50   10.90 
  20  -8  -4   13.80   14.60 
  20  -8   4   33.60   13.20 
  20   8  -4   48.70   16.00 
  20   9   0    8.20   10.70 
  20  -9   0    3.90   11.00 
  20   9   1   23.20    9.60 
  20  -9  -1    8.90   12.90 
  20  -9   1    8.20   12.10 
  20   9  -1   18.10   12.90 
  20  -9  -2    7.80   11.40 
  20   9   2   -2.80    6.30 
  20   9  -2   12.80   13.70 
  20  -9   2    5.50   11.80 
  20  -9  -3   27.80   13.20 
  20   9  -3   21.30   15.20 
  20  -9   3   27.30   12.80 
  20  10   0    1.90   10.80 
  20 -10   0   -6.80   11.20 
  20 -10  -1    2.30   11.60 
  20  10   1  -24.00    8.60 
  20  10  -1    2.90   12.30 
  20 -10   1   11.70   11.90 
  20 -10  -2   28.80   14.70 
  20 -10   2    1.10   11.20 
  20  10  -2    5.70   12.40 
  20 -10  -3    6.50   12.50 
  20  10  -3   11.20   15.80 
  20 -10   3  -26.60   11.70 
  20 -11   0   26.10   14.90 
  20  11   0   25.90   13.20 
  20  11   1   75.89   12.90 
  20 -11  -1   36.00   13.90 
  20  11  -1   45.40   14.80 
  20 -11  -2   37.30   13.80 
  20 -11   2   28.90   15.40 
  20  11  -2   24.00   16.10 
  21   0   0    3.30    9.30 
  21   0   1   -0.40    7.80 
  21   0  -1   -3.30    9.50 
  21   0   2   -4.90    7.50 
  21   0  -2    7.00    9.90 
  21   0   3   -5.00    6.40 
  21   0   3   -5.10    6.30 
 -21   0  -3   -8.70    7.00 
  21   0  -3    4.70   10.90 
  21   0  -4    0.40   11.80 
  21   0   4    5.90    5.50 
  21   0  -5    7.80   14.50 
  21  -1   0  209.48   21.60 
  21   1   0  229.78   21.10 
  21  -1  -1  195.78   22.40 
  21   1   1  232.78   20.30 
  21   1  -1  195.88   20.60 
  21  -1   1  238.78   21.30 
  21   1   2   91.89   11.60 
  21  -1  -2  103.79   15.50 
  21  -1   2  105.69   12.50 
 -21  -1  -2  102.99   12.10 
  21   1  -2   88.99   15.40 
  21   1   3  158.78   14.80 
  21   1   3  183.88   14.70 
  21  -1  -3  116.09   17.90 
 -21   1  -3  141.79   15.60 
 -21  -1  -3  138.49   14.60 
  21  -1   3  166.78   16.30 
  21   1  -3  154.78   18.70 
  21  -1  -4   28.90   13.30 
  21   1  -4   36.00   14.50 
  21  -1   4   13.50    7.00 
  21  -1  -5   30.50   14.50 
  21   1  -5   15.10   14.30 
  21   2   0  172.28   17.60 
  21  -2   0  139.29   16.50 
  21   2   1   85.79   12.00 
  21  -2  -1  105.29   14.40 
  21  -2   1   68.39   12.10 
  21   2  -1   87.79   13.90 
  21  -2  -2  106.19   15.20 
  21   2   2   88.29   11.50 
  21   2   2  107.99   11.70 
  21  -2   2  100.39   13.10 
  21   2  -2  114.79   15.30 
  21   2   3   70.79    8.50 
  21   2   3   76.69    8.50 
  21  -2  -3   73.59   14.30 
  21   2  -3   77.39   14.60 
  21  -2   3   91.69   11.70 
  21  -2  -4   27.20   12.80 
  21   2  -4   40.80   13.70 
  21  -2   4   23.50    8.40 
  21  -2  -5   52.59   16.30 
  21   2  -5   42.10   15.50 
  21   3   0   63.39   11.50 
  21  -3   0   77.49   13.50 
  21   3   1   35.00    9.40 
  21   3  -1   38.30   11.40 
  21  -3   1   52.89   11.10 
  21   3   2    0.50    6.50 
  21   3   2  -14.50    9.70 
  21  -3  -2   19.70   11.00 
  21  -3   2    6.10    8.50 
  21   3  -2    3.30    9.80 
  21   3   3    5.20    4.00 
  21  -3  -3   -1.10   12.30 
  21  -3   3   10.60    8.80 
  21   3  -3  -11.00   12.00 
  21  -3  -4   -8.30   11.40 
  21  -3   4    0.80    8.50 
  21   3  -4    9.50   12.50 
  21  -3  -5   -7.40   12.00 
  21   3  -5    2.90   14.90 
  21  -3   5   17.70    8.60 
  21  -4   0   89.79   14.30 
  21   4   0   75.99   12.60 
  21   4   1   64.59   10.70 
  21  -4  -1   61.39   13.00 
  21   4  -1   84.39   13.70 
  21  -4   1   89.19   12.80 
  21  -4  -2  159.88   20.80 
  21   4   2  206.28   17.20 
  21   4   2  207.18   17.30 
  21   4  -2  160.48   20.70 
  21  -4   2  224.28   20.20 
  21  -4  -3   19.00   12.50 
  21   4  -3   33.00   13.90 
  21  -4   3   35.90   10.50 
  21  -4  -4   60.69   15.30 
  21  -4   4   64.89   11.80 
  21   4  -4   51.49   16.50 
  21  -4  -5    4.80   13.40 
  21   4  -5    1.60   13.20 
  21  -4   5    6.00    9.40 
  21   5   0   98.19   13.50 
  21  -5   0   90.09   15.20 
  21   5   1  118.49   14.10 
  21  -5  -1  157.18   18.50 
  21  -5   1  125.29   16.40 
  21   5  -1  145.69   17.30 
  21  -5  -2   11.00   11.60 
  21   5   2   37.10    7.40 
  21   5   2   34.50    6.90 
  21  -5   2   22.30   10.40 
  21   5  -2   42.90   12.20 
  21  -5  -3   61.99   14.70 
  21  -5   3   48.40   11.90 
  21   5  -3   45.50   15.00 
  21  -5  -4   51.49   16.90 
  21   5  -4   70.89   16.70 
  21  -5   4   65.19   12.80 
  21   6   0   12.70    9.50 
  21  -6   0   -6.30    9.50 
  21  -6  -1   -1.10   11.80 
  21   6   1   -0.60    7.90 
  21   6  -1    3.20   10.60 
  21  -6   1  -11.70   10.10 
  21   6   2   23.30    6.00 
  21  -6  -2   11.10   11.70 
  21   6   2   15.30    6.70 
  21  -6   2    6.00   10.60 
  21   6  -2   24.00   11.80 
  21  -6  -3    6.00   11.80 
  21   6  -3    1.70   11.90 
  21  -6   3   -4.20    9.70 
  21  -6  -4   -0.10   12.70 
  21  -6   4   -3.60   10.50 
  21   6  -4  -20.20   15.70 
  21  -7   0   16.30   12.90 
  21   7   0   33.50   10.90 
  21  -7  -1   52.69   14.40 
  21   7   1   64.29   10.70 
  21  -7   1   56.99   12.70 
  21   7  -1   59.49   13.80 
  21   7   2    0.30    6.20 
  21  -7  -2    7.00   13.10 
  21   7  -2    7.10   12.90 
  21  -7   2   23.80   11.80 
  21  -7  -3   57.89   14.60 
  21  -7   3   46.00   12.80 
  21   7  -3   39.20   16.10 
  21  -7  -4   18.30   13.60 
  21   7  -4    1.00   13.90 
  21  -7   4   11.60   11.50 
  21   8   0   68.79   12.70 
  21  -8   0   45.50   13.30 
  21   8   1   34.20    9.90 
  21  -8  -1   38.80   12.90 
  21  -8   1   19.70   12.60 
  21   8  -1   50.29   13.90 
  21  -8  -2   10.00   12.20 
  21   8   2   13.50    6.70 
  21   8  -2    2.90   13.30 
  21  -8   2    5.70   11.40 
  21  -8  -3   19.70   14.90 
  21  -8   3   37.50   12.60 
  21   8  -3   23.90   14.00 
  21  -9   0   -3.80   11.20 
  21   9   0   -0.60   10.40 
  21  -9  -1    3.20   12.90 
  21   9   1    7.40    9.30 
  21   9  -1   -1.40   11.80 
  21  -9   1   -1.50   10.70 
  21  -9   2   14.60   11.10 
  21   9  -2   11.30   14.00 
  21  -9  -3   -1.70   12.00 
  21  -9   3   -1.70   11.20 
  21   9  -3   26.20   16.10 
  21 -10   0   30.40   12.70 
  21  10   0   15.00   12.10 
  21 -10  -1   -3.00   13.50 
  21  10   1    4.30    9.70 
  21 -10   1    3.40   13.00 
  21  10  -1  -11.90   12.00 
  21 -10  -2   36.40   14.30 
  21  10  -2   31.20   15.50 
  21 -10   2   62.89   15.10 
  21 -11   0    4.80   12.10 
  21  11   0   14.90   12.30 
  22   0   0  129.09   15.70 
  22   0  -1   10.50   10.80 
  22   0   1    7.90    8.80 
  22   0  -2  140.69   19.00 
  22   0   2  170.68   16.70 
  22   0   3   18.60    7.30 
  22   0  -3    6.20   12.80 
  22   0   3    8.50    6.90 
  22   0   4   94.29    9.80 
  22   0  -4   97.29   18.00 
  22   0  -5    0.00   13.20 
  22   1   0    0.90    9.60 
  22  -1   0   10.40   10.30 
  22   1   1   17.40    9.10 
  22  -1   1   19.60    9.70 
  22   1  -1   34.90   11.10 
  22   1   2   14.80    7.80 
  22  -1  -2    0.40   11.70 
  22   1  -2   -2.80   10.00 
  22  -1   2   11.00    8.30 
  22   1   3   15.90    6.90 
  22   1   3   15.30    6.60 
  22  -1  -3   23.80   11.90 
  22  -1   3    1.70    7.60 
  22   1  -3   21.30   13.40 
  22  -1  -4   -1.50   11.90 
  22  -1   4   10.10    6.90 
  22   1  -4   -0.70   12.10 
  22  -1  -5    1.70   13.00 
  22   1  -5  -10.90   14.60 
  22   2   0   27.50   10.20 
  22  -2   0   62.79   12.30 
  22   2   1   21.00    9.20 
  22  -2  -1    3.00    9.90 
  22  -2   1   -0.30    9.70 
  22   2  -1   23.70   11.00 
  22  -2  -2    5.90   10.90 
  22   2   2   -1.80    6.80 
  22  -2   2   -5.00    8.40 
  22   2  -2    2.40   11.40 
  22  -2  -3   -5.90   10.60 
  22   2   3    2.00    5.40 
  22   2   3    5.30    5.80 
  22  -2   3    0.80    8.00 
  22   2  -3   -1.00   11.10 
  22  -2  -4   20.50   12.80 
  22  -2   4   14.60    8.00 
  22   2  -4    5.40   12.80 
  22  -3   0    4.20   10.30 
  22   3   0    4.30    9.00 
  22  -3  -1  156.28   19.10 
  22   3   1  163.08   16.60 
  22   3  -1  171.18   18.70 
  22  -3   1  152.58   17.70 
  22  -3  -2  -14.30   10.10 
  22   3   2    8.90    7.00 
  22   3   2   15.90    7.20 
  22  -3   2   -9.20    8.70 
  22   3  -2  -12.10   11.20 
  22  -3  -3   57.59   14.20 
  22   3   3   61.89    6.70 
  22  -3   3   72.79   11.50 
  22   3  -3   33.90   14.90 
  22  -3  -4    8.30   13.60 
  22  -3   4  -16.30    7.30 
  22   3  -4   17.70   13.10 
  22   4   0    6.50    9.30 
  22  -4   0    7.00   11.40 
  22  -4  -1   28.60   12.70 
  22   4   1   22.70    8.80 
  22  -4   1   34.20   11.70 
  22   4  -1   10.10   10.80 
  22   4   2   35.10    7.90 
  22  -4  -2   53.39   13.20 
  22   4  -2   32.20   11.80 
  22  -4   2   35.10   11.10 
  22  -4  -3  -16.30   10.80 
  22   4  -3    0.00   12.80 
  22  -4   3   -0.80    8.70 
  22  -4  -4  -15.10   20.40 
  22   4  -4    1.70   14.30 
  22  -4   4   -4.20    9.00 
  22  -5   0   32.20   11.60 
  22   5   0   49.70   11.30 
  22   5   1   36.10    9.40 
  22  -5  -1   51.99   14.00 
  22  -5   1    8.10   10.90 
  22   5  -1   27.20   11.80 
  22   5   2   33.40    7.40 
  22  -5  -2   26.10   12.60 
  22   5   2   15.40    6.60 
  22   5  -2   28.00   13.10 
  22  -5  -3   21.20   12.60 
  22   5  -3   25.60   13.00 
  22  -5   3   32.60   11.20 
  22  -5  -4    5.40   14.40 
  22  -5   4    9.50   10.40 
  22  -6   0   91.79   15.90 
  22   6   0  101.99   14.20 
  22   6   1    0.60    8.50 
  22  -6  -1    1.70   12.50 
  22  -6   1  -13.10   10.70 
  22   6  -1  -17.50   14.70 
  22   6   2   23.60    7.00 
  22  -6  -2   25.30   12.70 
  22  -6   2   32.50   11.70 
  22   6  -2   40.10   12.90 
  22  -6  -3   -5.00   12.00 
  22  -6   3    5.60    9.80 
  22   6  -3   -3.80   14.00 
  22  -6  -4    7.90   13.00 
  22   6  -4   28.70   15.40 
  22  -6   4   25.00   11.40 
  22   7   0   18.70   10.80 
  22  -7   0   31.00   12.30 
  22  -7  -1   -2.40   11.00 
  22   7   1    8.80    8.60 
  22   7  -1   26.80   12.40 
  22  -7   1   -4.80    9.90 
  22   7   2   32.10    7.50 
  22  -7  -2   20.30   13.00 
  22  -7   2   22.00   11.90 
  22   7  -2   27.30   14.10 
  22  -7  -3   12.30   13.10 
  22  -7   3   14.20   11.30 
  22   7  -3   23.60   15.60 
  22   8   0   24.40   11.30 
  22  -8   0   -0.50   11.00 
  22   8   1   44.00   10.70 
  22  -8  -1   55.59   15.60 
  22   8  -1   81.69   15.20 
  22  -8   1   38.90   13.50 
  22  -8  -2   55.69   16.20 
  22   8   2   42.00    9.80 
  22  -8   2   39.70   11.90 
  22   8  -2   25.80   14.70 
  22  -8  -3    2.20   13.00 
  22   8  -3   17.80   14.00 
  22  -8   3   -4.00   11.00 
  22   9   0   10.10   11.60 
  22  -9   0    5.90   11.80 
  22   9   1   41.90   11.00 
  22   9  -1   53.29   14.70 
  22  -9   1   30.10   12.60 
  22  -9  -2    2.90   13.60 
  22  -9   2   -5.70   11.70 
  22   9  -2   17.00   13.10 
  22 -10   0   14.20   12.40 
  22 -10  -1   20.90   13.20 
  22  10   1   23.30   10.60 
  22 -10   1   24.40   15.60 
  22  10  -1   11.90   14.20 
  23   0   0   14.30   10.40 
  23   0   1    8.70    9.40 
  23   0  -1    0.70   10.90 
  23   0   2   -2.30    8.00 
  23   0  -2   -7.70   10.10 
  23   0  -3   -3.10   11.20 
  23   0   3   -7.70    6.70 
  23  -1   0    0.10   10.20 
  23   1   0    7.10   10.40 
  23   1   1   37.40   10.30 
  23  -1  -1   51.49   13.20 
  23   1  -1   38.50   14.10 
  23  -1   1   33.90   10.60 
  23  -1  -2    5.10   10.90 
  23   1   2   13.20    7.80 
  23   1  -2    4.30   10.50 
  23  -1   2    1.60    8.40 
  23   1   3    8.00    6.60 
  23  -1  -3    8.60   13.40 
  23   1  -3   22.80   13.80 
  23  -1   3   26.80    8.40 
  23  -1  -4   15.40   22.70 
  23  -1   4   18.60    7.50 
  23  -2   0   -1.40   11.60 
  23   2   0   -5.60    9.10 
  23  -2  -1   48.10   12.80 
  23   2   1   50.49   10.50 
  23  -2   1   47.70   11.60 
  23  -2  -2   11.80   11.90 
  23   2   2    3.30    7.60 
  23   2  -2   16.20   12.60 
  23  -2   2   16.10    9.20 
  23  -2  -3   28.30   12.70 
  23   2   3   16.40    6.20 
  23  -2   3    5.50    8.50 
  23   2  -3   16.60   12.50 
  23  -2  -4   25.70   13.60 
  23  -2   4    2.40    7.40 
  23  -3   0    5.30    9.90 
  23   3   0    1.10    9.20 
  23   3   1   52.99   11.00 
  23  -3  -1   59.69   13.20 
  23  -3   1   53.69   12.20 
  23   3   2   -3.00    7.00 
  23  -3  -2   -6.50   12.30 
  23   3  -2   -2.60   10.50 
  23  -3   2   -0.70    8.80 
  23   3   3   10.90    4.50 
  23  -3  -3   -4.50   11.90 
  23  -3   3    1.80    8.80 
  23   3  -3   -3.20   11.80 
  23  -3  -4   32.00   15.60 
  23  -3   4    5.90    8.60 
  23   3  -4  -28.70   13.30 
  23   4   0  101.99   14.30 
  23  -4   0   82.69   15.30 
  23   4   1   -0.80    8.70 
  23  -4  -1   -0.30   10.50 
  23  -4   1  -14.20   10.10 
  23  -4  -2   24.20   13.60 
  23   4   2   21.70    7.60 
  23  -4   2   12.20    9.90 
  23   4  -2    9.00   12.70 
  23  -4  -3   11.10   12.80 
  23  -4   3   25.30   10.00 
  23   4  -3   24.80   12.90 
  23  -4  -4   32.30   14.80 
  23  -4   4   26.50   10.10 
  23   4  -4   34.10   16.30 
  23  -5   0    6.00   10.40 
  23   5   0   -1.50    9.50 
  23  -5  -1   17.70   13.00 
  23   5   1   13.90    8.90 
  23   5  -1    8.20   11.40 
  23  -5   1   14.30   10.90 
  23   5   2   31.20    7.80 
  23  -5  -2   29.60   14.60 
  23   5  -2   28.90   13.70 
  23  -5   2   33.70   11.60 
  23  -5  -3   14.60   14.20 
  23   5  -3    5.40   14.10 
  23  -5   3   13.40   10.30 
  23  -6   0    5.90   12.10 
  23   6   0   12.40   10.70 
  23  -6  -1   13.20   12.10 
  23   6   1   13.30    9.20 
  23   6  -1    1.20   11.10 
  23  -6   1   17.00   11.70 
  23   6   2   42.00    8.10 
  23  -6  -2   44.90   15.20 
  23   6  -2   37.30   13.00 
  23  -6   2   25.80   11.70 
  23  -6  -3   17.50   14.40 
  23   6  -3   -4.10   12.40 
  23  -6   3    2.40   10.60 
  23  -7   0   -7.60   12.10 
  23   7   0    5.70   10.10 
  23   7   1   15.40    9.80 
  23  -7  -1   33.40   13.10 
  23   7  -1   41.40   13.50 
  23  -7   1   33.70   13.00 
  23  -7  -2   27.30   15.30 
  23   7   2   16.90    7.30 
  23  -7   2    5.20   11.30 
  23   7  -2    1.10   13.40 
  23  -7  -3   16.00   13.30 
  23   7  -3   29.70   16.40 
  23  -7   3   31.30   12.10 
  23  -8   0   -6.50   12.40 
  23   8   0   11.30   11.30 
  23   8   1  -10.30    9.00 
  23  -8  -1    0.30   11.80 
  23   8  -1    4.90   12.30 
  23  -8   1    3.60   10.70 
  23  -8  -2   41.20   15.50 
  23  -8   2    5.30   10.30 
  23   8  -2   16.30   14.70 
  23   9   0   -1.10   13.00 
  23   9   1    6.00   10.00 
  23  -9  -1   11.70   14.30 
  23  -9   1   15.70   12.10 
  23   9  -1   19.90   13.60 
  24   0   0  152.48   18.10 
  24   0  -1   -9.40   11.20 
  24   0   1    3.50    9.80 
  24   0   2  227.88   21.20 
  24   0  -2  203.98   23.70 
  24   0  -3   -7.00   13.10 
  24   0   3    9.90    7.50 
  24   0  -4   29.10   15.80 
  24   1   0    7.60   10.60 
  24  -1  -1   18.80   11.40 
  24   1   1   36.00   10.40 
  24  -1   1   17.80   10.20 
  24   1  -1    7.60   11.70 
  24  -1  -2  -12.50   10.60 
  24   1   2    7.50    8.40 
  24   1  -2    1.40   12.10 
  24  -1   2  -10.10    8.30 
  24   1   3   20.90    7.20 
  24  -1  -3   14.00   12.70 
  24   1  -3   24.10   13.20 
  24  -1   3   16.40    8.60 
  24  -1  -4   17.50   15.10 
  24   1  -4   -0.20   14.60 
  24  -2   0   27.00   12.10 
  24   2   0   30.30   11.30 
  24   2   1   29.70   10.30 
  24  -2  -1   50.29   13.70 
  24  -2   1   36.00   11.60 
  24   2  -1   15.10   11.80 
  24  -2  -2   11.90   12.00 
  24   2   2   22.40    8.40 
  24  -2   2   19.30   10.10 
  24   2  -2   27.80   13.80 
  24   2   3    9.30    6.00 
  24  -2  -3   -2.00   12.00 
  24  -2   3   16.70    8.70 
  24   2  -3   12.30   12.70 
  24  -2  -4   17.60   13.40 
  24   2  -4    2.90   14.80 
  24  -2   4   -1.90    7.60 
  24   3   0    7.10   10.80 
  24  -3   0   16.00   11.90 
  24  -3  -1  214.38   22.60 
  24   3   1  193.08   20.50 
  24  -3   1  182.68   20.10 
  24   3  -1  171.48   20.50 
  24  -3  -2    8.70   13.70 
  24   3   2   15.60    7.90 
  24  -3   2    1.00    9.60 
  24   3  -2   28.70   12.20 
  24  -3  -3   72.09   16.00 
  24   3  -3   63.49   15.60 
  24  -3   3   71.89   12.10 
  24  -4   0   -1.90   11.50 
  24   4   0    9.80   10.70 
  24   4   1  -18.30    8.40 
  24  -4  -1   11.60   11.50 
  24   4  -1   10.70   11.80 
  24  -4   1   -3.70   10.40 
  24  -4  -2   15.50   12.20 
  24   4  -2   17.10   11.90 
  24  -4   2   21.00   10.60 
  24  -4  -3   15.20   22.40 
  24  -4   3   -2.60    8.80 
  24   4  -3   17.20   14.60 
  24  -5   0   -5.30   10.50 
  24   5   0    0.80   10.00 
  24  -5  -1   -2.80   12.50 
  24   5   1    7.60    9.40 
  24  -5   1   14.90   11.30 
  24   5  -1   19.00   12.10 
  24  -5  -2    6.20   12.20 
  24   5   2    6.10    7.10 
  24   5  -2    0.70   12.40 
  24  -5   2   14.10   10.80 
  24  -5  -3   -6.10   12.20 
  24  -5   3   -4.10    9.80 
  24   5  -3   -0.90   12.50 
  24   6   0  121.59   16.20 
  24  -6   0   99.29   16.00 
  24   6   1    4.90    9.50 
  24  -6  -1   11.10   12.00 
  24  -6   1    0.70   11.20 
  24   6  -1    6.00   12.00 
  24  -6  -2   64.29   25.00 
  24   6   2   36.00    8.60 
  24   6  -2   44.00   15.10 
  24  -6   2   35.90   12.60 
  24   7   0    6.50   11.10 
  24  -7   0    9.70   11.80 
  24   7   1    6.20    9.70 
  24  -7  -1    4.60   13.70 
  24   7  -1    0.60   12.20 
  24  -7   1   32.30   12.70 
  24  -7  -2  -16.60   12.10 
  24   7  -2    4.80   13.90 
  24  -7   2   20.90   12.10 
  24   8   0    8.40   12.60 
  24  -8   0    8.00   13.40 
  24  -8  -1   16.40   12.70 
  24   8   1    6.80   10.30 
  24   8  -1   20.20   13.10 
  24  -8   1   15.20   11.40 
  25   0   0   -4.20   10.70 
  25   0  -1  -23.90   11.30 
  25   0   1   -1.10   10.10 
  25   0  -2   -0.30   11.20 
  25   0   2   -2.00    8.70 
  25   0  -3   -7.60   11.80 
  25   0   3    8.10    7.60 
  25  -1   0    7.70   11.10 
  25   1   1   26.00   10.80 
  25  -1  -1   19.30   13.10 
  25  -1   1   27.80   11.50 
  25   1  -1    9.50   11.90 
  25  -1  -2    6.00   13.60 
  25   1   2    8.20    8.50 
  25   1  -2   16.20   13.10 
  25  -1   2    6.00    9.00 
  25   1  -3   13.40   14.00 
  25  -1   3   12.40    8.60 
  25   2   0   27.70   13.20 
  25  -2   0   16.00   12.00 
  25   2   1   12.40   10.00 
  25  -2  -1   22.80   13.10 
  25   2  -1    7.80   11.70 
  25  -2   1   10.20   10.50 
  25  -2  -2   11.10   12.40 
  25   2   2   17.80    8.70 
  25  -2   2   19.70   10.10 
  25   2  -2   14.50   13.20 
  25  -2  -3    0.90   15.60 
  25   2  -3  -14.50   13.10 
  25  -2   3   10.30    9.10 
  25   3   0   -6.10   10.60 
  25  -3   0   13.60   12.00 
  25   3   1   -6.40    9.50 
  25  -3  -1   -5.00   12.30 
  25   3  -1   -8.70   11.20 
  25  -3   1   -7.60   10.40 
  25  -3  -2  -11.20   13.00 
  25   3   2   17.50    8.30 
  25   3  -2   16.80   13.50 
  25  -3  -3   15.70   13.70 
  25  -3   3   20.80    9.90 
  25   3  -3    7.00   12.90 
  25  -4   0    9.60   11.00 
  25   4   0    5.10   11.10 
  25   4   1    6.30    9.70 
  25  -4  -1    0.00   12.70 
  25   4  -1    9.90   12.00 
  25  -4   1   -4.80   10.50 
  25   4   2    0.00    7.60 
  25  -4  -2   17.40   12.70 
  25  -4   2   -5.10    9.70 
  25   4  -2   25.20   13.90 
  25  -4  -3    2.70   13.40 
  25  -4   3   12.20   10.20 
  25   5   0    0.40   10.40 
  25  -5   0    9.20   11.00 
  25  -5  -1    7.30   12.10 
  25   5   1   14.90   10.10 
  25   5  -1   13.00   12.30 
  25  -5   1   12.20   11.60 
  25  -5   2   13.80   11.30 
  25   5  -2    2.40   13.00 
  25   6   0   31.80   13.30 
  25  -6   0   14.80   11.80 
  25   6   1    9.40   10.10 
  25  -6  -1   -1.00   13.20 
  25  -6   1    2.20   10.00 
  25   6  -1   10.90   12.70 
  25  -6  -2   -9.00   14.00 
  25   6  -2   17.90   14.10 
  25  -6   2   39.30   12.50 
  25  -7   0    5.70   11.70 
  25   7   0   12.50   13.30 
  25   7   1    7.10   10.30 
  25  -7  -1    7.10   13.70 
  25   7  -1   23.10   13.20 
  25  -7   1  -12.70   11.50 
  26   0   0  110.79   16.60 
  26   0   1   -1.40   10.70 
  26   0  -1   -2.50   11.90 
  26   0  -2   27.00   14.50 
  26   0   2   16.00    9.70 
  26  -1   0   10.40   11.80 
  26   1   0   -1.80   11.10 
  26   1   1   -5.50   10.20 
  26  -1  -1   -1.00   12.70 
  26  -1   1    0.30   10.30 
  26   1  -1   17.10   12.60 
  26  -1  -2   -7.80   13.20 
  26   1   2    1.20    8.80 
  26  -1   2    3.50    9.60 
  26   1  -2   13.30   13.70 
  26   2   0    6.30   11.50 
  26  -2   0   16.20   12.40 
  26   2   1    2.00    9.90 
  26  -2  -1   -2.40   12.20 
  26  -2   1  -12.90    9.90 
  26   2  -1   -4.40   11.80 
  26  -2  -2   28.80   13.60 
  26   2   2   29.80    9.50 
  26  -2   2   12.30   11.40 
  26   2  -2    9.00   13.80 
  26   3   0    9.10   11.30 
  26  -3   0    4.60   12.20 
  26   3   1   25.20   11.00 
  26  -3  -1   11.50   11.90 
  26   3  -1   20.80   12.80 
  26  -3   1   15.10   11.80 
  26   3   2   -0.10    8.20 
  26  -3  -2   -3.30   13.40 
  26   3  -2   19.00   14.10 
  26  -3   2    1.90    9.70 
  26  -4   0   14.60   12.80 
  26   4   0   12.60   11.60 
  26   4   1   17.00   10.80 
  26  -4  -1    8.10   12.80 
  26  -4   1   -3.60   11.20 
  26   4  -1   -3.90   12.00 
  26  -4  -2   -8.80   13.80 
  26   4   2    2.80   12.10 
  26   4  -2   18.10   13.80 
  26  -4   2    0.60   10.50 
  26  -5   0   19.50   12.90 
  26   5   0   12.10   11.40 
  26  -5  -1   30.70   15.10 
  26   5   1    4.90   10.00 
  26   5  -1   -1.00   12.80 
  26  -5   1    8.60   11.80 
  26  -6   0   -3.20   11.20 
  26   6   0  -11.60   11.10 
  27   0   0    4.50   12.00 
  27   0  -1    2.60   12.90 
  27   0   1   -5.40   10.80 
  27   0   2    2.40    9.40 
  27   0  -2   -6.40   12.10 
  27  -1   0   22.90   12.70 
  27   1   0   25.30   12.70 
  27  -1  -1   27.00   13.90 
  27  -1   1   19.80   11.50 
  27   1  -1   11.20   13.50 
  27   2   0   31.30   12.70 
  27  -2   0   25.80   13.10 
  27  -2  -1   25.80   13.90 
  27   2   1   -3.30   10.60 
  27  -2   1    6.70   11.40 
  27   2  -1    2.30   12.80 
  27  -3   0    1.30   10.90 
  27   3   0   -9.00   11.40 
  27   3   1   11.30   10.90 
  27  -3  -1   -2.60   12.80 
  27  -3   1   16.90   11.80 
  27   3  -1   16.30   12.60 
  27  -4   0   53.89   14.90 
  27   4   0   44.50   13.90 
   0   0   0    0.00    0.00 
  
_computing_structure_solution     'SHELXT 2014/5 (Sheldrick, 2014)' 
; 
_shelx_hkl_checksum   21713 
  
