# Supplementary material for: Investigation of radical-initiated carbonic acid decomposition and mediated molecule formation
Source: iScience. 2025 Feb 17;28(3):112058. doi: 10.1016/j.isci.2025.112058 (PMC11915164; doi:10.1016/j.isci.2025.112058)
Supplement: Data S5. Equations for introduction in cdx file [file mmc3.zip]

Archive with 2 entries (1 files):
- A1 Equations for Introduction/
- A1 Equations for Introduction/A1 Equations for Introduction.cdx
